# Supplementary material for: Insecticidal and Repellent Properties of Rapid-Acting Fluorine-Containing Compounds against Aedes aegypti Mosquitoes
Source: ACS Infect Dis. 2023 Jun 13;9(7):1396–407. doi: 10.1021/acsinfecdis.3c00161 (PMC10353007; doi:10.1021/acsinfecdis.3c00161)
Supplement: Supplementary file 2 — id3c00161_si_002.cif [file id3c00161_si_002.cif]

 
data_18bek71r
 
_audit_creation_method            'SHELXL-2018/3'
_shelx_SHELXL_version_number      '2018/3'
_chemical_name_systematic         ?
_chemical_name_common             ?
_chemical_melting_point           ?
_chemical_formula_moiety          ?
_chemical_formula_sum
 'C8 H2 Cl3 F5 O' 
_chemical_formula_weight          315.45

loop_
 _atom_type_symbol
 _atom_type_description
 _atom_type_scat_dispersion_real
 _atom_type_scat_dispersion_imag
 _atom_type_scat_source
 'C'  'C'   0.0033   0.0016
 'International Tables Vol C Tables 4.2.6.8 and 6.1.1.4'
 'H'  'H'   0.0000   0.0000
 'International Tables Vol C Tables 4.2.6.8 and 6.1.1.4'
 'O'  'O'   0.0106   0.0060
 'International Tables Vol C Tables 4.2.6.8 and 6.1.1.4'
 'F'  'F'   0.0171   0.0103
 'International Tables Vol C Tables 4.2.6.8 and 6.1.1.4'
 'Cl'  'Cl'   0.1484   0.1585
 'International Tables Vol C Tables 4.2.6.8 and 6.1.1.4'
 
_space_group_crystal_system       monoclinic
_space_group_IT_number            4
_space_group_name_H-M_alt         'P 21'
_space_group_name_Hall            'P 2yb'
 
_shelx_space_group_comment
;
The symmetry employed for this shelxl refinement is uniquely defined
by the following loop, which should always be used as a source of
symmetry information in preference to the above space-group names.
They are only intended as comments.
;
 
loop_
 _space_group_symop_operation_xyz
 'x, y, z'
 '-x, y+1/2, -z'
 
_cell_length_a                    7.3453(13)
_cell_length_b                    5.7253(11)
_cell_length_c                    12.306(2)
_cell_angle_alpha                 90
_cell_angle_beta                  90.565(3)
_cell_angle_gamma                 90
_cell_volume                      517.51(17)
_cell_formula_units_Z             2
_cell_measurement_temperature     100(2)
_cell_measurement_reflns_used      3098
_cell_measurement_theta_min        2.77
_cell_measurement_theta_max       28.25
 
_exptl_crystal_description       'needle'
_exptl_crystal_colour            'colourless'
_exptl_crystal_density_meas       ?
_exptl_crystal_density_method     ?
_exptl_crystal_density_diffrn     2.024          
_exptl_crystal_F_000              308
_exptl_transmission_factor_min    ?
_exptl_transmission_factor_max    ?
_exptl_crystal_size_max           0.560
_exptl_crystal_size_mid           0.130
_exptl_crystal_size_min           0.040
_exptl_absorpt_coefficient_mu     0.934
_shelx_estimated_absorpt_T_min    0.623
_shelx_estimated_absorpt_T_max    0.964
_exptl_absorpt_correction_type    multi-scan
_exptl_absorpt_correction_T_min   0.5716
_exptl_absorpt_correction_T_max   0.7457
_exptl_absorpt_process_details    SADABS
_exptl_absorpt_special_details    ?
_diffrn_ambient_temperature       100(2)
_diffrn_radiation_wavelength      0.71073
_diffrn_radiation_type            MoK\a
_diffrn_radiation_source         'sealed tube'
_diffrn_measurement_device_type  'Bruker APEX-II CCD'
_diffrn_measurement_method       '\w scans'
_diffrn_detector_area_resol_mean  ?
_diffrn_reflns_number             7827
_diffrn_reflns_av_unetI/netI      0.0416
_diffrn_reflns_av_R_equivalents   0.0373
_diffrn_reflns_limit_h_min        -9
_diffrn_reflns_limit_h_max        9
_diffrn_reflns_limit_k_min        -7
_diffrn_reflns_limit_k_max        7
_diffrn_reflns_limit_l_min        -16
_diffrn_reflns_limit_l_max        16
_diffrn_reflns_theta_min          1.655
_diffrn_reflns_theta_max          28.267
_diffrn_reflns_theta_full         25.242
_diffrn_measured_fraction_theta_max   1.000
_diffrn_measured_fraction_theta_full  1.000
_diffrn_reflns_Laue_measured_fraction_max    1.000
_diffrn_reflns_Laue_measured_fraction_full   1.000
_diffrn_reflns_point_group_measured_fraction_max   1.000
_diffrn_reflns_point_group_measured_fraction_full  1.000
_reflns_number_total              2572
_reflns_number_gt                 2409
_reflns_threshold_expression      'I > 2\s(I)'
_reflns_Friedel_coverage          0.820
_reflns_Friedel_fraction_max      0.999
_reflns_Friedel_fraction_full     1.000
 
_reflns_special_details
;
 Reflections were merged by SHELXL according to the crystal
 class for the calculation of statistics and refinement.
 
 _reflns_Friedel_fraction is defined as the number of unique
 Friedel pairs measured divided by the number that would be
 possible theoretically, ignoring centric projections and
 systematic absences.
;
 
_computing_data_collection       'Bruker APEX2'
_computing_cell_refinement       'Bruker SAINT'
_computing_data_reduction        'Bruker SAINT'
_computing_structure_solution    'SHELXT (Sheldrick 2015)'
_computing_structure_refinement  'SHELXL-2018/3 (Sheldrick, 2018)'
_computing_molecular_graphics     ?
_computing_publication_material   ?
_refine_special_details           ?
_refine_ls_structure_factor_coef  Fsqd
_refine_ls_matrix_type            full
_refine_ls_weighting_scheme       calc
_refine_ls_weighting_details
'w=1/[\s^2^(Fo^2^)+(0.0376P)^2^] where P=(Fo^2^+2Fc^2^)/3'
_atom_sites_solution_primary      ?
_atom_sites_solution_secondary    ?
_atom_sites_solution_hydrogens    mixed
_refine_ls_hydrogen_treatment     mixed
_refine_ls_extinction_method      none
_refine_ls_extinction_coef        .
_refine_ls_abs_structure_details
;
 Flack x determined using 1021 quotients [(I+)-(I-)]/[(I+)+(I-)]
 (Parsons, Flack and Wagner, Acta Cryst. B69 (2013) 249-259).
;
_refine_ls_abs_structure_Flack    0.00(4)
_chemical_absolute_configuration  rmad
_refine_ls_number_reflns          2572
_refine_ls_number_parameters      158
_refine_ls_number_restraints      3
_refine_ls_R_factor_all           0.0337
_refine_ls_R_factor_gt            0.0310
_refine_ls_wR_factor_ref          0.0705
_refine_ls_wR_factor_gt           0.0694
_refine_ls_goodness_of_fit_ref    1.019
_refine_ls_restrained_S_all       1.019
_refine_ls_shift/su_max           0.000
_refine_ls_shift/su_mean          0.000
 
loop_
 _atom_site_label
 _atom_site_type_symbol
 _atom_site_fract_x
 _atom_site_fract_y
 _atom_site_fract_z
 _atom_site_U_iso_or_equiv
 _atom_site_adp_type
 _atom_site_occupancy
 _atom_site_site_symmetry_order  
 _atom_site_calc_flag
 _atom_site_refinement_flags_posn
 _atom_site_refinement_flags_adp
 _atom_site_refinement_flags_occupancy
 _atom_site_disorder_assembly
 _atom_site_disorder_group
Cl1 Cl 0.89484(11) 0.31965(15) 0.05543(6) 0.02394(19) Uani 1 1 d . . . . .
Cl2 Cl 0.78662(11) 0.75118(14) 0.15667(7) 0.02212(19) Uani 1 1 d . . . . .
Cl3 Cl 0.86376(10) 0.34524(15) 0.28752(6) 0.02258(19) Uani 1 1 d . . . . .
F1 F 0.3614(2) 0.7990(3) 0.16464(14) 0.0204(4) Uani 1 1 d . . . . .
F2 F 0.1440(3) 0.9059(4) 0.32854(15) 0.0227(4) Uani 1 1 d . . . . .
F3 F 0.1102(3) 0.6165(4) 0.50169(16) 0.0260(5) Uani 1 1 d . . . . .
F4 F 0.3060(3) 0.2100(4) 0.50949(15) 0.0253(5) Uani 1 1 d . . . . .
F5 F 0.5169(3) 0.0896(3) 0.34366(15) 0.0205(4) Uani 1 1 d . . . . .
O1 O 0.4921(3) 0.4322(5) 0.05308(18) 0.0209(5) Uani 1 1 d D . . . .
H1 H 0.509(7) 0.323(6) 0.009(2) 0.050(14) Uiso 1 1 d D . . . .
C1 C 0.7686(4) 0.4428(6) 0.1630(3) 0.0163(6) Uani 1 1 d . . . . .
C2 C 0.5684(4) 0.3578(6) 0.1532(2) 0.0160(6) Uani 1 1 d D . . . .
H2 H 0.569306 0.183147 0.153476 0.019 Uiso 1 1 calc R U . . .
C3 C 0.4505(4) 0.4388(6) 0.2471(2) 0.0140(6) Uani 1 1 d . . . . .
C4 C 0.3525(4) 0.6465(6) 0.2478(2) 0.0161(6) Uani 1 1 d . . . . .
C5 C 0.2394(4) 0.7067(6) 0.3324(3) 0.0179(7) Uani 1 1 d . . . . .
C6 C 0.2239(5) 0.5606(6) 0.4211(3) 0.0191(7) Uani 1 1 d . . . . .
C7 C 0.3211(4) 0.3553(6) 0.4243(2) 0.0188(7) Uani 1 1 d . . . . .
C8 C 0.4303(4) 0.2966(5) 0.3382(2) 0.0160(6) Uani 1 1 d . . . . .
 
loop_
 _atom_site_aniso_label
 _atom_site_aniso_U_11
 _atom_site_aniso_U_22
 _atom_site_aniso_U_33
 _atom_site_aniso_U_23
 _atom_site_aniso_U_13
 _atom_site_aniso_U_12
Cl1 0.0254(4) 0.0258(4) 0.0207(4) -0.0041(3) 0.0076(3) 0.0004(3)
Cl2 0.0247(4) 0.0159(4) 0.0258(4) 0.0008(3) 0.0013(3) -0.0013(3)
Cl3 0.0214(4) 0.0285(4) 0.0177(4) 0.0056(4) -0.0045(3) -0.0010(4)
F1 0.0274(10) 0.0198(11) 0.0139(9) 0.0050(8) 0.0012(7) 0.0034(8)
F2 0.0257(11) 0.0205(11) 0.0220(10) -0.0038(8) 0.0019(8) 0.0051(8)
F3 0.0259(10) 0.0371(12) 0.0152(10) -0.0055(9) 0.0079(8) -0.0015(10)
F4 0.0327(11) 0.0299(12) 0.0133(9) 0.0069(9) 0.0029(8) -0.0047(9)
F5 0.0257(10) 0.0155(9) 0.0204(9) 0.0050(8) 0.0013(8) 0.0000(8)
O1 0.0279(13) 0.0254(12) 0.0094(11) -0.0027(10) -0.0028(9) 0.0017(11)
C1 0.0233(17) 0.0115(14) 0.0142(15) 0.0013(12) 0.0014(12) 0.0005(13)
C2 0.0195(15) 0.0188(15) 0.0098(13) 0.0004(13) 0.0000(11) -0.0006(13)
C3 0.0167(15) 0.0154(14) 0.0099(14) -0.0008(12) -0.0003(11) -0.0019(12)
C4 0.0220(16) 0.0160(16) 0.0103(14) 0.0000(12) -0.0023(12) -0.0019(13)
C5 0.0173(15) 0.0172(18) 0.0193(16) -0.0039(13) -0.0022(12) 0.0001(12)
C6 0.0181(16) 0.0263(19) 0.0128(15) -0.0059(14) 0.0028(12) -0.0052(13)
C7 0.0216(15) 0.0222(17) 0.0126(14) 0.0000(14) -0.0015(11) -0.0061(14)
C8 0.0180(14) 0.0144(16) 0.0155(14) -0.0015(12) -0.0031(11) -0.0015(12)
 
_geom_special_details
;
 All esds (except the esd in the dihedral angle between two l.s. planes)
 are estimated using the full covariance matrix.  The cell esds are taken
 into account individually in the estimation of esds in distances, angles
 and torsion angles; correlations between esds in cell parameters are only
 used when they are defined by crystal symmetry.  An approximate (isotropic)
 treatment of cell esds is used for estimating esds involving l.s. planes.
;
 
loop_
 _geom_bond_atom_site_label_1
 _geom_bond_atom_site_label_2
 _geom_bond_distance
 _geom_bond_site_symmetry_2
 _geom_bond_publ_flag
Cl1 C1 1.771(3) . ?
Cl2 C1 1.773(3) . ?
Cl3 C1 1.768(3) . ?
F1 C4 1.347(4) . ?
F2 C5 1.339(4) . ?
F3 C6 1.341(4) . ?
F4 C7 1.344(4) . ?
F5 C8 1.346(4) . ?
O1 C2 1.415(4) . ?
O1 H1 0.843(14) . ?
C1 C2 1.553(4) . ?
C2 C3 1.523(4) . ?
C2 H2 1.0000 . ?
C3 C4 1.390(5) . ?
C3 C8 1.394(4) . ?
C4 C5 1.382(4) . ?
C5 C6 1.381(5) . ?
C6 C7 1.376(5) . ?
C7 C8 1.377(4) . ?
 
loop_
 _geom_angle_atom_site_label_1
 _geom_angle_atom_site_label_2
 _geom_angle_atom_site_label_3
 _geom_angle
 _geom_angle_site_symmetry_1
 _geom_angle_site_symmetry_3
 _geom_angle_publ_flag
C2 O1 H1 106(2) . . ?
C2 C1 Cl3 109.5(2) . . ?
C2 C1 Cl1 108.7(2) . . ?
Cl3 C1 Cl1 108.47(17) . . ?
C2 C1 Cl2 112.3(2) . . ?
Cl3 C1 Cl2 108.90(18) . . ?
Cl1 C1 Cl2 108.88(17) . . ?
O1 C2 C3 110.3(3) . . ?
O1 C2 C1 109.9(2) . . ?
C3 C2 C1 113.0(3) . . ?
O1 C2 H2 107.8 . . ?
C3 C2 H2 107.8 . . ?
C1 C2 H2 107.8 . . ?
C4 C3 C8 115.8(3) . . ?
C4 C3 C2 124.3(3) . . ?
C8 C3 C2 119.8(3) . . ?
F1 C4 C5 116.4(3) . . ?
F1 C4 C3 121.4(3) . . ?
C5 C4 C3 122.2(3) . . ?
F2 C5 C6 119.8(3) . . ?
F2 C5 C4 120.2(3) . . ?
C6 C5 C4 120.0(3) . . ?
F3 C6 C7 120.6(3) . . ?
F3 C6 C5 119.8(3) . . ?
C7 C6 C5 119.6(3) . . ?
F4 C7 C6 120.3(3) . . ?
F4 C7 C8 120.1(3) . . ?
C6 C7 C8 119.5(3) . . ?
F5 C8 C7 117.1(3) . . ?
F5 C8 C3 120.0(3) . . ?
C7 C8 C3 122.9(3) . . ?
 
_refine_diff_density_max    0.322
_refine_diff_density_min   -0.249
_refine_diff_density_rms    0.064

_shelx_res_file
;
TITL 18bek71r in P2(1)
    18bek71r.res
    created by SHELXL-2018/3 at 14:57:54 on 02-Oct-2018
CELL 0.71073   7.34530   5.72530  12.30650  90.0000  90.5647  90.0000
ZERR    2.00   0.00130   0.00110   0.00230   0.0000   0.0026   0.0000
LATT -1
SYMM -X, 0.5+Y, -Z
SFAC C H O F CL
UNIT 16 4 2 10 6
REM PFTE Bundle2 Handedness-2, R-configuration
TEMP -173.150
SIZE 0.04 0.13 0.56
REM Real length 1.00, the length under x-ray beam is about 0.56 mm.
L.S. 5
ACTA
BOND $H
HTAB
LIST 4
FMAP 2
PLAN -20
DFIX 0.84 0.01 O1 H1
DANG 1.86 0.02 H1 C2

WGHT    0.037600
FVAR       0.36734
CL1   5    0.894844    0.319648    0.055431    11.00000    0.02540    0.02581 =
         0.02075   -0.00412    0.00757    0.00042
CL2   5    0.786620    0.751178    0.156669    11.00000    0.02465    0.01588 =
         0.02583    0.00084    0.00127   -0.00134
CL3   5    0.863760    0.345236    0.287522    11.00000    0.02142    0.02850 =
         0.01774    0.00563   -0.00447   -0.00103
F1    4    0.361363    0.798992    0.164639    11.00000    0.02744    0.01981 =
         0.01387    0.00501    0.00117    0.00337
F2    4    0.143971    0.905876    0.328545    11.00000    0.02571    0.02046 =
         0.02201   -0.00385    0.00187    0.00509
F3    4    0.110240    0.616474    0.501691    11.00000    0.02591    0.03710 =
         0.01516   -0.00548    0.00787   -0.00146
F4    4    0.306043    0.210012    0.509495    11.00000    0.03266    0.02991 =
         0.01328    0.00692    0.00287   -0.00471
F5    4    0.516850    0.089621    0.343659    11.00000    0.02566    0.01552 =
         0.02040    0.00505    0.00131    0.00000
O1    3    0.492105    0.432227    0.053085    11.00000    0.02788    0.02543 =
         0.00936   -0.00267   -0.00283    0.00166
H1    2    0.509364    0.322541    0.008660    11.00000    0.04980
C1    1    0.768589    0.442755    0.163042    11.00000    0.02333    0.01147 =
         0.01423    0.00126    0.00144    0.00046
C2    1    0.568351    0.357806    0.153245    11.00000    0.01948    0.01881 =
         0.00984    0.00036   -0.00001   -0.00061
AFIX  13
H2    2    0.569306    0.183147    0.153476    11.00000   -1.20000
AFIX   0
C3    1    0.450483    0.438809    0.247125    11.00000    0.01674    0.01544 =
         0.00994   -0.00082   -0.00031   -0.00190
C4    1    0.352451    0.646530    0.247806    11.00000    0.02200    0.01602 =
         0.01029    0.00001   -0.00229   -0.00193
C5    1    0.239374    0.706721    0.332439    11.00000    0.01728    0.01719 =
         0.01927   -0.00388   -0.00220    0.00012
C6    1    0.223905    0.560624    0.421137    11.00000    0.01813    0.02633 =
         0.01281   -0.00586    0.00281   -0.00523
C7    1    0.321090    0.355324    0.424314    11.00000    0.02163    0.02220 =
         0.01259    0.00005   -0.00145   -0.00612
C8    1    0.430344    0.296600    0.338198    11.00000    0.01801    0.01441 =
         0.01547   -0.00150   -0.00310   -0.00153
HKLF 4


REM  18bek71r in P2(1)
REM wR2 = 0.0705, GooF = S = 1.019, Restrained GooF = 1.019 for all data
REM R1 = 0.0310 for 2409 Fo > 4sig(Fo) and 0.0337 for all 2572 data
REM 158 parameters refined using 3 restraints

END

WGHT      0.0377      0.0000

REM Instructions for potential hydrogen bonds
EQIV $1 -x+1, y-1/2, -z
HTAB O1 F1_$1
HTAB O1 O1_$1
EQIV $2 x, y-1, z
HTAB C2 Cl2_$2

REM Highest difference peak  0.322,  deepest hole -0.249,  1-sigma level  0.064
Q1    1   0.9126  0.7508  0.1611  11.00000  0.05    0.32
Q2    1   0.3223  0.4876  0.4394  11.00000  0.05    0.31
Q3    1   1.0309  0.3334  0.0569  11.00000  0.05    0.30
Q4    1   0.3784  0.5065  0.2374  11.00000  0.05    0.29
Q5    1   0.9817  0.3408  0.2875  11.00000  0.05    0.29
Q6    1   0.7867  0.6140  0.1581  11.00000  0.05    0.27
Q7    1   0.7349  0.3349  0.2937  11.00000  0.05    0.26
Q8    1   0.5124  0.4149  0.2070  11.00000  0.05    0.25
Q9    1   0.6574  0.4271  0.1688  11.00000  0.05    0.25
Q10   1   0.6662  0.7624  0.1682  11.00000  0.05    0.24
Q11   1   0.4330  0.3801  0.2930  11.00000  0.05    0.24
Q12   1   0.8972  0.4482  0.0460  11.00000  0.05    0.23
Q13   1   0.2169  0.8284  0.1554  11.00000  0.05    0.22
Q14   1   0.2459  0.6982  0.3818  11.00000  0.05    0.22
Q15   1  -0.1345  0.5174  0.4754  11.00000  0.05    0.22
Q16   1   0.8723  0.1617  0.0576  11.00000  0.05    0.21
Q17   1   0.7843  0.8901  0.1534  11.00000  0.05    0.21
Q18   1   0.2414  0.8941  0.3430  11.00000  0.05    0.21
Q19   1   0.4408  0.2329  0.3184  11.00000  0.05    0.21
Q20   1   0.5368  0.7427  0.1664  11.00000  0.05    0.21
;
_shelx_res_checksum   13002

_shelx_hkl_file
;
  -1   0   0   17.80    0.81
  -1   0   0   21.22    0.86
   1   0   0   20.74    0.82
   1   0   0   20.87    0.85
  -1   0   0   18.67    0.87
   2   0   0   64.10    2.35
  -2   0   0   58.12    2.45
  -2   0   0   60.15    2.42
   2   0   0   62.01    2.38
   3   0   0  541.20   18.45
  -3   0   0  541.40   18.60
  -3   0   0  543.23   18.53
   3   0   0  529.59   18.39
   4   0   0   65.90    2.82
  -4   0   0   66.72    2.90
   4   0   0   63.48    2.74
  -4   0   0   67.01    3.05
   5   0   0   74.31    3.16
   5   0   0   73.09    3.27
  -5   0   0   76.15    3.34
  -5   0   0   74.12    3.58
  -6   0   0    0.09    0.59
   6   0   0    0.64    0.48
   6   0   0   -0.04    0.44
  -6   0   0    0.02    0.67
   6   0   0   -0.14    0.39
  -6   0   0   -0.14    0.51
  -7   0   0    3.93    1.18
   7   0   0    3.18    0.86
  -8   0   0   22.79    2.70
   8   0   0   27.86    2.09
   9   0   0   64.70    3.73
  -9   0   0   68.44    4.41
   0   1   0   -0.88    0.20
   0   1   0   -0.96    0.22
   0   1   0   -1.00    0.16
   0   1   0   -0.98    0.18
   1  -1   0  165.52    5.45
   1  -1   0  156.50    5.58
  -1  -1   0  157.75    5.59
   1  -1   0  157.56    5.42
  -1   1   0  155.15    5.58
  -1   1   0  157.01    5.78
   1   1   0  157.23    5.62
   1   1   0  157.56    5.73
   2  -1   0  437.97   14.93
  -2  -1   0  448.40   15.05
   2   1   0  431.86   15.00
  -2   1   0  411.95   15.00
   2   1   0  439.09   15.19
  -2   1   0  453.77   15.30
  -3  -1   0  442.34   14.64
   3  -1   0  416.09   14.40
  -3   1   0  415.30   14.83
  -3   1   0  396.80   14.54
   3   1   0  410.19   14.67
   3   1   0  424.38   14.53
  -4  -1   0    7.57    1.08
   4  -1   0    9.21    1.04
   4   1   0    7.98    1.07
  -4   1   0    6.87    1.01
   4   1   0    9.38    1.09
  -4   1   0    5.35    0.98
   5  -1   0  130.59    5.17
  -5  -1   0  130.53    5.47
   5  -1   0  131.41    4.65
  -5   1   0  137.31    5.59
   5   1   0  128.96    5.23
  -5   1   0  131.92    5.43
   5   1   0  116.65    4.66
  -5   1   0  124.23    4.70
   5   1   0  128.52    5.28
  -6  -1   0   61.62    3.09
  -6  -1   0   55.30    3.18
   6  -1   0   59.84    2.92
  -6   1   0   56.32    3.22
  -6   1   0   57.03    3.20
   6   1   0   56.05    2.96
   6   1   0   60.89    3.02
  -7  -1   0   68.11    3.94
   7  -1   0   76.55    3.70
  -7  -1   0   67.00    3.80
   7  -1   0   68.34    3.45
  -7   1   0   70.71    3.85
   7   1   0   74.61    3.72
   7   1   0   66.81    3.50
  -7   1   0   76.15    4.05
   8  -1   0    9.96    1.53
  -8  -1   0    7.74    1.64
   8   1   0    9.28    1.55
  -8   1   0   10.93    1.94
  -9  -1   0   31.79    3.05
   9  -1   0   38.19    2.69
   9   1   0   38.92    2.89
  -9   1   0   45.07    3.56
   0  -2   0  762.56   26.09
   0   2   0  741.55   26.11
   0   2   0  787.63   26.15
   0   2   0  772.30   25.99
   0   2   0  766.08   26.17
   1  -2   0   50.70    2.21
   1  -2   0   51.15    2.07
  -1  -2   0   49.75    2.14
   1   2   0   47.92    2.24
  -1   2   0   47.12    2.38
  -1   2   0   49.36    2.09
   1   2   0   52.29    2.10
  -1   2   0   49.26    2.16
   1   2   0   49.41    2.35
  -1   2   0   45.54    2.19
   2  -2   0  153.22    5.54
   2  -2   0  158.78    5.88
  -2  -2   0  157.91    5.90
  -2   2   0  161.07    5.91
   2   2   0  164.52    6.23
  -2   2   0  157.83    6.31
   2   2   0  159.69    6.01
   3  -2   0   86.13    3.51
  -3  -2   0   86.77    3.63
  -3   2   0   82.24    3.60
   3   2   0   90.90    3.68
   3   2   0   90.29    3.91
  -3   2   0   83.02    4.01
   4  -2   0  164.21    5.90
  -4  -2   0  154.57    6.11
   4   2   0  151.60    6.08
   4   2   0  149.96    6.27
  -4   2   0  155.47    6.56
  -4   2   0  145.04    6.02
  -5  -2   0    8.07    1.28
   5  -2   0    7.35    1.04
  -5  -2   0    7.95    1.32
   5   2   0    7.15    1.16
  -5   2   0    8.17    1.26
   5   2   0    9.11    1.34
  -5   2   0    7.14    1.33
  -6  -2   0    7.73    1.41
   6  -2   0    7.20    1.13
  -6  -2   0    4.28    1.10
   6   2   0    8.21    1.40
  -6   2   0    6.29    1.42
  -6   2   0    5.37    1.22
   6   2   0    7.69    1.37
  -7  -2   0   31.92    2.56
  -7  -2   0   40.70    2.72
   7  -2   0   33.11    2.24
  -7   2   0   33.06    2.64
  -7   2   0   35.13    2.74
   7   2   0   31.31    2.36
   7   2   0   30.04    2.37
   8  -2   0    4.77    1.28
  -8  -2   0    3.48    1.31
   8  -2   0    1.99    0.85
  -8   2   0    3.30    1.44
   8   2   0    3.59    1.32
  -8   2   0    3.54    1.47
   8   2   0    3.69    1.22
  -9  -2   0   18.35    2.71
   9  -2   0   20.90    1.98
  -9   2   0   17.85    2.74
   9   2   0   19.55    2.60
   0  -3   0   -0.15    0.35
   0   3   0   -0.16    0.33
   0   3   0    0.09    0.33
   0   3   0    0.02    0.35
   0   3   0   -0.34    0.30
  -1  -3   0  267.13   10.36
  -1  -3   0  279.62   10.09
   1  -3   0  277.17   10.08
   1  -3   0  274.75   10.20
  -1   3   0  282.72   10.13
   1   3   0  281.89   10.35
   1   3   0  281.04   10.44
  -1   3   0  279.12   10.26
  -1   3   0  283.37   10.59
  -1   3   0  290.22   10.16
   1   3   0  297.28   10.21
   2  -3   0  149.57    5.62
   2  -3   0  152.57    5.95
  -2  -3   0  152.32    5.90
  -2  -3   0  152.72    6.26
   2   3   0  157.23    5.64
  -2   3   0  147.38    5.90
   2   3   0  157.03    6.13
   2   3   0  151.54    6.27
  -2   3   0  158.42    6.51
  -3  -3   0   81.99    4.05
   3  -3   0   86.77    3.68
  -3  -3   0   87.77    3.76
   3  -3   0   82.45    3.17
  -3   3   0   88.40    4.35
   3   3   0   87.06    4.11
   3   3   0   86.28    3.90
  -3   3   0   85.29    3.73
  -4  -3   0   44.55    2.70
   4  -3   0   41.40    2.19
  -4  -3   0   40.84    2.32
  -4   3   0   38.80    2.29
   4   3   0   40.26    2.41
  -4   3   0   39.32    2.77
   4   3   0   38.41    2.53
  -5  -3   0   23.53    2.06
  -5  -3   0   23.84    1.91
   5  -3   0   22.62    1.63
  -5   3   0   23.16    2.25
   5   3   0   23.83    1.93
  -5   3   0   27.65    1.96
   5   3   0   26.76    2.10
  -6  -3   0   36.00    2.61
   6  -3   0   37.55    2.28
  -6  -3   0   35.35    2.79
   6   3   0   40.35    2.68
  -6   3   0   36.90    2.99
  -6   3   0   37.11    2.64
   6   3   0   39.09    2.73
  -7  -3   0    9.80    1.89
  -7  -3   0    4.80    1.35
   7  -3   0    6.14    1.28
   7   3   0   10.32    1.79
   7   3   0    8.44    1.65
  -7   3   0    6.30    1.66
  -7   3   0    6.04    1.54
  -8  -3   0    3.17    1.35
  -8  -3   0    2.20    1.36
   8  -3   0    2.59    1.11
   8  -3   0    2.16    0.96
  -8   3   0    2.63    1.46
  -8   3   0    2.69    1.45
   8   3   0    2.80    1.15
   8   3   0    4.48    1.41
  -9  -3   0    1.88    1.46
   9   3   0    1.21    1.03
  -9   3   0    0.03    1.48
  -9   3   0    0.07    1.32
   0  -4   0   73.02    3.31
   0  -4   0   72.02    3.53
   0   4   0   72.89    3.60
   0   4   0   76.37    3.36
   0   4   0   76.99    3.63
   0   4   0   77.70    3.74
   1  -4   0   19.97    1.54
  -1  -4   0   17.74    1.62
   1  -4   0   21.01    1.48
  -1  -4   0   20.35    1.42
  -1   4   0   22.51    1.66
   1   4   0   21.50    1.70
  -1   4   0   22.20    1.55
  -1   4   0   20.22    1.48
  -1   4   0   20.71    1.80
   1   4   0   22.60    1.60
   1   4   0   17.35    1.57
   2  -4   0   68.72    3.33
   2  -4   0   69.74    3.08
  -2  -4   0   69.76    3.24
  -2  -4   0   68.53    3.65
  -2   4   0   65.92    3.81
   2   4   0   69.58    3.68
   2   4   0   75.42    3.15
  -2   4   0   69.14    3.31
   2   4   0   67.83    3.52
   3  -4   0   18.34    1.46
  -3  -4   0   15.16    1.93
  -3  -4   0   17.42    1.42
   3  -4   0   18.38    1.25
  -3   4   0   17.90    1.48
   3   4   0   15.59    1.81
   3   4   0   15.55    1.96
  -3   4   0   12.28    1.83
  -4  -4   0  137.44    5.80
   4  -4   0  147.69    5.75
  -4  -4   0  139.68    6.39
  -4   4   0  134.18    5.83
   4   4   0  132.44    6.29
   4   4   0  133.03    6.06
   5  -4   0   61.97    3.16
  -5  -4   0   63.55    3.89
  -5  -4   0   55.42    3.29
   5   4   0   67.46    3.84
  -5   4   0   66.91    4.19
   5   4   0   59.00    3.54
  -5   4   0   60.27    3.36
  -6  -4   0   10.92    2.02
   6  -4   0   10.31    1.46
  -6  -4   0    9.34    1.63
   6   4   0   12.23    2.05
   6   4   0   11.18    1.88
  -6   4   0    8.01    1.92
  -6   4   0   13.39    1.98
  -7  -4   0   24.43    2.76
   7  -4   0   26.29    2.10
  -7  -4   0   22.34    2.92
  -7   4   0   19.88    2.54
   7   4   0   23.67    3.00
   7   4   0   29.67    2.62
  -7   4   0   17.92    2.75
   8  -4   0   10.89    1.92
  -8  -4   0   10.69    2.11
  -8  -4   0   10.55    2.20
   8  -4   0   13.23    2.34
  -8   4   0    9.09    2.16
  -8   4   0    9.88    2.07
   8   4   0   10.79    2.05
   8   4   0   11.73    2.12
   0  -5   0    0.05    0.54
   0  -5   0   -0.21    0.55
   0   5   0    0.04    0.47
   0   5   0   -0.12    0.57
   0   5   0   -0.30    0.59
   0   5   0    0.15    0.62
   1  -5   0   74.74    3.79
  -1  -5   0   77.49    3.58
  -1  -5   0   73.56    3.97
   1  -5   0   75.28    3.65
   1   5   0   75.12    3.96
   1   5   0   75.23    3.77
  -1   5   0   76.16    3.90
  -1   5   0   77.72    3.64
   1   5   0   72.96    3.98
  -1   5   0   69.09    4.10
  -2  -5   0   33.03    2.11
   2  -5   0   35.36    2.31
   2  -5   0   35.61    2.11
  -2  -5   0   35.93    2.63
  -2   5   0   32.83    2.73
   2   5   0   30.21    2.49
  -2   5   0   35.50    2.28
   2   5   0   34.97    2.54
   3  -5   0   40.13    2.43
  -3  -5   0   35.66    2.26
  -3  -5   0   34.07    2.78
   3   5   0   41.58    2.76
   3   5   0   36.67    2.82
  -3   5   0   37.66    3.05
  -3   5   0   35.60    2.40
  -4  -5   0   27.65    2.58
  -4  -5   0   22.38    1.92
   4  -5   0   30.13    2.07
  -4   5   0   24.67    2.01
  -4   5   0   23.53    3.01
   4   5   0   26.80    2.26
   4   5   0   17.47    2.36
  -5  -5   0    7.04    1.79
  -5  -5   0    3.96    1.15
   5  -5   0    4.33    1.14
  -5   5   0    5.73    1.35
  -5   5   0    4.64    1.73
   5   5   0    5.59    1.39
   5   5   0    3.15    1.19
  -6  -5   0   10.30    1.83
  -6  -5   0    7.15    1.92
   6  -5   0    9.12    1.52
   6   5   0    9.89    2.02
   6   5   0   10.81    1.93
  -6   5   0   10.47    1.95
  -6   5   0    8.70    2.23
  -7  -5   0    2.22    1.38
   7  -5   0    0.20    0.86
  -7  -5   0    0.85    1.34
  -7   5   0    3.06    1.68
   7   5   0    2.64    1.33
   7   5   0    1.98    1.29
   0  -6   0    6.68    1.36
   0  -6   0    9.14    1.58
   0   6   0    7.65    1.64
   0   6   0    7.00    1.49
   1  -6   0    9.50    1.59
   1  -6   0   11.95    1.70
  -1  -6   0    9.47    1.70
   1   6   0    8.93    1.63
   1   6   0   14.15    2.03
  -1   6   0   10.17    1.83
  -1   6   0   11.31    1.82
  -2  -6   0   12.33    2.02
  -2  -6   0   13.45    1.76
   2  -6   0   17.35    2.04
   2   6   0   11.80    2.02
  -2   6   0   11.85    2.15
   2   6   0   15.05    2.12
  -3  -6   0   13.97    2.38
  -3  -6   0   17.00    1.93
   3  -6   0   20.03    2.17
   3   6   0   11.83    2.02
  -3   6   0   15.79    2.64
   3   6   0   18.81    2.46
  -4  -6   0   68.32    3.81
  -4  -6   0   73.84    4.69
   4  -6   0   69.52    3.84
   4   6   0   71.44    4.53
  -4   6   0   65.93    4.79
   4   6   0   81.78    4.53
  -5  -6   0   13.08    2.42
  -5  -6   0   12.64    1.94
   5  -6   0   11.60    1.72
  -5   6   0   15.63    2.85
   5   6   0   14.91    2.50
   5   6   0   24.72    3.03
  -6  -6   0    2.50    1.59
   6  -6   0    0.83    0.94
  -6  -6   0    0.19    1.16
  -6   6   0    0.48    1.49
   6   6   0    0.76    1.32
   6   6   0    1.41    1.20
   0  -7   0    0.09    1.02
   0  -7   0   -0.20    0.89
   0   7   0    0.78    1.09
   1  -7   0   27.41    2.53
  -1  -7   0   30.80    2.75
   1   7   0   24.94    2.97
  -1   7   0   30.24    2.79
  -1   7   0   29.17    2.94
   2  -7   0   16.84    2.22
  -2  -7   0   14.57    2.34
   2   7   0   16.73    2.43
  -2   7   0   14.91    2.59
  -3  -7   0    3.26    1.52
   3  -7   0    3.82    1.26
  -3   7   0    5.78    1.88
   3   7   0    4.30    1.56
   9   0  -1    3.10    1.06
  -9   0   1    3.13    1.48
   8   0  -1    4.71    1.16
  -8   0   1    4.80    1.42
   7   0  -1   10.17    1.43
  -7   0   1   10.07    1.66
   6   0  -1    1.83    0.62
  -6   0   1    2.04    0.87
  -6   0   1    1.61    0.74
  -6   0   1    1.28    0.66
   6   0  -1    1.03    0.57
   5   0  -1    3.42    0.65
  -5   0   1    2.05    0.72
  -5   0   1    2.74    0.69
   5   0  -1    2.39    0.67
  -5   0   1    2.39    0.62
   5   0  -1    3.45    0.67
   4   0  -1   33.99    1.66
  -4   0   1   33.74    1.82
   4   0  -1   34.63    1.74
  -4   0   1   33.62    1.93
  -4   0   1   36.70    1.71
   4   0  -1   34.92    1.77
  -3   0   1    6.12    0.81
   3   0  -1    6.46    0.74
  -3   0   1    5.98    0.59
   3   0  -1    6.14    0.72
   3   0  -1    6.01    0.56
  -3   0   1    5.24    0.71
  -2   0   1  170.36    6.16
  -2   0   1  174.96    6.08
   2   0  -1  177.29    6.08
  -2   0   1  176.82    6.22
   2   0  -1  169.03    6.13
   2   0  -1  172.20    6.11
   1   0  -1   26.41    1.03
  -1   0   1   24.43    1.01
  -1   0   1   25.74    1.08
   1   0  -1   24.90    1.05
   0   0  -1    1.47    0.18
   0   0  -1    2.20    0.18
   0   0   1    2.19    0.17
   0   0   1    1.60    0.17
   0   0   1    1.75    0.17
  -1   0  -1   23.09    0.97
   1   0   1   21.77    0.90
   1   0   1   19.58    0.91
  -1   0  -1   23.10    0.96
   2   0   1  829.98   27.80
  -2   0  -1  839.09   27.88
   2   0   1  818.03   27.79
  -2   0  -1  809.64   27.84
   3   0   1   46.69    2.09
   3   0   1   49.28    2.07
  -3   0  -1   48.89    2.16
  -3   0  -1   46.97    2.22
   4   0   1   18.97    1.20
   4   0   1   20.17    1.19
  -4   0  -1   19.55    1.39
  -4   0  -1   17.56    1.25
   5   0   1   23.20    1.44
  -5   0  -1   23.05    1.59
  -5   0  -1   23.65    1.70
   5   0   1   23.73    1.48
   6   0   1   32.12    1.93
  -6   0  -1   29.12    2.18
   6   0   1   32.21    1.83
  -6   0  -1   30.33    1.98
  -7   0  -1   56.14    3.44
   7   0   1   59.21    3.10
  -8   0  -1    1.41    1.14
   8   0   1    0.10    0.57
  -9   0  -1    1.98    1.30
   9   0   1    0.43    0.79
  -9  -1   1    9.95    2.03
   9  -1  -1    9.47    1.58
   9   1  -1   10.18    1.86
  -9   1   1    8.13    1.96
  -8  -1   1   12.60    2.05
   8  -1  -1    9.51    1.46
   8   1  -1    8.31    1.57
  -8   1   1   10.72    1.95
  -7  -1   1   54.50    3.45
   7  -1  -1   60.45    3.09
   7  -1  -1   58.90    3.19
  -7   1   1   60.41    3.45
  -7   1   1   62.34    3.67
   7   1  -1   55.32    3.22
   7   1  -1   61.34    3.14
  -6  -1   1   30.04    2.03
   6  -1  -1   30.28    1.85
   6  -1  -1   28.47    1.97
  -6  -1   1   28.19    2.14
  -6   1   1   25.87    2.13
   6   1  -1   32.17    1.98
  -6   1   1   30.47    2.19
   6   1  -1   29.99    2.00
  -5  -1   1  120.96    4.99
   5  -1  -1  129.72    4.88
  -5  -1   1  122.88    5.13
   5   1  -1  118.78    4.93
  -5   1   1  117.15    5.12
   5   1  -1  111.91    4.90
   5   1  -1  108.13    4.37
  -5   1   1  126.92    5.22
  -4  -1   1   21.31    1.46
  -4  -1   1   21.91    1.49
   4  -1  -1   20.34    1.31
   4   1  -1   25.28    1.49
  -4   1   1   22.03    1.58
   4   1  -1   22.02    1.41
   4   1  -1   21.10    1.03
  -4   1   1   21.42    1.50
   3  -1  -1    3.17    0.51
  -3  -1   1    3.91    0.68
  -3  -1   1    3.63    0.68
   3   1  -1    3.18    0.36
  -3   1   1    3.70    0.66
  -3   1   1    4.06    0.77
   3   1  -1    3.96    0.72
   3   1  -1    4.04    0.64
  -2  -1   1   38.76    1.71
  -2  -1   1   36.62    1.80
   2  -1  -1   37.99    1.60
  -2   1   1   39.96    1.93
   2   1  -1   37.49    1.71
   2   1  -1   35.25    1.42
  -2   1   1   38.60    1.76
   2   1  -1   39.94    1.83
  -1  -1   1   74.10    2.98
  -1  -1   1   78.44    2.80
   1  -1  -1   72.29    2.78
   1  -1  -1   78.19    2.73
  -1   1   1   75.59    2.72
   1   1  -1   79.15    2.97
  -1   1   1   75.70    3.04
   1   1  -1   79.19    3.02
  -1   1   1   78.17    2.96
   1   1  -1   74.28    2.76
   0  -1   1  191.26    6.76
   0  -1  -1  190.47    6.77
   0   1   1  199.02    6.82
   0   1  -1  198.42    6.82
   0   1   1  199.61    6.79
   0   1   1  190.56    6.68
   0   1  -1  196.28    6.83
   0   1   1  184.11    6.75
   1  -1   1   95.29    3.79
  -1  -1  -1  107.05    3.89
   1  -1   1  110.94    3.99
  -1  -1  -1  104.78    3.76
  -1  -1  -1  109.84    4.02
   1   1   1  109.05    3.90
   1   1   1  110.99    4.08
  -1   1  -1  112.79    4.16
   1   1   1  118.07    3.88
  -1   1  -1  108.02    3.84
  -2  -1  -1  771.61   25.81
   2  -1   1  703.86   25.45
   2  -1   1  746.79   25.67
   2   1   1  786.13   25.70
  -2   1  -1  786.47   26.02
  -2   1  -1  745.89   25.68
   2   1   1  773.82   25.92
   3  -1   1  219.63    7.95
  -3  -1  -1  238.09    8.44
   3  -1   1  232.98    8.23
   3   1   1  239.08    8.51
  -3   1  -1  231.99    8.35
   3   1   1  229.33    8.27
  -3   1  -1  230.10    8.61
  -4  -1  -1  190.44    6.78
   4  -1   1  191.99    6.77
   4  -1   1  189.45    7.07
  -4  -1  -1  195.06    7.36
   4   1   1  182.54    7.12
  -4   1  -1  190.80    7.28
  -4   1  -1  201.02    7.57
   4   1   1  197.23    7.35
  -5  -1  -1   39.30    2.40
  -5  -1  -1   39.12    1.86
   5  -1   1   42.50    2.20
   5  -1   1   41.75    1.84
   5   1   1   37.47    2.14
  -5   1  -1   42.25    2.39
  -5   1  -1   44.98    2.57
   5   1   1   42.14    2.31
   6  -1   1   18.05    1.47
  -6  -1  -1   18.01    2.10
  -6   1  -1   17.65    1.72
   6   1   1   18.15    1.50
   6   1   1   19.05    1.51
  -6   1  -1   20.17    1.77
  -7  -1  -1   88.20    4.34
  -7  -1  -1   79.41    4.48
   7  -1   1   89.07    4.13
   7   1   1   94.62    4.33
  -7   1  -1   89.54    4.60
   7   1   1   93.85    4.30
  -7   1  -1   91.46    4.58
  -8  -1  -1   10.13    1.84
   8  -1   1   14.06    1.82
  -8   1  -1   12.59    2.04
   8   1   1   12.91    1.82
  -9  -1  -1   15.83    2.45
   9  -1   1   14.71    2.06
   9   1   1   17.90    2.26
  -9   1  -1   18.40    2.75
  -9  -2   1   12.05    2.21
   9  -2  -1    9.48    1.67
  -9   2   1   16.28    2.56
   9   2  -1   12.00    2.17
   8  -2  -1    8.40    1.41
  -8  -2   1    9.80    1.92
   8  -2  -1   11.54    1.82
  -8   2   1   10.56    1.91
  -8   2   1    9.35    1.90
   8   2  -1   12.32    1.94
  -7  -2   1    8.65    1.59
  -7  -2   1   11.56    1.89
   7  -2  -1   10.07    1.46
   7  -2  -1   10.63    1.67
   7   2  -1    9.42    1.62
  -7   2   1   10.41    1.76
  -7   2   1    9.80    1.85
   7   2  -1   11.04    1.59
  -6  -2   1    7.19    1.33
  -6  -2   1    9.99    1.53
   6  -2  -1    6.05    1.11
  -6   2   1   10.65    1.54
   6   2  -1    7.60    1.33
  -6   2   1   10.12    1.64
   6   2  -1    7.76    1.33
  -5  -2   1   16.37    1.80
   5  -2  -1   15.55    1.25
  -5  -2   1   16.40    1.52
   5   2  -1   15.79    1.43
   5   2  -1   18.67    1.54
  -5   2   1   17.62    2.07
  -5   2   1   16.55    1.48
  -4  -2   1    2.07    0.71
   4  -2  -1    1.47    0.47
  -4  -2   1    2.61    0.79
  -4   2   1    1.16    0.62
   4   2  -1    1.56    0.55
  -4   2   1    1.77    0.75
   4   2  -1    1.41    0.61
  -3  -2   1   38.98    1.92
  -3  -2   1   36.51    2.11
   3  -2  -1   37.95    1.78
   3   2  -1   37.85    2.11
  -3   2   1   36.41    2.23
  -3   2   1   33.37    1.91
   3   2  -1   34.58    1.95
   2  -2  -1  181.80    6.21
   2  -2  -1  184.99    6.49
  -2  -2   1  177.60    6.48
  -2  -2   1  171.90    6.80
  -2   2   1  179.28    6.24
   2   2  -1  179.61    6.27
   2   2  -1  168.57    6.68
  -2   2   1  185.91    7.03
   2   2  -1  178.80    6.83
  -2   2   1  177.08    6.66
  -1  -2   1   41.01    1.82
  -1  -2   1   43.31    2.13
   1  -2  -1   42.39    1.92
   1   2  -1   45.31    2.13
  -1   2   1   41.93    2.03
   1   2  -1   45.62    1.93
  -1   2   1   43.48    2.21
  -1   2   1   45.66    1.92
   1   2  -1   43.12    2.14
  -1   2   1   43.43    1.96
   0  -2   1  364.60   12.76
   0   2  -1  362.99   12.83
   0   2  -1  373.70   12.80
   0   2  -1  361.62   12.50
   0   2  -1  365.49   12.86
   0   2   1  365.28   12.80
   0   2   1  358.31   12.76
   0   2   1  363.30   12.69
   0   2   1  371.25   12.81
  -1  -2  -1  217.21    7.74
   1  -2   1  213.62    7.76
   1  -2   1  214.84    7.57
  -1  -2  -1  213.21    7.54
  -1   2  -1  218.18    7.99
   1   2   1  213.94    7.71
  -1   2  -1  215.02    7.55
   1   2   1  213.58    7.90
   1   2   1  215.01    7.55
   1   2   1  205.47    7.72
  -1   2  -1  212.49    7.78
  -2  -2  -1  294.45   10.20
   2  -2   1  283.62   10.11
   2  -2   1  273.04    9.76
   2   2   1  281.13   10.39
   2   2   1  286.39   10.14
  -2   2  -1  293.95   10.56
  -2   2  -1  277.79    9.98
   3  -2   1   64.52    2.89
  -3  -2  -1   66.33    3.06
   3  -2   1   64.84    2.50
   3   2   1   71.33    3.31
  -3   2  -1   74.33    3.49
  -3   2  -1   68.97    2.94
   3   2   1   70.24    3.01
   4  -2   1   71.16    3.14
  -4  -2  -1   72.40    3.37
  -4   2  -1   70.80    3.70
   4   2   1   78.75    3.35
  -4   2  -1   68.28    3.25
   4   2   1   71.46    3.52
   5  -2   1   71.33    3.23
  -5  -2  -1   64.50    3.46
   5   2   1   76.71    3.71
  -5   2  -1   70.97    3.48
  -5   2  -1   71.56    3.89
   5   2   1   72.14    3.45
   6  -2   1   22.12    1.65
  -6  -2  -1   22.02    1.96
   6   2   1   17.66    1.67
   6   2   1   21.04    1.83
  -6   2  -1   18.47    1.77
  -6   2  -1   24.70    2.20
  -7  -2  -1   59.78    3.51
  -7  -2  -1   49.18    3.39
   7  -2   1   53.81    3.09
  -7   2  -1   58.75    3.73
   7   2   1   51.69    3.23
  -7   2  -1   64.02    3.64
   7   2   1   58.37    3.37
   8  -2   1    5.29    1.24
  -8  -2  -1    7.17    1.64
  -8   2  -1    9.03    1.92
   8   2   1    8.13    1.56
  -8   2  -1    5.86    1.67
   8   2   1    7.09    1.52
  -9  -2  -1   12.85    2.33
   9  -2   1   13.24    1.92
   9   2   1   13.34    2.18
  -9   2  -1   12.05    2.37
   8  -3  -1    2.05    0.96
  -8  -3   1    1.91    1.23
   8  -3  -1    2.96    1.20
  -8  -3   1    3.47    1.33
   8   3  -1    3.26    1.19
  -8   3   1    3.74    1.51
   8   3  -1    1.51    0.99
  -8   3   1    1.27    1.27
  -7  -3   1   14.56    2.13
   7  -3  -1   15.39    2.12
  -7  -3   1   10.56    1.82
   7  -3  -1   15.52    1.90
  -7   3   1   12.89    2.04
   7   3  -1   14.95    2.12
   7   3  -1   13.19    1.97
  -7   3   1   14.85    2.35
  -6  -3   1   26.06    2.38
   6  -3  -1   29.18    2.00
  -6  -3   1   27.00    2.25
  -6   3   1   32.22    2.39
   6   3  -1   31.34    2.40
   6   3  -1   33.00    2.45
  -6   3   1   32.54    2.71
   5  -3  -1   25.42    1.70
  -5  -3   1   27.70    2.23
  -5  -3   1   25.80    1.93
   5   3  -1   23.88    2.02
  -5   3   1   23.84    2.24
   5   3  -1   28.68    2.10
  -5   3   1   25.97    1.96
   4  -3  -1   30.61    1.75
  -4  -3   1   27.85    1.84
  -4  -3   1   31.27    2.21
   4   3  -1   31.63    2.17
  -4   3   1   29.73    1.96
  -4   3   1   27.67    2.26
   4   3  -1   26.59    1.95
  -3  -3   1  139.54    5.49
  -3  -3   1  134.71    5.92
   3  -3  -1  142.33    5.45
   3   3  -1  146.55    6.00
  -3   3   1  135.75    6.12
  -3   3   1  137.99    5.66
   3   3  -1  141.53    5.81
   2  -3  -1   17.04    1.04
   2  -3  -1   16.70    1.17
  -2  -3   1   15.47    1.39
  -2  -3   1   17.23    1.12
  -2   3   1   16.67    1.05
  -2   3   1   16.59    1.52
  -2   3   1   16.77    1.29
   2   3  -1   17.09    1.43
   2   3  -1   17.68    1.09
   2   3  -1   14.29    1.30
   1  -3  -1  178.82    6.42
  -1  -3   1  167.66    6.69
   1  -3  -1  171.62    6.46
  -1  -3   1  180.68    6.32
  -1   3   1  163.49    6.80
  -1   3   1  171.01    6.45
   1   3  -1  166.63    6.47
  -1   3   1  165.59    6.53
  -1   3   1  168.59    6.50
   1   3  -1  169.01    6.74
   1   3  -1  174.62    6.74
   0  -3   1  238.61    8.95
   0  -3   1  241.39    8.62
   0   3   1  243.00    8.91
   0   3  -1  238.06    8.98
   0   3  -1  254.20    9.13
   0   3  -1  238.26    8.63
   0   3   1  237.75    8.88
   0   3   1  254.51    9.07
   0   3   1  240.78    9.03
   0   3  -1  240.39    9.05
   1  -3   1    8.85    1.10
   1  -3   1    8.77    0.99
  -1  -3  -1    9.31    1.01
  -1   3  -1    8.29    1.26
  -1   3  -1    7.77    1.04
   1   3   1    6.60    1.08
  -1   3  -1    8.00    0.76
   1   3   1    7.93    0.81
   1   3   1    6.34    0.94
   1   3   1    8.09    1.01
  -2  -3  -1   11.69    0.82
  -2  -3  -1   13.23    1.11
   2  -3   1   13.57    1.12
   2  -3   1   11.50    0.86
  -2   3  -1   10.63    0.97
  -2   3  -1   11.08    1.47
   2   3   1   14.20    1.65
   2   3   1   11.41    1.29
   2   3   1   12.19    0.83
   3  -3   1  139.38    5.44
   3  -3   1  132.24    4.89
  -3  -3  -1  141.62    5.51
   3   3   1  129.38    5.83
   3   3   1  138.11    5.56
  -3   3  -1  135.27    6.07
  -3   3  -1  131.48    5.33
   4  -3   1  149.64    5.87
  -4  -3  -1  145.14    6.02
  -4   3  -1  149.30    6.70
   4   3   1  144.91    6.40
   4   3   1  147.52    6.09
  -4   3  -1  143.67    5.88
   5  -3   1    5.86    0.99
  -5  -3  -1    7.15    1.22
  -5   3  -1    8.85    1.33
   5   3   1   10.30    1.51
   5   3   1    6.27    1.26
  -5   3  -1    7.22    1.55
  -6  -3  -1   25.13    2.18
   6  -3   1   29.31    1.99
  -6  -3  -1   26.36    2.35
   6   3   1   29.28    2.21
   6   3   1   32.25    2.44
  -6   3  -1   27.53    2.22
  -6   3  -1   28.85    2.67
   7  -3   1   64.47    3.48
  -7  -3  -1   73.57    4.19
  -7  -3  -1   60.21    3.86
  -7   3  -1   63.28    4.28
   7   3   1   63.87    3.78
  -7   3  -1   64.50    3.87
   7   3   1   60.64    3.83
  -8  -3  -1   16.55    2.38
   8  -3   1   14.28    2.07
  -8  -3  -1   13.92    2.27
  -8   3  -1   13.63    2.27
   8   3   1   12.68    2.07
  -8   3  -1   16.17    2.69
   8   3   1   14.84    2.22
  -8  -4   1   11.36    2.22
   8  -4  -1    8.15    1.90
  -8  -4   1    8.32    1.85
   8  -4  -1    6.85    1.52
   8   4  -1   11.94    2.15
  -8   4   1    9.54    2.25
  -8   4   1    9.77    2.17
   7  -4  -1    7.49    1.42
  -7  -4   1    7.68    1.79
   7  -4  -1    6.16    1.56
  -7  -4   1    8.02    1.73
  -7   4   1    6.66    1.64
  -7   4   1   10.26    2.16
   7   4  -1    6.44    1.68
   7   4  -1    9.98    1.95
  -6  -4   1   17.03    2.38
   6  -4  -1   22.72    1.81
  -6  -4   1   18.62    2.19
   6   4  -1   26.34    2.33
  -6   4   1   20.50    2.44
  -6   4   1   23.11    3.03
   6   4  -1   25.71    2.30
  -5  -4   1    1.47    1.01
  -5  -4   1    1.87    0.89
   5  -4  -1    1.28    0.70
   5   4  -1    2.13    0.92
  -5   4   1    1.61    0.90
   5   4  -1    1.26    0.90
  -5   4   1    2.34    1.29
   4  -4  -1   17.45    1.43
  -4  -4   1   14.35    1.41
  -4  -4   1   17.02    2.21
   4   4  -1   18.30    2.06
   4   4  -1   19.15    2.37
  -4   4   1   19.13    2.55
  -4   4   1   18.55    1.99
   3  -4  -1    3.89    0.79
  -3  -4   1    4.98    0.92
  -3  -4   1    6.71    1.39
  -3   4   1    4.69    1.24
   3   4  -1    3.86    0.95
  -3   4   1    4.65    0.95
   3   4  -1    4.26    1.08
   2  -4  -1   91.96    3.79
   2  -4  -1   92.10    4.01
  -2  -4   1   92.91    3.86
  -2  -4   1   90.94    4.39
   2   4  -1   88.22    4.37
   2   4  -1   92.43    3.90
   2   4  -1   86.12    4.25
  -2   4   1   84.46    4.47
  -2   4   1   89.06    3.82
  -2   4   1   87.44    4.09
  -1  -4   1    4.59    0.77
   1  -4  -1    4.42    0.86
   1  -4  -1    5.02    0.92
  -1  -4   1    3.91    0.96
  -1   4   1    3.96    0.85
  -1   4   1    5.51    1.01
  -1   4   1    3.46    0.82
   1   4  -1    5.02    1.04
   1   4  -1    4.14    0.96
   1   4  -1    4.35    0.90
  -1   4   1    4.31    1.11
   0  -4   1   43.65    2.36
   0  -4   1   42.69    2.06
   0  -4  -1   37.50    2.15
   0  -4  -1   42.66    2.36
   0   4  -1   34.57    2.30
   0   4   1   37.90    2.26
   0   4   1   38.14    2.32
   0   4  -1   38.86    2.42
   0   4  -1   36.56    1.98
   0   4   1   39.13    2.20
   0   4   1   38.60    2.35
   0   4  -1   43.59    2.40
   1  -4   1   93.83    4.31
   1  -4   1   98.83    4.16
  -1  -4  -1   98.06    4.21
  -1   4  -1   94.32    4.64
   1   4   1   96.15    4.51
   1   4   1   91.76    4.33
  -1   4  -1   92.48    4.36
   1   4   1   93.81    4.20
  -1   4  -1   99.59    4.08
   1   4   1  103.30    4.24
  -2  -4  -1   22.49    1.41
   2  -4   1   22.84    1.68
  -2  -4  -1   24.19    1.66
   2  -4   1   24.91    1.50
  -2   4  -1   21.73    1.52
   2   4   1   20.67    1.68
  -2   4  -1   17.15    1.82
   2   4   1   20.09    1.81
   2   4   1   21.74    1.41
  -3  -4  -1  141.46    5.73
   3  -4   1  133.64    5.61
   3  -4   1  136.99    5.14
   3   4   1  130.48    6.11
   3   4   1  132.87    5.79
  -3   4  -1  136.71    5.55
  -3   4  -1  131.38    6.38
  -4  -4  -1   51.92    2.90
   4  -4   1   50.48    2.72
   4   4   1   49.89    3.22
   4   4   1   47.15    2.93
  -4   4  -1   50.67    2.78
  -4   4  -1   48.91    3.45
  -5  -4  -1   14.16    2.03
  -5  -4  -1   14.05    1.75
   5  -4   1   17.42    1.52
   5   4   1   19.71    2.29
  -5   4  -1   13.56    2.32
   5   4   1   14.81    2.09
  -5   4  -1   18.50    2.02
  -6  -4  -1   98.77    5.33
  -6  -4  -1   97.03    4.94
   6   4   1  105.70    5.15
   6   4   1   94.32    5.22
  -6   4  -1   84.56    5.49
  -6   4  -1  102.54    4.91
  -7  -4  -1    0.20    1.21
  -7  -4  -1    1.16    1.22
   7  -4   1    1.54    0.83
   7   4   1    2.71    1.15
   7   4   1    1.60    1.06
  -7   4  -1    2.67    1.58
  -7   4  -1   -0.38    0.94
   8  -4   1    1.46    0.99
  -8  -4  -1    1.62    1.30
  -8  -4  -1    7.04    2.03
  -8   4  -1    5.27    1.97
  -8   4  -1    3.65    1.57
   8   4   1    2.72    1.27
   8   4   1    3.56    1.41
  -7  -5   1    0.68    1.27
   7  -5  -1    0.67    1.09
   7  -5  -1    1.53    0.93
  -7  -5   1    0.38    1.20
  -7   5   1    2.33    1.66
  -7   5   1    2.07    1.25
   7   5  -1    1.41    1.14
   7   5  -1    1.95    1.29
  -6  -5   1    1.47    1.11
  -6  -5   1    1.19    1.08
   6  -5  -1    2.14    0.99
  -6   5   1    0.87    1.37
   6   5  -1    0.84    0.99
  -6   5   1    2.61    1.27
   6   5  -1    0.93    1.16
  -5  -5   1   13.16    2.14
   5  -5  -1   12.79    1.66
  -5  -5   1   15.06    1.91
  -5   5   1   15.78    2.06
   5   5  -1   13.26    2.02
   5   5  -1   14.10    2.25
  -5   5   1   13.94    2.39
  -4  -5   1   11.89    1.95
   4  -5  -1   14.08    1.65
  -4  -5   1   11.32    1.55
  -4   5   1   11.63    2.13
   4   5  -1   10.58    1.86
   4   5  -1   12.96    1.89
  -4   5   1   15.33    1.96
  -3  -5   1   23.34    1.80
   3  -5  -1   25.57    1.87
  -3  -5   1   24.72    2.29
  -3   5   1   24.04    1.98
   3   5  -1   24.22    2.24
   3   5  -1   24.22    2.13
  -3   5   1   19.83    2.59
   2  -5  -1   24.05    1.69
   2  -5  -1   24.13    1.84
  -2  -5   1   20.76    2.01
  -2  -5   1   22.94    1.66
  -2   5   1   21.80    2.18
   2   5  -1   25.79    2.18
   2   5  -1   22.58    2.11
  -2   5   1   24.55    1.95
  -1  -5   1   93.40    4.63
   1  -5  -1   97.15    4.45
   1  -5  -1   91.44    4.32
  -1  -5   1   89.77    4.05
  -1   5   1   93.03    4.80
  -1   5   1   92.93    4.50
   1   5  -1   95.71    4.56
   1   5  -1   90.64    4.62
   1   5  -1  102.38    4.83
  -1   5   1   92.16    4.39
  -1   5   1  102.18    4.49
   0  -5  -1   53.31    2.98
   0  -5  -1   62.10    3.28
   0  -5   1   57.45    2.82
   0  -5   1   59.62    3.19
   0   5  -1   55.15    3.29
   0   5  -1   58.13    2.84
   0   5   1   55.24    3.02
   0   5   1   55.17    3.23
   0   5   1   59.66    3.30
   0   5   1   52.88    3.10
   0   5  -1   59.09    3.43
  -1  -5  -1    3.42    0.89
  -1  -5  -1    5.09    1.00
  -1  -5  -1    3.68    1.12
   1  -5   1    6.20    1.23
   1  -5   1    3.90    0.98
  -1   5  -1    5.01    0.94
  -1   5  -1    3.86    1.09
   1   5   1    4.43    1.20
   1   5   1    5.17    1.12
  -1   5  -1    2.84    1.08
   1   5   1    4.34    1.06
   2  -5   1   30.24    1.99
  -2  -5  -1   32.80    2.53
   2  -5   1   34.87    2.33
  -2  -5  -1   33.87    2.20
   2   5   1   32.05    2.39
  -2   5  -1   28.92    2.61
  -2   5  -1   35.94    2.25
   2   5   1   30.54    2.50
  -3  -5  -1   63.01    3.40
  -3  -5  -1   63.43    3.89
   3  -5   1   66.16    3.44
  -3   5  -1   72.61    4.41
   3   5   1   56.23    3.76
   3   5   1   69.03    3.72
  -3   5  -1   63.74    4.18
  -4  -5  -1    1.30    0.87
   4  -5   1    0.67    0.66
  -4  -5  -1   -0.35    0.75
   4   5   1    0.53    0.79
  -4   5  -1    0.92    1.08
   4   5   1    0.22    0.75
  -5  -5  -1    3.41    1.34
  -5  -5  -1    1.78    0.90
   5  -5   1    1.08    0.80
   5   5   1    2.36    1.19
   5   5   1    1.80    1.00
  -5   5  -1    2.14    1.31
  -6  -5  -1    4.35    1.42
  -6  -5  -1    4.68    1.61
   6  -5   1    1.65    0.90
   6   5   1    3.21    1.31
   6   5   1    1.91    1.16
  -6   5  -1    2.72    1.53
  -7  -5  -1   15.20    2.69
  -7  -5  -1    7.36    1.88
   7  -5   1   13.06    1.89
   7   5   1   15.62    2.48
  -7   5  -1   13.42    2.80
   7   5   1   14.28    2.49
   6  -6  -1   11.87    2.34
  -6  -6   1   11.68    2.36
  -6   6   1   12.27    2.79
   6   6  -1   16.96    2.63
  -5  -6   1    5.63    1.69
   5  -6  -1    7.99    1.46
   5  -6  -1    8.67    2.00
  -5   6   1    8.55    2.22
   5   6  -1    5.71    1.53
   5   6  -1   11.74    2.06
   4  -6  -1   14.55    1.88
  -4  -6   1   12.31    2.17
  -4   6   1   11.73    2.42
   4   6  -1    9.97    1.94
   4   6  -1   14.22    2.37
  -3  -6   1   42.32    3.27
   3  -6  -1   44.52    2.80
   3   6  -1   43.64    3.24
   3   6  -1   43.21    3.26
  -3   6   1   40.72    3.44
  -2  -6   1   26.02    2.45
   2  -6  -1   28.10    2.23
  -2   6   1   27.34    2.69
   2   6  -1   28.91    3.08
   1  -6  -1    8.88    1.46
  -1  -6   1   10.25    1.77
   1  -6  -1    5.18    1.22
   1  -6  -1   10.23    1.61
  -1   6   1    9.58    1.65
   1   6  -1    9.21    1.73
  -1   6   1    8.51    1.60
  -1   6   1    8.88    1.78
   0  -6  -1   18.61    2.14
   0  -6  -1   17.65    2.14
   0  -6   1   17.83    2.24
   0  -6  -1   18.54    1.76
   0  -6   1   18.71    2.26
   0  -6  -1   13.15    1.89
   0   6  -1   15.76    2.22
   0   6   1   15.91    2.13
   0   6   1   20.75    2.47
   0   6  -1   19.01    2.30
   0   6   1   15.46    1.91
   0   6   1   17.57    2.22
  -1  -6  -1   -0.27    0.72
   1  -6   1   -0.27    0.71
   1  -6   1    0.80    0.88
  -1  -6  -1    0.97    0.95
  -1   6  -1    0.77    0.96
   1   6   1    0.36    0.82
  -1   6  -1    1.47    1.09
   1   6   1    0.68    0.86
  -2  -6  -1   39.52    2.55
  -2  -6  -1   42.68    3.15
   2  -6   1   35.92    2.67
   2   6   1   37.70    3.00
   2   6   1   40.10    2.92
  -2   6  -1   33.45    3.15
  -3  -6  -1   29.71    2.85
  -3  -6  -1   33.54    2.38
   3  -6   1   27.11    2.25
   3   6   1   27.65    2.69
   3   6   1   30.94    2.65
  -3   6  -1   20.85    2.87
   4  -6   1    6.16    1.35
  -4  -6  -1    7.06    1.50
  -4  -6  -1    6.20    1.84
   4   6   1    6.12    1.71
   4   6   1    9.72    1.81
  -4   6  -1    7.60    2.07
  -5  -6  -1   25.64    2.32
  -5  -6  -1   26.27    3.30
   5  -6   1   25.24    2.19
   5   6   1   28.21    3.17
  -5   6  -1   17.39    3.10
   5   6   1   19.78    2.73
  -6  -6  -1   41.75    3.28
  -6  -6  -1   44.32    3.97
   6   6   1   46.52    3.85
   6   6   1   46.56    3.59
  -6   6  -1   42.13    4.15
  -3  -7   1    3.10    1.47
   3  -7  -1    2.44    1.29
   3  -7  -1    3.16    1.24
   3   7  -1    2.13    1.42
  -3   7   1    3.09    1.75
   2  -7  -1    0.72    0.88
   2  -7  -1    1.11    1.14
  -2  -7   1    2.26    1.37
   2   7  -1    2.55    1.26
  -2   7   1    1.62    1.49
   1  -7  -1   48.70    3.27
  -1  -7   1   46.19    3.38
   1   7  -1   48.36    3.55
  -1   7   1   43.91    3.29
  -1   7   1   42.38    3.53
   0  -7  -1   27.42    2.52
   0  -7   1   25.34    2.48
   0  -7  -1   29.27    2.54
   0  -7   1   31.53    2.77
   0   7  -1   30.15    2.84
   0   7   1   24.74    2.84
  -1  -7  -1    2.31    1.31
   1  -7   1    2.23    1.09
   1   7   1    2.09    1.08
  -1   7  -1    3.24    1.40
   1   7   1    1.85    1.21
  -1   7  -1    1.99    1.39
   2  -7   1   29.20    2.59
  -2  -7  -1   32.37    2.98
   2   7   1   21.96    2.97
  -2   7  -1   21.28    3.01
   2   7   1   29.25    3.16
  -3  -7  -1   23.42    3.15
   3  -7   1   21.38    2.51
  -3   7  -1   18.56    3.05
   3   7   1   23.49    2.80
   3   7   1   16.30    2.68
  -9   0   2   17.18    2.59
   9   0  -2   11.99    1.80
  -8   0   2    8.76    1.77
   8   0  -2   10.47    1.63
  -7   0   2    3.37    1.19
   7   0  -2    2.07    0.76
  -6   0   2   29.75    2.23
   6   0  -2   35.10    1.96
   6   0  -2   33.76    2.03
  -5   0   2  332.28   11.88
   5   0  -2  306.46   11.50
   5   0  -2  319.09   11.45
  -4   0   2   61.46    3.01
   4   0  -2   65.52    2.84
   4   0  -2   70.12    2.91
   3   0  -2  170.77    6.14
   3   0  -2  165.95    6.14
  -3   0   2  170.00    6.28
  -3   0   2  165.48    6.02
  -2   0   2   60.62    2.40
   2   0  -2   60.09    2.49
  -2   0   2   66.01    2.59
   2   0  -2   63.48    2.45
  -1   0   2  276.11    9.65
  -1   0   2  288.17    9.76
   1   0  -2  276.79    9.64
   1   0  -2  293.43    9.76
   0   0   2   69.61    2.49
   0   0  -2   68.54    2.53
   0   0   2   65.97    2.49
  -1   0  -2  957.46   32.35
  -1   0  -2 1000.00   32.41
   1   0   2  934.60   32.22
   1   0   2  958.93   32.35
   2   0   2  206.64    6.98
  -2   0  -2  195.89    7.08
  -2   0  -2  203.11    7.11
   2   0   2  191.39    7.03
   3   0   2    0.06    0.26
  -3   0  -2    0.80    0.45
   3   0   2    0.22    0.30
  -3   0  -2    0.47    0.40
   4   0   2   24.39    1.43
  -4   0  -2   24.04    1.53
  -4   0  -2   25.64    1.63
   4   0   2   26.70    1.46
  -5   0  -2   13.93    1.28
   5   0   2   13.99    1.12
  -5   0  -2   13.27    1.51
   5   0   2   15.59    1.15
   6   0   2   -0.01    0.45
  -6   0  -2   -0.69    0.53
  -6   0  -2   -0.11    0.53
   6   0   2    0.07    0.46
   7   0   2   27.33    1.92
  -7   0  -2   24.39    2.21
  -8   0  -2   31.24    2.68
   8   0   2   30.21    2.21
   9   0   2   15.17    2.05
  -9   0  -2   15.83    2.50
  -9  -1   2   14.44    2.39
   9  -1  -2   18.72    2.22
  -9   1   2   16.15    2.58
   9   1  -2   17.24    2.22
  -8  -1   2    6.15    1.53
   8  -1  -2    7.26    1.33
   8   1  -2    9.76    1.78
  -8   1   2    6.08    1.64
  -7  -1   2    1.72    0.96
   7  -1  -2    1.05    0.64
   7  -1  -2    1.26    0.73
  -7   1   2    0.82    0.87
  -7   1   2   -0.18    0.79
   7   1  -2    0.51    0.66
  -6  -1   2    5.70    1.04
   6  -1  -2    6.53    1.03
   6  -1  -2    7.64    1.23
  -6  -1   2    5.73    1.20
  -6   1   2    7.96    1.33
  -6   1   2    6.99    1.32
   6   1  -2    7.29    1.27
  -5  -1   2    0.36    0.48
  -5  -1   2    0.70    0.63
   5  -1  -2    0.86    0.45
   5  -1  -2    0.07    0.42
   5   1  -2    0.33    0.39
  -5   1   2    0.76    0.57
  -5   1   2    0.51    0.60
   5   1  -2    0.61    0.33
   4  -1  -2   27.89    1.75
   4  -1  -2   32.07    1.64
  -4  -1   2   30.65    1.76
  -4  -1   2   29.18    1.77
   4   1  -2   29.76    1.71
  -4   1   2   29.27    1.83
  -4   1   2   29.30    1.87
   4   1  -2   30.41    1.72
   4   1  -2   26.91    1.35
  -3  -1   2   78.49    3.34
   3  -1  -2   80.88    3.43
   3  -1  -2   82.12    3.17
  -3  -1   2   85.30    3.33
   3   1  -2   79.52    3.28
   3   1  -2   70.61    2.94
  -3   1   2   75.42    3.33
  -3   1   2   81.98    3.51
   2  -1  -2  239.51    8.60
  -2  -1   2  236.80    8.53
   2  -1  -2  241.78    8.26
  -2  -1   2  244.34    8.38
  -2   1   2  228.42    8.08
  -2   1   2  242.51    8.55
  -2   1   2  248.15    8.67
   2   1  -2  221.89    8.20
   2   1  -2  238.63    8.45
   1  -1  -2  109.17    4.09
  -1  -1   2  110.17    4.05
   1  -1  -2  105.30    3.75
  -1  -1   2  110.86    3.80
  -1   1   2   99.54    3.80
   1   1  -2  108.94    4.05
   1   1  -2  103.03    3.89
  -1   1   2  109.70    4.11
  -1   1   2  108.09    4.09
   0  -1  -2  136.36    4.84
   0  -1   2  133.87    4.83
   0   1   2  132.62    4.83
   0   1  -2  136.97    4.91
   0   1   2  131.93    4.93
   0   1  -2  133.20    4.91
   1  -1   2  245.19    8.44
   1  -1   2  216.67    8.27
  -1  -1  -2  227.50    8.25
  -1  -1  -2  243.51    8.51
  -1   1  -2  244.21    8.60
  -1   1  -2  246.30    8.18
   1   1   2  248.43    8.52
   1   1   2  249.20    8.52
  -1   1  -2  240.52    8.44
   2  -1   2  359.17   13.02
  -2  -1  -2  393.84   13.37
  -2  -1  -2  358.98   12.97
   2  -1   2  370.81   13.16
  -2   1  -2  398.20   13.53
   2   1   2  389.42   13.38
  -2   1  -2  386.29   13.13
   2   1   2  399.88   13.11
   3  -1   2   83.97    3.28
  -3  -1  -2   80.55    3.44
  -3  -1  -2   81.05    3.09
   3  -1   2   78.50    3.11
  -3   1  -2   82.91    3.36
  -3   1  -2   84.13    3.66
   3   1   2   81.66    3.25
   3   1   2   84.43    3.52
  -4  -1  -2    3.31    0.73
   4  -1   2    2.91    0.59
   4  -1   2    3.34    0.53
  -4  -1  -2    3.40    0.54
   4   1   2    2.54    0.57
   4   1   2    2.58    0.67
  -4   1  -2    2.22    0.61
  -4   1  -2    2.86    0.81
  -5  -1  -2  178.21    7.11
   5  -1   2  195.38    7.13
  -5  -1  -2  194.12    7.77
   5  -1   2  200.81    7.45
   5   1   2  208.86    7.73
  -5   1  -2  197.08    7.68
   5   1   2  198.11    7.44
  -5   1  -2  199.66    7.94
  -6  -1  -2   30.15    2.29
   6  -1   2   34.57    2.07
   6   1   2   30.24    2.11
  -6   1  -2   31.05    2.23
  -6   1  -2   34.48    2.41
   6   1   2   34.27    2.06
  -7  -1  -2   40.51    2.86
   7  -1   2   39.53    2.42
   7   1   2   39.90    2.47
   7   1   2   40.31    2.57
  -7   1  -2   45.44    2.98
  -7   1  -2   38.07    2.74
  -8  -1  -2   28.49    2.65
   8  -1   2   28.21    2.12
   8   1   2   29.95    2.26
  -8   1  -2   34.52    2.77
  -9  -1  -2    9.94    2.06
   9  -1   2   11.82    1.75
  -9   1  -2   10.41    2.04
   9   1   2   10.24    1.82
   9  -2  -2    6.08    1.33
  -9  -2   2    8.20    1.94
  -9   2   2    6.74    1.97
   9   2  -2    7.35    1.80
   8  -2  -2    3.67    1.17
  -8  -2   2    4.49    1.47
   8  -2  -2    3.05    1.01
  -8   2   2    5.00    1.56
  -8   2   2    5.39    1.60
   8   2  -2    4.35    1.33
  -7  -2   2   46.03    2.91
   7  -2  -2   43.59    2.55
  -7  -2   2   42.16    2.97
   7  -2  -2   43.93    2.85
   7   2  -2   41.01    2.86
  -7   2   2   44.05    3.07
  -7   2   2   45.88    3.12
   6  -2  -2   16.69    1.95
   6  -2  -2   15.35    1.37
  -6  -2   2   11.70    1.57
  -6  -2   2   12.91    1.67
  -6   2   2   13.62    1.85
   6   2  -2   13.97    1.77
   6   2  -2   12.45    1.69
  -6   2   2   14.47    1.92
  -5  -2   2  120.96    5.38
   5  -2  -2  122.78    5.01
   5  -2  -2  120.18    5.42
  -5  -2   2  120.78    5.25
   5   2  -2  124.28    5.34
  -5   2   2  124.44    5.42
   5   2  -2  128.69    5.39
  -5   2   2  122.80    5.61
  -4  -2   2   48.98    2.67
  -4  -2   2   50.68    2.54
   4  -2  -2   49.57    2.69
   4  -2  -2   49.22    2.27
   4   2  -2   44.12    2.48
  -4   2   2   51.65    2.66
  -4   2   2   46.46    2.77
   4   2  -2   48.47    2.64
   3  -2  -2   15.14    0.98
  -3  -2   2   14.30    1.25
  -3  -2   2   16.44    1.14
  -3   2   2   15.22    1.22
   3   2  -2   14.73    1.19
   3   2  -2   14.07    0.79
   3   2  -2   14.18    1.24
  -3   2   2   12.56    1.28
  -2  -2   2   11.34    1.05
   2  -2  -2   13.98    0.83
   2  -2  -2   11.29    1.04
  -2  -2   2   12.81    0.87
  -2   2   2   12.99    0.74
  -2   2   2   12.36    1.15
   2   2  -2   13.29    1.10
   2   2  -2   12.24    1.04
   2   2  -2   11.86    0.78
  -2   2   2   15.13    1.13
  -1  -2   2  126.80    4.68
  -1  -2   2  130.47    5.12
   1  -2  -2  130.86    5.16
   1  -2  -2  127.31    4.81
  -1   2   2  139.88    5.16
   1   2  -2  133.15    4.96
  -1   2   2  131.84    5.20
  -1   2   2  132.42    4.89
   1   2  -2  132.53    5.16
   0  -2   2   77.32    3.12
   0  -2  -2   71.56    3.08
   0   2   2   75.59    3.14
   0   2   2   73.45    2.94
   0   2  -2   75.74    3.20
   0   2   2   76.55    3.14
   0   2   2   76.44    3.21
   0   2  -2   76.49    3.24
   1  -2   2   51.19    2.08
   1  -2   2   47.44    2.23
  -1  -2  -2   46.43    2.01
  -1  -2  -2   48.95    2.25
   1   2   2   49.10    2.11
   1   2   2   47.36    2.32
  -1   2  -2   48.82    2.44
  -1   2  -2   44.53    2.23
   1   2   2   46.25    2.23
  -2  -2  -2   54.89    2.59
   2  -2   2   52.81    2.49
   2  -2   2   51.90    2.21
   2   2   2   55.49    2.71
  -2   2  -2   56.05    2.30
  -2   2  -2   60.29    2.89
   2   2   2   58.23    2.46
  -3  -2  -2  107.42    4.39
   3  -2   2  105.61    4.23
   3  -2   2  100.95    3.86
  -3   2  -2  101.18    4.14
   3   2   2  108.95    4.61
  -3   2  -2  112.48    4.80
   3   2   2  103.36    4.22
   4  -2   2   57.47    2.39
   4  -2   2   60.37    2.78
  -4  -2  -2   62.42    3.03
  -4   2  -2   60.57    2.87
  -4   2  -2   62.92    3.39
   4   2   2   61.03    2.88
   4   2   2   63.54    3.18
  -5  -2  -2    1.06    0.65
   5  -2   2    1.65    0.59
   5   2   2    1.53    0.67
  -5   2  -2    1.67    0.73
  -5   2  -2    1.06    0.83
   5   2   2    0.81    0.66
   6  -2   2   11.62    1.44
  -6  -2  -2    9.04    1.44
   6   2   2   11.01    1.55
   6   2   2   12.24    1.68
  -6   2  -2    8.56    1.60
  -6   2  -2   11.81    1.63
   7  -2   2   30.15    2.19
  -7  -2  -2   30.53    2.55
  -7   2  -2   29.24    2.68
   7   2   2   29.20    2.37
  -7   2  -2   36.45    2.64
   7   2   2   29.57    2.29
  -8  -2  -2   24.05    2.78
  -8  -2  -2   27.47    3.95
   8  -2   2   23.18    2.06
   8   2   2   23.94    2.22
   8   2   2   27.10    2.34
  -8   2  -2   23.28    2.91
  -8   2  -2   26.39    2.54
  -9  -2  -2   11.74    2.34
   9  -2   2    8.88    1.62
  -9   2  -2   13.54    2.42
   9   2   2   12.83    2.08
  -8  -3   2   12.25    2.08
   8  -3  -2    9.62    1.73
   8  -3  -2   11.68    1.71
  -8  -3   2   12.81    2.07
  -8   3   2   13.19    2.39
  -8   3   2   16.01    2.40
   8   3  -2    9.66    1.87
  -7  -3   2    8.09    1.64
   7  -3  -2    9.79    1.77
  -7  -3   2    9.50    1.69
   7  -3  -2    7.10    1.29
   7   3  -2   10.04    1.77
  -7   3   2    9.87    1.79
  -7   3   2    7.62    1.89
  -6  -3   2    4.06    1.19
   6  -3  -2    4.06    1.13
  -6  -3   2    4.80    1.21
   6  -3  -2    3.59    0.93
   6   3  -2    3.09    1.00
   6   3  -2    5.41    1.26
  -6   3   2    3.81    1.34
  -6   3   2    4.87    1.31
   5  -3  -2   59.00    2.91
  -5  -3   2   57.42    3.18
  -5  -3   2   61.44    3.51
   5  -3  -2   64.63    3.54
   5   3  -2   66.09    3.48
   5   3  -2   58.97    3.41
  -5   3   2   63.93    3.76
  -5   3   2   60.70    3.33
  -4  -3   2   33.31    2.28
   4  -3  -2   29.71    1.74
  -4  -3   2   30.78    1.92
  -4   3   2   31.37    2.07
   4   3  -2   33.84    2.16
   4   3  -2   29.19    2.15
  -4   3   2   28.85    2.29
  -3  -3   2   36.62    2.29
  -3  -3   2   31.89    1.82
   3  -3  -2   34.54    1.48
   3  -3  -2   35.31    1.81
   3   3  -2   32.78    2.22
   3   3  -2   33.92    2.17
   3   3  -2   37.10    1.63
  -3   3   2   31.80    2.06
  -3   3   2   35.94    2.38
  -2  -3   2  121.31    4.69
  -2  -3   2  123.98    5.27
   2  -3  -2  122.76    4.79
  -2   3   2  126.46    4.74
   2   3  -2  123.94    5.27
   2   3  -2  127.87    4.82
   2   3  -2  118.86    5.18
  -2   3   2  126.14    5.15
  -2   3   2  120.12    5.34
  -1  -3   2   16.87    1.36
   1  -3  -2   16.61    1.17
  -1  -3   2   16.58    1.03
   1   3  -2   17.01    1.43
   1   3  -2   19.70    1.33
  -1   3   2   20.08    1.27
  -1   3   2   18.99    1.48
  -1   3   2   19.91    1.31
  -1   3   2   20.25    1.43
   0  -3   2  117.47    4.39
   0  -3  -2  122.47    4.87
   0  -3   2  119.88    4.82
   0   3   2  123.23    4.91
   0   3   2  120.81    4.92
   0   3   2  123.41    4.89
   0   3  -2  118.41    4.97
   0   3  -2  121.54    5.00
   0   3  -2  113.37    4.37
   0   3   2  111.14    4.65
   1  -3   2   14.37    1.26
   1  -3   2   17.20    1.19
  -1  -3  -2   19.92    1.37
  -1  -3  -2   18.17    1.19
  -1   3  -2   16.59    1.46
   1   3   2   16.86    1.28
   1   3   2   17.31    1.26
  -1   3  -2   18.25    1.05
  -1   3  -2   16.80    1.34
   1   3   2   17.43    1.41
   1   3   2   18.24    1.21
   2  -3   2   62.09    2.97
  -2  -3  -2   62.94    2.57
   2  -3   2   59.22    2.63
  -2  -3  -2   58.18    2.96
  -2   3  -2   66.39    3.42
  -2   3  -2   65.95    2.71
   2   3   2   59.05    3.17
   2   3   2   64.15    2.94
  -3  -3  -2   12.66    1.44
   3  -3   2   15.50    1.25
   3  -3   2   13.87    0.92
   3   3   2   14.10    1.24
   3   3   2   12.80    1.68
  -3   3  -2   13.17    1.08
  -3   3  -2   12.77    1.70
   4  -3   2   16.17    1.06
   4  -3   2   18.98    1.40
  -4  -3  -2   17.46    1.54
  -4   3  -2   17.16    2.10
  -4   3  -2   19.48    1.45
   4   3   2   17.03    1.67
   4   3   2   16.18    1.44
  -5  -3  -2   54.73    3.30
   5  -3   2   66.97    3.19
   5   3   2   71.32    3.81
   5   3   2   63.92    3.36
  -5   3  -2   62.33    3.25
  -5   3  -2   67.40    4.03
  -6  -3  -2   20.53    2.38
   6  -3   2   22.08    1.70
  -6   3  -2   14.29    2.16
  -6   3  -2   18.91    2.08
   6   3   2   19.73    1.84
   6   3   2   15.60    2.08
   7  -3   2    6.00    1.25
  -7  -3  -2    5.61    1.55
  -7   3  -2    8.04    1.89
  -7   3  -2    7.92    1.63
   7   3   2    7.95    1.65
   7   3   2    7.52    1.54
  -8  -3  -2    4.03    1.46
  -8  -3  -2    5.31    1.77
   8  -3   2    7.47    1.57
  -8   3  -2    5.51    1.66
   8   3   2    5.84    1.55
   8   3   2    5.66    1.53
  -8   3  -2    7.06    1.95
  -8  -4   2    7.12    1.86
   8  -4  -2    6.36    1.62
   8  -4  -2    9.82    1.66
  -8   4   2   10.71    2.12
   8   4  -2    9.13    2.00
  -8   4   2   11.14    2.41
   7  -4  -2    9.40    1.86
  -7  -4   2    9.40    1.82
  -7  -4   2    9.85    1.85
   7  -4  -2   10.20    1.59
   7   4  -2   10.28    1.92
  -7   4   2    8.99    2.13
  -7   4   2   11.63    2.02
  -6  -4   2    4.78    1.41
  -6  -4   2    5.11    1.29
   6  -4  -2    3.31    0.90
   6  -4  -2    4.70    1.37
   6   4  -2    4.97    1.37
   6   4  -2    5.45    1.40
  -6   4   2    5.37    1.34
  -6   4   2    6.17    1.75
   5  -4  -2   15.00    2.09
  -5  -4   2   13.63    2.06
   5  -4  -2   17.18    1.45
  -5  -4   2   18.52    2.07
   5   4  -2   15.94    2.23
   5   4  -2   17.71    2.17
  -5   4   2   15.07    2.32
  -5   4   2   15.87    2.01
   4  -4  -2    8.38    1.17
  -4  -4   2    8.47    1.58
  -4  -4   2   11.63    1.46
  -4   4   2    7.83    1.67
   4   4  -2    8.29    1.54
  -4   4   2    9.44    1.51
   4   4  -2    9.80    1.55
   3  -4  -2   28.05    1.69
  -3  -4   2   22.94    2.00
  -3  -4   2   21.97    1.54
  -3   4   2   23.39    2.15
   3   4  -2   25.55    2.05
  -3   4   2   24.59    1.89
   3   4  -2   25.66    2.00
  -2  -4   2   10.77    1.51
  -2  -4   2    8.36    0.98
   2  -4  -2   12.12    1.27
   2  -4  -2   10.78    1.23
  -2   4   2   11.04    1.21
   2   4  -2   11.42    1.53
  -2   4   2    9.48    1.55
  -2   4   2    9.62    1.40
   2   4  -2   11.25    1.09
   2   4  -2    6.92    1.26
  -1  -4   2   65.35    3.29
  -1  -4   2   66.25    2.75
   1  -4  -2   62.68    3.00
   1   4  -2   60.91    3.15
  -1   4   2   61.11    3.22
  -1   4   2   55.63    3.26
   1   4  -2   63.54    3.39
  -1   4   2   62.26    3.06
  -1   4   2   65.02    3.12
   0  -4   2    0.76    0.39
   0  -4   2    0.20    0.54
   0  -4  -2    0.52    0.53
   0   4   2    0.79    0.53
   0   4  -2    0.96    0.68
   0   4  -2    0.87    0.42
   0   4  -2    0.70    0.57
   0   4   2    0.46    0.55
   0   4   2    0.56    0.51
   0   4   2    1.36    0.67
   1  -4   2   11.53    1.36
  -1  -4  -2   11.10    1.10
   1  -4   2   11.43    1.44
  -1  -4  -2   11.87    1.48
   1   4   2   13.25    1.26
   1   4   2   12.48    1.45
   1   4   2   10.75    1.47
  -1   4  -2   13.49    1.78
  -1   4  -2   12.66    0.99
  -1   4  -2   12.04    1.51
   1   4   2   13.86    1.21
   2  -4   2   19.40    1.57
  -2  -4  -2   16.79    1.49
   2  -4   2   17.88    1.29
  -2  -4  -2   16.97    1.23
  -2   4  -2   14.60    1.93
   2   4   2   18.22    1.53
  -2   4  -2   17.34    1.27
   2   4   2   12.45    1.67
  -2   4  -2   17.43    1.55
   3  -4   2   18.19    1.53
   3  -4   2   20.53    1.31
  -3  -4  -2   19.42    1.67
  -3   4  -2   20.25    1.48
  -3   4  -2   16.97    2.26
   3   4   2   22.85    1.97
   3   4   2   19.12    1.61
  -4  -4  -2   46.79    2.78
   4  -4   2   44.43    2.64
   4   4   2   52.42    2.95
  -4   4  -2   46.95    2.61
  -4   4  -2   45.47    3.35
   4   4   2   47.53    3.17
  -5  -4  -2    5.29    1.25
   5  -4   2    6.36    1.20
   5   4   2    6.39    1.35
  -5   4  -2    5.01    1.57
   5   4   2    4.22    1.23
  -5   4  -2    7.58    1.32
  -6  -4  -2   49.24    3.26
   6  -4   2   50.18    2.96
  -6   4  -2   48.57    3.08
   6   4   2   48.21    3.48
   6   4   2   53.40    3.33
  -6   4  -2   50.97    3.96
  -7  -4  -2   10.93    2.02
   7  -4   2    9.37    1.57
  -7  -4  -2    7.21    1.74
   7   4   2   15.76    2.36
   7   4   2    8.15    1.74
  -7   4  -2    9.60    2.24
  -7   4  -2   12.32    1.97
  -8  -4  -2    3.80    1.64
   8  -4   2    2.15    1.12
  -8  -4  -2    2.53    1.60
   8   4   2    2.56    1.35
   8   4   2    4.73    1.54
  -8   4  -2    2.63    1.83
   7  -5  -2   10.60    2.09
   7  -5  -2   13.65    1.90
  -7  -5   2   10.60    1.91
  -7  -5   2   13.79    2.48
  -7   5   2   14.12    2.33
   7   5  -2   16.63    2.54
  -7   5   2   13.13    2.75
   6  -5  -2   13.57    2.36
   6  -5  -2   16.33    1.86
  -6  -5   2   13.15    2.19
  -6  -5   2   16.57    2.12
  -6   5   2   19.22    2.43
   6   5  -2   17.80    2.47
  -6   5   2   12.72    2.50
   5  -5  -2   10.27    1.90
  -5  -5   2   15.89    2.25
  -5  -5   2   11.89    1.71
   5   5  -2   20.22    2.48
  -5   5   2   15.09    2.60
  -5   5   2   12.54    1.87
  -4  -5   2   14.71    1.72
   4  -5  -2   15.17    2.21
  -4  -5   2   15.71    2.23
   4  -5  -2   15.35    1.47
   4   5  -2   17.83    2.21
  -4   5   2   19.18    2.22
  -4   5   2   20.44    2.88
   3  -5  -2    6.54    1.41
  -3  -5   2    8.34    1.18
   3  -5  -2    7.87    1.18
  -3  -5   2    8.00    1.62
   3   5  -2   11.10    1.71
  -3   5   2   10.96    1.75
  -3   5   2    9.04    1.79
   2  -5  -2    9.24    1.28
  -2  -5   2    8.36    1.08
  -2  -5   2    7.70    1.45
   2  -5  -2    5.74    1.31
   2  -5  -2    9.68    1.31
   2   5  -2    8.09    1.52
  -2   5   2    9.93    1.61
  -2   5   2    9.28    1.72
   1  -5  -2   96.93    4.73
   1  -5  -2   98.33    4.41
   1  -5  -2   98.46    4.43
  -1  -5   2   91.99    4.07
  -1  -5   2   91.14    4.61
  -1   5   2   93.08    4.54
  -1   5   2   94.60    4.46
  -1   5   2   89.43    4.74
   1   5  -2   97.88    4.85
   1   5  -2   94.85    4.60
  -1   5   2  100.17    4.50
   0  -5  -2   37.29    2.38
   0  -5  -2   36.75    2.46
   0  -5  -2   34.07    2.39
   0  -5   2   37.25    2.42
   0   5   2   39.83    2.47
   0   5  -2   35.28    2.57
   0   5  -2   34.34    2.56
   0   5   2   40.43    2.57
   0   5   2   34.52    2.32
   0   5   2   37.61    2.52
  -1  -5  -2   17.73    1.58
   1  -5   2   14.72    1.43
  -1  -5  -2   14.69    1.97
   1  -5   2   14.09    1.78
  -1  -5  -2   13.19    1.37
  -1   5  -2   13.69    2.10
   1   5   2   14.44    1.48
  -1   5  -2   12.50    1.75
   1   5   2   12.84    1.70
   1   5   2   15.25    1.81
   1   5   2   12.14    1.75
   2  -5   2   19.22    1.56
   2  -5   2   18.12    2.01
  -2  -5  -2   17.57    1.68
  -2   5  -2   16.54    2.43
   2   5   2   15.00    1.94
   2   5   2   15.83    2.10
  -2   5  -2   14.15    1.81
   3  -5   2    2.67    0.87
  -3  -5  -2    3.15    1.00
   3   5   2    4.45    1.15
  -3   5  -2    2.21    1.12
   3   5   2    2.51    1.07
  -4  -5  -2   10.92    1.57
  -4  -5  -2   10.32    1.96
   4  -5   2   10.80    1.58
   4   5   2    8.58    1.77
   4   5   2   11.68    1.77
  -4   5  -2   10.95    2.23
   5  -5   2    0.96    0.73
  -5  -5  -2    3.11    1.18
  -5  -5  -2    0.93    1.08
   5   5   2    1.84    1.07
   5   5   2   -0.13    0.80
  -5   5  -2    0.51    1.21
   6  -5   2    4.13    1.09
  -6  -5  -2    3.43    1.31
  -6  -5  -2    3.62    1.50
   6   5   2    5.92    1.56
  -6   5  -2    1.91    1.40
   6   5   2    3.50    1.45
  -7  -5  -2    1.60    1.57
   7  -5   2    1.97    1.04
  -7  -5  -2    2.53    1.36
   7   5   2    4.11    1.55
   7   5   2    3.06    1.49
  -7   5  -2    2.40    1.66
  -5  -6   2    3.92    1.56
   5  -6  -2    2.89    0.98
   5  -6  -2    3.09    1.35
   5   6  -2    4.06    1.41
  -5   6   2    3.09    1.60
  -5   6   2    4.25    2.23
  -4  -6   2    6.28    1.63
   4  -6  -2    5.84    1.61
   4  -6  -2    5.56    1.15
   4   6  -2    6.53    1.64
  -4   6   2    8.32    1.68
  -4   6   2    5.35    1.79
  -3  -6   2   39.47    3.17
   3  -6  -2   39.10    3.19
   3  -6  -2   39.94    2.61
  -3   6   2   41.05    3.43
  -3   6   2   40.28    2.93
   3   6  -2   44.74    3.29
   2  -6  -2    7.22    1.56
   2  -6  -2    6.85    1.28
  -2  -6   2    8.93    1.79
  -2   6   2    8.24    1.50
   2   6  -2    8.95    1.79
  -2   6   2    9.35    1.96
   1  -6  -2   40.80    3.01
   1  -6  -2   45.61    2.85
   1  -6  -2   45.07    2.79
  -1  -6   2   47.16    3.05
   1  -6  -2   42.00    2.77
  -1   6   2   39.10    2.88
  -1   6   2   42.34    2.86
  -1   6   2   37.06    2.98
   1   6  -2   42.93    3.13
  -1   6   2   43.51    2.88
   0  -6  -2    2.46    1.04
   0  -6  -2    1.17    0.85
   0  -6   2    1.10    0.89
   0  -6  -2    3.38    1.23
   0  -6  -2    0.89    0.82
   0   6   2    2.08    0.99
   0   6  -2    2.74    1.11
   0   6   2    2.12    0.99
   0   6   2    1.75    0.90
   0   6   2    1.84    1.09
   0   6  -2    1.42    0.97
   1  -6   2   22.73    2.01
   1  -6   2   25.86    2.32
  -1  -6  -2   22.53    2.02
  -1  -6  -2   23.75    2.32
   1   6   2   26.94    2.28
  -1   6  -2   25.93    2.39
   1   6   2   21.36    2.56
  -1   6  -2   15.75    2.45
  -2  -6  -2   22.51    2.71
   2  -6   2   26.88    2.31
  -2  -6  -2   28.62    2.27
   2   6   2   22.11    2.75
   2   6   2   28.00    2.38
  -2   6  -2   22.85    3.01
  -3  -6  -2   17.01    2.05
   3  -6   2   18.06    2.17
  -3  -6  -2   18.31    2.63
  -3   6  -2   14.88    2.56
   3   6   2   19.04    2.62
   3   6   2   17.14    2.27
  -4  -6  -2   26.06    2.29
  -4  -6  -2   24.47    3.13
   4  -6   2   30.74    2.42
   4   6   2   21.31    2.88
   4   6   2   26.47    2.52
  -4   6  -2   20.86    3.23
  -5  -6  -2    1.58    1.21
   5  -6   2    3.25    1.12
  -5  -6  -2    1.50    1.43
  -5   6  -2    1.74    1.59
   5   6   2    3.82    1.47
   5   6   2    1.71    1.18
  -3  -7   2    0.89    1.24
   3  -7  -2    0.79    0.92
   3  -7  -2    0.67    1.04
  -3   7   2    0.57    1.43
   3   7  -2    0.02    1.17
   2  -7  -2    6.06    1.29
  -2  -7   2    8.24    1.93
   2  -7  -2    4.85    1.55
   2   7  -2    5.54    1.62
  -2   7   2    4.78    1.71
   1  -7  -2    6.45    1.42
  -1  -7   2    6.43    1.71
   1  -7  -2    6.41    1.55
  -1   7   2    7.40    1.81
   1   7  -2    8.19    1.80
   0  -7  -2   13.25    1.97
   0  -7   2   17.96    2.45
   0  -7  -2   17.76    2.39
   0  -7   2   16.41    2.22
   0   7   2   15.61    2.28
   0   7   2   12.01    2.08
   0   7  -2   19.11    2.70
  -1  -7  -2    5.99    1.70
  -1  -7  -2    7.82    1.65
   1  -7   2    6.64    1.63
   1   7   2    7.83    1.68
   1   7   2    6.91    1.67
  -1   7  -2    7.74    1.84
  -1   7  -2    7.71    1.97
  -2  -7  -2    5.90    1.84
   2  -7   2    4.77    1.44
   2   7   2    3.52    1.47
  -2   7  -2    3.98    1.64
   2   7   2    5.53    1.64
   3  -7   2   29.81    2.60
  -3  -7  -2   26.41    3.56
  -3   7  -2   21.36    3.23
   3   7   2   25.90    3.38
   9   0  -3    1.37    0.92
  -9   0   3    0.83    1.26
  -8   0   3   74.78    4.45
   8   0  -3   72.70    3.87
  -7   0   3   63.81    3.81
   7   0  -3   67.42    3.41
   6   0  -3   10.85    1.41
  -6   0   3    7.99    1.41
   6   0  -3   10.79    1.23
   5   0  -3  129.86    5.09
  -5   0   3  124.24    5.38
  -5   0   3  123.14    4.85
   5   0  -3  127.23    5.05
  -4   0   3   21.93    1.25
   4   0  -3   23.88    1.37
   4   0  -3   22.78    1.36
  -4   0   3   20.36    1.51
  -3   0   3  515.34   17.29
  -3   0   3  475.54   16.94
   3   0  -3  491.56   17.11
   3   0  -3  501.05   17.05
   2   0  -3  373.98   12.70
   2   0  -3  353.82   12.55
  -2   0   3  361.96   12.55
  -2   0   3  373.76   12.74
  -1   0   3    4.54    0.59
   1   0  -3    3.87    0.42
   1   0  -3    4.62    0.58
  -1   0   3    5.12    0.53
   0   0   3    4.93    0.47
   0   0  -3    5.45    0.53
   0   0   3    5.95    0.62
  -1   0  -3    8.80    0.68
  -1   0  -3   11.31    0.76
   1   0   3   10.34    0.69
   2   0   3  244.45    8.59
  -2   0  -3  245.70    8.77
   2   0   3  244.92    8.79
  -2   0  -3  257.67    8.86
  -3   0  -3   83.06    3.49
  -3   0  -3   87.01    3.46
   3   0   3   80.19    3.37
   3   0   3   82.12    3.27
  -4   0  -3    1.98    0.62
   4   0   3    2.77    0.60
  -4   0  -3    1.62    0.59
   4   0   3    2.00    0.50
  -5   0  -3   26.04    1.87
   5   0   3   28.18    1.64
   5   0   3   27.08    1.69
  -5   0  -3   26.69    1.84
   6   0   3    9.89    1.28
   6   0   3    9.21    1.27
  -6   0  -3    9.65    1.42
  -6   0  -3   10.39    1.44
  -7   0  -3   16.56    2.05
   7   0   3   21.60    1.66
  -8   0  -3    0.96    1.11
   8   0   3    1.45    0.82
  -9   0  -3   20.55    2.79
   9   0   3   20.72    1.98
   9  -1  -3    5.73    1.34
  -9  -1   3    3.52    1.56
  -9   1   3    4.45    1.51
   9   1  -3    1.96    1.15
   8  -1  -3    6.94    1.28
  -8  -1   3    5.42    1.46
  -8   1   3    8.04    1.82
   8   1  -3    7.11    1.41
   7  -1  -3   30.25    2.18
   7  -1  -3   33.45    2.17
  -7  -1   3   30.76    2.47
  -7   1   3   32.65    2.65
   7   1  -3   34.62    2.38
   6  -1  -3   31.19    2.09
  -6  -1   3   36.06    2.15
   6  -1  -3   37.11    2.05
  -6  -1   3   29.17    2.23
  -6   1   3   29.61    2.20
  -6   1   3   32.90    2.40
   6   1  -3   29.81    2.10
   5  -1  -3  106.75    4.21
  -5  -1   3   99.95    4.33
  -5  -1   3  101.03    4.52
   5  -1  -3  100.37    4.44
   5   1  -3   93.52    3.95
   5   1  -3  100.42    4.40
  -5   1   3  104.76    4.61
  -5   1   3  103.75    4.63
  -4  -1   3   42.77    2.18
   4  -1  -3   40.83    1.91
   4  -1  -3   38.90    2.15
  -4  -1   3   38.84    2.09
  -4   1   3   39.48    2.19
  -4   1   3   35.35    2.17
   4   1  -3   35.61    1.77
   4   1  -3   39.63    2.08
   3  -1  -3   67.33    2.69
  -3  -1   3   66.10    2.85
  -3  -1   3   60.31    2.85
   3  -1  -3   67.42    3.00
  -3   1   3   64.27    2.98
   3   1  -3   71.16    2.90
  -3   1   3   62.30    2.43
  -3   1   3   73.76    3.13
   3   1  -3   61.69    2.61
   2  -1  -3  646.87   21.46
   2  -1  -3  601.65   21.06
  -2  -1   3  615.07   21.34
  -2  -1   3  647.14   21.20
   2   1  -3  602.14   21.14
  -2   1   3  646.91   21.45
   2   1  -3  618.82   21.31
  -2   1   3  598.52   20.99
  -1  -1   3  196.30    7.21
   1  -1  -3  204.59    7.29
  -1   1   3  190.94    7.06
  -1   1   3  208.34    7.36
   1   1  -3  203.74    7.17
   1   1  -3  204.97    7.28
   0  -1   3   33.65    1.49
   0  -1  -3   31.53    1.49
   0   1   3   34.14    1.52
   0   1  -3   30.27    1.56
   0   1   3   33.06    1.63
   0   1  -3   30.22    1.54
   1  -1   3  348.01   12.11
  -1  -1  -3  356.17   12.01
  -1  -1  -3  352.81   12.22
   1  -1   3  316.41   11.98
  -1   1  -3  362.67   12.33
  -1   1  -3  349.83   12.13
  -1   1  -3  347.89   11.80
   1   1   3  350.39   12.20
   1   1   3  355.12   12.22
  -2  -1  -3  410.47   13.98
   2  -1   3  373.58   13.68
   2  -1   3  390.86   13.76
  -2  -1  -3  378.36   13.64
  -2   1  -3  410.16   13.69
   2   1   3  400.12   13.61
   2   1   3  409.31   13.99
  -2   1  -3  413.82   14.17
   3  -1   3  193.21    7.59
   3  -1   3  210.51    7.68
  -3  -1  -3  216.09    7.61
  -3  -1  -3  220.28    7.96
   3   1   3  212.16    7.65
  -3   1  -3  219.71    8.18
  -3   1  -3  220.20    7.77
   3   1   3  218.64    8.02
   4  -1   3    2.53    0.54
  -4  -1  -3    2.45    0.56
  -4  -1  -3    1.56    0.57
   4  -1   3    1.69    0.50
   4   1   3    3.37    0.79
  -4   1  -3    1.73    0.57
   4   1   3    2.86    0.62
  -4   1  -3    2.56    0.80
  -5  -1  -3   39.23    2.07
   5  -1   3   41.64    2.20
  -5  -1  -3   42.35    2.50
   5  -1   3   43.94    2.11
   5   1   3   45.94    2.51
  -5   1  -3   41.52    2.40
   5   1   3   41.14    2.20
  -5   1  -3   42.46    2.65
  -6  -1  -3    6.60    1.29
   6  -1   3    6.20    1.11
   6   1   3    4.29    0.90
  -6   1  -3    5.36    1.30
  -6   1  -3    4.28    1.00
   6   1   3    6.67    1.21
  -7  -1  -3    5.50    1.33
   7  -1   3    4.95    1.08
  -7   1  -3    6.98    1.45
   7   1   3    5.63    1.07
   7   1   3    5.42    1.19
  -7   1  -3    5.29    1.35
  -8  -1  -3    5.05    1.42
   8  -1   3    6.74    1.27
  -8   1  -3    5.95    1.58
   8   1   3    4.47    1.07
   9  -1   3    0.36    0.76
  -9  -1  -3   -0.44    1.14
   9   1   3    1.38    0.95
  -9   1  -3    1.34    1.22
  -9  -2   3   13.59    2.39
   9  -2  -3   10.91    1.73
   9   2  -3   14.43    2.26
  -9   2   3   11.01    2.31
   8  -2  -3   33.57    2.62
  -8  -2   3   34.04    2.87
   8  -2  -3   36.15    2.43
  -8   2   3   35.32    2.94
   8   2  -3   36.83    2.86
  -8   2   3   37.84    3.15
   7  -2  -3  102.02    4.43
  -7  -2   3   97.50    4.75
   7  -2  -3   93.71    4.79
  -7  -2   3   88.31    4.79
   7   2  -3   91.05    4.82
  -7   2   3  105.43    5.25
  -7   2   3   99.55    5.08
  -6  -2   3   31.59    2.27
   6  -2  -3   28.87    1.90
   6  -2  -3   30.38    2.24
  -6  -2   3   30.17    2.24
  -6   2   3   28.80    2.34
   6   2  -3   29.71    2.22
  -6   2   3   33.17    2.49
  -5  -2   3  134.90    5.95
  -5  -2   3  142.61    5.91
   5  -2  -3  139.23    5.59
   5  -2  -3  139.37    6.07
   5   2  -3  147.36    6.00
  -5   2   3  139.48    6.07
  -5   2   3  142.97    6.26
  -4  -2   3  126.47    5.26
   4  -2  -3  129.52    5.34
  -4  -2   3  120.95    4.97
   4  -2  -3  121.14    4.76
   4   2  -3  112.83    5.07
  -4   2   3  119.34    5.16
  -4   2   3  124.10    5.43
   4   2  -3  122.01    4.51
   3  -2  -3   55.80    2.84
   3  -2  -3   57.43    2.37
  -3  -2   3   52.58    2.76
  -3  -2   3   57.23    2.53
   3   2  -3   53.69    2.31
   3   2  -3   53.29    2.71
  -3   2   3   57.65    2.81
  -3   2   3   57.53    2.97
  -2  -2   3   20.12    1.38
   2  -2  -3   19.46    1.00
  -2  -2   3   19.27    1.10
   2  -2  -3   21.36    1.43
  -2   2   3   19.39    1.37
  -2   2   3   16.62    0.99
  -2   2   3   18.90    1.45
   2   2  -3   18.24    1.35
   2   2  -3   18.47    1.12
  -1  -2   3  316.24   11.43
  -1  -2   3  316.21   10.92
   1  -2  -3  327.74   11.52
  -1   2   3  323.92   11.53
  -1   2   3  334.40   11.57
  -1   2   3  296.76   11.22
   1   2  -3  320.51   11.33
   1   2  -3  326.13   11.54
   0  -2   3  202.20    7.32
   0  -2  -3  192.99    7.29
   0   2  -3  201.53    7.50
   0   2  -3  204.95    7.47
   0   2   3  199.18    7.37
   0   2   3  198.09    7.50
  -1  -2  -3  225.30    8.28
   1  -2   3  240.45    8.57
   1  -2   3  217.24    8.32
  -1  -2  -3  234.39    8.60
   1   2   3  233.00    8.63
  -1   2  -3  247.30    8.83
  -1   2  -3  237.68    8.59
   1   2   3  238.04    8.63
  -2  -2  -3   61.19    2.82
   2  -2   3   53.90    2.41
   2  -2   3   56.49    2.67
  -2  -2  -3   55.77    2.35
  -2   2  -3   60.26    2.36
   2   2   3   64.08    2.93
   2   2   3   59.92    2.52
  -2   2  -3   62.88    3.06
   3  -2   3   29.36    1.50
  -3  -2  -3   33.71    1.96
   3  -2   3   32.11    1.75
  -3  -2  -3   30.79    1.41
   3   2   3   33.45    2.03
  -3   2  -3   32.07    2.15
  -3   2  -3   31.24    1.62
   3   2   3   33.02    1.71
  -4  -2  -3  141.06    5.81
   4  -2   3  130.64    5.16
   4  -2   3  140.71    5.50
  -4   2  -3  142.52    5.52
  -4   2  -3  138.07    6.16
   4   2   3  143.77    5.99
   4   2   3  142.82    5.54
  -5  -2  -3    0.82    0.61
   5  -2   3    2.86    0.77
   5  -2   3    2.09    0.66
   5   2   3    2.29    0.80
  -5   2  -3    3.22    1.09
  -5   2  -3    2.41    0.81
   5   2   3    2.07    0.67
   6  -2   3    8.17    1.23
  -6  -2  -3    7.56    1.40
  -6   2  -3   13.53    1.67
   6   2   3   12.13    1.82
  -6   2  -3    7.56    1.63
   6   2   3    9.03    1.41
   7  -2   3   12.77    1.81
  -7  -2  -3    9.89    1.73
   7   2   3   13.39    1.94
   7   2   3   11.74    1.67
  -7   2  -3   10.94    1.95
  -7   2  -3   12.83    1.90
   8  -2   3   -0.09    0.67
  -8  -2  -3    0.34    1.10
  -8   2  -3    1.29    1.26
  -8   2  -3    0.33    1.09
   8   2   3    0.96    0.88
   8   2   3   -0.49    0.67
  -9  -2  -3    3.95    1.60
   9  -2   3    4.00    1.27
   9   2   3    3.86    1.35
  -9   2  -3    4.59    1.60
  -8  -3   3   19.68    2.54
  -8  -3   3   19.22    2.50
   8  -3  -3   18.52    2.41
  -8   3   3   19.05    2.66
   8   3  -3   19.25    2.62
  -8   3   3   20.65    2.83
   7  -3  -3   12.44    1.97
  -7  -3   3   13.21    1.98
   7  -3  -3   12.24    1.66
  -7  -3   3   11.93    1.88
  -7   3   3   14.54    2.18
   7   3  -3   13.75    2.10
  -7   3   3   14.92    2.37
  -6  -3   3   48.03    2.95
  -6  -3   3   45.48    3.10
   6  -3  -3   51.42    2.75
   6  -3  -3   47.72    3.12
  -6   3   3   50.98    3.19
   6   3  -3   49.83    3.19
  -6   3   3   44.43    3.26
   5  -3  -3   63.07    3.62
  -5  -3   3   65.86    3.64
  -5  -3   3   60.91    3.27
   5  -3  -3   65.92    3.08
  -5   3   3   68.28    3.61
   5   3  -3   67.76    3.60
  -5   3   3   64.41    3.85
   4  -3  -3    5.81    1.22
  -4  -3   3    4.40    1.04
   4  -3  -3    5.60    0.83
  -4  -3   3    8.06    1.16
   4   3  -3    4.63    1.04
  -4   3   3    6.95    1.36
  -4   3   3    8.82    1.34
   3  -3  -3  106.89    4.23
  -3  -3   3  108.19    4.86
   3  -3  -3  112.86    4.96
  -3  -3   3  108.89    4.34
  -3   3   3  113.44    4.81
  -3   3   3  106.42    4.04
   3   3  -3  106.18    4.20
  -3   3   3  102.15    4.98
   3   3  -3  105.03    4.79
  -2  -3   3  252.29    9.16
   2  -3  -3  259.05    9.90
  -2  -3   3  267.35    9.87
   2  -3  -3  265.21    9.26
  -2   3   3  251.67    9.96
  -2   3   3  258.28    9.78
   2   3  -3  259.57    9.85
   2   3  -3  261.51    9.44
  -2   3   3  258.01    9.31
  -1  -3   3  129.41    5.29
   1  -3  -3  131.60    4.89
   1  -3  -3  128.25    5.33
  -1   3   3  123.46    5.09
  -1   3   3  127.62    5.37
   1   3  -3  128.63    5.42
   1   3  -3  129.85    5.21
  -1   3   3  126.12    5.33
   0  -3   3    1.86    0.62
   0  -3  -3    1.11    0.50
   0   3   3    1.20    0.52
   0   3   3    2.07    0.65
   0   3   3    2.55    0.70
   0   3   3    1.26    0.47
   0   3  -3    2.67    0.76
   0   3  -3    1.49    0.60
  -1  -3  -3   14.39    1.06
  -1  -3  -3   14.70    1.25
   1  -3   3   14.25    1.24
   1  -3   3   15.76    1.14
   1   3   3   12.46    1.23
   1   3   3   14.28    1.10
  -1   3  -3   14.56    1.38
   1   3   3   11.72    1.15
  -1   3  -3   13.64    1.26
  -2  -3  -3  154.01    5.69
   2  -3   3  147.83    5.76
  -2  -3  -3  151.90    6.20
   2  -3   3  152.07    6.15
  -2   3  -3  153.68    6.20
  -2   3  -3  158.01    5.68
   2   3   3  154.01    6.44
  -2   3  -3  157.91    6.63
   2   3   3  156.04    5.97
   3  -3   3   51.70    2.32
  -3  -3  -3   50.78    2.12
   3  -3   3   53.29    2.70
  -3  -3  -3   50.61    2.79
   3   3   3   52.91    2.64
  -3   3  -3   54.27    3.24
  -3   3  -3   56.06    2.45
   3   3   3   52.75    3.02
   4  -3   3    2.32    0.53
   4  -3   3    2.79    0.74
  -4  -3  -3    3.52    0.89
  -4   3  -3    2.63    1.00
   4   3   3    2.82    0.79
   4   3   3    1.80    0.77
  -4   3  -3    3.13    0.76
  -5  -3  -3   18.39    1.72
   5  -3   3   17.87    1.47
  -5   3  -3   15.83    1.46
  -5   3  -3   18.45    2.44
   5   3   3   21.03    2.42
   5   3   3   13.97    1.68
  -6  -3  -3   35.72    2.65
   6  -3   3   39.90    2.40
   6   3   3   35.43    2.73
  -6   3  -3   30.86    2.88
   6   3   3   41.80    2.61
  -6   3  -3   34.55    2.42
  -7  -3  -3   10.06    1.89
   7  -3   3   17.22    2.07
  -7   3  -3   16.25    2.66
  -7   3  -3   15.08    2.03
   7   3   3   12.38    2.04
   7   3   3   16.92    2.21
  -8  -3  -3   12.79    2.20
   8  -3   3   20.54    2.49
   8   3   3   14.24    2.21
  -8   3  -3   17.27    2.41
  -8   3  -3   17.22    2.86
   8   3   3   18.13    2.56
  -8  -4   3    1.55    1.38
  -8  -4   3    4.80    1.64
   8  -4  -3    3.29    1.37
   8  -4  -3    2.83    1.13
  -8   4   3    7.97    1.88
   8   4  -3    5.56    1.77
  -8   4   3    4.45    1.78
   7  -4  -3   14.77    2.27
  -7  -4   3   17.46    2.48
  -7  -4   3   18.40    2.33
   7  -4  -3   15.73    1.99
  -7   4   3   19.71    2.87
   7   4  -3   20.23    2.62
  -7   4   3   16.86    2.44
  -6  -4   3    2.87    1.25
  -6  -4   3    2.29    1.04
   6  -4  -3    2.48    1.07
   6  -4  -3    2.09    0.84
  -6   4   3    2.79    1.40
  -6   4   3    1.73    1.08
   6   4  -3    2.67    1.17
   5  -4  -3   17.21    1.44
  -5  -4   3   19.08    1.70
   5  -4  -3   10.99    1.82
  -5  -4   3   13.39    1.94
  -5   4   3   18.05    2.18
   5   4  -3   13.54    1.88
  -5   4   3   16.35    2.40
  -4  -4   3    6.98    1.15
  -4  -4   3    5.16    1.25
   4  -4  -3    4.65    1.15
   4  -4  -3    4.84    0.82
  -4   4   3    5.69    1.23
  -4   4   3    6.58    1.50
   4   4  -3    5.16    1.17
  -3  -4   3   51.07    3.13
   3  -4  -3   53.87    2.55
   3  -4  -3   48.89    3.12
  -3  -4   3   53.20    2.55
  -3   4   3   48.24    3.23
   3   4  -3   53.65    3.12
  -3   4   3   57.52    3.08
  -2  -4   3    7.55    0.88
   2  -4  -3    8.55    1.38
   2  -4  -3    8.17    1.03
  -2  -4   3    9.99    1.47
  -2   4   3    8.57    1.46
   2   4  -3    7.14    1.24
  -2   4   3    7.62    1.34
  -2   4   3   10.17    1.21
   2   4  -3   12.99    1.49
  -1  -4   3   24.46    1.32
   1  -4  -3   27.86    1.96
  -1  -4   3   24.18    1.87
   1  -4  -3   25.64    1.62
   1   4  -3   27.59    2.07
   1   4  -3   25.73    1.84
  -1   4   3   27.17    1.80
  -1   4   3   23.83    1.89
  -1   4   3   25.85    1.99
  -1   4   3   25.88    1.67
   0  -4   3   98.37    4.41
   0  -4  -3   98.58    4.47
   0   4   3   96.55    4.47
   0   4   3  102.94    4.26
   0   4   3  105.41    4.65
   0   4  -3   95.31    4.64
   0   4   3   99.14    4.53
   0   4  -3  101.48    4.70
   1  -4   3    3.09    0.83
   1  -4   3    3.19    0.87
  -1  -4  -3    3.26    0.89
  -1  -4  -3    3.11    0.74
   1   4   3    2.57    0.84
   1   4   3    3.32    0.76
   1   4   3    2.30    0.84
  -1   4  -3    3.98    1.10
  -1   4  -3    2.38    0.82
  -2  -4  -3   77.49    3.32
   2  -4   3   76.06    3.77
   2  -4   3   82.17    3.46
  -2  -4  -3   78.46    3.79
  -2   4  -3   70.47    3.76
   2   4   3   67.81    3.94
  -2   4  -3   72.57    4.18
  -2   4  -3   86.04    3.54
   2   4   3   75.20    3.60
  -3  -4  -3   15.16    1.75
   3  -4   3   13.84    1.64
   3  -4   3   14.63    1.16
  -3   4  -3   13.44    2.01
  -3   4  -3   18.96    2.09
   3   4   3   15.88    1.44
   3   4   3   16.36    2.13
   4  -4   3    7.23    1.20
  -4  -4  -3    8.07    1.31
   4   4   3    8.93    1.37
  -4   4  -3    7.85    1.73
   4   4   3    6.05    1.31
  -4   4  -3    9.49    1.96
  -5  -4  -3    7.89    1.42
   5  -4   3    7.42    1.26
   5   4   3    6.70    1.49
   5   4   3   13.88    1.88
  -5   4  -3    8.59    1.82
  -6  -4  -3   15.60    2.13
   6  -4   3   14.80    1.87
  -6   4  -3   16.55    2.67
   6   4   3   18.05    2.26
   6   4   3   18.86    2.58
  -7  -4  -3    7.03    1.79
   7  -4   3    5.84    1.27
  -7   4  -3    8.58    2.22
   7   4   3    6.77    1.59
   7   4   3    5.57    1.65
  -8  -4  -3    3.24    1.53
  -8  -4  -3    1.45    1.37
   8  -4   3    3.29    1.11
   8   4   3    2.33    1.31
   8   4   3    3.30    1.30
  -8   4  -3    1.96    1.62
   7  -5  -3    9.54    1.64
  -7  -5   3   11.43    2.28
   7  -5  -3   10.02    2.15
  -7   5   3   12.66    2.72
   7   5  -3   17.43    2.68
  -7   5   3   13.17    2.33
   6  -5  -3   24.78    1.98
   6  -5  -3   21.04    2.85
  -6  -5   3   22.55    2.98
  -6   5   3   27.02    2.55
  -6   5   3   20.66    3.04
   6   5  -3   24.55    2.88
   5  -5  -3    4.10    0.99
   5  -5  -3    4.77    1.43
  -5  -5   3    6.55    1.64
  -5   5   3    6.54    1.81
   5   5  -3    6.80    1.56
  -5   5   3    6.92    1.58
  -4  -5   3   17.35    2.43
   4  -5  -3   16.62    2.34
   4  -5  -3   17.93    1.52
  -4   5   3   16.22    2.43
  -4   5   3   20.07    2.37
   4   5  -3   16.50    2.22
   3  -5  -3   29.15    1.97
   3  -5  -3   32.84    2.61
  -3  -5   3   32.63    2.60
  -3   5   3   30.75    2.41
   3   5  -3   34.62    2.62
  -3   5   3   31.46    2.71
   2  -5  -3    8.05    1.36
   2  -5  -3    7.18    1.10
  -2  -5   3    7.26    1.42
   2  -5  -3    6.62    1.39
   2   5  -3    7.76    1.57
  -2   5   3    6.29    1.50
  -2   5   3    5.86    1.27
  -1  -5   3   21.27    1.89
   1  -5  -3   17.11    1.72
   1  -5  -3   19.04    1.58
  -1   5   3   20.02    1.65
   1   5  -3   18.83    2.26
  -1   5   3   19.07    1.68
  -1   5   3   14.45    1.89
   1   5  -3   17.09    1.75
  -1   5   3   17.29    2.23
   0  -5  -3   13.10    1.53
   0  -5  -3   10.58    1.54
   0  -5   3   13.00    1.69
   0  -5  -3   16.34    1.88
   0   5   3   14.77    1.96
   0   5   3   14.22    1.90
   0   5   3   14.26    1.67
   0   5  -3   13.20    1.84
   0   5   3   12.85    1.78
   0   5  -3   11.87    1.85
  -1  -5  -3   31.05    2.09
   1  -5   3   28.70    2.28
   1  -5   3   33.57    2.14
  -1  -5  -3   30.27    2.22
   1   5   3   28.66    2.07
   1   5   3   30.09    2.12
   1   5   3   31.09    2.44
  -1   5  -3   29.40    2.54
   1   5   3   32.39    2.31
  -1   5  -3   30.26    2.41
  -2  -5  -3    8.90    1.45
   2  -5   3    9.71    1.52
   2  -5   3   14.03    1.60
  -2   5  -3    9.96    1.58
  -2   5  -3    9.89    1.82
   2   5   3    6.49    1.36
   2   5   3   10.48    1.55
  -3  -5  -3    0.16    0.69
   3  -5   3    0.68    0.65
   3   5   3    0.14    0.63
  -3   5  -3    0.27    0.88
   3   5   3    0.40    0.68
  -4  -5  -3    6.76    1.35
   4  -5   3    5.67    1.22
  -4   5  -3    7.33    1.85
   4   5   3    8.92    1.57
   4   5   3    7.27    1.58
   5  -5   3   27.44    2.16
  -5  -5  -3   25.16    2.36
   5   5   3   21.87    2.91
  -5   5  -3   16.58    2.74
   5   5   3   28.86    2.38
  -6  -5  -3    5.54    1.72
  -6  -5  -3    2.17    1.12
   6  -5   3    3.64    1.09
   6   5   3    7.49    1.68
   6   5   3    2.88    1.43
  -6   5  -3    3.55    1.78
  -7  -5  -3   -0.06    1.26
   7  -5   3    0.58    0.87
  -7  -5  -3    1.08    1.38
   7   5   3    1.29    1.25
  -7   5  -3    1.59    1.59
   7   5   3    1.89    1.30
   5  -6  -3    0.93    0.98
  -5  -6   3   -0.06    1.13
   5  -6  -3    1.11    0.86
  -5   6   3    1.04    1.31
  -5   6   3    0.70    1.18
   5   6  -3    0.14    0.97
   4  -6  -3    4.23    1.45
   4  -6  -3    3.03    1.02
  -4  -6   3    3.97    1.46
  -4   6   3    5.59    1.50
  -4   6   3    6.02    1.88
   4   6  -3    6.09    1.63
   3  -6  -3    5.13    1.50
  -3  -6   3    8.94    1.83
   3  -6  -3    7.80    1.29
   3   6  -3   10.85    1.97
  -3   6   3    8.35    1.73
  -3   6   3    8.69    1.99
   2  -6  -3   22.70    2.31
   2  -6  -3   22.47    1.87
  -2  -6   3   22.10    2.68
  -2   6   3   23.00    2.92
  -2   6   3   23.90    2.24
   2   6  -3   28.29    2.62
  -1  -6   3   58.26    3.54
   1  -6  -3   60.29    3.24
   1  -6  -3   54.35    3.31
   1  -6  -3   54.75    3.39
  -1   6   3   64.64    3.66
  -1   6   3   49.35    3.55
   1   6  -3   59.37    3.81
   0  -6  -3   13.63    1.90
   0  -6  -3   18.08    2.12
   0  -6   3   16.83    2.14
   0  -6  -3   15.88    1.87
   0  -6  -3   19.23    2.31
   0   6   3   22.95    2.35
   0   6   3   21.80    2.53
   0   6  -3   17.79    2.37
   0   6   3   15.03    2.11
   0   6  -3   16.02    2.27
   0   6   3   19.79    2.01
  -1  -6  -3   14.71    1.94
   1  -6   3   15.60    2.01
   1  -6   3   18.97    2.34
  -1  -6  -3   14.28    2.14
  -1   6  -3   17.72    2.45
   1   6   3   12.55    1.95
  -1   6  -3   14.41    2.33
   1   6   3   14.37    1.89
   2  -6   3   40.09    2.95
  -2  -6  -3   33.40    2.99
  -2  -6  -3   44.67    2.95
   2   6   3   37.76    3.13
   2   6   3   42.06    2.86
  -2   6  -3   40.06    3.42
  -2   6  -3   43.76    3.13
   3  -6   3    5.28    1.28
  -3  -6  -3    5.36    1.51
  -3  -6  -3    4.60    1.24
   3   6   3    4.46    1.22
   3   6   3    3.86    1.39
  -3   6  -3    5.54    1.81
  -4  -6  -3    4.73    1.29
  -4  -6  -3    3.48    1.53
   4  -6   3    3.64    1.14
   4   6   3    5.40    1.55
   4   6   3    4.12    1.49
  -4   6  -3    2.53    1.47
  -5  -6  -3    5.08    1.62
   5  -6   3    8.51    1.60
  -5  -6  -3    7.21    1.68
  -5   6  -3    8.11    2.36
   5   6   3    6.34    1.73
   3  -7  -3    7.53    1.80
  -3  -7   3    8.95    2.05
  -3   7   3   12.00    2.52
   3   7  -3   18.00    2.77
  -2  -7   3    0.72    1.21
   2  -7  -3    0.87    1.05
  -2   7   3    1.37    1.30
   2   7  -3    1.60    1.26
  -1  -7   3    4.49    1.52
   1  -7  -3    2.59    1.33
   1  -7  -3    6.54    2.60
   1   7  -3    6.16    1.75
  -1   7   3    4.77    1.61
   0  -7  -3    4.67    1.54
   0  -7   3    7.21    1.82
   0  -7   3    7.86    1.68
   0  -7  -3    8.62    1.75
   0   7  -3    5.70    1.72
   1  -7   3   36.51    3.13
  -1  -7  -3   37.82    3.24
  -1  -7  -3   36.35    2.86
  -1   7  -3   34.87    3.36
   1   7   3   30.18    2.98
  -1   7  -3   34.26    3.14
  -2  -7  -3    2.52    1.24
  -2  -7  -3    1.05    1.29
   2  -7   3    2.04    1.15
  -2   7  -3    2.61    1.61
   2   7   3    2.00    1.35
   3  -7   3   11.81    1.97
  -3  -7  -3    9.53    2.30
  -3  -7  -3    9.86    1.91
  -3   7  -3    8.00    2.29
   3   7   3    7.85    1.98
  -9   0   4    4.55    1.74
   9   0  -4    4.82    1.40
   8   0  -4   10.70    1.72
  -8   0   4    7.49    1.77
   7   0  -4   75.10    3.74
  -7   0   4   70.86    4.15
   6   0  -4   65.39    3.27
   6   0  -4   70.31    3.24
  -6   0   4   64.95    3.63
   5   0  -4    5.18    0.89
  -5   0   4    5.76    0.82
  -5   0   4    6.02    1.17
   5   0  -4    6.99    0.99
   4   0  -4  397.43   14.03
  -4   0   4  402.56   14.35
  -4   0   4  388.39   13.84
   4   0  -4  406.06   14.09
   3   0  -4   80.53    3.22
  -3   0   4   83.66    3.44
  -3   0   4   76.25    3.11
   3   0  -4   77.81    3.30
  -2   0   4    1.28    0.39
  -2   0   4    1.53    0.49
   2   0  -4    1.08    0.43
   2   0  -4    0.81    0.33
  -1   0   4   31.16    1.47
  -1   0   4   32.15    1.58
   1   0  -4   33.19    1.60
   0   0  -4    0.55    0.35
   0   0   4   -0.18    0.26
   0   0   4    0.24    0.28
  -1   0  -4   94.85    3.65
   1   0   4   91.24    3.58
  -1   0  -4   89.41    3.54
   2   0   4   82.70    3.35
  -2   0  -4   77.05    3.27
   2   0   4   81.18    3.07
  -2   0  -4   87.67    3.45
   3   0   4  217.39    7.87
  -3   0  -4  225.57    8.12
  -3   0  -4  231.42    8.25
   3   0   4  211.06    8.08
  -4   0  -4    0.13    0.47
   4   0   4    0.51    0.38
   4   0   4    1.52    0.49
  -4   0  -4    0.50    0.53
   5   0   4  361.01   13.18
   5   0   4  362.68   12.96
  -5   0  -4  362.63   13.34
  -5   0  -4  365.34   13.34
   6   0   4   14.26    1.23
  -6   0  -4   12.57    1.64
   6   0   4   14.04    1.35
  -6   0  -4    9.94    1.43
  -7   0  -4    4.34    1.25
   7   0   4    8.75    1.33
  -8   0  -4    0.59    0.97
   8   0   4    0.77    0.71
   9   0   4    2.32    0.95
  -9   0  -4    2.64    1.40
  -9  -1   4    7.27    1.84
   9  -1  -4    8.79    1.50
   9   1  -4    6.24    1.50
  -9   1   4    6.61    1.88
  -8  -1   4    8.28    1.78
   8  -1  -4    9.32    1.52
   8   1  -4    8.15    1.60
  -8   1   4   13.50    2.17
   7  -1  -4   22.52    1.89
  -7  -1   4   23.93    2.22
   7  -1  -4   24.89    1.83
   7   1  -4   20.74    1.92
  -7   1   4   26.74    2.32
  -6  -1   4    0.39    0.70
   6  -1  -4    0.94    0.60
  -6  -1   4    0.49    0.70
   6  -1  -4    1.96    0.71
  -6   1   4    0.98    0.80
   6   1  -4    1.06    0.65
  -5  -1   4   41.18    2.30
   5  -1  -4   41.64    2.38
  -5  -1   4   39.23    2.42
   5  -1  -4   46.56    2.22
   5   1  -4   41.93    2.35
   5   1  -4   37.69    2.01
  -5   1   4   44.19    2.59
  -4  -1   4   85.96    3.67
   4  -1  -4   82.96    3.36
  -4  -1   4   84.63    3.59
   4  -1  -4   85.90    3.72
  -4   1   4   80.69    3.78
  -4   1   4   76.43    3.04
   4   1  -4   76.03    3.31
   4   1  -4   79.03    3.55
   3  -1  -4   47.22    2.05
  -3  -1   4   49.05    2.32
   3  -1  -4   47.25    2.38
  -3  -1   4   48.07    2.27
  -3   1   4   47.10    2.42
   3   1  -4   45.60    2.12
   3   1  -4   47.48    2.28
  -3   1   4   48.61    1.96
   2  -1  -4  234.18    8.43
  -2  -1   4  221.13    8.31
  -2  -1   4  232.00    8.19
  -2   1   4  242.37    8.54
  -2   1   4  225.51    8.07
   2   1  -4  230.65    8.26
   2   1  -4  223.51    8.32
  -1  -1   4   63.28    2.65
  -1  -1   4   63.17    2.42
   1  -1  -4   64.78    2.69
   1   1  -4   60.25    2.63
   1   1  -4   60.93    2.67
  -1   1   4   61.53    2.53
  -1   1   4   61.20    2.77
   0  -1  -4  549.25   18.60
   0  -1   4  546.97   18.53
   0   1  -4  530.39   18.68
   0   1   4  542.04   18.75
   0   1   4  568.97   18.62
   0   1  -4  505.96   18.57
  -1  -1  -4   18.74    1.08
   1  -1   4   17.54    1.07
  -1  -1  -4   17.71    1.20
   1  -1   4   16.88    1.09
  -1   1  -4   18.43    1.28
   1   1   4   19.94    1.22
  -1   1  -4   19.36    1.14
   1   1   4   21.26    1.22
  -2  -1  -4  135.39    5.17
  -2  -1  -4  140.51    5.41
   2  -1   4  138.36    5.20
   2  -1   4  138.52    5.17
   2   1   4  143.54    5.45
  -2   1  -4  137.93    5.05
  -2   1  -4  138.80    5.54
   3  -1   4  106.21    4.05
  -3  -1  -4  103.97    4.07
   3  -1   4  101.22    4.05
  -3  -1  -4  109.47    4.35
   3   1   4   98.04    3.95
  -3   1  -4  105.78    4.12
   3   1   4  101.60    4.34
  -3   1  -4  102.61    4.54
   4  -1   4   30.41    1.67
   4  -1   4   31.59    1.70
  -4  -1  -4   31.83    1.73
  -4  -1  -4   32.59    1.97
   4   1   4   34.94    2.04
  -4   1  -4   29.41    2.10
   4   1   4   30.39    1.67
  -4   1  -4   31.93    1.84
   5  -1   4    6.88    1.03
  -5  -1  -4    6.37    0.98
   5  -1   4    9.19    1.09
  -5  -1  -4    6.30    1.10
  -5   1  -4    8.81    1.27
  -5   1  -4    9.03    1.44
   5   1   4    6.62    0.97
   5   1   4   11.06    1.47
   6  -1   4    1.05    0.61
  -6  -1  -4    0.68    0.74
   6  -1   4    1.66    0.64
   6   1   4    1.15    0.65
   6   1   4    2.22    0.71
  -6   1  -4    1.76    0.84
  -6   1  -4    1.38    0.93
   7  -1   4    0.09    0.61
  -7  -1  -4    0.00    0.88
   7   1   4    0.71    0.71
  -7   1  -4    0.07    0.77
  -7   1  -4    0.29    0.96
   7   1   4   -0.05    0.52
  -8  -1  -4   18.51    2.50
   8  -1   4   17.79    1.69
  -8   1  -4   18.31    2.39
   8   1   4   20.67    1.83
   9  -1   4    5.38    1.28
  -9  -1  -4    5.76    1.72
   9   1   4    5.25    1.34
  -9   1  -4    6.19    1.75
   9  -2  -4   11.56    1.80
  -9  -2   4   16.15    2.56
  -9   2   4   13.91    2.50
   9   2  -4   13.11    2.21
   8  -2  -4    4.97    1.19
  -8  -2   4    5.71    1.61
   8  -2  -4    4.60    1.23
   8   2  -4    5.64    1.47
  -8   2   4    4.85    1.59
   7  -2  -4   35.29    2.27
  -7  -2   4   37.77    2.75
   7  -2  -4   41.73    2.74
  -7  -2   4   41.92    2.71
  -7   2   4   32.51    2.79
   7   2  -4   36.31    2.68
  -6  -2   4   54.86    3.27
  -6  -2   4   64.01    3.36
   6  -2  -4   57.12    2.89
   6  -2  -4   56.08    3.27
  -6   2   4   60.30    3.52
  -6   2   4   61.65    3.60
   6   2  -4   60.09    3.35
   5  -2  -4   25.24    1.91
  -5  -2   4   24.44    1.81
  -5  -2   4   19.90    1.78
   5  -2  -4   24.04    1.56
   5   2  -4   24.30    1.84
  -5   2   4   26.13    1.98
  -5   2   4   22.51    1.98
   4  -2  -4   63.41    3.28
  -4  -2   4   63.81    3.00
   4  -2  -4   67.10    2.84
  -4  -2   4   66.71    3.24
  -4   2   4   61.06    3.23
  -4   2   4   61.33    3.35
   4   2  -4   63.72    3.18
   4   2  -4   61.31    2.69
   3  -2  -4  179.16    6.97
   3  -2  -4  178.59    6.34
  -3  -2   4  172.88    6.83
   3   2  -4  181.21    6.46
  -3   2   4  164.27    6.20
   3   2  -4  170.25    6.80
  -3   2   4  177.78    7.06
  -3   2   4  168.35    6.87
  -2  -2   4   16.39    0.97
  -2  -2   4   18.45    1.32
   2  -2  -4   18.94    1.35
   2   2  -4   14.89    1.26
   2   2  -4   15.79    1.10
  -2   2   4   13.01    0.92
  -2   2   4   12.93    1.22
   1  -2  -4   44.93    2.23
  -1  -2   4   39.96    2.15
  -1   2   4   43.38    2.06
  -1   2   4   46.22    2.37
   1   2  -4   44.05    2.17
   1   2  -4   43.61    2.28
   0  -2  -4   15.52    1.12
   0  -2   4   17.91    1.18
   0   2  -4   17.65    1.29
   0   2   4   19.33    1.24
   0   2  -4   18.53    1.33
   0   2   4   16.96    1.31
  -1  -2  -4   32.75    1.59
   1  -2   4   29.53    1.57
   1  -2   4   30.52    1.74
  -1  -2  -4   30.60    1.82
  -1   2  -4   29.87    1.76
   1   2   4   29.81    1.79
   1   2   4   31.17    1.81
  -1   2  -4   32.32    1.92
  -2  -2  -4  105.73    4.42
   2  -2   4  101.44    4.26
   2  -2   4  102.02    4.04
  -2  -2  -4   98.82    3.96
   2   2   4  104.86    4.48
  -2   2  -4  111.03    4.70
  -3  -2  -4  136.49    5.51
   3  -2   4  133.20    5.03
  -3  -2  -4  128.66    4.91
   3  -2   4  134.67    5.25
   3   2   4  128.85    5.05
  -3   2  -4  130.21    4.98
  -3   2  -4  134.27    5.84
   3   2   4  132.08    5.58
  -4  -2  -4  109.09    4.17
  -4  -2  -4  110.35    4.81
   4  -2   4  104.34    4.27
   4  -2   4  108.12    4.50
   4   2   4  115.93    5.03
  -4   2  -4  105.51    5.17
  -4   2  -4  105.72    4.44
   4   2   4  114.63    4.51
   5  -2   4  192.84    7.36
  -5  -2  -4  204.76    8.10
   5  -2   4  200.46    7.66
   5   2   4  190.40    8.18
  -5   2  -4  197.62    8.52
  -5   2  -4  211.14    7.83
   5   2   4  200.07    7.73
  -6  -2  -4    8.19    1.51
   6  -2   4    7.43    1.18
  -6   2  -4    7.41    1.60
  -6   2  -4   10.40    1.52
   6   2   4    7.56    1.39
   6   2   4    8.01    1.29
   7  -2   4    5.40    1.23
  -7  -2  -4    4.15    1.32
   7   2   4    5.45    1.45
   7   2   4    5.47    1.18
  -7   2  -4    4.84    1.34
  -7   2  -4    4.61    1.45
   8  -2   4    5.77    1.36
  -8  -2  -4    8.18    1.88
  -8   2  -4    9.93    2.18
   8   2   4    7.63    1.51
  -8   2  -4    6.81    1.68
   8   2   4    5.90    1.50
   9  -2   4   -0.05    0.69
  -9  -2  -4    0.60    1.26
   9   2   4   -0.23    0.85
  -9   2  -4   -0.27    1.20
   8  -3  -4   41.55    2.59
  -8  -3   4   32.06    2.94
   8  -3  -4   37.19    3.00
  -8  -3   4   38.35    3.06
   8   3  -4   43.13    3.29
  -8   3   4   35.22    3.25
   7  -3  -4    3.55    1.16
  -7  -3   4    3.97    1.39
   7  -3  -4    3.50    0.95
  -7  -3   4    4.02    1.32
   7   3  -4    2.33    1.11
  -7   3   4    3.10    1.39
  -7   3   4    2.85    1.28
   6  -3  -4   39.11    2.82
   6  -3  -4   39.79    2.36
  -6  -3   4   38.87    2.81
  -6  -3   4   37.04    2.57
  -6   3   4   41.10    2.93
  -6   3   4   40.42    3.05
   6   3  -4   43.01    2.90
   5  -3  -4   68.05    3.16
   5  -3  -4   64.02    3.73
  -5  -3   4   64.35    3.66
  -5  -3   4   68.65    3.43
  -5   3   4   66.94    3.93
  -5   3   4   71.58    3.77
   5   3  -4   66.69    3.69
  -4  -3   4  198.53    7.68
   4  -3  -4  206.21    8.36
  -4  -3   4  202.86    8.21
   4  -3  -4  208.78    7.48
   4   3  -4  191.60    8.10
  -4   3   4  206.90    8.21
  -4   3   4  195.71    8.41
  -3  -3   4   28.46    1.63
  -3  -3   4   26.50    1.98
   3  -3  -4   28.11    2.06
   3  -3  -4   29.33    1.55
   3   3  -4   31.95    2.12
  -3   3   4   30.24    2.20
   3   3  -4   29.62    1.64
  -3   3   4   28.95    1.50
  -3   3   4   29.27    2.04
  -2  -3   4   32.82    1.59
  -2  -3   4   32.81    2.09
   2  -3  -4   34.11    2.17
   2  -3  -4   32.04    1.60
  -2   3   4   35.27    2.25
  -2   3   4   32.89    1.78
  -2   3   4   34.15    2.16
   2   3  -4   35.22    1.91
   2   3  -4   32.80    2.14
  -1  -3   4  154.50    6.06
   1  -3  -4  151.46    6.10
  -1   3   4  150.41    6.15
   1   3  -4  148.16    6.23
   1   3  -4  151.83    6.05
  -1   3   4  148.80    6.19
  -1   3   4  144.32    5.88
   0  -3   4  183.93    6.93
   0  -3  -4  177.07    6.89
   0   3   4  180.75    7.16
   0   3  -4  177.51    7.15
   0   3  -4  174.93    7.14
   0   3   4  179.56    7.04
  -1  -3  -4   24.67    1.49
  -1  -3  -4   25.09    1.75
   1  -3   4   26.71    1.76
   1  -3   4   26.91    1.59
  -1   3  -4   20.62    1.65
  -1   3  -4   25.31    1.89
   1   3   4   24.05    1.72
   1   3   4   24.17    1.77
  -2  -3  -4   85.61    3.99
   2  -3   4   87.43    3.59
  -2  -3  -4   84.81    3.49
   2  -3   4   79.28    3.83
  -2   3  -4   82.77    4.29
  -2   3  -4   82.86    3.91
   2   3   4   89.85    3.63
   2   3   4   90.76    4.19
   3  -3   4   20.85    1.36
   3  -3   4   24.11    1.65
  -3  -3  -4   19.84    1.23
  -3  -3  -4   22.30    1.73
  -3   3  -4   25.80    1.39
   3   3   4   22.64    1.86
  -3   3  -4   25.46    2.12
   3   3   4   22.24    1.51
  -4  -3  -4   47.27    2.80
   4  -3   4   49.30    2.29
   4  -3   4   50.40    2.63
   4   3   4   47.33    2.57
   4   3   4   45.51    2.98
  -4   3  -4   46.00    2.39
  -4   3  -4   51.61    3.35
   5  -3   4    9.00    1.33
  -5  -3  -4    6.72    1.37
  -5   3  -4    5.83    1.57
  -5   3  -4    6.69    1.13
   5   3   4    7.11    1.44
   5   3   4    6.96    1.22
  -6  -3  -4    8.09    1.54
   6  -3   4   14.47    1.76
   6   3   4   15.52    2.32
  -6   3  -4   12.70    2.24
   6   3   4   13.69    1.77
  -6   3  -4   13.51    1.79
  -7  -3  -4    1.55    1.16
   7  -3   4    2.82    0.99
  -7   3  -4    3.24    1.32
   7   3   4    1.16    0.83
  -7   3  -4    2.05    1.21
   7   3   4    2.41    0.99
  -8  -3  -4   10.19    2.17
   8  -3   4    8.18    1.68
  -8   3  -4   10.00    2.43
   8   3   4    6.88    1.62
  -8   3  -4    6.67    2.02
   8   3   4    7.43    1.64
  -8  -4   4   42.37    3.47
  -8  -4   4   33.44    3.10
   8  -4  -4   37.97    3.23
  -8   4   4   43.75    3.78
  -8   4   4   37.52    3.46
   8   4  -4   40.08    3.47
  -7  -4   4   16.35    2.40
  -7  -4   4   18.02    2.29
   7  -4  -4   19.66    2.59
   7  -4  -4   19.78    1.88
  -7   4   4   19.44    2.61
   7   4  -4   20.28    2.71
  -7   4   4   20.05    2.90
  -6  -4   4    3.54    1.17
  -6  -4   4    2.30    1.29
   6  -4  -4    3.83    1.03
   6  -4  -4    3.66    1.26
  -6   4   4    2.84    1.37
  -6   4   4    3.88    1.37
   6   4  -4    3.73    1.23
  -5  -4   4    7.38    1.54
   5  -4  -4    8.54    1.20
   5  -4  -4    5.85    1.36
  -5  -4   4    9.39    1.38
   5   4  -4   10.62    1.79
  -5   4   4    9.56    1.71
  -5   4   4    9.99    1.90
   4  -4  -4   10.41    1.17
  -4  -4   4    9.73    1.64
   4  -4  -4   10.58    1.79
  -4  -4   4   10.89    1.32
  -4   4   4   10.29    1.60
   4   4  -4   10.78    1.66
  -4   4   4   11.79    1.99
  -3  -4   4   35.14    2.52
  -3  -4   4   39.62    2.01
   3  -4  -4   34.48    2.51
   3  -4  -4   36.55    1.93
   3   4  -4   33.53    2.45
  -3   4   4   33.46    2.60
  -3   4   4   35.93    2.46
   2  -4  -4  121.10    4.82
  -2  -4   4  123.60    5.50
   2  -4  -4  124.64    5.62
  -2   4   4  126.40    5.12
  -2   4   4  124.88    5.55
   2   4  -4  125.11    5.26
   2   4  -4  114.15    5.53
  -2   4   4  117.74    5.61
   1  -4  -4    6.89    1.23
   1  -4  -4   10.77    1.12
  -1  -4   4    7.05    1.22
  -1   4   4    7.15    1.27
   1   4  -4    8.42    1.38
  -1   4   4    8.05    1.36
   1   4  -4    5.60    1.19
  -1   4   4    9.39    1.33
   0  -4   4   37.02    2.32
   0  -4  -4   39.48    2.10
   0  -4  -4   42.30    2.43
   0   4  -4   43.18    2.67
   0   4  -4   38.83    2.59
   0   4   4   44.11    2.60
   0   4   4   41.63    2.54
  -1  -4  -4  457.43   16.52
  -1  -4  -4  458.24   16.18
   1  -4   4  459.01   16.57
   1  -4   4  470.54   16.23
   1   4   4  457.98   16.07
  -1   4  -4  421.02   16.80
   1   4   4  471.38   16.61
   1   4   4  425.01   16.63
  -1   4  -4  454.38   16.64
   2  -4   4   15.80    1.52
   2  -4   4   18.20    1.37
  -2  -4  -4   17.34    1.62
  -2  -4  -4   16.08    1.24
   2   4   4   20.33    2.34
  -2   4  -4   14.64    1.77
   2   4   4   15.42    1.39
  -2   4  -4   15.83    2.14
  -3  -4  -4   22.82    1.93
   3  -4   4   24.28    1.84
   3  -4   4   22.31    1.53
  -3   4  -4   18.93    2.44
   3   4   4   21.17    2.02
   3   4   4   22.27    1.69
  -4  -4  -4   17.24    2.05
   4  -4   4   12.41    1.58
   4   4   4   11.68    1.98
  -4   4  -4   13.91    2.25
   4   4   4   18.03    1.92
   5  -4   4   10.49    1.50
  -5  -4  -4    7.97    1.48
   5   4   4   11.21    1.60
  -5   4  -4    8.80    1.93
   5   4   4    9.90    1.81
  -6  -4  -4   11.48    1.87
   6  -4   4   10.19    1.55
  -6   4  -4   11.88    2.41
   6   4   4    8.19    1.68
   6   4   4   16.05    2.09
   7  -4   4    5.90    1.33
  -7  -4  -4    5.86    1.65
  -7   4  -4    4.84    1.76
   7   4   4    5.65    1.57
   7   4   4    7.13    1.57
  -7  -5   4   11.38    2.37
   7  -5  -4    7.67    1.83
   7  -5  -4    6.56    1.48
   7   5  -4    8.42    2.03
  -7   5   4    8.94    2.07
  -7   5   4    7.41    2.09
  -6  -5   4   33.22    3.07
   6  -5  -4   33.38    3.04
  -6   5   4   32.21    3.25
  -6   5   4   33.25    2.89
   6   5  -4   44.11    3.31
   5  -5  -4   30.40    2.77
  -5  -5   4   30.20    2.80
  -5   5   4   28.18    2.92
   5   5  -4   35.55    2.86
  -5   5   4   29.92    2.60
  -4  -5   4   20.47    2.55
   4  -5  -4   15.94    2.24
   4  -5  -4   17.56    1.47
   4   5  -4   20.62    2.43
  -4   5   4   18.96    2.64
  -4   5   4   20.14    2.37
   3  -5  -4    7.64    1.14
  -3  -5   4    8.53    1.69
   3  -5  -4    6.87    1.49
  -3   5   4    7.05    1.68
  -3   5   4    7.28    1.52
   3   5  -4    6.96    1.50
  -2  -5   4    6.01    1.37
   2  -5  -4    6.55    1.44
   2  -5  -4    6.84    1.06
  -2   5   4    6.48    1.37
   2   5  -4    7.39    1.56
  -2   5   4    8.25    1.72
   1  -5  -4   71.61    3.97
   1  -5  -4   70.82    3.42
  -1  -5   4   74.70    3.93
  -1   5   4   67.08    3.92
   1   5  -4   75.78    4.02
  -1   5   4   71.60    3.80
   1   5  -4   80.52    4.28
  -1   5   4   82.24    4.16
   0  -5  -4   84.53    4.17
   0  -5   4   83.08    4.04
   0  -5  -4   79.44    4.03
   0  -5  -4   79.59    3.70
   0   5  -4   73.99    4.26
   0   5  -4   78.87    4.38
   0   5   4   77.56    4.20
   0   5   4   82.48    4.23
   0   5   4   78.31    3.76
   1  -5   4   17.35    2.10
   1  -5   4   16.36    1.84
  -1  -5  -4   14.91    1.49
  -1  -5  -4   19.37    2.12
  -1   5  -4   16.81    2.21
   1   5   4   12.73    1.88
  -1   5  -4   17.34    2.44
   1   5   4   18.33    2.27
   1   5   4   16.74    1.54
   2  -5   4    3.91    1.11
   2  -5   4    5.82    1.19
  -2  -5  -4    2.86    1.02
  -2   5  -4    5.35    1.55
   2   5   4    2.89    1.09
   2   5   4    5.16    1.10
  -2   5  -4    4.00    1.15
  -3  -5  -4   26.75    2.24
   3  -5   4   28.51    2.22
  -3   5  -4   25.74    3.21
   3   5   4   24.26    2.37
   3   5   4   27.73    2.13
   4  -5   4   78.95    4.08
  -4  -5  -4   77.79    4.25
   4   5   4   70.17    4.57
   4   5   4   79.08    4.04
  -4   5  -4   74.00    4.98
  -5  -5  -4    1.59    1.07
   5  -5   4    2.33    0.91
   5   5   4    0.45    0.87
   5   5   4    2.85    1.09
  -5   5  -4    2.69    1.32
  -6  -5  -4    8.31    1.80
   6  -5   4    8.48    1.55
   6   5   4    7.73    1.95
  -6   5  -4    6.05    1.95
  -5  -6   4    6.29    1.83
   5  -6  -4    6.90    1.75
  -5   6   4    7.47    2.20
  -5   6   4   10.54    2.09
   5   6  -4    9.18    1.91
  -4  -6   4    2.78    1.37
   4  -6  -4    1.39    1.11
   4  -6  -4    1.39    1.06
  -4   6   4    2.85    1.28
   4   6  -4    4.61    1.58
  -4   6   4    3.83    1.63
   3  -6  -4   26.81    2.28
   3  -6  -4   21.15    2.77
  -3  -6   4   18.10    2.54
  -3   6   4   26.52    2.54
  -3   6   4   26.53    3.33
   3   6  -4   29.43    2.68
  -2  -6   4   76.05    4.29
   2  -6  -4   72.58    4.37
   2  -6  -4   66.66    4.10
  -2   6   4   72.62    4.25
  -2   6   4   71.85    4.45
   2   6  -4   75.58    4.54
   1  -6  -4   21.14    2.45
   1  -6  -4   19.33    2.32
  -1  -6   4   20.74    2.45
   1  -6  -4   21.36    2.14
   1   6  -4   23.30    2.82
  -1   6   4   22.23    2.27
  -1   6   4   19.82    2.45
   0  -6  -4   25.89    2.35
   0  -6   4   25.27    2.20
   0  -6  -4   30.43    2.43
   0   6  -4   27.30    3.05
   0   6  -4   20.78    2.71
   0   6   4   26.18    2.39
   0   6   4   29.22    2.49
  -1  -6  -4   82.39    4.47
   1  -6   4   83.01    4.61
   1  -6   4   80.86    4.14
  -1   6  -4   84.25    4.76
   1   6   4   84.07    4.55
  -1   6  -4   83.46    5.02
   1   6   4   69.44    4.51
  -2  -6  -4    8.17    1.59
   2  -6   4    9.62    1.73
  -2   6  -4    8.34    2.07
   2   6   4    8.39    1.80
  -2   6  -4    8.65    1.72
  -3  -6  -4    4.34    1.21
   3  -6   4    3.36    1.17
  -3   6  -4    5.01    1.63
   3   6   4    3.29    1.36
   4  -6   4    1.57    1.02
  -4  -6  -4    2.63    1.24
   4   6   4    1.46    1.15
  -4   6  -4    1.01    1.30
  -5  -6  -4    2.45    1.19
  -5  -6  -4    2.44    1.54
   5  -6   4    3.96    1.26
  -5   6  -4    5.64    1.88
   5   6   4    3.90    1.57
   3  -7  -4    4.93    1.62
  -3  -7   4    8.01    1.97
  -3   7   4    6.18    1.96
   3   7  -4    7.96    1.95
  -2  -7   4    7.53    1.91
   2  -7  -4    5.01    1.50
  -2   7   4    4.96    1.56
  -2   7   4    6.89    2.02
   2   7  -4    6.57    1.82
   1  -7  -4    4.83    1.58
   1  -7  -4    3.00    1.38
  -1  -7   4    3.49    1.45
   1   7  -4    6.14    1.72
  -1   7   4   10.42    1.99
   0  -7  -4    4.35    1.37
   0  -7   4    1.49    1.29
   0  -7  -4    4.42    1.83
   0  -7   4    1.63    1.25
   0   7   4    2.95    1.28
   0   7  -4    3.99    1.60
  -1  -7  -4   26.97    2.53
   1  -7   4   19.37    2.64
  -1  -7  -4   24.30    3.10
  -1   7  -4   25.63    3.18
  -1   7  -4   19.79    2.95
   1   7   4   21.57    2.93
  -2  -7  -4   12.88    2.04
  -2  -7  -4   13.82    2.37
   2  -7   4   12.86    2.15
   2   7   4    9.61    2.14
  -2   7  -4    9.12    2.19
   3  -7   4   13.75    2.19
  -3  -7  -4   13.04    2.11
  -3  -7  -4   11.89    2.44
   3   7   4   12.45    2.45
  -3   7  -4   11.69    2.59
  -9   0   5    1.98    1.28
   9   0  -5    1.59    1.01
   8   0  -5   38.71    2.78
  -8   0   5   47.98    3.43
   7   0  -5   -0.28    0.56
  -7   0   5   -1.02    0.74
  -6   0   5   32.72    2.47
   6   0  -5   33.30    2.09
   6   0  -5   37.44    2.23
   5   0  -5  353.46   12.29
   5   0  -5  330.23   12.20
  -5   0   5  331.37   12.55
  -5   0   5  329.48   11.90
  -4   0   5   -0.26    0.32
  -4   0   5    0.03    0.45
   4   0  -5    0.10    0.39
   4   0  -5    0.14    0.35
  -3   0   5   13.24    0.94
   3   0  -5   14.23    0.98
  -3   0   5   11.56    1.11
   3   0  -5   13.84    1.06
  -2   0   5  178.62    6.65
   2   0  -5  182.20    6.64
  -2   0   5  171.87    6.45
  -1   0   5  107.82    4.28
  -1   0   5  113.18    4.19
   1   0  -5  108.11    4.29
   0   0   5  259.84    8.95
   0   0   5  243.80    8.96
   0   0  -5  249.35    9.07
   1   0   5   93.43    3.87
   1   0   5  105.91    3.98
  -1   0  -5  102.80    4.04
  -1   0  -5   96.44    3.88
   2   0   5   87.34    3.38
  -2   0  -5   93.26    3.86
  -2   0  -5   90.18    3.69
   2   0   5   95.61    3.80
  -3   0  -5  376.11   13.33
   3   0   5  367.25   13.01
  -3   0  -5  403.11   13.58
   3   0   5  357.59   13.37
  -4   0  -5  315.00   11.51
   4   0   5  314.40   11.36
  -4   0  -5  306.99   11.32
   4   0   5  303.45   11.03
  -5   0  -5    0.93    0.62
   5   0   5    1.38    0.64
   5   0   5    0.92    0.51
  -5   0  -5    0.58    0.66
  -6   0  -5   59.67    3.37
   6   0   5   60.31    2.95
   6   0   5   61.86    3.22
  -6   0  -5   59.96    3.39
   7   0   5  162.47    8.19
  -7   0  -5  166.91    7.28
   7   0   5  163.32    6.67
   8   0   5    1.44    0.85
  -8   0  -5    0.34    1.04
   9   0   5    1.43    0.88
  -9   0  -5    3.01    1.62
  -9  -1   5    4.59    1.76
   9  -1  -5    2.67    1.09
  -9   1   5    2.71    1.59
   9   1  -5    2.99    1.35
  -8  -1   5   11.94    2.11
   8  -1  -5   12.65    1.70
   8   1  -5   13.24    2.01
  -8   1   5   13.04    2.19
  -7  -1   5    4.06    1.28
   7  -1  -5    5.56    1.19
   7  -1  -5    4.37    1.01
  -7   1   5    5.12    1.40
   7   1  -5    4.04    1.14
  -6  -1   5   33.75    2.44
  -6  -1   5   31.99    2.12
   6  -1  -5   32.95    2.03
   6  -1  -5   37.63    2.30
   6   1  -5   36.47    2.33
  -6   1   5   32.58    2.53
   5  -1  -5   13.97    1.16
   5  -1  -5   13.94    1.63
  -5  -1   5   14.35    1.34
  -5  -1   5   13.18    1.65
   5   1  -5   12.01    1.09
   5   1  -5   13.48    1.57
  -5   1   5   11.44    1.57
   4  -1  -5    6.54    0.87
  -4  -1   5    5.85    0.99
   4  -1  -5    7.30    1.12
  -4  -1   5    6.16    0.97
  -4   1   5    6.92    1.14
   4   1  -5    6.39    0.97
  -4   1   5    6.69    0.73
   4   1  -5    5.88    0.85
   3  -1  -5  171.64    6.46
  -3  -1   5  167.46    6.30
  -3  -1   5  167.78    6.28
   3   1  -5  160.82    6.17
  -3   1   5  165.39    5.98
  -3   1   5  164.12    6.50
   3   1  -5  153.66    6.25
  -2  -1   5  520.70   18.13
   2  -1  -5  545.36   18.43
  -2  -1   5  541.77   18.30
   2   1  -5  528.37   18.26
  -2   1   5  521.65   18.07
   2   1  -5  502.00   18.26
  -2   1   5  526.15   18.50
   1  -1  -5  138.10    5.14
  -1  -1   5  130.22    4.82
  -1  -1   5  131.45    5.01
  -1   1   5  127.75    5.21
  -1   1   5  135.42    4.98
   1   1  -5  124.60    5.04
   1   1  -5  133.12    5.13
   0  -1  -5  675.38   23.45
   0  -1   5  725.70   23.45
   0   1   5  678.91   23.65
   0   1   5  702.12   23.50
   0   1  -5  680.81   23.60
   0   1  -5  640.27   23.39
   1  -1   5  302.57   10.96
  -1  -1  -5  325.67   11.02
  -1  -1  -5  312.10   11.18
   1  -1   5  303.78   10.95
   1   1   5  336.47   11.23
  -1   1  -5  303.69   11.25
  -1   1  -5  301.35   10.97
   1   1   5  307.29   11.17
  -1   1  -5  305.37   10.68
  -2  -1  -5  118.08    4.84
   2  -1   5  120.06    4.74
  -2  -1  -5  132.15    5.09
   2  -1   5  121.13    4.83
  -2   1  -5  126.61    5.21
   2   1   5  130.50    5.09
  -2   1  -5  130.01    4.65
   3  -1   5   56.23    2.42
  -3  -1  -5   56.45    2.74
   3  -1   5   48.60    2.45
  -3  -1  -5   57.76    2.58
  -3   1  -5   56.77    2.46
   3   1   5   47.22    2.25
   3   1   5   55.66    2.75
  -3   1  -5   55.64    2.91
   4  -1   5   53.25    2.61
   4  -1   5   51.00    2.46
  -4  -1  -5   55.68    2.66
  -4  -1  -5   55.08    2.85
  -4   1  -5   58.33    2.71
  -4   1  -5   53.72    3.05
   4   1   5   52.66    2.86
   4   1   5   52.90    2.46
  -5  -1  -5  112.28    5.01
  -5  -1  -5  113.39    4.73
   5  -1   5  111.22    4.59
   5  -1   5  110.82    4.67
   5   1   5  106.37    4.98
  -5   1  -5  117.69    4.89
  -5   1  -5  104.60    5.23
   5   1   5  113.52    4.59
   6  -1   5   21.50    1.68
  -6  -1  -5   23.86    2.05
   6  -1   5   21.58    1.65
   6   1   5   22.52    1.93
   6   1   5   20.87    1.58
  -6   1  -5   22.22    2.13
  -6   1  -5   21.50    1.86
   7  -1   5   31.71    2.20
  -7  -1  -5   33.75    2.69
  -7   1  -5   29.58    2.70
   7   1   5   32.94    2.13
  -7   1  -5   30.10    2.47
   7   1   5   31.77    2.49
   8  -1   5   22.21    1.92
  -8  -1  -5   23.01    2.79
   8   1   5   25.64    2.01
  -8   1  -5   21.09    2.52
  -9  -1  -5   23.69    3.13
   9  -1   5   26.28    2.26
  -9   1  -5   34.82    3.09
   9   1   5   25.69    2.29
  -8  -2   5   -0.01    0.96
   8  -2  -5    0.33    0.65
   8  -2  -5   -0.50    0.69
  -8   2   5    0.81    1.11
   8   2  -5    0.24    0.86
   7  -2  -5    0.65    0.76
  -7  -2   5    0.82    0.90
   7  -2  -5    0.61    0.64
  -7  -2   5    0.45    0.91
  -7   2   5    1.32    1.03
   7   2  -5    0.94    0.80
  -6  -2   5   42.29    2.78
   6  -2  -5   43.17    2.39
   6  -2  -5   45.20    2.84
  -6  -2   5   47.61    2.85
   6   2  -5   45.81    2.87
  -6   2   5   43.18    2.98
  -5  -2   5   19.17    1.68
  -5  -2   5   22.08    1.82
   5  -2  -5   21.54    1.82
   5  -2  -5   22.86    1.47
   5   2  -5   21.03    1.79
  -5   2   5   25.65    2.03
   4  -2  -5   16.21    1.13
   4  -2  -5   15.46    1.45
  -4  -2   5   13.69    1.57
  -4  -2   5   14.84    1.28
  -4   2   5   18.47    1.97
   4   2  -5   15.79    1.17
   4   2  -5   15.56    1.41
  -3  -2   5   62.84    3.05
   3  -2  -5   61.75    3.10
   3  -2  -5   60.49    2.54
  -3  -2   5   63.88    2.74
  -3   2   5   62.16    3.16
   3   2  -5   57.66    2.97
   3   2  -5   61.43    2.77
  -3   2   5   56.78    2.53
   2  -2  -5   76.70    3.61
  -2  -2   5   80.27    3.58
  -2  -2   5   77.59    3.13
  -2   2   5   82.08    3.75
   2   2  -5   79.00    3.62
   2   2  -5   80.64    3.46
  -2   2   5   82.45    3.31
  -1  -2   5  157.20    6.09
   1  -2  -5  160.93    6.15
  -1   2   5  154.28    5.98
  -1   2   5  160.38    6.33
   1   2  -5  154.99    6.11
   1   2  -5  155.47    6.21
   0  -2  -5   18.27    1.24
   0  -2   5   20.43    1.28
   0   2   5   16.79    1.38
   0   2  -5   18.65    1.40
   0   2   5   16.85    1.26
   0   2  -5   17.10    1.34
  -1  -2  -5    3.94    0.68
   1  -2   5    5.48    0.84
  -1  -2  -5    4.99    0.88
   1  -2   5    4.53    0.80
  -1   2  -5    3.32    0.71
   1   2   5    3.19    0.71
   1   2   5    4.50    0.86
  -1   2  -5    3.70    0.80
   2  -2   5   43.72    2.23
  -2  -2  -5   50.94    2.62
   2  -2   5   46.93    2.40
  -2  -2  -5   50.03    2.24
   2   2   5   48.01    2.61
  -2   2  -5   50.71    2.80
   3  -2   5  239.84    9.06
  -3  -2  -5  254.89    9.53
   3  -2   5  252.73    9.23
  -3  -2  -5  237.53    8.96
  -3   2  -5  254.41    8.91
  -3   2  -5  254.09    9.90
   3   2   5  255.92    9.68
  -4  -2  -5   26.63    1.64
   4  -2   5   29.36    1.70
  -4  -2  -5   27.43    1.98
   4  -2   5   29.93    1.82
  -4   2  -5   30.37    2.39
   4   2   5   34.38    1.81
  -4   2  -5   32.24    1.80
   4   2   5   32.76    2.22
   5  -2   5   48.44    2.59
   5  -2   5   45.84    2.44
  -5  -2  -5   51.72    2.98
   5   2   5   48.05    3.04
  -5   2  -5   52.28    2.73
   5   2   5   51.16    2.63
  -5   2  -5   51.87    3.36
   6  -2   5   24.82    1.81
  -6  -2  -5   24.14    2.13
  -6   2  -5   26.50    2.55
   6   2   5   24.37    2.19
   6   2   5   22.52    1.79
  -6   2  -5   28.69    2.11
   7  -2   5   46.59    2.92
  -7  -2  -5   48.19    3.36
   7   2   5   50.44    2.99
  -7   2  -5   54.47    3.84
  -7   2  -5   53.14    3.26
   7   2   5   49.56    3.37
   8  -2   5    8.77    1.60
  -8  -2  -5    9.75    2.01
   8   2   5   11.63    1.88
  -8   2  -5   12.69    2.08
   8   2   5   11.28    2.07
  -8   2  -5   10.20    2.12
   8  -3  -5   11.75    1.97
   8  -3  -5   11.02    1.63
  -8  -3   5   11.34    2.08
  -8   3   5   11.73    2.23
   8   3  -5   14.11    2.32
   7  -3  -5   30.68    2.12
   7  -3  -5   32.91    2.68
  -7  -3   5   32.81    2.60
  -7  -3   5   33.55    2.74
  -7   3   5   36.03    2.96
   7   3  -5   35.37    2.85
   6  -3  -5   64.16    3.19
   6  -3  -5   64.24    3.83
  -6  -3   5   61.56    3.51
  -6  -3   5   66.38    3.79
   6   3  -5   70.12    3.94
  -6   3   5   69.74    3.99
  -5  -3   5    2.34    0.91
  -5  -3   5    4.78    1.18
   5  -3  -5    3.50    1.09
   5  -3  -5    3.26    0.77
  -5   3   5    2.50    1.05
   5   3  -5    3.41    1.05
  -5   3   5    3.04    1.05
  -4  -3   5  113.40    4.83
   4  -3  -5  119.40    4.67
   4  -3  -5  119.88    5.46
  -4  -3   5  121.42    5.38
   4   3  -5  114.50    5.35
  -4   3   5  123.14    5.45
  -4   3   5  111.14    5.54
   3  -3  -5    8.51    0.91
   3  -3  -5    9.31    1.44
  -3  -3   5    5.92    1.11
  -3  -3   5    6.22    0.84
  -3   3   5    7.21    1.26
   3   3  -5    7.26    1.23
  -3   3   5    8.25    0.93
   3   3  -5   10.11    1.23
  -2  -3   5   61.05    3.15
   2  -3  -5   65.45    3.26
   2   3  -5   57.02    3.16
  -2   3   5   61.91    2.85
  -2   3   5   58.07    3.21
   2   3  -5   62.17    2.98
   1  -3  -5   20.30    1.53
  -1  -3   5   16.19    1.43
   1   3  -5   16.16    1.55
  -1   3   5   20.06    1.43
  -1   3   5   18.32    1.60
   1   3  -5   17.45    1.45
   0  -3  -5  140.00    5.51
   0  -3   5  134.61    5.47
   0   3   5  132.28    5.76
   0   3  -5  136.69    5.79
   0   3  -5  130.87    5.72
   0   3   5  135.98    5.64
  -1  -3  -5  112.01    4.47
   1  -3   5  110.57    4.48
   1  -3   5   97.27    4.62
  -1  -3  -5  103.86    4.78
  -1   3  -5  105.01    4.96
   1   3   5  111.09    4.86
   1   3   5  109.82    4.84
  -1   3  -5  110.60    4.79
  -2  -3  -5   58.36    2.66
   2  -3   5   57.95    2.98
   2  -3   5   54.64    2.71
  -2  -3  -5   50.62    3.00
  -2   3  -5   62.74    3.45
   2   3   5   59.46    3.22
  -2   3  -5   60.50    3.07
   3  -3   5   32.72    2.07
   3  -3   5   33.79    1.88
  -3  -3  -5   33.86    1.79
  -3  -3  -5   30.91    2.21
   3   3   5   30.68    2.31
  -3   3  -5   33.17    2.59
   3   3   5   37.33    1.96
  -3   3  -5   35.39    2.04
  -4  -3  -5   47.52    2.91
   4  -3   5   51.34    2.70
   4  -3   5   50.16    2.42
  -4   3  -5   51.01    2.76
  -4   3  -5   45.04    3.29
   4   3   5   45.01    2.52
   4   3   5   47.70    3.10
   5  -3   5  146.46    6.01
  -5  -3  -5  139.48    6.38
   5   3   5  140.05    6.68
  -5   3  -5  133.77    6.83
  -5   3  -5  142.31    7.04
   5   3   5  152.78    6.05
   6  -3   5    7.48    1.28
  -6  -3  -5    7.29    1.53
   6   3   5    7.94    1.59
   6   3   5    9.29    1.48
  -6   3  -5    7.18    1.74
   7  -3   5   47.04    2.86
  -7  -3  -5   47.47    3.37
   7   3   5   42.38    3.34
   7   3   5   37.62    2.78
  -7   3  -5   43.93    3.83
   8  -3   5   22.52    2.62
  -8  -3  -5   14.07    2.26
   8   3   5   13.65    2.22
   8   3   5   16.64    2.29
  -8   3  -5   19.63    3.19
   7  -4  -5    1.77    1.10
  -7  -4   5    1.23    1.25
   7  -4  -5    0.70    0.78
  -7   4   5    2.70    1.41
   7   4  -5    2.43    1.30
  -6  -4   5   12.95    2.01
  -6  -4   5   12.06    1.97
   6  -4  -5   14.75    2.22
   6  -4  -5   11.82    1.54
  -6   4   5   14.77    2.47
  -6   4   5   16.16    2.34
   6   4  -5   15.12    2.24
   5  -4  -5    6.30    1.06
   5  -4  -5    7.01    1.54
  -5  -4   5    6.78    1.48
  -5  -4   5    6.52    1.38
   5   4  -5    6.34    1.43
  -5   4   5    4.53    1.24
  -5   4   5    8.03    1.78
   4  -4  -5   46.32    3.06
  -4  -4   5   47.35    3.04
   4  -4  -5   44.63    2.29
  -4   4   5   46.58    3.00
  -4   4   5   41.51    3.10
   4   4  -5   46.17    3.01
  -3  -4   5   73.18    4.00
   3  -4  -5   77.53    4.13
   3   4  -5   81.05    4.16
  -3   4   5   74.13    4.22
  -3   4   5   83.29    4.19
   2  -4  -5  100.70    4.75
  -2  -4   5   93.59    4.59
   2  -4  -5   90.22    3.84
  -2   4   5   96.32    4.32
   2   4  -5   98.74    4.84
  -2   4   5   99.92    4.86
  -2   4   5  105.13    4.87
   2   4  -5   98.86    4.47
   1  -4  -5  111.63    4.97
  -1  -4   5  112.72    4.93
   1   4  -5  104.26    4.91
  -1   4   5   97.82    4.75
   1   4  -5  108.20    5.18
  -1   4   5  109.26    5.16
   0  -4   5   21.38    1.72
   0  -4  -5   21.22    1.71
   0   4  -5   25.65    2.03
   0   4  -5   22.62    1.96
   0   4   5   22.08    1.85
   0   4   5   27.34    2.02
   1  -4   5    1.82    0.83
   1  -4   5    2.58    0.85
  -1  -4  -5    2.93    0.94
  -1  -4  -5    2.53    0.79
   1   4   5    2.58    0.86
  -1   4  -5    4.51    1.31
   1   4   5    2.57    0.93
  -1   4  -5    2.44    0.94
   2  -4   5   67.27    3.23
  -2  -4  -5   70.54    3.70
   2  -4   5   65.89    3.56
   2   4   5   68.32    3.87
  -2   4  -5   70.00    4.08
  -2   4  -5   65.98    3.64
   3  -4   5  109.09    5.00
   3  -4   5  115.46    4.65
  -3  -4  -5  105.24    5.12
   3   4   5  107.52    4.69
   3   4   5  107.15    5.46
  -3   4  -5  105.62    5.69
  -4  -4  -5   10.88    1.69
   4  -4   5   10.67    1.50
  -4   4  -5    9.50    1.97
   4   4   5    9.76    1.74
   4   4   5   11.35    1.54
  -5  -4  -5    0.48    0.79
   5  -4   5    0.82    0.69
   5   4   5    1.16    1.02
  -5   4  -5    0.39    1.09
   5   4   5    0.05    0.74
  -6  -4  -5    4.78    1.38
   6  -4   5    3.41    1.05
   6   4   5    4.01    1.41
  -6   4  -5    2.97    1.51
   6   4   5    4.56    1.35
  -7  -4  -5   18.56    2.57
   7  -4   5   24.71    2.14
  -7   4  -5   16.85    2.88
   7   4   5   16.37    2.58
   6  -5  -5    2.14    0.97
  -6  -5   5    3.27    1.50
   6  -5  -5    3.41    1.27
   6   5  -5    4.66    1.41
  -6   5   5    4.75    1.41
  -6   5   5    4.26    1.60
   5  -5  -5    6.00    1.46
  -5  -5   5    5.45    1.54
   5  -5  -5    5.43    1.05
   5   5  -5    5.81    1.56
  -5   5   5    6.61    1.78
  -5   5   5    4.82    1.39
   4  -5  -5   59.10    3.79
  -4  -5   5   62.37    3.81
  -4   5   5   54.32    3.61
  -4   5   5   57.42    3.94
   4   5  -5   55.93    3.68
   3  -5  -5    4.07    1.24
  -3  -5   5    4.79    1.37
   3  -5  -5    3.40    0.78
  -3   5   5    4.41    1.42
  -3   5   5    5.64    1.40
   3   5  -5    5.55    1.38
  -2  -5   5   11.82    1.77
   2  -5  -5   11.32    1.75
   2  -5  -5    9.31    1.16
   2   5  -5   12.32    1.91
  -2   5   5   14.11    2.18
  -2   5   5   12.65    2.08
   1  -5  -5    9.55    1.61
   1  -5  -5   11.85    1.38
  -1  -5   5   13.68    1.87
  -1   5   5   11.98    1.68
  -1   5   5    9.08    1.63
   1   5  -5   12.75    1.86
   1   5  -5   11.99    1.80
   0  -5   5    5.40    1.24
   0  -5  -5    5.62    1.27
   0  -5  -5    4.45    1.06
   0   5   5    3.87    1.15
   0   5  -5    5.12    1.38
   0   5  -5    4.31    1.22
   0   5   5    4.11    1.19
   1  -5   5   80.41    4.25
  -1  -5  -5   77.90    4.19
  -1  -5  -5   76.19    3.82
   1  -5   5   77.94    3.84
   1   5   5   71.38    4.28
   1   5   5   79.51    4.25
  -1   5  -5   74.97    4.51
  -1   5  -5   80.26    4.37
   2  -5   5   17.82    1.92
   2  -5   5   18.35    2.17
  -2  -5  -5   14.36    1.92
  -2   5  -5   14.08    2.29
  -2   5  -5   12.87    1.92
   2   5   5   11.16    1.95
   3  -5   5   15.43    1.93
  -3  -5  -5   19.63    2.25
   3   5   5   17.97    2.50
  -3   5  -5   16.57    2.59
  -4  -5  -5   14.29    2.07
   4  -5   5   17.38    2.04
   4   5   5    9.48    1.87
  -4   5  -5   13.02    2.46
   5  -5   5   42.91    2.85
  -5  -5  -5   43.51    3.14
   5   5   5   44.29    3.54
  -5   5  -5   41.06    3.88
   6  -5   5   19.00    2.32
  -6  -5  -5   13.26    2.20
   6   5   5   13.75    2.36
  -6   5  -5   13.22    2.67
   5  -6  -5    5.93    1.67
  -5  -6   5    6.26    1.92
  -5   6   5   10.16    2.32
   5   6  -5    6.95    1.77
  -5   6   5    8.15    1.91
  -4  -6   5    9.54    1.98
   4  -6  -5    7.90    1.80
  -4   6   5   11.43    2.11
   4   6  -5   10.79    2.16
  -4   6   5   12.76    2.51
   3  -6  -5   10.72    1.93
  -3  -6   5   10.19    1.97
   3   6  -5   11.28    2.08
  -3   6   5   12.14    2.35
  -3   6   5   11.93    2.12
  -2  -6   5    9.25    1.84
   2  -6  -5   12.81    2.11
   2   6  -5    9.37    1.90
  -2   6   5   14.64    2.19
   1  -6  -5   47.32    3.30
  -1  -6   5   49.46    3.33
  -1   6   5   54.54    3.55
   1   6  -5   54.13    3.73
   0  -6   5    4.84    1.34
   0  -6  -5    6.01    1.39
   0  -6  -5    5.19    1.45
   0  -6   5    7.68    1.73
   0   6   5    8.52    1.70
   0   6  -5    5.37    1.51
   0   6  -5    7.27    1.77
   0   6   5    5.04    1.45
   1  -6   5   10.87    1.69
  -1  -6  -5    7.61    1.57
   1  -6   5   10.59    1.91
  -1   6  -5    7.83    1.72
   1   6   5    9.70    1.84
  -1   6  -5    6.40    1.78
   1   6   5    6.26    1.55
   2  -6   5   32.81    2.76
  -2  -6  -5   35.91    2.85
  -2   6  -5   35.43    2.95
  -2   6  -5   31.04    3.22
   2   6   5   34.14    3.03
  -3  -6  -5   10.71    1.80
   3  -6   5    9.40    1.72
   3   6   5   10.79    2.07
  -3   6  -5    7.94    2.18
   4  -6   5    4.22    1.32
  -4  -6  -5    2.42    1.24
   4   6   5    4.10    1.51
  -4   6  -5    4.20    1.77
   5  -6   5    3.63    1.25
  -5  -6  -5    2.95    1.42
  -5   6  -5    4.73    1.99
   5   6   5    2.45    1.36
   2  -7  -5   19.70    2.73
  -2  -7   5   17.96    2.58
   2   7  -5   20.02    2.81
  -2   7   5   19.28    2.71
   1  -7  -5    1.51    1.26
  -1  -7   5    1.49    1.26
   1  -7  -5    1.12    1.18
   1   7  -5    0.43    1.16
  -1   7   5    2.81    1.30
   0  -7   5    2.52    1.32
   0  -7  -5    0.63    1.17
   0  -7   5    1.77    1.28
   0   7  -5    2.47    1.41
   0   7   5    1.39    1.21
  -1  -7  -5    9.75    2.07
   1  -7   5    6.20    1.76
  -1  -7  -5   11.48    2.06
   1   7   5    9.26    1.92
  -1   7  -5   10.71    2.09
  -1   7  -5    6.22    1.93
  -2  -7  -5   18.47    2.91
   2  -7   5   21.84    2.78
  -2  -7  -5   25.55    2.91
  -2   7  -5   18.19    3.07
   2   7   5   17.16    2.75
   9   0  -6    8.20    1.73
  -9   0   6   12.18    2.44
  -8   0   6   11.18    2.14
   8   0  -6    8.49    1.54
   7   0  -6    1.75    0.78
  -7   0   6    1.46    0.99
   6   0  -6    0.55    0.63
   6   0  -6    0.58    0.57
  -6   0   6    0.18    0.73
   5   0  -6    6.41    1.05
  -5   0   6    4.98    1.08
  -5   0   6    4.76    0.82
   5   0  -6    6.16    1.02
   4   0  -6    6.54    0.94
  -4   0   6    6.64    1.17
   4   0  -6    8.57    1.11
  -4   0   6    8.21    0.98
   3   0  -6   58.09    2.59
  -3   0   6   55.39    2.59
  -3   0   6   60.13    2.88
   3   0  -6   63.31    2.86
   2   0  -6   42.43    2.20
  -2   0   6   44.20    2.25
  -2   0   6   46.04    2.08
   2   0  -6   43.47    1.99
  -1   0   6    6.92    0.94
   1   0  -6    5.76    0.83
  -1   0   6    5.93    0.78
   0   0   6  464.72   15.56
   0   0  -6  442.95   15.65
   0   0   6  427.87   15.54
   1   0   6   65.28    2.82
   1   0   6   62.09    2.75
  -1   0  -6   60.41    2.74
  -1   0  -6   63.15    2.90
   2   0   6   54.96    2.54
  -2   0  -6   50.28    2.41
  -2   0  -6   51.51    2.63
  -3   0  -6    9.02    1.08
   3   0   6   10.02    0.77
  -3   0  -6   11.77    1.38
   3   0   6   10.26    1.30
   4   0   6   57.18    2.61
   4   0   6   56.33    2.92
  -4   0  -6   57.04    2.89
  -4   0  -6   62.59    3.13
   5   0   6   34.02    1.95
  -5   0  -6   34.88    2.28
   5   0   6   36.90    2.26
  -5   0  -6   34.23    2.38
   6   0   6    0.22    0.45
  -6   0  -6    0.34    0.79
  -6   0  -6   -0.27    0.69
   6   0   6    0.08    0.60
  -7   0  -6    8.29    1.64
   7   0   6    7.79    1.26
   7   0   6    8.95    1.55
   8   0   6    5.34    1.22
  -8   0  -6    5.37    1.52
   9   0   6    3.28    1.10
  -9   0  -6    0.82    1.32
  -9  -1   6   29.50    3.40
   9  -1  -6   16.83    2.17
   9   1  -6   20.23    2.62
  -9   1   6   18.03    2.80
  -8  -1   6    1.01    1.21
   8  -1  -6    2.26    0.89
  -8   1   6    1.52    1.24
   8   1  -6    1.14    0.95
   7  -1  -6   16.28    1.90
  -7  -1   6   13.44    2.08
   7  -1  -6   17.53    1.65
   7   1  -6   13.26    1.88
  -7   1   6   10.78    1.90
   6  -1  -6   23.58    1.88
   6  -1  -6   21.53    1.60
  -6  -1   6   20.87    2.01
  -6  -1   6   23.31    1.77
  -6   1   6   18.98    2.31
   6   1  -6   23.09    1.90
  -5  -1   6   17.90    1.90
  -5  -1   6   17.55    1.43
   5  -1  -6   16.26    1.26
   5  -1  -6   13.74    1.40
   5   1  -6   14.94    1.43
  -5   1   6   15.55    1.88
   5   1  -6   15.67    1.28
  -4  -1   6   11.60    1.34
   4  -1  -6    9.89    0.89
  -4  -1   6   10.22    1.25
   4  -1  -6   14.61    1.66
  -4   1   6    8.54    0.82
   4   1  -6   11.43    1.27
  -4   1   6   11.45    1.51
   4   1  -6   10.86    1.29
  -3  -1   6   33.01    1.82
  -3  -1   6   32.05    1.83
   3  -1  -6   32.64    1.93
   3  -1  -6   31.03    1.53
   3   1  -6   26.75    1.74
  -3   1   6   32.82    1.64
   3   1  -6   29.33    1.74
  -3   1   6   31.86    2.01
  -2  -1   6   12.25    0.99
  -2  -1   6   12.82    1.04
   2  -1  -6   12.50    1.09
   2   1  -6   11.37    1.05
  -2   1   6   13.23    0.94
  -2   1   6   15.50    1.28
   2   1  -6   13.51    1.08
  -1  -1   6   52.30    2.23
  -1  -1   6   50.39    2.40
   1  -1  -6   54.07    2.51
  -1   1   6   51.46    2.36
   1   1  -6   49.00    2.48
  -1   1   6   49.52    2.59
   1   1  -6   51.91    2.43
   0  -1  -6   27.33    1.61
   0  -1   6   28.84    1.57
   0   1  -6   27.15    1.72
   0   1   6   31.38    1.81
   0   1   6   29.39    1.62
   0   1  -6   26.52    1.56
   1  -1   6   79.00    3.18
  -1  -1  -6   74.98    3.36
  -1  -1  -6   80.29    3.27
   1  -1   6   75.85    3.12
  -1   1  -6   68.35    2.85
  -1   1  -6   69.26    3.09
   1   1   6   77.83    3.35
  -1   1  -6   72.33    3.43
   1   1   6   69.38    3.28
  -2  -1  -6   80.07    3.71
   2  -1   6   81.35    3.40
   2  -1   6   83.92    3.56
  -2  -1  -6   83.85    3.63
  -2   1  -6   83.96    3.89
  -2   1  -6   86.48    3.32
   2   1   6   88.74    3.79
  -3  -1  -6   31.38    1.84
  -3  -1  -6   29.01    1.89
   3  -1   6   28.29    1.70
   3  -1   6   28.12    1.57
  -3   1  -6   30.14    2.06
  -3   1  -6   29.86    1.62
   3   1   6   29.79    1.92
  -4  -1  -6   19.99    1.57
   4  -1   6   17.03    1.21
   4  -1   6   16.54    1.32
  -4  -1  -6   16.53    1.40
  -4   1  -6   17.25    1.36
  -4   1  -6   19.18    1.77
   4   1   6   16.99    1.17
   4   1   6   16.51    1.48
   5  -1   6    0.99    0.52
   5  -1   6    0.74    0.54
  -5  -1  -6    0.50    0.62
  -5  -1  -6    1.04    0.63
  -5   1  -6    0.60    0.77
   5   1   6    0.06    0.52
  -5   1  -6    1.22    0.67
   5   1   6    0.43    0.47
  -6  -1  -6    6.74    1.40
   6  -1   6    6.97    1.21
   6  -1   6    5.73    1.10
   6   1   6    5.11    1.19
  -6   1  -6    7.22    1.31
  -6   1  -6    6.63    1.57
   6   1   6    8.15    1.23
  -7  -1  -6   36.82    2.88
   7  -1   6   35.63    2.40
  -7   1  -6   35.38    3.02
  -7   1  -6   39.15    2.80
   7   1   6   41.03    2.37
   7   1   6   36.68    2.77
   8  -1   6    6.50    1.27
  -8  -1  -6    7.02    1.75
  -8   1  -6    5.07    1.41
   8   1   6    4.97    1.15
  -8  -2   6    5.62    1.64
   8  -2  -6    5.70    1.41
   8  -2  -6    5.72    1.26
  -8   2   6    5.23    1.73
   8   2  -6    4.70    1.38
  -7  -2   6    3.40    1.27
   7  -2  -6    2.75    0.91
   7  -2  -6    3.33    1.08
  -7  -2   6    4.25    1.22
  -7   2   6    3.41    1.33
   7   2  -6    3.23    1.15
   6  -2  -6    2.72    0.76
  -6  -2   6    1.02    0.90
   6  -2  -6    2.39    0.88
  -6  -2   6    2.67    1.02
   6   2  -6    2.72    0.97
  -6   2   6    1.43    0.99
  -5  -2   6   83.54    4.00
   5  -2  -6   79.98    4.06
   5  -2  -6   81.60    3.50
  -5  -2   6   78.34    3.86
  -5   2   6   79.48    4.19
   5   2  -6   79.43    4.03
  -4  -2   6   39.20    2.34
   4  -2  -6   37.21    1.86
  -4  -2   6   38.80    2.18
   4  -2  -6   39.41    2.40
   4   2  -6   36.52    2.05
  -4   2   6   32.16    2.36
   4   2  -6   35.67    2.29
  -3  -2   6   12.44    1.41
  -3  -2   6   14.84    1.15
   3  -2  -6   13.50    1.27
   3   2  -6   14.31    1.57
  -3   2   6   15.25    1.77
   3   2  -6   11.08    1.08
  -3   2   6   10.51    0.95
  -2  -2   6   62.54    3.07
  -2  -2   6   61.98    2.69
   2  -2  -6   64.99    3.17
   2   2  -6   64.59    3.17
   2   2  -6   67.75    3.11
  -2   2   6   67.98    2.95
  -2   2   6   66.36    3.31
  -1  -2   6   11.11    1.05
   1  -2  -6    9.85    1.27
   1   2  -6    9.36    1.21
   1   2  -6   12.73    1.46
  -1   2   6   12.66    1.03
  -1   2   6   12.31    1.50
   0  -2  -6  118.88    4.90
   0  -2   6  121.59    4.87
   0   2   6  126.55    5.26
   0   2  -6  121.01    5.16
   0   2  -6  116.24    5.01
   0   2   6  125.02    5.03
  -1  -2  -6   91.00    3.63
  -1  -2  -6   77.26    3.78
   1  -2   6   82.77    3.66
   1  -2   6   82.86    3.57
  -1   2  -6   81.49    3.93
   1   2   6   84.28    3.81
   1   2   6   77.14    3.77
  -1   2  -6   83.46    3.71
   2  -2   6   54.75    2.64
  -2  -2  -6   54.29    2.63
  -2  -2  -6   58.62    3.01
   2  -2   6   58.41    2.79
  -2   2  -6   58.00    3.16
   2   2   6   60.49    3.04
   3  -2   6   18.25    1.35
   3  -2   6   20.35    1.42
  -3  -2  -6   15.96    1.52
  -3  -2  -6   19.96    1.38
   3   2   6   19.45    1.66
  -3   2  -6   18.79    1.79
  -3   2  -6   19.16    1.18
  -4  -2  -6   57.36    3.18
  -4  -2  -6   57.51    2.78
   4  -2   6   56.76    2.83
   4  -2   6   53.60    2.75
   4   2   6   62.00    3.37
  -4   2  -6   57.48    3.53
  -4   2  -6   61.97    2.79
   5  -2   6  107.39    4.74
   5  -2   6  111.41    4.80
  -5  -2  -6  114.44    5.29
   5   2   6  109.07    4.71
   5   2   6  108.21    5.37
  -5   2  -6  118.16    4.89
  -5   2  -6  119.74    5.86
   6  -2   6    6.00    1.13
  -6  -2  -6    5.42    1.26
  -6   2  -6    8.80    1.87
  -6   2  -6    7.35    1.35
   6   2   6    6.81    1.23
   6   2   6    9.52    1.78
   7  -2   6   13.52    1.82
  -7  -2  -6   17.41    2.42
  -7   2  -6   17.98    2.70
   7   2   6   11.86    1.69
  -7   2  -6   15.72    2.03
   7   2   6   13.22    2.09
  -8  -2  -6   12.66    2.30
   8  -2   6   13.47    1.95
   8   2   6   17.95    2.17
  -8   2  -6   15.28    2.70
   8   2   6   17.86    2.60
  -8   2  -6   16.64    2.36
   8  -3  -6    2.59    0.94
   8  -3  -6    4.25    1.38
  -8  -3   6    3.88    1.54
   8   3  -6    4.17    1.41
  -8   3   6    4.46    1.62
  -7  -3   6    1.59    1.22
   7  -3  -6    0.84    0.99
   7  -3  -6    0.53    0.65
  -7  -3   6    0.93    1.06
  -7   3   6    0.41    0.99
   7   3  -6    0.82    0.88
   6  -3  -6    5.46    0.98
  -6  -3   6    4.56    1.19
   6  -3  -6    5.75    1.38
  -6  -3   6    4.45    1.30
   6   3  -6    6.02    1.38
  -6   3   6    6.19    1.51
  -5  -3   6   18.96    1.68
  -5  -3   6   15.94    1.99
   5  -3  -6   21.61    1.97
   5  -3  -6   18.68    1.41
  -5   3   6   23.50    2.13
   5   3  -6   22.08    2.43
  -4  -3   6    9.35    1.17
   4  -3  -6   10.39    0.98
  -4  -3   6   10.80    1.58
   4  -3  -6   11.24    1.69
   4   3  -6   11.35    1.67
  -4   3   6   10.62    1.62
  -3  -3   6    1.11    0.55
  -3  -3   6    0.58    0.68
   3  -3  -6    0.93    0.63
  -3   3   6    1.04    0.53
   3   3  -6    0.92    0.64
   3   3  -6    0.63    0.56
  -3   3   6    0.85    0.64
   2  -3  -6  151.51    6.30
  -2  -3   6  146.50    6.18
  -2   3   6  153.14    6.47
  -2   3   6  149.03    5.97
   2   3  -6  146.97    6.32
   2   3  -6  144.46    6.06
   1  -3  -6   32.38    2.04
  -1  -3   6   31.75    2.01
   1   3  -6   28.09    2.00
  -1   3   6   33.70    2.28
  -1   3   6   30.50    1.99
   1   3  -6   31.85    2.21
   0  -3  -6   11.68    1.13
   0  -3   6   12.10    1.17
   0   3   6   12.85    1.64
   0   3  -6    9.43    1.45
   0   3   6   12.05    1.56
   0   3  -6   12.51    1.58
   1  -3   6  172.61    6.92
  -1  -3  -6  180.82    6.70
  -1  -3  -6  165.90    7.04
   1  -3   6  168.21    6.64
  -1   3  -6  171.13    6.99
  -1   3  -6  160.32    7.17
   1   3   6  170.14    7.06
   1   3   6  171.80    7.09
  -2  -3  -6   79.69    4.06
   2  -3   6   80.24    3.88
  -2  -3  -6   88.50    3.67
   2  -3   6   75.00    3.61
  -2   3  -6   80.45    4.32
   2   3   6   85.94    4.20
   2   3   6   82.91    4.09
  -2   3  -6   86.80    4.02
   3  -3   6   16.77    1.48
   3  -3   6   17.76    1.35
  -3  -3  -6   17.96    1.69
  -3  -3  -6   17.26    1.30
   3   3   6   15.73    1.95
  -3   3  -6   14.52    2.03
   4  -3   6   55.51    2.68
  -4  -3  -6   45.69    3.04
   4  -3   6   51.61    2.83
  -4   3  -6   52.81    3.61
   4   3   6   52.86    3.34
   5  -3   6   21.59    1.79
  -5  -3  -6   21.58    2.05
   5   3   6   27.10    1.87
   5   3   6   26.79    2.40
  -5   3  -6   20.64    2.81
   6  -3   6   49.67    2.77
  -6  -3  -6   39.04    2.92
   6   3   6   34.36    3.01
   6   3   6   44.05    2.78
  -6   3  -6   38.11    3.48
  -7  -3  -6   40.37    3.22
   7  -3   6   46.35    2.84
   7   3   6   42.32    3.42
  -7   3  -6   35.95    3.62
  -8  -3  -6    5.67    1.68
   8  -3   6   11.05    1.93
   8   3   6    9.08    2.05
  -8   3  -6    9.85    2.47
  -7  -4   6   10.96    2.09
   7  -4  -6    9.75    1.91
  -7   4   6   10.79    2.16
   7   4  -6    9.54    2.02
   6  -4  -6    6.89    1.19
  -6  -4   6    9.07    1.86
   6  -4  -6    7.39    1.71
  -6   4   6    7.55    1.74
   6   4  -6   10.51    1.95
  -5  -4   6   29.87    2.53
   5  -4  -6   27.53    2.44
   5  -4  -6   28.37    1.89
   5   4  -6   30.00    2.52
  -5   4   6   26.50    2.44
   4  -4  -6   10.50    1.67
   4  -4  -6   11.93    1.13
  -4  -4   6   14.88    2.02
  -4   4   6   12.65    1.92
   4   4  -6   16.45    2.13
   3  -4  -6    0.45    0.68
  -3  -4   6    1.03    0.89
  -3   4   6    0.32    0.71
   3   4  -6   -0.04    0.62
   2  -4  -6  120.54    5.53
  -2  -4   6  114.04    5.41
   2   4  -6  111.44    5.58
   2   4  -6  115.57    5.33
  -2   4   6  129.53    5.77
  -2   4   6  126.36    5.25
   1  -4  -6   81.00    4.00
  -1  -4   6   81.16    3.95
   1   4  -6   76.08    4.02
   1   4  -6   77.39    4.22
  -1   4   6   80.68    3.96
  -1   4   6   76.46    4.20
   0  -4  -6   21.58    1.68
   0  -4   6   18.71    1.63
   0   4   6   19.14    1.82
   0   4  -6   18.94    2.18
   0   4   6   17.66    2.03
   0   4  -6   20.09    2.43
  -1  -4  -6   52.74    2.85
   1  -4   6   55.91    2.91
   1  -4   6   60.29    3.28
  -1  -4  -6   55.66    3.27
   1   4   6   50.35    3.22
  -1   4  -6   58.59    3.34
  -1   4  -6   52.47    3.40
   1   4   6   55.32    3.27
   2  -4   6   76.85    3.87
  -2  -4  -6   68.22    3.86
   2  -4   6   73.22    3.51
  -2  -4  -6   71.13    3.38
  -2   4  -6   66.36    4.20
  -2   4  -6   74.32    3.92
   2   4   6   71.23    4.07
   3  -4   6   23.47    1.91
  -3  -4  -6   21.40    2.01
   3  -4   6   24.86    1.70
  -3   4  -6   18.69    2.53
   3   4   6   19.97    2.54
   4  -4   6    9.39    1.48
  -4  -4  -6    8.67    1.61
  -4   4  -6    6.10    1.62
   4   4   6    8.72    1.76
   5  -4   6   10.83    1.61
  -5  -4  -6   10.28    1.65
   5   4   6    9.26    1.88
  -5   4  -6    6.11    1.88
   6  -4   6    5.23    1.21
  -6  -4  -6    3.45    1.26
   6   4   6    3.47    1.43
  -6   4  -6    6.27    2.01
  -7  -4  -6    9.73    1.97
   7  -4   6   12.75    1.86
  -7   4  -6    9.90    2.51
   7   4   6   16.08    2.66
  -6  -5   6   -0.04    1.24
   6  -5  -6    0.34    0.99
  -6   5   6    0.60    1.10
   6   5  -6    0.31    0.95
   5  -5  -6    6.90    1.65
  -5  -5   6    7.09    1.82
  -5   5   6    8.04    1.74
   5   5  -6    8.30    1.73
   4  -5  -6    3.12    1.20
  -4  -5   6    3.83    1.38
   4   5  -6    5.60    1.42
  -4   5   6    5.12    1.45
  -3  -5   6    2.59    1.11
   3  -5  -6    1.64    0.96
  -3   5   6    4.15    1.39
   3   5  -6   -0.07    0.80
   2  -5  -6    9.21    1.64
  -2  -5   6    9.86    1.74
  -2   5   6    9.20    1.71
   2   5  -6    9.74    1.77
   1  -5  -6    8.10    1.51
  -1  -5   6   10.71    1.64
   1   5  -6   12.23    1.94
  -1   5   6   15.94    2.21
  -1   5   6   12.03    1.81
   1   5  -6    9.09    1.66
   0  -5  -6   33.28    2.34
   0  -5  -6   34.39    2.55
   0  -5   6   29.61    2.24
   0   5  -6   28.08    2.55
   0   5   6   27.84    2.39
   0   5  -6   32.91    2.65
   0   5   6   29.81    2.48
  -1  -5  -6   10.46    1.48
   1  -5   6   10.11    1.66
  -1  -5  -6   11.63    1.86
   1  -5   6    8.47    1.43
   1   5   6   11.66    1.97
  -1   5  -6   12.76    2.18
  -1   5  -6   11.51    1.83
   1   5   6   10.69    1.81
   2  -5   6   21.70    1.78
   2  -5   6   18.53    2.21
  -2  -5  -6   18.86    2.28
   2   5   6   19.03    2.49
  -2   5  -6   21.63    2.49
  -2   5  -6   16.64    2.56
  -3  -5  -6   41.07    3.02
   3  -5   6   40.39    2.84
   3   5   6   43.28    3.35
  -3   5  -6   42.44    3.56
   4  -5   6   18.39    2.23
  -4  -5  -6   12.77    1.96
   4   5   6   15.48    2.46
  -4   5  -6   14.72    2.64
   5  -5   6    3.54    1.08
  -5  -5  -6    4.34    1.31
  -5   5  -6    1.51    1.53
   5   5   6    4.46    1.64
   6  -5   6   20.26    2.45
  -6  -5  -6   23.03    2.82
  -6   5  -6   20.18    3.51
   6   5   6   17.96    2.78
  -4  -6   6    1.85    1.24
   4  -6  -6    1.32    1.10
  -4   6   6    0.15    1.08
   4   6  -6   -0.47    0.91
   3  -6  -6   10.63    2.01
  -3  -6   6   12.27    2.15
  -3   6   6   12.59    2.17
   3   6  -6   10.45    2.08
  -2  -6   6   13.54    2.25
   2  -6  -6   13.02    2.04
  -2   6   6   11.40    2.06
   2   6  -6   14.06    2.19
   1  -6  -6    9.41    1.82
   1  -6  -6   14.64    2.23
  -1  -6   6   12.30    1.99
  -1   6   6   18.99    2.63
   1   6  -6   11.79    2.13
   0  -6  -6   36.88    2.77
   0  -6   6   38.24    2.79
   0  -6   6   40.98    3.17
   0  -6  -6   43.71    3.22
   0   6   6   40.20    3.09
   0   6  -6   42.53    3.32
   0   6  -6   36.22    3.21
   0   6   6   35.20    2.99
  -1  -6  -6    6.03    1.58
   1  -6   6    7.66    1.65
   1  -6   6    6.48    1.42
   1   6   6    2.43    1.03
   1   6   6    4.31    1.44
  -1   6  -6    3.13    1.62
  -1   6  -6    6.95    1.82
   2  -6   6   15.15    2.33
  -2  -6  -6   12.46    2.07
   2  -6   6    9.26    1.73
  -2   6  -6   14.58    2.71
   2   6   6    8.65    1.79
  -2   6  -6   11.94    2.04
  -3  -6  -6    7.88    1.77
   3  -6   6    4.77    1.33
   3   6   6    6.56    1.63
  -3   6  -6    6.83    2.13
  -4  -6  -6    1.18    1.23
   4  -6   6    0.40    0.86
  -4   6  -6    2.79    1.76
   4   6   6    1.26    1.29
  -1  -7   6    4.73    1.56
   1  -7  -6    2.86    1.31
   1  -7  -6    6.17    1.76
   1   7  -6    4.72    1.67
  -1   7   6    5.06    1.62
   0  -7   6    8.58    1.98
   0  -7  -6    7.32    1.82
   0  -7   6    8.42    1.76
   0   7  -6    8.73    2.22
   0   7   6    6.78    1.89
   1  -7   6   -0.85    0.91
  -1  -7  -6    0.81    1.13
  -1   7  -6   -0.02    1.15
  -1   7  -6    0.33    1.49
   1   7   6    0.68    1.31
  -8   0   7   11.84    2.23
   8   0  -7   11.66    1.76
  -7   0   7   -0.70    0.88
   7   0  -7    0.92    0.81
   6   0  -7    5.47    1.10
  -6   0   7    6.25    1.39
   6   0  -7    5.47    1.09
   5   0  -7   68.84    3.33
   5   0  -7   63.26    3.14
  -5   0   7   62.97    3.00
  -5   0   7   62.60    3.47
  -4   0   7    0.03    0.60
   4   0  -7    0.66    0.50
  -4   0   7    0.48    0.43
   4   0  -7    0.41    0.46
   3   0  -7    0.54    0.40
  -3   0   7    0.30    0.48
   3   0  -7   -0.20    0.36
  -3   0   7   -0.31    0.35
   2   0  -7  205.57    7.79
  -2   0   7  201.93    7.79
  -2   0   7  208.19    7.60
  -1   0   7   18.14    1.19
  -1   0   7   16.50    1.28
   1   0  -7   16.07    1.24
   0   0   7   -0.15    0.29
   0   0   7    0.57    0.41
   0   0  -7   -0.44    0.28
  -1   0  -7   61.51    2.92
  -1   0  -7   68.41    3.16
   1   0   7   65.51    2.96
   1   0   7   69.87    3.05
  -2   0  -7   83.96    3.88
  -2   0  -7   84.68    3.65
   2   0   7   85.13    3.73
  -3   0  -7    1.07    0.66
   3   0   7    1.18    0.56
   3   0   7    0.93    0.35
  -3   0  -7    1.04    0.50
  -4   0  -7    2.41    0.73
   4   0   7    1.51    0.63
  -4   0  -7    0.95    0.76
   4   0   7    1.60    0.56
   5   0   7  162.35    6.71
   5   0   7  146.86    6.10
  -5   0  -7  165.75    6.65
  -5   0  -7  160.32    6.89
   6   0   7    1.34    0.78
  -6   0  -7    1.14    0.82
   6   0   7    0.46    0.50
  -6   0  -7    0.29    0.82
   7   0   7    0.45    0.59
   7   0   7   -0.45    0.71
  -7   0  -7   -0.38    0.81
  -8   0  -7   18.28    2.52
   8   0   7   17.89    2.17
   8  -1  -7   37.87    2.68
  -8  -1   7   42.76    3.26
   8   1  -7   35.30    2.82
  -8   1   7   39.13    3.33
   7  -1  -7   15.02    1.87
  -7  -1   7   14.90    2.12
   7  -1  -7   15.37    1.94
   7   1  -7   11.35    1.78
  -7   1   7   16.80    2.39
   6  -1  -7   34.02    2.39
  -6  -1   7   35.32    2.57
  -6  -1   7   38.28    2.30
   6  -1  -7   36.46    2.23
   6   1  -7   37.26    2.45
  -6   1   7   37.07    2.79
   5  -1  -7   53.38    2.65
  -5  -1   7   53.37    3.03
  -5  -1   7   54.52    2.79
   5  -1  -7   57.69    3.06
  -5   1   7   49.34    3.11
   5   1  -7   51.30    2.74
   5   1  -7   52.26    2.88
  -4  -1   7    9.04    1.38
   4  -1  -7   11.39    0.98
  -4  -1   7    9.79    1.29
   4  -1  -7    9.48    1.38
  -4   1   7   10.33    1.12
  -4   1   7    9.29    1.47
   4   1  -7    8.58    1.22
   4   1  -7    8.11    1.19
   3  -1  -7   18.05    1.40
  -3  -1   7   16.44    1.31
  -3  -1   7   16.28    1.29
  -3   1   7   15.48    1.49
  -3   1   7   16.03    1.15
   3   1  -7   15.75    1.28
   3   1  -7   15.73    1.31
  -2  -1   7    3.58    0.75
   2  -1  -7    3.34    0.75
  -2  -1   7    3.68    0.74
  -2   1   7    3.94    0.89
   2   1  -7    2.63    0.67
  -2   1   7    4.31    0.74
   2   1  -7    4.61    0.86
  -1  -1   7   14.32    1.14
   1  -1  -7   14.18    1.17
  -1  -1   7   16.49    1.08
  -1   1   7   14.66    1.10
   1   1  -7   14.49    1.24
  -1   1   7   15.08    1.34
   1   1  -7   14.09    1.16
   0  -1   7    6.13    0.91
   0  -1   7    6.94    0.80
   0  -1  -7    9.30    1.14
   0   1   7    8.75    1.11
   0   1  -7    8.23    1.22
   0   1  -7    6.70    0.88
   0   1   7    7.62    1.12
   1  -1   7    0.57    0.38
   1  -1   7    0.59    0.43
  -1  -1  -7    0.82    0.52
  -1  -1  -7    0.70    0.50
  -1   1  -7    1.10    0.63
  -1   1  -7    0.73    0.44
  -1   1  -7    0.77    0.37
   1   1   7    0.48    0.40
   1   1   7    0.46    0.43
   2  -1   7  210.96    8.22
   2  -1   7  222.89    8.00
  -2  -1  -7  218.03    8.42
  -2  -1  -7  222.83    8.36
  -2   1  -7  219.81    8.66
   2   1   7  226.87    8.51
  -2   1  -7  217.81    7.90
  -3  -1  -7   33.01    2.12
   3  -1   7   35.29    2.03
   3  -1   7   33.89    1.78
  -3  -1  -7   36.63    2.16
  -3   1  -7   31.66    2.29
   3   1   7   34.81    2.18
  -3   1  -7   36.40    1.86
  -4  -1  -7   29.17    1.97
   4  -1   7   27.65    1.84
   4  -1   7   27.81    1.60
  -4  -1  -7   28.82    1.97
   4   1   7   25.08    1.49
   4   1   7   28.50    2.03
  -4   1  -7   25.43    2.14
  -4   1  -7   25.16    1.71
  -5  -1  -7    0.45    0.72
   5  -1   7    0.36    0.50
  -5  -1  -7    1.15    0.74
   5  -1   7    0.97    0.59
   5   1   7    0.89    0.65
  -5   1  -7    0.62    0.70
  -5   1  -7    0.74    0.84
   5   1   7    0.91    0.51
   6  -1   7    5.83    1.12
  -6  -1  -7    7.40    1.41
   6  -1   7    5.24    1.14
  -6   1  -7    6.46    1.61
  -6   1  -7    5.06    1.21
   6   1   7    5.63    1.33
   6   1   7    7.01    1.13
  -7  -1  -7   -0.21    0.83
   7  -1   7   -0.18    0.64
  -7   1  -7   -0.49    0.87
   7   1   7    0.24    0.59
   7   1   7   -0.02    0.82
  -7   1  -7   -0.08    1.10
   8  -1   7   18.14    1.75
  -8  -1  -7   19.83    2.65
   8   1   7   19.88    1.78
  -8   1  -7   16.34    2.36
   8  -2  -7    3.98    1.03
  -8  -2   7    3.40    1.43
   8  -2  -7    5.18    1.47
   8   2  -7    4.62    1.39
  -8   2   7    2.81    1.49
  -7  -2   7   26.27    2.42
  -7  -2   7   25.72    2.45
   7  -2  -7   26.89    1.96
   7  -2  -7   25.76    2.27
   7   2  -7   27.99    2.48
  -7   2   7   23.19    2.87
   6  -2  -7   27.87    2.24
  -6  -2   7   22.21    2.14
   6  -2  -7   26.90    1.81
  -6  -2   7   31.22    2.24
  -6   2   7   24.14    2.78
   6   2  -7   30.10    2.34
  -5  -2   7   49.57    2.89
   5  -2  -7   51.42    2.51
   5  -2  -7   52.79    3.08
  -5  -2   7   50.96    2.94
   5   2  -7   47.30    2.94
  -5   2   7   53.67    3.29
   4  -2  -7   12.08    0.98
  -4  -2   7    9.87    1.45
  -4  -2   7   10.74    1.32
   4  -2  -7   12.31    1.73
  -4   2   7    9.55    1.59
   4   2  -7   11.34    1.53
   4   2  -7   10.81    1.39
  -3  -2   7   13.97    1.37
   3  -2  -7   14.09    1.35
  -3  -2   7   12.50    1.12
   3   2  -7   14.54    1.30
  -3   2   7   11.17    1.03
   3   2  -7   15.98    1.70
  -3   2   7   14.21    1.83
  -2  -2   7   49.87    2.32
   2  -2  -7   53.13    2.82
  -2  -2   7   54.77    2.76
  -2   2   7   56.35    2.67
   2   2  -7   52.72    2.80
  -2   2   7   48.32    2.89
   2   2  -7   54.09    2.79
   1  -2  -7   15.38    1.28
  -1  -2   7   14.69    1.24
  -1   2   7   18.00    1.32
   1   2  -7   15.23    1.39
  -1   2   7   14.59    1.73
   1   2  -7   14.37    1.38
   0  -2   7  106.28    4.44
   0  -2  -7   98.66    4.41
   0   2   7  109.72    4.58
   0   2  -7  106.04    4.71
   0   2   7  108.28    4.78
   0   2  -7  100.33    4.51
   1  -2   7    3.86    0.79
  -1  -2  -7    3.44    0.85
  -1  -2  -7    3.70    0.76
   1  -2   7    3.10    0.72
  -1   2  -7    3.65    0.80
  -1   2  -7    3.88    0.96
   1   2   7    3.14    0.84
   1   2   7    2.14    0.68
  -2  -2  -7   30.91    2.12
   2  -2   7   30.30    1.87
  -2  -2  -7   31.99    1.89
   2  -2   7   31.47    1.84
   2   2   7   30.82    2.10
  -2   2  -7   28.10    2.16
   3  -2   7   31.73    1.91
  -3  -2  -7   31.39    1.93
   3  -2   7   30.61    1.87
  -3  -2  -7   29.06    2.12
  -3   2  -7   26.84    2.27
   3   2   7   31.30    2.19
  -3   2  -7   31.83    1.62
   4  -2   7   13.03    1.50
   4  -2   7   10.51    1.31
  -4  -2  -7   12.43    1.70
  -4  -2  -7   13.92    1.34
  -4   2  -7    9.30    1.70
  -4   2  -7   11.86    1.14
   4   2   7   11.57    1.71
   5  -2   7    1.87    0.73
  -5  -2  -7    0.75    0.79
   5  -2   7    2.08    0.76
   5   2   7    1.69    0.66
  -5   2  -7    2.22    1.21
  -5   2  -7    2.53    0.86
   5   2   7    1.46    0.87
  -6  -2  -7    7.99    1.52
   6  -2   7   10.81    1.46
  -6   2  -7    9.90    2.05
   6   2   7   10.67    1.90
  -6   2  -7    9.57    2.23
   6   2   7    7.78    1.32
   7  -2   7    3.00    1.04
  -7  -2  -7    5.26    1.61
   7   2   7    4.52    1.40
  -7   2  -7    3.29    1.64
  -8  -2  -7    0.42    1.24
   8  -2   7    0.66    0.89
  -8   2  -7   -0.27    1.40
   8   2   7    1.75    1.26
  -8  -3   7    5.67    2.20
   8  -3  -7    3.08    1.28
   8  -3  -7    2.12    1.16
   8   3  -7    2.50    1.32
  -8   3   7    3.74    1.59
   7  -3  -7   37.17    2.93
  -7  -3   7   38.32    2.93
  -7  -3   7   39.56    2.99
   7  -3  -7   36.50    2.42
  -7   3   7   47.34    3.52
   7   3  -7   43.36    3.21
  -6  -3   7   32.00    2.55
   6  -3  -7   26.75    1.88
  -6  -3   7   32.90    2.42
   6  -3  -7   31.19    2.52
  -6   3   7   30.00    2.70
   6   3  -7   34.14    2.70
   5  -3  -7   22.77    1.55
  -5  -3   7   25.43    2.22
   5  -3  -7   28.05    2.24
  -5  -3   7   26.13    1.98
   5   3  -7   23.82    2.19
  -5   3   7   23.94    2.26
   4  -3  -7   26.37    2.13
  -4  -3   7   30.72    2.20
  -4  -3   7   29.85    2.21
  -4   3   7   28.46    2.29
   4   3  -7   23.30    2.06
   3  -3  -7   21.80    1.85
  -3  -3   7   20.15    1.81
  -3   3   7   19.91    1.89
   3   3  -7   22.32    1.89
   3   3  -7   24.44    1.80
  -2  -3   7   10.42    1.51
   2  -3  -7    8.17    1.36
  -2   3   7   10.33    1.39
   2   3  -7   13.04    1.68
   2   3  -7    9.56    1.43
  -2   3   7    9.31    1.58
   1  -3  -7   17.42    1.51
  -1  -3   7   20.97    1.63
   1   3  -7   20.64    1.81
   1   3  -7   16.01    1.60
  -1   3   7   18.34    1.56
  -1   3   7   19.35    2.20
   0  -3   7   40.21    2.32
   0  -3  -7   40.47    2.34
   0   3   7   38.60    2.58
   0   3  -7   38.35    2.57
   0   3   7   42.32    2.54
   0   3  -7   42.43    2.59
   1  -3   7   37.32    2.15
  -1  -3  -7   34.04    2.38
   1  -3   7   30.54    2.14
  -1  -3  -7   33.09    2.04
  -1   3  -7   31.17    2.22
  -1   3  -7   34.25    2.46
   1   3   7   36.19    2.39
   1   3   7   32.29    2.31
  -2  -3  -7   57.20    3.28
   2  -3   7   58.78    3.08
   2  -3   7   52.37    2.81
  -2  -3  -7   58.21    2.85
   2   3   7   55.43    3.23
  -2   3  -7   58.53    3.55
  -2   3  -7   59.22    3.16
   2   3   7   54.34    3.29
  -3  -3  -7   39.96    2.72
   3  -3   7   42.45    2.49
   3  -3   7   41.68    2.35
  -3  -3  -7   44.85    2.38
   3   3   7   44.73    2.94
  -3   3  -7   40.89    3.03
   4  -3   7  105.88    4.57
  -4  -3  -7  105.37    5.14
   4  -3   7  101.25    4.67
  -4   3  -7  102.20    5.64
   4   3   7  104.42    5.34
   5  -3   7    1.34    0.73
  -5  -3  -7    2.12    0.95
   5   3   7    1.42    0.88
  -5   3  -7    2.58    1.28
  -6  -3  -7    9.95    1.81
   6  -3   7   11.83    1.63
  -6   3  -7   11.90    2.34
   6   3   7   10.00    1.93
   7  -3   7   14.59    1.93
  -7  -3  -7   11.78    2.11
   7   3   7   16.83    2.56
  -7   3  -7   21.85    3.28
  -7  -4   7   32.25    2.96
   7  -4  -7   27.05    2.67
   7   4  -7   27.93    3.29
  -7   4   7   29.39    3.40
   6  -4  -7   25.07    2.54
  -6  -4   7   26.28    3.00
  -6   4   7   27.70    3.24
   6   4  -7   28.83    2.66
   5  -4  -7    3.24    1.16
  -5  -4   7    1.55    1.19
   5   4  -7    2.57    1.08
  -5   4   7    4.05    1.26
   4  -4  -7   17.27    2.28
  -4  -4   7   15.88    2.20
  -4   4   7   23.08    2.71
   4   4  -7   19.29    2.31
  -3  -4   7    0.15    0.78
   3  -4  -7   -0.18    0.57
  -3   4   7    1.31    1.00
   3   4  -7    0.70    0.76
   2  -4  -7   97.91    4.94
  -2  -4   7  104.94    4.99
   2   4  -7  105.54    4.98
  -2   4   7  101.52    5.23
  -2   4   7  109.96    4.86
   2   4  -7  109.08    5.29
  -1  -4   7    5.93    1.23
   1  -4  -7    5.24    1.16
   1   4  -7    4.70    1.19
  -1   4   7    6.41    1.25
  -1   4   7    3.42    1.05
   1   4  -7    4.29    1.14
   0  -4  -7    9.94    1.43
   0  -4   7   13.60    1.64
   0   4   7    9.78    1.62
   0   4   7   13.12    1.84
   0   4  -7   11.83    1.76
   0   4  -7   16.44    2.19
   1  -4   7    4.88    1.03
  -1  -4  -7    5.63    1.28
  -1  -4  -7    2.86    0.84
   1  -4   7    3.41    1.01
  -1   4  -7    4.36    1.14
  -1   4  -7    4.47    1.30
   1   4   7    5.29    1.30
   1   4   7    3.98    1.10
  -2  -4  -7   12.49    1.27
   2  -4   7   15.14    1.79
   2  -4   7    9.81    1.52
  -2  -4  -7   10.14    1.65
  -2   4  -7    7.93    1.44
  -2   4  -7    9.39    1.84
   2   4   7    9.57    1.77
   3  -4   7   27.42    2.11
  -3  -4  -7   26.26    2.30
   3  -4   7   26.53    1.93
  -3   4  -7   25.68    2.66
   3   4   7   27.37    3.12
  -4  -4  -7    3.26    1.19
   4  -4   7    3.24    1.00
  -4   4  -7    1.27    1.15
   4   4   7    2.30    1.00
   5  -4   7    6.54    1.29
  -5  -4  -7    5.84    1.46
   5   4   7    5.33    1.52
  -5   4  -7    4.38    1.78
  -6  -4  -7    0.90    1.12
   6  -4   7    3.02    1.03
   6   4   7    2.26    1.23
  -6   4  -7    1.54    1.47
   7  -4   7   18.55    2.26
  -7  -4  -7   18.45    2.63
   7   4   7   16.70    2.92
  -7   4  -7   17.85    3.19
   6  -5  -7    2.68    1.38
  -6  -5   7    0.88    1.35
   6   5  -7    0.81    1.09
  -6   5   7    1.57    1.22
   5  -5  -7    3.18    1.23
  -5  -5   7    3.59    1.51
  -5   5   7    5.60    1.60
   5   5  -7    5.48    1.46
  -4  -5   7   39.82    3.14
   4  -5  -7   37.43    3.07
   4   5  -7   43.74    3.25
  -4   5   7   43.24    3.25
   3  -5  -7   19.06    2.50
  -3  -5   7   13.66    2.18
  -3   5   7   20.92    2.66
   3   5  -7   20.84    2.60
  -2  -5   7    4.10    1.24
   2  -5  -7    3.36    1.08
   2   5  -7    3.88    1.20
  -2   5   7    4.33    1.25
  -1  -5   7   12.56    1.84
   1  -5  -7    9.69    1.69
  -1   5   7   12.40    2.00
   1   5  -7   10.18    1.88
   1   5  -7   11.23    1.94
  -1   5   7    7.49    1.53
   0  -5  -7   32.46    2.36
   0  -5   7   31.37    2.40
   0  -5  -7   32.34    2.60
   0   5  -7   29.11    2.68
   0   5  -7   36.85    2.83
   0   5   7   30.60    2.62
   0   5   7   28.26    2.57
  -1  -5  -7    4.74    1.11
   1  -5   7    4.12    1.16
  -1  -5  -7    6.69    1.56
   1  -5   7    8.14    1.58
   1   5   7    5.51    1.46
   1   5   7    5.52    1.42
  -1   5  -7    7.72    1.85
  -1   5  -7    7.93    1.63
   2  -5   7   19.37    2.33
  -2  -5  -7   21.44    2.46
   2  -5   7   19.88    1.87
   2   5   7   22.78    2.85
  -2   5  -7   18.75    2.34
  -2   5  -7   16.03    2.61
   3  -5   7    1.96    1.05
   3  -5   7    0.99    0.81
  -3  -5  -7    0.04    0.91
  -3   5  -7    0.34    1.09
   3   5   7    0.79    0.97
  -4  -5  -7    7.14    1.53
   4  -5   7    8.17    1.53
  -4   5  -7    8.64    2.18
   4   5   7    8.73    2.00
   5  -5   7    4.90    1.29
  -5  -5  -7    4.33    1.38
   5   5   7    2.71    1.48
  -5   5  -7    3.76    1.82
  -6  -5  -7    9.01    2.06
   6  -5   7   11.27    1.91
  -6   5  -7   11.41    2.74
   6   5   7    8.49    2.09
   4  -6  -7   14.84    2.46
  -4  -6   7   17.84    2.75
  -4   6   7   20.24    2.85
   4   6  -7   18.49    2.84
   3  -6  -7   16.79    2.53
  -3  -6   7   17.67    2.54
  -3   6   7   20.62    2.73
   3   6  -7   28.19    3.32
   2  -6  -7   13.77    2.12
  -2  -6   7   17.31    2.36
  -2   6   7   20.12    2.75
   2   6  -7   17.47    2.55
   1  -6  -7    4.11    1.35
   1  -6  -7    3.72    1.46
  -1  -6   7    4.94    1.42
   1   6  -7    4.85    1.47
  -1   6   7    6.43    1.76
   0  -6  -7    9.10    1.99
   0  -6   7   11.05    2.08
   0  -6   7   10.05    1.88
   0  -6  -7    8.96    1.68
   0   6   7   12.78    2.17
   0   6  -7    8.41    2.00
   0   6   7   11.87    2.21
   0   6  -7   13.98    2.32
   1  -6   7    6.20    1.50
  -1  -6  -7    7.55    1.72
   1  -6   7    9.17    1.89
  -1   6  -7    6.69    1.75
   1   6   7    7.68    1.87
  -1   6  -7    7.11    1.87
   1   6   7    6.89    1.76
   2  -6   7   22.73    2.71
  -2  -6  -7   17.37    2.44
   2  -6   7   24.40    2.73
   2   6   7   21.27    3.03
  -2   6  -7   18.12    3.01
  -2   6  -7   23.25    2.85
   3  -6   7    9.86    1.85
  -3  -6  -7    7.70    1.75
   3   6   7    6.15    1.82
  -3   6  -7    7.05    2.22
  -4  -6  -7    2.66    1.41
   4  -6   7    2.30    1.18
  -4   6  -7    3.16    1.91
   4   6   7    1.73    1.23
   8   0  -8    7.66    1.60
  -8   0   8    8.58    1.95
  -7   0   8   16.20    2.35
   7   0  -8   18.91    2.19
  -6   0   8    3.90    1.25
   6   0  -8    4.53    1.10
   6   0  -8    5.70    1.13
  -5   0   8    3.48    0.79
  -5   0   8    2.63    1.07
   5   0  -8    2.63    0.83
   5   0  -8    3.83    0.95
  -4   0   8   99.24    4.20
   4   0  -8   98.91    4.21
  -4   0   8   95.14    4.58
   4   0  -8  104.12    4.55
   3   0  -8   27.43    1.76
   3   0  -8   22.13    1.47
  -3   0   8   26.75    1.85
  -3   0   8   22.65    1.52
   2   0  -8  173.85    7.07
  -2   0   8  184.88    7.14
  -2   0   8  187.34    6.93
   1   0  -8  226.09    8.55
  -1   0   8  225.56    8.35
  -1   0   8  219.89    8.43
   0   0   8   59.70    2.91
   0   0  -8   62.82    3.08
   0   0   8   64.87    2.95
  -1   0  -8   43.61    2.42
   1   0   8   39.26    2.21
  -1   0  -8   41.73    2.22
   1   0   8   41.28    2.19
   2   0   8  171.15    6.77
  -2   0  -8  168.24    6.94
  -2   0  -8  171.45    6.63
  -3   0  -8   51.22    2.98
   3   0   8   55.09    2.91
  -3   0  -8   55.38    2.75
  -4   0  -8   43.97    2.77
   4   0   8   36.34    2.01
  -4   0  -8   46.62    2.50
   4   0   8   42.21    2.54
  -5   0  -8    4.84    1.30
   5   0   8    3.85    1.06
  -5   0  -8    4.60    1.09
   5   0   8    3.34    0.78
   6   0   8    1.17    0.75
  -6   0  -8    1.89    0.96
   6   0   8    2.28    0.70
  -6   0  -8    3.28    1.27
   7   0   8    5.64    1.11
   7   0   8    7.69    1.57
  -7   0  -8    5.75    1.49
   8   0   8    6.38    1.27
  -8   0  -8    8.70    1.94
   8  -1  -8   15.16    1.96
  -8  -1   8   16.25    2.45
   8   1  -8   17.06    2.29
  -8   1   8   15.47    2.47
  -7  -1   8   84.25    4.65
   7  -1  -8   79.89    4.20
  -7   1   8   72.40    4.58
   7   1  -8   81.72    4.32
  -6  -1   8   20.10    2.33
  -6  -1   8   25.99    1.89
   6  -1  -8   22.54    1.81
   6  -1  -8   24.26    2.01
   6   1  -8   27.80    2.12
  -6   1   8   25.10    2.36
   5  -1  -8   33.65    2.01
  -5  -1   8   35.17    2.40
  -5  -1   8   37.96    2.22
   5  -1  -8   31.53    2.24
   5   1  -8   32.32    2.23
  -5   1   8   30.86    2.44
   5   1  -8   34.16    2.20
   4  -1  -8   59.31    3.06
  -4  -1   8   56.26    2.84
  -4  -1   8   48.14    2.79
  -4   1   8   50.90    3.07
   4   1  -8   48.01    2.74
  -4   1   8   50.36    2.55
   4   1  -8   58.20    2.94
  -3  -1   8  202.33    7.67
   3  -1  -8  203.22    7.87
  -3  -1   8  190.88    7.58
   3   1  -8  196.15    7.63
  -3   1   8  190.28    7.42
   3   1  -8  204.92    7.78
  -3   1   8  194.87    7.94
   2  -1  -8   35.62    2.06
  -2  -1   8   33.27    1.86
  -2  -1   8   31.28    1.90
  -2   1   8   30.81    1.81
   2   1  -8   30.95    1.87
  -2   1   8   31.02    2.10
   2   1  -8   31.30    1.99
  -1  -1   8   10.68    1.24
  -1  -1   8   10.61    1.12
   1  -1  -8   12.09    1.46
   1   1  -8   11.87    1.27
  -1   1   8   10.65    1.00
   1   1  -8   11.63    1.43
  -1   1   8   10.26    1.39
   0  -1   8  127.80    5.08
   0  -1  -8  121.84    5.13
   0  -1   8  122.89    4.77
   0   1  -8  123.63    4.78
   0   1   8  129.13    5.17
   0   1  -8  129.35    5.40
   0   1   8  122.84    5.30
   0   1  -8  123.56    4.97
   1  -1   8  150.80    5.89
   1  -1   8  165.03    6.19
  -1  -1  -8  153.98    6.32
  -1  -1  -8  162.71    6.29
   1   1   8  152.18    6.30
  -1   1  -8  149.38    5.77
   1   1   8  166.60    6.37
  -1   1  -8  143.33    6.41
  -1   1  -8  155.10    5.94
   2  -1   8   60.45    2.99
  -2  -1  -8   66.68    3.18
  -2  -1  -8   60.50    3.14
   2  -1   8   59.06    2.69
  -2   1  -8   60.52    2.66
  -2   1  -8   60.49    3.33
   2   1   8   65.38    3.23
   3  -1   8    2.69    0.77
  -3  -1  -8    2.48    0.77
  -3  -1  -8    2.18    0.81
   3  -1   8    2.04    0.55
   3   1   8    2.42    0.80
  -3   1  -8    2.43    0.95
  -3   1  -8    2.49    0.63
   4  -1   8   21.61    1.72
   4  -1   8   21.63    1.43
  -4  -1  -8   23.80    1.84
  -4  -1  -8   23.11    1.88
  -4   1  -8   22.32    1.64
  -4   1  -8   20.96    2.03
   4   1   8   25.13    1.98
   5  -1   8   68.53    3.33
  -5  -1  -8   75.22    3.89
  -5  -1  -8   71.90    3.89
   5  -1   8   77.04    3.82
  -5   1  -8   76.52    3.73
   5   1   8   75.14    3.31
  -5   1  -8   80.19    4.41
   5   1   8   77.03    4.09
   6  -1   8    3.45    0.98
  -6  -1  -8    4.16    1.21
   6  -1   8    4.25    1.19
   6   1   8    4.23    0.91
  -6   1  -8    5.35    1.58
   6   1   8    4.96    1.36
  -6   1  -8    5.35    1.24
   7  -1   8   17.76    1.70
  -7  -1  -8   13.96    2.09
   7   1   8   19.19    2.51
  -7   1  -8   15.76    2.07
  -7   1  -8   17.18    2.61
   8  -1   8    7.30    1.36
  -8  -1  -8    7.05    1.85
  -8   1  -8    8.30    1.78
   8  -2  -8   13.05    2.02
  -8  -2   8   13.08    2.23
   8  -2  -8   10.65    1.76
  -8   2   8    9.81    2.10
   8   2  -8   11.96    2.02
   7  -2  -8    2.44    0.86
   7  -2  -8    2.02    1.05
  -7  -2   8    2.58    1.24
  -7   2   8    2.72    1.31
   7   2  -8    3.07    1.09
   6  -2  -8   18.65    1.53
  -6  -2   8   20.72    2.23
  -6  -2   8   21.07    1.96
   6  -2  -8   18.40    2.24
   6   2  -8   16.43    2.12
  -6   2   8   16.90    2.37
   5  -2  -8   57.03    2.77
   5  -2  -8   59.47    3.42
  -5  -2   8   62.17    3.35
  -5  -2   8   56.25    3.18
   5   2  -8   60.68    3.37
  -5   2   8   55.06    3.54
  -4  -2   8  228.25    8.69
  -4  -2   8  228.14    8.90
   4  -2  -8  232.43    9.15
   4   2  -8  212.01    8.92
   4   2  -8  231.21    8.85
  -4   2   8  226.98    9.27
  -3  -2   8   13.22    1.20
   3  -2  -8   12.69    1.68
  -3  -2   8   15.02    1.68
   3   2  -8   14.21    1.41
  -3   2   8   15.38    1.84
   3   2  -8   13.88    1.61
  -3   2   8   11.84    1.14
   2  -2  -8  121.52    5.17
  -2  -2   8  111.29    4.52
  -2  -2   8  117.17    4.99
   2   2  -8  117.03    5.14
  -2   2   8  115.79    5.34
  -2   2   8  120.97    4.97
   2   2  -8  112.23    5.05
  -1  -2   8  175.82    6.93
   1  -2  -8  172.97    6.98
  -1   2   8  176.86    7.30
   1   2  -8  172.04    7.13
  -1   2   8  182.01    6.99
   1   2  -8  163.57    6.97
   0  -2  -8  184.79    7.40
   0  -2   8  192.50    7.38
   0   2   8  184.62    7.70
   0   2  -8  191.89    7.74
   0   2   8  197.08    7.57
   0   2  -8  183.20    7.43
  -1  -2  -8   11.23    1.15
   1  -2   8   11.75    1.35
  -1  -2  -8    9.69    1.42
   1  -2   8   13.42    1.49
   1   2   8   13.05    1.75
   1   2   8   11.12    1.54
  -1   2  -8   13.09    1.79
  -1   2  -8   10.69    1.38
   2  -2   8   65.47    3.21
  -2  -2  -8   67.82    3.56
  -2  -2  -8   66.04    3.24
   2  -2   8   65.04    3.17
   2   2   8   70.51    3.60
  -2   2  -8   62.73    3.65
   3  -2   8   43.19    2.34
  -3  -2  -8   39.20    2.56
   3  -2   8   38.57    2.18
  -3  -2  -8   34.94    2.25
  -3   2  -8   36.25    2.72
   3   2   8   34.99    2.49
  -4  -2  -8   13.74    1.61
  -4  -2  -8   12.74    1.73
   4  -2   8    8.49    1.34
   4  -2   8   11.43    1.39
   4   2   8   12.67    1.88
  -4   2  -8   11.11    1.94
  -5  -2  -8   31.02    2.44
   5  -2   8   30.58    2.02
   5  -2   8   30.02    2.10
  -5   2  -8   32.18    2.84
   5   2   8   30.38    2.54
  -6  -2  -8   56.62    3.56
   6  -2   8   48.89    2.88
   6   2   8   56.45    3.74
  -6   2  -8   59.32    4.15
  -7  -2  -8    5.67    1.64
   7  -2   8    4.95    1.25
  -7   2  -8    3.59    1.72
   7   2   8    4.95    1.56
   8  -2   8    5.74    1.43
  -8  -2  -8    6.01    1.74
   8   2   8    6.99    1.85
   7  -3  -8   60.16    3.91
  -7  -3   8   61.72    3.87
   7   3  -8   64.16    4.12
  -7   3   8   57.41    4.14
  -6  -3   8    6.66    1.51
   6  -3  -8    6.83    1.58
   6   3  -8    7.99    1.69
  -6   3   8    7.83    1.83
   5  -3  -8   11.37    1.88
  -5  -3   8    9.97    1.66
   5   3  -8   11.11    1.75
  -5   3   8   10.85    1.85
  -4  -3   8   45.11    2.86
   4  -3  -8   42.23    2.86
   4   3  -8   43.63    2.84
  -4   3   8   40.42    2.90
  -3  -3   8  115.39    5.15
   3  -3  -8  118.65    5.25
   3   3  -8  100.27    5.03
  -3   3   8   99.20    5.20
   3   3  -8  110.30    4.99
  -2  -3   8   49.75    2.82
   2  -3  -8   40.63    2.69
  -2   3   8   48.45    2.72
   2   3  -8   51.28    2.94
  -2   3   8   48.64    3.07
   2   3  -8   45.30    2.89
   1  -3  -8    8.34    1.30
  -1  -3   8   11.19    1.46
  -1   3   8   13.29    1.65
   1   3  -8   10.36    1.53
  -1   3   8   12.27    1.75
   1   3  -8   15.23    1.97
   0  -3  -8   48.00    2.73
   0  -3   8   50.00    2.76
   0   3  -8   48.98    2.94
   0   3   8   48.49    3.02
   0   3  -8   45.42    2.99
   0   3   8   51.42    2.94
   1  -3   8   61.83    3.26
  -1  -3  -8   58.64    3.46
  -1  -3  -8   60.70    3.11
   1  -3   8   60.83    3.12
  -1   3  -8   61.70    3.35
   1   3   8   55.80    3.35
   1   3   8   58.31    3.42
  -1   3  -8   61.26    3.58
  -2  -3  -8   74.45    3.38
  -2  -3  -8   61.85    3.69
   2  -3   8   68.64    3.50
   2  -3   8   70.90    3.42
  -2   3  -8   59.72    3.86
   2   3   8   64.98    3.81
   2   3   8   67.84    3.77
   3  -3   8   10.25    1.41
   3  -3   8   10.84    1.48
  -3  -3  -8    8.57    1.26
  -3  -3  -8    7.81    1.44
   3   3   8    8.54    1.69
  -3   3  -8   10.24    1.91
  -4  -3  -8   37.52    2.77
   4  -3   8   39.46    2.37
   4  -3   8   36.73    2.37
  -4   3  -8   34.64    3.06
   4   3   8   41.21    2.99
   5  -3   8   60.22    3.22
  -5  -3  -8   60.25    3.65
   5   3   8   56.69    3.86
  -5   3  -8   53.95    4.13
  -6  -3  -8   -0.92    0.85
   6  -3   8   -0.24    0.69
  -6   3  -8   -0.09    1.17
   6   3   8    0.23    1.01
   7  -3   8    0.73    0.91
  -7  -3  -8   -0.31    1.07
   7   3   8    0.57    1.03
  -7   3  -8   -0.81    1.32
  -6  -4   8   27.28    2.69
   6  -4  -8   32.44    2.86
   6   4  -8   32.28    2.87
  -6   4   8   33.00    2.93
   5  -4  -8   32.58    2.80
   5   4  -8   37.09    2.94
  -5   4   8   43.80    3.18
  -4  -4   8   15.93    2.15
   4  -4  -8   14.22    2.09
   4   4  -8   16.42    2.18
  -4   4   8   13.28    2.15
   3  -4  -8   47.65    3.10
  -3  -4   8   43.11    2.92
   3   4  -8   44.39    3.07
  -3   4   8   42.71    3.13
   3   4  -8   40.42    3.53
   2  -4  -8    6.70    1.37
  -2  -4   8    5.19    1.26
  -2   4   8    6.15    1.48
  -2   4   8    5.36    1.18
   2   4  -8    5.40    1.32
   2   4  -8    7.18    1.42
   1  -4  -8   -0.04    0.57
  -1  -4   8    1.37    0.75
   1   4  -8    0.36    0.74
   1   4  -8    0.58    0.82
  -1   4   8    0.63    0.76
  -1   4   8    0.51    0.72
   0  -4   8   30.62    2.18
   0  -4  -8   29.19    2.15
   0   4   8   29.38    2.41
   0   4  -8   29.94    2.53
   0   4   8   31.52    2.52
   0   4  -8   32.10    2.51
   1  -4   8    6.88    1.39
  -1  -4  -8    3.89    1.20
  -1  -4  -8    4.75    1.04
   1  -4   8    6.89    1.34
  -1   4  -8    5.58    1.30
   1   4   8    7.41    1.49
   1   4   8    6.00    1.37
  -1   4  -8    6.69    1.48
   2  -4   8   14.49    1.89
   2  -4   8   16.63    1.86
  -2  -4  -8    9.90    1.70
  -2  -4  -8   12.35    1.54
   2   4   8   11.27    1.96
   2   4   8   13.01    1.98
  -2   4  -8   15.28    2.42
  -2   4  -8   13.94    1.90
   3  -4   8   38.97    2.43
   3  -4   8   38.26    2.59
  -3  -4  -8   36.61    2.84
  -3   4  -8   33.81    3.14
   3   4   8   34.14    2.94
  -4  -4  -8   17.01    2.17
   4  -4   8   18.57    2.11
   4  -4   8   28.95    3.29
   4   4   8   16.99    2.51
  -4   4  -8   11.47    2.24
  -5  -4  -8    7.00    1.55
   5  -4   8    8.34    1.48
   5   4   8    7.38    1.83
  -5   4  -8    8.65    1.98
  -6  -4  -8   32.93    2.98
   6  -4   8   38.60    2.63
  -6   4  -8   25.84    3.77
   6   4   8   27.27    3.48
  -5  -5   8    4.59    1.56
   5  -5  -8    3.42    1.23
   5   5  -8    3.35    1.36
  -5   5   8    6.59    1.84
   4  -5  -8    8.96    1.78
  -4  -5   8    6.88    1.72
  -4   5   8   12.01    2.14
   4   5  -8   10.23    1.95
  -3  -5   8   33.69    2.79
   3  -5  -8   34.34    2.84
   3   5  -8   34.15    2.96
  -3   5   8   40.21    3.15
   2  -5  -8   28.73    2.49
  -2  -5   8   25.92    2.38
  -2   5   8   29.25    2.69
   2   5  -8   27.51    2.64
   2   5  -8   29.57    4.74
  -1  -5   8   27.25    2.41
   1  -5  -8   26.38    2.32
  -1   5   8   30.34    2.52
  -1   5   8   28.52    2.64
   1   5  -8   30.65    2.67
   1   5  -8   27.72    2.55
   0  -5   8   85.26    4.40
   0  -5  -8   86.69    4.82
   0  -5  -8   72.17    4.24
   0   5  -8   95.50    4.98
   0   5   8   84.75    4.83
   0   5   8   92.70    5.00
   0   5  -8   90.77    5.08
  -1  -5  -8    6.40    1.27
   1  -5   8    7.50    1.55
  -1  -5  -8    7.96    1.71
   1  -5   8    7.26    1.42
  -1   5  -8    8.02    1.68
   1   5   8    6.78    1.64
   1   5   8    4.44    1.42
  -1   5  -8    6.07    1.67
   2  -5   8    2.29    1.09
   2  -5   8    1.77    0.96
  -2  -5  -8    3.92    1.36
   2   5   8    3.35    1.37
  -2   5  -8    2.56    1.14
  -2   5  -8    1.37    1.16
   3  -5   8   15.20    2.04
  -3  -5  -8    9.73    1.85
   3  -5   8   12.93    1.90
  -3   5  -8    6.02    1.72
   3   5   8    9.68    2.07
  -4  -5  -8    4.44    1.49
   4  -5   8    4.36    1.29
  -4   5  -8    3.82    1.83
   4   5   8    3.01    1.42
   5  -5   8    1.67    1.02
  -5  -5  -8    0.52    1.00
  -5   5  -8   -0.02    1.36
   5   5   8    2.10    1.32
  -3  -6   8   17.20    2.52
   3  -6  -8   12.15    2.13
  -3   6   8   12.23    2.17
   3   6  -8   21.00    2.93
  -2  -6   8    0.62    1.18
   2  -6  -8    1.39    1.21
   2   6  -8    1.74    1.32
  -2   6   8    1.46    1.19
   1  -6  -8    0.58    1.17
   1  -6  -8    0.76    1.07
  -1  -6   8    1.21    1.22
   1   6  -8    2.19    1.34
  -1   6   8    0.32    0.95
   0  -6   8    2.34    1.11
   0  -6   8    4.12    1.45
   0  -6  -8    2.21    1.07
   0  -6  -8    3.24    1.49
   0   6  -8    2.43    1.39
   0   6   8    1.21    1.21
   0   6  -8    2.84    1.47
   0   6   8    3.22    1.33
   1  -6   8    7.03    1.67
  -1  -6  -8    9.92    2.03
   1  -6   8    7.70    1.59
   1   6   8    6.70    1.91
  -1   6  -8    4.44    1.82
   1   6   8   10.88    2.13
  -1   6  -8    7.58    2.02
  -2  -6  -8    1.94    1.27
   2  -6   8    0.89    1.08
   2  -6   8    0.42    1.08
  -2   6  -8    1.37    1.52
   2   6   8   -0.41    1.11
   3  -6   8   25.14    2.97
  -3  -6  -8   20.72    2.79
  -3   6  -8   23.38    3.65
   3   6   8   19.48    3.03
   8   0  -9    0.98    0.90
  -8   0   9    0.77    1.39
   7   0  -9    0.89    0.77
  -7   0   9    2.83    1.35
   6   0  -9    0.19    0.58
   6   0  -9    0.69    0.77
  -6   0   9   -0.47    0.86
   5   0  -9    2.29    0.89
  -5   0   9    2.31    1.01
  -5   0   9    2.01    0.79
   5   0  -9    1.76    0.70
  -4   0   9   55.25    2.79
   4   0  -9   53.24    2.75
   4   0  -9   56.69    3.03
  -4   0   9   52.10    3.09
  -3   0   9   80.88    3.69
  -3   0   9   83.47    3.99
   3   0  -9   84.84    3.95
  -2   0   9   14.67    1.61
  -2   0   9   14.86    1.25
   2   0  -9   13.19    1.29
   1   0  -9  121.44    5.17
  -1   0   9  119.53    4.94
  -1   0   9  114.89    5.00
   0   0   9  317.85   11.84
   0   0   9  335.65   11.92
   0   0  -9  320.70   12.09
   1   0   9    7.70    1.18
  -1   0  -9    8.29    1.32
  -1   0  -9    8.56    1.15
   1   0   9    9.63    1.27
  -2   0  -9    8.33    1.36
  -2   0  -9    7.11    1.09
   2   0   9    7.89    1.22
   3   0   9    2.55    0.81
  -3   0  -9    2.84    0.95
  -3   0  -9    2.09    0.71
  -4   0  -9   32.58    2.51
   4   0   9   33.49    1.80
   4   0   9   34.27    2.32
  -4   0  -9   31.91    2.16
  -5   0  -9   44.58    2.75
  -5   0  -9   40.77    2.99
   5   0   9   49.67    3.00
   5   0   9   43.40    2.29
   6   0   9   12.18    1.50
   6   0   9   10.15    1.78
  -6   0  -9   11.26    1.73
  -6   0  -9   11.72    1.92
   7   0   9    3.80    1.33
  -7   0  -9    2.08    1.21
  -8   0  -9   21.08    2.77
  -8  -1   9    1.85    1.32
   8  -1  -9    0.49    1.04
  -8   1   9    0.65    1.37
   8   1  -9    0.89    1.05
  -7  -1   9   30.27    2.69
   7  -1  -9   27.41    2.22
   7  -1  -9   31.64    2.46
  -7   1   9   29.84    2.88
   7   1  -9   28.75    2.50
  -6  -1   9   15.14    2.10
   6  -1  -9   14.70    1.72
   6  -1  -9   18.42    2.19
  -6  -1   9   13.57    1.76
   6   1  -9   14.54    1.90
  -6   1   9   14.89    2.24
   5  -1  -9   20.62    1.60
  -5  -1   9   22.11    1.96
  -5  -1   9   21.37    1.81
   5  -1  -9   21.93    1.89
   5   1  -9   17.79    1.96
   5   1  -9   18.03    1.72
  -5   1   9   22.80    2.51
  -4  -1   9    1.83    0.89
   4  -1  -9    2.26    0.82
  -4  -1   9    1.04    0.70
   4   1  -9    2.11    0.80
  -4   1   9    3.03    1.02
   4   1  -9    2.41    0.81
  -4   1   9    2.07    0.66
  -3  -1   9  209.00    8.01
  -3  -1   9  200.27    7.94
   3  -1  -9  222.14    8.28
   3   1  -9  194.57    7.90
  -3   1   9  192.83    8.24
  -3   1   9  206.78    7.85
   3   1  -9  208.91    8.17
  -2  -1   9    9.30    1.26
   2  -1  -9   10.53    1.46
  -2  -1   9   11.35    1.32
   2   1  -9   10.28    1.24
  -2   1   9   10.79    1.31
   2   1  -9   10.22    1.42
  -2   1   9    8.11    1.37
  -1  -1   9   60.18    2.94
   1  -1  -9   59.20    3.04
  -1  -1   9   56.42    2.73
   1   1  -9   57.80    3.11
   1   1  -9   60.92    2.91
  -1   1   9   60.21    2.95
  -1   1   9   56.58    3.15
   0  -1   9   20.75    1.52
   0  -1  -9   23.97    1.71
   0  -1   9   20.58    1.33
   0   1  -9   21.38    1.36
   0   1  -9   20.94    1.76
   0   1   9   23.34    1.62
   0   1   9   22.07    1.72
   1  -1   9    4.20    0.86
  -1  -1  -9    5.05    1.00
  -1  -1  -9    4.48    1.00
   1   1   9    5.72    1.12
  -1   1  -9    5.00    1.14
   1   1   9    4.84    0.99
  -1   1  -9    6.19    0.85
   2  -1   9   81.83    3.75
   2  -1   9   74.88    3.28
  -2  -1  -9   84.07    3.89
  -2  -1  -9   79.27    3.85
  -2   1  -9   73.97    3.29
   2   1   9   77.68    3.87
  -2   1  -9   77.75    4.06
   3  -1   9  122.19    4.86
  -3  -1  -9  133.44    5.64
   3  -1   9  132.43    5.48
  -3  -1  -9  123.83    5.48
  -3   1  -9  121.74    4.98
   3   1   9  122.34    5.58
  -3   1  -9  115.20    5.76
  -4  -1  -9   21.45    1.79
   4  -1   9   17.32    1.63
  -4  -1  -9   21.10    1.91
   4  -1   9   19.32    1.36
  -4   1  -9   21.51    2.11
  -4   1  -9   19.93    1.57
   4   1   9   18.39    1.83
   5  -1   9   21.80    1.86
   5  -1   9   21.60    1.53
  -5  -1  -9   21.49    2.07
  -5  -1  -9   21.14    1.98
   5   1   9   20.30    2.53
  -5   1  -9   19.50    1.74
  -5   1  -9   15.72    2.29
  -6  -1  -9   63.82    3.73
   6  -1   9   61.80    3.57
   6  -1   9   59.11    3.11
  -6   1  -9   54.23    3.92
   6   1   9   57.31    3.81
  -6   1  -9   58.00    3.65
   7  -1   9    6.04    1.30
  -7  -1  -9    7.56    1.70
  -7   1  -9    5.31    1.68
   7   1   9   10.37    2.08
   8  -1   9    5.89    1.34
  -8  -1  -9    3.36    1.54
   7  -2  -9    1.33    0.96
  -7  -2   9   -0.15    1.16
   7   2  -9    2.65    1.17
  -7   2   9    2.24    1.32
   6  -2  -9    2.26    1.03
  -6  -2   9    3.17    1.19
  -6  -2   9    2.23    1.06
   6   2  -9    2.78    1.15
  -6   2   9    1.73    1.06
   5  -2  -9    8.25    1.49
  -5  -2   9    7.20    1.44
  -5  -2   9    9.39    1.49
   5   2  -9    8.30    1.46
  -5   2   9    6.85    1.64
  -4  -2   9   25.94    1.89
  -4  -2   9   27.18    2.06
   4  -2  -9   26.69    2.11
   4   2  -9   24.06    1.97
   4   2  -9   26.47    2.01
  -4   2   9   22.52    2.12
  -3  -2   9   36.28    2.31
  -3  -2   9   36.84    2.57
   3  -2  -9   36.48    2.41
   3   2  -9   34.22    2.29
   3   2  -9   34.68    2.35
  -3   2   9   33.63    2.10
  -3   2   9   31.09    2.42
  -2  -2   9   21.36    1.75
   2  -2  -9   23.44    1.81
  -2   2   9   21.14    1.95
   2   2  -9   20.60    1.82
   2   2  -9   21.21    1.78
  -2   2   9   22.50    1.68
   1  -2  -9   27.32    1.92
  -1  -2   9   27.00    1.90
  -1   2   9   24.78    2.11
   1   2  -9   27.18    2.10
  -1   2   9   26.92    1.91
   1   2  -9   29.12    2.05
   0  -2  -9  157.42    6.51
   0  -2   9  170.14    6.52
   0   2   9  158.05    6.64
   0   2  -9  149.71    6.79
   0   2   9  163.51    6.86
   0   2  -9  156.45    6.50
  -1  -2  -9    6.49    1.13
   1  -2   9    6.25    1.06
   1  -2   9    6.47    1.09
  -1  -2  -9    5.59    1.22
  -1   2  -9    3.78    1.10
   1   2   9    5.49    1.18
   1   2   9    6.06    1.25
  -1   2  -9    5.35    1.04
   2  -2   9   37.61    2.18
  -2  -2  -9   40.98    2.65
  -2  -2  -9   36.57    2.29
   2  -2   9   34.87    2.23
   2   2   9   32.41    2.39
  -2   2  -9   39.90    2.79
  -3  -2  -9   16.25    1.96
   3  -2   9   16.17    1.48
   3  -2   9   14.93    1.31
  -3  -2  -9   16.23    1.59
  -3   2  -9   12.18    1.90
   3   2   9   13.18    1.90
   4  -2   9   22.51    1.80
  -4  -2  -9   15.94    2.03
   4  -2   9   21.48    1.61
  -4  -2  -9   20.96    1.89
   4   2   9   20.98    2.05
  -4   2  -9   20.93    2.77
  -5  -2  -9    6.94    1.48
   5  -2   9    6.53    1.11
   5  -2   9    9.29    1.57
   5   2   9    6.44    1.55
  -5   2  -9    7.47    1.75
  -6  -2  -9    3.25    1.22
   6  -2   9    3.35    1.02
  -6   2  -9    5.63    1.84
   6   2   9    3.71    1.38
  -7  -2  -9    5.39    1.64
   7  -2   9    4.51    1.27
  -7   2  -9    9.27    2.20
   7   2   9    8.10    2.05
   7  -3  -9    1.38    0.99
  -7  -3   9    2.66    1.24
   7   3  -9    1.17    1.16
  -7   3   9    1.37    1.31
  -6  -3   9   21.26    2.46
   6  -3  -9   18.07    2.33
  -6   3   9   15.34    2.34
   6   3  -9   17.49    2.38
   5  -3  -9   14.66    2.04
  -5  -3   9   20.45    2.32
   5   3  -9   14.29    1.98
  -5   3   9   14.29    2.15
  -4  -3   9   16.01    1.94
   4  -3  -9   15.57    2.14
   4   3  -9   18.02    2.88
  -4   3   9   14.93    2.19
   4   3  -9   16.34    2.08
  -3  -3   9   17.19    1.96
   3  -3  -9   12.24    1.78
  -3   3   9   14.81    2.20
   3   3  -9   17.11    2.11
   3   3  -9   19.84    1.80
  -2  -3   9   13.14    1.73
   2  -3  -9   13.41    1.88
  -2   3   9   15.52    1.92
   2   3  -9   21.10    2.42
  -2   3   9   16.01    2.17
   2   3  -9   12.94    1.81
  -1  -3   9  103.67    4.77
   1  -3  -9   99.16    4.78
  -1   3   9  100.60    5.19
  -1   3   9  108.08    4.93
   1   3  -9  105.97    5.01
   1   3  -9   99.64    5.01
   0  -3   9   36.01    2.30
   0  -3  -9   36.33    2.29
   0   3  -9   32.40    2.39
   0   3   9   30.10    2.41
   0   3   9   31.59    2.36
   0   3  -9   30.68    2.51
   1  -3   9   34.17    2.36
  -1  -3  -9   36.95    2.69
   1  -3   9   35.11    2.28
  -1  -3  -9   38.96    2.35
  -1   3  -9   34.09    2.45
  -1   3  -9   32.37    2.65
   1   3   9   37.29    2.64
   1   3   9   38.06    2.62
   2  -3   9    5.83    1.13
  -2  -3  -9    4.82    1.21
   2  -3   9    4.97    1.05
  -2  -3  -9    5.59    1.11
   2   3   9    4.32    1.24
  -2   3  -9    4.80    1.41
   2   3   9    4.59    1.19
  -3  -3  -9  132.87    5.65
   3  -3   9  128.30    5.61
   3  -3   9  128.44    5.63
  -3  -3  -9  125.65    6.07
   3   3   9  133.95    6.40
  -3   3  -9  121.00    6.47
  -4  -3  -9    7.70    1.50
   4  -3   9    7.24    1.29
   4  -3   9    6.13    1.19
   4   3   9    5.89    1.49
  -4   3  -9    6.56    1.70
  -5  -3  -9    9.56    1.73
   5  -3   9   13.98    1.78
   5   3   9   11.80    2.13
  -5   3  -9   11.37    2.39
  -6  -3  -9   27.42    3.07
   6  -3   9   24.32    2.09
  -6   3  -9   25.84    3.56
   6   3   9   23.57    3.18
   7  -3   9   13.32    1.97
  -7  -3  -9   11.43    2.11
  -7   3  -9   12.63    2.67
   7   3   9   11.22    2.35
   6  -4  -9   10.24    2.11
  -6  -4   9   15.57    2.34
  -6   4   9   10.97    2.15
   6   4  -9    9.49    1.91
   5  -4  -9    1.95    1.10
  -5  -4   9    2.75    1.33
  -5   4   9    1.63    1.09
   5   4  -9    1.66    1.00
   4  -4  -9   83.39    4.61
  -4  -4   9   80.75    4.54
   4   4  -9   82.00    4.60
  -4   4   9   83.90    4.83
   3  -4  -9    3.08    1.06
  -3  -4   9    4.41    1.31
   3   4  -9    3.26    1.20
  -3   4   9    5.60    1.47
   3   4  -9    2.30    1.45
   2  -4  -9    6.81    1.46
  -2  -4   9    8.59    1.52
   2   4  -9    9.20    1.72
   2   4  -9    8.99    1.71
  -2   4   9   10.63    1.94
  -2   4   9   12.67    2.64
   1  -4  -9   41.91    2.85
  -1  -4   9   47.66    2.95
  -1   4   9   42.07    3.16
   1   4  -9   48.46    3.23
  -1   4   9   43.97    3.03
   1   4  -9   54.69    3.38
   0  -4   9   16.05    1.98
   0  -4  -9   13.77    1.78
   0  -4  -9   20.78    2.52
   0   4  -9   16.88    2.42
   0   4  -9   19.70    2.30
   0   4   9   19.63    2.44
   0   4   9   14.86    2.29
  -1  -4  -9   62.07    3.89
   1  -4   9   61.49    3.68
  -1  -4  -9   70.36    3.60
   1  -4   9   65.15    3.55
   1   4   9   66.21    3.97
   1   4   9   59.86    3.88
  -1   4  -9   68.66    3.93
  -1   4  -9   60.43    4.07
   2  -4   9   27.69    2.32
  -2  -4  -9   28.77    2.59
   2  -4   9   31.27    2.28
  -2  -4  -9   31.88    2.22
  -2   4  -9   29.15    2.83
   2   4   9   32.41    2.75
   3  -4   9    9.93    1.54
   3  -4   9    7.45    1.37
  -3  -4  -9    7.94    1.65
  -3   4  -9    8.99    2.14
   3   4   9    7.71    1.73
   4  -4   9   67.76    3.69
   4  -4   9   58.77    3.46
  -4  -4  -9   63.99    3.96
  -4   4  -9   51.74    4.28
   4   4   9   54.68    4.07
   5  -4   9   22.16    2.02
  -5  -4  -9   18.65    2.53
   5   4   9   23.14    3.14
  -5   4  -9   13.30    2.65
  -6  -4  -9    3.92    1.59
   6  -4   9    3.05    1.09
  -6   4  -9    1.01    1.65
   6   4   9    2.91    1.45
  -5  -5   9    7.84    1.91
   5  -5  -9    8.34    1.93
   5   5  -9    8.38    1.88
  -5   5   9    9.40    2.24
  -4  -5   9   10.09    1.98
   4  -5  -9    7.32    1.86
  -4   5   9    9.88    2.07
   4   5  -9   11.77    2.11
  -3  -5   9   13.56    2.10
   3  -5  -9   11.85    2.03
  -3   5   9   15.27    2.44
   3   5  -9   16.70    2.45
   2  -5  -9   29.17    2.57
  -2  -5   9   35.11    2.74
   2   5  -9   41.42    5.48
  -2   5   9   28.98    2.83
   2   5  -9   39.06    3.09
   1  -5  -9   56.27    3.64
  -1  -5   9   64.32    3.74
   1   5  -9   61.05    4.02
  -1   5   9   66.75    4.18
   1   5  -9   66.80    4.15
  -1   5   9   55.83    3.84
   0  -5  -9    9.25    1.81
   0  -5   9    6.71    1.40
   0  -5   9    5.20    1.44
   0  -5  -9    4.86    1.30
   0   5  -9    4.49    1.48
   0   5  -9    6.17    1.64
   0   5   9    6.38    1.69
   0   5   9    5.08    1.54
  -1  -5  -9   65.39    4.15
   1  -5   9   65.36    4.00
  -1  -5  -9   62.15    3.61
   1  -5   9   63.03    3.69
  -1   5  -9   67.11    4.21
   1   5   9   58.96    4.14
  -1   5  -9   54.59    4.17
   1   5   9   62.79    4.12
   2  -5   9   22.72    2.08
  -2  -5  -9   18.77    2.63
   2  -5   9   23.37    2.65
   2   5   9   21.99    2.98
  -2   5  -9   24.54    3.27
   3  -5   9   15.72    2.10
  -3  -5  -9   11.78    2.09
   3  -5   9   16.06    2.24
  -3   5  -9   11.31    2.44
   3   5   9    8.01    2.04
  -4  -5  -9    2.32    1.27
   4  -5   9    3.09    1.06
   4   5   9    3.28    1.52
  -4   5  -9    2.72    1.48
   5  -5   9    5.37    1.47
  -5  -5  -9    2.92    1.37
   5   5   9    7.13    2.04
  -5   5  -9    4.97    1.97
   2  -6  -9    1.07    0.94
  -2  -6   9    1.29    1.23
   2   6  -9    1.95    1.28
  -2   6   9   -0.10    1.03
   1  -6  -9    0.29    1.15
  -1  -6   9    0.81    1.09
   1  -6  -9    0.93    1.07
  -1   6   9    0.38    1.10
   1   6  -9    0.63    1.06
   0  -6  -9    8.12    1.62
   0  -6   9   12.07    1.95
   0  -6   9   12.89    2.23
   0  -6  -9   13.32    2.30
   0   6  -9    9.24    2.07
   0   6   9    8.38    1.96
   0   6   9   11.35    2.24
   0   6  -9   12.41    2.35
   1  -6   9   32.40    3.61
   1  -6   9   32.20    2.79
  -1  -6  -9   34.29    3.18
  -1   6  -9   28.37    3.77
  -1   6  -9   38.21    3.38
   1   6   9   31.95    3.79
   1   6   9   34.14    3.28
   2  -6   9   35.16    3.03
   2  -6   9   35.68    2.82
  -2  -6  -9   28.09    3.34
   2   6   9   35.55    3.45
  -2   6  -9   28.34    4.00
   7   0 -10   17.38    2.15
  -7   0  10   16.43    2.45
   6   0 -10    0.21    0.69
   6   0 -10    1.20    0.76
  -6   0  10    0.13    0.94
   5   0 -10    7.01    1.27
  -5   0  10    5.82    1.11
   5   0 -10    7.94    1.42
  -5   0  10    5.31    1.36
   4   0 -10   31.30    2.01
   4   0 -10   35.23    2.32
  -4   0  10   28.99    2.30
  -4   0  10   32.26    2.05
   3   0 -10   15.42    1.53
  -3   0  10   14.82    1.36
  -3   0  10   17.78    1.90
   2   0 -10   16.50    1.54
  -2   0  10   15.01    1.36
  -2   0  10   18.23    1.91
   1   0 -10  331.40   12.63
  -1   0  10  338.77   12.45
  -1   0  10  343.39   12.56
   0   0  10  157.30    6.22
   0   0 -10  144.19    6.36
   0   0  10  148.84    6.11
  -1   0 -10   18.35    1.50
  -1   0 -10   16.18    1.60
   1   0  10   20.71    1.53
   1   0  10   15.40    1.41
  -2   0 -10   97.24    4.89
  -2   0 -10  106.19    4.56
   2   0  10  103.08    4.68
   3   0  10   18.84    1.68
  -3   0 -10   17.17    1.56
  -3   0 -10   18.32    2.19
   4   0  10    7.24    1.43
  -4   0 -10    5.82    1.52
  -4   0 -10    4.61    1.07
   5   0  10    2.30    0.97
  -5   0 -10    2.22    1.32
  -5   0 -10    2.27    0.96
   6   0  10   28.98    2.46
  -6   0 -10   24.10    2.94
  -6   0 -10   26.18    2.36
   7   0  10   47.32    3.51
  -7   0 -10   48.50    3.47
  -7  -1  10    2.33    1.38
   7  -1 -10    3.68    1.26
  -7   1  10    3.74    1.58
   7   1 -10    4.70    1.28
   6  -1 -10   15.67    2.04
  -6  -1  10   16.37    2.23
  -6   1  10   11.03    1.96
   6   1 -10   15.67    1.97
  -5  -1  10   12.37    1.64
  -5  -1  10   10.66    1.69
   5  -1 -10   14.18    1.93
  -5   1  10   10.67    1.83
   5   1 -10   13.52    1.84
   5   1 -10   14.31    1.83
   4  -1 -10   12.69    1.75
  -4  -1  10   11.60    1.63
  -4  -1  10   13.41    1.68
   4   1 -10   12.42    1.74
  -4   1  10   10.72    1.74
   4   1 -10    9.89    1.48
  -4   1  10   12.29    1.47
  -3  -1  10   11.20    1.48
   3  -1 -10   18.58    2.17
  -3  -1  10   14.84    1.71
   3   1 -10   12.90    1.53
  -3   1  10   12.16    1.21
   3   1 -10   14.81    1.86
  -3   1  10   12.77    1.79
   2  -1 -10   33.51    2.22
  -2  -1  10   32.49    2.12
  -2  -1  10   33.55    2.09
   2   1 -10   34.72    2.12
  -2   1  10   32.96    2.08
   2   1 -10   35.88    2.36
  -2   1  10   31.38    2.33
  -1  -1  10   41.64    2.38
  -1  -1  10   42.49    2.25
   1  -1 -10   40.20    2.44
  -1   1  10   41.10    2.39
   1   1 -10   40.52    2.58
  -1   1  10   39.60    2.60
   0  -1  10    7.01    1.14
   0  -1 -10    8.37    1.35
   0  -1  10   10.15    1.18
   0   1  10    8.76    1.33
   0   1  10    7.12    1.26
   0   1 -10   11.97    1.44
   0   1 -10   10.14    1.68
   1  -1  10   42.11    2.43
  -1  -1 -10   38.61    2.50
  -1  -1 -10   39.52    2.50
   1   1  10   41.04    2.51
  -1   1 -10   40.82    2.72
   1   1  10   36.09    2.39
  -2  -1 -10   31.42    2.23
  -2  -1 -10   33.47    2.29
   2  -1  10   30.94    2.08
  -2   1 -10   30.52    2.38
   2   1  10   29.70    2.19
   3  -1  10   76.81    3.86
  -3  -1 -10   81.63    4.13
  -3  -1 -10   80.51    3.97
   3  -1  10   72.98    3.22
   3   1  10   71.43    3.95
  -3   1 -10   74.25    4.26
  -4  -1 -10   77.87    4.17
   4  -1  10   74.67    3.32
   4  -1  10   70.25    3.90
  -4  -1 -10   72.56    3.92
   4   1  10   80.56    4.26
  -4   1 -10   82.16    4.55
   5  -1  10    5.72    1.32
  -5  -1 -10    3.49    1.18
  -5  -1 -10    6.74    1.58
   5  -1  10    4.98    0.94
   5   1  10    7.53    1.65
  -5   1 -10    4.77    1.52
  -6  -1 -10   -0.41    0.95
   6  -1  10    0.35    0.76
   6  -1  10    0.18    0.75
  -6   1 -10    0.19    1.10
   6   1  10    0.02    0.85
  -7  -1 -10   28.09    3.08
   7   1  10   28.11    2.78
  -7   1 -10   29.64    4.44
   7  -2 -10    7.92    1.73
   7   2 -10    6.37    1.61
  -7   2  10    8.25    2.17
  -6  -2  10    2.01    1.12
   6  -2 -10    4.99    1.37
   6   2 -10    0.85    0.97
  -6   2  10    0.93    1.15
   5  -2 -10    4.76    1.29
  -5  -2  10    3.00    1.13
   5   2 -10    6.46    1.35
  -5   2  10    4.60    1.37
   4  -2 -10    3.35    1.08
  -4  -2  10    5.81    1.30
   4   2 -10    5.65    1.17
  -4   2  10    3.64    1.13
   4   2 -10    5.16    1.26
  -3  -2  10   11.70    1.66
   3  -2 -10   14.62    2.01
  -3   2  10   13.64    1.35
  -3   2  10   12.14    1.91
   3   2 -10   21.45    2.38
   3   2 -10   14.73    1.73
  -2  -2  10   31.20    2.19
   2  -2 -10   33.49    2.28
   2   2 -10   30.04    2.24
  -2   2  10   30.56    2.42
   2   2 -10   32.93    2.39
  -2   2  10   29.11    2.07
  -1  -2  10    7.46    1.25
   1  -2 -10    8.78    1.39
   1   2 -10    9.95    1.41
  -1   2  10    6.78    1.33
   1   2 -10    9.28    1.65
  -1   2  10    8.16    1.39
   0  -2  10   35.06    2.28
   0  -2 -10   34.15    2.30
   0   2  10   34.33    2.50
   0   2 -10   35.17    2.60
   0   2  10   37.62    2.43
   0   2 -10   39.64    2.37
  -1  -2 -10   47.69    2.79
   1  -2  10   46.80    2.62
  -1  -2 -10   42.53    2.92
   1  -2  10   49.71    2.73
  -1   2 -10   44.97    3.11
  -1   2 -10   46.50    2.69
   1   2  10   51.84    2.98
   1   2  10   46.67    2.95
  -2  -2 -10   41.88    2.77
  -2  -2 -10   36.56    2.45
   2  -2  10   35.41    2.16
   2  -2  10   37.85    2.40
  -2   2 -10   32.30    2.72
   2   2  10   38.38    2.62
  -3  -2 -10   11.00    1.60
  -3  -2 -10    9.09    1.58
   3  -2  10    9.89    1.50
   3  -2  10    9.77    1.25
   3   2  10    9.11    1.75
  -3   2 -10    7.07    1.62
   4  -2  10    5.39    1.02
  -4  -2 -10    5.35    1.38
   4  -2  10    6.16    1.27
  -4  -2 -10    6.07    1.45
   4   2  10    5.49    1.41
  -4   2 -10    6.97    1.74
  -5  -2 -10   30.38    2.56
   5  -2  10   30.84    2.36
   5  -2  10   29.54    2.02
  -5   2 -10   27.91    3.47
   5   2  10   30.10    2.76
   6  -2  10   79.18    3.82
  -6  -2 -10   76.23    4.52
  -6   2 -10   75.61    5.14
   6   2  10   73.31    4.70
  -7  -2 -10    7.55    1.79
   7  -2  10    9.12    1.70
  -7   2 -10    4.23    1.91
   7   2  10    5.38    1.74
  -6  -3  10   17.30    2.38
   6  -3 -10   14.56    2.22
   6   3 -10   18.28    2.40
  -6   3  10   17.62    2.55
   5  -3 -10   17.12    2.35
  -5  -3  10   17.70    2.33
  -5   3  10   16.66    2.41
   5   3 -10   18.17    2.27
   4  -3 -10   14.40    2.07
  -4  -3  10   17.73    2.24
   4   3 -10   34.25    3.91
  -4   3  10   15.61    2.31
   4   3 -10   18.61    2.16
  -3  -3  10   26.19    2.17
   3  -3 -10   26.87    2.25
   3   3 -10   30.52    2.39
  -3   3  10   28.16    3.10
   3   3 -10   26.59    2.29
  -2  -3  10   18.37    1.83
   2  -3 -10   20.12    1.88
   2   3 -10   23.97    2.74
  -2   3  10   22.53    2.68
   2   3 -10   21.10    2.31
  -2   3  10   19.68    1.82
  -1  -3  10   15.57    1.90
   1  -3 -10   13.69    1.83
  -1   3  10   13.62    1.88
   1   3 -10   16.68    2.05
   1   3 -10   18.89    2.47
  -1   3  10   13.50    2.04
   0  -3 -10   22.41    1.94
   0  -3  10   27.62    2.04
   0   3 -10   24.93    2.11
   0   3 -10   22.02    2.21
   0   3  10   23.17    2.17
   0   3  10   25.71    2.17
   1  -3  10   23.23    1.91
   1  -3  10   21.38    1.91
  -1  -3 -10   20.63    1.80
  -1  -3 -10   24.28    2.65
   1   3  10   21.85    2.05
  -1   3 -10   23.07    2.06
   1   3  10   25.08    2.23
  -1   3 -10   22.04    2.26
   2  -3  10    6.97    1.30
  -2  -3 -10    5.12    1.32
   2  -3  10    6.41    1.23
  -2  -3 -10    7.12    1.36
   2   3  10    6.48    1.52
  -2   3 -10    6.42    1.63
   2   3  10    7.63    1.59
  -3  -3 -10   53.94    3.16
   3  -3  10   51.52    3.08
   3  -3  10   54.04    3.03
  -3  -3 -10   53.59    3.49
  -3   3 -10   45.54    3.66
   3   3  10   53.96    3.63
  -4  -3 -10   20.17    2.48
   4  -3  10   19.22    1.78
   4  -3  10   18.42    1.69
  -4   3 -10   16.83    2.70
   4   3  10   15.52    2.42
   5  -3  10   14.49    1.82
  -5  -3 -10   15.32    2.23
   5   3  10   12.61    2.24
  -5   3 -10   10.16    2.18
  -6  -3 -10   11.77    2.16
   6  -3  10    9.31    1.61
  -6   3 -10    9.61    2.33
   6   3  10   11.68    2.36
   5  -4 -10    3.52    1.33
  -5  -4  10    5.52    1.52
  -5   4  10    6.51    1.86
   5   4 -10    4.58    1.36
  -4  -4  10    7.62    1.59
   4  -4 -10    5.20    1.38
  -4   4  10    5.85    1.66
   4   4 -10    4.99    1.41
  -3  -4  10   -0.07    0.98
   3  -4 -10    1.02    0.92
   3   4 -10    0.40    1.13
  -3   4  10   -0.10    0.83
   3   4 -10   -0.41    0.87
  -2  -4  10    9.14    1.64
   2  -4 -10    8.85    1.61
  -2   4  10   10.55    2.03
   2   4 -10   11.13    2.00
   2   4 -10   10.30    1.79
  -1  -4  10   15.60    2.02
   1  -4 -10   12.67    1.87
   1   4 -10   18.05    2.56
  -1   4  10   15.37    2.35
   1   4 -10   19.02    2.37
  -1   4  10   12.11    2.00
   0  -4 -10   13.03    2.00
   0  -4  10   12.29    1.76
   0  -4  10   11.83    1.82
   0  -4 -10   12.73    1.79
   0   4 -10   10.92    1.79
   0   4 -10    8.76    1.79
   0   4  10   11.07    1.95
   0   4  10   12.35    2.11
   1  -4  10   12.37    1.76
   1  -4  10   12.08    1.89
  -1  -4 -10   14.33    2.08
  -1  -4 -10   13.95    1.77
  -1   4 -10   12.03    1.93
  -1   4 -10   11.61    2.18
   1   4  10    9.89    1.89
   1   4  10   14.28    2.26
   2  -4  10   34.09    2.49
   2  -4  10   30.75    2.48
  -2  -4 -10   34.97    2.93
  -2  -4 -10   36.30    2.48
  -2   4 -10   31.59    3.01
   2   4  10   35.76    3.00
   3  -4  10   43.66    2.87
  -3  -4 -10   39.35    3.23
   3  -4  10   45.28    2.90
   3   4  10   39.36    3.30
  -3   4 -10   39.15    3.56
   4  -4  10    8.87    1.65
  -4  -4 -10    7.99    1.67
   4  -4  10    8.44    1.52
  -4   4 -10    8.19    2.21
   4   4  10    8.03    1.98
  -5  -4 -10   22.23    2.73
   5  -4  10   24.81    2.25
   5   4  10   30.34    3.65
  -5   4 -10   24.53    3.55
   4  -5 -10    5.07    1.40
  -4  -5  10    9.19    1.87
  -4   5  10   10.64    2.22
   4   5 -10   10.72    2.11
  -3  -5  10    9.65    1.81
   3  -5 -10    6.17    1.67
  -3   5  10   10.04    2.08
   3   5 -10    9.61    1.98
  -2  -5  10    2.12    1.36
   2  -5 -10   -0.23    0.81
   2   5 -10    1.49    1.11
  -2   5  10    1.88    1.17
   1  -5 -10   10.64    1.84
  -1  -5  10   12.70    1.94
  -1   5  10   12.65    2.27
   1   5 -10   15.33    2.38
   1   5 -10   15.37    2.42
   0  -5 -10    4.25    1.56
   0  -5  10    1.94    1.17
   0  -5  10    5.11    1.51
   0  -5 -10    3.04    1.13
   0   5  10    6.60    1.70
   0   5  10    4.53    1.58
   0   5 -10    4.10    1.46
   0   5 -10    4.61    1.61
  -1  -5 -10    5.73    1.71
   1  -5  10    7.88    1.75
   1  -5  10    7.17    1.49
  -1  -5 -10    4.42    1.28
   1   5  10    8.90    2.04
   1   5  10    7.05    1.84
  -1   5 -10    5.54    1.64
  -1   5 -10    4.68    1.69
  -2  -5 -10    5.26    1.49
   2  -5  10    6.18    1.49
   2  -5  10    6.71    1.48
  -2   5 -10    5.88    1.96
   2   5  10    5.80    1.75
   3  -5  10    8.63    1.68
   3  -5  10    9.61    1.72
  -3  -5 -10    5.52    1.62
   3   5  10    7.35    2.08
  -3   5 -10    4.77    1.79
   4  -5  10    2.33    1.10
  -4  -5 -10    1.25    1.13
   4   5  10    0.86    1.19
  -4   5 -10    1.29    1.44
   1  -6 -10    3.42    1.52
   1  -6 -10    3.45    1.34
  -1  -6  10    4.90    1.46
   1   6 -10    4.56    1.69
  -1   6  10    4.64    1.77
   0  -6  10   24.49    3.09
   0  -6 -10   23.47    3.10
   0  -6  10   22.96    2.82
   0  -6 -10   15.20    2.20
   0   6 -10   29.53    3.62
   0   6  10   22.96    3.27
   0   6 -10   15.19    2.73
  -7   0  11    1.12    1.20
  -6   0  11   26.67    2.61
   6   0 -11   31.13    2.43
  -5   0  11   95.77    5.04
  -5   0  11   99.95    5.02
   5   0 -11  102.20    4.92
  -4   0  11    1.00    0.78
  -4   0  11    0.17    0.72
   4   0 -11    0.94    0.78
  -3   0  11   -0.12    0.61
   3   0 -11    0.98    0.75
  -3   0  11   -0.24    0.54
   2   0 -11   17.43    1.66
  -2   0  11   13.39    1.77
  -2   0  11   14.78    1.42
  -1   0  11   23.29    1.84
   1   0 -11   21.54    1.85
  -1   0  11   25.40    1.81
   0   0  11   85.40    4.03
   0   0 -11   87.09    4.35
   0   0 -11   88.32    4.06
   0   0  11   83.97    4.07
   1   0  11    8.55    1.32
  -1   0 -11    7.05    1.45
   1   0  11    8.17    1.36
  -1   0 -11    8.24    1.27
  -2   0 -11   10.40    1.46
   2   0  11   11.63    1.68
  -2   0 -11   10.49    1.79
  -3   0 -11   20.72    1.81
   3   0  11   25.31    2.04
  -3   0 -11   24.38    2.25
   4   0  11    3.10    1.04
  -4   0 -11    3.25    1.22
  -4   0 -11    2.34    0.96
  -5   0 -11    7.71    1.44
   5   0  11    9.17    1.77
  -5   0 -11    8.74    1.88
  -6   0 -11    7.77    1.96
  -6   0 -11    6.26    1.92
   6   0  11    7.95    1.87
   7   0  11    5.16    1.60
   7  -1 -11    2.66    1.24
  -7  -1  11    3.41    1.51
   7   1 -11    1.49    1.43
  -7   1  11    2.23    1.46
   6  -1 -11   21.26    2.54
  -6  -1  11   21.31    2.53
  -6   1  11   16.48    2.45
   6   1 -11   21.42    2.40
   5  -1 -11   22.17    2.08
  -5  -1  11   20.84    2.39
  -5  -1  11   22.21    1.94
  -5   1  11   18.97    2.45
   5   1 -11   20.47    1.92
   5   1 -11   20.94    1.98
  -4  -1  11    8.31    1.45
  -4  -1  11    8.48    1.49
   4  -1 -11    9.23    1.52
   4   1 -11    7.33    1.33
   4   1 -11    8.62    1.55
  -4   1  11    7.33    1.22
  -4   1  11    9.22    1.64
  -3  -1  11   27.88    2.09
   3  -1 -11   29.14    2.21
  -3  -1  11   25.34    1.97
  -3   1  11   28.33    2.35
   3   1 -11   32.05    2.09
  -3   1  11   29.11    2.00
   3   1 -11   30.34    2.30
  -2  -1  11  125.02    5.43
  -2  -1  11  117.66    5.49
   2  -1 -11  126.64    5.61
  -2   1  11  132.79    5.49
  -2   1  11  126.29    5.77
   2   1 -11  120.88    5.69
  -1  -1  11   23.12    1.80
   1  -1 -11   22.52    1.85
  -1   1  11   23.90    1.82
  -1   1  11   25.59    2.08
   1   1 -11   22.75    1.98
   0  -1 -11   11.97    1.68
   0  -1  11   15.33    1.79
   0   1  11   14.89    1.93
   0   1 -11   13.68    1.92
   0   1  11   16.48    2.04
   1  -1  11   11.45    1.56
  -1  -1 -11   14.10    1.81
  -1  -1 -11   12.37    1.78
  -1   1 -11   10.25    1.70
   1   1  11   14.10    1.86
   1   1  11   15.63    1.93
  -2  -1 -11   11.10    1.62
   2  -1  11    8.83    1.42
  -2  -1 -11    8.44    1.55
  -2   1 -11    8.26    1.57
   2   1  11    8.78    1.56
  -3  -1 -11    1.33    0.77
   3  -1  11    2.05    0.84
  -3  -1 -11    2.89    1.17
   3   1  11    1.74    0.84
  -3   1 -11    3.28    1.23
  -4  -1 -11    5.10    1.21
   4  -1  11    4.60    1.16
  -4  -1 -11    4.76    1.41
   4   1  11    5.13    1.31
  -4   1 -11    4.62    1.47
   5  -1  11   30.06    2.44
  -5  -1 -11   28.42    2.50
  -5  -1 -11   29.17    2.67
  -5   1 -11   29.35    2.91
   5   1  11   30.60    2.64
  -6  -1 -11    7.76    1.61
   6  -1  11    7.49    1.61
  -6   1 -11    7.72    2.00
   6   1  11    7.17    1.76
  -7  -1 -11   23.28    2.90
   7   1  11   23.45    3.07
   6  -2 -11   17.57    2.41
  -6  -2  11   15.78    2.07
  -6   2  11   17.14    2.57
   6   2 -11   15.57    2.21
   5  -2 -11   24.35    2.26
  -5  -2  11   27.45    2.27
   5   2 -11   21.41    2.07
  -5   2  11   18.54    2.44
  -4  -2  11    8.14    1.57
   4  -2 -11    9.26    1.76
   4   2 -11    8.79    1.50
   4   2 -11   14.78    2.12
  -4   2  11    9.31    1.78
   3  -2 -11    4.70    1.25
  -3  -2  11    5.74    1.31
   3   2 -11    9.19    1.72
  -3   2  11    5.65    1.16
  -3   2  11    5.98    1.48
   3   2 -11    6.03    1.26
   2  -2 -11   54.52    3.21
  -2  -2  11   53.23    3.08
  -2   2  11   53.65    3.07
   2   2 -11   50.64    3.08
   2   2 -11   52.42    3.32
  -2   2  11   56.07    3.48
  -1  -2  11    0.12    0.69
   1  -2 -11    0.81    0.61
  -1   2  11    0.15    0.60
   1   2 -11    0.78    0.85
  -1   2  11   -0.27    0.58
   1   2 -11    0.61    0.72
   0  -2  11    1.99    0.79
   0  -2  11    1.28    0.68
   0  -2 -11    0.88    0.71
   0   2  11    1.33    0.72
   0   2  11    0.97    0.82
   0   2 -11    1.50    0.91
   0   2 -11    0.86    0.74
  -1  -2 -11   11.65    1.80
   1  -2  11    9.52    1.31
   1  -2  11   10.82    1.56
  -1  -2 -11    6.36    1.27
  -1   2 -11   10.57    1.40
  -1   2 -11    8.60    1.71
   1   2  11    7.42    1.49
   1   2  11    8.89    1.62
  -2  -2 -11    9.27    1.60
   2  -2  11   10.46    1.57
  -2  -2 -11    9.35    1.54
   2  -2  11   10.16    1.29
   2   2  11    8.91    1.62
  -2   2 -11    8.92    1.79
  -3  -2 -11   13.21    1.89
   3  -2  11    9.67    1.26
   3  -2  11    9.65    1.52
  -3  -2 -11   10.76    1.77
  -3   2 -11   10.72    2.07
   3   2  11   11.55    1.90
  -4  -2 -11   10.46    1.78
   4  -2  11   12.00    1.44
   4  -2  11   12.31    1.81
  -4  -2 -11   14.25    2.08
  -4   2 -11   10.81    2.15
   4   2  11   10.39    1.94
  -5  -2 -11    6.52    1.52
   5  -2  11    8.07    1.65
   5  -2  11    6.82    1.38
   5   2  11    7.14    1.73
  -5   2 -11    6.40    1.82
  -6  -2 -11    8.92    1.85
  -6   2 -11   10.17    2.50
   6   2  11   12.06    2.33
   6  -3 -11    8.13    1.91
  -6  -3  11    9.33    1.90
   6   3 -11   12.09    2.04
  -6   3  11    6.79    1.90
   5  -3 -11    4.66    1.42
  -5  -3  11    3.35    1.23
   5   3 -11    3.24    1.21
  -5   3  11    4.19    1.38
  -4  -3  11   24.38    2.31
   4  -3 -11   25.86    2.36
  -4   3  11   25.50    3.06
   4   3 -11   27.28    2.40
   4   3 -11   38.23    4.47
   3  -3 -11    9.51    1.72
  -3  -3  11   11.06    1.80
   3   3 -11   14.26    2.24
   3   3 -11    9.54    1.69
  -3   3  11    8.51    1.82
  -2  -3  11    4.92    1.27
   2  -3 -11    2.79    1.02
   2   3 -11    4.00    1.33
  -2   3  11    3.39    1.29
  -2   3  11    3.99    1.10
   2   3 -11    5.83    1.36
  -1  -3  11    2.77    0.98
   1  -3 -11    2.93    1.05
   1   3 -11    3.09    1.26
  -1   3  11    3.83    1.22
  -1   3  11    3.51    1.27
   1   3 -11    4.32    1.17
   0  -3 -11   16.42    1.68
   0  -3 -11   17.24    2.36
   0  -3  11   17.68    2.02
   0  -3  11   15.20    1.89
   0   3 -11   17.41    2.49
   0   3 -11   15.87    2.03
   0   3  11   15.77    2.17
   0   3  11   11.50    1.88
  -1  -3 -11   30.84    2.69
  -1  -3 -11   33.12    2.40
   1  -3  11   33.48    2.39
   1  -3  11   36.30    2.44
  -1   3 -11   36.71    2.62
  -1   3 -11   33.34    2.87
   1   3  11   27.08    2.49
   1   3  11   32.35    2.61
  -2  -3 -11    3.48    1.05
   2  -3  11    4.95    1.28
  -2  -3 -11    5.58    1.56
   2  -3  11    5.33    1.19
   2   3  11    4.39    1.36
  -2   3 -11    4.72    1.61
  -3  -3 -11    7.65    1.70
   3  -3  11    9.61    1.58
   3  -3  11    8.28    1.37
  -3  -3 -11    8.65    1.61
   3   3  11    8.27    1.75
  -3   3 -11    7.16    1.76
  -4  -3 -11   26.92    2.56
   4  -3  11   26.20    2.22
   4  -3  11   26.94    2.06
  -4   3 -11   25.81    3.44
   4   3  11   24.54    3.14
   5  -3  11   16.57    1.93
  -5  -3 -11   13.99    2.17
   5   3  11   12.04    2.27
  -5   3 -11    9.78    2.24
  -6  -3 -11    3.30    1.53
   6  -3  11    2.79    1.11
   6   3  11    2.80    1.63
  -6   3 -11    2.92    1.67
   5  -4 -11   12.55    2.20
  -5  -4  11   11.78    2.07
  -5   4  11   14.10    2.55
   5   4 -11   14.52    2.27
  -4  -4  11   12.46    2.00
   4  -4 -11    8.50    1.75
  -4   4  11   10.35    2.08
   4   4 -11   10.24    2.00
   3  -4 -11    2.86    1.13
  -3  -4  11    4.26    1.28
   3   4 -11    8.01    3.06
  -3   4  11    5.63    1.60
   3   4 -11    4.06    1.34
   2  -4 -11   21.98    2.21
  -2  -4  11   22.09    2.57
   2   4 -11   24.48    2.77
  -2   4  11   19.95    2.75
   2   4 -11   27.45    2.62
   1  -4 -11   30.41    2.50
  -1  -4  11   32.03    2.58
  -1   4  11   28.88    2.67
  -1   4  11   32.48    2.89
   1   4 -11   31.69    2.76
   1   4 -11   36.91    3.02
   0  -4  11    2.34    1.07
   0  -4  11    2.79    1.19
   0  -4 -11    2.36    1.12
   0  -4 -11    1.21    0.99
   0   4 -11    2.78    1.22
   0   4  11    0.79    1.05
   0   4  11    2.25    1.20
   0   4 -11    2.05    1.26
   1  -4  11   19.49    2.24
  -1  -4 -11   16.15    2.39
  -1  -4 -11   15.49    1.98
   1  -4  11   14.93    2.07
   1   4  11   18.30    2.62
  -1   4 -11   14.96    2.41
   1   4  11   15.64    2.50
  -1   4 -11   15.23    2.20
  -2  -4 -11    6.75    1.72
  -2  -4 -11   10.98    1.79
   2  -4  11    9.70    1.68
   2  -4  11   10.57    1.74
   2   4  11    9.31    2.03
  -2   4 -11   11.35    2.32
   3  -4  11    8.15    1.52
   3  -4  11    7.89    1.59
  -3  -4 -11    6.82    1.70
  -3   4 -11    5.15    1.78
   3   4  11    6.02    1.77
  -4  -4 -11    0.77    1.11
   4  -4  11   -0.34    0.78
   4  -4  11    1.11    1.02
   4   4  11   -0.10    1.00
  -4   4 -11   -0.52    1.00
  -5  -4 -11    7.65    1.86
   5  -4  11    4.89    1.39
  -5   4 -11    6.64    2.36
   5   4  11    6.24    1.92
   3  -5 -11    3.41    1.33
  -3  -5  11    4.70    1.46
   3   5 -11    7.71    1.90
  -3   5  11    6.78    1.80
   2  -5 -11    8.00    1.79
  -2  -5  11    9.14    1.79
   2   5 -11    9.96    1.99
  -2   5  11   14.09    2.47
   1  -5 -11    5.54    1.75
   1  -5 -11    2.71    1.12
  -1  -5  11    5.14    1.57
   1   5 -11    6.06    1.89
  -1   5  11    5.32    1.60
   1   5 -11    5.24    1.56
   0  -5  11    2.24    1.23
   0  -5 -11    2.07    0.98
   0  -5 -11    1.20    1.26
   0  -5  11    1.49    1.12
   0   5 -11    1.51    1.42
   0   5 -11    1.32    1.20
   0   5  11    1.75    1.10
   0   5  11    0.92    1.26
   1  -5  11    0.05    0.96
   1  -5  11    1.36    1.03
  -1  -5 -11    1.18    1.19
  -1  -5 -11    0.35    0.92
  -1   5 -11    1.94    1.34
  -1   5 -11    1.58    1.31
   1   5  11    1.35    1.33
   1   5  11    0.48    1.02
   2  -5  11    4.25    1.39
  -2  -5 -11    6.74    1.73
   2  -5  11    8.55    1.76
   2   5  11    5.56    1.82
  -2   5 -11    4.81    1.90
   3  -5  11    8.95    1.84
   3  -5  11   10.44    1.91
  -3  -5 -11    7.13    1.84
  -3   5 -11    6.01    2.08
   3   5  11    5.32    1.87
   6   0 -12    1.72    1.02
  -6   0  12    0.34    1.17
  -5   0  12   32.38    2.71
   5   0 -12   32.48    2.57
  -4   0  12   21.69    1.87
  -4   0  12   16.90    2.17
   4   0 -12   24.81    2.14
  -3   0  12    3.38    1.13
   3   0 -12    6.37    1.38
  -3   0  12    3.95    1.03
   2   0 -12   10.72    1.75
  -2   0  12    9.76    1.57
  -2   0  12    8.20    1.33
  -1   0  12    0.96    0.59
  -1   0  12    0.76    0.69
   1   0 -12    0.76    0.74
   0   0  12   98.30    4.57
   0   0 -12   98.02    4.63
   0   0  12  102.43    4.74
   0   0 -12   98.44    4.91
   1   0  12  126.90    5.65
  -1   0 -12  121.26    5.48
  -1   0 -12  124.80    5.91
   2   0  12   34.18    2.46
  -2   0 -12   35.40    2.61
  -2   0 -12   31.94    2.65
   3   0  12   10.96    1.76
  -3   0 -12    8.27    1.73
  -4   0 -12   11.11    2.06
   4   0  12   12.02    1.95
   5   0  12    6.75    1.63
  -5   0 -12    5.22    1.75
   6   0  12    5.63    1.68
   6  -1 -12   43.54    3.06
  -6   1  12   36.37    3.22
  -5  -1  12   15.42    2.02
   5  -1 -12   18.41    2.29
  -5   1  12   14.07    2.15
   5   1 -12   14.01    2.17
  -4  -1  12   15.10    1.91
   4  -1 -12   13.84    2.00
  -4   1  12   14.24    2.15
   4   1 -12   17.65    2.32
  -4   1  12   12.26    1.67
   3  -1 -12    2.97    1.02
  -3  -1  12    2.63    0.93
  -3   1  12    3.11    0.95
  -3   1  12    2.92    1.20
   3   1 -12    3.64    1.16
   2  -1 -12   92.98    4.63
  -2  -1  12   88.79    4.40
   2   1 -12   96.97    4.82
  -2   1  12   97.45    4.49
  -2   1  12   85.88    4.66
  -1  -1  12   19.34    1.76
   1  -1 -12   20.18    1.91
  -1   1  12   24.07    1.87
   1   1 -12   19.84    2.01
  -1   1  12   23.58    2.04
   0  -1 -12   10.35    1.60
   0  -1  12   11.84    1.69
   0  -1 -12    9.73    1.62
   0   1  12    8.92    1.56
   0   1 -12   10.14    1.78
   0   1  12   14.24    2.00
  -1  -1 -12   25.12    2.18
   1  -1  12   31.12    2.15
  -1  -1 -12   24.90    2.18
   1   1  12   29.42    2.18
  -1   1 -12   23.58    2.27
   1   1  12   22.56    2.06
  -2  -1 -12    0.85    0.84
   2  -1  12    0.86    0.68
  -2  -1 -12    0.78    0.89
  -2   1 -12    0.33    0.83
   2   1  12    0.47    0.68
  -3  -1 -12   16.00    2.03
  -3  -1 -12   15.90    2.27
   3  -1  12   19.40    2.24
   3   1  12   15.85    2.21
  -3   1 -12   11.94    2.07
  -4  -1 -12    2.24    1.23
   4  -1  12    3.65    1.17
  -4  -1 -12    2.50    1.01
  -4   1 -12    2.59    1.32
   4   1  12    2.52    1.13
   5  -1  12    1.56    1.01
  -5  -1 -12    1.14    1.08
  -5  -1 -12    1.75    1.37
   5   1  12    2.98    1.31
  -5   1 -12   -0.16    1.16
   6  -1  12    6.70    1.71
  -6  -1 -12    5.11    1.54
   6   1  12    4.82    1.65
  -6   1 -12    5.72    1.86
  -6  -2  12    2.70    1.25
   6  -2 -12    1.79    1.09
  -6   2  12    2.80    1.36
   5  -2 -12   32.66    2.76
  -5  -2  12   39.71    2.80
  -5   2  12   35.08    3.07
   5   2 -12   34.92    3.06
   4  -2 -12   12.42    1.97
  -4  -2  12   10.77    1.79
  -4   2  12   12.05    2.12
   4   2 -12   14.73    1.93
   4   2 -12   15.07    2.21
   3  -2 -12   42.69    2.91
  -3  -2  12   45.04    2.88
  -3   2  12   40.55    3.09
   3   2 -12   43.87    3.08
   3   2 -12   43.29    2.93
  -3   2  12   36.08    2.58
   2  -2 -12    0.69    0.74
  -2  -2  12    1.17    0.90
   2   2 -12    1.25    0.89
   2   2 -12    0.83    0.93
  -2   2  12    1.47    0.78
  -2   2  12    1.46    1.03
  -1  -2  12    9.52    1.54
   1  -2 -12    9.67    1.63
   1   2 -12    9.23    1.65
  -1   2  12    6.12    1.45
  -1   2  12   11.39    1.79
   1   2 -12    9.71    1.86
   0  -2 -12   32.34    2.33
   0  -2 -12   24.55    2.32
   0  -2  12   28.66    2.16
   0   2  12   30.85    2.47
   0   2  12   27.51    2.23
   0   2 -12   21.01    2.78
   0   2 -12   25.53    2.43
  -1  -2 -12   54.47    3.54
   1  -2  12   63.19    3.40
  -1  -2 -12   56.97    3.37
  -1   2 -12   46.41    3.55
   1   2  12   54.83    3.40
   1   2  12   60.42    3.61
   2  -2  12   13.37    1.80
  -2  -2 -12   11.76    1.88
  -2  -2 -12   10.87    1.77
   2   2  12   12.04    2.00
  -2   2 -12   10.67    2.07
   3  -2  12    7.69    1.46
  -3  -2 -12    9.32    1.76
  -3  -2 -12    8.91    1.70
   3   2  12    6.98    1.60
  -3   2 -12    7.65    1.87
   4  -2  12   11.57    1.87
  -4  -2 -12    9.20    1.78
  -4  -2 -12    9.10    1.85
   4   2  12    8.42    1.81
  -4   2 -12    6.92    1.81
  -5  -2 -12    8.52    1.75
   5  -2  12    6.37    1.46
  -5   2 -12    7.85    2.19
   5   2  12    9.53    2.06
  -6  -2 -12   -0.21    1.17
  -6   2 -12    1.20    1.43
   6   2  12    1.46    1.35
  -5  -3  12   12.36    2.06
   5  -3 -12   12.58    2.19
  -5   3  12   10.12    2.24
   5   3 -12   12.98    2.08
   4  -3 -12   11.47    2.02
  -4  -3  12   18.10    2.32
  -4   3  12   21.12    2.88
   4   3 -12   21.23    2.52
   3  -3 -12    5.05    1.44
  -3  -3  12    6.04    1.47
   3   3 -12    7.80    1.66
  -3   3  12    5.04    1.50
   3   3 -12    6.84    1.77
   2  -3 -12   49.58    3.35
  -2  -3  12   57.54    3.39
  -2   3  12   53.72    3.72
   2   3 -12   47.92    3.30
  -2   3  12   47.24    3.22
   2   3 -12   58.70    3.76
   1  -3 -12   50.01    3.15
  -1  -3  12   49.32    3.10
   1   3 -12   43.77    3.40
  -1   3  12   43.33    3.11
  -1   3  12   45.78    3.37
   1   3 -12   48.00    3.19
   0  -3 -12   14.74    2.18
   0  -3  12   12.34    1.74
   0  -3 -12   12.75    1.81
   0  -3  12   12.35    1.87
   0   3  12   12.36    2.06
   0   3  12   11.28    2.05
   0   3 -12   15.40    2.04
   0   3 -12   14.28    2.33
   1  -3  12   14.46    1.82
   1  -3  12   17.01    2.13
  -1  -3 -12   15.29    2.32
  -1  -3 -12   17.24    2.19
  -1   3 -12   23.13    2.41
   1   3  12   16.05    2.46
  -1   3 -12   17.10    2.68
   1   3  12   19.65    2.69
  -2  -3 -12   18.65    2.48
   2  -3  12   18.75    2.26
   2  -3  12   18.51    2.01
  -2  -3 -12   19.61    1.99
   2   3  12   18.84    2.56
  -2   3 -12   13.40    2.36
   3  -3  12    9.90    1.47
  -3  -3 -12   10.51    1.99
   3  -3  12   10.72    1.77
  -3  -3 -12    9.80    1.81
   3   3  12    8.77    1.94
  -3   3 -12    7.64    2.00
   4  -3  12    0.25    0.78
  -4  -3 -12    0.16    1.07
   4  -3  12    1.31    0.89
  -4   3 -12    0.25    1.30
   4   3  12    0.93    1.15
  -5  -3 -12   12.59    2.13
   5   3  12    9.27    2.00
  -5   3 -12    9.20    2.33
  -4  -4  12    4.11    1.53
   4  -4 -12    3.92    1.42
   4   4 -12    7.12    1.78
  -4   4  12    8.24    1.97
  -3  -4  12   30.02    2.74
   3  -4 -12   27.64    2.59
   3   4 -12   31.05    2.84
  -3   4  12   20.59    2.97
  -2  -4  12   12.35    1.99
   2  -4 -12    8.77    1.78
   2   4 -12   18.07    2.81
   2   4 -12   16.52    2.34
  -2   4  12   15.98    2.61
   1  -4 -12   15.51    2.17
  -1  -4  12   23.36    2.20
  -1   4  12   21.49    2.92
   1   4 -12   19.27    2.83
   1   4 -12   20.58    2.59
  -1   4  12   20.49    2.76
   0  -4  12   13.87    2.01
   0  -4  12   12.20    1.90
   0  -4 -12   10.30    1.70
   0  -4 -12   14.51    2.41
   0   4  12   15.36    2.50
   0   4 -12   12.84    2.03
   0   4 -12   11.08    2.29
   0   4  12   11.33    2.17
  -1  -4 -12   23.23    2.26
  -1  -4 -12   20.44    2.73
   1  -4  12   23.61    2.23
   1  -4  12   26.45    2.36
  -1   4 -12   27.68    2.99
   1   4  12   22.32    3.09
   1   4  12   34.43    3.75
  -1   4 -12   25.10    3.40
   2  -4  12   13.96    1.99
   2  -4  12   13.22    1.97
  -2  -4 -12   12.78    2.01
  -2  -4 -12   13.46    2.24
   2   4  12   15.62    2.69
  -2   4 -12   13.26    2.66
   3  -4  12    1.15    1.03
  -3  -4 -12    1.14    1.26
   3  -4  12    0.71    0.91
  -3   4 -12    0.38    1.24
   3   4  12    2.29    1.33
   4  -4  12    7.17    1.62
  -4  -4 -12    9.09    2.12
   4  -4  12    8.14    1.67
   4   4  12    6.52    1.94
  -4   4 -12    5.22    2.01
   1  -5 -12   12.86    2.35
  -1  -5  12   11.17    2.05
   1  -5 -12    9.09    1.82
   1   5 -12   11.43    2.36
   1   5 -12   10.46    2.07
  -1   5  12   12.27    2.34
   0  -5 -12    2.12    1.44
   0  -5 -12    2.80    1.31
   0  -5  12    3.88    1.42
   0  -5  12    5.00    1.51
   0   5  12    2.94    1.54
   0   5 -12    4.67    1.65
   0   5 -12    4.52    1.59
   0   5  12    2.00    1.30
   1  -5  12    7.73    1.78
   1  -5  12    4.40    1.57
  -1  -5 -12    6.07    1.80
  -1  -5 -12    5.71    1.67
   1   5  12    5.36    1.82
   1   5  12    8.12    2.04
  -1   5 -12    9.10    1.98
  -1   5 -12    5.14    1.94
  -6   0  13   17.50    2.63
   6   0 -13   26.95    3.11
   5   0 -13    5.48    1.55
  -5   0  13    5.37    1.50
   4   0 -13    0.51    0.87
  -4   0  13   -0.07    0.74
  -4   0  13    0.94    1.05
  -3   0  13   57.47    3.52
   3   0 -13   60.99    3.68
  -3   0  13   63.31    3.46
   2   0 -13    9.48    1.78
  -2   0  13    9.63    1.58
  -2   0  13    7.74    1.51
  -1   0  13   29.02    2.42
   1   0 -13   33.66    2.60
  -1   0  13   33.20    2.32
   0   0  13    4.90    1.17
   0   0 -13    6.13    1.42
   1   0  13   39.25    2.60
  -1   0 -13   29.84    2.63
  -2   0 -13   60.70    3.88
   2   0  13   56.32    3.47
   3   0  13   46.11    3.19
  -3   0 -13   49.98    3.59
   4   0  13    2.22    1.08
  -4   0 -13    2.36    1.36
   5   0  13   86.98    4.92
  -5   0 -13   79.39    5.15
  -5  -1  13   23.48    2.19
   5  -1 -13   24.38    2.31
  -5   1  13   20.25    2.58
   5   1 -13   24.44    2.42
   4  -1 -13   59.75    3.68
  -4  -1  13   60.78    3.51
   4   1 -13   64.43    3.90
  -4   1  13   56.69    3.82
   3  -1 -13   27.16    2.35
  -3  -1  13   26.45    2.19
  -3   1  13   25.65    2.10
   3   1 -13   29.36    2.50
  -3   1  13   25.84    2.86
  -2  -1  13   16.32    2.03
   2  -1 -13   22.72    2.66
  -2   1  13   17.05    1.68
   2   1 -13   22.88    2.74
  -2   1  13   15.67    2.17
  -1  -1  13   27.56    2.18
   1  -1 -13   23.56    2.14
   1   1 -13   25.27    2.37
  -1   1  13   25.86    2.26
  -1   1  13   30.96    2.21
   0  -1 -13  118.47    5.59
   0  -1  13  117.77    5.38
   0  -1 -13  111.29    5.52
   0   1  13  115.58    5.44
   0   1  13  117.31    5.49
   0   1 -13  101.11    5.61
  -1  -1 -13   26.66    2.38
  -1  -1 -13   27.41    2.37
   1  -1  13   25.94    2.14
  -1   1 -13   27.12    2.55
   1   1  13   28.40    2.31
   1   1  13   34.78    2.47
  -2  -1 -13   61.96    3.81
   2  -1  13   66.93    3.77
  -2  -1 -13   68.39    4.08
   2   1  13   62.18    3.81
  -2   1 -13   69.18    4.26
  -3  -1 -13   10.61    1.99
  -3  -1 -13   14.11    1.93
   3  -1  13   11.80    1.90
   3   1  13   10.96    1.93
  -3   1 -13   10.17    2.15
  -4  -1 -13   22.48    2.80
   4  -1  13   22.53    2.74
  -4  -1 -13   17.83    2.17
  -4   1 -13   19.11    2.88
   4   1  13   22.59    2.90
   5  -1  13   18.14    2.60
  -5  -1 -13   20.06    2.53
  -5   1 -13   15.41    2.77
   5   1  13   19.75    2.88
   5  -2 -13    9.49    1.85
  -5  -2  13    8.85    1.75
  -5   2  13    5.08    1.68
   4  -2 -13    4.93    1.38
  -4  -2  13    5.60    1.47
  -4   2  13    4.91    1.56
   4   2 -13    7.90    1.77
  -3  -2  13   12.59    1.92
   3  -2 -13   16.03    2.20
  -3   2  13   18.40    2.58
  -3   2  13   12.63    1.84
   3   2 -13   20.82    2.80
   2  -2 -13   35.29    2.58
  -2  -2  13   30.85    2.42
  -2   2  13   30.32    2.46
  -2   2  13   34.24    2.83
   2   2 -13   32.08    2.83
   1  -2 -13   17.96    2.34
  -1  -2  13   12.96    1.85
   1   2 -13   16.58    2.54
  -1   2  13   15.64    2.14
  -1   2  13   17.82    2.44
   0  -2 -13   19.03    2.44
   0  -2 -13    9.85    1.73
   0  -2  13   11.88    1.81
   0   2  13   16.11    2.36
   0   2 -13   13.69    2.22
   0   2  13   16.17    2.21
  -1  -2 -13   30.36    2.69
  -1  -2 -13   25.90    2.37
   1  -2  13   32.53    2.45
   1   2  13   28.88    2.56
  -1   2 -13   27.18    2.77
   1   2  13   27.49    2.39
  -2  -2 -13   39.78    2.92
   2  -2  13   32.29    2.55
  -2  -2 -13   40.09    3.02
   2   2  13   36.01    2.84
  -2   2 -13   32.06    3.08
  -3  -2 -13   65.09    3.92
  -3  -2 -13   52.71    3.69
   3  -2  13   55.27    3.47
   3   2  13   56.29    3.79
  -3   2 -13   47.12    3.91
  -4  -2 -13    6.72    2.28
  -4  -2 -13    5.87    1.68
   4  -2  13    7.60    1.65
  -4   2 -13    3.56    1.72
   4   2  13    6.47    1.78
   5  -2  13   18.84    2.68
  -5  -2 -13   21.18    2.71
  -5   2 -13   17.61    3.14
   5   2  13   27.13    3.51
   4  -3 -13   14.91    2.23
  -4  -3  13   17.73    2.39
  -4   3  13   15.49    2.55
  -3  -3  13   30.12    2.63
   3  -3 -13   29.23    2.61
   3   3 -13   29.58    2.85
  -3   3  13   29.16    3.41
  -2  -3  13    6.67    1.54
   2  -3 -13    5.91    1.38
   2   3 -13    7.68    2.05
  -2   3  13    4.97    1.35
  -2   3  13    5.64    1.57
   1  -3 -13   20.06    2.46
  -1  -3  13   17.53    2.30
  -1   3  13   22.23    2.85
   1   3 -13   22.30    3.02
  -1   3  13   18.18    2.46
   0  -3 -13   22.59    2.21
   0  -3  13   25.14    2.21
   0  -3 -13   26.41    3.09
   0   3  13   21.88    2.86
   0   3  13   27.07    3.18
   0   3 -13   21.02    2.93
   1  -3  13   23.83    2.64
  -1  -3 -13   21.84    2.21
  -1  -3 -13   24.03    2.93
   1   3  13   31.94    3.55
   1   3  13   19.43    2.72
  -1   3 -13   20.13    3.03
  -2  -3 -13    8.99    1.83
  -2  -3 -13    9.37    1.98
   2  -3  13   10.22    1.77
  -2   3 -13   11.86    2.43
   2   3  13    8.98    1.93
  -3  -3 -13   21.98    2.99
  -3  -3 -13   17.58    2.54
   3  -3  13   18.22    2.32
  -3   3 -13   12.89    2.50
   3   3  13   15.12    2.58
   4  -3  13   31.13    2.65
  -4  -3 -13   35.90    3.20
  -4   3 -13   28.19    3.86
   4   3  13   32.95    3.23
  -3  -4  13   22.80    2.81
   3  -4 -13   20.48    2.77
   3   4 -13   25.94    3.01
  -3   4  13   22.98    3.26
   2  -4 -13   21.02    2.73
  -2  -4  13   25.36    2.44
  -2   4  13   22.94    3.20
   2   4 -13   22.13    3.16
   2   4 -13   24.90    2.90
  -1  -4  13    7.73    1.64
   1  -4 -13    6.41    1.52
   1  -4 -13    7.81    1.99
  -1   4  13    4.57    1.56
   1   4 -13    9.00    1.89
  -1   4  13    8.21    1.98
   1   4 -13    7.21    2.00
   0  -4 -13   19.06    2.84
   0  -4  13   17.04    2.32
   0  -4  13   15.77    2.21
   0  -4 -13   13.00    2.03
   0   4  13   18.26    2.81
   0   4 -13   17.28    2.42
   0   4 -13   14.74    2.81
   0   4  13   16.38    2.54
   1  -4  13   26.60    2.85
  -1  -4 -13   32.12    3.63
  -1  -4 -13   27.29    2.50
   1  -4  13   25.21    2.39
   1   4  13   32.64    3.82
  -1   4 -13   29.94    2.76
  -1   4 -13   28.01    3.63
   1   4  13   27.66    3.45
   2  -4  13    5.81    1.63
  -2  -4 -13    4.59    2.09
   2  -4  13    6.58    1.62
  -2  -4 -13   12.25    2.26
   2   4  13    6.38    1.87
  -2   4 -13    4.52    1.75
   5   0 -14   36.26    2.96
  -4   0  14   16.23    2.12
   4   0 -14   21.26    2.72
  -3   0  14    7.01    1.40
   3   0 -14    9.50    1.86
   2   0 -14    3.72    1.28
  -2   0  14    3.03    1.00
  -1   0  14    2.43    1.00
   1   0 -14    1.81    1.06
   0   0  14   29.62    2.31
   0   0 -14   25.71    2.47
   1   0  14   27.73    2.27
  -1   0 -14   27.37    2.57
   2   0  14    1.22    0.87
  -2   0 -14    1.86    1.23
   3   0  14   54.16    3.57
  -3   0 -14   47.71    3.74
  -4   0 -14   53.64    4.09
   4   0  14   54.89    3.73
   5   0  14    0.44    1.05
  -5   0 -14    1.33    1.48
  -5  -1  14    1.08    1.26
   5  -1 -14    1.69    1.17
  -5   1  14    3.01    1.49
   5   1 -14    0.73    1.18
  -4  -1  14   -0.03    0.94
   4  -1 -14    1.15    0.96
   4   1 -14    0.20    0.95
  -4   1  14    0.08    1.04
   3  -1 -14   39.45    3.02
  -3  -1  14   43.02    2.88
   3   1 -14   37.15    2.99
  -3   1  14   35.70    2.65
  -3   1  14   35.41    2.94
  -2  -1  14   11.87    1.79
   2  -1 -14   15.34    2.28
   2   1 -14   14.19    2.27
  -2   1  14   10.02    1.80
  -2   1  14   10.49    1.76
   1  -1 -14    1.27    0.95
  -1  -1  14    1.46    0.88
  -1   1  14    1.03    0.94
   1   1 -14    2.25    1.13
  -1   1  14    2.74    1.06
   0  -1 -14   26.59    2.41
   0  -1 -14   30.35    3.02
   0  -1  14   26.12    2.19
   0   1  14   24.38    2.26
   0   1  14   24.18    2.18
   0   1 -14   27.06    3.16
  -1  -1 -14   -0.14    0.86
   1  -1  14    0.59    0.70
  -1  -1 -14    0.57    0.93
   1   1  14    0.14    0.81
   1   1  14    0.75    0.72
  -1   1 -14   -0.01    1.06
  -2  -1 -14   26.99    2.64
  -2  -1 -14   25.10    3.49
   2  -1  14   25.23    2.25
  -2   1 -14   23.79    3.08
   2   1  14   24.03    2.30
  -3  -1 -14   10.48    2.13
   3  -1  14    9.22    1.76
   3   1  14    8.09    1.72
  -3   1 -14    6.68    1.95
  -4  -1 -14    9.21    2.12
   4  -1  14    8.53    1.84
   4   1  14    9.69    2.03
  -4   1 -14    8.10    2.15
   4  -2 -14    8.16    1.79
  -4  -2  14    8.10    1.62
   4   2 -14   10.97    2.28
  -4   2  14    7.55    1.78
   3  -2 -14    1.74    0.99
  -3  -2  14    0.20    0.84
   3   2 -14    0.85    1.26
  -3   2  14    1.29    1.16
  -2  -2  14    2.83    1.11
   2  -2 -14    2.42    1.17
  -2   2  14    2.75    1.17
   2   2 -14    3.45    1.44
  -2   2  14    0.87    0.95
   1  -2 -14    1.09    0.98
  -1  -2  14    0.84    1.02
   1   2 -14    0.21    1.08
  -1   2  14    1.03    1.00
  -1   2  14    0.76    0.80
   0  -2 -14   13.76    2.26
   0  -2  14    7.47    1.53
   0  -2 -14    9.15    1.78
   0   2  14    8.79    1.64
   0   2 -14   11.99    2.28
   0   2  14   11.79    2.05
  -1  -2 -14    0.94    1.00
  -1  -2 -14    1.78    1.17
   1  -2  14    0.78    0.85
   1   2  14    1.68    1.12
   1   2  14    4.18    1.31
  -1   2 -14    3.08    1.58
  -2  -2 -14    4.05    1.51
   2  -2  14    4.90    1.29
  -2  -2 -14    5.48    1.54
   2   2  14    6.68    1.70
  -2   2 -14    6.17    1.81
  -3  -2 -14   12.23    2.23
  -3  -2 -14   13.74    2.18
   3  -2  14   14.38    2.22
  -3   2 -14    9.31    2.27
   3   2  14    8.81    1.98
   4  -2  14   40.58    3.09
  -4  -2 -14   34.59    3.14
   4   2  14   33.71    3.11
  -4   2 -14   30.76    3.96
   3  -3 -14    2.64    1.20
  -3  -3  14    2.98    1.44
   3   3 -14    3.72    1.60
  -3   3  14    2.47    1.30
  -2  -3  14   16.04    2.24
   2  -3 -14   14.19    2.15
   2   3 -14   15.31    2.76
  -2   3  14   12.56    2.30
  -2   3  14   15.41    2.53
  -1  -3  14   15.39    2.20
   1  -3 -14   19.63    2.55
  -1   3  14   23.13    2.97
  -1   3  14   17.41    2.66
   1   3 -14   25.29    3.34
   0  -3  14   22.48    2.71
   0  -3 -14   23.68    2.41
   0  -3 -14   20.69    2.95
   0   3  14   21.49    3.00
   0   3  14   22.29    3.01
   0   3 -14   24.70    3.38
   1  -3  14   15.26    2.23
  -1  -3 -14   15.43    2.47
  -1  -3 -14   13.26    2.06
  -1   3 -14   16.75    2.89
   1   3  14   15.95    2.56
   1   3  14   14.52    2.48
  -2  -3 -14   16.20    2.56
  -2  -3 -14   16.10    2.38
   2  -3  14   14.47    2.14
  -2   3 -14    8.20    2.02
   2   3  14   11.19    2.20
   3  -3  14    2.99    1.23
  -3  -3 -14    4.54    1.65
  -3   3 -14    2.16    1.64
   3   3  14    1.24    1.24
  -4   0  15   15.96    2.16
   4   0 -15   21.51    2.87
   3   0 -15    1.61    1.18
  -3   0  15    0.69    0.84
  -2   0  15   17.04    2.27
   2   0 -15   20.67    2.87
   1   0 -15   14.25    2.32
  -1   0  15   14.47    2.13
   0   0  15   14.97    2.18
   0   0 -15   12.58    2.16
   1   0  15   16.85    2.34
  -1   0 -15    9.99    2.10
  -2   0 -15   11.04    2.24
   2   0  15   11.52    2.04
   3   0  15    2.12    1.13
  -3   0 -15    1.37    1.39
  -3  -1  15    7.73    1.72
   3  -1 -15    7.90    1.72
   3   1 -15    8.30    2.00
  -3   1  15    7.64    1.59
  -3   1  15    8.25    2.33
   2  -1 -15   17.37    2.41
  -2  -1  15   13.07    2.01
  -2   1  15    9.75    2.87
  -2   1  15   13.36    2.13
   2   1 -15   14.56    2.48
  -1  -1  15    5.53    1.38
   1  -1 -15    5.95    1.70
   1   1 -15    5.64    1.74
  -1   1  15    4.96    1.31
   0  -1  15    0.23    0.62
   0  -1 -15    0.86    1.04
   0   1  15    0.45    0.73
   0   1 -15    1.55    1.20
   1  -1  15    9.28    1.74
  -1  -1 -15   11.23    2.10
   1   1  15   10.02    1.82
  -1   1 -15    7.91    2.00
  -2  -1 -15   18.66    2.78
   2  -1  15   17.92    2.39
   2   1  15   16.66    2.50
  -2   1 -15   16.84    2.71
   3  -1  15    7.74    1.78
  -3  -1 -15    6.61    1.93
   3   1  15    5.91    1.60
  -3   1 -15    7.47    1.99
  -3  -2  15    7.68    1.71
   3  -2 -15    7.80    1.85
   3   2 -15    9.19    2.22
  -3   2  15    6.63    1.73
   2  -2 -15    0.37    1.04
  -2  -2  15   -0.64    0.92
  -2   2  15    0.39    1.13
   2   2 -15   -0.81    1.09
  -2   2  15    0.10    0.80
   1  -2 -15    2.74    1.19
  -1  -2  15    3.55    1.29
   1  -2 -15    3.98    1.56
  -1   2  15    3.37    1.34
   1   2 -15    3.37    1.56
  -1   2  15    2.87    1.22
   0  -2  15    0.23    0.82
   0  -2 -15   -0.11    1.13
   0  -2 -15   -0.50    0.85
   0   2 -15    0.59    1.05
   0   2  15    0.98    1.01
   0   2  15    0.21    0.69
   1  -2  15   11.93    1.95
  -1  -2 -15   14.09    2.36
  -1  -2 -15   10.39    2.04
   1   2  15   16.04    2.51
   1   2  15   13.31    2.28
  -1   2 -15   11.35    2.41
  -2  -2 -15    8.95    1.94
   2  -2  15    7.64    1.69
  -2  -2 -15    8.18    1.93
  -2   2 -15   11.19    2.48
   2   2  15   10.66    2.10
  -1  -3  15    6.38    1.59
   1  -3 -15    5.82    1.85
   1   3 -15   10.56    2.34
  -1   3  15    4.23    1.62
   0  -3 -15    9.65    1.90
   0  -3 -15   11.53    2.37
   0  -3  15   12.34    2.12
   0   3  15   11.21    2.28
   0   3 -15   14.15    2.72
   0   3  15    7.39    1.81
  -2   0  16   49.80    3.37
   2   0 -16   45.60    3.55
  -1   0  16   11.71    2.05
   1   0 -16    8.93    1.95
   0   0  16    6.41    1.55
   0   0 -16    5.02    1.60
   1   0  16    6.59    1.60
  -1   0 -16    5.07    1.76
  -2   0 -16    4.59    1.75
   2   0  16    5.66    1.62
  -1  -1  16   11.10    1.91
   1  -1 -16   15.38    2.59
  -1   1  16   13.04    2.17
   1   1 -16   10.18    2.28
   0  -1  16   20.69    2.63
   0  -1 -16   28.54    3.37
   0   1  16   26.38    3.18
   0   1 -16   22.54    3.16
   1  -1  16   14.22    2.20
  -1  -1 -16   11.06    2.28
  -1   1 -16   14.64    2.58
   1   1  16   13.22    2.29
   0   0   0    0.00    0.00
;
_shelx_hkl_checksum    2999
