# Supplementary material for: Insecticidal and Repellent Properties of Rapid-Acting Fluorine-Containing Compounds against Aedes aegypti Mosquitoes
Source: ACS Infect Dis. 2023 Jun 13;9(7):1396–407. doi: 10.1021/acsinfecdis.3c00161 (PMC10353007; doi:10.1021/acsinfecdis.3c00161)
Supplement: Supplementary file 3 — id3c00161_si_003.cif [file id3c00161_si_003.cif]

 
data_18bek69h
 
_audit_creation_method            'SHELXL-2018/3'
_shelx_SHELXL_version_number      '2018/3'
_chemical_name_systematic         ?
_chemical_name_common             ?
_chemical_melting_point           ?
_chemical_formula_moiety          ?
_chemical_formula_sum
 'C8 H2 Cl3 F5 O' 
_chemical_formula_weight          315.45

loop_
 _atom_type_symbol
 _atom_type_description
 _atom_type_scat_dispersion_real
 _atom_type_scat_dispersion_imag
 _atom_type_scat_source
 'C'  'C'   0.0033   0.0016
 'International Tables Vol C Tables 4.2.6.8 and 6.1.1.4'
 'H'  'H'   0.0000   0.0000
 'International Tables Vol C Tables 4.2.6.8 and 6.1.1.4'
 'O'  'O'   0.0106   0.0060
 'International Tables Vol C Tables 4.2.6.8 and 6.1.1.4'
 'F'  'F'   0.0171   0.0103
 'International Tables Vol C Tables 4.2.6.8 and 6.1.1.4'
 'Cl'  'Cl'   0.1484   0.1585
 'International Tables Vol C Tables 4.2.6.8 and 6.1.1.4'
 
_space_group_crystal_system       monoclinic
_space_group_IT_number            4
_space_group_name_H-M_alt         'P 21'
_space_group_name_Hall            'P 2yb'
 
_shelx_space_group_comment
;
The symmetry employed for this shelxl refinement is uniquely defined
by the following loop, which should always be used as a source of
symmetry information in preference to the above space-group names.
They are only intended as comments.
;
 
loop_
 _space_group_symop_operation_xyz
 'x, y, z'
 '-x, y+1/2, -z'
 
_cell_length_a                    7.3386(7)
_cell_length_b                    5.7238(5)
_cell_length_c                    12.3016(11)
_cell_angle_alpha                 90
_cell_angle_beta                  90.5707(14)
_cell_angle_gamma                 90
_cell_volume                      516.70(8)
_cell_formula_units_Z             2
_cell_measurement_temperature    100(2)
_cell_measurement_reflns_used      2804
_cell_measurement_theta_min        2.78
_cell_measurement_theta_max       28.26
 
_exptl_crystal_description       'needle'
_exptl_crystal_colour            'colourless'
_exptl_crystal_density_meas       ?
_exptl_crystal_density_method     ?
_exptl_crystal_density_diffrn     2.028          
_exptl_crystal_F_000              308
_exptl_transmission_factor_min    ?
_exptl_transmission_factor_max    ?
_exptl_crystal_size_max           0.250
_exptl_crystal_size_mid           0.120
_exptl_crystal_size_min           0.030
_exptl_absorpt_coefficient_mu     0.936
_shelx_estimated_absorpt_T_min    0.800
_shelx_estimated_absorpt_T_max    0.972
_exptl_absorpt_correction_type    multi-scan
_exptl_absorpt_correction_T_min   0.6218  
_exptl_absorpt_correction_T_max   0.7457
_exptl_absorpt_process_details    SADABS
_exptl_absorpt_special_details    ?
_diffrn_ambient_temperature       100(2)
_diffrn_radiation_wavelength      0.71073
_diffrn_radiation_type            MoK\a
_diffrn_radiation_source         'sealed tube'
_diffrn_measurement_device_type  'Bruker APEX-II CCD'
_diffrn_measurement_method       '\w scans'
_diffrn_detector_area_resol_mean  ?
_diffrn_reflns_number             7695
_diffrn_reflns_av_unetI/netI      0.0366
_diffrn_reflns_av_R_equivalents   0.0314
_diffrn_reflns_limit_h_min        -9
_diffrn_reflns_limit_h_max        9
_diffrn_reflns_limit_k_min        -7
_diffrn_reflns_limit_k_max        7
_diffrn_reflns_limit_l_min        -16
_diffrn_reflns_limit_l_max        16
_diffrn_reflns_theta_min          1.655
_diffrn_reflns_theta_max          28.334
_diffrn_reflns_theta_full         25.242
_diffrn_measured_fraction_theta_max   0.999
_diffrn_measured_fraction_theta_full  1.000
_diffrn_reflns_Laue_measured_fraction_max    0.999
_diffrn_reflns_Laue_measured_fraction_full   1.000
_diffrn_reflns_point_group_measured_fraction_max   0.998
_diffrn_reflns_point_group_measured_fraction_full  1.000
_reflns_number_total              2582
_reflns_number_gt                 2391
_reflns_threshold_expression      'I > 2\s(I)'
_reflns_Friedel_coverage          0.820
_reflns_Friedel_fraction_max      0.997
_reflns_Friedel_fraction_full     1.000
 
_reflns_special_details
;
 Reflections were merged by SHELXL according to the crystal
 class for the calculation of statistics and refinement.
 
 _reflns_Friedel_fraction is defined as the number of unique
 Friedel pairs measured divided by the number that would be
 possible theoretically, ignoring centric projections and
 systematic absences.
;
 
_computing_data_collection       'Bruker APEX2'
_computing_cell_refinement       'Bruker SAINT'
_computing_data_reduction        'Bruker SAINT'
_computing_structure_solution    'SHELXT (Sheldrick 2015)'
_computing_structure_refinement 'SHELXL-2018/3 (Sheldrick, 2018)'
_computing_molecular_graphics    'Bruker SHELXTL'
_computing_publication_material  'Bruker SHELXTL'
_refine_special_details           ?
_refine_ls_structure_factor_coef  Fsqd
_refine_ls_matrix_type            full
_refine_ls_weighting_scheme       calc
_refine_ls_weighting_details
'w=1/[\s^2^(Fo^2^)+(0.0367P)^2^] where P=(Fo^2^+2Fc^2^)/3'
_atom_sites_solution_primary      ?
_atom_sites_solution_secondary    ?
_atom_sites_solution_hydrogens    mixed
_refine_ls_hydrogen_treatment     mixed
_refine_ls_extinction_method      none
_refine_ls_extinction_coef        .
_refine_ls_abs_structure_details
;
 Flack x determined using 997 quotients [(I+)-(I-)]/[(I+)+(I-)]
 (Parsons, Flack and Wagner, Acta Cryst. B69 (2013) 249-259).
;
_refine_ls_abs_structure_Flack    0.10(3)
_chemical_absolute_configuration  rmad
_refine_ls_number_reflns          2582
_refine_ls_number_parameters      158
_refine_ls_number_restraints      3
_refine_ls_R_factor_all           0.0346
_refine_ls_R_factor_gt            0.0313
_refine_ls_wR_factor_ref          0.0688
_refine_ls_wR_factor_gt           0.0677
_refine_ls_goodness_of_fit_ref    1.044
_refine_ls_restrained_S_all       1.043
_refine_ls_shift/su_max           0.000
_refine_ls_shift/su_mean          0.000
 
loop_
 _atom_site_label
 _atom_site_type_symbol
 _atom_site_fract_x
 _atom_site_fract_y
 _atom_site_fract_z
 _atom_site_U_iso_or_equiv
 _atom_site_adp_type
 _atom_site_occupancy
 _atom_site_site_symmetry_order  
 _atom_site_calc_flag
 _atom_site_refinement_flags_posn
 _atom_site_refinement_flags_adp
 _atom_site_refinement_flags_occupancy
 _atom_site_disorder_assembly
 _atom_site_disorder_group
Cl1 Cl 0.89474(12) 0.17996(15) 0.05532(7) 0.0248(2) Uani 1 1 d . . . . .
Cl2 Cl 0.78665(12) -0.25103(14) 0.15684(7) 0.0234(2) Uani 1 1 d . . . . .
Cl3 Cl 0.86372(11) 0.15496(15) 0.28740(6) 0.02326(19) Uani 1 1 d . . . . .
F1 F 0.3611(3) -0.2988(3) 0.16490(14) 0.0209(5) Uani 1 1 d . . . . .
F2 F 0.1440(3) -0.4059(4) 0.32888(16) 0.0238(5) Uani 1 1 d . . . . .
F3 F 0.1103(3) -0.1163(4) 0.50192(16) 0.0267(5) Uani 1 1 d . . . . .
F4 F 0.3063(3) 0.2901(4) 0.50939(16) 0.0260(5) Uani 1 1 d . . . . .
F5 F 0.5169(3) 0.4104(3) 0.34376(16) 0.0209(4) Uani 1 1 d . . . . .
O1 O 0.4921(4) 0.0676(5) 0.05320(19) 0.0223(5) Uani 1 1 d D . . . .
H1 H 0.501(6) 0.182(5) 0.010(2) 0.038(12) Uiso 1 1 d D . . . .
C1 C 0.7689(5) 0.0563(6) 0.1628(3) 0.0177(7) Uani 1 1 d . . . . .
C2 C 0.5685(4) 0.1419(6) 0.1530(2) 0.0161(6) Uani 1 1 d D . . . .
H2 H 0.569722 0.316648 0.153126 0.019 Uiso 1 1 calc R U . . .
C3 C 0.4501(4) 0.0611(6) 0.2471(3) 0.0146(6) Uani 1 1 d . . . . .
C4 C 0.3525(5) -0.1460(6) 0.2475(3) 0.0177(7) Uani 1 1 d . . . . .
C5 C 0.2397(5) -0.2058(6) 0.3323(3) 0.0174(7) Uani 1 1 d . . . . .
C6 C 0.2243(5) -0.0609(6) 0.4211(3) 0.0191(7) Uani 1 1 d . . . . .
C7 C 0.3206(5) 0.1455(7) 0.4243(2) 0.0195(7) Uani 1 1 d . . . . .
C8 C 0.4299(4) 0.2033(5) 0.3382(2) 0.0164(6) Uani 1 1 d . . . . .
 
loop_
 _atom_site_aniso_label
 _atom_site_aniso_U_11
 _atom_site_aniso_U_22
 _atom_site_aniso_U_33
 _atom_site_aniso_U_23
 _atom_site_aniso_U_13
 _atom_site_aniso_U_12
Cl1 0.0264(4) 0.0251(4) 0.0232(4) 0.0044(3) 0.0094(3) -0.0013(4)
Cl2 0.0260(4) 0.0150(4) 0.0292(5) -0.0011(3) 0.0027(3) 0.0015(3)
Cl3 0.0222(4) 0.0273(4) 0.0202(4) -0.0058(4) -0.0033(3) 0.0014(4)
F1 0.0277(10) 0.0189(12) 0.0160(9) -0.0041(8) 0.0028(7) -0.0030(8)
F2 0.0261(11) 0.0190(11) 0.0264(11) 0.0046(8) 0.0045(9) -0.0037(8)
F3 0.0264(11) 0.0352(12) 0.0187(10) 0.0054(9) 0.0094(8) 0.0008(10)
F4 0.0319(12) 0.0287(12) 0.0174(10) -0.0070(9) 0.0035(8) 0.0045(9)
F5 0.0263(11) 0.0142(9) 0.0223(10) -0.0043(8) 0.0013(8) -0.0003(8)
O1 0.0288(13) 0.0247(12) 0.0133(12) 0.0027(10) -0.0027(10) -0.0011(11)
C1 0.0251(19) 0.0138(15) 0.0142(15) 0.0006(12) 0.0014(13) -0.0006(14)
C2 0.0180(15) 0.0173(15) 0.0130(14) -0.0004(13) 0.0016(11) 0.0014(14)
C3 0.0142(15) 0.0153(14) 0.0142(15) 0.0007(12) -0.0002(12) 0.0029(13)
C4 0.0226(17) 0.0153(16) 0.0153(15) 0.0003(12) -0.0014(13) 0.0024(13)
C5 0.0162(16) 0.0151(17) 0.0209(17) 0.0039(13) -0.0014(13) 0.0012(12)
C6 0.0203(17) 0.0227(18) 0.0144(15) 0.0054(13) 0.0023(13) 0.0050(14)
C7 0.0221(16) 0.0219(17) 0.0144(15) 0.0004(14) 0.0002(12) 0.0060(15)
C8 0.0192(15) 0.0130(16) 0.0169(14) 0.0024(12) -0.0024(12) 0.0026(12)
 
_geom_special_details
;
 All esds (except the esd in the dihedral angle between two l.s. planes)
 are estimated using the full covariance matrix.  The cell esds are taken
 into account individually in the estimation of esds in distances, angles
 and torsion angles; correlations between esds in cell parameters are only
 used when they are defined by crystal symmetry.  An approximate (isotropic)
 treatment of cell esds is used for estimating esds involving l.s. planes.
;
 
loop_
 _geom_bond_atom_site_label_1
 _geom_bond_atom_site_label_2
 _geom_bond_distance
 _geom_bond_site_symmetry_2
 _geom_bond_publ_flag
Cl1 C1 1.768(3) . ?
Cl2 C1 1.765(3) . ?
Cl3 C1 1.769(3) . ?
F1 C4 1.342(4) . ?
F2 C5 1.344(4) . ?
F3 C6 1.344(4) . ?
F4 C7 1.339(4) . ?
F5 C8 1.348(4) . ?
O1 C2 1.410(4) . ?
O1 H1 0.844(14) . ?
C1 C2 1.554(5) . ?
C2 C3 1.526(4) . ?
C2 H2 1.0000 . ?
C3 C4 1.385(5) . ?
C3 C8 1.394(4) . ?
C4 C5 1.382(4) . ?
C5 C6 1.377(5) . ?
C6 C7 1.377(5) . ?
C7 C8 1.376(5) . ?
 
loop_
 _geom_angle_atom_site_label_1
 _geom_angle_atom_site_label_2
 _geom_angle_atom_site_label_3
 _geom_angle
 _geom_angle_site_symmetry_1
 _geom_angle_site_symmetry_3
 _geom_angle_publ_flag
C2 O1 H1 106(2) . . ?
C2 C1 Cl2 112.4(2) . . ?
C2 C1 Cl1 108.4(2) . . ?
Cl2 C1 Cl1 109.18(18) . . ?
C2 C1 Cl3 109.3(2) . . ?
Cl2 C1 Cl3 109.01(19) . . ?
Cl1 C1 Cl3 108.44(18) . . ?
O1 C2 C3 110.1(3) . . ?
O1 C2 C1 109.9(2) . . ?
C3 C2 C1 113.0(3) . . ?
O1 C2 H2 107.9 . . ?
C3 C2 H2 107.9 . . ?
C1 C2 H2 107.9 . . ?
C4 C3 C8 116.0(3) . . ?
C4 C3 C2 124.1(3) . . ?
C8 C3 C2 119.9(3) . . ?
F1 C4 C5 116.3(3) . . ?
F1 C4 C3 121.8(3) . . ?
C5 C4 C3 121.9(3) . . ?
F2 C5 C6 119.4(3) . . ?
F2 C5 C4 120.3(3) . . ?
C6 C5 C4 120.3(3) . . ?
F3 C6 C5 120.1(3) . . ?
F3 C6 C7 120.3(3) . . ?
C5 C6 C7 119.6(3) . . ?
F4 C7 C8 120.3(3) . . ?
F4 C7 C6 120.6(3) . . ?
C8 C7 C6 119.1(3) . . ?
F5 C8 C7 116.9(3) . . ?
F5 C8 C3 120.0(3) . . ?
C7 C8 C3 123.1(3) . . ?
 
_refine_diff_density_max    0.288
_refine_diff_density_min   -0.264
_refine_diff_density_rms    0.062

_shelx_res_file
;
TITL 18bek69h in P2(1)
    18bek69h.res
    created by SHELXL-2018/3 at 15:10:23 on 02-Oct-2018
CELL 0.71073   7.33860   5.72380  12.30160  90.0000  90.5707  90.0000
ZERR    2.00   0.00070   0.00050   0.00110   0.0000   0.0014   0.0000
LATT -1
SYMM -X, 0.5+Y, -Z
SFAC C H O F CL
UNIT 16 4 2 10 6
REM PFTE Handedness-1, S-configuration
TEMP -173.150
SIZE 0.03 0.12 0.25
L.S. 5
ACTA
BOND $H
LIST 4
FMAP 2
PLAN -20
DFIX 0.84 0.01 O1 H1
DANG 1.86 0.02 H1 C2

WGHT    0.036700
FVAR       0.37792
CL1   5    0.894735    0.179957    0.055317    11.00000    0.02636    0.02506 =
         0.02324    0.00435    0.00941   -0.00130
CL2   5    0.786655   -0.251034    0.156839    11.00000    0.02596    0.01498 =
         0.02923   -0.00106    0.00269    0.00153
CL3   5    0.863723    0.154962    0.287402    11.00000    0.02223    0.02726 =
         0.02023   -0.00581   -0.00331    0.00138
F1    4    0.361072   -0.298821    0.164901    11.00000    0.02772    0.01894 =
         0.01604   -0.00415    0.00283   -0.00305
F2    4    0.143971   -0.405917    0.328877    11.00000    0.02606    0.01896 =
         0.02645    0.00459    0.00452   -0.00373
F3    4    0.110287   -0.116325    0.501917    11.00000    0.02643    0.03517 =
         0.01867    0.00541    0.00942    0.00081
F4    4    0.306295    0.290054    0.509390    11.00000    0.03189    0.02873 =
         0.01737   -0.00699    0.00348    0.00450
F5    4    0.516890    0.410403    0.343758    11.00000    0.02626    0.01419 =
         0.02231   -0.00429    0.00127   -0.00035
O1    3    0.492097    0.067562    0.053202    11.00000    0.02878    0.02475 =
         0.01331    0.00272   -0.00270   -0.00111
H1    2    0.501152    0.182073    0.010348    11.00000    0.03755
C1    1    0.768946    0.056270    0.162818    11.00000    0.02506    0.01378 =
         0.01424    0.00057    0.00142   -0.00061
C2    1    0.568506    0.141946    0.152978    11.00000    0.01798    0.01727 =
         0.01297   -0.00040    0.00160    0.00137
AFIX  13
H2    2    0.569722    0.316648    0.153126    11.00000   -1.20000
AFIX   0
C3    1    0.450149    0.061085    0.247115    11.00000    0.01419    0.01530 =
         0.01418    0.00072   -0.00016    0.00286
C4    1    0.352534   -0.146024    0.247455    11.00000    0.02262    0.01529 =
         0.01527    0.00027   -0.00141    0.00236
C5    1    0.239697   -0.205845    0.332337    11.00000    0.01625    0.01510 =
         0.02095    0.00393   -0.00140    0.00117
C6    1    0.224270   -0.060899    0.421065    11.00000    0.02029    0.02273 =
         0.01436    0.00538    0.00234    0.00497
C7    1    0.320599    0.145479    0.424346    11.00000    0.02208    0.02192 =
         0.01444    0.00035    0.00022    0.00605
C8    1    0.429946    0.203251    0.338224    11.00000    0.01923    0.01298 =
         0.01686    0.00235   -0.00242    0.00257
HKLF 4


REM  18bek69h in P2(1)
REM wR2 = 0.0688, GooF = S = 1.044, Restrained GooF = 1.043 for all data
REM R1 = 0.0313 for 2391 Fo > 4sig(Fo) and 0.0346 for all 2582 data
REM 158 parameters refined using 3 restraints

END

WGHT      0.0367      0.0000

REM Highest difference peak  0.288,  deepest hole -0.264,  1-sigma level  0.062
Q1    1   0.9229 -0.2619  0.1798  11.00000  0.05    0.28
Q2    1   0.4160  0.1644  0.2775  11.00000  0.05    0.27
Q3    1   0.4701  0.0818  0.3068  11.00000  0.05    0.24
Q4    1   0.4996  0.1099  0.2021  11.00000  0.05    0.24
Q5    1   0.1950 -0.1085  0.3664  11.00000  0.05    0.23
Q6    1   0.2488  0.0638  0.3981  11.00000  0.05    0.22
Q7    1   0.5539  0.2499  0.5023  11.00000  0.05    0.22
Q8    1   0.2213 -0.3438  0.1406  11.00000  0.05    0.22
Q9    1   0.3627  0.1868  0.3734  11.00000  0.05    0.22
Q10   1   0.6358  0.0774  0.1737  11.00000  0.05    0.22
Q11   1   0.8435  0.1591  0.2253  11.00000  0.05    0.22
Q12   1   0.6864 -0.2766  0.1985  11.00000  0.05    0.22
Q13   1   0.7323 -0.2393  0.0937  11.00000  0.05    0.22
Q14   1   0.3047  0.2662  0.0799  11.00000  0.05    0.22
Q15   1   0.8488  0.0754  0.1131  11.00000  0.05    0.21
Q16   1   0.7658  0.1877  0.0822  11.00000  0.05    0.21
Q17   1   0.7547  0.1679  0.0037  11.00000  0.05    0.21
Q18   1   0.7902 -0.2687  0.2214  11.00000  0.05    0.20
Q19   1   0.9465  0.1600  0.2404  11.00000  0.05    0.20
Q20   1   0.3007 -0.1813  0.2965  11.00000  0.05    0.20
;
_shelx_res_checksum   63905

_shelx_hkl_file
;
   1   0   0   20.49    0.67
   1   0   0   22.83    0.62
  -1   0   0   24.17    0.67
   1   0   0   22.91    0.75
  -1   0   0   22.19    0.59
  -1   0   0   22.42    0.73
   2   0   0   68.89    1.56
  -2   0   0   67.72    1.49
  -2   0   0   68.81    1.80
   2   0   0   60.85    1.77
   3   0   0  552.96    9.13
  -3   0   0  557.10    9.04
  -3   0   0  591.82    8.51
   4   0   0   69.49    2.00
   4   0   0   66.05    2.51
  -4   0   0   70.00    2.01
  -4   0   0   73.10    1.99
  -4   0   0   68.63    2.40
  -5   0   0   74.59    2.29
   5   0   0   75.59    2.28
  -5   0   0   78.94    2.89
  -5   0   0   78.09    2.26
   5   0   0   80.32    3.03
  -6   0   0    1.36    0.87
  -6   0   0    0.92    0.59
   6   0   0    0.86    0.66
   6   0   0    0.29    0.85
  -6   0   0   -0.56    0.44
  -7   0   0    3.63    1.20
   7   0   0    3.68    1.34
   8   0   0   25.41    2.85
  -8   0   0   22.49    2.50
   9   0   0   70.72    4.17
  -9   0   0   64.80    3.81
   0  -1   0   -1.15    0.26
   0  -1   0   -1.31    0.29
   0  -1   0   -1.05    0.24
   0  -1   0   -1.33    0.25
  -1  -1   0  166.57    2.52
   1  -1   0  167.91    2.96
   1  -1   0  170.18    3.21
  -1  -1   0  167.76    2.99
  -1  -1   0  170.30    3.12
  -1   1   0  166.32    2.96
  -1   1   0  173.74    2.47
   1   1   0  171.05    2.91
   1   1   0  168.85    2.52
  -1   1   0  170.07    2.48
   2  -1   0  482.26    7.63
  -2  -1   0  466.80    7.48
   2  -1   0  477.68    7.42
  -2  -1   0  462.22    7.37
  -2   1   0  475.84    7.39
   2   1   0  475.04    7.39
  -3  -1   0  440.11    7.48
   3  -1   0  442.50    7.60
  -3  -1   0  455.61    7.52
   3  -1   0  438.07    7.55
  -3   1   0  447.57    7.53
   3   1   0  446.36    7.51
   4  -1   0    8.80    1.18
   4  -1   0    7.17    0.52
  -4  -1   0    7.70    0.50
  -4  -1   0    9.71    1.16
   4  -1   0    6.82    1.11
  -4  -1   0    7.75    1.12
   4   1   0    8.12    1.23
  -4   1   0    7.41    1.09
   4   1   0    9.18    1.14
   5  -1   0  135.89    2.62
  -5  -1   0  141.07    3.67
  -5  -1   0  134.98    3.99
  -5  -1   0  136.26    2.64
   5  -1   0  140.40    4.15
  -5   1   0  140.33    4.02
   5   1   0  132.77    4.08
   5   1   0  129.28    3.60
   6  -1   0   55.76    2.90
  -6  -1   0   62.12    2.89
  -6  -1   0   63.10    2.49
   6   1   0   62.40    2.58
   6   1   0   66.51    3.13
  -6   1   0   64.56    2.62
  -6   1   0   59.14    2.82
  -7  -1   0   79.09    3.53
  -7  -1   0   77.83    2.98
   7  -1   0   69.43    3.48
   7   1   0   69.80    2.91
  -7   1   0   74.12    2.99
   7   1   0   69.99    3.53
  -7   1   0   76.18    3.43
  -8  -1   0   10.28    1.89
   8  -1   0   10.20    2.03
  -8   1   0    9.41    1.81
   8   1   0   11.23    2.09
   9  -1   0   42.30    3.32
  -9  -1   0   36.61    2.97
   9   1   0   34.35    3.10
  -9   1   0   37.47    2.98
   0  -2   0  844.08   12.29
   0  -2   0  869.33   12.09
   0  -2   0  845.82   12.40
   0  -2   0  836.12   12.28
   0   2   0  847.21   12.25
   1  -2   0   53.39    1.61
   1  -2   0   50.75    1.86
  -1  -2   0   55.02    1.50
  -1  -2   0   51.84    1.67
   1  -2   0   48.41    1.62
   1  -2   0   53.25    1.39
  -1  -2   0   50.84    1.79
  -1   2   0   55.25    1.39
   1   2   0   52.93    1.57
  -1   2   0   52.27    1.65
  -2  -2   0  169.20    2.82
  -2  -2   0  171.56    3.94
  -2  -2   0  167.04    3.65
   2  -2   0  174.87    4.07
   2  -2   0  165.54    3.59
  -2   2   0  172.76    2.69
   2   2   0  176.13    3.58
  -2   2   0  166.61    3.63
   3  -2   0   97.16    2.80
  -3  -2   0   96.21    2.79
  -3  -2   0  100.31    2.99
   3  -2   0   91.82    3.02
   3   2   0   90.39    2.70
  -3   2   0   91.67    2.74
  -4  -2   0  155.20    4.18
  -4  -2   0  160.65    4.19
   4  -2   0  156.40    4.13
   4  -2   0  164.02    4.41
   4   2   0  159.54    4.27
   4   2   0  165.99    4.17
  -4   2   0  170.31    4.23
  -5  -2   0    7.08    1.24
   5  -2   0    7.81    1.35
  -5  -2   0    7.30    1.22
   5   2   0    8.46    1.45
  -5   2   0    7.75    1.30
   5   2   0    5.80    1.18
   6  -2   0    5.68    1.39
  -6  -2   0    6.85    1.35
  -6  -2   0    7.73    1.39
   6   2   0    6.22    1.29
  -6   2   0    5.59    1.22
  -6   2   0    6.42    1.35
   6   2   0    5.01    1.48
  -7  -2   0   29.55    2.35
   7  -2   0   35.77    2.63
  -7  -2   0   35.50    2.31
  -7   2   0   34.93    2.53
   7   2   0   40.26    2.53
  -7   2   0   33.42    2.29
   7   2   0   37.46    2.76
  -8  -2   0    3.93    1.38
  -8  -2   0    4.07    1.25
   8  -2   0    4.10    1.53
  -8   2   0    4.43    1.44
   8   2   0    2.32    1.45
   8   2   0    1.64    1.08
   9  -2   0   24.10    3.11
  -9  -2   0   14.49    2.31
  -9   2   0   16.04    2.47
   9   2   0   18.99    2.84
   0  -3   0    0.28    0.49
   0  -3   0    0.14    0.54
   0  -3   0    0.15    0.50
   0  -3   0    0.12    0.45
   0   3   0   -0.58    0.45
  -1  -3   0  306.97    5.84
   1  -3   0  315.88    5.57
  -1  -3   0  308.35    5.60
   1  -3   0  295.58    5.76
   1  -3   0  302.62    6.21
  -1  -3   0  302.14    5.45
   1  -3   0  299.41    5.35
  -1  -3   0  304.32    6.02
   1   3   0  305.89    5.51
   1   3   0  314.10    6.09
  -1   3   0  298.31    5.29
  -1   3   0  308.60    5.81
  -2  -3   0  162.53    4.19
   2  -3   0  159.72    3.68
  -2  -3   0  159.40    3.22
   2  -3   0  164.40    4.39
  -2  -3   0  158.93    3.82
  -2   3   0  158.96    3.86
   2   3   0  157.07    3.63
   2   3   0  160.79    4.19
  -2   3   0  157.10    3.03
   3  -3   0   97.52    3.45
  -3  -3   0   89.36    2.95
  -3  -3   0   96.82    3.28
   3  -3   0   95.68    2.94
  -3   3   0   92.76    2.97
   3   3   0   89.78    2.82
   3   3   0   85.86    3.19
   4  -3   0   48.14    2.31
   4  -3   0   43.09    2.46
  -4  -3   0   46.89    2.26
  -4  -3   0   43.61    2.34
  -4   3   0   42.52    2.19
   4   3   0   43.17    2.18
   4   3   0   44.60    2.45
   5  -3   0   23.07    2.03
  -5  -3   0   25.99    1.93
   5  -3   0   23.87    1.92
  -5  -3   0   26.17    1.99
  -5   3   0   24.57    1.90
   5   3   0   24.67    2.04
   5   3   0   25.95    1.99
   6  -3   0   37.20    2.47
  -6  -3   0   43.64    2.63
  -6  -3   0   40.24    2.51
  -6   3   0   31.39    2.32
   6   3   0   36.33    2.57
   6   3   0   35.37    2.52
  -7  -3   0    8.07    1.67
   7  -3   0    7.09    1.79
  -7  -3   0    6.22    1.54
   7   3   0    7.07    1.68
  -7   3   0    5.63    1.51
  -7   3   0    6.00    1.45
   7   3   0    7.16    1.81
  -8  -3   0    1.99    1.29
  -8  -3   0    2.93    1.40
   8  -3   0    2.50    1.54
   8   3   0    4.15    1.70
  -8   3   0    2.86    1.38
  -8   3   0    1.65    1.32
   8   3   0    2.64    1.50
  -9  -3   0    2.43    1.43
   9  -3   0    1.56    1.36
   9   3   0    3.91    1.95
  -9   3   0    4.50    1.72
   0  -4   0   86.89    3.04
   0  -4   0   85.55    2.61
   0  -4   0   86.47    2.93
   0  -4   0   86.10    2.81
   0   4   0   77.90    2.71
  -1  -4   0   18.71    1.27
   1  -4   0   22.53    1.59
  -1  -4   0   22.48    1.54
   1  -4   0   22.13    1.41
   1  -4   0   20.84    1.32
   1  -4   0   21.21    1.70
  -1  -4   0   22.22    1.60
  -1  -4   0   19.99    1.39
  -1   4   0   21.09    1.48
  -1   4   0   21.29    1.33
   1   4   0   21.54    1.37
   1   4   0   19.77    1.56
  -2  -4   0   74.89    3.02
  -2  -4   0   76.95    2.37
  -2  -4   0   73.01    2.74
   2  -4   0   67.02    3.04
   2  -4   0   78.20    2.62
  -2   4   0   68.46    2.70
   2   4   0   78.01    3.08
  -2   4   0   77.38    2.21
   2   4   0   71.14    2.51
  -3  -4   0   19.39    1.74
  -3  -4   0   18.13    1.53
   3  -4   0   16.03    1.96
   3  -4   0   18.20    1.52
  -3   4   0   20.65    1.66
   3   4   0   18.34    2.10
   3   4   0   16.95    1.46
   4  -4   0  141.07    4.98
  -4  -4   0  150.25    4.50
  -4  -4   0  156.04    4.91
   4  -4   0  155.94    4.46
   4   4   0  151.31    4.96
   4   4   0  153.26    4.37
  -4   4   0  153.75    4.59
  -5  -4   0   65.58    3.29
  -5  -4   0   63.86    3.10
   5  -4   0   74.36    3.26
   5   4   0   66.29    3.46
  -5   4   0   66.76    3.18
   5   4   0   67.84    3.12
  -6  -4   0    8.57    1.71
   6  -4   0   11.33    1.91
  -6  -4   0   10.07    1.80
   6   4   0   10.73    1.85
  -6   4   0    7.54    1.65
   6   4   0    9.69    1.87
   7  -4   0   20.25    2.55
  -7  -4   0   24.87    2.74
  -7  -4   0   22.85    2.72
  -7   4   0   21.09    2.60
  -7   4   0   17.14    2.47
   7   4   0   23.29    2.84
   7   4   0   20.28    2.62
  -8  -4   0   14.07    2.40
   8  -4   0    7.68    2.02
   8   4   0    8.34    2.16
  -8   4   0    7.65    1.90
  -8   4   0   10.10    2.17
   0  -5   0    0.29    0.73
   0  -5   0    0.81    0.76
   0  -5   0   -0.04    0.64
   0  -5   0   -0.14    0.77
   0   5   0    0.28    0.71
   0   5   0   -0.17    0.71
   0   5   0    0.42    0.70
   1  -5   0   89.45    3.01
  -1  -5   0   81.30    3.12
  -1  -5   0   80.77    3.29
   1  -5   0   82.10    3.49
   1  -5   0   80.77    3.22
  -1  -5   0   81.63    3.20
   1   5   0   90.71    2.99
  -1   5   0   84.52    2.97
   1   5   0   87.01    3.39
  -1   5   0   81.04    3.15
   2  -5   0   38.24    2.05
  -2  -5   0   39.35    2.45
  -2  -5   0   30.11    2.05
   2  -5   0   34.05    2.52
   2   5   0   36.70    2.49
   2   5   0   32.92    1.91
  -2   5   0   37.68    2.25
  -2   5   0   35.43    1.96
  -3  -5   0   39.56    2.61
  -3  -5   0   40.97    2.40
   3  -5   0   47.27    2.37
   3  -5   0   40.58    2.84
  -3   5   0   41.91    2.46
   3   5   0   36.03    2.62
   3   5   0   38.49    2.17
   4  -5   0   26.83    2.07
   4  -5   0   26.28    2.47
  -4  -5   0   25.73    2.26
  -4  -5   0   29.68    2.20
   4   5   0   25.72    1.99
   4   5   0   29.45    2.52
  -4   5   0   25.30    2.13
   5  -5   0    5.70    1.54
  -5  -5   0    3.85    1.48
  -5  -5   0    4.74    1.27
  -5   5   0    4.54    1.39
   5   5   0    7.17    1.83
   5   5   0    4.79    1.43
  -6  -5   0   10.43    2.06
   6  -5   0   11.97    2.11
  -6  -5   0   11.55    1.96
  -6   5   0    7.11    1.83
   6   5   0    7.53    1.92
  -6   5   0    8.33    1.75
   6   5   0    8.24    1.86
  -7  -5   0    3.38    1.73
   7  -5   0    1.69    1.59
  -7  -5   0    1.79    1.34
  -7   5   0    2.59    1.62
  -7   5   0    2.04    1.49
   7   5   0    5.50    1.87
   7   5   0    4.12    1.83
   0  -6   0    9.37    1.68
   0   6   0    6.08    1.37
   0   6   0    9.78    1.54
   0   6   0    8.00    1.54
   1  -6   0   11.61    1.82
  -1  -6   0   11.47    1.87
  -1  -6   0   10.75    1.70
   1   6   0   12.38    1.98
  -1   6   0   13.35    1.70
  -1   6   0    9.80    1.64
  -2  -6   0   16.87    2.27
  -2  -6   0   17.32    2.14
  -2   6   0   17.38    2.11
   2   6   0   17.54    2.40
  -3  -6   0   16.37    2.08
  -3  -6   0   15.14    2.28
   3   6   0   19.91    2.61
  -3   6   0   13.06    1.97
  -4  -6   0   75.39    4.06
  -4  -6   0   82.43    3.78
   4   6   0   78.24    4.24
  -4   6   0   80.12    3.82
  -5  -6   0   13.20    2.27
  -5  -6   0   13.63    1.99
  -5   6   0   14.94    2.17
  -5   6   0   11.87    2.21
   5   6   0   14.17    2.51
  -6  -6   0    0.81    1.20
  -6  -6   0    1.27    1.34
  -6   6   0    0.49    1.28
   6   6   0    1.56    1.61
  -6   6   0    0.35    1.34
   0  -7   0    0.36    1.20
   0   7   0   -0.54    0.95
   0   7   0    0.50    1.18
   0   7   0    0.52    1.42
  -1  -7   0   30.54    2.59
  -1   7   0   20.23    2.73
  -1   7   0   34.99    2.65
   1   7   0   29.51    2.67
   1   7   0   31.57    2.57
  -2  -7   0   16.22    2.30
   2   7   0   16.87    2.57
  -2   7   0   16.54    2.57
  -2   7   0   21.43    2.49
  -3  -7   0    5.44    1.65
   3   7   0    3.24    1.73
  -3   7   0    4.19    1.49
  -3   7   0    3.79    1.64
   9   0  -1    3.75    1.71
  -9   0   1    4.38    1.47
  -8   0   1    6.56    1.56
   8   0  -1    4.85    1.54
   7   0  -1    9.91    1.78
  -7   0   1    9.38    1.59
  -6   0   1    0.70    0.86
  -6   0   1    1.74    0.67
   6   0  -1    1.22    0.69
  -6   0   1    2.19    0.65
   6   0  -1    1.14    1.03
  -5   0   1    1.93    0.81
   5   0  -1    3.07    1.00
  -5   0   1    3.87    0.75
   4   0  -1   35.49    1.87
  -4   0   1   34.24    1.39
   4   0  -1   38.88    1.50
  -4   0   1   37.51    1.82
   3   0  -1    6.47    0.71
  -3   0   1    9.69    0.88
   3   0  -1    7.24    1.01
  -3   0   1    6.04    0.88
   2   0  -1  187.52    3.52
  -2   0   1  185.28    3.18
  -2   0   1  189.49    3.53
   2   0  -1  184.46    3.14
   1   0  -1   27.26    0.74
  -1   0   1   27.08    0.75
   1   0  -1   27.09    0.84
  -1   0   1   28.60    0.84
   0   0   1    2.34    0.28
   0   0   1    3.31    0.29
   0   0  -1    1.62    0.22
   0   0  -1    2.96    0.29
   0   0   1    2.53    0.19
  -1   0  -1   25.48    0.77
  -1   0  -1   24.89    0.76
   1   0   1   24.61    0.73
   1   0   1   25.93    0.83
   2   0   1  847.45   12.30
  -2   0  -1  875.31   12.06
   2   0   1  863.40   11.90
  -2   0  -1  851.19   12.24
   3   0   1   44.44    1.42
  -3   0  -1   49.99    1.77
   3   0   1   45.90    1.76
  -3   0  -1   48.20    1.51
  -4   0  -1   18.70    1.33
   4   0   1   17.23    1.04
   4   0   1   19.71    1.42
  -4   0  -1   19.62    1.11
   5   0   1   23.15    1.30
  -5   0  -1   24.89    1.68
  -5   0  -1   22.39    1.30
   5   0   1   25.98    1.76
   6   0   1   35.31    1.69
  -6   0  -1   31.55    2.10
  -6   0  -1   33.89    1.69
   6   0   1   32.79    2.24
   7   0   1   56.23    3.17
  -7   0  -1   64.26    3.15
  -8   0  -1    0.60    1.05
   8   0   1    0.16    1.25
  -9   0  -1   -0.12    1.03
   9   0   1    2.35    1.69
   9  -1  -1   11.91    2.33
  -9  -1   1    6.76    1.76
  -9   1   1    7.57    1.75
   9   1  -1    8.91    2.06
  -8  -1   1   10.66    1.79
   8  -1  -1    8.59    1.94
   8   1  -1    9.43    1.96
  -8   1   1   12.53    2.05
   7  -1  -1   62.26    3.33
  -7  -1   1   62.21    3.19
  -7  -1   1   63.06    2.68
  -7   1   1   64.61    2.76
   7   1  -1   63.64    2.78
  -7   1   1   65.21    3.23
   7   1  -1   57.69    3.29
  -6  -1   1   30.46    2.14
   6  -1  -1   27.69    2.15
  -6  -1   1   31.24    1.82
   6   1  -1   31.27    2.31
  -6   1   1   28.39    2.10
   6   1  -1   31.54    1.90
   5  -1  -1  120.73    3.78
  -5  -1   1  119.06    3.76
   5  -1  -1  127.74    3.61
  -5  -1   1  123.69    2.88
  -5  -1   1  126.72    3.53
   5   1  -1  129.52    4.01
  -5   1   1  119.94    3.78
  -5   1   1  129.03    2.60
   4  -1  -1   23.44    1.52
  -4  -1   1   22.65    0.72
  -4  -1   1   20.83    1.42
   4  -1  -1   21.56    1.42
  -4  -1   1   22.00    1.33
  -4   1   1   20.18    1.42
   4   1  -1   25.65    1.63
  -4   1   1   22.26    0.86
   3  -1  -1    5.41    0.91
   3  -1  -1    4.12    0.80
  -3  -1   1    3.32    0.71
  -3  -1   1    4.87    0.80
  -3   1   1    4.01    0.43
  -3   1   1    3.54    0.74
   3   1  -1    3.04    0.77
  -2  -1   1   40.87    1.39
   2  -1  -1   43.24    1.46
  -2  -1   1   44.36    1.51
   2  -1  -1   43.92    1.54
  -2   1   1   41.79    1.47
  -2   1   1   41.19    0.91
   2   1  -1   43.48    1.52
   1  -1  -1   83.10    1.68
  -1  -1   1   82.33    1.92
   1  -1  -1   84.60    1.99
  -1  -1   1   82.36    1.73
  -1   1   1   81.42    1.87
  -1   1   1   81.49    1.51
   1   1  -1   83.05    1.46
   1   1  -1   84.13    1.89
   0  -1  -1  212.40    3.51
   0  -1  -1  210.84    3.52
   0  -1   1  211.42    3.49
   0  -1   1  212.40    3.44
   0  -1   1  213.04    3.25
   0   1   1  213.90    3.46
   0   1  -1  214.37    3.51
  -1  -1  -1  125.00    2.45
   1  -1   1  115.42    2.40
  -1  -1  -1  122.20    2.50
  -1  -1  -1  120.05    2.13
   1  -1   1  117.83    1.95
  -1   1  -1  120.11    2.56
  -1   1  -1  130.99    2.08
   1   1   1  121.22    2.47
  -1   1  -1  120.62    2.23
   1   1   1  124.24    2.18
  -2  -1  -1  822.85   12.09
   2  -1   1  837.74   12.14
  -2  -1  -1  837.09   12.11
  -2  -1  -1  816.82   11.25
  -2   1  -1  829.07   11.95
   2   1   1  833.29   11.90
   2   1   1  816.99   12.07
  -3  -1  -1  236.91    4.83
   3  -1   1  250.11    4.94
  -3  -1  -1  249.21    3.90
  -3  -1  -1  243.69    4.73
  -3   1  -1  244.87    4.83
   3   1   1  251.73    4.78
   3   1   1  244.55    4.83
  -3   1  -1  253.98    4.94
  -4  -1  -1  191.07    3.44
   4  -1   1  194.99    4.64
  -4  -1  -1  198.81    4.34
  -4  -1  -1  194.21    4.56
  -4   1  -1  202.01    4.58
   4   1   1  202.03    4.36
   4   1   1  204.98    4.69
  -4   1  -1  198.96    4.50
  -5  -1  -1   41.38    2.16
   5  -1   1   39.88    2.20
  -5  -1  -1   40.92    1.36
  -5  -1  -1   41.90    1.93
  -5   1  -1   39.75    2.11
  -5   1  -1   40.70    1.99
   5   1   1   43.12    2.26
   5   1   1   43.46    2.00
  -6  -1  -1   17.89    1.94
   6  -1   1   17.24    2.02
   6   1   1   16.44    1.50
   6   1   1   17.61    2.09
  -6   1  -1   21.22    1.81
  -6   1  -1   20.00    1.57
  -7  -1  -1   98.52    3.96
   7  -1   1   85.54    3.87
  -7   1  -1   93.28    3.40
  -7   1  -1   91.01    3.78
   7   1   1   97.30    3.46
   7   1   1   92.22    3.95
  -8  -1  -1    9.45    1.74
   8  -1   1   13.30    2.22
   8   1   1    8.10    1.94
  -8   1  -1    9.36    1.77
   9  -1   1   14.64    2.59
  -9  -1  -1   10.72    2.05
  -9   1  -1   12.77    2.20
   9   1   1   14.42    2.43
   9  -2  -1   15.53    2.65
  -9  -2   1   11.94    2.12
   9   2  -1    8.85    2.22
  -9   2   1   11.47    2.18
  -8  -2   1    9.83    1.71
  -8  -2   1   10.65    1.87
   8  -2  -1    9.93    2.05
  -8   2   1    8.57    1.81
   8   2  -1    8.75    2.03
   8   2  -1   11.42    1.83
  -7  -2   1   10.00    1.71
   7  -2  -1   11.69    1.99
  -7  -2   1    8.56    1.53
  -7   2   1    9.97    1.64
   7   2  -1    9.51    1.67
   7   2  -1   10.01    1.96
  -7   2   1    7.92    1.63
   6  -2  -1    7.82    1.57
   6  -2  -1    6.57    1.37
  -6  -2   1    6.85    1.36
  -6  -2   1   10.73    1.60
   6   2  -1    7.48    1.43
   6   2  -1    7.15    1.58
  -6   2   1    6.50    1.38
  -5  -2   1   16.73    1.74
   5  -2  -1   18.25    1.65
   5  -2  -1   18.10    1.91
  -5  -2   1   17.86    1.54
  -5   2   1   18.96    1.62
   5   2  -1   19.46    2.04
  -4  -2   1    1.06    0.66
   4  -2  -1    2.53    0.87
   4  -2  -1    1.50    0.81
  -4  -2   1    1.66    0.74
  -4   2   1    2.21    0.77
   4   2  -1    1.32    0.77
   3  -2  -1   39.75    1.73
  -3  -2   1   37.70    1.81
   3  -2  -1   38.81    1.91
  -3  -2   1   36.05    1.65
  -3   2   1   40.70    1.81
   3   2  -1   37.17    1.75
  -2  -2   1  196.36    3.91
   2  -2  -1  192.71    3.83
  -2  -2   1  200.13    4.28
   2  -2  -1  189.32    4.30
   2   2  -1  199.63    4.03
  -2   2   1  190.66    3.12
  -2   2   1  187.35    4.01
   2   2  -1  190.06    3.08
  -1  -2   1   43.27    1.51
   1  -2  -1   46.92    1.37
  -1  -2   1   48.99    1.71
   1  -2  -1   48.02    1.64
   1  -2  -1   46.44    1.76
  -1  -2   1   44.98    1.47
  -1   2   1   45.00    1.33
  -1   2   1   45.08    1.62
   1   2  -1   45.77    1.57
   0  -2  -1  408.76    6.62
   0  -2  -1  407.13    6.02
   0  -2   1  408.08    6.61
   0  -2   1  401.39    6.48
   0  -2  -1  393.36    6.47
   0  -2   1  401.09    6.47
   0  -2   1  401.01    6.32
   0  -2  -1  390.54    6.56
   0   2   1  403.06    6.47
  -1  -2  -1  224.97    4.31
  -1  -2  -1  231.23    4.43
   1  -2   1  224.63    4.23
   1  -2   1  225.40    3.82
   1  -2   1  232.69    4.59
  -1  -2  -1  223.20    3.98
  -1   2  -1  223.56    4.06
   1   2   1  223.24    3.81
   1   2   1  227.05    4.39
  -2  -2  -1  294.81    4.69
   2  -2   1  305.52    5.94
   2  -2   1  286.38    4.41
   2  -2   1  296.43    5.49
  -2  -2  -1  298.81    5.55
  -2  -2  -1  294.36    5.66
   2   2   1  309.62    5.75
  -2   2  -1  312.11    5.40
   2   2   1  306.73    5.20
  -3  -2  -1   69.39    1.40
  -3  -2  -1   73.74    2.50
  -3  -2  -1   70.48    2.38
   3  -2   1   72.28    2.48
   3   2   1   68.56    2.25
   3   2   1   68.92    2.47
  -3   2  -1   69.99    2.30
  -4  -2  -1   75.14    2.71
  -4  -2  -1   75.52    2.72
   4  -2   1   68.94    2.68
   4   2   1   72.56    2.75
   4   2   1   77.23    2.70
  -4   2  -1   75.30    2.65
   5  -2   1   65.49    2.92
  -5  -2  -1   75.25    3.02
  -5  -2  -1   75.12    2.90
   5   2   1   72.31    2.89
   5   2   1   74.33    3.00
  -5   2  -1   72.37    2.93
  -5   2  -1   76.25    3.02
  -6  -2  -1   21.45    1.86
  -6  -2  -1   21.03    1.80
   6  -2   1   24.07    2.11
  -6   2  -1   24.20    1.93
   6   2   1   25.42    1.99
   6   2   1   26.21    2.17
  -6   2  -1   25.05    2.01
   7  -2   1   60.54    3.34
  -7  -2  -1   51.87    3.02
   7   2   1   53.62    3.17
   7   2   1   64.12    3.19
  -7   2  -1   59.02    3.01
  -7   2  -1   57.74    3.10
   8  -2   1    4.78    1.73
  -8  -2  -1    4.81    1.46
   8   2   1   10.57    2.19
   8   2   1    6.70    1.59
  -8   2  -1    4.47    1.46
  -8   2  -1    6.76    1.68
  -9  -2  -1   11.34    2.18
   9  -2   1   12.07    2.36
   9   2   1   11.55    2.36
  -9   2  -1   10.39    2.05
   8  -3  -1    0.44    1.41
  -8  -3   1    1.50    1.14
  -8  -3   1    2.87    1.36
  -8   3   1    1.91    1.37
   8   3  -1    3.57    1.73
   8   3  -1    3.39    1.50
  -8   3   1    0.91    1.13
   7  -3  -1   14.10    2.10
  -7  -3   1   13.91    1.99
  -7  -3   1   16.06    2.18
   7   3  -1   16.65    2.27
  -7   3   1   15.78    2.20
   7   3  -1   14.19    2.24
   6  -3  -1   31.28    2.50
  -6  -3   1   29.70    2.23
  -6  -3   1   32.39    2.33
   6  -3  -1   28.27    2.29
   6   3  -1   33.58    2.51
  -6   3   1   30.60    2.32
   6   3  -1   27.03    2.34
   5  -3  -1   30.22    2.10
  -5  -3   1   23.40    1.84
   5  -3  -1   32.69    2.30
  -5  -3   1   26.53    2.02
   5   3  -1   27.74    2.12
   5   3  -1   30.04    2.12
  -5   3   1   29.00    2.07
  -4  -3   1   30.15    1.84
   4  -3  -1   30.00    2.11
  -4  -3   1   29.64    2.01
   4  -3  -1   34.22    1.95
  -4   3   1   29.27    1.90
   4   3  -1   34.57    1.98
  -3  -3   1  151.82    4.30
   3  -3  -1  143.77    4.36
  -3  -3   1  151.13    3.88
   3  -3  -1  152.20    3.78
  -3   3   1  149.73    4.00
  -3   3   1  148.75    2.62
   3   3  -1  151.15    3.92
   3   3  -1  146.58    2.58
   2  -3  -1   15.64    1.11
   2  -3  -1   15.25    1.40
  -2  -3   1   16.15    1.34
  -2  -3   1   15.04    1.14
   2   3  -1   17.02    0.94
  -2   3   1   17.51    0.93
   2   3  -1   15.79    1.19
  -2   3   1   17.63    1.30
  -1  -3   1  176.38    3.97
  -1  -3   1  185.75    4.34
   1  -3  -1  181.07    3.68
   1  -3  -1  184.68    4.24
  -1  -3   1  186.41    4.05
   1  -3  -1  186.67    4.50
   1   3  -1  190.73    4.06
  -1   3   1  191.23    3.78
  -1   3   1  191.94    4.26
   0  -3  -1  271.59    4.77
   0  -3   1  274.33    5.23
   0  -3   1  273.64    5.31
   0  -3   1  273.85    5.21
   0  -3  -1  276.62    5.29
   0  -3  -1  264.30    5.39
   0  -3   1  265.24    5.38
   0  -3  -1  275.55    5.46
   0   3   1  277.52    5.26
  -1  -3  -1    7.41    1.01
   1  -3   1    5.48    0.77
  -1  -3  -1    7.72    1.08
  -1  -3  -1   13.69    1.31
   1  -3   1   10.20    1.35
   1  -3   1    8.77    1.09
   1  -3   1    7.02    0.95
   1   3   1    8.97    1.17
   1   3   1    9.30    0.81
  -1   3  -1   11.18    1.11
  -2  -3  -1   18.97    1.81
  -2  -3  -1   11.94    1.29
   2  -3   1   11.32    0.73
   2  -3   1   14.61    1.66
  -2  -3  -1   14.06    0.91
   2  -3   1   12.29    1.32
  -2   3  -1   13.17    1.08
  -2   3  -1   13.02    0.79
   2   3   1   15.74    1.34
   2   3   1   12.64    0.99
  -3  -3  -1  141.15    4.07
   3  -3   1  145.47    3.85
  -3  -3  -1  141.74    3.89
  -3  -3  -1  144.98    2.81
   3  -3   1  150.03    4.41
   3   3   1  139.95    3.56
   3   3   1  149.07    4.20
  -3   3  -1  144.57    3.79
  -4  -3  -1  152.70    4.34
  -4  -3  -1  155.20    4.53
   4  -3   1  157.27    4.40
   4   3   1  159.84    4.15
   4   3   1  155.63    4.60
  -4   3  -1  160.68    4.30
   5  -3   1    6.80    1.36
  -5  -3  -1    8.41    1.48
  -5  -3  -1    8.30    1.42
   5   3   1    6.93    1.39
   5   3   1    8.85    1.59
  -5   3  -1    4.11    1.23
  -5   3  -1    7.82    1.39
  -6  -3  -1   29.55    2.24
  -6  -3  -1   31.50    2.28
   6  -3   1   27.82    2.29
  -6   3  -1   28.27    2.21
  -6   3  -1   27.77    2.23
   6   3   1   29.78    2.35
   6   3   1   28.77    2.32
  -7  -3  -1   67.20    3.50
  -7   3  -1   54.33    3.20
  -7   3  -1   69.74    3.60
   7   3   1   67.44    3.58
   8  -3   1   12.90    2.36
  -8  -3  -1   13.11    2.21
   8   3   1   18.87    2.56
  -8   3  -1   17.03    2.42
   8   3   1   14.15    2.34
  -8   3  -1   13.16    2.15
   8  -4  -1   10.93    2.29
  -8  -4   1    9.65    2.02
  -8  -4   1   11.55    2.22
  -8   4   1    8.61    2.03
   8   4  -1   13.47    2.65
  -8   4   1    6.41    1.85
   8   4  -1   12.01    2.33
  -7  -4   1    7.51    1.77
   7  -4  -1    7.39    1.76
  -7  -4   1    7.28    1.77
   7   4  -1    5.89    1.81
  -7   4   1    5.47    1.62
   7   4  -1    4.36    1.71
  -6  -4   1   26.29    2.34
   6  -4  -1   17.15    2.32
  -6  -4   1   26.31    2.24
   6  -4  -1   23.84    2.59
   6   4  -1   18.98    2.46
  -6   4   1   27.16    2.36
   6   4  -1   26.75    2.76
  -5  -4   1    2.27    1.06
  -5  -4   1    1.55    1.00
   5  -4  -1    2.10    1.24
   5  -4  -1    2.29    1.17
   5   4  -1    3.57    1.24
   5   4  -1    2.36    1.27
  -5   4   1    1.44    1.01
  -4  -4   1   14.43    1.83
   4  -4  -1   14.90    2.04
  -4  -4   1   15.50    1.77
   4  -4  -1   19.14    1.93
  -4   4   1   15.68    1.86
   4   4  -1   16.30    1.87
   4   4  -1   17.52    2.12
   3  -4  -1    5.44    1.28
  -3  -4   1    4.16    1.11
  -3  -4   1    4.68    0.99
   3  -4  -1    6.88    1.16
  -3   4   1    5.57    1.14
   3   4  -1    4.11    1.19
   3   4  -1    4.20    1.05
  -2  -4   1   98.31    3.53
  -2  -4   1   94.38    3.08
   2  -4  -1   95.51    2.86
   2  -4  -1   98.52    3.70
   2   4  -1  102.27    2.83
  -2   4   1   97.31    3.30
  -2   4   1  101.53    2.65
   2   4  -1   93.68    3.05
   1  -4  -1    4.25    0.82
  -1  -4   1    3.10    0.83
   1  -4  -1    4.24    1.03
  -1  -4   1    4.03    0.98
  -1  -4   1    4.78    0.96
   1  -4  -1    2.51    0.90
   1   4  -1    4.54    1.10
  -1   4   1    5.75    0.97
  -1   4   1    3.20    0.92
   1   4  -1    5.77    1.01
   0  -4  -1   40.38    2.07
   0  -4   1   46.03    2.04
   0  -4   1   45.40    1.98
   0  -4   1   41.89    1.99
   0  -4   1   42.63    2.10
   0  -4  -1   40.43    2.09
   0  -4  -1   40.73    1.69
   0   4   1   45.14    1.72
   0   4  -1   45.24    2.05
   0   4   1   44.59    2.04
   1  -4   1  103.53    2.94
  -1  -4  -1  105.45    3.31
  -1  -4  -1  101.24    3.14
   1  -4   1  101.57    3.52
   1  -4   1  101.94    3.10
   1  -4   1  104.62    3.17
  -1  -4  -1  101.23    3.34
  -1   4  -1  100.62    3.08
  -1   4  -1  114.68    3.01
   1   4   1  105.52    3.39
   1   4   1  103.12    2.79
   2  -4   1   21.59    1.81
   2  -4   1   21.13    1.52
  -2  -4  -1   23.43    1.77
  -2  -4  -1   25.62    1.44
   2  -4   1   23.82    1.24
  -2  -4  -1   22.15    1.62
  -2   4  -1   26.56    1.63
   2   4   1   24.49    1.42
  -2   4  -1   24.81    1.26
   2   4   1   26.17    1.86
  -3  -4  -1  149.28    4.61
   3  -4   1  149.28    4.19
  -3  -4  -1  138.21    4.17
   3   4   1  146.82    3.81
  -3   4  -1  150.28    4.15
   3   4   1  136.56    4.46
  -4  -4  -1   50.39    2.60
  -4  -4  -1   51.36    2.82
   4  -4   1   51.68    2.62
   4   4   1   50.73    2.86
   4   4   1   53.74    2.50
  -4   4  -1   55.90    2.64
  -5  -4  -1   15.62    1.98
   5  -4   1   23.07    2.46
  -5  -4  -1   17.16    2.23
   5   4   1   15.80    1.94
  -5   4  -1   14.67    2.08
  -5   4  -1   15.52    1.92
   5   4   1   13.87    2.04
   6  -4   1  102.71    4.25
  -6  -4  -1  106.84    4.42
  -6  -4  -1  100.20    4.16
  -6   4  -1   91.52    3.96
  -6   4  -1   91.29    4.28
   6   4   1  107.43    4.57
   6   4   1  102.44    4.11
  -7  -4  -1    1.83    1.29
   7  -4   1    1.48    1.40
  -7   4  -1    0.44    1.14
   7   4   1    0.17    1.21
  -7   4  -1    2.12    1.30
   7   4   1    1.14    1.40
  -8  -4  -1    5.09    1.70
   8  -4   1    3.87    1.66
   8   4   1    1.81    1.56
  -8   4  -1    1.89    1.46
  -8   4  -1    0.47    1.41
   8   4   1    4.31    1.74
   7  -5  -1    3.29    1.69
  -7  -5   1    0.87    1.31
  -7  -5   1    2.29    1.30
   7   5  -1    3.67    1.73
   7   5  -1    0.05    1.46
  -7   5   1   -0.78    1.29
  -7   5   1    0.55    1.39
  -6  -5   1    3.28    1.37
   6  -5  -1    2.10    1.27
  -6  -5   1    0.77    1.23
   6   5  -1   -1.26    1.10
  -6   5   1    2.07    1.27
   6   5  -1    1.80    1.46
  -5  -5   1   14.64    2.21
   5  -5  -1   11.00    2.23
  -5  -5   1   13.53    1.88
   5  -5  -1   17.28    2.11
  -5   5   1   17.22    2.23
   5   5  -1   17.53    2.24
   5   5  -1   13.63    2.18
  -4  -5   1   14.24    1.82
   4  -5  -1    9.83    1.85
   4  -5  -1   16.85    1.96
  -4  -5   1   14.44    2.15
  -4   5   1   14.19    1.95
   4   5  -1   10.43    2.01
   4   5  -1   16.36    2.05
   3  -5  -1   27.25    1.82
   3  -5  -1   30.56    2.52
  -3  -5   1   29.35    2.31
  -3  -5   1   25.93    1.95
  -3   5   1   28.03    2.13
   3   5  -1   28.36    2.36
   3   5  -1   30.14    2.07
   2  -5  -1   26.55    2.27
  -2  -5   1   24.94    2.03
   2  -5  -1   26.61    1.67
  -2  -5   1   21.56    1.74
   2   5  -1   24.78    1.76
  -2   5   1   22.58    1.87
   2   5  -1   23.64    2.10
  -2   5   1   21.53    1.47
   2   5  -1   23.80    1.65
   1  -5  -1   96.92    3.91
   1  -5  -1  102.71    3.71
  -1  -5   1   98.56    3.68
   1  -5  -1  105.28    3.13
  -1  -5   1   98.76    3.33
  -1  -5   1  109.25    3.61
  -1   5   1  100.06    3.61
   1   5  -1  106.39    3.58
   1   5  -1  104.48    3.78
  -1   5   1   97.38    3.21
   1   5  -1   98.72    3.34
   0  -5   1   64.37    2.66
   0  -5  -1   61.33    2.34
   0  -5   1   68.05    2.81
   0  -5  -1   62.33    2.93
   0  -5   1   64.71    2.74
   0  -5  -1   62.05    2.87
   0   5   1   64.47    2.77
   0   5  -1   62.59    2.74
   0   5   1   67.54    2.40
   0   5   1   68.64    2.94
   0   5  -1   62.66    2.69
   0   5  -1   63.22    2.56
  -1  -5  -1    6.11    1.31
   1  -5   1    7.32    1.27
   1  -5   1    3.51    0.94
   1  -5   1    4.34    1.14
  -1  -5  -1    4.26    1.08
  -1   5  -1    4.42    1.07
  -1   5  -1    4.79    1.07
   1   5   1    4.05    1.14
   1   5   1    3.85    0.92
  -2  -5  -1   30.89    2.07
  -2  -5  -1   33.36    2.31
  -2  -5  -1   33.85    2.12
   2  -5   1   29.76    1.95
  -2   5  -1   29.50    2.57
   2   5   1   32.21    1.78
   2   5   1   31.60    2.31
  -2   5  -1   35.19    2.09
   3  -5   1   75.18    3.06
  -3  -5  -1   69.05    3.40
  -3  -5  -1   69.45    3.13
   3   5   1   69.02    2.74
   3   5   1   68.00    3.45
  -3   5  -1   71.36    3.08
  -4  -5  -1    0.33    0.76
  -4  -5  -1    1.30    1.04
   4  -5   1    0.73    0.99
  -4   5  -1    0.15    0.90
   4   5   1    0.42    1.13
   4   5   1    1.54    0.98
  -4   5  -1   -0.36    1.02
  -5  -5  -1    2.13    1.35
   5  -5   1    1.45    1.21
  -5  -5  -1    0.96    0.96
   5   5   1    1.62    1.19
  -5   5  -1    1.64    1.12
   5   5   1    2.51    1.50
  -5   5  -1    2.08    1.15
   6  -5   1    2.81    1.46
  -6  -5  -1    2.63    1.18
   6   5   1    1.64    1.40
  -6   5  -1    1.15    1.29
  -6   5  -1    2.97    1.39
   6   5   1    1.64    1.43
  -7  -5  -1   11.95    2.12
   7  -5   1   15.16    2.60
  -7   5  -1   14.83    2.42
   7   5   1    9.77    2.21
   7   5   1   10.45    3.39
  -7   5  -1   11.12    2.17
  -6  -6   1   11.35    2.04
  -6  -6   1   10.63    2.20
  -6   6   1   13.06    2.24
   6   6  -1   13.38    2.62
  -5  -6   1    8.97    1.68
  -5  -6   1    5.60    1.73
   5   6  -1    7.85    2.07
   5   6  -1    9.70    1.99
  -5   6   1    7.65    1.81
  -4  -6   1   11.32    2.07
   4  -6  -1    9.67    2.14
  -4  -6   1   13.67    1.96
  -4   6   1   13.65    2.08
   4   6  -1   15.18    2.19
   4   6  -1   13.57    2.36
  -3  -6   1   52.59    2.88
   3  -6  -1   49.03    3.41
  -3  -6   1   43.87    3.04
   3   6  -1   49.69    2.77
   3   6  -1   44.16    3.18
  -3   6   1   50.32    2.99
  -2  -6   1   32.40    2.55
   2  -6  -1   28.11    2.58
  -2  -6   1   28.76    2.24
   2   6  -1   33.88    2.69
   2   6  -1   30.09    2.09
  -2   6   1   34.70    2.46
   1  -6  -1    5.38    1.43
  -1  -6   1    8.58    1.61
  -1  -6   1    6.89    1.54
   1  -6  -1    7.43    1.75
   1   6  -1    7.45    1.57
  -1   6   1    6.53    1.37
   1   6  -1    7.22    1.61
  -1   6   1    7.03    1.46
   1   6  -1    7.12    1.39
   0  -6   1   23.10    2.02
   0  -6   1   17.39    1.98
   0  -6   1   15.73    1.96
   0  -6  -1   19.57    2.37
   0  -6  -1   21.23    2.30
   0   6   1   17.12    2.07
   0   6  -1   18.04    2.30
   0   6  -1   19.52    2.22
   0   6  -1   19.31    2.04
   0   6   1   19.04    2.22
   0   6  -1   22.82    2.28
  -1  -6  -1    0.96    1.02
   1  -6   1    1.21    0.86
   1  -6   1    2.11    1.15
  -1  -6  -1    0.33    0.95
  -1   6  -1    0.31    0.81
   1   6   1    2.60    1.27
  -1   6  -1    1.86    1.02
  -1   6  -1   -0.34    0.66
  -2  -6  -1   40.06    2.65
   2  -6   1   45.53    2.55
  -2   6  -1   45.70    2.62
   2   6   1   48.55    3.10
  -2   6  -1   45.48    3.11
   3  -6   1   35.12    2.38
  -3  -6  -1   37.42    2.56
  -3   6  -1   30.84    2.37
   3   6   1   30.52    2.78
  -3   6  -1   33.96    2.84
   4  -6   1   10.47    1.82
  -4  -6  -1    6.96    1.61
   4   6   1    6.82    1.99
  -4   6  -1    7.20    1.67
  -4   6  -1    5.37    1.73
   5  -6   1   27.75    2.89
  -5  -6  -1   28.35    2.48
  -5   6  -1   22.76    2.58
   5   6   1   20.61    2.97
  -5   6  -1   18.46    2.65
   6  -6   1   52.23    3.42
  -6  -6  -1   45.16    3.21
   6   6   1   47.56    3.86
  -3  -7   1    1.61    1.49
  -3  -7   1    2.53    1.40
  -3   7   1    4.18    1.48
   3   7  -1    4.86    1.94
  -2  -7   1   -0.38    1.17
  -2  -7   1   -0.90    0.99
   2   7  -1    1.57    1.47
  -2   7   1    0.25    0.96
  -1  -7   1   45.38    3.03
  -1  -7   1   53.89    3.18
  -1   7   1   52.30    3.20
   1   7  -1   51.04    3.27
   1   7  -1   52.31    3.06
   0  -7  -1   32.58    2.78
   0  -7   1   36.48    2.74
   0   7   1   27.02    3.00
   0   7  -1   32.39    2.72
   0   7   1   30.50    2.54
   0   7  -1   29.85    2.43
  -1  -7  -1    2.10    1.33
   1   7   1    2.03    1.37
   1   7   1   -0.32    0.96
  -1   7  -1    3.04    1.27
  -1   7  -1    2.93    1.43
  -2  -7  -1   32.86    2.77
  -2   7  -1   31.08    2.56
  -2   7  -1   30.75    2.86
   2   7   1   26.78    3.07
  -3  -7  -1   23.36    2.72
  -3   7  -1   23.29    2.65
   3   7   1   17.03    2.77
  -3   7  -1   17.75    2.76
   9   0  -2   14.88    2.43
  -9   0   2   12.71    2.14
   8   0  -2    9.25    1.94
  -8   0   2    8.40    1.73
   7   0  -2    1.65    1.23
  -7   0   2    3.06    1.26
  -6   0   2   33.37    2.17
   6   0  -2   28.74    2.22
  -6   0   2   30.94    1.61
   5   0  -2  333.93    7.15
  -5   0   2  333.29    6.06
   5   0  -2  332.22    6.10
  -5   0   2  330.44    6.94
   4   0  -2   68.94    2.06
  -4   0   2   72.81    2.53
  -4   0   2   72.61    2.08
   4   0  -2   64.35    2.51
   3   0  -2  172.02    3.38
   3   0  -2  178.48    3.88
  -3   0   2  180.92    3.87
  -3   0   2  179.28    3.47
  -2   0   2   70.34    1.87
  -2   0   2   68.31    1.69
   2   0  -2   71.91    1.93
   2   0  -2   67.78    1.68
  -1   0   2  291.59    4.60
   1   0  -2  291.94    4.63
  -1   0   2  303.59    4.50
   1   0  -2  301.99    4.61
   0   0  -2   69.01    1.55
   0   0   2   70.34    1.51
   0   0   2   70.07    1.35
   1   0   2 1000.00   13.52
  -1   0  -2  979.92   13.37
   1   0   2  981.23   13.50
  -1   0  -2  980.93   13.66
   2   0   2  213.45    3.68
   2   0   2  211.42    3.92
  -2   0  -2  214.58    3.83
  -2   0  -2  215.71    3.86
  -3   0  -2    0.10    0.49
   3   0   2    0.10    0.43
  -3   0  -2   -0.13    0.43
   3   0   2    0.68    0.59
   4   0   2   24.42    1.58
  -4   0  -2   24.23    1.47
  -4   0  -2   26.95    1.33
   4   0   2   25.27    1.24
   5   0   2   16.40    1.14
  -5   0  -2   14.98    1.15
   5   0   2   12.89    1.57
  -5   0  -2   15.08    1.61
  -6   0  -2   -0.21    0.54
   6   0   2    0.65    0.63
  -6   0  -2   -0.69    0.57
   6   0   2    0.65    0.93
  -7   0  -2   19.90    2.24
   7   0   2   25.65    2.30
   8   0   2   25.75    2.82
  -8   0  -2   22.74    2.52
   9   0   2   11.54    2.36
  -9   0  -2   13.09    2.16
   9  -1  -2   15.20    2.52
  -9  -1   2   20.49    2.57
  -9   1   2   14.74    2.28
   9   1  -2   15.38    2.49
   8  -1  -2    8.56    1.85
  -8  -1   2    9.46    1.78
  -8   1   2    8.84    1.81
   8   1  -2    5.65    1.75
   7  -1  -2    2.88    1.35
  -7  -1   2    1.36    0.83
  -7  -1   2    2.92    1.20
   7   1  -2    1.33    0.91
   7   1  -2    1.42    1.25
  -7   1   2    1.22    1.04
  -6  -1   2    9.56    1.37
  -6  -1   2    5.91    1.25
   6  -1  -2    8.72    1.41
   6  -1  -2    6.72    1.43
   6   1  -2    6.97    1.51
  -6   1   2    7.40    1.47
   5  -1  -2    0.50    0.69
  -5  -1   2    0.35    0.61
   5  -1  -2    1.66    0.89
  -5  -1   2    0.78    0.61
  -5   1   2    0.78    0.47
  -5   1   2    0.73    0.78
   5   1  -2    0.47    0.84
  -4  -1   2   30.59    1.66
   4  -1  -2   31.82    1.68
  -4  -1   2   31.36    1.60
   4  -1  -2   29.67    1.71
  -4   1   2   32.71    1.75
   4   1  -2   29.41    1.74
   4   1  -2   31.66    1.00
  -4   1   2   31.11    1.12
  -3  -1   2   83.17    2.39
   3  -1  -2   82.30    2.47
  -3  -1   2   85.30    2.42
   3  -1  -2   83.42    2.47
  -3   1   2   80.65    1.80
  -3   1   2   83.79    2.50
   3   1  -2   83.44    1.60
   3   1  -2   84.75    2.58
   2  -1  -2  263.11    4.56
   2  -1  -2  254.13    4.77
  -2  -1   2  259.67    4.76
  -2  -1   2  255.45    4.49
   2   1  -2  265.39    3.95
  -2   1   2  255.88    4.70
   2   1  -2  256.95    4.78
  -2   1   2  264.07    4.13
  -1  -1   2  109.39    2.41
  -1  -1   2  111.54    2.06
   1  -1  -2  113.59    2.54
   1  -1  -2  114.08    2.04
  -1  -1   2  108.59    2.39
   1   1  -2  109.57    2.10
  -1   1   2  111.71    2.37
   1   1  -2  113.13    2.46
  -1   1   2  111.87    2.15
   0  -1  -2  142.58    2.72
   0  -1   2  144.35    2.78
   0  -1  -2  146.55    2.83
   0  -1   2  142.22    2.69
   0   1   2  146.90    2.74
   0   1  -2  142.03    2.74
  -1  -1  -2  261.78    4.26
  -1  -1  -2  253.41    4.39
   1  -1   2  251.14    4.42
   1  -1   2  256.40    4.04
   1   1   2  258.53    4.50
  -1   1  -2  262.67    4.00
  -1   1  -2  267.52    4.62
   1   1   2  261.02    3.93
  -2  -1  -2  406.91    6.23
   2  -1   2  420.23    5.92
  -2  -1  -2  417.85    6.70
   2  -1   2  402.01    6.82
   2   1   2  402.57    6.72
  -2   1  -2  405.27    6.87
   2   1   2  396.93    6.43
  -2   1  -2  417.70    6.48
   3  -1   2   83.60    1.71
   3  -1   2   83.28    2.59
  -3  -1  -2   87.95    2.52
  -3  -1  -2   85.44    2.00
  -3   1  -2   89.06    2.47
  -3   1  -2   88.22    2.59
   3   1   2   88.04    2.49
   3   1   2   88.14    2.50
  -4  -1  -2    2.92    0.60
   4  -1   2    3.45    0.48
  -4  -1  -2    1.81    0.68
   4  -1   2    3.06    0.91
  -4   1  -2    3.12    0.84
  -4   1  -2    3.47    0.85
   4   1   2    5.35    1.02
   4   1   2    2.27    0.84
  -5  -1  -2  209.75    5.17
  -5  -1  -2  203.41    3.99
   5  -1   2  203.67    5.21
   5  -1   2  203.92    3.62
   5   1   2  202.45    5.10
  -5   1  -2  194.01    4.92
  -5   1  -2  204.02    4.91
   5   1   2  210.32    4.79
  -6  -1  -2   35.97    2.26
   6  -1   2   32.77    2.28
   6   1   2   32.14    2.23
  -6   1  -2   34.53    2.18
  -6   1  -2   37.35    2.07
   6   1   2   35.27    2.00
   7  -1   2   42.92    2.79
  -7  -1  -2   40.82    2.67
  -7   1  -2   46.11    2.47
  -7   1  -2   40.65    2.58
   7   1   2   47.94    2.90
   7   1   2   45.05    2.39
  -8  -1  -2   33.56    2.61
   8  -1   2   27.61    3.00
  -8   1  -2   31.36    2.55
   8   1   2   24.12    2.84
  -9  -1  -2   10.11    1.98
   9  -1   2    8.69    2.03
   9   1   2    9.04    2.21
  -9   1  -2    7.36    1.81
   9  -2  -2    9.14    2.08
  -9  -2   2    6.75    1.80
   9   2  -2    8.44    2.20
  -9   2   2    7.18    1.86
  -8  -2   2    3.85    1.43
  -8  -2   2    2.81    1.15
   8  -2  -2    2.56    1.40
   8   2  -2    5.45    1.54
   8   2  -2    3.70    1.68
  -8   2   2    4.55    1.50
  -7  -2   2   38.80    2.63
   7  -2  -2   43.55    2.72
  -7  -2   2   47.59    2.66
   7  -2  -2   43.89    2.89
  -7   2   2   42.52    2.83
   7   2  -2   41.49    2.59
   7   2  -2   45.02    3.08
  -6  -2   2   14.09    1.78
   6  -2  -2   10.59    1.67
  -6  -2   2   13.52    1.76
   6  -2  -2   16.43    2.07
   6   2  -2   15.29    2.01
  -6   2   2   13.80    1.83
   5  -2  -2  131.61    4.19
  -5  -2   2  127.69    3.98
  -5  -2   2  125.83    3.91
   5  -2  -2  126.98    3.94
   5   2  -2  134.77    4.20
  -5   2   2  131.06    4.11
  -4  -2   2   55.56    2.25
   4  -2  -2   54.15    2.25
   4  -2  -2   51.52    2.38
  -4  -2   2   55.01    2.37
   4   2  -2   54.46    2.42
  -4   2   2   55.45    2.38
  -3  -2   2   15.02    1.13
   3  -2  -2   16.55    1.18
  -3  -2   2   13.83    1.23
   3  -2  -2   16.56    1.36
   3   2  -2   15.89    1.30
  -3   2   2   14.76    1.22
  -3   2   2   15.47    0.71
   2  -2  -2   11.89    1.12
   2  -2  -2   14.67    0.97
  -2  -2   2   12.82    1.10
  -2  -2   2   11.96    0.91
  -2   2   2   12.32    1.03
   2   2  -2   12.95    1.07
  -2   2   2   14.27    0.72
   2   2  -2   14.14    0.69
   1  -2  -2  144.73    3.23
  -1  -2   2  137.16    2.80
  -1  -2   2  137.51    3.16
   1  -2  -2  137.20    2.55
   1  -2  -2  135.64    3.30
  -1  -2   2  144.48    3.27
  -1   2   2  139.07    3.19
  -1   2   2  139.73    2.83
   1   2  -2  136.17    3.16
   1   2  -2  139.16    2.84
   0  -2  -2   86.25    2.34
   0  -2   2   85.49    2.31
   0  -2  -2   88.37    2.35
   0  -2   2   85.77    1.96
   0  -2   2   86.41    2.26
   0   2  -2   84.68    2.28
   0   2   2   86.05    2.26
   1  -2   2   51.98    1.49
  -1  -2  -2   49.47    1.61
  -1  -2  -2   51.83    1.79
   1  -2   2   49.37    1.75
  -1   2  -2   48.92    1.45
   1   2   2   52.61    1.83
  -1   2  -2   51.78    1.90
  -2  -2  -2   62.20    1.65
  -2  -2  -2   58.03    2.03
   2  -2   2   60.17    1.41
   2  -2   2   57.84    2.04
   2   2   2   58.10    2.16
  -2   2  -2   59.99    1.81
   2   2   2   56.40    1.68
  -2   2  -2   59.95    2.25
  -3  -2  -2  105.87    2.25
   3  -2   2  111.13    3.21
  -3  -2  -2  105.73    3.05
   3   2   2  110.19    3.25
  -3   2  -2  107.24    2.87
   3   2   2  113.78    2.90
  -3   2  -2  107.63    3.32
   4  -2   2   59.69    2.57
  -4  -2  -2   60.51    2.47
  -4  -2  -2   62.73    1.53
  -4   2  -2   64.19    2.65
  -4   2  -2   64.86    2.42
   4   2   2   64.31    2.62
   4   2   2   63.61    2.44
  -5  -2  -2    1.24    0.78
   5  -2   2    0.99    0.91
  -5   2  -2    0.60    0.75
   5   2   2    0.95    0.93
  -5   2  -2    0.39    0.77
   5   2   2    1.01    0.82
  -6  -2  -2   11.53    1.76
   6  -2   2   12.21    1.81
  -6   2  -2   13.61    1.85
   6   2   2   12.32    1.75
  -6   2  -2   12.20    1.72
   6   2   2   13.82    1.80
   7  -2   2   35.95    2.67
  -7  -2  -2   26.67    2.28
   7   2   2   33.78    2.39
  -7   2  -2   31.70    2.41
   7   2   2   34.13    2.58
  -7   2  -2   31.52    2.33
   8  -2   2   18.59    2.57
  -8  -2  -2   20.11    2.46
   8   2   2   27.01    2.37
  -8   2  -2   23.91    2.61
   8   2   2   21.96    2.66
  -8   2  -2   18.38    2.25
   9  -2   2    9.87    2.23
  -9  -2  -2    9.33    2.01
   9   2   2   11.84    2.24
  -9   2  -2    9.47    2.01
  -8  -3   2   13.21    2.21
  -8  -3   2    9.14    1.78
   8  -3  -2   16.06    2.54
  -8   3   2   13.64    2.28
   8   3  -2   12.22    2.17
   8   3  -2   12.91    2.50
  -7  -3   2   10.53    1.76
   7  -3  -2   10.74    2.02
   7  -3  -2    8.67    1.86
  -7  -3   2   10.24    1.85
  -7   3   2    6.14    1.52
   7   3  -2    8.44    1.83
   7   3  -2    7.56    1.81
  -6  -3   2    6.00    1.38
  -6  -3   2    3.35    1.16
   6  -3  -2    6.27    1.62
   6  -3  -2    4.90    1.49
  -6   3   2    6.80    1.57
   6   3  -2    4.67    1.47
   5  -3  -2   71.09    2.96
  -5  -3   2   65.93    2.89
  -5  -3   2   64.91    3.07
   5  -3  -2   65.93    3.25
  -5   3   2   66.20    3.06
   5   3  -2   66.36    3.08
   4  -3  -2   33.06    1.90
  -4  -3   2   35.36    1.92
   4  -3  -2   28.92    2.08
  -4  -3   2   30.89    2.05
   4   3  -2   28.66    1.92
  -4   3   2   31.77    2.00
   3  -3  -2   37.92    2.20
   3  -3  -2   37.49    1.74
  -3  -3   2   38.65    2.10
  -3  -3   2   38.02    1.84
   3   3  -2   36.17    1.94
  -3   3   2   37.57    2.00
  -3   3   2   37.67    1.23
   3   3  -2   37.10    1.11
  -2  -3   2  131.97    3.75
  -2  -3   2  124.24    3.22
   2  -3  -2  131.38    3.85
   2  -3  -2  134.03    3.05
  -2   3   2  129.71    2.85
   2   3  -2  135.80    3.57
  -2   3   2  127.21    3.57
   2   3  -2  134.07    2.90
   1  -3  -2   18.67    1.36
  -1  -3   2   16.59    1.29
  -1  -3   2   20.85    1.33
   1  -3  -2   19.02    1.44
  -1  -3   2   18.35    1.16
   1  -3  -2   21.59    1.03
   1   3  -2   17.91    1.14
  -1   3   2   20.24    1.38
  -1   3   2   19.15    1.14
   1   3  -2   20.89    1.36
   0  -3  -2  137.43    3.50
   0  -3  -2  131.43    3.47
   0  -3   2  130.08    3.09
   0  -3   2  132.35    3.32
   0  -3   2  128.59    3.35
   0   3   2  135.72    3.34
   0   3  -2  134.01    3.45
   1  -3   2   19.55    1.33
   1  -3   2   17.38    1.06
  -1  -3  -2   17.97    1.28
  -1  -3  -2   20.46    1.26
  -1   3  -2   18.24    1.10
  -1   3  -2   17.87    1.34
   1   3   2   17.18    1.30
   1   3   2   19.02    0.94
   2  -3   2   61.37    2.35
  -2  -3  -2   67.33    2.03
  -2  -3  -2   65.04    2.40
   2  -3   2   65.01    1.78
   2   3   2   67.06    1.96
  -2   3  -2   68.04    2.19
  -2   3  -2   62.41    2.59
   2   3   2   65.10    2.58
  -3  -3  -2   15.92    0.91
   3  -3   2   16.49    1.67
  -3  -3  -2   13.83    1.54
  -3  -3  -2   15.40    1.77
  -3   3  -2   13.16    0.64
   3   3   2   13.42    1.16
  -3   3  -2   15.43    1.23
  -3   3  -2   16.07    1.49
   3   3   2   16.55    1.82
  -4  -3  -2   21.50    1.68
  -4  -3  -2   23.41    1.78
   4  -3   2   20.32    2.04
   4   3   2   15.13    1.73
   4   3   2   19.75    1.54
  -4   3  -2   17.92    2.04
  -4   3  -2   20.42    1.54
  -5  -3  -2   65.49    2.95
   5  -3   2   64.03    3.05
   5   3   2   62.81    3.14
   5   3   2   69.43    2.96
  -5   3  -2   59.92    3.07
  -5   3  -2   66.03    2.85
  -6  -3  -2   21.22    2.32
   6  -3   2   16.73    2.22
  -6   3  -2   22.89    2.12
   6   3   2   21.45    2.32
  -6   3  -2   17.22    2.04
   6   3   2   13.16    1.90
  -7  -3  -2    7.36    1.54
   7  -3   2    8.79    1.79
  -7   3  -2    8.59    1.68
   7   3   2    4.74    1.56
  -7   3  -2    8.56    1.76
   7   3   2    7.01    1.74
  -8  -3  -2    5.73    1.57
   8  -3   2    6.50    1.88
  -8   3  -2    4.61    1.58
   8   3   2    5.59    1.77
  -8   3  -2    4.21    1.54
   8   3   2    5.79    1.83
   8  -4  -2    6.92    1.89
  -8  -4   2    9.57    2.03
  -8  -4   2    9.38    2.03
   8   4  -2   12.70    2.32
  -8   4   2   10.50    2.30
  -8   4   2    8.75    1.99
   8   4  -2   10.06    2.37
  -7  -4   2   12.43    2.05
   7  -4  -2    9.81    1.94
   7  -4  -2    9.09    2.07
  -7  -4   2    9.40    1.87
   7   4  -2   12.06    2.31
   7   4  -2    9.58    2.01
  -7   4   2   10.25    2.04
  -6  -4   2    6.89    1.54
  -6  -4   2    4.71    1.36
   6  -4  -2    6.22    1.50
   6  -4  -2    5.70    1.71
   6   4  -2    4.82    1.66
  -6   4   2    6.15    1.53
   6   4  -2    4.54    1.51
  -5  -4   2   18.54    2.35
  -5  -4   2   19.54    2.08
   5  -4  -2   17.33    2.47
   5  -4  -2   16.45    1.93
   5   4  -2   20.26    2.32
  -5   4   2   14.00    1.92
  -4  -4   2    9.52    1.42
   4  -4  -2   10.69    1.48
  -4  -4   2   10.84    1.77
   4  -4  -2    7.13    1.51
   4   4  -2   12.45    1.74
  -4   4   2   10.21    1.60
   3  -4  -2   25.60    2.04
  -3  -4   2   23.58    1.93
  -3  -4   2   27.82    1.72
   3  -4  -2   25.48    1.59
   3   4  -2   27.59    1.86
  -3   4   2   25.47    1.88
  -2  -4   2   13.93    1.47
   2  -4  -2   10.28    1.57
  -2  -4   2   14.22    1.80
   2  -4  -2   12.19    1.08
  -2   4   2   11.36    1.02
  -2   4   2   11.76    1.51
   2   4  -2   10.08    1.40
   2   4  -2   10.84    1.19
   1  -4  -2   69.60    2.13
  -1  -4   2   70.68    2.81
   1  -4  -2   68.13    2.92
  -1  -4   2   67.75    2.60
   1  -4  -2   66.95    2.75
  -1  -4   2   69.16    2.47
   1   4  -2   69.26    2.61
  -1   4   2   66.78    2.69
   1   4  -2   71.15    2.55
  -1   4   2   69.71    2.40
   0  -4  -2    1.18    0.77
   0  -4  -2    1.32    0.51
   0  -4   2    1.60    0.71
   0  -4  -2    1.19    0.79
   0  -4   2    1.84    0.73
   0  -4   2    0.21    0.58
   0   4   2    0.85    0.54
   0   4   2    0.67    0.67
   0   4  -2    0.99    0.72
  -1  -4  -2   13.28    1.25
   1  -4   2   12.96    1.35
   1  -4   2   15.96    1.38
  -1  -4  -2   14.22    1.62
   1  -4   2   14.07    1.24
  -1   4  -2   14.71    1.41
  -1   4  -2   15.66    1.80
   1   4   2   13.25    1.18
   1   4   2   15.02    1.66
  -2  -4  -2   17.21    1.82
   2  -4   2   18.99    1.15
  -2  -4  -2   15.98    1.24
   2  -4   2   18.22    1.51
   2   4   2   18.61    1.22
   2   4   2   19.68    1.69
  -2   4  -2   17.60    1.95
  -2   4  -2   18.22    1.38
  -2   4  -2   20.05    1.19
  -3  -4  -2   19.21    1.62
   3  -4   2   21.28    1.70
  -3   4  -2   22.39    1.59
   3   4   2   18.87    2.15
  -3   4  -2   22.26    1.90
   3   4   2   20.41    1.46
  -4  -4  -2   49.75    2.57
   4  -4   2   53.45    2.68
  -4   4  -2   50.80    2.47
   4   4   2   45.51    2.79
   4   4   2   45.11    2.24
  -4   4  -2   44.16    2.74
   5  -4   2    6.80    1.53
  -5  -4  -2    5.59    1.27
   5   4   2    6.68    1.43
  -5   4  -2    5.98    1.28
   5   4   2    5.30    1.50
  -5   4  -2    5.17    1.48
  -6  -4  -2   57.26    3.20
   6  -4   2   61.92    3.38
   6   4   2   51.33    3.33
  -6   4  -2   63.32    3.20
  -6   4  -2   50.04    3.25
   6   4   2   53.21    3.04
  -7  -4  -2    8.65    1.82
   7  -4   2   13.42    2.35
  -7   4  -2   10.75    1.92
   7   4   2   10.67    2.02
   7   4   2    6.38    1.86
  -7   4  -2    9.37    1.96
   8  -4   2    0.80    1.41
  -8  -4  -2    2.42    1.44
  -8   4  -2    2.82    1.55
   8   4   2    4.79    1.76
  -8   4  -2    1.29    1.35
   8   4   2    3.23    1.67
  -7  -5   2   13.66    2.19
  -7  -5   2   10.70    2.18
   7   5  -2   13.51    2.38
  -7   5   2   15.44    2.60
   7   5  -2   15.99    2.60
  -6  -5   2   21.15    2.53
   6  -5  -2   18.25    2.87
  -6  -5   2   18.30    2.62
  -6   5   2   15.24    2.34
   6   5  -2   18.20    2.55
   6   5  -2   12.63    2.26
  -5  -5   2   16.49    2.00
   5  -5  -2   18.72    3.03
  -5  -5   2   10.70    1.93
   5  -5  -2   15.57    2.49
  -5   5   2   14.17    2.07
   5   5  -2   14.88    2.20
   5   5  -2   11.85    2.13
  -4  -5   2   19.89    2.10
   4  -5  -2   17.15    2.56
  -4  -5   2   15.70    2.14
   4  -5  -2   21.54    2.60
   4   5  -2   25.51    2.54
  -4   5   2   19.44    2.26
   4   5  -2   14.15    2.13
  -3  -5   2    8.19    1.41
  -3  -5   2    6.13    1.41
   3  -5  -2    7.64    1.69
  -3   5   2    8.39    1.55
   3   5  -2    5.46    1.45
   3   5  -2    7.72    1.49
  -2  -5   2    5.00    1.26
   2  -5  -2    9.63    1.79
  -2  -5   2    9.61    1.40
  -2   5   2   10.87    1.36
   2   5  -2    9.10    1.28
   2   5  -2    4.75    1.36
  -2   5   2    7.55    1.45
   2   5  -2    8.33    1.45
  -1  -5   2  106.23    3.91
  -1  -5   2  106.03    3.56
   1  -5  -2  109.01    4.19
  -1  -5   2  113.32    3.73
   1  -5  -2  106.81    3.93
   1   5  -2  111.63    4.03
   1   5  -2  116.26    3.77
  -1   5   2  108.77    3.86
   1   5  -2  110.47    3.66
  -1   5   2  110.33    3.46
   0  -5   2   38.56    2.20
   0  -5   2   41.96    2.17
   0  -5  -2   42.39    2.43
   0  -5   2   40.38    2.25
   0  -5  -2   42.93    2.46
   0   5  -2   37.84    2.30
   0   5   2   39.24    2.23
   0   5  -2   37.36    2.08
   0   5  -2   40.72    2.10
   0   5   2   37.36    2.27
   0   5  -2   40.13    2.26
   0   5   2   40.15    1.76
  -1  -5  -2   15.46    1.76
   1  -5   2   14.52    1.76
   1  -5   2   17.27    1.79
  -1  -5  -2   13.74    1.76
   1  -5   2   12.44    1.46
  -1   5  -2   17.89    1.49
  -1   5  -2   15.84    2.01
   1   5   2   15.44    1.63
   1   5   2   19.60    2.15
  -1   5  -2   18.42    1.53
   2  -5   2   22.14    1.81
  -2  -5  -2   19.35    2.05
  -2  -5  -2   18.74    1.54
  -2   5  -2   19.24    1.60
   2   5   2   18.82    2.16
  -2   5  -2   17.04    2.18
   2   5   2   17.69    2.22
  -3  -5  -2    2.64    1.10
   3  -5   2    4.19    1.22
  -3   5  -2    3.58    1.04
  -3   5  -2    2.37    1.18
   3   5   2    3.63    1.37
   4  -5   2   12.41    1.82
  -4  -5  -2   10.00    1.66
  -4   5  -2   12.11    1.69
   4   5   2   10.96    2.04
  -4   5  -2    6.91    1.64
  -5  -5  -2    0.50    0.95
   5  -5   2    1.57    1.29
   5   5   2    2.06    1.33
  -5   5  -2    0.24    0.97
  -5   5  -2    1.36    1.17
   6  -5   2    5.73    1.80
  -6  -5  -2    4.62    1.40
  -6   5  -2    2.01    1.44
  -6   5  -2    3.78    1.47
   6   5   2    3.19    1.52
  -7  -5  -2    3.26    1.45
   7  -5   2    3.78    1.80
  -7   5  -2    1.30    1.33
   7   5   2    1.28    1.39
  -7   5  -2    3.16    1.63
  -5  -6   2    3.93    1.61
   5  -6  -2    5.95    2.08
  -5  -6   2    3.46    1.27
   5   6  -2    4.15    1.63
   5   6  -2    2.68    1.61
  -5   6   2    4.51    1.69
  -4  -6   2    6.30    1.61
   4  -6  -2    6.19    1.91
  -4  -6   2    8.71    1.70
  -4   6   2    7.69    1.70
   4   6  -2    6.31    1.64
   4   6  -2    5.35    1.68
  -3  -6   2   49.39    2.75
   3  -6  -2   43.94    3.27
  -3  -6   2   42.25    3.02
   3   6  -2   42.66    3.13
   3   6  -2   43.24    2.68
  -3   6   2   48.49    3.03
   2  -6  -2    8.26    1.91
  -2  -6   2    5.47    1.47
  -2  -6   2    9.67    1.61
   2   6  -2    8.35    1.81
   2   6  -2   10.25    1.67
  -2   6   2    8.91    1.72
   1  -6  -2   49.12    3.18
  -1  -6   2   46.77    2.85
   1  -6  -2   46.23    2.91
  -1  -6   2   44.81    2.58
   1   6  -2   46.94    2.62
  -1   6   2   52.74    2.91
   1   6  -2   50.07    2.78
  -1   6   2   45.91    2.50
   1   6  -2   49.14    2.98
   0  -6  -2    2.68    1.23
   0  -6  -2    2.91    1.22
   0  -6   2    1.55    1.00
   0  -6   2    0.97    1.01
   0  -6   2    2.90    1.09
   0   6   2    1.37    0.93
   0   6  -2    2.12    1.11
   0   6  -2    1.35    1.10
   0   6   2    0.17    0.95
   0   6  -2    1.07    0.87
   0   6  -2    3.38    1.13
   1  -6   2   20.34    2.20
  -1  -6  -2   25.04    2.12
  -1  -6  -2   23.20    2.46
  -1   6  -2   24.29    2.26
  -1   6  -2   24.98    1.97
  -1   6  -2   24.42    3.03
   1   6   2   24.07    2.60
   2  -6   2   25.16    2.08
  -2  -6  -2   26.40    2.70
  -2   6  -2   23.27    1.96
  -2   6  -2   26.80    2.46
   2   6   2   23.14    2.62
  -3  -6  -2   24.69    2.58
   3  -6   2   20.82    2.32
  -3   6  -2   17.81    2.14
   3   6   2   14.52    2.23
  -3   6  -2   14.14    2.23
   4  -6   2   31.62    2.54
  -4  -6  -2   28.22    2.41
  -4   6  -2   31.48    2.88
  -4   6  -2   23.52    2.48
   4   6   2   24.22    3.07
   5  -6   2    1.42    1.36
  -5  -6  -2    1.88    1.17
  -5   6  -2    1.97    1.23
  -5   6  -2    3.74    1.60
   5   6   2    4.81    1.86
  -3  -7   2    1.03    1.47
   3  -7  -2    1.16    1.77
  -3  -7   2   -0.30    1.20
   3   7  -2   -0.32    1.46
  -3   7   2    0.00    1.26
  -2  -7   2    2.25    1.51
   2  -7  -2    8.44    2.19
  -2  -7   2    6.67    1.95
   2   7  -2    7.38    1.95
  -2   7   2    8.28    1.82
  -1  -7   2    9.98    2.13
   1  -7  -2    8.43    1.91
   1  -7  -2    8.05    2.01
  -1  -7   2    8.41    1.86
   1   7  -2    7.12    1.83
  -1   7   2   10.39    1.99
   1   7  -2    7.02    1.60
   0  -7  -2   17.18    2.54
   0  -7  -2   19.83    2.67
   0  -7   2   18.35    3.05
   0   7   2   20.33    2.59
   0   7  -2   13.12    2.20
   0   7   2   16.67    2.28
   0   7  -2   19.13    2.25
  -1  -7  -2    6.60    1.68
   1   7   2    7.38    1.95
  -1   7  -2    7.91    1.93
   1   7   2    8.54    1.82
  -1   7  -2    6.51    1.54
  -2  -7  -2    4.08    1.64
   2   7   2    4.74    1.76
  -2   7  -2    4.93    1.42
  -2   7  -2    4.31    1.76
  -3  -7  -2   31.29    2.73
   3   7   2   25.92    3.28
  -3   7  -2   31.92    2.66
  -3   7  -2   24.88    3.27
   9   0  -3   -0.17    1.29
  -9   0   3    1.53    1.26
  -8   0   3   79.54    3.83
   8   0  -3   74.38    4.02
   7   0  -3   67.07    3.53
  -7   0   3   70.63    3.36
  -6   0   3   12.23    1.36
   6   0  -3    8.70    1.22
  -6   0   3    7.85    1.42
   6   0  -3   11.01    1.84
   5   0  -3  135.33    3.38
  -5   0   3  137.70    3.99
  -5   0   3  135.12    3.39
   5   0  -3  134.01    4.12
   4   0  -3   21.06    1.19
  -4   0   3   21.73    1.21
  -4   0   3   21.85    1.49
   4   0  -3   21.38    1.54
   3   0  -3  515.83    8.10
  -3   0   3  522.16    8.54
  -3   0   3  514.14    8.18
   3   0  -3  519.38    8.58
   2   0  -3  384.30    6.23
  -2   0   3  390.75    6.22
   2   0  -3  384.93    6.31
  -2   0   3  381.40    6.23
  -1   0   3    5.94    0.72
   1   0  -3    5.60    0.70
  -1   0   3    6.30    0.59
   1   0  -3    6.97    0.70
   0   0   3    6.23    0.69
   0   0  -3    6.74    0.77
   0   0   3    5.65    0.52
   1   0   3    9.88    0.68
   1   0   3   10.68    0.72
  -1   0  -3   11.20    0.79
  -1   0  -3    9.92    0.58
   2   0   3  245.91    4.48
  -2   0  -3  256.14    4.37
   2   0   3  247.73    4.38
  -2   0  -3  252.62    4.59
   3   0   3   84.23    2.24
  -3   0  -3   89.24    2.47
  -3   0  -3   85.46    2.42
   3   0   3   84.82    2.51
  -4   0  -3    1.01    0.64
   4   0   3    0.53    0.69
   4   0   3    1.96    0.63
  -4   0  -3    2.32    0.69
   5   0   3   24.61    1.42
  -5   0  -3   26.61    1.76
   5   0   3   24.77    1.80
  -5   0  -3   27.26    1.54
   6   0   3   11.96    1.81
   6   0   3   10.69    1.25
  -6   0  -3   10.01    1.31
  -6   0  -3    9.27    1.53
   7   0   3   19.62    2.29
  -7   0  -3   17.67    2.08
  -8   0  -3    1.37    1.13
   8   0   3    1.94    1.36
   9   0   3   17.58    2.63
  -9   0  -3   19.26    2.50
   9  -1  -3    5.07    1.96
  -9  -1   3    2.13    1.37
   9   1  -3    3.16    1.73
  -9   1   3    4.08    1.58
  -8  -1   3    5.66    1.59
   8  -1  -3    5.29    1.67
  -8   1   3    5.39    1.51
   8   1  -3    4.48    1.62
   7  -1  -3   31.78    2.47
   7  -1  -3   37.39    2.30
  -7  -1   3   36.33    2.52
  -7  -1   3   34.72    2.14
  -7   1   3   34.77    2.51
   7   1  -3   34.13    2.70
  -6  -1   3   32.33    1.94
   6  -1  -3   36.39    2.16
  -6  -1   3   38.11    2.30
   6  -1  -3   34.31    2.34
   6   1  -3   30.79    2.36
  -6   1   3   35.01    2.30
   5  -1  -3  108.42    3.61
   5  -1  -3  108.47    3.39
  -5  -1   3  112.36    3.34
  -5  -1   3  105.97    3.44
   5   1  -3  103.80    3.64
  -5   1   3  104.96    2.61
  -5   1   3  107.82    3.62
   4  -1  -3   42.04    1.91
  -4  -1   3   38.54    1.85
   4  -1  -3   44.10    2.04
  -4  -1   3   39.40    1.80
  -4   1   3   43.50    2.02
  -4   1   3   42.14    1.43
   4   1  -3   39.38    1.26
   4   1  -3   40.10    2.06
  -3  -1   3   67.79    2.13
   3  -1  -3   72.39    2.35
   3  -1  -3   69.31    2.23
  -3  -1   3   70.60    2.27
  -3   1   3   66.66    2.25
   3   1  -3   66.59    1.65
   3   1  -3   68.82    2.36
  -3   1   3   70.16    1.84
   2  -1  -3  680.17   10.43
  -2  -1   3  665.74   10.29
   2  -1  -3  676.15    9.92
  -2  -1   3  670.80    9.81
   2   1  -3  660.16   10.33
  -2   1   3  644.32   10.14
  -2   1   3  665.58    9.77
   2   1  -3  679.89    9.65
   1  -1  -3  207.24    3.34
  -1  -1   3  210.52    3.99
   1  -1  -3  211.10    4.10
  -1  -1   3  208.58    3.92
   1   1  -3  213.85    3.74
  -1   1   3  203.09    3.71
  -1   1   3  205.90    3.80
   1   1  -3  209.10    3.97
   0  -1  -3   32.62    1.32
   0  -1   3   34.60    1.29
   0  -1  -3   34.63    1.20
   0  -1   3   33.02    1.22
   0   1  -3   33.26    1.28
   0   1   3   33.52    1.27
  -1  -1  -3  376.38    6.01
   1  -1   3  372.94    5.83
  -1  -1  -3  369.06    6.05
   1  -1   3  367.21    6.13
  -1   1  -3  367.39    6.28
   1   1   3  369.83    6.17
   2  -1   3  429.90    7.15
  -2  -1  -3  427.88    6.97
   2  -1   3  420.66    6.44
  -2  -1  -3  414.82    6.78
   2   1   3  423.19    6.64
  -2   1  -3  416.67    6.60
   2   1   3  428.58    7.16
  -2   1  -3  432.15    7.34
  -3  -1  -3  227.03    4.68
  -3  -1  -3  223.22    4.22
   3  -1   3  225.58    3.86
  -3   1  -3  224.62    4.44
   3   1   3  219.99    4.43
   3   1   3  227.68    4.68
  -3   1  -3  228.06    4.89
  -4  -1  -3    2.31    0.74
   4  -1   3    2.27    0.49
   4  -1   3    2.69    0.89
  -4  -1  -3    3.13    0.67
   4   1   3    2.58    0.85
  -4   1  -3    1.79    0.73
   4   1   3    2.25    0.78
  -4   1  -3    2.26    0.77
  -5  -1  -3   47.62    2.29
   5  -1   3   39.67    1.40
   5  -1   3   40.92    2.30
  -5  -1  -3   45.13    1.76
   5   1   3   41.81    2.07
  -5   1  -3   43.52    2.14
   5   1   3   42.13    2.22
  -5   1  -3   41.39    2.14
  -6  -1  -3    5.29    1.21
   6  -1   3    4.64    1.34
   6   1   3    5.62    1.18
  -6   1  -3    6.55    1.21
   6   1   3    5.79    1.41
  -6   1  -3    4.95    1.20
   7  -1   3    4.57    1.52
  -7  -1  -3    4.93    1.31
   7   1   3    4.72    1.42
  -7   1  -3    5.25    1.29
   7   1   3    6.37    1.31
  -7   1  -3    5.65    1.37
   8  -1   3    5.03    1.74
  -8  -1  -3    3.63    1.30
   8   1   3    3.69    1.48
  -8   1  -3    4.96    1.40
  -9  -1  -3    0.68    1.13
   9  -1   3   -0.26    1.44
  -9   1  -3    0.45    1.18
   9   1   3    1.21    1.44
   9  -2  -3   13.56    2.47
  -9  -2   3   12.71    2.22
   9   2  -3   12.31    2.58
  -9   2   3   10.22    2.25
  -8  -2   3   35.86    2.80
  -8  -2   3   35.35    2.52
   8  -2  -3   37.57    2.99
   8   2  -3   30.55    3.37
  -8   2   3   35.46    2.88
  -7  -2   3  101.06    3.94
   7  -2  -3  107.61    4.27
   7  -2  -3   99.95    4.03
  -7  -2   3   97.18    4.03
  -7   2   3  101.67    4.25
   7   2  -3   93.82    4.33
  -6  -2   3   26.38    2.04
   6  -2  -3   29.97    2.23
   6  -2  -3   31.91    2.31
  -6  -2   3   32.81    2.16
  -6   2   3   29.41    2.22
   6   2  -3   36.35    2.55
   5  -2  -3  156.53    4.60
   5  -2  -3  152.56    4.40
  -5  -2   3  158.80    4.46
  -5  -2   3  151.50    4.32
   5   2  -3  151.71    4.65
  -5   2   3  145.78    4.48
  -4  -2   3  137.95    3.91
   4  -2  -3  129.49    3.90
   4  -2  -3  134.26    3.67
  -4  -2   3  134.30    3.62
  -4   2   3  130.20    3.82
   4   2  -3  128.16    3.87
  -4   2   3  128.79    2.63
  -3  -2   3   55.96    2.27
   3  -2  -3   57.87    2.04
  -3  -2   3   59.86    2.07
   3  -2  -3   57.57    2.39
  -3   2   3   64.13    2.35
   3   2  -3   59.69    1.41
  -3   2   3   59.72    1.65
   3   2  -3   59.03    2.35
   2  -2  -3   19.80    1.03
  -2  -2   3   20.33    1.33
  -2  -2   3   20.76    1.09
   2  -2  -3   20.77    1.42
   2   2  -3   22.30    0.95
   2   2  -3   20.06    1.34
  -2   2   3   20.93    1.02
  -2   2   3   21.02    1.30
   1  -2  -3  335.09    6.10
   1  -2  -3  344.95    6.35
  -1  -2   3  344.43    6.21
  -1  -2   3  346.63    6.25
  -1  -2   3  341.07    5.44
   1   2  -3  336.28    5.75
  -1   2   3  337.12    5.77
   1   2  -3  354.54    6.28
  -1   2   3  344.16    6.15
   0  -2  -3  219.72    4.36
   0  -2   3  212.52    4.23
   0  -2   3  211.27    4.37
   0  -2  -3  218.71    4.44
   0   2  -3  224.56    4.40
   0   2   3  217.21    4.29
  -1  -2  -3  246.90    4.83
   1  -2   3  247.24    4.87
  -1  -2  -3  248.13    4.72
   1  -2   3  254.20    4.49
   1   2   3  256.32    5.00
  -1   2  -3  257.44    5.12
  -1   2  -3  245.64    4.14
   2  -2   3   59.90    2.17
  -2  -2  -3   63.41    2.16
  -2  -2  -3   63.83    1.89
   2  -2   3   61.41    1.62
   2   2   3   63.65    1.75
  -2   2  -3   62.04    1.80
   2   2   3   64.24    2.30
  -2   2  -3   59.40    2.30
  -3  -2  -3   33.80    1.32
   3  -2   3   29.37    1.73
  -3  -2  -3   32.38    1.70
   3  -2   3   32.42    1.02
  -3   2  -3   33.41    1.84
   3   2   3   32.25    1.76
  -3   2  -3   34.50    1.56
   3   2   3   35.90    1.59
  -4  -2  -3  137.04    3.89
  -4  -2  -3  137.26    2.97
   4   2   3  142.09    3.73
  -4   2  -3  134.62    3.68
  -4   2  -3  144.79    4.21
   4   2   3  141.04    4.01
  -5  -2  -3    1.95    0.87
   5  -2   3    2.62    1.04
   5   2   3    2.09    0.98
   5   2   3    2.44    0.94
  -5   2  -3    2.53    0.99
  -5   2  -3    2.26    0.92
  -6  -2  -3    9.73    1.67
   6   2   3    9.50    1.55
  -6   2  -3   11.54    1.78
   6   2   3    9.98    1.60
  -6   2  -3   10.86    1.60
   7  -2   3   11.11    2.04
  -7  -2  -3    6.00    1.41
  -7   2  -3    9.19    1.69
   7   2   3   10.93    1.79
   7   2   3   10.75    1.82
  -7   2  -3   10.93    1.77
   8  -2   3    2.29    1.57
  -8  -2  -3    1.16    1.17
  -8   2  -3    0.91    1.02
   8   2   3    1.34    1.49
  -8   2  -3    0.31    1.02
   8   2   3   -0.26    1.27
   9  -2   3    0.85    1.22
  -9  -2  -3    2.63    1.42
   9   2   3    3.28    1.63
  -9   2  -3    4.56    1.69
  -8  -3   3   23.18    2.73
   8  -3  -3   26.20    3.02
  -8  -3   3   20.27    2.45
   8   3  -3   20.63    3.14
   8   3  -3   20.24    2.64
  -8   3   3   22.37    2.84
   7  -3  -3   18.71    2.39
   7  -3  -3    8.89    1.89
  -7  -3   3    9.81    1.73
  -7  -3   3   11.82    1.90
  -7   3   3   10.71    1.94
   7   3  -3   13.24    2.25
  -6  -3   3   52.28    2.97
   6  -3  -3   52.09    3.14
   6  -3  -3   52.40    2.86
  -6  -3   3   54.39    2.88
  -6   3   3   51.23    3.00
   6   3  -3   57.10    3.20
   5  -3  -3   78.08    3.10
  -5  -3   3   78.09    3.38
   5  -3  -3   72.41    3.44
  -5  -3   3   76.35    3.09
   5   3  -3   71.74    3.31
  -5   3   3   74.53    3.28
   4  -3  -3    6.92    1.43
  -4  -3   3    8.86    1.51
   4  -3  -3    9.45    1.35
  -4  -3   3    7.27    1.19
  -4   3   3    7.26    1.33
   4   3  -3    4.50    1.14
  -3  -3   3  116.70    3.25
   3  -3  -3  120.84    3.16
  -3  -3   3  117.52    3.78
   3  -3  -3  115.03    3.86
  -3   3   3  121.81    2.70
   3   3  -3  116.88    3.62
  -3   3   3  116.14    3.63
   3   3  -3  118.50    2.48
   2  -3  -3  289.29    5.03
  -2  -3   3  272.93    6.07
   2  -3  -3  288.56    6.37
  -2  -3   3  279.27    5.39
   2   3  -3  275.90    5.07
   2   3  -3  286.29    6.02
  -2   3   3  288.82    5.20
  -2   3   3  288.90    6.06
  -1  -3   3  140.08    3.75
  -1  -3   3  138.72    3.67
   1  -3  -3  135.92    3.84
  -1  -3   3  142.03    3.15
   1  -3  -3  128.95    3.60
   1   3  -3  140.53    3.38
  -1   3   3  134.24    3.65
  -1   3   3  139.74    3.32
   1   3  -3  137.60    3.67
   0  -3   3    1.85    0.55
   0  -3  -3    0.78    0.60
   0  -3  -3    1.59    0.74
   0  -3   3    1.84    0.64
   0  -3   3    2.60    0.77
   0   3  -3    1.91    0.70
   0   3   3    1.60    0.64
   1  -3   3   15.61    1.26
  -1  -3  -3   16.43    1.19
  -1  -3  -3   15.12    1.22
   1  -3   3   14.48    1.01
  -1   3  -3   15.99    1.32
  -1   3  -3   16.23    0.99
   1   3   3   16.88    1.35
  -2  -3  -3  159.36    4.12
   2  -3   3  158.86    4.09
  -2  -3  -3  170.63    3.75
   2  -3   3  163.36    3.39
  -2   3  -3  164.49    3.63
  -2   3  -3  163.62    4.49
   2   3   3  166.91    4.35
   2   3   3  166.44    3.31
  -3  -3  -3   51.51    2.33
  -3  -3  -3   57.30    1.86
   3  -3   3   55.38    1.50
   3  -3   3   59.75    2.52
   3   3   3   49.50    2.43
  -3   3  -3   53.28    2.08
   3   3   3   55.56    2.02
  -3   3  -3   57.62    2.70
  -4  -3  -3    1.90    0.89
   4  -3   3    2.13    0.98
  -4   3  -3    2.64    1.07
   4   3   3    2.17    0.97
  -4   3  -3    3.01    0.93
   4   3   3    1.80    0.97
  -5  -3  -3   15.65    1.92
   5  -3   3   18.58    2.14
   5   3   3   17.10    1.89
  -5   3  -3   14.34    1.94
  -5   3  -3   13.99    1.62
   5   3   3   17.81    2.09
   6  -3   3   41.96    2.78
  -6  -3  -3   38.54    2.56
  -6   3  -3   39.25    2.46
   6   3   3   39.16    2.57
  -6   3  -3   36.70    2.60
   6   3   3   41.48    2.76
   7  -3   3   15.17    2.40
  -7  -3  -3   14.47    2.08
   7   3   3   13.08    2.19
  -7   3  -3   12.05    1.93
  -7   3  -3   10.75    1.90
   7   3   3   14.77    2.15
  -8  -3  -3   14.65    2.24
   8  -3   3   14.01    2.46
   8   3   3   18.97    2.53
   8   3   3   12.99    2.18
  -8   3  -3   11.98    2.15
  -8   3  -3   19.63    2.49
   8  -4  -3    5.00    1.73
  -8  -4   3    3.24    1.38
  -8  -4   3    4.56    1.57
   8   4  -3    2.67    1.82
   8   4  -3    4.12    1.68
  -8   4   3    2.31    1.69
   7  -4  -3   12.05    2.09
  -7  -4   3   15.97    2.31
  -7  -4   3   20.06    2.45
   7  -4  -3   15.73    2.52
   7   4  -3   15.76    2.52
  -7   4   3   14.19    2.25
   7   4  -3   13.46    2.30
  -6  -4   3    3.50    1.28
   6  -4  -3    2.88    1.24
  -6  -4   3    1.12    0.93
   6  -4  -3    3.35    1.52
  -6   4   3    1.89    1.21
   6   4  -3    1.77    1.29
  -5  -4   3   16.59    2.21
  -5  -4   3   16.80    1.91
   5  -4  -3   16.66    2.25
   5  -4  -3   16.37    1.89
   5   4  -3   20.24    2.33
  -5   4   3   14.61    1.99
  -4  -4   3    5.73    1.19
  -4  -4   3    6.61    1.39
   4  -4  -3    6.72    1.60
   4  -4  -3    7.66    1.24
   4   4  -3    6.75    1.40
  -4   4   3    7.90    1.44
   3  -4  -3   57.52    3.07
   3  -4  -3   60.21    2.24
  -3  -4   3   61.95    3.00
  -3  -4   3   64.08    2.51
   3   4  -3   60.55    2.79
  -3   4   3   60.58    2.82
  -3   4   3   58.78    2.06
   2  -4  -3   11.41    1.14
  -2  -4   3   14.09    1.42
  -2  -4   3   11.58    1.68
   2  -4  -3    8.83    1.54
  -2   4   3   12.33    1.32
   2   4  -3   10.92    1.19
  -2   4   3    8.22    1.33
   2   4  -3   10.06    1.44
  -1  -4   3   26.55    1.53
  -1  -4   3   27.70    1.84
   1  -4  -3   31.24    2.05
  -1  -4   3   26.59    1.78
   1  -4  -3   30.63    1.95
  -1   4   3   29.32    1.65
  -1   4   3   28.73    1.84
   1   4  -3   26.65    1.65
   1   4  -3   25.75    1.75
   0  -4   3  100.31    3.35
   0  -4   3  109.31    3.02
   0  -4   3  109.19    3.39
   0  -4  -3  118.04    3.70
   0  -4  -3  112.10    3.64
   0   4  -3  113.87    3.54
   0   4   3  106.68    3.34
   0   4  -3  110.71    3.02
   1  -4   3    3.63    0.82
   1  -4   3    3.55    0.99
  -1  -4  -3    3.99    1.03
  -1  -4  -3    3.18    0.96
  -1   4  -3    4.39    0.83
   1   4   3    4.53    1.13
  -1   4  -3    3.93    1.12
   2  -4   3   83.37    2.49
   2  -4   3   78.42    3.01
  -2  -4  -3   80.07    3.07
  -2  -4  -3   84.22    2.78
  -2   4  -3   85.24    2.71
   2   4   3   79.13    3.20
  -2   4  -3   77.05    3.29
  -3  -4  -3   11.83    1.55
   3  -4   3   15.61    1.80
  -3  -4  -3   17.50    1.95
   3   4   3   14.64    1.26
  -3   4  -3   15.53    1.35
  -3   4  -3   11.50    1.76
   3   4   3   15.43    2.03
   4  -4   3    7.25    1.42
  -4  -4  -3    7.03    1.29
   4   4   3    8.32    1.61
   4   4   3    9.79    1.43
  -4   4  -3    7.65    1.56
  -4   4  -3    9.11    1.35
   5  -4   3    9.76    1.70
  -5  -4  -3   12.62    1.83
   5   4   3   10.02    1.69
   5   4   3    7.66    1.73
  -5   4  -3    9.61    1.81
  -5   4  -3   11.09    1.64
  -6  -4  -3   13.68    2.07
   6  -4   3   14.01    2.17
   6   4   3   18.13    2.23
   6   4   3   15.72    2.35
  -6   4  -3   13.75    1.95
  -6   4  -3   16.65    2.44
   7  -4   3    9.62    2.07
  -7  -4  -3    6.43    1.69
   7   4   3    8.11    1.91
  -7   4  -3    8.17    1.96
  -7   4  -3    5.29    1.49
   7   4   3    4.86    1.71
  -8  -4  -3    1.56    1.29
   8  -4   3    2.16    1.54
  -8   4  -3    0.21    1.26
   8   4   3    1.25    1.67
  -8   4  -3    0.72    1.30
  -7  -5   3   12.51    2.32
  -7  -5   3   13.11    2.13
   7  -5  -3   11.74    2.56
  -7   5   3   11.48    2.27
   7   5  -3   16.35    2.66
   7   5  -3   12.99    2.53
  -6  -5   3   28.69    2.45
  -6  -5   3   21.66    2.72
   6  -5  -3   21.25    3.09
   6   5  -3   22.00    2.98
   6   5  -3   31.91    2.83
  -6   5   3   24.96    2.87
  -5  -5   3    6.25    1.63
   5  -5  -3    3.38    1.53
  -5  -5   3    7.65    1.45
   5   5  -3    4.27    1.59
   5   5  -3    6.98    1.67
  -5   5   3    5.08    1.55
   4  -5  -3   16.13    2.56
  -4  -5   3   14.31    2.08
  -4  -5   3   21.34    1.84
  -4   5   3   16.19    2.17
   4   5  -3   18.38    2.28
  -3  -5   3   37.40    2.65
   3  -5  -3   35.05    2.71
  -3  -5   3   39.43    2.23
  -3   5   3   36.58    2.48
   3   5  -3   36.78    2.41
  -2  -5   3    5.77    1.45
   2  -5  -3    6.42    1.58
  -2  -5   3    5.73    1.13
  -2   5   3    7.21    1.41
   2   5  -3    7.36    1.42
  -2   5   3    7.24    1.20
   1  -5  -3   22.22    2.28
  -1  -5   3   21.14    1.62
   1  -5  -3   19.34    2.28
  -1  -5   3   22.13    2.22
  -1  -5   3   16.80    1.95
   1   5  -3   21.01    1.72
  -1   5   3   21.79    1.69
   1   5  -3   22.01    1.78
  -1   5   3   21.60    1.86
   0  -5   3   11.45    1.62
   0  -5   3   14.36    1.55
   0  -5  -3   10.23    1.60
   0  -5   3   14.16    1.74
   0  -5  -3   13.65    1.86
   0   5   3   14.72    1.90
   0   5  -3   15.84    1.79
   0   5  -3   12.51    1.46
   0   5  -3   15.23    1.91
   0   5   3   13.26    1.73
   1  -5   3   31.09    1.93
   1  -5   3   30.97    2.10
  -1  -5  -3   31.73    2.08
  -1  -5  -3   35.52    2.28
  -1   5  -3   35.35    2.38
  -1   5  -3   35.19    1.93
   1   5   3   33.79    2.28
   2  -5   3   10.92    1.65
  -2  -5  -3   12.73    1.62
  -2  -5  -3    9.04    1.45
   2   5   3    7.98    1.60
  -2   5  -3    9.67    1.79
  -2   5  -3    9.66    1.35
   3  -5   3    0.65    0.90
  -3  -5  -3    0.45    0.84
  -3   5  -3    0.49    0.69
   3   5   3    0.12    1.02
  -3   5  -3    0.11    0.91
   4  -5   3    6.92    1.55
  -4  -5  -3    5.89    1.35
  -4   5  -3    7.09    1.69
   4   5   3    6.70    1.72
  -4   5  -3    8.07    1.44
  -5  -5  -3   24.38    2.56
   5  -5   3   27.21    2.43
  -5   5  -3   20.38    2.78
  -5   5  -3   26.24    2.15
   5   5   3   19.11    2.60
  -6  -5  -3    4.36    1.38
   6  -5   3    4.29    1.62
   6   5   3    3.08    1.56
  -6   5  -3    3.94    1.68
  -6   5  -3    2.68    1.42
   7  -5   3    0.93    1.51
  -7  -5  -3    1.14    1.27
  -7   5  -3    0.92    1.30
   7   5   3    1.17    1.51
  -7   5  -3    1.12    1.33
   5  -6  -3    0.25    1.38
  -5  -6   3    1.67    1.25
  -5  -6   3    1.66    1.11
   5   6  -3    1.87    1.50
   5   6  -3    0.02    1.32
  -5   6   3    0.15    1.13
  -4  -6   3    3.37    1.44
  -4  -6   3    4.78    1.33
   4  -6  -3    6.83    1.98
   4   6  -3    5.05    1.80
  -4   6   3    4.48    1.45
   4   6  -3    5.46    1.72
  -3  -6   3    8.36    1.81
  -3  -6   3   11.94    1.72
   3  -6  -3    7.51    1.87
  -3   6   3    6.75    1.57
   3   6  -3   10.76    2.12
   3   6  -3   11.72    1.95
  -2  -6   3   26.29    2.04
  -2  -6   3   26.57    2.42
   2  -6  -3   21.25    2.70
   2   6  -3   24.89    2.17
   2   6  -3   24.43    2.78
  -2   6   3   27.31    2.35
   1  -6  -3   60.18    3.33
   1  -6  -3   67.12    3.66
  -1  -6   3   67.44    2.99
  -1  -6   3   71.58    3.32
  -1  -6   3   59.46    3.25
   1   6  -3   64.23    2.92
  -1   6   3   63.74    3.27
   1   6  -3   64.42    3.15
  -1   6   3   61.82    2.91
   1   6  -3   61.68    3.38
   1   6  -3   58.94    3.09
   0  -6  -3   15.01    2.12
   0  -6   3   17.19    2.04
   0  -6   3   21.01    2.03
   0  -6   3   22.81    2.03
   0  -6  -3   17.95    2.22
   0   6  -3   20.34    2.28
   0   6  -3   21.47    2.11
   0   6  -3   21.80    2.33
   0   6   3   19.36    2.31
   0   6   3   21.18    2.33
   0   6  -3   19.10    2.32
  -1  -6  -3   18.03    2.19
   1  -6   3   21.18    2.31
  -1  -6  -3   20.43    2.40
   1   6   3   15.45    2.16
  -1   6  -3   15.65    2.19
  -1   6  -3   15.76    1.85
  -2  -6  -3   44.30    2.82
   2  -6   3   42.10    2.68
  -2   6  -3   43.67    3.06
  -2   6  -3   45.21    2.49
   2   6   3   44.59    3.02
   3  -6   3    6.83    1.66
  -3  -6  -3    5.24    1.46
  -3   6  -3    3.04    1.47
  -3   6  -3    6.77    1.42
   3   6   3    2.87    1.45
   4  -6   3    3.84    1.50
  -4  -6  -3    4.36    1.41
   4   6   3    3.00    1.56
  -4   6  -3    2.09    1.15
  -4   6  -3    3.41    1.65
  -5  -6  -3    8.03    1.69
   5  -6   3    9.67    2.05
   5   6   3    7.18    1.97
  -5   6  -3    7.75    1.71
  -5   6  -3    6.55    1.90
   3  -7  -3    7.58    2.17
  -3  -7   3    9.24    2.08
   3   7  -3   14.83    2.48
   3   7  -3   13.02    2.55
  -3   7   3   16.46    2.49
   2  -7  -3    1.19    1.54
  -2  -7   3    1.74    1.40
  -2   7   3    1.76    1.29
   2   7  -3    2.61    1.29
   2   7  -3    1.61    1.47
  -1  -7   3    5.70    1.63
   1  -7  -3    6.15    1.79
   1  -7  -3    4.54    1.83
   1   7  -3    6.26    1.61
   1   7  -3    6.62    1.80
  -1   7   3    5.60    1.62
   0  -7  -3    5.90    1.79
   0  -7   3    8.27    1.88
   0  -7  -3    7.88    1.99
   0   7   3    6.54    1.68
   0   7   3    6.71    1.71
   0   7  -3    5.97    1.54
   0   7  -3    5.99    2.03
   1  -7   3   41.43    2.82
  -1  -7  -3   34.76    2.84
  -1   7  -3   38.93    2.66
   1   7   3   35.89    2.81
  -1   7  -3   35.60    2.95
   1   7   3   35.48    2.87
  -2  -7  -3    2.61    1.45
   2  -7   3    1.92    1.23
  -2   7  -3    1.17    1.47
   2   7   3    1.34    1.44
  -3  -7  -3   10.82    2.12
   3  -7   3    9.69    1.95
  -3   7  -3    8.50    2.27
   3   7   3    7.79    2.09
  -9   0   4    5.59    1.71
   9   0  -4    6.96    2.07
  -8   0   4   11.08    1.98
   8   0  -4    6.44    1.77
  -7   0   4   78.20    3.52
   7   0  -4   69.27    3.61
   6   0  -4   69.77    2.57
  -6   0   4   70.56    3.08
   6   0  -4   60.42    3.13
  -6   0   4   70.02    2.58
  -5   0   4    5.21    0.93
   5   0  -4    4.94    0.93
  -5   0   4    3.68    1.02
   5   0  -4    5.18    1.17
   4   0  -4  407.68    7.75
  -4   0   4  414.09    7.25
  -4   0   4  416.44    7.67
   4   0  -4  416.43    7.19
   3   0  -4   79.24    2.32
  -3   0   4   83.59    2.39
   3   0  -4   83.16    2.56
  -3   0   4   81.80    2.45
  -2   0   4    0.85    0.46
   2   0  -4    1.67    0.60
   2   0  -4    0.83    0.51
  -2   0   4    0.86    0.51
  -1   0   4   31.37    1.01
  -1   0   4   32.73    1.34
   1   0  -4   33.86    1.38
   1   0  -4   30.13    1.18
   0   0  -4    0.49    0.45
   0   0   4    0.26    0.36
   0   0   4    0.49    0.44
  -1   0  -4   89.98    1.88
   1   0   4   89.35    2.11
  -1   0  -4   92.67    2.48
   1   0   4   93.72    2.31
  -2   0  -4   84.26    2.42
   2   0   4   81.74    2.23
  -2   0  -4   81.41    2.02
   2   0   4   79.27    2.20
   3   0   4  236.54    4.77
   3   0   4  231.75    4.52
  -3   0  -4  225.09    4.54
  -3   0  -4  230.87    4.80
   4   0   4    1.20    0.77
   4   0   4    0.83    0.62
  -4   0  -4    0.52    0.59
  -4   0  -4    0.78    0.60
  -5   0  -4  366.33    7.14
  -5   0  -4  364.31    7.36
   5   0   4  355.07    7.48
   5   0   4  369.29    6.77
  -6   0  -4   15.68    1.45
   6   0   4   11.56    1.73
  -6   0  -4   13.93    1.77
   6   0   4   15.29    1.36
   7   0   4    8.18    1.69
  -7   0  -4    7.30    1.49
  -8   0  -4    1.39    1.15
   8   0   4   -0.16    1.21
  -9   0  -4    1.18    1.28
   9   0   4    6.33    2.03
  -9  -1   4   11.63    2.07
   9  -1  -4    8.91    2.13
   9   1  -4    6.18    2.06
  -9   1   4   11.93    2.15
  -8  -1   4   10.04    1.94
   8  -1  -4    8.81    1.92
   8   1  -4    9.32    2.22
  -8   1   4   10.61    1.96
   7  -1  -4   24.49    2.01
   7  -1  -4   19.26    2.33
  -7  -1   4   26.41    1.96
  -7  -1   4   27.02    2.23
   7   1  -4   20.65    2.64
  -7   1   4   27.45    2.71
  -6  -1   4    1.04    0.78
   6  -1  -4    0.65    0.98
  -6  -1   4    1.00    0.88
   6  -1  -4    2.17    0.99
   6   1  -4    0.46    0.99
  -6   1   4    0.79    0.87
  -5  -1   4   46.46    2.13
   5  -1  -4   42.65    2.32
   5  -1  -4   43.71    2.16
  -5  -1   4   41.01    2.15
   5   1  -4   41.22    2.37
   5   1  -4   41.88    1.53
  -5   1   4   47.34    1.76
  -5   1   4   42.61    2.28
   4  -1  -4   88.22    2.91
   4  -1  -4   88.06    2.88
  -4  -1   4   85.00    2.82
  -4  -1   4   86.09    2.76
   4   1  -4   90.30    3.13
  -4   1   4   84.84    2.91
   4   1  -4   85.14    2.18
  -4   1   4   86.83    2.38
  -3  -1   4   49.78    1.97
  -3  -1   4   48.30    1.79
   3  -1  -4   49.99    1.90
   3  -1  -4   50.15    2.02
   3   1  -4   47.32    2.05
  -3   1   4   51.32    1.71
  -3   1   4   48.14    1.93
   3   1  -4   48.27    1.58
  -2  -1   4  234.66    4.17
   2  -1  -4  244.22    4.94
  -2  -1   4  235.58    4.77
   2  -1  -4  236.97    4.29
   2   1  -4  248.98    4.41
   2   1  -4  238.26    4.81
  -2   1   4  241.32    4.60
  -2   1   4  237.19    4.45
   1  -1  -4   66.89    2.14
  -1  -1   4   62.53    1.94
  -1  -1   4   62.63    1.99
  -1   1   4   62.17    1.86
   1   1  -4   61.54    1.96
  -1   1   4   62.54    1.81
   1   1  -4   65.41    1.90
   0  -1   4  526.22    8.37
   0  -1  -4  526.53    8.09
   0  -1  -4  522.28    8.58
   0  -1   4  538.19    8.38
   0   1   4  529.57    8.40
   0   1  -4  550.88    8.55
   1  -1   4   19.70    1.03
  -1  -1  -4   19.93    1.01
   1  -1   4   19.20    1.11
  -1  -1  -4   20.48    1.16
   1   1   4   20.77    1.21
  -1   1  -4   20.99    1.23
  -2  -1  -4  139.03    3.23
   2  -1   4  140.54    2.96
   2  -1   4  135.03    3.30
  -2  -1  -4  142.80    3.20
   2   1   4  139.07    2.84
  -2   1  -4  145.49    3.56
  -2   1  -4  138.41    2.77
   2   1   4  143.35    3.42
   3  -1   4  106.44    2.50
  -3  -1  -4  107.46    2.82
  -3  -1  -4  102.03    2.89
   3  -1   4  110.36    3.19
   3   1   4  112.96    2.84
  -3   1  -4  108.72    2.72
   3   1   4  107.12    3.05
  -3   1  -4  112.32    3.27
  -4  -1  -4   34.20    1.59
   4  -1   4   32.81    1.34
   4  -1   4   31.80    1.88
  -4  -1  -4   32.15    1.77
  -4   1  -4   35.07    1.90
  -4   1  -4   35.01    1.71
   4   1   4   33.27    1.77
   4   1   4   30.83    1.74
   5  -1   4    6.91    0.86
  -5  -1  -4    6.26    1.19
   5  -1   4    6.03    1.31
  -5  -1  -4    9.83    1.18
  -5   1  -4    6.69    1.25
   5   1   4    5.70    1.15
  -5   1  -4    8.35    1.31
   5   1   4    6.96    1.31
   6  -1   4    1.13    1.06
  -6  -1  -4    1.46    0.86
  -6   1  -4    2.51    1.00
  -6   1  -4    1.49    0.92
   6   1   4    1.87    0.98
   6   1   4    0.51    0.92
   7  -1   4    0.79    1.10
  -7  -1  -4    1.20    0.91
   7   1   4    2.05    1.18
   7   1   4    0.32    0.85
  -7   1  -4    0.99    0.92
  -7   1  -4    0.15    0.82
  -8  -1  -4   16.30    2.15
   8  -1   4   17.75    2.52
  -8   1  -4   14.59    2.05
   8   1   4   13.34    2.18
  -9  -1  -4    6.99    1.83
   9  -1   4    4.13    1.76
  -9   1  -4    3.27    1.37
   9   1   4    3.46    1.57
  -9  -2   4   10.78    2.08
   9  -2  -4   11.26    2.38
  -9   2   4   11.05    2.23
   9   2  -4   13.15    2.69
  -8  -2   4    5.67    1.56
   8  -2  -4    7.21    1.88
  -8  -2   4    4.63    1.35
   8   2  -4    7.30    2.05
  -8   2   4    4.24    1.52
  -7  -2   4   41.55    2.69
   7  -2  -4   37.40    2.72
  -7  -2   4   35.08    2.46
   7  -2  -4   33.78    2.57
  -7   2   4   39.89    2.79
   7   2  -4   38.70    2.97
   6  -2  -4   67.10    3.23
   6  -2  -4   65.81    3.13
  -6  -2   4   62.38    3.00
  -6  -2   4   62.55    2.96
  -6   2   4   69.51    3.27
   6   2  -4   67.32    3.37
   5  -2  -4   23.03    1.80
  -5  -2   4   25.53    1.84
   5  -2  -4   25.75    1.94
  -5  -2   4   24.34    1.79
  -5   2   4   22.37    1.82
   5   2  -4   25.64    2.04
  -4  -2   4   66.73    2.68
   4  -2  -4   65.82    2.48
   4  -2  -4   66.07    2.80
  -4  -2   4   71.70    2.52
  -4   2   4   67.78    1.97
  -4   2   4   67.24    2.71
   4   2  -4   67.00    2.81
   4   2  -4   63.00    1.56
  -3  -2   4  183.58    4.68
  -3  -2   4  194.00    4.09
   3  -2  -4  192.09    4.82
   3  -2  -4  191.74    4.09
   3   2  -4  194.24    4.71
  -3   2   4  195.50    3.85
   3   2  -4  189.44    3.57
  -3   2   4  187.19    4.53
   2  -2  -4   16.16    0.94
  -2  -2   4   15.56    0.93
   2  -2  -4   16.37    1.32
  -2  -2   4   16.23    1.27
  -2   2   4   17.24    1.23
  -2   2   4   18.44    1.09
   2   2  -4   17.34    1.00
   2   2  -4   18.38    1.35
   1  -2  -4   46.52    1.84
  -1  -2   4   41.46    1.80
   1  -2  -4   46.18    1.98
  -1  -2   4   47.73    1.87
   1   2  -4   44.39    1.65
   1   2  -4   43.70    1.87
  -1   2   4   42.60    1.76
  -1   2   4   44.15    1.69
   0  -2  -4   15.68    1.11
   0  -2   4   16.89    1.11
   0  -2   4   17.84    1.23
   0  -2  -4   17.22    1.21
   0   2  -4   16.86    1.14
   0   2   4   17.34    1.18
   1  -2   4   30.88    1.57
  -1  -2  -4   30.78    1.49
  -1  -2  -4   34.04    1.56
   1  -2   4   35.86    1.45
   1   2   4   33.22    1.65
  -1   2  -4   33.81    1.67
   2  -2   4  108.43    3.15
  -2  -2  -4  109.43    2.85
   2  -2   4  107.66    2.54
  -2  -2  -4  107.69    3.00
  -2   2  -4  106.37    2.45
  -2   2  -4  108.13    3.30
   2   2   4  111.38    3.22
  -3  -2  -4  135.29    3.65
   3  -2   4  135.55    2.82
   3  -2   4  131.81    3.76
  -3  -2  -4  131.52    3.20
  -3   2  -4  141.57    3.31
   3   2   4  138.75    3.17
   3   2   4  139.42    3.85
  -3   2  -4  132.99    3.97
  -4  -2  -4  108.30    2.83
   4  -2   4  112.53    3.69
  -4  -2  -4  114.74    3.53
   4  -2   4  109.81    2.36
  -4   2  -4  118.97    3.30
   4   2   4  114.34    3.20
  -4   2  -4  116.43    3.87
   4   2   4  109.15    3.58
  -5  -2  -4  206.80    5.41
   5  -2   4  198.87    5.62
   5   2   4  206.54    5.43
  -5   2  -4  197.57    5.57
   5   2   4  214.34    5.14
  -5   2  -4  212.89    5.13
  -6  -2  -4    7.68    1.45
   6  -2   4    7.11    1.48
  -6   2  -4   10.71    1.62
  -6   2  -4   10.07    1.71
   6   2   4   11.41    1.72
   6   2   4    8.48    1.54
  -7  -2  -4    5.37    1.39
   7  -2   4    2.19    1.20
  -7   2  -4    6.28    1.46
  -7   2  -4    6.88    1.59
   7   2   4    3.47    1.29
   7   2   4    5.37    1.56
  -8  -2  -4    4.83    1.50
   8  -2   4    3.61    1.61
  -8   2  -4    6.35    1.62
  -8   2  -4    7.34    1.63
   8   2   4    7.77    1.79
  -9  -2  -4    0.58    1.19
   9  -2   4   -0.23    1.27
  -9   2  -4    0.67    1.28
   9   2   4    1.79    1.58
   8  -3  -4   46.77    3.25
  -8  -3   4   44.90    3.12
  -8  -3   4   43.44    3.02
   8  -3  -4   41.22    3.16
  -8   3   4   39.93    3.19
   8   3  -4   26.40    3.27
   7  -3  -4    3.40    1.44
   7  -3  -4    3.11    1.47
  -7  -3   4    4.37    1.45
  -7  -3   4    2.18    1.22
   7   3  -4    3.74    1.70
  -7   3   4    2.33    1.30
  -6  -3   4   45.72    2.64
  -6  -3   4   44.50    2.77
   6  -3  -4   43.58    2.94
   6  -3  -4   40.69    2.52
  -6   3   4   39.36    2.68
   6   3  -4   44.03    2.96
   5  -3  -4   75.84    3.58
  -5  -3   4   79.13    3.41
  -5  -3   4   74.31    3.02
   5  -3  -4   75.23    2.98
  -5   3   4   74.92    3.36
   5   3  -4   72.51    3.36
   4  -3  -4  228.92    5.09
  -4  -3   4  226.39    5.18
   4  -3  -4  222.79    6.03
  -4  -3   4  222.36    5.87
  -4   3   4  219.73    5.74
   4   3  -4  227.32    5.85
  -3  -3   4   33.31    2.07
  -3  -3   4   32.24    1.63
   3  -3  -4   32.36    2.12
   3  -3  -4   33.95    1.57
   3   3  -4   31.33    1.31
   3   3  -4   33.77    2.03
  -3   3   4   34.10    1.48
  -3   3   4   28.98    1.86
  -2  -3   4   38.24    1.56
   2  -3  -4   33.38    2.04
  -2  -3   4   39.26    2.04
  -2   3   4   35.40    1.58
  -2   3   4   36.60    1.95
   2   3  -4   34.47    1.95
   2   3  -4   34.29    1.51
   1  -3  -4  157.93    4.10
  -1  -3   4  157.88    4.16
   1  -3  -4  156.19    4.27
  -1  -3   4  152.88    4.07
  -1  -3   4  160.84    3.29
   1   3  -4  159.58    4.15
  -1   3   4  154.39    3.73
  -1   3   4  149.74    4.01
   1   3  -4  157.23    3.77
   0  -3   4  189.54    4.58
   0  -3  -4  190.50    4.61
   0  -3  -4  194.77    4.62
   0  -3   4  186.39    3.59
   0  -3   4  192.66    4.48
   0   3  -4  190.39    3.62
   0   3   4  192.71    4.46
   0   3  -4  195.74    4.57
   1  -3   4   26.47    1.40
  -1  -3  -4   23.00    1.47
  -1  -3  -4   21.94    1.47
   1  -3   4   19.82    1.47
  -1   3  -4   25.51    1.65
   1   3   4   26.10    1.64
  -1   3  -4   24.14    1.13
  -2  -3  -4   89.84    3.00
  -2  -3  -4   89.29    2.71
   2  -3   4   92.70    3.09
   2  -3   4   86.88    2.44
   2   3   4   92.05    3.17
  -2   3  -4   95.38    2.48
  -2   3  -4   93.06    3.31
   3  -3   4   23.64    1.08
   3  -3   4   23.18    1.74
  -3  -3  -4   24.46    1.63
  -3  -3  -4   25.51    1.37
   3   3   4   21.84    1.30
   3   3   4   22.73    1.78
  -3   3  -4   24.70    1.41
  -3   3  -4   22.85    1.81
  -4  -3  -4   50.83    2.50
   4  -3   4   48.69    2.58
  -4   3  -4   49.21    2.20
   4   3   4   51.20    2.20
  -4   3  -4   49.86    2.74
   4   3   4   49.92    2.66
  -5  -3  -4    5.84    1.35
   5  -3   4    4.23    1.26
   5   3   4    4.77    1.18
   5   3   4    6.07    1.46
  -5   3  -4    6.27    1.48
  -5   3  -4    7.33    1.31
   6  -3   4   12.15    2.06
  -6  -3  -4   13.50    1.94
   6   3   4   11.48    1.68
  -6   3  -4   10.09    1.84
  -6   3  -4   12.31    1.73
   6   3   4   12.46    1.96
  -7  -3  -4    2.08    1.25
   7  -3   4    2.04    1.38
   7   3   4    3.58    1.40
   7   3   4    2.13    1.32
  -7   3  -4    1.77    1.17
  -7   3  -4    1.00    1.08
  -8  -3  -4    8.48    1.84
   8  -3   4    7.60    1.96
   8   3   4    8.47    1.97
  -8   3  -4    9.96    1.90
   8   3   4    9.83    2.10
  -8   3  -4    7.49    1.82
  -8  -4   4   44.38    3.22
  -8  -4   4   40.96    3.23
   8  -4  -4   43.25    3.63
   8   4  -4   41.66    3.60
   8   4  -4   37.91    3.38
   7  -4  -4   22.33    3.18
   7  -4  -4   18.21    2.71
  -7  -4   4   18.62    2.54
  -7  -4   4   20.71    2.44
  -7   4   4   19.86    2.64
   7   4  -4   24.76    3.06
  -6  -4   4    4.66    1.34
   6  -4  -4    2.89    1.16
  -6  -4   4    4.50    1.48
   6  -4  -4    1.85    1.43
  -6   4   4    4.46    1.46
   6   4  -4    4.95    1.69
  -5  -4   4    8.00    1.60
   5  -4  -4    9.67    1.47
   5  -4  -4    4.91    1.38
  -5  -4   4    7.34    1.37
   5   4  -4    8.41    1.64
  -5   4   4    8.56    1.66
   4  -4  -4   12.76    2.06
  -4  -4   4   14.60    2.10
   4  -4  -4   16.06    1.75
  -4  -4   4   14.51    1.64
   4   4  -4   14.59    1.98
  -4   4   4   12.33    1.79
  -3  -4   4   34.12    2.30
  -3  -4   4   38.16    1.94
   3  -4  -4   39.95    2.55
  -3   4   4   41.94    1.79
  -3   4   4   41.77    2.42
   3   4  -4   36.65    2.33
  -2  -4   4  137.16    3.57
   2  -4  -4  134.08    4.56
  -2  -4   4  133.90    4.34
   2   4  -4  133.17    3.55
  -2   4   4  139.53    3.59
   2   4  -4  139.76    4.28
  -2   4   4  132.11    4.20
  -1  -4   4    8.16    1.38
  -1  -4   4    9.86    1.14
   1  -4  -4    7.95    1.42
  -1  -4   4    9.11    1.40
   1  -4  -4    9.29    1.45
   1   4  -4    8.25    1.26
  -1   4   4    8.34    1.38
  -1   4   4    9.20    1.32
   1   4  -4    9.50    1.45
   0  -4  -4   40.97    2.27
   0  -4   4   43.64    1.76
   0  -4  -4   40.78    2.24
   0  -4   4   43.11    2.23
   0  -4   4   45.82    2.20
   0   4  -4   43.49    1.76
   0   4   4   39.53    2.11
   0   4  -4   43.16    2.23
  -1  -4  -4  486.34    9.36
   1  -4   4  486.14    9.32
  -1  -4  -4  498.04    9.25
   1  -4   4  478.65    8.76
  -1   4  -4  492.28    9.63
   1   4   4  505.87    9.47
  -1   4  -4  491.84    8.25
   2  -4   4   18.37    1.29
  -2  -4  -4   19.44    1.46
  -2  -4  -4   16.41    1.75
   2  -4   4   19.19    2.01
  -2   4  -4   19.24    2.16
   2   4   4   17.09    1.98
  -2   4  -4   15.94    1.22
  -3  -4  -4   22.96    1.48
  -3  -4  -4   20.62    1.74
   3  -4   4   21.00    1.83
   3   4   4   20.26    2.23
  -3   4  -4   20.86    2.37
  -3   4  -4   22.73    1.54
   4  -4   4   13.67    1.86
  -4  -4  -4   14.43    1.82
  -4   4  -4   18.20    2.39
   4   4   4   12.22    1.92
  -4   4  -4   16.18    1.69
   5  -4   4   12.16    1.92
  -5  -4  -4   11.13    1.71
   5   4   4   10.81    1.91
  -5   4  -4   10.57    1.59
  -5   4  -4    8.54    1.72
   6  -4   4   11.10    2.04
  -6  -4  -4    9.46    1.80
  -6   4  -4   12.18    1.79
  -6   4  -4    9.90    2.01
   6   4   4    7.99    1.86
  -7  -4  -4    7.28    1.66
   7  -4   4    5.24    1.67
   7   4   4    5.46    1.76
  -7   4  -4    5.76    1.78
  -7   4  -4    4.95    1.56
   7  -5  -4    7.49    2.18
  -7  -5   4    6.97    1.93
  -7  -5   4    9.13    1.87
   7   5  -4   10.56    2.48
   7   5  -4    7.74    2.03
  -7   5   4    7.55    2.00
  -6  -5   4   40.15    2.74
   6  -5  -4   40.63    3.43
   6   5  -4   36.33    3.07
  -6   5   4   39.95    3.15
   5  -5  -4   36.03    3.15
  -5  -5   4   39.81    2.47
  -5  -5   4   37.03    2.92
   5   5  -4   33.38    2.76
  -5   5   4   37.94    2.89
  -4  -5   4   28.01    2.46
   4  -5  -4   14.21    2.17
  -4  -5   4   23.93    1.89
   4   5  -4   27.60    2.43
  -4   5   4   19.29    2.39
  -3  -5   4    9.90    1.79
   3  -5  -4    9.50    1.93
  -3  -5   4    7.70    1.32
  -3   5   4    8.58    1.66
   3   5  -4    9.23    1.69
   2  -5  -4    5.20    1.41
  -2  -5   4    7.01    1.51
  -2  -5   4   10.05    1.36
  -2   5   4    6.52    1.18
   2   5  -4    9.98    1.69
  -2   5   4    6.27    1.37
  -1  -5   4   80.22    3.46
  -1  -5   4   82.49    2.89
  -1  -5   4   80.33    3.40
   1  -5  -4   88.04    3.80
   1  -5  -4   81.65    3.55
  -1   5   4   81.46    3.46
  -1   5   4   78.02    3.05
   1   5  -4   76.66    3.26
   1   5  -4   84.55    3.25
   0  -5  -4   85.90    3.56
   0  -5   4   85.83    2.91
   0  -5   4   81.73    3.32
   0  -5   4   90.96    3.55
   0  -5  -4   85.91    3.59
   0   5   4   86.26    3.37
   0   5  -4   80.40    3.26
   0   5  -4   87.70    3.54
   0   5   4   84.77    3.50
   0   5  -4   85.97    2.88
   1  -5   4   17.90    1.59
  -1  -5  -4   19.94    2.20
   1  -5   4   19.05    2.11
  -1  -5  -4   17.75    2.06
  -1   5  -4   18.81    2.25
   1   5   4   16.46    2.05
  -1   5  -4   16.33    1.61
  -2  -5  -4    4.27    1.14
   2  -5   4    5.32    1.36
  -2  -5  -4    5.10    1.20
   2   5   4    2.02    1.11
  -2   5  -4    3.14    1.25
  -2   5  -4    3.01    0.90
  -3  -5  -4   28.07    2.14
   3  -5   4   26.07    2.21
  -3   5  -4   29.91    2.49
   3   5   4   32.71    2.60
  -3   5  -4   27.47    1.87
   4  -5   4   81.40    3.68
  -4  -5  -4   80.29    3.57
   4   5   4   80.47    4.01
  -4   5  -4   70.42    3.90
  -5  -5  -4    1.75    1.09
   5  -5   4    4.08    1.50
  -5   5  -4    1.19    1.08
  -5   5  -4    2.10    1.36
   5   5   4    1.88    1.30
   6  -5   4    8.08    1.95
  -6  -5  -4    5.93    1.49
   6   5   4    7.89    1.98
  -6   5  -4    7.49    1.92
  -6   5  -4    5.25    1.49
   5  -6  -4    7.80    2.27
  -5  -6   4    4.73    1.61
  -5   6   4    9.25    2.07
   5   6  -4    5.92    1.92
   5   6  -4   14.09    2.48
   4  -6  -4    2.43    1.54
  -4  -6   4    2.54    1.36
   4   6  -4    3.93    1.66
  -4   6   4    1.72    1.16
   4   6  -4    3.07    1.46
  -3  -6   4   21.01    2.72
   3  -6  -4   19.65    2.68
   3   6  -4   28.92    2.48
  -3   6   4   33.56    2.70
   2  -6  -4   84.60    4.32
  -2   6   4   87.25    4.02
   2   6  -4   86.10    3.84
  -1  -6   4   15.85    2.13
   1  -6  -4   22.76    2.57
  -1  -6   4   25.65    2.23
   1  -6  -4   22.81    2.78
   1   6  -4   23.16    2.54
  -1   6   4   26.05    2.08
  -1   6   4   26.20    2.28
   1   6  -4   19.88    2.90
   0  -6  -4   26.62    2.34
   0  -6   4   28.68    2.25
   0  -6  -4   29.35    2.51
   0  -6   4   27.69    2.29
   0   6  -4   24.82    2.15
   0   6   4   29.89    2.30
   0   6  -4   25.29    2.23
   0   6   4   28.29    2.37
  -1  -6  -4   90.18    3.97
   1  -6   4   86.33    3.75
  -1  -6  -4   93.53    3.94
  -1   6  -4   81.62    3.94
   1   6   4   84.57    3.87
   2  -6   4   12.42    1.93
  -2  -6  -4   10.05    1.78
  -2   6  -4    8.68    1.86
   2   6   4   10.14    1.98
  -3  -6  -4    2.93    1.25
   3  -6   4    4.12    1.46
   3   6   4    3.04    1.49
  -3   6  -4    2.22    1.40
   4  -6   4    3.24    1.36
  -4  -6  -4    1.64    1.14
  -4   6  -4    0.66    1.33
   4   6   4    1.85    1.52
   5  -6   4    4.16    1.60
  -5  -6  -4    3.45    1.43
   5   6   4    1.90    1.42
  -5   6  -4    2.77    1.53
   3  -7  -4    7.23    2.18
  -3  -7   4    7.07    1.83
   3   7  -4    9.61    2.03
   3   7  -4    6.07    2.07
  -3   7   4   10.47    2.12
   2  -7  -4    5.77    1.96
  -2  -7   4    3.66    1.50
   2   7  -4    4.66    1.57
  -2   7   4    6.63    1.88
   2   7  -4    5.40    1.89
  -1  -7   4    4.92    1.58
   1  -7  -4    5.27    1.79
   1  -7  -4    6.02    1.71
   1   7  -4    8.16    1.80
   1   7  -4    6.63    1.91
  -1   7   4    4.88    1.59
   0  -7   4    4.04    1.48
   0  -7  -4    2.55    1.48
   0  -7  -4    3.20    1.39
   0   7   4    3.09    1.46
   0   7   4    4.25    1.54
   0   7  -4    2.32    1.27
   1  -7   4   22.92    2.76
  -1  -7  -4   26.76    2.92
   1   7   4   23.25    2.78
  -1   7  -4   21.31    2.50
   1   7   4   19.54    2.61
  -1   7  -4   20.94    2.79
   2  -7   4   14.01    2.18
  -2  -7  -4   10.83    2.09
  -2   7  -4   12.72    2.50
   2   7   4   10.01    2.16
   3  -7   4   16.21    2.46
  -3  -7  -4   11.22    2.04
   3   7   4   10.62    2.38
  -3   7  -4   12.58    2.50
  -9   0   5    2.12    1.41
   9   0  -5    2.42    1.55
  -8   0   5   42.50    2.96
   8   0  -5   49.47    3.47
   7   0  -5    0.09    1.18
  -7   0   5    0.48    0.99
   6   0  -5   37.54    1.94
  -6   0   5   40.90    2.05
   6   0  -5   32.13    2.44
  -6   0   5   36.23    2.34
  -5   0   5  360.02    7.41
  -5   0   5  350.78    6.93
   5   0  -5  358.28    6.82
   5   0  -5  345.22    7.53
  -4   0   5    0.02    0.58
   4   0  -5   -0.02    0.58
   4   0  -5    0.41    0.65
  -4   0   5   -0.23    0.42
  -3   0   5   13.63    1.07
   3   0  -5   13.11    1.13
  -3   0   5   15.06    1.12
   3   0  -5   14.12    1.21
  -2   0   5  181.69    3.60
   2   0  -5  186.82    4.08
   2   0  -5  177.65    3.82
  -2   0   5  183.52    4.00
  -1   0   5  105.43    2.16
   1   0  -5  108.24    2.51
   1   0  -5  108.01    2.83
  -1   0   5  103.77    2.74
   0   0   5  227.86    4.53
   0   0  -5  239.05    4.71
   0   0   5  229.62    4.09
   1   0   5   94.08    2.26
  -1   0  -5   90.29    2.66
   1   0   5   92.90    2.53
  -2   0  -5   86.89    2.14
   2   0   5   83.63    2.33
   2   0   5   83.70    2.44
  -2   0  -5   85.36    2.63
  -3   0  -5  382.20    6.69
   3   0   5  397.60    7.13
  -3   0  -5  390.15    7.28
   3   0   5  380.44    6.89
   4   0   5  312.35    6.38
  -4   0  -5  305.80    6.38
  -4   0  -5  309.86    6.14
   4   0   5  308.18    6.03
   5   0   5    1.38    0.76
  -5   0  -5    1.17    0.75
  -5   0  -5    1.77    0.85
   5   0   5    1.64    0.96
   6   0   5   68.22    2.60
   6   0   5   55.93    2.96
  -6   0  -5   63.94    2.92
  -6   0  -5   59.69    2.67
  -7   0  -5  175.89    5.44
   7   0   5  172.05    5.60
   8   0   5    0.61    1.31
  -8   0  -5    1.59    1.21
   9   0   5    0.74    1.44
  -9   0  -5    2.85    1.39
  -9  -1   5    4.72    1.63
   9  -1  -5    4.11    1.93
   9   1  -5    2.29    1.94
  -9   1   5    3.12    1.57
  -8  -1   5   12.76    2.09
   8  -1  -5   13.20    2.22
   8   1  -5   11.36    2.32
  -8   1   5   15.11    2.25
   7  -1  -5    6.34    1.65
  -7  -1   5    4.71    1.35
   7  -1  -5    3.81    1.28
  -7  -1   5    6.42    1.43
  -7   1   5    4.00    1.32
   7   1  -5    4.19    1.47
   6  -1  -5   34.19    2.43
  -6  -1   5   38.38    2.32
   6  -1  -5   33.87    2.18
  -6  -1   5   30.97    2.02
  -6   1   5   29.68    2.27
  -6   1   5   35.00    2.20
   6   1  -5   36.07    2.58
  -5  -1   5   15.68    1.71
   5  -1  -5   13.49    1.63
  -5  -1   5   12.62    1.58
   5  -1  -5   13.35    1.71
  -5   1   5   12.29    1.07
   5   1  -5   12.94    1.07
  -5   1   5   15.91    1.75
   5   1  -5   10.51    1.64
  -4  -1   5    7.08    1.08
   4  -1  -5    6.41    1.17
  -4  -1   5    6.26    1.11
   4  -1  -5    5.98    1.14
  -4   1   5    3.36    0.90
   4   1  -5    4.62    1.09
  -4   1   5    6.16    0.94
   4   1  -5    6.74    0.90
  -3  -1   5  168.29    4.16
   3  -1  -5  178.90    4.32
  -3  -1   5  164.36    3.66
   3  -1  -5  168.87    3.84
   3   1  -5  166.42    4.21
  -3   1   5  174.57    4.03
   3   1  -5  169.76    3.72
  -3   1   5  169.44    3.78
   2  -1  -5  545.51    9.24
  -2  -1   5  527.80    9.01
   2  -1  -5  527.57    8.22
  -2   1   5  538.02    8.61
   2   1  -5  519.60    8.88
   2   1  -5  532.74    8.61
  -2   1   5  528.76    8.64
  -1  -1   5  131.97    3.29
   1  -1  -5  131.62    3.40
  -1  -1   5  130.31    3.16
  -1   1   5  130.05    2.92
  -1   1   5  132.27    3.15
   1   1  -5  131.99    3.18
   1   1  -5  132.55    3.21
   0  -1   5  666.74   10.28
   0  -1   5  651.11   10.33
   0  -1  -5  661.67    9.93
   0  -1  -5  664.35   10.61
   0   1   5  660.55   10.38
   0   1  -5  655.05   10.47
  -1  -1  -5  304.21    5.88
  -1  -1  -5  307.49    5.41
   1  -1   5  317.78    5.69
   1  -1   5  309.31    5.68
   1   1   5  320.97    5.96
  -1   1  -5  317.05    6.05
  -2  -1  -5  126.94    3.27
   2  -1   5  123.71    3.21
   2  -1   5  122.60    2.96
  -2  -1  -5  126.06    3.04
   2   1   5  125.24    2.75
   2   1   5  130.14    3.36
  -2   1  -5  122.08    3.44
   3  -1   5   54.64    1.86
  -3  -1  -5   54.90    2.06
   3  -1   5   58.79    2.30
  -3  -1  -5   60.44    2.17
   3   1   5   57.35    2.00
  -3   1  -5   56.35    2.37
   3   1   5   51.64    2.20
  -3   1  -5   55.23    1.85
   4  -1   5   53.10    1.89
  -4  -1  -5   56.88    2.19
  -4  -1  -5   56.27    2.30
   4  -1   5   58.83    2.57
  -4   1  -5   52.39    2.42
  -4   1  -5   58.19    2.18
   4   1   5   53.87    2.22
   4   1   5   48.45    2.26
  -5  -1  -5  106.38    3.58
   5  -1   5  103.46    3.79
   5  -1   5  110.40    2.87
  -5  -1  -5  111.92    3.31
  -5   1  -5  100.69    3.33
   5   1   5  108.37    3.54
  -5   1  -5  112.60    3.81
   5   1   5  108.79    3.56
   6  -1   5   14.44    1.88
  -6  -1  -5   21.27    1.86
   6   1   5   25.38    1.91
  -6   1  -5   21.06    1.80
  -6   1  -5   21.03    1.84
   6   1   5   22.20    1.96
   7  -1   5   25.54    2.81
  -7  -1  -5   27.77    2.30
   7   1   5   32.13    2.27
   7   1   5   30.05    2.45
  -7   1  -5   32.33    2.35
  -7   1  -5   26.68    2.16
  -8  -1  -5   19.98    2.53
   8  -1   5   21.42    2.86
   8   1   5   19.38    2.60
  -8   1  -5   21.92    2.53
  -9  -1  -5   26.33    3.13
   9  -1   5   17.63    2.67
   9   1   5   28.87    3.25
   9  -2  -5    8.26    2.26
   9   2  -5    6.03    2.22
  -8  -2   5    0.74    0.99
   8  -2  -5    0.43    1.31
  -8  -2   5    0.66    1.17
  -8   2   5    0.38    1.18
   8   2  -5    0.41    1.42
   7  -2  -5   -0.92    1.00
  -7  -2   5    0.57    1.03
  -7  -2   5    1.01    1.02
   7  -2  -5    0.82    1.06
  -7   2   5   -0.27    0.95
   7   2  -5   -0.53    1.20
  -6  -2   5   51.48    2.69
   6  -2  -5   48.10    2.83
   6  -2  -5   49.13    2.75
  -6  -2   5   46.39    2.66
  -6   2   5   50.85    2.88
   6   2  -5   40.89    2.81
  -5  -2   5   22.52    1.72
   5  -2  -5   24.01    1.96
  -5  -2   5   22.42    1.82
   5  -2  -5   25.56    1.84
  -5   2   5   23.73    1.44
   5   2  -5   23.27    2.09
  -5   2   5   23.22    1.87
  -4  -2   5   17.59    1.54
   4  -2  -5   17.02    1.38
   4  -2  -5   15.83    1.84
  -4  -2   5   17.17    1.32
  -4   2   5   14.96    1.10
   4   2  -5   15.94    1.02
   4   2  -5   13.09    1.70
  -4   2   5   18.66    1.85
  -3  -2   5   66.61    2.66
   3  -2  -5   65.33    2.71
  -3  -2   5   64.08    2.07
   3  -2  -5   58.93    2.03
  -3   2   5   64.47    2.13
   3   2  -5   57.30    2.52
  -3   2   5   61.91    2.44
   3   2  -5   66.18    2.00
   2  -2  -5   85.37    3.00
  -2  -2   5   85.70    2.84
  -2   2   5   82.72    2.67
   2   2  -5   78.21    2.78
  -2   2   5   80.34    2.43
   2   2  -5   85.02    2.43
   1  -2  -5  157.53    4.07
   1  -2  -5  154.84    3.72
  -1  -2   5  154.14    3.85
  -1  -2   5  156.90    3.91
  -1   2   5  158.34    3.76
   1   2  -5  166.62    3.77
  -1   2   5  154.00    3.64
   1   2  -5  153.00    3.91
   0  -2   5   18.27    1.30
   0  -2  -5   16.14    1.20
   0  -2   5   17.40    1.22
   0  -2  -5   16.48    1.29
   0   2  -5   17.34    1.26
   0   2   5   19.49    1.32
  -1  -2  -5    4.29    0.84
   1  -2   5    6.22    0.91
  -1  -2  -5    6.14    1.05
   1  -2   5    4.33    0.93
   1   2   5    6.96    1.16
  -1   2  -5    5.13    1.03
   2  -2   5   49.01    2.12
   2  -2   5   49.76    1.78
  -2  -2  -5   47.16    1.95
  -2  -2  -5   48.89    1.98
  -2   2  -5   50.96    2.30
   2   2   5   49.26    2.18
  -3  -2  -5  261.36    5.30
   3  -2   5  258.66    5.80
   3  -2   5  261.73    4.85
  -3  -2  -5  263.27    5.62
   3   2   5  260.48    5.86
  -3   2  -5  250.19    6.01
  -3   2  -5  254.56    4.93
   3   2   5  261.30    4.87
   4  -2   5   32.57    1.33
   4  -2   5   32.40    2.06
  -4  -2  -5   34.08    1.96
  -4  -2  -5   32.24    1.62
   4   2   5   32.90    2.10
   4   2   5   30.69    1.70
  -4   2  -5   31.51    1.72
  -4   2  -5   32.06    2.10
  -5  -2  -5   49.44    2.54
   5  -2   5   51.77    2.78
   5   2   5   49.83    2.66
  -5   2  -5   53.02    2.39
  -5   2  -5   55.81    2.87
   5   2   5   54.65    2.51
   6  -2   5   20.65    2.47
  -6  -2  -5   28.97    2.18
   6   2   5   24.89    2.12
  -6   2  -5   23.95    2.13
  -6   2  -5   27.74    2.01
   6   2   5   27.64    2.14
  -7  -2  -5   54.10    3.13
   7  -2   5   46.59    3.16
   7   2   5   56.02    3.08
  -7   2  -5   48.60    2.80
  -7   2  -5   51.17    3.08
   7   2   5   47.89    2.91
   8  -2   5    6.68    1.83
  -8  -2  -5    7.89    1.75
  -8   2  -5   10.59    1.97
   8   2   5   12.78    2.21
  -8   2  -5   10.44    1.83
  -8  -3   5   10.99    2.05
   8  -3  -5   12.61    2.24
   8  -3  -5   10.44    2.11
  -8  -3   5   15.53    2.53
   8   3  -5   10.13    2.37
  -8   3   5    9.48    2.04
   7  -3  -5   37.02    2.70
  -7  -3   5   36.02    2.61
  -7  -3   5   36.27    2.78
   7  -3  -5   42.28    3.10
   7   3  -5   37.94    3.11
  -7   3   5   33.16    2.76
  -6  -3   5   69.84    3.47
   6  -3  -5   68.59    3.62
  -6  -3   5   67.03    3.13
   6  -3  -5   71.06    3.22
  -6   3   5   67.78    3.46
   6   3  -5   69.13    3.66
   5  -3  -5    4.38    1.44
  -5  -3   5    3.15    0.98
   5  -3  -5    4.55    1.16
  -5  -3   5    4.14    1.24
  -5   3   5    4.39    1.23
   5   3  -5    4.17    1.37
  -4  -3   5  124.97    4.34
   4  -3  -5  134.97    4.64
  -4  -3   5  133.92    3.71
   4  -3  -5  136.93    3.63
  -4   3   5  135.49    4.38
  -4   3   5  131.80    3.27
   4   3  -5  134.44    4.47
   3  -3  -5    8.07    1.51
  -3  -3   5    8.15    1.35
  -3  -3   5    8.48    1.09
   3  -3  -5   12.34    1.22
  -3   3   5    7.56    1.04
   3   3  -5    6.91    1.37
  -3   3   5    6.63    1.24
   3   3  -5    8.33    0.97
  -2  -3   5   67.08    2.01
   2  -3  -5   66.01    2.89
  -2  -3   5   61.74    2.72
  -2   3   5   67.39    2.33
   2   3  -5   66.36    2.27
  -2   3   5   63.24    2.61
   2   3  -5   65.22    2.76
   1  -3  -5   18.34    1.77
   1  -3  -5   16.34    1.48
  -1  -3   5   18.67    1.49
  -1  -3   5   16.89    1.42
  -1   3   5   17.39    1.32
  -1   3   5   16.67    1.39
   1   3  -5   17.86    1.31
   1   3  -5   18.62    1.51
   0  -3   5  145.09    3.86
   0  -3   5  143.41    3.98
   0  -3  -5  143.77    4.07
   0  -3  -5  147.50    3.99
   0   3   5  138.77    3.83
   0   3  -5  139.29    3.89
   1  -3   5  110.48    3.44
  -1  -3  -5  111.37    3.34
  -1  -3  -5  111.27    3.38
   1  -3   5  111.95    3.16
  -1   3  -5  113.69    3.60
   1   3   5  113.62    3.50
   2  -3   5   60.71    2.08
  -2  -3  -5   59.62    2.31
   2  -3   5   60.27    2.54
  -2  -3  -5   61.14    2.45
   2   3   5   54.32    2.55
  -2   3  -5   55.00    1.80
  -2   3  -5   55.66    2.65
  -3  -3  -5   32.38    1.91
   3  -3   5   31.90    2.04
  -3  -3  -5   32.35    1.72
   3  -3   5   32.57    1.42
   3   3   5   34.51    1.47
  -3   3  -5   34.44    1.62
  -3   3  -5   30.69    2.13
   3   3   5   37.32    2.24
   4  -3   5   46.14    2.59
  -4  -3  -5   47.39    2.01
  -4  -3  -5   49.79    2.50
  -4   3  -5   52.23    2.85
   4   3   5   46.40    2.01
  -4   3  -5   48.30    2.19
   4   3   5   46.25    2.64
   5  -3   5  149.08    4.96
  -5  -3  -5  152.10    4.81
  -5   3  -5  142.83    5.07
   5   3   5  146.26    4.91
  -5   3  -5  143.49    4.22
   5   3   5  153.16    4.22
  -6  -3  -5   10.84    1.82
   6  -3   5    9.04    1.74
   6   3   5    8.15    1.74
  -6   3  -5    7.29    1.44
  -6   3  -5    5.72    1.55
   6   3   5    7.67    1.50
  -7  -3  -5   41.60    2.96
   7  -3   5   45.56    3.21
  -7   3  -5   48.95    2.86
   7   3   5   45.38    3.09
  -7   3  -5   39.82    2.95
   7   3   5   42.21    2.81
  -8  -3  -5   17.68    2.48
   8  -3   5   17.43    2.74
  -8   3  -5   19.99    2.75
   8   3   5   16.75    2.47
   8   3   5   19.34    2.75
  -8   3  -5   15.76    2.24
   7  -4  -5    0.51    1.35
  -7  -4   5    2.39    1.34
  -7  -4   5    2.79    1.28
   7   4  -5    0.75    1.57
  -7   4   5    1.96    1.49
  -6  -4   5   11.21    1.96
  -6  -4   5   16.17    2.03
   6  -4  -5   10.29    2.06
  -6   4   5   12.82    2.10
   6   4  -5   13.86    2.26
  -5  -4   5    7.18    1.39
   5  -4  -5    7.28    1.82
  -5  -4   5    7.12    1.62
  -5   4   5    5.25    1.36
   5   4  -5    7.92    1.81
  -4  -4   5   49.33    2.35
  -4  -4   5   49.81    2.93
   4  -4  -5   48.12    3.05
  -4   4   5   50.41    2.85
   4   4  -5   49.27    2.91
  -3  -4   5   87.81    3.71
  -3  -4   5   96.39    2.99
   3  -4  -5   83.89    3.82
  -3   4   5   90.75    3.65
   3   4  -5   94.72    3.72
  -3   4   5   91.53    2.88
   2  -4  -5  107.30    4.14
  -2  -4   5  114.87    3.09
  -2  -4   5  117.07    4.09
   2   4  -5  112.92    3.98
  -2   4   5  109.74    3.34
   2   4  -5  107.26    3.27
  -2   4   5  112.46    3.90
  -1  -4   5  115.25    3.93
  -1  -4   5  114.99    2.96
   1  -4  -5  116.67    4.08
  -1  -4   5  117.27    3.91
   1  -4  -5  112.97    3.89
   1   4  -5  108.16    3.79
   1   4  -5  116.14    3.59
  -1   4   5  113.67    3.50
  -1   4   5  111.47    3.80
   0  -4   5   22.40    1.75
   0  -4   5   24.07    1.72
   0  -4  -5   24.63    1.81
   0  -4  -5   27.21    1.92
   0   4  -5   21.50    1.67
   0   4   5   22.01    1.70
   1  -4   5    1.85    0.75
   1  -4   5    2.29    0.94
  -1  -4  -5    1.83    0.85
  -1  -4  -5    3.53    1.06
   1   4   5    2.48    1.05
  -1   4  -5    2.66    1.03
  -1   4  -5    1.84    0.63
   2  -4   5   71.27    2.49
   2  -4   5   67.78    2.98
  -2  -4  -5   68.83    2.91
  -2  -4  -5   73.99    2.80
  -2   4  -5   63.83    2.21
   2   4   5   63.96    3.03
  -2   4  -5   66.77    3.19
  -3  -4  -5  119.73    3.49
   3  -4   5  108.16    3.92
  -3  -4  -5  110.21    3.83
   3   4   5  107.00    4.09
  -3   4  -5  106.46    4.30
   4  -4   5   12.46    1.79
  -4  -4  -5    9.97    1.55
   4   4   5    9.40    1.75
  -4   4  -5    8.44    1.74
  -4   4  -5    9.86    1.36
  -5  -4  -5    0.51    0.75
   5  -4   5    0.42    1.09
   5   4   5    0.65    1.08
  -5   4  -5   -0.63    0.83
  -5   4  -5    0.46    0.93
   6  -4   5    4.99    1.63
  -6  -4  -5    4.53    1.41
  -6   4  -5    4.76    1.65
  -6   4  -5    4.64    1.39
   6   4   5    6.11    1.76
  -7  -4  -5   17.39    2.30
   7  -4   5   23.29    2.94
  -7   4  -5   15.76    2.47
  -7   4  -5   20.29    2.39
   7   4   5   20.03    2.83
   6  -5  -5    5.47    2.05
  -6  -5   5    3.75    1.52
   6   5  -5    2.28    1.72
  -6   5   5    5.31    1.70
  -5  -5   5    5.38    1.61
   5  -5  -5    6.71    1.84
  -5   5   5    9.62    2.00
   5   5  -5    7.60    1.90
   4  -5  -5   61.76    3.81
  -4  -5   5   68.80    3.71
   4   5  -5   68.18    3.60
  -4   5   5   62.33    3.44
  -3  -5   5    4.02    1.39
   3  -5  -5    6.91    1.78
   3   5  -5    2.97    1.27
  -3   5   5    2.81    1.24
  -2  -5   5    9.53    1.77
   2  -5  -5   14.09    2.09
  -2   5   5   12.55    1.65
  -2   5   5   11.47    1.89
   2   5  -5   10.06    1.71
  -1  -5   5   13.19    1.91
   1  -5  -5    8.95    1.73
  -1  -5   5   14.10    1.94
   1  -5  -5   10.15    1.73
  -1   5   5   13.47    1.79
  -1   5   5   12.69    1.87
   1   5  -5   13.24    1.90
   1   5  -5   10.06    1.59
   0  -5   5    5.35    1.31
   0  -5  -5    3.45    1.24
   0  -5  -5    2.91    1.10
   0  -5   5    4.22    1.17
   0   5   5    5.24    1.28
   0   5  -5    4.88    1.32
   0   5   5    4.36    1.23
   0   5  -5    5.00    1.26
  -1  -5  -5   74.82    3.42
   1  -5   5   74.98    3.03
  -1  -5  -5   84.24    3.46
   1  -5   5   75.62    3.37
   1   5   5   83.33    3.52
  -1   5  -5   78.43    3.58
   2  -5   5   13.20    1.85
  -2  -5  -5   15.52    1.89
  -2  -5  -5   15.62    1.97
  -2   5  -5   13.09    2.05
   2   5   5   14.79    2.13
   3  -5   5   20.03    2.36
  -3  -5  -5   20.47    2.24
   3   5   5   17.46    2.37
  -3   5  -5   18.69    2.48
   4  -5   5   12.88    2.08
  -4  -5  -5   11.04    1.81
  -4   5  -5    9.91    1.97
   4   5   5   14.63    2.28
   5  -5   5   46.77    3.13
  -5  -5  -5   50.68    3.07
   5   5   5   41.21    3.17
  -5   5  -5   40.87    3.22
   6  -5   5   19.96    2.79
  -6  -5  -5   15.39    2.30
   6   5   5   13.14    2.41
  -6   5  -5   11.91    2.35
   5  -6  -5    8.99    2.22
  -5  -6   5    4.90    1.72
   5   6  -5    8.88    2.16
  -5   6   5   11.61    2.29
   4  -6  -5    5.88    1.83
  -4  -6   5    7.93    1.86
  -4   6   5   12.02    2.18
   4   6  -5   11.91    2.25
   3  -6  -5    8.79    2.09
  -3  -6   5    7.35    1.75
  -3   6   5   10.43    1.91
   3   6  -5   10.95    2.05
  -2  -6   5   11.27    1.96
   2  -6  -5   11.55    2.29
   2   6  -5   10.96    2.00
  -2   6   5   12.20    2.07
  -1  -6   5   60.57    3.37
  -1  -6   5   57.25    3.24
   1  -6  -5   59.35    3.40
   1  -6  -5   49.47    3.35
   1   6  -5   57.67    3.19
  -1   6   5   56.33    3.21
  -1   6   5   53.75    2.88
   0  -6  -5    6.82    1.66
   0  -6   5    5.67    1.57
   0  -6  -5    7.27    1.63
   0  -6   5    6.47    1.55
   0   6  -5    5.63    1.52
   0   6   5    6.61    1.54
   0   6  -5    6.48    1.59
   0   6   5    4.12    1.38
  -1  -6  -5    7.80    1.64
  -1  -6  -5   12.48    2.03
   1  -6   5   10.05    1.75
  -1   6  -5    5.84    1.58
   1   6   5   10.96    1.98
  -2  -6  -5   37.62    2.70
   2  -6   5   39.98    2.76
  -2   6  -5   34.13    2.85
   2   6   5   34.23    2.77
  -3  -6  -5   10.45    1.92
   3  -6   5   14.33    2.20
   3   6   5   11.02    2.14
  -3   6  -5    9.24    2.05
   4  -6   5    5.27    1.70
  -4  -6  -5    4.07    1.42
  -4   6  -5    1.32    1.34
   4   6   5    4.34    1.73
  -5  -6  -5    2.44    1.29
   5  -6   5    2.85    1.58
  -5   6  -5    2.88    1.68
   5   6   5    4.58    1.78
   2  -7  -5   18.80    2.97
  -2  -7   5   15.33    2.46
  -2   7   5   22.44    2.94
   2   7  -5   16.05    2.59
   2   7  -5   22.07    2.72
   1  -7  -5    0.84    1.42
  -1  -7   5    0.73    1.19
   1  -7  -5    2.59    1.50
   1   7  -5    1.47    1.34
   1   7  -5    0.30    1.36
  -1   7   5    1.05    1.26
   0  -7   5    1.78    1.43
   0  -7  -5    2.22    1.38
   0  -7  -5    0.76    1.40
   0   7   5    2.16    1.29
   0   7   5    1.13    1.22
   0   7  -5    2.30    1.32
   1  -7   5    7.54    1.83
  -1  -7  -5   10.95    2.07
  -1   7  -5    5.55    1.78
   1   7   5   12.07    2.28
  -1   7  -5    7.70    1.77
   1   7   5   12.84    2.23
  -2  -7  -5   26.93    3.01
   2  -7   5   22.85    2.69
   2   7   5   22.40    2.89
  -2   7  -5   22.17    3.07
  -9   0   6    9.10    1.98
   9   0  -6   10.96    2.43
   8   0  -6    8.23    2.05
  -8   0   6    7.64    1.78
   7   0  -6   -1.41    1.10
  -7   0   6    0.09    1.00
   6   0  -6    1.10    0.88
  -6   0   6    0.73    0.93
   6   0  -6    0.53    1.10
  -6   0   6    0.94    0.74
   5   0  -6    6.37    1.19
   5   0  -6    5.06    1.26
  -5   0   6    6.35    1.26
  -5   0   6    6.76    1.17
   4   0  -6    8.54    1.32
  -4   0   6    9.42    1.31
  -4   0   6    7.75    1.17
   4   0  -6    8.60    1.23
  -3   0   6   61.86    2.13
  -3   0   6   64.74    2.39
   3   0  -6   57.85    2.25
   3   0  -6   65.38    2.40
  -2   0   6   44.30    1.55
   2   0  -6   45.52    1.98
  -2   0   6   44.44    1.88
   2   0  -6   44.69    1.78
   1   0  -6    8.17    0.99
   1   0  -6    5.47    0.99
  -1   0   6    5.99    1.00
   0   0  -6  414.84    7.56
   0   0   6  415.52    7.35
   0   0   6  420.99    6.78
  -1   0  -6   60.29    2.26
   1   0   6   57.84    2.10
   1   0   6   58.46    1.85
  -2   0  -6   48.94    2.13
   2   0   6   48.58    1.82
  -2   0  -6   48.71    1.60
   2   0   6   48.00    1.95
   3   0   6   10.58    1.29
  -3   0  -6   11.27    0.97
   3   0   6   11.10    1.29
  -3   0  -6   13.53    1.57
   4   0   6   60.28    2.52
   4   0   6   58.03    2.31
  -4   0  -6   55.86    2.49
  -4   0  -6   59.93    2.28
  -5   0  -6   35.96    2.00
   5   0   6   32.33    2.09
  -5   0  -6   31.57    2.01
   5   0   6   35.47    1.93
   6   0   6    0.10    0.71
   6   0   6    1.03    1.04
  -6   0  -6    1.09    0.80
  -6   0  -6   -0.32    0.69
  -7   0  -6    7.24    1.45
   7   0   6    8.14    1.73
  -8   0  -6    4.01    1.34
   8   0   6    6.49    1.89
   9   0   6    1.32    1.68
  -9   0  -6    2.39    1.33
   9  -1  -6   21.81    2.99
  -9  -1   6   23.72    2.88
   9   1  -6   25.00    3.44
  -9   1   6   20.68    2.77
   8  -1  -6    5.67    1.73
  -8  -1   6    2.91    1.38
  -8   1   6    2.05    1.31
   8   1  -6    2.48    1.72
  -7  -1   6   16.39    2.09
  -7  -1   6   16.03    2.00
   7  -1  -6   15.75    2.23
   7   1  -6   16.00    2.51
  -7   1   6   14.48    2.08
   6  -1  -6   21.07    1.91
  -6  -1   6   22.57    1.82
   6  -1  -6   21.90    2.41
  -6  -1   6   23.27    1.94
  -6   1   6   22.71    2.34
  -6   1   6   21.88    1.55
   6   1  -6   18.17    2.27
  -5  -1   6   18.32    1.60
  -5  -1   6   18.84    1.99
   5  -1  -6   22.56    1.87
   5  -1  -6   14.35    1.71
   5   1  -6   16.44    1.26
  -5   1   6   19.71    1.40
   5   1  -6   17.85    2.06
  -5   1   6   20.18    2.05
   4  -1  -6   11.47    1.44
  -4  -1   6   10.61    1.41
  -4  -1   6   13.65    1.45
   4  -1  -6   11.97    1.55
   4   1  -6   14.19    1.72
   4   1  -6   12.54    1.31
  -4   1   6   15.13    1.58
  -4   1   6   12.83    1.51
  -3  -1   6   28.68    1.42
  -3  -1   6   33.56    1.81
   3  -1  -6   31.97    1.60
   3  -1  -6   35.29    1.97
  -3   1   6   33.52    1.68
  -3   1   6   31.79    1.62
   3   1  -6   34.30    1.67
   3   1  -6   30.92    1.82
  -2  -1   6   12.75    1.14
   2  -1  -6   12.12    0.93
   2  -1  -6   13.17    1.24
  -2   1   6   13.03    1.03
  -2   1   6   13.42    1.36
   2   1  -6   13.02    1.35
   2   1  -6   12.23    1.39
  -1  -1   6   52.03    1.98
  -1  -1   6   48.96    2.03
   1  -1  -6   50.15    2.16
   1   1  -6   50.62    1.98
  -1   1   6   53.40    1.76
  -1   1   6   52.30    1.99
   1   1  -6   52.88    2.05
   0  -1   6   25.67    1.45
   0  -1  -6   25.29    1.22
   0  -1   6   26.27    1.40
   0  -1  -6   26.95    1.56
   0   1   6   26.67    1.49
   0   1  -6   24.55    1.49
  -1  -1  -6   69.59    2.09
   1  -1   6   68.03    2.31
  -1  -1  -6   72.00    2.52
   1  -1   6   70.86    2.34
   1   1   6   74.35    2.49
  -1   1  -6   79.27    2.68
   2  -1   6   84.68    2.70
  -2  -1  -6   83.11    2.43
  -2  -1  -6   88.35    2.84
   2  -1   6   82.90    2.55
   2   1   6   82.55    2.81
  -2   1  -6   85.02    2.93
   2   1   6   81.98    2.16
  -3  -1  -6   28.41    1.63
   3  -1   6   29.98    1.76
  -3  -1  -6   30.87    1.60
   3  -1   6   30.13    1.52
   3   1   6   32.70    1.55
   3   1   6   28.87    1.75
  -3   1  -6   31.86    1.41
  -3   1  -6   29.18    1.83
  -4  -1  -6   15.56    1.35
   4  -1   6   17.05    1.25
  -4  -1  -6   15.62    1.35
   4  -1   6   19.28    1.96
   4   1   6   16.37    1.38
  -4   1  -6   20.66    2.10
   4   1   6   19.82    1.91
  -4   1  -6   16.03    1.26
   5  -1   6    1.91    0.75
   5  -1   6    0.95    0.99
  -5  -1  -6    1.35    0.81
  -5  -1  -6   -0.35    0.60
  -5   1  -6    1.45    0.97
   5   1   6    1.36    1.01
   5   1   6    1.17    0.94
  -5   1  -6    0.68    0.76
  -6  -1  -6    7.05    1.39
   6  -1   6    4.41    1.34
  -6   1  -6    5.38    1.38
   6   1   6    5.25    1.39
  -6   1  -6    5.50    1.25
   6   1   6    5.87    1.41
   7  -1   6   30.83    2.62
  -7  -1  -6   39.41    2.64
  -7   1  -6   37.98    2.52
   7   1   6   32.42    2.53
  -7   1  -6   34.08    2.44
  -8  -1  -6    6.49    1.67
   8  -1   6    4.41    1.59
  -8   1  -6    4.94    1.45
   8   1   6    4.90    1.75
   8  -2  -6    6.77    1.81
  -8  -2   6    5.59    1.50
  -8  -2   6    5.32    1.56
  -8   2   6    6.76    1.75
   8   2  -6    5.12    2.03
   7  -2  -6    3.78    1.47
   7  -2  -6    4.05    1.53
  -7  -2   6    4.04    1.27
  -7  -2   6    3.03    1.24
   7   2  -6    3.75    1.65
  -7   2   6    2.86    1.31
   6  -2  -6    2.31    1.16
   6  -2  -6    3.43    1.37
  -6  -2   6    3.00    1.16
  -6  -2   6    3.85    1.10
  -6   2   6    1.26    1.09
   6   2  -6    1.54    1.30
  -5  -2   6   80.66    3.40
  -5  -2   6   83.15    3.09
   5  -2  -6   92.66    3.27
   5  -2  -6   90.31    3.71
   5   2  -6   84.15    3.63
  -5   2   6   79.45    3.37
  -5   2   6   89.30    2.77
  -4  -2   6   41.53    2.30
  -4  -2   6   42.97    1.93
   4  -2  -6   40.62    2.40
   4  -2  -6   41.91    2.02
  -4   2   6   39.49    2.22
  -4   2   6   42.10    1.86
   4   2  -6   45.69    2.53
   4   2  -6   43.39    1.77
  -3  -2   6   11.57    0.96
   3  -2  -6   12.30    1.09
   3  -2  -6   12.28    1.62
  -3  -2   6   14.63    1.68
   3   2  -6   13.51    1.09
  -3   2   6   13.80    1.39
   3   2  -6   13.61    1.69
  -3   2   6   15.88    1.67
   2  -2  -6   72.22    2.85
  -2  -2   6   66.51    2.63
   2   2  -6   67.16    2.68
   2   2  -6   69.16    2.34
  -2   2   6   65.99    2.34
  -2   2   6   66.37    2.43
   1  -2  -6   13.37    1.60
  -1  -2   6   15.77    1.67
  -1  -2   6   12.73    1.49
   1  -2  -6   13.54    1.35
  -1   2   6   11.75    1.28
   1   2  -6   11.83    1.08
   1   2  -6    9.35    1.32
  -1   2   6   13.21    1.44
   0  -2   6  121.95    3.43
   0  -2   6  114.39    3.29
   0  -2  -6  114.92    3.50
   0  -2  -6  120.59    3.25
   0   2  -6  119.07    3.44
   0   2   6  125.03    3.47
  -1  -2  -6   83.96    2.64
   1  -2   6   89.29    2.88
   1  -2   6   82.70    2.67
  -1  -2  -6   82.31    2.86
   1   2   6   89.59    2.96
  -1   2  -6   86.92    3.01
  -2  -2  -6   57.84    2.24
   2  -2   6   59.90    2.14
  -2  -2  -6   60.89    2.38
   2  -2   6   55.70    2.37
   2   2   6   60.38    2.54
  -2   2  -6   58.11    2.58
   3  -2   6   19.58    1.22
  -3  -2  -6   17.79    1.41
  -3  -2  -6   17.65    1.36
   3  -2   6   18.46    1.58
  -3   2  -6   21.18    2.21
  -3   2  -6   18.37    1.15
   3   2   6   17.40    1.54
   3   2   6   17.73    1.15
   4  -2   6   53.94    1.97
  -4  -2  -6   59.42    2.59
   4  -2   6   61.04    2.83
  -4  -2  -6   57.50    2.34
   4   2   6   64.27    2.33
  -4   2  -6   57.91    2.22
   4   2   6   57.40    2.76
  -4   2  -6   59.86    2.92
   5  -2   6  108.12    4.09
  -5  -2  -6  112.31    3.91
  -5  -2  -6  112.38    3.61
   5   2   6  109.45    3.52
  -5   2  -6  113.94    4.25
  -5   2  -6  119.04    3.57
   5   2   6  110.12    3.97
  -6  -2  -6    5.26    1.34
   6  -2   6    7.38    1.60
   6   2   6    7.28    1.49
  -6   2  -6    6.44    1.59
  -6   2  -6    9.19    1.52
   6   2   6    5.41    1.42
   7  -2   6   11.61    2.14
  -7  -2  -6    9.45    1.73
  -7   2  -6   10.30    1.67
   7   2   6   15.29    2.16
   7   2   6   14.71    2.03
  -7   2  -6   11.77    1.97
  -8  -2  -6   15.83    2.32
   8  -2   6   17.91    2.76
  -8   2  -6   18.45    2.29
   8   2   6   16.89    2.46
  -8   2  -6   16.92    2.49
   8  -3  -6    3.18    1.66
  -8  -3   6    3.73    1.66
   8  -3  -6    1.77    2.01
  -8  -3   6    4.07    1.50
   8   3  -6    3.77    2.01
  -8   3   6    4.22    1.67
   7  -3  -6    2.18    1.33
  -7  -3   6    0.76    1.02
  -7  -3   6    0.46    1.12
   7  -3  -6    0.62    1.18
  -7   3   6    0.57    1.11
   7   3  -6    0.51    1.39
   6  -3  -6    5.18    1.39
  -6  -3   6    4.52    1.21
  -6  -3   6    7.13    1.74
   6  -3  -6    4.56    1.52
  -6   3   6    5.12    1.40
   6   3  -6    5.43    1.69
   5  -3  -6   22.46    1.76
  -5  -3   6   24.14    1.78
   5  -3  -6   24.84    2.33
  -5  -3   6   23.28    2.11
  -5   3   6   26.97    2.18
   5   3  -6   25.29    2.62
  -4  -3   6   15.80    1.54
   4  -3  -6    7.46    1.62
  -4  -3   6    9.55    1.54
   4  -3  -6   14.54    1.52
  -4   3   6   14.88    1.82
  -4   3   6   14.05    1.43
   4   3  -6   14.38    2.02
  -3  -3   6    0.25    0.65
   3  -3  -6    1.01    1.00
  -3  -3   6    1.05    0.61
   3   3  -6    0.57    0.61
  -3   3   6    0.99    0.77
   3   3  -6    1.43    0.90
  -3   3   6    0.84    0.64
   2  -3  -6  168.51    4.90
  -2  -3   6  166.35    4.73
   2   3  -6  163.47    4.05
  -2   3   6  166.34    4.15
  -2   3   6  158.07    4.45
   2   3  -6  157.10    4.62
  -1  -3   6   29.90    1.88
   1  -3  -6   32.90    1.94
  -1  -3   6   33.21    1.97
   1  -3  -6   29.85    1.99
  -1   3   6   32.03    1.81
   1   3  -6   31.23    1.96
   1   3  -6   33.30    1.81
  -1   3   6   35.85    1.96
   0  -3   6   11.84    1.44
   0  -3  -6   13.43    1.65
   0  -3  -6   10.15    1.36
   0  -3   6   14.40    1.60
   0   3  -6   13.04    1.57
   0   3   6   12.96    1.58
   1  -3   6  165.46    4.21
  -1  -3  -6  167.99    4.50
  -1  -3  -6  165.50    4.38
   1  -3   6  165.91    4.53
  -1   3  -6  177.99    4.80
   1   3   6  172.03    4.64
   2  -3   6   83.43    3.17
  -2  -3  -6   80.99    3.00
  -2  -3  -6   85.47    3.02
   2  -3   6   87.62    2.73
   2   3   6   83.21    3.24
  -2   3  -6   87.46    3.42
  -3  -3  -6   16.14    1.39
   3  -3   6   16.91    1.18
   3  -3   6   15.67    1.91
  -3  -3  -6   14.07    1.64
  -3   3  -6   20.73    2.34
   3   3   6   24.08    2.41
  -4  -3  -6   50.82    2.57
  -4  -3  -6   53.05    2.29
   4  -3   6   53.49    2.88
  -4   3  -6   56.00    3.05
  -4   3  -6   54.33    2.27
   4   3   6   56.50    2.94
   4   3   6   58.59    3.17
  -5  -3  -6   23.13    1.97
   5  -3   6   30.81    2.40
  -5   3  -6   23.07    2.65
   5   3   6   25.14    2.73
  -5   3  -6   23.23    1.81
   6  -3   6   41.99    2.97
  -6  -3  -6   43.86    2.79
   6   3   6   44.40    3.00
  -6   3  -6   47.30    3.13
  -6   3  -6   41.98    2.47
   7  -3   6   40.52    3.19
  -7  -3  -6   41.67    2.97
  -7   3  -6   49.87    2.90
   7   3   6   44.33    3.19
  -7   3  -6   40.89    3.20
  -8  -3  -6    5.21    1.77
   8  -3   6    8.59    2.23
  -8   3  -6    8.01    2.11
   8   3   6    8.97    2.05
  -8   3  -6    7.78    1.86
   7  -4  -6   11.96    2.44
  -7  -4   6    9.74    2.05
   7   4  -6   10.02    2.30
  -7   4   6   10.92    2.15
  -6  -4   6    7.07    1.75
   6  -4  -6   10.05    2.16
   6   4  -6   10.72    2.14
  -6   4   6    7.66    1.74
  -5  -4   6   34.51    2.68
   5  -4  -6   34.34    2.87
   5   4  -6   33.50    2.72
  -5   4   6   31.26    2.52
  -4  -4   6    9.58    1.70
   4  -4  -6   12.77    2.17
  -4   4   6   15.73    2.12
   4   4  -6   15.08    2.09
   3  -4  -6    1.15    1.12
  -3  -4   6    1.34    1.00
  -3   4   6    0.52    0.81
   3   4  -6   -0.02    0.89
  -3   4   6    0.82    0.78
   2  -4  -6  133.58    4.70
  -2  -4   6  118.33    4.25
   2   4  -6  131.64    3.81
  -2   4   6  136.85    3.88
   2   4  -6  127.73    4.40
  -2   4   6  127.20    4.29
   1  -4  -6   81.52    3.36
  -1  -4   6   89.34    3.49
  -1  -4   6   87.27    3.49
   1  -4  -6   86.01    3.59
   1   4  -6   83.34    3.14
   1   4  -6   82.25    3.39
  -1   4   6   87.85    3.20
  -1   4   6   82.59    3.32
   0  -4   6   19.86    1.68
   0  -4  -6   19.84    1.72
   0  -4   6   20.26    1.76
   0  -4  -6   20.16    1.78
   0   4   6   20.18    1.73
   0   4  -6   18.48    1.68
  -1  -4  -6   53.94    2.64
  -1  -4  -6   56.82    2.69
   1  -4   6   53.20    2.72
   1  -4   6   54.56    2.50
   1   4   6   54.86    2.74
  -1   4  -6   57.64    2.85
   2  -4   6   69.87    2.66
   2  -4   6   66.17    3.07
  -2  -4  -6   66.77    2.96
  -2  -4  -6   70.01    2.91
   2   4   6   66.05    3.14
  -2   4  -6   77.95    3.46
  -3  -4  -6   21.85    1.67
  -3  -4  -6   22.57    2.27
   3  -4   6   19.27    2.15
  -3   4  -6   23.57    2.16
   3   4   6   22.24    2.39
  -4  -4  -6    6.71    1.37
   4  -4   6    9.44    1.73
   4   4   6   10.42    2.01
  -4   4  -6    7.69    1.69
  -5  -4  -6    7.15    1.49
   5  -4   6   10.93    2.00
  -5   4  -6    7.91    1.81
   5   4   6    9.50    1.86
   6  -4   6    5.80    1.72
  -6  -4  -6    5.01    1.41
   6   4   6    4.55    1.65
  -6   4  -6    4.75    1.62
   7  -4   6   16.23    2.54
  -7  -4  -6   15.18    2.33
  -7   4  -6   12.51    2.37
   7   4   6   13.18    2.39
   6  -5  -6   -0.13    1.31
  -6  -5   6   -1.07    0.85
  -6   5   6    0.27    1.26
   6   5  -6   -0.36    1.33
   5  -5  -6    6.17    1.92
  -5  -5   6    3.40    1.45
  -5   5   6    8.05    1.85
   5   5  -6    8.93    2.02
  -4  -5   6    6.30    1.66
   4  -5  -6    6.38    1.75
   4   5  -6    5.63    1.58
  -4   5   6    4.21    1.35
   3  -5  -6    1.73    1.29
  -3  -5   6    2.02    1.20
  -3   5   6    2.31    1.17
   3   5  -6    1.11    1.24
   2  -5  -6   10.97    2.04
  -2  -5   6    9.95    1.81
  -2   5   6    9.47    1.65
  -2   5   6   12.30    1.68
   2   5  -6   11.55    1.93
  -1  -5   6   17.12    2.21
  -1  -5   6   11.20    1.75
   1  -5  -6   14.24    2.25
   1  -5  -6   11.03    1.79
  -1   5   6   13.93    1.84
  -1   5   6   12.97    1.85
   1   5  -6   11.04    1.70
   1   5  -6   11.45    1.84
   0  -5   6   31.27    2.34
   0  -5  -6   28.40    2.23
   0  -5   6   30.85    2.21
   0  -5  -6   29.93    2.41
   0   5   6   31.81    2.28
   0   5  -6   33.58    2.31
   0   5   6   35.06    2.39
   0   5  -6   27.91    2.19
  -1  -5  -6   14.07    2.02
   1  -5   6   14.06    2.01
  -1  -5  -6   12.27    1.85
   1  -5   6   13.43    1.70
  -1   5  -6    8.79    1.64
   1   5   6   11.61    1.89
   2  -5   6   16.74    2.11
  -2  -5  -6   21.20    2.29
  -2  -5  -6   21.24    2.33
  -2   5  -6   21.13    2.53
   2   5   6   20.22    2.39
   3  -5   6   44.59    2.83
  -3  -5  -6   44.10    2.70
  -3   5  -6   42.66    3.02
   3   5   6   38.10    2.82
  -4  -5  -6   16.91    2.22
   4  -5   6   20.84    2.59
  -4   5  -6   11.63    2.19
   4   5   6   10.72    2.04
  -5  -5  -6    1.73    1.08
   5  -5   6    4.68    1.59
  -5   5  -6    3.27    1.63
   5   5   6    3.77    1.66
   6  -5   6   23.33    3.02
  -6  -5  -6   21.85    2.74
  -6   5  -6   15.36    2.56
   6   5   6   13.07    2.38
   4  -6  -6    0.62    1.49
  -4  -6   6    0.19    1.12
  -4   6   6   -0.22    1.06
   4   6  -6    3.01    1.50
   3  -6  -6   12.77    2.47
  -3  -6   6   12.83    2.25
   3   6  -6   13.66    2.31
  -3   6   6   11.51    2.09
  -2  -6   6   12.71    2.23
   2  -6  -6   12.00    2.26
  -2   6   6   12.31    2.14
   2   6  -6   10.87    2.03
  -1  -6   6   10.80    1.95
   1  -6  -6   14.35    2.39
   1  -6  -6   16.14    2.35
  -1  -6   6   14.18    2.26
   1   6  -6   15.08    2.27
  -1   6   6   14.30    2.16
  -1   6   6   12.39    1.92
   0  -6  -6   40.38    2.85
   0  -6  -6   37.36    2.91
   0  -6   6   37.06    2.63
   0  -6   6   38.38    2.79
   0   6  -6   38.27    2.69
   0   6   6   39.96    2.79
   0   6  -6   34.04    2.63
   0   6   6   38.05    2.77
  -1  -6  -6    7.93    1.76
   1  -6   6    6.86    1.60
  -1  -6  -6    6.21    1.58
   1   6   6    5.79    1.61
  -1   6  -6    4.88    1.54
   2  -6   6   11.40    1.99
  -2  -6  -6   12.34    2.01
  -2   6  -6    8.15    1.87
   2   6   6    9.27    1.97
  -3  -6  -6    8.22    1.72
   3  -6   6    8.14    1.81
   3   6   6    9.30    2.20
  -3   6  -6    7.11    1.97
  -4  -6  -6    1.31    1.14
   4  -6   6    2.90    1.57
  -4   6  -6   -0.87    1.24
   4   6   6    3.03    1.71
   1  -7  -6    5.25    2.10
   1  -7  -6    3.80    1.63
  -1  -7   6    3.56    1.55
   1   7  -6    7.10    1.77
  -1   7   6    2.46    1.40
   0  -7  -6    9.81    2.14
   0  -7   6    9.16    2.02
   0  -7  -6    8.48    2.11
   0   7   6    4.99    1.78
   0   7   6    4.82    1.53
   0   7  -6    6.93    1.73
   1  -7   6   -0.49    1.21
  -1  -7  -6   -0.96    1.03
   1   7   6    0.30    1.32
   1   7   6    0.61    1.16
  -1   7  -6   -0.84    1.14
  -1   7  -6    1.50    1.39
   8   0  -7   11.38    2.31
  -8   0   7   13.07    2.11
   7   0  -7    0.53    1.28
  -7   0   7   -0.48    1.04
  -7   0   7    0.14    0.98
   6   0  -7    5.84    1.64
   6   0  -7    6.70    1.64
  -6   0   7    5.43    1.30
  -6   0   7    7.08    1.50
  -5   0   7   67.53    2.86
   5   0  -7   66.04    2.77
  -5   0   7   68.05    2.82
   5   0  -7   69.60    3.08
  -4   0   7    0.85    0.68
  -4   0   7    1.43    0.79
   4   0  -7    0.73    0.77
   4   0  -7    1.21    0.86
  -3   0   7    0.42    0.54
  -3   0   7    0.33    0.51
   3   0  -7   -0.31    0.60
   3   0  -7   -0.09    0.64
  -2   0   7  193.62    4.63
   2   0  -7  197.23    4.78
   2   0  -7  187.96    4.22
  -2   0   7  198.44    3.91
   1   0  -7   17.39    1.16
   1   0  -7   16.93    1.33
  -1   0   7   18.73    1.35
   0   0   7   -0.08    0.56
   0   0   7   -0.24    0.38
   0   0  -7    0.46    0.61
   1   0   7   60.73    1.98
  -1   0  -7   59.83    2.42
   1   0   7   59.21    2.28
  -2   0  -7   80.03    2.14
   2   0   7   81.47    2.48
   2   0   7   73.02    2.64
  -2   0  -7   81.52    2.94
   3   0   7    0.81    0.69
   3   0   7    1.18    0.72
  -3   0  -7    1.06    0.56
  -3   0  -7    1.67    0.85
  -4   0  -7    2.31    1.00
   4   0   7    0.97    0.81
   4   0   7    1.22    0.74
  -4   0  -7    2.11    0.75
   5   0   7  155.29    4.29
  -5   0  -7  156.14    4.34
  -5   0  -7  150.92    4.64
   5   0   7  150.36    4.61
   6   0   7    0.66    0.79
  -6   0  -7    0.38    0.84
   6   0   7    0.66    0.95
  -6   0  -7    0.86    0.83
   7   0   7   -0.54    0.95
  -7   0  -7    1.25    0.93
   8   0   7   10.67    2.08
  -8   0  -7   13.46    2.02
   8  -1  -7   37.81    3.15
  -8  -1   7   39.98    2.94
   8   1  -7   45.19    3.53
  -8   1   7   40.63    3.01
  -7  -1   7   14.33    1.97
   7  -1  -7   15.77    2.30
  -7  -1   7   15.58    2.02
  -7   1   7   17.02    2.23
   7   1  -7   13.26    2.26
  -6  -1   7   40.00    2.39
  -6  -1   7   44.10    2.57
   6  -1  -7   38.86    2.63
   6  -1  -7   38.28    2.49
   6   1  -7   37.53    2.71
  -6   1   7   37.26    2.08
  -6   1   7   34.24    2.45
  -5  -1   7   57.30    2.76
   5  -1  -7   57.56    2.77
  -5  -1   7   54.95    2.50
   5  -1  -7   56.22    2.81
  -5   1   7   52.48    2.62
   5   1  -7   59.55    2.41
   5   1  -7   57.95    3.03
  -5   1   7   59.03    2.52
  -4  -1   7    7.74    1.14
   4  -1  -7   10.56    1.42
  -4  -1   7   11.79    1.65
   4  -1  -7    8.10    1.39
   4   1  -7   12.05    1.42
   4   1  -7   10.31    1.59
  -4   1   7   10.29    1.37
  -4   1   7   13.51    1.58
  -3  -1   7   15.81    1.41
  -3  -1   7   14.61    1.07
   3  -1  -7   16.86    1.81
   3  -1  -7   17.26    1.27
   3   1  -7   14.89    1.29
   3   1  -7   15.86    1.68
  -3   1   7   15.55    1.26
  -3   1   7   14.85    1.29
   2  -1  -7    4.05    1.09
  -2  -1   7    5.76    1.15
   2  -1  -7    4.80    0.79
   2   1  -7    2.62    0.82
   2   1  -7    1.89    0.74
  -2   1   7    2.36    0.67
  -2   1   7    2.88    0.84
   1  -1  -7   14.65    1.32
   1  -1  -7   12.71    0.85
  -1  -1   7   14.70    1.25
  -1  -1   7   15.55    1.53
  -1   1   7   17.38    1.66
   1   1  -7   15.46    1.60
   1   1  -7   13.43    1.18
  -1   1   7   11.95    0.95
   0  -1  -7    9.60    1.05
   0  -1  -7    8.21    1.29
   0  -1   7    6.67    1.10
   0  -1   7    6.39    0.97
   0   1   7    7.36    1.19
   0   1  -7    5.80    1.10
  -1  -1  -7    0.54    0.68
  -1  -1  -7    0.53    0.46
   1  -1   7    0.46    0.58
   1  -1   7    1.06    0.65
  -1   1  -7    0.85    0.68
   1   1   7    1.28    0.47
   1   1   7    1.46    0.68
  -2  -1  -7  221.56    4.57
  -2  -1  -7  222.31    5.26
   2  -1   7  226.85    4.98
   2  -1   7  223.42    4.93
   2   1   7  220.57    4.28
  -2   1  -7  219.98    5.42
   2   1   7  218.23    5.20
  -3  -1  -7   33.96    1.73
   3  -1   7   33.03    1.93
  -3  -1  -7   33.78    1.93
   3  -1   7   33.37    1.73
  -3   1  -7   34.45    2.08
   3   1   7   32.50    1.61
  -3   1  -7   36.63    1.46
   3   1   7   34.62    2.00
  -4  -1  -7   25.52    1.77
   4  -1   7   28.82    1.95
   4  -1   7   29.39    1.67
  -4  -1  -7   25.76    1.68
   4   1   7   28.26    1.72
   4   1   7   27.57    1.93
  -4   1  -7   29.90    1.59
  -4   1  -7   27.12    1.97
   5  -1   7   -1.07    0.52
   5  -1   7    0.97    0.94
  -5  -1  -7    0.19    0.67
  -5  -1  -7    0.38    0.75
  -5   1  -7    0.35    0.71
   5   1   7    0.92    0.79
   5   1   7   -0.23    0.84
  -5   1  -7   -0.30    0.87
   6  -1   7    6.09    1.56
  -6  -1  -7    6.61    2.02
  -6  -1  -7    5.22    1.27
   6   1   7    5.68    1.45
   6   1   7    8.13    1.55
  -6   1  -7    7.12    1.33
  -6   1  -7    5.42    1.45
   7  -1   7   -0.67    1.05
  -7  -1  -7   -0.47    0.88
  -7   1  -7    0.52    1.02
   7   1   7    0.04    1.16
  -7   1  -7   -0.64    0.82
  -8  -1  -7   17.78    2.40
   8  -1   7   13.17    2.31
  -8   1  -7   15.37    2.17
   8   1   7   16.15    2.47
  -8  -2   7    4.76    1.58
   8  -2  -7    6.50    1.90
  -8  -2   7    4.55    1.49
  -8   2   7    4.02    1.48
   8   2  -7    3.21    1.77
   7  -2  -7   27.99    2.54
  -7  -2   7   32.10    2.42
   7  -2  -7   28.03    2.47
  -7  -2   7   27.75    2.40
   7   2  -7   26.09    2.99
  -7   2   7   26.11    2.87
  -6  -2   7   28.45    2.26
   6  -2  -7   29.99    2.26
  -6  -2   7   29.32    2.09
   6  -2  -7   29.84    2.47
   6   2  -7   26.97    2.82
  -6   2   7   24.91    2.56
   5  -2  -7   55.26    3.05
  -5  -2   7   50.38    2.39
  -5  -2   7   55.22    2.93
   5  -2  -7   53.23    2.58
  -5   2   7   57.25    2.39
   5   2  -7   54.07    3.02
  -5   2   7   56.00    2.85
   4  -2  -7   10.56    1.66
  -4  -2   7    9.20    1.56
   4  -2  -7   10.72    1.44
  -4  -2   7   12.82    1.33
   4   2  -7   12.70    1.42
  -4   2   7   11.14    1.55
   4   2  -7   12.62    1.80
  -4   2   7   12.70    1.49
   3  -2  -7   10.95    1.62
   3  -2  -7   13.65    1.16
  -3  -2   7   15.83    1.89
  -3   2   7   16.32    1.69
   3   2  -7   12.99    1.75
   3   2  -7   13.77    1.23
  -3   2   7   14.24    1.29
  -2  -2   7   52.34    2.42
   2  -2  -7   52.24    2.55
  -2   2   7   50.25    2.17
   2   2  -7   52.30    2.46
   2   2  -7   49.81    2.15
  -2   2   7   46.43    2.10
  -1  -2   7   15.40    1.64
   1  -2  -7   14.39    1.72
   1  -2  -7   15.82    1.49
  -1  -2   7   15.62    1.40
  -1   2   7   15.47    1.23
   1   2  -7   12.97    1.56
   1   2  -7   15.90    1.34
  -1   2   7   18.09    1.75
   0  -2  -7   99.53    2.95
   0  -2   7  104.46    3.23
   0  -2  -7  102.27    3.40
   0  -2   7  100.50    3.21
   0   2   7   96.54    3.19
   0   2  -7   95.91    3.22
  -1  -2  -7    3.08    0.79
   1  -2   7    2.79    0.82
  -1  -2  -7    2.49    0.85
   1  -2   7    3.30    0.91
  -1   2  -7    4.14    1.00
   1   2   7    5.02    1.07
  -2  -2  -7   31.31    1.85
   2  -2   7   34.07    1.75
  -2  -2  -7   34.36    1.76
   2  -2   7   32.05    1.90
   2   2   7   31.49    1.96
  -2   2  -7   34.82    2.11
  -3  -2  -7   28.80    1.79
   3  -2   7   30.34    1.98
  -3  -2  -7   30.10    1.73
   3  -2   7   30.43    1.63
  -3   2  -7   29.65    2.11
   3   2   7   29.53    1.41
   3   2   7   28.41    1.99
  -4  -2  -7   15.18    1.74
  -4  -2  -7   15.32    1.76
   4  -2   7   13.44    1.77
   4  -2   7   10.42    1.21
   4   2   7   14.31    1.92
  -4   2  -7   13.58    1.39
  -4   2  -7   15.19    2.00
   4   2   7   14.35    1.49
  -5  -2  -7    2.13    0.89
  -5  -2  -7    1.04    0.85
   5  -2   7    1.23    0.95
  -5   2  -7    1.07    1.05
   5   2   7    1.40    1.06
  -5   2  -7    0.89    0.80
   5   2   7    0.85    0.99
   6  -2   7    8.37    1.75
  -6  -2  -7    7.43    1.53
  -6   2  -7   11.51    1.64
  -6   2  -7    8.01    1.78
   6   2   7    9.67    1.62
   6   2   7    8.62    1.74
  -7  -2  -7    4.51    1.37
   7  -2   7    3.84    1.65
  -7   2  -7    2.97    1.10
   7   2   7    5.32    1.64
   7   2   7    3.71    1.56
  -7   2  -7    4.96    1.62
  -8  -2  -7    0.24    1.13
   8  -2   7    1.42    1.49
  -8   2  -7    0.28    1.31
  -8   2  -7    1.48    1.21
   8   2   7    0.24    1.50
   8  -3  -7    3.86    1.79
  -8  -3   7    4.30    1.69
   8   3  -7    4.40    2.11
  -8   3   7    4.22    1.73
  -7  -3   7   40.59    3.02
   7  -3  -7   44.66    3.44
   7   3  -7   50.92    3.65
  -7   3   7   40.82    3.09
  -6  -3   7   31.43    2.58
   6  -3  -7   33.04    2.89
  -6   3   7   35.71    2.68
   6   3  -7   27.53    3.02
  -5  -3   7   27.71    2.30
   5  -3  -7   26.78    2.42
   5   3  -7   24.15    2.70
  -5   3   7   28.33    2.29
  -4  -3   7   31.30    2.32
   4  -3  -7   30.67    2.45
  -4   3   7   32.61    2.26
   4   3  -7   31.98    2.40
  -4   3   7   32.86    1.88
   3  -3  -7   21.75    2.01
  -3  -3   7   24.78    2.00
   3   3  -7   22.28    1.50
  -3   3   7   22.77    1.82
   3   3  -7   22.15    1.96
  -3   3   7   23.49    1.64
   2  -3  -7    9.71    1.63
  -2  -3   7   10.95    1.61
  -2   3   7   13.83    1.71
   2   3  -7   11.83    1.48
  -2   3   7   11.66    1.52
   2   3  -7   10.47    1.65
  -1  -3   7   21.11    2.13
  -1  -3   7   19.28    1.61
   1  -3  -7   18.99    1.74
   1  -3  -7   17.83    1.57
   1   3  -7   20.10    1.59
  -1   3   7   19.90    1.56
  -1   3   7   18.88    1.57
   1   3  -7   20.50    1.73
   0  -3  -7   41.86    2.16
   0  -3  -7   44.21    2.37
   0  -3   7   42.55    2.27
   0  -3   7   44.12    2.23
   0   3  -7   41.62    2.22
   0   3   7   38.43    2.16
   1  -3   7   32.46    2.06
   1  -3   7   32.44    1.87
  -1  -3  -7   31.78    2.03
  -1  -3  -7   33.99    1.96
   1   3   7   36.15    2.15
  -1   3  -7   38.97    2.27
   2  -3   7   55.62    2.32
   2  -3   7   53.82    2.65
  -2  -3  -7   52.28    2.45
  -2  -3  -7   55.04    2.55
   2   3   7   55.70    2.73
  -2   3  -7   58.96    2.91
   3  -3   7   41.79    2.44
  -3  -3  -7   42.79    2.29
   3  -3   7   41.57    1.94
  -3  -3  -7   46.78    2.34
  -3   3  -7   42.07    2.63
   3   3   7   42.46    2.56
   4  -3   7   92.31    3.83
  -4  -3  -7   97.99    3.35
  -4  -3  -7   94.77    3.56
  -4   3  -7   98.44    4.15
   4   3   7  100.77    4.02
  -5  -3  -7    0.52    0.88
   5  -3   7    0.84    1.08
   5   3   7    2.29    1.26
  -5   3  -7    1.92    1.27
   6  -3   7   11.09    2.08
  -6  -3  -7   11.64    1.96
  -6   3  -7   13.18    2.32
   6   3   7    9.58    1.98
   7  -3   7   20.44    2.87
  -7  -3  -7   23.72    2.80
   7   3   7   14.63    2.39
  -7   3  -7   13.43    2.37
  -7  -4   7   38.85    3.21
   7  -4  -7   35.99    3.29
   7   4  -7   32.06    3.63
  -7   4   7   38.45    3.25
  -6  -4   7   23.50    2.91
   6  -4  -7   26.59    3.20
  -6   4   7   21.33    2.59
   6   4  -7   27.05    3.21
   5  -4  -7    3.38    1.61
  -5  -4   7    2.83    1.32
  -5   4   7    2.08    1.19
   5   4  -7    4.94    1.63
  -4  -4   7   15.38    2.18
   4  -4  -7   17.96    2.53
  -4   4   7   21.34    2.38
   4   4  -7   18.27    2.36
   3  -4  -7   -0.69    0.93
  -3  -4   7    1.10    0.90
  -3   4   7    0.02    0.76
  -3   4   7    0.73    0.85
   3   4  -7    1.60    1.15
  -2  -4   7  108.74    4.20
   2  -4  -7  109.12    4.38
  -2   4   7  111.58    4.05
   2   4  -7  108.24    3.60
  -2   4   7  107.47    3.62
   2   4  -7  108.63    4.18
   1  -4  -7    7.35    1.51
  -1  -4   7    4.27    1.17
  -1  -4   7    4.75    1.33
   1  -4  -7    6.07    1.36
  -1   4   7    2.64    1.04
   1   4  -7    6.25    1.41
  -1   4   7    5.73    1.31
   1   4  -7    5.34    1.26
   0  -4  -7   10.44    1.59
   0  -4  -7   12.30    1.82
   0  -4   7   12.10    1.77
   0  -4   7   11.99    1.69
   0   4   7   10.52    1.60
   0   4  -7   13.88    1.89
   0   4   7   13.09    1.81
  -1  -4  -7    6.10    1.35
   1  -4   7    3.21    0.99
   1  -4   7    4.13    1.17
  -1  -4  -7    3.71    1.18
  -1   4  -7    4.00    1.25
   1   4   7    4.07    1.24
  -2  -4  -7   11.35    1.71
  -2  -4  -7    9.36    1.50
   2  -4   7   11.52    1.78
   2  -4   7    7.77    1.27
  -2   4  -7   10.26    1.83
   2   4   7    9.26    1.69
  -3  -4  -7   23.83    1.97
   3  -4   7   24.16    2.12
  -3  -4  -7   25.70    1.86
  -3   4  -7   24.62    2.27
   3   4   7   26.08    2.25
  -4  -4  -7    2.65    1.02
   4  -4   7    3.66    1.34
   4   4   7    2.46    1.18
  -4   4  -7    1.21    1.10
   5  -4   7    6.86    1.69
  -5  -4  -7    3.66    1.21
  -5   4  -7    4.65    1.59
   5   4   7    5.77    1.62
  -6  -4  -7    0.38    0.87
   6  -4   7    0.86    1.35
  -6   4  -7    0.15    1.26
   6   4   7    2.79    1.57
  -7  -4  -7   16.46    2.37
   7  -4   7   17.03    2.71
  -7   4  -7   15.65    2.61
   7   4   7   19.00    2.73
  -6  -5   7    1.92    1.41
   6  -5  -7    3.92    1.99
  -6   5   7    0.77    1.40
   6   5  -7    0.70    1.64
   5  -5  -7    3.36    1.84
  -5  -5   7    5.42    1.70
   5   5  -7    6.76    2.01
  -5   5   7    8.54    1.95
   4  -5  -7   46.05    3.48
  -4  -5   7   51.50    3.38
  -4   5   7   49.25    3.18
   4   5  -7   42.99    3.13
   3  -5  -7   21.16    2.75
  -3  -5   7   20.81    2.66
  -3   5   7   24.38    2.79
   3   5  -7   25.23    2.90
   2  -5  -7    2.18    1.35
  -2  -5   7    4.43    1.47
   2   5  -7    4.35    1.55
  -2   5   7    5.02    1.27
  -2   5   7    2.93    1.22
   1  -5  -7    8.70    1.72
  -1  -5   7   10.87    1.89
  -1  -5   7    9.70    1.84
   1  -5  -7    9.83    1.95
  -1   5   7   11.16    1.82
   1   5  -7   11.24    1.75
  -1   5   7   11.31    1.80
   1   5  -7    8.12    1.57
   0  -5  -7   33.37    2.56
   0  -5   7   33.35    2.44
   0  -5   7   38.18    2.62
   0  -5  -7   34.63    2.48
   0   5   7   34.55    2.39
   0   5  -7   33.94    2.47
   0   5  -7   34.60    2.42
   0   5   7   33.43    2.41
  -1  -5  -7    5.70    1.46
   1  -5   7    9.05    1.68
  -1  -5  -7    3.92    1.35
   1  -5   7    6.28    1.38
  -1   5  -7    6.13    1.56
   1   5   7    4.43    1.39
   2  -5   7   23.68    2.50
  -2  -5  -7   25.16    2.09
  -2  -5  -7   22.69    2.48
  -2   5  -7   19.38    2.51
   2   5   7   22.89    2.64
  -3  -5  -7    1.16    1.03
   3  -5   7    0.71    1.15
  -3   5  -7    3.04    1.39
   3   5   7   -0.29    0.96
  -4  -5  -7    6.78    1.54
   4  -5   7    9.26    1.98
   4   5   7   10.09    2.07
  -4   5  -7    6.55    1.86
   5  -5   7    3.18    1.56
  -5  -5  -7    1.30    1.10
   5   5   7    3.31    1.59
  -5   5  -7    3.87    1.71
  -6  -5  -7    9.42    2.00
   6  -5   7    9.95    2.09
   6   5   7    8.63    2.16
  -6   5  -7    8.90    2.34
   4  -6  -7   17.39    2.85
  -4  -6   7   15.37    2.57
  -4   6   7   20.22    2.78
   4   6  -7   18.57    2.86
  -3  -6   7   19.25    2.75
   3  -6  -7   17.19    2.64
  -3   6   7   27.12    3.08
   3   6  -7   23.38    2.96
   2  -6  -7   15.62    2.59
  -2  -6   7   14.94    2.30
  -2   6   7   19.30    2.58
   2   6  -7   17.35    2.47
   1  -6  -7    5.85    1.82
   1  -6  -7    6.82    1.82
  -1  -6   7    4.70    1.51
  -1  -6   7    7.39    1.76
  -1   6   7    4.97    1.50
   1   6  -7    4.94    1.57
  -1   6   7    4.31    1.48
   0  -6  -7   10.29    2.13
   0  -6   7   10.04    1.92
   0  -6  -7   12.27    2.08
   0  -6   7   10.57    1.88
   0   6  -7   10.54    1.91
   0   6   7    9.24    1.84
   0   6  -7   10.57    1.96
   0   6   7   13.20    2.12
   1  -6   7   10.33    1.99
  -1  -6  -7    7.99    1.85
  -1  -6  -7    8.97    1.96
   1   6   7    8.64    1.93
  -1   6  -7    7.28    1.80
   1   6   7    5.73    1.54
  -2  -6  -7   24.53    2.86
   2  -6   7   19.98    2.60
   2   6   7   22.68    2.87
  -2   6  -7   15.02    2.45
   3  -6   7    7.73    1.84
  -3  -6  -7    8.40    1.77
   3   6   7    5.71    1.77
  -3   6  -7    9.05    2.21
   4  -6   7    3.08    1.62
  -4  -6  -7    1.88    1.19
  -4   6  -7    1.92    1.55
   4   6   7    1.90    1.63
   8   0  -8   12.20    2.53
  -8   0   8   10.55    1.96
  -7   0   8   22.85    2.56
  -7   0   8   16.51    2.52
   7   0  -8   21.20    2.74
  -6   0   8    5.85    1.37
  -6   0   8    7.21    1.40
   6   0  -8    4.20    1.47
   5   0  -8    3.74    1.24
  -5   0   8    3.42    1.08
  -5   0   8    3.09    1.05
   5   0  -8    2.44    1.04
   4   0  -8  112.86    3.75
  -4   0   8  106.83    3.66
   4   0  -8  104.64    3.62
  -4   0   8  109.87    3.39
  -3   0   8   20.65    1.35
   3   0  -8   22.57    1.58
   3   0  -8   26.05    1.81
  -3   0   8   20.62    1.59
   2   0  -8  182.28    4.79
   2   0  -8  180.22    4.20
  -2   0   8  173.36    4.57
  -2   0   8  177.49    3.72
  -1   0   8  207.98    5.03
   1   0  -8  215.82    5.22
   1   0  -8  212.74    4.51
   0   0   8   56.06    1.98
   0   0  -8   62.70    2.61
   0   0   8   54.84    2.37
   0   0  -8   57.11    2.00
  -1   0  -8   39.14    2.06
   1   0   8   38.52    1.67
   1   0   8   42.02    2.05
   2   0   8  158.50    3.80
   2   0   8  159.72    4.27
  -2   0  -8  162.67    3.37
  -2   0  -8  153.57    4.45
  -3   0  -8   52.75    1.94
   3   0   8   52.69    2.27
  -3   0  -8   49.60    2.54
   3   0   8   53.55    2.45
  -4   0  -8   38.35    2.33
  -4   0  -8   40.53    1.93
   4   0   8   37.08    2.14
   4   0   8   41.88    2.21
  -5   0  -8    3.94    1.01
  -5   0  -8    4.72    1.33
   5   0   8    4.64    1.19
   5   0   8    3.55    1.18
   6   0   8    2.58    1.19
  -6   0  -8    2.69    1.07
  -6   0  -8    1.15    1.06
   7   0   8    5.71    1.50
  -7   0  -8    4.63    1.36
   8   0   8    5.55    1.80
  -8   0  -8    7.60    1.72
  -8  -1   8   18.67    2.48
   8  -1  -8   17.36    2.71
   8   1  -8   17.26    2.81
  -8   1   8   22.14    2.75
   7  -1  -8   99.70    4.40
  -7  -1   8   91.12    3.94
  -7  -1   8   97.50    3.96
  -7   1   8   89.22    4.06
   7   1  -8   91.43    4.49
   6  -1  -8   26.83    2.70
  -6  -1   8   23.69    2.08
   6  -1  -8   24.79    2.21
  -6  -1   8   29.43    2.09
  -6   1   8   27.11    1.93
   6   1  -8   22.63    2.60
  -6   1   8   30.28    2.30
  -5  -1   8   36.93    2.37
   5  -1  -8   34.54    2.28
   5  -1  -8   33.31    2.33
  -5  -1   8   34.89    2.04
  -5   1   8   34.03    2.21
   5   1  -8   35.92    2.54
   5   1  -8   37.82    2.15
  -5   1   8   37.07    2.15
  -4  -1   8   54.61    2.21
  -4  -1   8   57.06    2.73
   4  -1  -8   50.57    2.70
   4  -1  -8   54.14    2.46
   4   1  -8   53.55    2.46
  -4   1   8   58.16    2.50
   4   1  -8   51.16    2.66
  -4   1   8   59.12    2.58
   3  -1  -8  200.59    5.38
  -3  -1   8  200.14    5.24
   3  -1  -8  199.97    4.49
  -3   1   8  197.41    4.61
   3   1  -8  194.24    4.96
  -3   1   8  194.77    4.95
   3   1  -8  193.27    5.04
   2  -1  -8   31.85    2.02
  -2  -1   8   30.09    1.88
   2  -1  -8   33.65    1.50
  -2   1   8   30.87    1.53
  -2   1   8   33.84    1.88
   2   1  -8   30.04    1.83
   2   1  -8   34.33    1.91
  -1  -1   8   13.80    1.52
   1  -1  -8   12.83    1.11
   1  -1  -8    8.35    1.36
  -1  -1   8   11.75    1.56
   1   1  -8   12.86    1.50
  -1   1   8   12.63    1.55
   1   1  -8    9.80    1.38
  -1   1   8   12.19    1.20
   0  -1  -8  118.66    3.80
   0  -1   8  124.83    3.42
   0  -1  -8  119.06    2.94
   0  -1   8  128.16    3.74
   0   1   8  122.05    2.99
   0   1   8  122.65    3.66
   0   1  -8  120.15    3.73
  -1  -1  -8  150.94    3.47
   1  -1   8  157.03    3.93
   1  -1   8  146.75    4.03
  -1  -1  -8  151.41    4.31
  -1   1  -8  141.37    4.28
   1   1   8  147.96    4.19
   1   1   8  151.63    3.13
  -2  -1  -8   65.34    2.74
   2  -1   8   56.51    2.38
  -2  -1  -8   61.20    2.13
   2  -1   8   58.96    2.40
   2   1   8   55.52    1.89
  -2   1  -8   61.78    2.75
   2   1   8   53.58    2.50
  -3  -1  -8    1.16    0.81
   3  -1   8    3.53    1.00
  -3  -1  -8    2.75    0.81
   3  -1   8    3.32    0.94
   3   1   8    1.29    0.90
  -3   1  -8    3.46    1.11
   3   1   8    3.63    0.90
   4  -1   8   18.49    1.53
   4  -1   8   21.87    1.84
  -4  -1  -8   22.59    1.61
  -4  -1  -8   21.40    1.71
   4   1   8   21.55    1.88
  -4   1  -8   22.97    1.45
   4   1   8   22.91    1.63
  -4   1  -8   22.34    2.51
  -5  -1  -8   73.84    3.04
   5  -1   8   68.64    2.75
   5  -1   8   77.22    3.40
  -5  -1  -8   78.45    3.25
   5   1   8   77.19    3.36
  -5   1  -8   76.83    2.84
  -5   1  -8   68.43    3.37
   5   1   8   76.58    3.10
   6  -1   8    3.86    1.39
  -6  -1  -8    4.80    1.31
  -6  -1  -8    5.61    1.37
  -6   1  -8    3.94    1.35
   6   1   8    4.67    1.34
  -6   1  -8    3.05    1.03
   6   1   8    4.16    1.27
  -7  -1  -8   15.56    2.11
   7  -1   8   17.15    2.43
  -7   1  -8   15.18    1.97
   7   1   8   13.67    2.09
  -7   1  -8   14.81    2.22
   8  -1   8    9.22    2.21
  -8  -1  -8    8.38    1.79
   8   1   8    4.66    1.65
  -8   1  -8    5.41    1.45
  -8  -2   8   15.45    2.43
   8  -2  -8   13.82    2.83
   8   2  -8   12.19    2.53
  -8   2   8   10.49    2.14
   7  -2  -8    2.75    1.61
   7  -2  -8    4.48    1.48
  -7  -2   8    2.44    1.35
  -7   2   8    1.88    1.34
   7   2  -8    0.98    1.52
   6  -2  -8   23.13    2.38
   6  -2  -8   20.63    2.56
  -6  -2   8   17.55    2.27
   6   2  -8   20.33    2.65
  -6   2   8   17.56    2.25
   5  -2  -8   63.23    3.36
   5  -2  -8   67.50    2.92
  -5  -2   8   64.63    3.26
  -5   2   8   63.51    2.75
   5   2  -8   64.81    3.37
  -5   2   8   63.78    3.10
   4  -2  -8  236.23    5.36
  -4  -2   8  232.45    6.30
   4  -2  -8  242.85    6.53
   4   2  -8  242.85    5.52
  -4   2   8  239.46    5.93
   4   2  -8  238.60    6.38
  -4   2   8  237.72    5.65
   3  -2  -8   16.14    1.55
   3  -2  -8   12.35    1.83
  -3  -2   8   17.69    2.09
  -3   2   8   12.59    1.52
   3   2  -8   14.92    1.94
  -3   2   8   16.12    1.42
   3   2  -8   16.33    1.74
   2  -2  -8  109.74    3.94
  -2  -2   8  115.57    3.85
   2   2  -8  115.17    3.56
  -2   2   8  118.33    3.63
   2   2  -8  107.54    3.74
  -2   2   8  112.05    3.42
  -1  -2   8  166.51    4.56
   1  -2  -8  163.89    4.82
  -1  -2   8  168.18    4.67
   1  -2  -8  166.74    4.15
  -1   2   8  165.97    4.50
   1   2  -8  173.32    4.62
   1   2  -8  166.53    4.59
  -1   2   8  166.96    4.15
   0  -2  -8  172.44    4.25
   0  -2   8  178.24    4.74
   0  -2  -8  181.26    4.96
   0  -2   8  186.24    4.73
   0   2   8  177.40    4.31
   0   2   8  173.87    4.73
   0   2  -8  177.96    4.84
  -1  -2  -8   11.33    1.58
  -1  -2  -8   12.97    1.43
   1  -2   8   15.37    1.70
   1  -2   8   11.29    1.50
   1   2   8   13.62    1.80
  -1   2  -8   11.37    1.70
   2  -2   8   66.77    2.63
  -2  -2  -8   66.08    2.54
   2  -2   8   60.05    2.69
  -2  -2  -8   67.16    2.85
  -2   2  -8   65.04    2.99
   2   2   8   66.29    2.92
   3  -2   8   39.70    2.30
  -3  -2  -8   36.78    2.16
  -3  -2  -8   41.87    2.08
   3  -2   8   39.66    1.99
   3   2   8   38.09    2.37
  -3   2  -8   39.75    2.48
   4  -2   8   10.68    1.72
  -4  -2  -8   14.21    1.76
  -4  -2  -8    9.70    1.52
   4  -2   8   10.56    1.31
   4   2   8    8.78    1.62
  -4   2  -8   11.04    1.92
   4   2   8    9.92    1.32
  -5  -2  -8   32.59    2.08
   5  -2   8   31.35    2.43
  -5  -2  -8   37.62    2.32
   5   2   8   32.62    2.41
  -5   2  -8   32.33    2.53
   5   2   8   29.58    2.24
   6  -2   8   49.91    3.21
  -6  -2  -8   52.74    2.95
   6   2   8   50.18    3.09
  -6   2  -8   55.45    3.31
   7  -2   8    3.50    1.65
  -7  -2  -8    3.42    1.37
  -7   2  -8    2.41    1.56
   7   2   8    6.19    1.73
  -8  -2  -8    4.78    1.57
   8  -2   8    4.97    1.92
  -8   2  -8    6.66    1.90
  -7  -3   8   64.16    3.87
   7  -3  -8   72.68    4.24
  -7   3   8   57.37    3.63
   7   3  -8   58.81    4.02
   6  -3  -8    6.76    1.92
  -6  -3   8    6.62    1.70
   6   3  -8    8.80    1.97
  -6   3   8    5.85    1.54
   5  -3  -8   10.24    2.03
  -5  -3   8   11.26    1.93
   5   3  -8    9.66    1.90
  -5   3   8   10.61    1.81
   4  -3  -8   46.56    3.06
  -4  -3   8   46.76    2.86
   4   3  -8   47.66    2.95
  -4   3   8   45.47    2.68
  -4   3   8   52.28    2.45
  -3  -3   8  107.85    4.18
   3  -3  -8  104.68    4.26
   3   3  -8  121.61    4.32
  -3   3   8  113.65    3.96
  -3   3   8  114.19    3.67
   3   3  -8  108.53    3.53
   2  -3  -8   48.53    2.81
  -2  -3   8   52.40    2.76
   2   3  -8   48.84    2.71
  -2   3   8   51.01    2.55
  -2   3   8   51.63    2.49
   2   3  -8   51.17    2.45
   1  -3  -8   11.59    1.73
  -1  -3   8   12.73    1.72
   1  -3  -8   14.93    1.76
  -1  -3   8   13.06    1.73
   1   3  -8   11.23    1.64
  -1   3   8   13.94    1.70
  -1   3   8   13.41    1.74
   1   3  -8   14.24    1.76
   0  -3  -8   43.79    2.52
   0  -3  -8   46.48    2.33
   0  -3   8   47.69    2.50
   0  -3   8   50.96    2.51
   0   3   8   44.89    2.30
   0   3  -8   48.44    2.52
   0   3   8   48.23    2.49
   1  -3   8   58.25    2.62
   1  -3   8   58.45    2.79
  -1  -3  -8   61.59    2.89
  -1  -3  -8   58.36    2.60
   1   3   8   54.46    2.75
  -1   3  -8   58.70    2.90
  -2  -3  -8   70.65    3.06
   2  -3   8   64.08    2.97
   2  -3   8   65.08    2.73
  -2  -3  -8   68.07    2.82
   2   3   8   68.30    3.15
  -2   3  -8   64.61    3.17
   3  -3   8    6.13    1.44
  -3  -3  -8    7.78    1.40
   3  -3   8   11.98    1.48
  -3  -3  -8   11.10    1.69
   3   3   8    9.60    1.69
  -3   3  -8   10.51    1.83
   4  -3   8   36.85    2.54
  -4  -3  -8   41.73    2.41
  -4  -3  -8   39.62    2.25
  -4   3  -8   35.56    2.67
   4   3   8   40.18    2.73
  -5  -3  -8   64.53    3.10
   5  -3   8   58.30    3.35
   5   3   8   56.69    3.31
  -5   3  -8   59.94    3.54
   6  -3   8   -0.55    1.15
  -6  -3  -8    1.62    1.15
  -6   3  -8    1.41    1.33
   6   3   8   -0.34    1.25
   7  -3   8    1.20    1.54
  -7  -3  -8    0.45    1.02
   7   3   8    3.05    1.77
  -7   3  -8   -0.49    1.28
  -6  -4   8   40.09    3.25
   6  -4  -8   39.08    3.35
  -6   4   8   39.33    3.04
   5  -4  -8   44.81    3.41
  -5  -4   8   52.99    3.45
   5   4  -8   40.48    3.18
  -5   4   8   44.18    3.05
   4  -4  -8   15.24    2.55
  -4  -4   8    9.95    1.78
   4   4  -8   16.39    2.37
  -4   4   8   16.62    2.26
  -3  -4   8   47.61    2.99
   3  -4  -8   42.99    3.03
  -3   4   8   46.86    2.49
   3   4  -8   50.09    3.06
  -3   4   8   47.40    2.81
   2  -4  -8    7.18    1.62
  -2  -4   8    4.26    1.28
  -2   4   8    5.18    1.30
  -2   4   8    6.45    1.36
   2   4  -8    5.95    1.31
   2   4  -8    6.67    1.55
   1  -4  -8    1.35    1.09
  -1  -4   8    0.41    0.95
   1  -4  -8    1.02    0.90
  -1  -4   8    0.36    0.85
  -1   4   8    0.83    0.83
   1   4  -8    0.26    0.80
   1   4  -8   -0.60    0.72
  -1   4   8    0.31    0.79
   0  -4  -8   31.08    2.37
   0  -4  -8   28.51    2.11
   0  -4   8   32.85    2.31
   0  -4   8   30.74    2.26
   0   4   8   30.48    2.25
   0   4   8   29.35    2.10
   0   4  -8   27.54    2.13
   0   4  -8   29.94    2.20
   1  -4   8    5.00    1.19
  -1  -4  -8    5.06    1.31
  -1  -4  -8    8.19    1.64
   1  -4   8    4.88    1.32
   1   4   8    6.98    1.54
  -1   4  -8    6.54    1.57
  -2  -4  -8   14.16    1.97
   2  -4   8   11.38    1.77
   2  -4   8   13.75    1.72
  -2  -4  -8   15.24    2.01
   2   4   8   12.32    1.91
  -2   4  -8    8.87    1.77
  -3  -4  -8   33.34    2.23
  -3  -4  -8   36.03    2.37
   3  -4   8   38.16    2.62
   3   4   8   35.58    2.70
  -3   4  -8   31.72    2.62
   4  -4   8   20.17    2.49
  -4  -4  -8   15.97    2.04
  -4   4  -8   12.53    2.17
   4   4   8   16.75    2.43
  -5  -4  -8    8.04    1.64
   5  -4   8    8.51    1.87
  -5   4  -8    4.83    1.75
   5   4   8    6.54    1.76
  -6  -4  -8   32.05    2.61
   6  -4   8   34.62    2.98
  -6   4  -8   25.10    3.19
   6   4   8   35.43    3.07
  -5  -5   8    3.29    1.56
   5  -5  -8    5.62    1.99
  -5   5   8    5.46    1.69
   5   5  -8    5.12    1.88
  -4  -5   8    8.78    1.95
   4  -5  -8   10.72    2.30
  -4   5   8    9.32    1.89
   4   5  -8    9.89    2.11
  -3  -5   8   37.73    2.94
   3  -5  -8   37.82    3.09
  -3   5   8   32.27    2.64
   3   5  -8   35.16    2.81
  -2  -5   8   30.78    2.66
   2  -5  -8   29.72    3.33
  -2   5   8   30.00    3.00
   2   5  -8   28.20    2.54
  -2   5   8   28.75    2.21
   1  -5  -8   31.42    2.52
  -1  -5   8   30.65    2.49
   1  -5  -8   31.12    2.67
  -1  -5   8   26.71    2.87
  -1   5   8   30.72    2.28
   1   5  -8   30.19    2.32
  -1   5   8   31.14    2.41
   1   5  -8   31.15    2.50
   0  -5  -8   92.18    3.98
   0  -5   8   92.98    4.09
   0  -5   8  100.74    4.06
   0  -5  -8   92.14    4.22
   0   5  -8   94.77    4.04
   0   5   8   87.70    3.87
   0   5   8   91.09    3.94
   0   5  -8   92.74    4.03
   1  -5   8    5.19    1.31
   1  -5   8    6.12    1.51
  -1  -5  -8    5.65    1.54
  -1  -5  -8    7.43    1.63
   1   5   8   10.11    1.85
  -1   5  -8    5.13    1.53
  -2  -5  -8    2.77    1.23
   2  -5   8    2.99    1.25
  -2  -5  -8    3.46    1.34
  -2   5  -8    3.51    1.45
   2   5   8    1.30    1.31
   3  -5   8   13.41    2.13
  -3  -5  -8   14.78    2.11
   3   5   8    7.23    1.85
  -3   5  -8    7.37    1.91
   4  -5   8    4.06    1.51
  -4  -5  -8    2.39    1.25
  -4   5  -8    3.92    1.59
   4   5   8    3.22    1.50
  -5  -5  -8    0.23    1.00
   5  -5   8    0.00    1.29
  -5   5  -8    2.15    1.56
   5   5   8    1.53    1.42
  -3  -6   8   13.12    2.43
   3  -6  -8   18.04    2.99
  -3   6   8   17.55    2.54
   3   6  -8   12.95    2.32
   2  -6  -8    5.01    1.90
  -2  -6   8    0.61    1.28
   2   6  -8    2.09    1.36
  -2   6   8    2.36    1.31
  -1  -6   8    1.60    1.34
  -1  -6   8    2.55    1.39
   1  -6  -8    2.32    1.41
   1  -6  -8    0.39    1.37
  -1   6   8    1.92    1.32
   1   6  -8    1.28    1.32
  -1   6   8    1.17    1.19
   0  -6   8    2.30    1.31
   0  -6  -8    1.77    1.32
   0  -6  -8    3.21    1.63
   0  -6   8    4.03    1.55
   0   6  -8    0.91    1.21
   0   6   8    0.68    1.17
   0   6   8    3.22    1.44
   0   6  -8    2.89    1.39
  -1  -6  -8    7.33    1.74
   1  -6   8   12.38    2.27
  -1  -6  -8    7.64    1.94
  -1   6  -8    4.80    1.52
   1   6   8    6.75    1.85
  -1   6  -8    6.55    1.85
   1   6   8    8.50    1.84
  -2  -6  -8    1.91    1.22
   2  -6   8    1.39    1.18
   2   6   8    0.72    1.46
  -2   6  -8    3.35    1.57
   3  -6   8   20.49    2.71
  -3  -6  -8   21.20    2.59
   3   6   8   19.24    2.82
  -3   6  -8   17.52    2.83
  -8   0   9    1.10    1.22
   8   0  -9    1.81    1.81
  -7   0   9   -0.03    1.12
  -7   0   9    2.93    1.30
   7   0  -9    1.98    1.51
  -6   0   9   -0.85    0.78
  -6   0   9    0.79    0.89
   6   0  -9   -0.45    1.25
  -5   0   9    2.49    1.06
   5   0  -9    4.24    1.34
  -5   0   9    2.50    1.07
   5   0  -9    4.91    1.42
   4   0  -9   64.05    2.88
   4   0  -9   57.26    2.87
  -4   0   9   59.99    2.50
  -4   0   9   60.27    2.83
  -3   0   9   76.94    3.12
   3   0  -9   80.63    2.92
   3   0  -9   77.33    3.18
  -3   0   9   79.65    2.56
   2   0  -9   14.94    1.58
  -2   0   9   18.42    2.02
   2   0  -9   14.94    1.83
   1   0  -9  112.91    3.14
  -1   0   9  109.31    3.60
   1   0  -9  111.47    3.74
   0   0   9  315.70    6.81
   0   0  -9  306.03    6.96
   0   0   9  312.26    5.93
   0   0  -9  308.03    5.95
   1   0   9    8.01    1.10
  -1   0  -9    5.96    1.23
   1   0   9    6.19    1.20
   2   0   9   10.02    1.31
  -2   0  -9    7.94    1.47
   2   0   9    6.60    1.29
  -3   0  -9    1.53    0.93
  -3   0  -9    1.57    0.61
   3   0   9    2.97    0.96
   3   0   9    1.71    0.97
   4   0   9   35.69    2.23
  -4   0  -9   33.18    1.80
  -4   0  -9   33.53    2.31
   4   0   9   33.08    2.07
  -5   0  -9   42.21    2.67
  -5   0  -9   42.03    2.21
   5   0   9   40.53    2.43
   5   0   9   42.53    2.52
   6   0   9    7.32    1.61
  -6   0  -9    8.56    1.48
  -6   0  -9    9.77    1.89
   7   0   9    2.93    1.46
  -7   0  -9    2.83    1.18
   8   0   9   17.72    2.63
  -8   0  -9   15.08    2.16
   8  -1  -9    1.88    1.58
  -8   1   9    1.03    1.46
   8   1  -9   -0.71    1.57
   7  -1  -9   30.28    2.72
  -7  -1   9   34.37    2.70
   7   1  -9   32.25    3.34
  -7   1   9   32.55    2.66
   6  -1  -9   17.31    2.33
   6  -1  -9   14.98    2.09
  -6  -1   9   16.55    2.20
  -6   1   9   16.43    2.13
  -6   1   9   13.46    1.89
   6   1  -9   18.72    2.51
  -5  -1   9   22.02    2.39
   5  -1  -9   17.50    2.20
   5  -1  -9   22.66    1.97
  -5   1   9   23.53    1.92
  -5   1   9   21.84    2.20
   5   1  -9   20.92    2.43
   5   1  -9   21.52    3.15
   4  -1  -9    2.92    1.24
  -4  -1   9    2.42    1.00
   4  -1  -9    2.23    1.02
  -4   1   9    2.51    0.89
   4   1  -9    1.00    1.04
  -4   1   9    2.26    0.96
   4   1  -9    2.45    1.06
  -3  -1   9  203.26    5.55
   3  -1  -9  206.01    4.75
   3  -1  -9  208.40    5.82
   3   1  -9  210.37    5.41
  -3   1   9  202.63    4.80
   3   1  -9  215.06    5.50
  -3   1   9  212.76    5.45
   2  -1  -9   10.17    1.18
  -2  -1   9   11.86    1.70
   2  -1  -9    8.56    1.54
   2   1  -9    8.88    1.39
  -2   1   9    9.33    1.14
   2   1  -9    9.40    1.49
  -2   1   9   11.49    1.64
   1  -1  -9   54.10    1.83
  -1  -1   9   52.65    2.30
  -1  -1   9   56.53    2.60
   1  -1  -9   57.64    2.74
   1   1  -9   54.34    2.38
   1   1  -9   54.62    2.59
  -1   1   9   56.87    2.02
  -1   1   9   56.62    2.55
   0  -1  -9   19.97    1.65
   0  -1  -9   19.53    1.23
   0  -1  -9   19.41    1.08
   0  -1   9   18.74    1.57
   0  -1   9   18.90    1.42
   0   1   9   20.44    1.63
   0   1   9   21.66    1.25
   0   1   9   20.41    1.09
   0   1  -9   19.26    1.63
  -1  -1  -9    3.93    1.11
   1  -1   9    4.50    1.10
  -1  -1  -9    6.34    0.97
   1  -1   9    6.33    1.12
   1   1   9    2.21    0.95
   1   1   9    5.22    0.81
  -1   1  -9    4.09    1.16
   2  -1   9   72.50    2.83
  -2  -1  -9   74.52    3.15
   2  -1   9   72.48    2.90
  -2  -1  -9   77.93    2.52
   2   1   9   78.56    3.18
  -2   1  -9   75.80    3.29
   2   1   9   82.33    2.39
   3  -1   9  120.78    3.82
   3  -1   9  117.30    3.77
  -3  -1  -9  111.24    4.01
  -3  -1  -9  118.13    3.35
  -3   1  -9  114.06    4.21
   3   1   9  123.29    4.12
   3   1   9  121.59    3.30
  -4  -1  -9   19.98    2.25
   4  -1   9   19.94    2.18
  -4  -1  -9   20.60    1.98
   4  -1   9   18.20    1.62
  -4   1  -9   20.85    2.43
   4   1   9   17.57    1.55
   4   1   9   21.62    2.31
   5  -1   9   14.86    2.10
   5  -1   9   20.34    2.32
  -5  -1  -9   21.03    2.11
  -5  -1  -9   21.40    1.94
   5   1   9   19.49    2.05
  -5   1  -9   19.01    2.42
   5   1   9   19.72    2.27
   6  -1   9   57.45    3.28
  -6  -1  -9   59.97    3.13
  -6  -1  -9   53.22    2.89
   6   1   9   57.18    3.12
  -6   1  -9   60.61    3.43
   6   1   9   55.50    2.95
   7  -1   9    7.70    1.90
  -7  -1  -9    5.80    1.49
  -7   1  -9    6.99    1.88
   7   1   9    5.24    1.57
   8  -1   9    5.52    1.84
  -8  -1  -9    2.99    1.46
   8   1   9    5.96    1.86
   7  -2  -9    2.62    1.61
  -7  -2   9    1.20    1.18
  -7   2   9    3.21    1.46
   7   2  -9    1.62    1.51
   6  -2  -9   -0.14    1.21
  -6  -2   9    0.28    0.91
  -6   2   9    3.20    1.34
   6   2  -9    1.96    1.43
  -5  -2   9    7.81    1.66
   5  -2  -9    8.10    1.76
   5   2  -9    8.00    1.78
  -5   2   9    8.28    1.52
  -5   2   9    8.12    1.44
   4  -2  -9   29.93    2.41
  -4  -2   9   25.10    2.11
   4   2  -9   28.27    1.94
   4   2  -9   28.64    2.35
  -4   2   9   29.57    2.01
  -4   2   9   25.78    1.99
   3  -2  -9   35.81    2.52
  -3  -2   9   32.88    2.25
  -3   2   9   33.27    2.00
   3   2  -9   30.16    2.22
   3   2  -9   31.36    2.00
  -3   2   9   34.60    2.10
   2  -2  -9   24.61    2.57
  -2  -2   9   21.20    1.82
   2   2  -9   22.06    1.74
  -2   2   9   20.10    1.54
  -2   2   9   19.99    1.66
   2   2  -9   20.86    1.82
  -1  -2   9   28.16    1.98
  -1  -2   9   25.01    1.82
   1  -2  -9   23.37    1.93
   1   2  -9   26.10    1.89
   1   2  -9   24.62    1.87
  -1   2   9   27.63    1.91
  -1   2   9   27.53    1.68
   0  -2   9  148.87    4.52
   0  -2  -9  155.45    4.76
   0  -2  -9  151.64    3.97
   0  -2   9  150.01    4.36
   0   2   9  153.23    4.57
   0   2   9  157.69    4.04
   0   2  -9  151.96    4.67
  -1  -2  -9    5.08    1.30
  -1  -2  -9    7.07    1.20
   1  -2   9    3.68    1.06
   1  -2   9    3.81    1.07
   1   2   9    5.26    1.29
  -1   2  -9    2.59    1.02
  -2  -2  -9   32.32    2.15
  -2  -2  -9   34.66    1.89
   2  -2   9   37.06    2.20
   2  -2   9   35.55    2.06
  -2   2  -9   39.73    2.45
   2   2   9   38.63    2.36
  -3  -2  -9   20.02    1.96
   3  -2   9   14.56    1.70
   3  -2   9   16.02    1.93
  -3  -2  -9   17.63    2.14
   3   2   9   14.42    1.97
  -3   2  -9   12.81    1.90
   4  -2   9   19.20    2.25
  -4  -2  -9   22.38    2.35
   4  -2   9   18.66    1.56
  -4  -2  -9   17.44    1.87
  -4   2  -9   15.99    2.19
   4   2   9   20.39    2.36
  -5  -2  -9    9.18    1.63
   5  -2   9    5.63    1.51
  -5  -2  -9    6.78    1.43
   5   2   9    5.22    1.51
  -5   2  -9    6.67    1.59
   6  -2   9    4.90    1.65
  -6  -2  -9    4.86    1.39
  -6   2  -9    3.99    1.49
   6   2   9    4.20    1.51
   7  -2   9    5.76    1.92
  -7  -2  -9    5.43    1.60
  -7   2  -9    5.41    1.76
   7   2   9    7.26    1.79
  -7  -3   9    1.25    1.23
   7  -3  -9    0.18    1.67
   7   3  -9   -0.52    1.44
  -7   3   9    4.04    1.66
   6  -3  -9   17.83    2.69
  -6  -3   9   15.47    2.35
  -6   3   9   16.99    2.27
   6   3  -9   18.14    2.65
   5  -3  -9   16.64    2.53
  -5  -3   9   13.38    2.20
  -5   3   9   21.68    2.51
   5   3  -9   22.06    2.81
  -4  -3   9   14.42    2.09
   4  -3  -9   14.34    2.33
   4   3  -9   14.51    2.16
  -4   3   9   15.36    1.89
  -4   3   9   13.68    1.95
   3  -3  -9   20.42    2.55
  -3  -3   9   20.54    2.35
   3   3  -9   23.17    2.50
  -3   3   9   19.64    2.15
   3   3  -9   16.53    1.86
  -3   3   9   22.77    2.27
   2  -3  -9   13.91    2.09
  -2  -3   9   18.01    2.23
  -2   3   9   19.37    2.14
   2   3  -9   14.85    1.85
   2   3  -9   14.86    2.05
  -2   3   9   12.88    1.78
  -1  -3   9  108.20    4.01
  -1  -3   9  101.31    3.88
   1  -3  -9  101.69    4.06
   1  -3  -9  110.00    3.71
  -1   3   9  104.25    3.60
   1   3  -9  105.11    3.96
  -1   3   9  101.95    3.78
   1   3  -9  105.92    3.88
   0  -3  -9   28.78    2.21
   0  -3  -9   31.31    2.00
   0  -3   9   34.22    2.22
   0  -3   9   29.00    2.07
   0   3  -9   29.44    2.19
   0   3   9   34.14    2.25
   0   3   9   30.21    1.97
   1  -3   9   34.88    2.22
   1  -3   9   33.19    2.25
  -1  -3  -9   38.28    2.22
  -1  -3  -9   36.96    2.42
   1   3   9   36.05    2.36
  -1   3  -9   37.35    2.45
   2  -3   9    5.37    1.32
   2  -3   9    5.69    1.23
  -2  -3  -9    4.79    1.33
  -2  -3  -9    5.81    1.23
   2   3   9    6.21    1.46
  -2   3  -9    5.12    1.42
   3  -3   9  117.95    4.39
  -3  -3  -9  119.91    4.04
  -3  -3  -9  121.92    4.23
   3  -3   9  125.42    3.90
   3   3   9  113.79    4.44
  -3   3  -9  122.77    4.77
  -4  -3  -9    8.31    1.53
  -4  -3  -9    7.57    1.51
   4  -3   9    7.97    1.67
  -4   3  -9    8.01    1.85
   4   3   9    6.71    1.61
   5  -3   9    9.12    1.89
  -5  -3  -9   11.41    1.75
  -5   3  -9    8.85    1.93
   5   3   9    9.37    1.90
   6  -3   9   18.60    2.58
  -6  -3  -9   24.37    2.64
  -6   3  -9   19.77    2.82
   6   3   9   20.86    2.66
   7  -3   9   10.39    2.26
  -7  -3  -9   13.82    2.26
  -7   3  -9   11.61    2.39
   7   3   9   12.72    2.35
   6  -4  -9   11.89    2.54
  -6  -4   9   12.37    2.29
  -6   4   9   12.88    2.25
   6   4  -9   11.35    2.52
   5  -4  -9    1.10    1.47
  -5  -4   9    1.34    1.24
   5   4  -9    2.14    1.40
  -5   4   9    5.40    1.61
  -4  -4   9   88.10    4.27
   4  -4  -9   86.14    4.49
  -4   4   9   85.70    3.99
   4   4  -9   95.57    4.42
  -3  -4   9    3.30    1.26
   3  -4  -9    3.14    1.41
   3   4  -9    4.90    1.48
  -3   4   9    4.57    1.37
  -3   4   9    4.64    1.27
   2  -4  -9    9.29    1.91
  -2  -4   9    9.02    1.69
   2   4  -9    8.84    1.65
  -2   4   9   10.62    1.76
   2   4  -9    7.94    1.73
  -2   4   9   10.64    1.78
   1  -4  -9   46.80    2.76
   1  -4  -9   48.36    3.04
  -1  -4   9   49.34    2.94
  -1  -4   9   47.33    2.90
   1   4  -9   52.81    2.84
  -1   4   9   48.94    2.73
  -1   4   9   47.21    2.74
   1   4  -9   51.31    2.96
   0  -4   9   16.99    2.12
   0  -4  -9   14.31    2.14
   0  -4   9   16.29    2.20
   0  -4  -9   21.74    2.37
   0   4   9   16.99    2.06
   0   4  -9   17.11    2.19
   0   4   9   19.59    2.33
   0   4  -9   17.11    2.15
  -1  -4  -9   62.93    3.26
   1  -4   9   62.44    3.19
   1  -4   9   59.92    3.00
  -1  -4  -9   55.35    2.95
   1   4   9   61.08    3.24
  -1   4  -9   64.82    3.42
   2  -4   9   29.45    2.36
   2  -4   9   31.78    2.12
  -2  -4  -9   25.55    2.19
  -2  -4  -9   25.68    2.11
   2   4   9   28.68    2.43
  -2   4  -9   30.26    2.54
   3  -4   9    7.35    1.74
  -3  -4  -9    9.94    1.71
  -3  -4  -9    8.10    1.58
   3   4   9    4.98    1.55
  -3   4  -9    6.80    1.73
  -4  -4  -9   56.19    3.11
   4  -4   9   59.88    3.47
  -4   4  -9   58.51    3.68
   4   4   9   60.99    3.57
   5  -4   9   17.43    2.57
  -5  -4  -9   19.47    2.34
   5   4   9   20.43    2.75
  -5   4  -9   14.26    2.57
  -6  -4  -9    3.96    1.44
   6  -4   9    2.39    1.67
   6   4   9    2.27    1.67
  -6   4  -9    4.06    1.79
  -5  -5   9   10.63    2.32
   5  -5  -9   11.86    2.61
   5   5  -9    8.09    2.17
  -5   5   9    9.86    2.14
   4  -5  -9    9.33    2.22
  -4  -5   9    9.06    2.13
   4   5  -9    8.53    2.03
  -4   5   9   10.57    2.06
   3  -5  -9   13.32    2.46
  -3  -5   9   12.96    2.27
  -3   5   9   17.73    2.44
   3   5  -9   15.71    2.45
   2  -5  -9   35.00    2.96
  -2  -5   9   37.95    2.91
  -2   5   9   35.74    2.54
  -2   5   9   37.16    2.76
   2   5  -9   36.03    2.89
  -1  -5   9   77.57    3.87
   1  -5  -9   67.67    3.61
   1  -5  -9   65.51    3.84
  -1  -5   9   68.72    3.68
   1   5  -9   68.60    3.64
   1   5  -9   66.08    3.42
  -1   5   9   63.88    3.32
  -1   5   9   69.93    3.53
   0  -5   9    5.97    1.51
   0  -5  -9    5.68    1.50
   0  -5  -9    5.63    1.70
   0  -5   9    7.06    1.64
   0   5   9    6.44    1.66
   0   5   9    5.88    1.47
   0   5  -9    5.96    1.68
   0   5  -9    6.49    1.58
  -1  -5  -9   61.80    3.34
   1  -5   9   61.09    3.22
   1  -5   9   55.59    3.29
  -1  -5  -9   59.22    3.36
  -1   5  -9   63.50    3.64
   1   5   9   61.68    3.46
   2  -5   9   23.08    2.70
  -2  -5  -9   27.20    2.91
  -2  -5  -9   24.42    2.23
  -2   5  -9   19.82    2.67
   2   5   9   22.89    2.78
  -3  -5  -9   14.10    2.17
   3  -5   9   12.51    2.15
   3   5   9   12.27    2.22
  -3   5  -9    7.30    1.91
   4  -5   9    4.64    1.66
  -4  -5  -9    2.33    1.24
   4   5   9    3.20    1.59
  -4   5  -9    2.57    1.58
   5  -5   9    6.71    2.02
  -5  -5  -9    5.16    1.60
  -5   5  -9    3.09    1.70
   5   5   9    3.94    1.93
  -2  -6   9    2.52    1.56
   2  -6  -9    1.12    1.49
  -2   6   9    3.59    1.57
   2   6  -9    2.62    1.57
   1  -6  -9    0.88    1.32
  -1  -6   9    1.11    1.31
  -1  -6   9    1.20    1.35
   1  -6  -9    1.62    1.60
  -1   6   9    0.09    1.10
   1   6  -9    1.60    1.43
  -1   6   9    0.11    1.14
   0  -6   9   11.85    2.14
   0  -6  -9   10.56    2.11
   0  -6   9   11.25    2.13
   0  -6  -9   10.46    2.27
   0   6  -9    9.13    1.91
   0   6  -9   15.87    2.46
   0   6   9   14.58    2.27
   0   6   9   12.05    2.18
   1  -6   9   30.65    3.29
  -1  -6  -9   32.04    2.76
  -1  -6  -9   34.05    2.93
  -1   6  -9   34.72    2.78
   1   6   9   32.57    2.85
  -1   6  -9   32.53    2.95
   1   6   9   32.52    2.75
   2  -6   9   31.17    2.78
  -2  -6  -9   32.80    2.78
  -2   6  -9   33.85    3.15
   2   6   9   23.94    2.97
   7   0 -10   13.34    2.51
  -6   0  10   -0.49    0.84
   6   0 -10    0.61    1.40
  -5   0  10    5.25    1.39
   5   0 -10    4.37    1.40
   5   0 -10    6.97    1.60
  -4   0  10   32.00    2.23
   4   0 -10   30.69    2.17
   4   0 -10   30.82    2.34
   3   0 -10   12.21    1.60
   3   0 -10   16.14    2.05
  -3   0  10   16.58    2.01
   2   0 -10   19.19    1.83
  -2   0  10   20.74    2.20
   2   0 -10   15.26    1.95
   1   0 -10  318.73    7.40
   1   0 -10  324.29    6.38
  -1   0  10  311.10    7.16
   0   0 -10  142.14    3.67
   0   0  10  133.64    4.25
   0   0  10  142.77    3.65
   0   0 -10  134.79    4.41
   1   0  10   19.48    2.10
  -1   0 -10   18.32    2.21
   1   0  10   16.18    1.30
   2   0  10   91.76    3.55
  -2   0 -10   99.70    3.82
   2   0  10   92.51    3.00
  -3   0 -10   21.21    2.44
   3   0  10   20.31    1.59
   3   0  10   22.05    1.86
  -4   0 -10    3.35    1.31
   4   0  10    4.56    1.29
   4   0  10    3.90    1.16
   5   0  10    4.99    1.39
  -5   0 -10    1.94    1.20
   5   0  10    3.51    1.30
   6   0  10   25.75    2.66
  -6   0 -10   22.54    2.69
   7   0  10   47.82    3.23
  -7  -1  10    3.34    1.38
   7  -1 -10    3.65    1.61
   7   1 -10    3.84    1.92
  -7   1  10    4.66    1.54
   6  -1 -10   14.00    2.18
  -6  -1  10   12.35    1.95
   6  -1 -10   16.74    2.26
   6   1 -10   19.16    2.54
  -6   1  10   14.33    2.02
  -6   1  10   12.39    1.89
   5  -1 -10    8.68    1.77
   5  -1 -10   12.17    1.84
  -5  -1  10   12.39    1.96
  -5   1  10   12.10    1.74
  -5   1  10   10.28    1.77
   5   1 -10    9.20    1.88
   4  -1 -10   12.39    2.00
   4  -1 -10   11.14    1.56
  -4  -1  10   12.88    2.00
  -4   1  10   11.67    1.78
   4   1 -10   10.19    1.68
  -4   1  10   11.00    1.53
   4   1 -10   12.74    1.88
   3  -1 -10   10.76    1.78
  -3  -1  10   14.08    1.96
   3  -1 -10   14.70    1.60
  -3   1  10   16.65    2.03
  -3   1  10   15.97    1.62
   3   1 -10   15.39    1.95
   3   1 -10   14.37    1.88
   2  -1 -10   28.56    2.16
  -2  -1  10   29.68    2.08
   2  -1 -10   33.05    1.66
   2   1 -10   28.34    1.94
  -2   1  10   30.02    1.61
  -2   1  10   31.82    2.09
   2   1 -10   28.50    2.06
  -1  -1  10   36.01    2.23
   1  -1 -10   38.15    2.41
   1  -1 -10   43.56    2.17
  -1  -1  10   42.94    2.16
   1   1 -10   43.93    2.46
  -1   1  10   42.76    1.79
   1   1 -10   41.97    2.21
  -1   1  10   34.56    2.22
   0  -1 -10    5.65    0.94
   0  -1  10    5.42    1.13
   0  -1  10    8.24    1.53
   0  -1 -10    6.37    1.42
   0   1  10    8.96    1.10
   0   1 -10    7.29    1.29
   0   1  10    6.92    1.37
   0   1 -10    5.88    1.41
  -1  -1 -10   38.71    2.40
   1  -1  10   39.02    2.26
  -1  -1 -10   38.84    1.76
   1  -1  10   37.21    2.06
   1   1  10   39.96    1.59
   1   1  10   34.69    2.27
  -1   1 -10   43.04    2.50
   2  -1  10   27.69    1.87
  -2  -1 -10   30.66    1.62
  -2  -1 -10   26.44    2.04
   2  -1  10   30.77    2.03
  -2   1 -10   26.93    2.14
   2   1  10   28.01    2.09
   2   1  10   26.36    1.47
   3  -1  10   67.92    2.94
   3  -1  10   74.57    3.11
  -3  -1 -10   71.58    2.59
  -3  -1 -10   72.94    3.35
   3   1  10   72.09    2.53
  -3   1 -10   71.96    3.48
   3   1  10   71.88    3.30
  -4  -1 -10   74.83    3.54
   4  -1  10   76.26    3.22
   4  -1  10   82.77    3.40
  -4  -1 -10   78.34    2.87
   4   1  10   75.18    3.50
   4   1  10   75.94    2.91
  -4   1 -10   73.32    3.68
  -5  -1 -10    5.56    1.23
   5  -1  10    6.12    1.52
  -5  -1 -10    6.83    1.56
   5   1  10    7.40    1.47
   5   1  10    5.16    1.48
  -5   1 -10    3.96    1.45
  -6  -1 -10    0.52    1.01
   6  -1  10    0.26    1.20
  -6  -1 -10    0.51    0.98
   6   1  10    1.75    1.20
  -6   1 -10   -0.33    1.04
  -7  -1 -10   22.52    2.61
   7  -1  10   27.73    3.11
  -7   1 -10   20.64    2.81
  -7  -2  10    5.52    1.65
   7  -2 -10    6.13    2.02
  -7   2  10    6.55    1.84
   7   2 -10    4.19    1.94
  -6  -2  10    1.61    1.18
   6  -2 -10    3.35    1.57
  -6   2  10    0.83    1.15
   6   2 -10    2.29    1.54
  -5  -2  10    5.10    1.55
   5  -2 -10    6.12    1.84
  -5   2  10    5.89    1.45
   5   2 -10    4.96    1.61
  -5   2  10    5.23    1.33
   4  -2 -10    3.04    1.32
  -4  -2  10    5.31    1.43
   4   2 -10    5.04    1.34
   4   2 -10    3.94    1.43
  -4   2  10    4.71    1.28
  -4   2  10    4.89    1.26
  -3  -2  10   13.71    1.93
   3  -2 -10    9.91    1.81
  -3   2  10   13.98    1.73
   3   2 -10   14.40    1.93
   3   2 -10   14.12    1.87
  -3   2  10   14.04    1.87
  -2  -2  10   26.95    2.14
   2  -2 -10   32.53    2.43
   2   2 -10   26.09    2.07
   2   2 -10   26.45    1.99
  -2   2  10   29.21    2.09
  -2   2  10   31.86    1.90
  -1  -2  10   10.47    1.69
   1  -2 -10    4.37    1.29
  -1  -2  10    7.80    1.41
   1   2 -10    6.71    1.46
  -1   2  10   10.52    1.73
   1   2 -10    8.89    1.57
  -1   2  10    6.00    1.11
   0  -2 -10   33.65    1.87
   0  -2  10   34.42    2.15
   0  -2 -10   28.73    2.18
   0  -2  10   35.74    2.28
   0   2 -10   35.59    2.20
   0   2  10   34.66    1.88
   0   2  10   38.01    2.39
   0   2 -10   30.21    2.18
  -1  -2 -10   42.78    2.15
   1  -2  10   46.27    2.52
   1  -2  10   39.87    2.32
  -1  -2 -10   45.78    2.65
  -1   2 -10   44.58    2.68
   1   2  10   47.88    2.71
  -2  -2 -10   36.52    2.41
   2  -2  10   35.25    2.27
   2  -2  10   34.32    2.15
  -2  -2 -10   31.51    1.87
   2   2  10   34.98    2.44
  -2   2 -10   33.54    2.42
   3  -2  10   10.17    1.72
  -3  -2 -10    9.55    1.50
  -3  -2 -10    8.34    1.66
   3  -2  10    7.84    1.42
  -3   2 -10    8.64    1.78
   3   2  10    8.27    1.63
   4  -2  10    8.15    1.53
  -4  -2 -10    5.79    1.23
  -4  -2 -10    7.48    1.60
   4  -2  10    5.11    1.40
  -4   2 -10    4.04    1.43
   4   2  10    6.04    1.54
   5  -2  10   24.49    2.65
  -5  -2 -10   26.40    2.21
  -5  -2 -10   26.71    2.02
   5   2  10   26.82    2.93
  -5   2 -10   22.26    2.80
  -6  -2 -10   72.89    3.52
   6  -2  10   66.16    3.78
   6   2  10   78.70    3.99
  -6   2 -10   66.64    3.94
  -7  -2 -10    5.98    1.65
   7  -2  10    5.64    1.96
  -7   2 -10    5.90    1.92
   7   2  10    7.93    2.03
   6  -3 -10   16.57    2.73
  -6  -3  10   17.03    2.55
   6   3 -10   20.67    2.80
  -6   3  10   15.78    2.28
   5  -3 -10   15.53    2.61
  -5  -3  10   18.93    2.69
   5   3 -10   17.97    2.56
  -5   3  10   19.26    2.46
  -4  -3  10   18.01    2.53
   4  -3 -10   19.57    2.56
  -4   3  10   24.34    2.59
  -4   3  10   22.43    2.37
   4   3 -10   17.53    2.43
   3  -3 -10   22.94    2.66
  -3  -3  10   23.66    2.60
   3   3 -10   25.07    1.98
  -3   3  10   25.30    2.08
  -3   3  10   30.45    2.21
   3   3 -10   27.11    2.35
   2  -3 -10   17.81    2.37
  -2  -3  10   22.54    2.57
  -2   3  10   25.07    2.41
   2   3 -10   18.90    2.15
   2   3 -10   22.34    2.55
  -2   3  10   21.76    2.34
   1  -3 -10   13.03    1.72
  -1  -3  10   11.30    1.81
  -1  -3  10   17.92    2.22
   1  -3 -10   13.36    2.03
   1   3 -10   11.96    1.84
   1   3 -10   12.94    1.93
  -1   3  10   18.93    2.30
  -1   3  10   15.44    1.87
   0  -3  10   24.37    2.06
   0  -3  10   27.60    2.15
   0  -3 -10   23.68    2.17
   0  -3 -10   25.80    1.89
   0   3 -10   21.58    2.46
   0   3 -10   22.64    1.99
   0   3  10   29.48    2.23
   0   3  10   22.90    1.82
   1  -3  10   23.07    1.98
  -1  -3 -10   21.65    1.84
  -1  -3 -10   25.38    2.72
   1  -3  10   21.28    2.34
   1   3  10   23.10    2.60
  -1   3 -10   25.64    2.76
  -2  -3 -10    7.53    1.66
   2  -3  10    6.92    1.41
   2  -3  10    5.50    1.43
  -2  -3 -10    7.08    1.39
   2   3  10    6.10    1.58
  -2   3 -10    5.23    1.44
  -3  -3 -10   53.11    2.71
   3  -3  10   53.70    3.06
  -3  -3 -10   54.69    2.98
   3  -3  10   57.30    2.74
   3   3  10   52.38    3.15
  -3   3 -10   55.27    3.32
   4  -3  10   13.83    2.13
  -4  -3 -10   21.43    2.33
  -4  -3 -10   15.81    2.13
   4   3  10   17.24    2.44
  -4   3 -10   11.34    2.03
   5  -3  10    8.37    1.88
  -5  -3 -10   14.06    2.02
   5   3  10    9.11    1.92
  -5   3 -10    7.94    1.90
  -6  -3 -10   10.56    1.86
   6  -3  10   10.33    2.24
   6   3  10   11.55    2.29
  -6   3 -10    9.71    2.24
   5  -4 -10    3.83    1.80
  -5  -4  10    4.56    1.59
   5   4 -10    7.72    2.07
  -5   4  10    6.62    1.81
   4  -4 -10    8.29    2.18
  -4  -4  10    3.33    1.38
   4   4 -10    8.49    2.03
  -4   4  10    7.67    1.75
  -3  -4  10    1.71    1.14
   3  -4 -10    0.22    1.21
   3   4 -10   -0.15    1.05
  -3   4  10    0.87    1.06
  -3   4  10    0.22    0.98
   2  -4 -10    8.11    1.81
  -2  -4  10   12.15    2.09
  -2   4  10   10.86    1.82
  -2   4  10   12.36    1.96
   2   4 -10    9.89    1.91
   2   4 -10   12.29    1.89
   1  -4 -10   18.05    2.51
  -1  -4  10   19.15    2.46
   1  -4 -10   19.87    2.36
  -1  -4  10   17.73    2.41
  -1   4  10   13.32    2.08
  -1   4  10   18.13    2.22
   1   4 -10   16.17    2.24
   1   4 -10   17.42    2.39
   0  -4 -10   11.13    1.73
   0  -4  10   12.41    2.04
   0  -4 -10    9.68    1.91
   0  -4  10    5.53    1.42
   0   4 -10   10.56    1.84
   0   4  10   11.71    1.95
   0   4 -10   10.13    1.78
   0   4  10   10.72    1.80
   1  -4  10   12.23    1.96
  -1  -4 -10    9.76    1.93
   1  -4  10   12.68    1.91
  -1  -4 -10    9.49    1.62
   1   4  10   12.63    1.99
  -1   4 -10    9.37    1.80
  -2  -4 -10   35.01    2.56
  -2  -4 -10   34.85    2.43
   2  -4  10   32.01    2.54
   2  -4  10   35.89    2.35
  -2   4 -10   34.26    2.81
   2   4  10   34.65    2.72
   3  -4  10   41.82    2.95
  -3  -4 -10   41.76    2.66
  -3  -4 -10   42.34    2.77
   3   4  10   38.49    2.91
  -3   4 -10   42.43    3.16
   4  -4  10    6.92    1.86
  -4  -4 -10    8.09    1.72
   4   4  10    6.16    1.78
  -4   4 -10    6.57    1.82
   5  -4  10   25.58    3.07
  -5  -4 -10   28.68    2.98
   5   4  10   19.57    2.77
  -5   4 -10   23.44    3.18
  -4  -5  10   10.89    2.24
   4  -5 -10    7.89    2.19
   4   5 -10   12.62    2.43
  -4   5  10   13.80    2.31
   3  -5 -10    8.94    2.31
  -3  -5  10    6.83    1.82
  -3   5  10    9.91    2.00
   3   5 -10    8.03    1.94
  -2  -5  10    1.15    1.24
   2  -5 -10   -0.24    1.30
   2   5 -10    0.40    1.16
  -2   5  10   -0.74    1.07
  -2   5  10    2.11    1.24
   1  -5 -10   14.14    2.49
  -1  -5  10   12.18    2.08
   1  -5 -10   13.25    2.13
  -1  -5  10   13.40    2.24
  -1   5  10   11.41    1.95
  -1   5  10   15.45    2.29
   1   5 -10   17.53    2.52
   1   5 -10   16.04    2.30
   0  -5  10    3.21    1.29
   0  -5  10    5.07    1.61
   0  -5 -10    5.24    1.69
   0  -5 -10    5.25    1.63
   0   5  10    5.79    1.52
   0   5 -10    4.22    1.61
   0   5  10    5.85    1.68
   0   5 -10    1.58    1.23
  -1  -5 -10    7.37    1.64
   1  -5  10    5.15    1.42
   1  -5  10    3.56    1.38
  -1  -5 -10    7.13    1.87
   1   5  10    6.49    1.58
  -1   5 -10    3.84    1.52
   1   5  10    5.51    1.66
  -2  -5 -10    5.76    1.72
  -2  -5 -10    4.26    1.45
   2  -5  10    3.85    1.51
   2   5  10    4.16    1.64
  -2   5 -10    4.65    1.68
  -3  -5 -10   10.12    1.91
   3  -5  10    8.96    1.94
  -3   5 -10    5.59    1.90
   3   5  10    7.33    1.96
   4  -5  10    2.25    1.48
  -4  -5 -10    1.17    1.19
  -4   5 -10    0.48    1.57
   4   5  10    3.57    1.55
  -1  -6  10    6.55    1.92
   1  -6 -10    6.38    2.13
  -1  -6  10    4.77    1.82
  -1   6  10    3.97    1.54
   1   6 -10    3.13    1.51
  -1   6  10    3.61    1.49
   0  -6  10   23.12    3.69
   0  -6  10   19.32    2.77
   0  -6 -10   21.01    3.06
   0  -6 -10   20.37    2.80
   0   6 -10   19.71    2.78
   0   6 -10   15.74    2.38
   0   6  10   19.33    2.63
   0   6  10   16.34    2.44
  -1  -6 -10    7.80    2.03
  -1  -6 -10    6.25    1.79
   1  -6  10    7.64    1.98
   1   6  10    8.32    1.94
  -1   6 -10    7.94    2.17
   1   6  10    6.33    1.87
  -1   6 -10    8.47    1.97
   7   0 -11    2.12    1.69
   6   0 -11   32.18    2.78
  -6   0  11   29.91    2.54
  -5   0  11   97.44    4.16
   5   0 -11   97.33    4.21
   5   0 -11  105.27    4.12
   4   0 -11    1.45    1.12
   4   0 -11    1.33    1.06
  -4   0  11    0.70    0.94
  -3   0  11    0.59    0.87
   3   0 -11    0.27    0.84
   3   0 -11   -0.46    0.81
  -2   0  11   17.17    2.16
   2   0 -11   15.55    2.09
   2   0 -11   16.87    1.49
  -1   0  11   20.14    2.24
   1   0 -11   22.08    1.55
   1   0 -11   22.54    1.97
   0   0  11   76.76    3.30
   0   0 -11   80.14    2.77
   0   0 -11   80.22    3.53
   0   0  11   81.67    2.77
   1   0  11    9.26    1.64
   1   0  11    7.71    1.20
  -1   0 -11    5.88    1.43
   2   0  11    7.92    1.29
  -2   0 -11    8.20    1.62
   2   0  11    9.50    1.65
   3   0  11   21.75    1.74
  -3   0 -11   22.14    2.07
   3   0  11   22.36    1.99
  -4   0 -11    4.16    1.41
   4   0  11    2.96    1.16
   4   0  11    2.96    1.24
   5   0  11    8.04    1.77
  -5   0 -11    5.98    1.68
   5   0  11    6.47    1.51
   6   0  11    3.69    1.51
  -6   0 -11    5.77    1.77
   7   0  11    5.63    1.83
  -7  -1  11    2.81    1.43
   7   1 -11    1.27    1.74
   6  -1 -11   20.74    2.70
  -6  -1  11   24.19    2.93
   6   1 -11   20.73    2.73
  -6   1  11   23.81    2.66
   5  -1 -11   22.27    2.74
  -5  -1  11   22.55    2.66
  -5   1  11   15.42    2.09
   5   1 -11   19.63    2.50
   4  -1 -11    9.02    1.85
  -4  -1  11    9.43    1.81
  -4   1  11    7.44    1.54
   4   1 -11    9.49    1.73
   4   1 -11    8.58    1.68
  -3  -1  11   27.97    2.21
   3  -1 -11   29.98    2.45
   3   1 -11   30.45    2.22
   3   1 -11   26.89    2.20
  -3   1  11   33.06    2.28
   2  -1 -11  117.93    4.44
  -2  -1  11  119.88    4.35
   2   1 -11  117.91    3.95
   2   1 -11  111.82    4.22
  -2   1  11  121.97    4.26
  -1  -1  11   24.55    1.79
  -1  -1  11   24.21    1.95
   1  -1 -11   23.76    2.07
   1   1 -11   24.46    1.81
   1   1 -11   21.63    1.94
  -1   1  11   21.64    1.91
   0  -1  11   13.07    1.64
   0  -1  11   12.49    1.83
   0  -1 -11   13.21    2.00
   0   1  11   16.57    2.07
   0   1 -11   14.27    2.05
   0   1 -11   10.93    1.54
  -1  -1 -11   12.13    1.91
   1  -1  11   12.70    1.62
  -1  -1 -11   13.30    1.41
   1  -1  11   16.74    2.18
   1   1  11    9.14    1.66
  -1   1 -11   12.96    2.05
   2  -1  11    8.83    1.46
   2  -1  11   10.60    1.78
  -2  -1 -11   12.20    2.00
  -2  -1 -11   11.06    1.39
   2   1  11    8.10    1.65
  -2   1 -11    8.51    1.74
   3  -1  11    1.22    1.01
  -3  -1 -11    1.95    1.16
  -3  -1 -11    2.13    0.89
   3  -1  11    1.19    0.95
  -3   1 -11    2.58    1.19
   3   1  11    0.08    0.97
   4  -1  11    2.92    1.18
   4  -1  11    6.26    1.43
  -4  -1 -11    6.77    1.74
  -4  -1 -11    3.89    1.42
   4   1  11    4.86    1.50
  -4   1 -11    4.36    1.42
   5  -1  11   27.99    2.83
  -5  -1 -11   27.90    2.48
  -5   1 -11   35.46    2.84
   5   1  11   29.02    2.57
  -6  -1 -11    8.01    1.81
   6  -1  11    8.44    1.89
   6   1  11   10.98    2.04
  -6   1 -11    9.00    2.09
   7  -1  11   19.92    2.87
  -7   1 -11   20.74    2.98
  -6  -2  11   20.24    2.81
   6  -2 -11   17.09    2.72
  -6   2  11   20.23    2.49
   6   2 -11   17.65    2.68
  -5  -2  11   19.28    2.63
   5  -2 -11   22.88    2.85
   5   2 -11   25.26    2.96
  -5   2  11   23.95    2.50
  -5   2  11   24.28    2.16
  -4  -2  11    7.60    1.70
   4  -2 -11    6.73    1.83
   4   2 -11    6.99    1.71
  -4   2  11    8.58    1.64
  -4   2  11    8.95    1.61
  -3  -2  11    5.38    1.46
   3  -2 -11    5.87    1.61
  -3   2  11    4.38    1.31
   3   2 -11    3.08    1.28
   3   2 -11    4.00    1.38
  -3   2  11    3.70    1.07
   2  -2 -11   52.34    3.15
  -2  -2  11   53.21    3.00
  -2   2  11   50.12    2.81
   2   2 -11   50.07    2.84
   2   2 -11   50.71    2.84
  -2   2  11   52.16    2.45
  -1  -2  11    0.89    0.84
  -1  -2  11    0.43    0.82
   1  -2 -11    0.74    0.99
  -1   2  11    0.77    0.95
  -1   2  11    0.03    0.54
   1   2 -11   -0.58    0.71
   1   2 -11    0.79    0.87
   0  -2  11    0.74    0.80
   0  -2 -11    1.18    1.01
   0  -2 -11    0.57    0.81
   0  -2  11    2.43    1.05
   0   2  11    1.97    0.79
   0   2  11   -0.44    0.75
   0   2 -11    0.97    0.97
   0   2 -11    1.76    0.93
   1  -2  11    8.56    1.51
   1  -2  11    9.95    1.77
  -1  -2 -11    8.10    1.63
  -1  -2 -11    9.73    1.46
  -1   2 -11    9.57    1.86
   1   2  11    7.44    1.65
  -2  -2 -11   11.40    2.03
   2  -2  11   12.11    1.85
   2  -2  11    7.49    1.47
  -2  -2 -11   11.29    1.52
   2   2  11   10.85    1.87
  -2   2 -11    9.42    1.89
   3  -2  11   10.79    1.89
  -3  -2 -11    9.96    1.91
  -3  -2 -11   12.55    1.72
   3  -2  11   11.49    1.71
  -3   2 -11   10.40    2.00
   3   2  11    6.85    1.60
  -4  -2 -11   11.68    1.70
   4  -2  11   10.99    1.90
  -4  -2 -11   14.74    2.22
   4   2  11   12.39    2.17
  -4   2 -11   11.82    2.10
  -5  -2 -11    6.61    1.63
   5  -2  11    7.96    1.87
  -5  -2 -11    3.12    1.10
  -5   2 -11    7.82    2.03
   5   2  11    2.84    1.41
  -6  -2 -11   11.28    1.84
   6  -2  11   12.37    2.24
   6   2  11    8.56    1.94
  -6   2 -11   10.09    2.21
  -6  -3  11    7.49    1.88
   6  -3 -11    8.47    2.36
   6   3 -11    6.79    2.18
  -6   3  11    9.71    2.03
  -5  -3  11    2.20    1.31
   5  -3 -11    2.97    1.79
  -5   3  11    3.55    1.37
   5   3 -11    4.30    1.69
   4  -3 -11   27.84    3.15
  -4  -3  11   28.73    3.16
   4   3 -11   31.88    2.76
  -4   3  11   27.57    2.33
  -4   3  11   28.50    2.28
  -3  -3  11    7.97    1.76
   3  -3 -11    9.75    2.09
  -3   3  11    8.65    1.51
  -3   3  11   11.77    1.87
   3   3 -11   11.26    1.96
   3   3 -11    8.53    1.80
   2  -3 -11    2.90    1.37
  -2  -3  11    3.82    1.36
   2   3 -11    4.66    1.42
  -2   3  11    3.40    1.24
   2   3 -11    2.37    1.11
  -2   3  11    3.20    1.19
   1  -3 -11    2.51    1.17
  -1  -3  11    3.45    1.24
  -1  -3  11    3.11    1.22
   1   3 -11    4.96    1.39
   1   3 -11    3.31    1.27
  -1   3  11    2.34    1.25
  -1   3  11    3.67    1.13
   0  -3  11   12.82    1.98
   0  -3 -11   13.32    2.22
   0  -3  11   12.22    1.93
   0  -3 -11   17.29    2.07
   0   3  11   13.07    2.13
   0   3 -11   16.51    2.16
   0   3  11   18.94    2.14
   0   3 -11   16.61    2.31
  -1  -3 -11   33.50    2.20
   1  -3  11   33.22    2.41
  -1  -3 -11   34.08    2.53
   1  -3  11   34.29    2.45
   1   3  11   32.32    2.55
  -1   3 -11   34.47    2.65
   2  -3  11    3.07    1.13
   2  -3  11    3.72    1.35
  -2  -3 -11    5.56    1.36
  -2  -3 -11    4.71    1.51
   2   3  11    3.89    1.46
  -2   3 -11    3.07    1.42
  -3  -3 -11    9.30    1.85
   3  -3  11    7.55    1.80
  -3  -3 -11   10.19    1.65
   3  -3  11    9.22    1.82
  -3   3 -11    7.70    1.89
   3   3  11    5.58    1.58
  -4  -3 -11   24.40    2.05
   4  -3  11   20.87    2.68
  -4  -3 -11   25.15    2.31
   4   3  11   22.67    2.83
  -4   3 -11   20.81    2.73
   5  -3  11   12.41    2.24
  -5  -3 -11   13.88    2.07
   5   3  11   10.24    2.14
  -5   3 -11    9.06    2.18
  -6  -3 -11    3.49    1.39
   6  -3  11    3.57    1.68
  -6   3 -11    2.29    1.52
   6   3  11    4.73    1.76
  -5  -4  11   13.00    2.40
   5  -4 -11   18.29    3.01
   5   4 -11   15.36    2.72
  -5   4  11   22.04    2.87
   4  -4 -11   12.90    2.55
  -4  -4  11    8.76    1.98
   4   4 -11   15.08    2.39
  -4   4  11   14.92    2.37
   3  -4 -11    3.10    1.60
  -3  -4  11    2.88    1.34
  -3   4  11    4.31    1.40
  -3   4  11    4.78    1.47
   3   4 -11    5.56    1.65
   2  -4 -11   28.91    3.23
  -2  -4  11   23.24    2.87
  -2   4  11   27.06    2.79
   2   4 -11   25.52    2.25
  -2   4  11   26.75    2.35
   2   4 -11   27.51    3.16
   1  -4 -11   28.25    2.67
  -1  -4  11   33.05    2.64
  -1  -4  11   34.59    2.77
  -1   4  11   30.83    2.60
   1   4 -11   36.22    2.65
  -1   4  11   31.07    2.41
   1   4 -11   32.56    2.61
   0  -4  11    1.55    1.14
   0  -4  11    3.09    1.24
   0  -4 -11    3.05    1.27
   0  -4 -11    2.48    1.35
   0   4  11    2.43    1.31
   0   4 -11    2.03    1.16
   0   4 -11    3.82    1.53
   0   4  11    1.50    1.10
  -1  -4 -11   22.40    2.78
   1  -4  11   13.16    1.99
  -1  -4 -11   17.38    2.26
   1  -4  11   12.43    2.05
   1   4  11   14.52    2.31
   1   4  11   16.09    2.08
  -1   4 -11   14.80    2.35
  -2  -4 -11   11.90    2.11
   2  -4  11    9.27    1.87
   2  -4  11    9.17    1.75
  -2  -4 -11    9.99    1.82
  -2   4 -11    9.22    2.02
   2   4  11    9.69    2.01
  -3  -4 -11    5.97    1.69
   3  -4  11    5.31    1.60
  -3  -4 -11    8.99    1.76
   3   4  11    7.09    1.86
  -3   4 -11    7.58    1.93
   4  -4  11   -0.18    1.18
  -4  -4 -11   -0.21    0.95
  -4   4 -11    0.32    1.15
   4   4  11    1.52    1.30
   5  -4  11    7.91    2.11
  -5  -4 -11    9.01    1.81
  -5   4 -11    4.81    1.79
   5   4  11    5.90    1.90
   3  -5 -11    5.47    2.05
  -3  -5  11    6.64    1.95
  -3   5  11    7.27    1.86
   3   5 -11    5.13    1.81
  -2  -5  11   10.30    2.18
   2  -5 -11    9.29    2.22
   2   5 -11    9.74    2.07
  -2   5  11   11.02    2.02
  -2   5  11   11.60    2.09
  -1  -5  11    2.42    1.35
  -1  -5  11    5.76    1.73
   1  -5 -11    5.01    1.78
   1   5 -11    5.51    1.71
   1   5 -11    6.17    1.73
  -1   5  11    5.63    1.69
  -1   5  11    7.51    1.76
   0  -5 -11    1.72    1.42
   0  -5 -11    1.90    1.30
   0  -5  11    1.62    1.20
   0  -5  11    2.46    1.37
   0   5 -11    1.03    1.17
   0   5  11    1.87    1.30
   0   5  11    2.83    1.35
   0   5 -11    0.31    1.29
  -1  -5 -11    0.91    1.33
   1  -5  11    0.92    1.19
  -1  -5 -11    1.96    1.23
   1  -5  11    1.82    1.68
   1   5  11    0.98    1.12
   1   5  11    0.73    1.20
  -1   5 -11    0.21    1.14
  -1   5 -11    2.58    1.33
   2  -5  11    4.54    1.52
  -2  -5 -11    8.21    1.98
  -2  -5 -11    8.20    1.79
   2   5  11    5.23    1.80
  -2   5 -11    4.32    1.63
  -3  -5 -11   11.78    2.12
   3  -5  11    8.08    1.92
   3   5  11    5.65    1.88
  -3   5 -11    9.59    2.34
   6   0 -12   -0.48    1.36
  -6   0  12    0.70    1.14
   5   0 -12   31.42    2.71
  -5   0  12   32.70    2.64
   5   0 -12   31.07    2.97
   4   0 -12   24.73    2.47
   4   0 -12   23.11    2.72
  -4   0  12   23.82    2.69
   3   0 -12    4.57    1.45
  -3   0  12    3.95    1.30
   3   0 -12    5.38    1.31
   2   0 -12    6.74    1.64
   2   0 -12   10.78    1.51
  -2   0  12    6.59    1.44
  -1   0  12    1.28    0.90
   1   0 -12    1.75    0.81
   1   0 -12   -0.29    0.85
   0   0  12   87.57    3.75
   0   0 -12   91.94    3.09
   0   0 -12   90.99    3.91
   0   0  12   89.56    3.03
   1   0  12  110.41    4.24
   1   0  12  112.93    3.47
  -1   0 -12  108.93    4.37
   2   0  12   31.01    1.94
  -2   0 -12   31.58    2.47
   2   0  12   30.35    2.33
   3   0  12    9.37    1.80
   3   0  12    9.28    1.49
  -3   0 -12   11.54    2.06
   4   0  12   13.33    2.12
   4   0  12   13.09    1.82
  -4   0 -12   13.42    2.26
   5   0  12    6.80    1.64
   5   0  12    6.52    2.52
  -5   0 -12    6.80    1.81
  -6   0 -12    4.84    1.65
  -6  -1  12   40.72    3.08
   6  -1 -12   33.52    2.98
  -6   1  12   40.71    2.91
   6   1 -12   35.39    3.14
  -5  -1  12   13.05    2.22
   5  -1 -12   14.81    2.40
  -5   1  12   12.06    2.06
   5   1 -12   15.23    2.36
   4  -1 -12   12.38    2.22
  -4  -1  12   12.72    2.14
   4   1 -12   14.79    2.13
   4   1 -12   11.57    1.98
  -4   1  12   12.67    2.07
  -3  -1  12    2.98    1.22
   3  -1 -12    3.46    1.36
   3   1 -12    4.81    1.40
  -3   1  12    1.94    1.05
   3   1 -12    2.53    1.25
   2  -1 -12   87.28    3.97
  -2  -1  12   85.14    3.81
  -2   1  12   84.01    3.71
   2   1 -12   87.24    3.84
   2   1 -12   86.80    3.47
  -1  -1  12   23.73    2.77
   1  -1 -12   20.92    2.60
  -1   1  12   21.44    2.49
   1   1 -12   20.67    1.80
   1   1 -12   23.20    2.64
   0  -1 -12    7.57    1.66
   0  -1  12   10.40    1.60
   0  -1  12    9.57    1.75
   0   1 -12    7.87    1.69
   0   1 -12    7.88    1.41
   0   1  12   13.08    1.99
  -1  -1 -12   30.10    3.13
   1  -1  12   26.20    1.89
   1  -1  12   26.10    2.75
   1   1  12   24.71    2.19
  -1   1 -12   23.20    2.14
  -2  -1 -12    2.41    1.16
   2  -1  12    0.72    0.94
   2  -1  12    0.25    0.80
   2   1  12    0.21    0.92
  -2   1 -12    0.26    0.96
  -3  -1 -12   19.75    2.57
   3  -1  12   17.98    2.27
   3  -1  12   15.05    1.97
   3   1  12   16.88    2.35
  -3   1 -12   16.51    2.42
  -4  -1 -12    3.68    1.50
   4  -1  12    3.70    1.31
   4  -1  12    3.89    1.34
  -4   1 -12    3.95    1.54
   4   1  12    3.75    1.58
   5  -1  12    1.10    1.17
  -5  -1 -12    0.31    1.16
  -5   1 -12    1.60    1.45
   5   1  12    0.68    1.28
  -6  -1 -12    6.55    1.76
   6  -1  12    3.86    1.67
  -6   1 -12    3.22    1.55
   6   1  12    6.19    1.86
  -6  -2  12    2.25    1.48
   6  -2 -12    4.04    1.77
   6   2 -12   -0.34    1.53
  -5  -2  12   36.80    2.98
   5  -2 -12   35.77    3.04
  -5   2  12   36.65    2.69
   5   2 -12   41.01    3.16
  -4  -2  12   12.86    2.20
   4  -2 -12    9.77    2.04
  -4   2  12   13.73    2.09
   4   2 -12   12.05    2.17
   3  -2 -12   39.15    2.96
  -3  -2  12   40.54    2.86
   3   2 -12   43.15    2.87
   3   2 -12   41.00    2.73
  -3   2  12   43.90    2.77
  -2  -2  12    0.86    0.91
   2  -2 -12    2.29    1.34
   2   2 -12    2.07    1.12
   2   2 -12    1.04    0.98
  -2   2  12    1.68    1.07
   1  -2 -12    9.00    1.97
  -1  -2  12   10.12    1.88
  -1  -2  12   11.75    1.84
  -1   2  12    8.00    1.68
   1   2 -12    7.91    1.60
   1   2 -12    9.27    1.80
   0  -2  12   27.66    2.12
   0  -2  12   26.20    2.25
   0  -2 -12   29.52    1.92
   0  -2 -12   25.80    2.30
   0   2  12   26.77    2.30
   0   2 -12   26.70    2.35
   0   2 -12   27.94    2.17
   1  -2  12   53.44    2.84
  -1  -2 -12   51.22    3.14
   1  -2  12   56.84    3.08
  -1  -2 -12   56.80    2.54
  -1   2 -12   55.64    3.23
   1   2  12   57.99    3.25
   2  -2  12    8.43    1.66
  -2  -2 -12   14.36    1.82
   2  -2  12    8.76    1.64
  -2  -2 -12   12.09    2.07
  -2   2 -12    9.04    1.91
   2   2  12   11.99    2.07
  -3  -2 -12    6.69    1.63
   3  -2  12    6.04    1.53
  -3  -2 -12    7.24    1.74
   3  -2  12    7.44    1.53
  -3   2 -12    7.09    1.80
   3   2  12    6.08    1.70
   4  -2  12    7.88    1.81
  -4  -2 -12    9.85    2.04
   4   2  12    7.72    1.87
  -4   2 -12    9.87    2.14
   5  -2  12    7.09    1.80
  -5  -2 -12    9.18    2.03
  -5   2 -12    5.79    1.81
   5   2  12    7.07    1.94
   6  -2  12    0.63    1.41
   6   2  12    0.01    1.28
  -6   2 -12   -0.14    1.35
   5  -3 -12   13.73    2.60
  -5  -3  12   12.57    2.38
  -5   3  12   11.55    2.02
   5   3 -12   12.75    2.50
   4  -3 -12   15.49    2.56
  -4  -3  12   17.70    2.64
   4   3 -12   17.32    2.53
  -4   3  12   15.38    2.22
  -4   3  12   18.14    2.34
   3  -3 -12    6.75    2.01
  -3  -3  12    4.40    1.53
   3   3 -12    5.28    1.69
  -3   3  12    7.13    1.55
  -3   3  12    7.33    1.72
   2  -3 -12   50.37    3.38
  -2  -3  12   52.99    3.28
  -2   3  12   56.36    3.18
   2   3 -12   60.84    3.44
  -2   3  12   51.96    2.81
   2   3 -12   55.78    3.20
  -1  -3  12   46.15    3.01
   1  -3 -12   43.74    3.07
  -1  -3  12   46.97    2.93
   1   3 -12   44.51    2.94
  -1   3  12   50.01    3.07
  -1   3  12   50.34    2.69
   1   3 -12   45.36    2.91
   0  -3  12   12.60    1.99
   0  -3 -12   14.16    2.40
   0  -3  12   11.42    1.92
   0  -3 -12   15.69    2.04
   0   3  12   14.14    1.86
   0   3 -12   14.53    2.17
   0   3 -12   12.69    2.24
   0   3  12   14.14    2.32
   1  -3  12   14.47    2.14
  -1  -3 -12   13.23    2.25
   1  -3  12   13.91    2.01
  -1  -3 -12   19.60    2.20
  -1   3 -12   15.00    2.42
   1   3  12   12.73    1.75
   1   3  12   16.08    2.39
   2  -3  12   17.76    2.34
   2  -3  12   17.21    2.29
  -2  -3 -12   14.79    2.35
  -2  -3 -12   17.20    2.18
   2   3  12   20.83    2.86
  -2   3 -12   16.44    2.66
   3  -3  12    9.72    1.89
  -3  -3 -12   12.18    1.87
  -3  -3 -12    7.53    1.85
  -3   3 -12    8.73    2.07
   3   3  12    9.87    2.11
   4  -3  12   -0.23    1.15
  -4  -3 -12    0.15    0.94
  -4  -3 -12    1.55    1.18
  -4   3 -12    0.92    1.39
   4   3  12    2.12    1.46
  -5  -3 -12   11.71    2.00
   5  -3  12   10.76    2.31
   5   3  12    9.43    2.14
  -5   3 -12    8.96    2.24
   4  -4 -12    6.06    2.02
  -4  -4  12    7.14    1.97
   4   4 -12    9.11    2.13
  -4   4  12    6.93    1.85
   3  -4 -12   28.91    3.38
  -3  -4  12   35.02    3.04
  -3   4  12   30.22    3.07
  -3   4  12   31.88    2.64
   3   4 -12   34.93    3.61
  -2  -4  12   13.68    2.31
   2  -4 -12   14.29    2.51
  -2   4  12   15.27    2.37
  -2   4  12   16.55    2.36
   2   4 -12   14.82    2.49
  -1  -4  12   14.32    2.32
  -1  -4  12   22.24    2.79
   1  -4 -12   22.12    3.04
  -1   4  12   22.99    2.81
   1   4 -12   20.31    2.60
  -1   4  12   22.24    2.60
   1   4 -12   20.83    2.65
   0  -4  12   11.43    2.04
   0  -4 -12   14.42    2.41
   0  -4  12    9.55    1.95
   0  -4 -12   13.92    2.11
   0   4 -12   14.35    2.39
   0   4  12   10.13    2.05
   0   4  12   13.42    2.06
   0   4 -12   10.98    2.05
  -1  -4 -12   31.17    3.05
   1  -4  12   19.67    2.50
  -1  -4 -12   23.91    2.97
   1  -4  12   19.09    2.58
  -1   4 -12   21.20    2.89
   1   4  12   24.43    2.99
   1   4  12   26.46    2.76
  -2  -4 -12   15.02    2.18
  -2  -4 -12   15.94    2.54
   2  -4  12   12.54    2.11
  -2   4 -12    9.03    2.08
   2   4  12   12.85    2.30
  -3  -4 -12    0.71    1.13
  -3  -4 -12   -0.03    1.27
   3  -4  12    1.50    1.39
  -3   4 -12    0.14    1.11
   3   4  12    0.43    1.19
  -4  -4 -12    6.67    1.70
   4  -4  12    6.06    1.93
   4   4  12    5.56    1.82
  -4   4 -12    4.75    1.81
  -2   5  12    5.03    1.55
   1  -5 -12   11.54    2.41
  -1  -5  12   13.15    2.45
  -1  -5  12    7.38    1.86
  -1   5  12   12.44    2.21
  -1   5  12   13.11    2.40
   1   5 -12   11.82    2.37
   0  -5 -12    3.27    1.68
   0  -5 -12    0.70    1.30
   0  -5  12    3.79    1.64
   0  -5  12    1.07    1.20
   0   5  12    3.07    1.33
   0   5 -12    3.11    1.45
   0   5  12    2.76    1.55
   0   5 -12    2.40    1.60
   1  -5  12    5.96    1.76
  -1  -5 -12    6.23    1.73
  -1  -5 -12    7.55    2.00
  -1   5 -12    5.47    1.86
   1   5  12    4.94    1.74
  -1   5 -12    5.10    1.69
   1   5  12    5.16    1.65
  -6   0  13   21.76    2.83
  -5   0  13    4.94    1.48
   5   0 -13    5.42    1.86
  -4   0  13    1.28    1.12
   4   0 -13    1.36    1.37
  -3   0  13   59.40    3.33
   3   0 -13   60.26    3.44
  -2   0  13    4.24    1.35
   2   0 -13    6.26    1.64
   1   0 -13   30.63    2.51
  -1   0  13   30.37    2.41
   0   0  13    4.47    1.39
   0   0 -13    4.07    1.40
  -1   0 -13   30.77    2.51
   1   0  13   29.95    2.42
  -2   0 -13   50.87    3.22
   2   0  13   47.05    3.00
  -3   0 -13   31.55    2.67
   3   0  13   31.47    2.61
   4   0  13    2.91    1.38
  -4   0 -13    4.22    1.53
  -5   0 -13   75.65    4.20
   5   0  13   76.99    3.92
   5  -1 -13   23.82    3.02
  -5  -1  13   33.10    2.82
  -5   1  13   31.06    3.26
   5   1 -13   26.14    3.05
   4  -1 -13   64.03    3.76
  -4  -1  13   56.16    3.47
  -4   1  13   60.09    3.38
   4   1 -13   61.92    3.38
   4   1 -13   54.33    3.37
  -3  -1  13   25.19    2.91
   3  -1 -13   27.64    2.57
   3   1 -13   21.24    2.43
   3   1 -13   25.70    2.92
  -3   1  13   23.43    2.68
  -2  -1  13   16.80    2.39
   2  -1 -13   16.43    2.49
   2   1 -13   18.72    2.19
   2   1 -13   15.62    2.33
  -2   1  13   20.46    2.61
  -1  -1  13   27.94    2.94
   1  -1 -13   27.95    3.08
  -1   1  13   27.23    2.34
   1   1 -13   27.71    3.04
   1   1 -13   26.15    2.07
   0  -1  13   95.47    4.10
   0  -1  13  106.15    3.81
   0  -1 -13  102.94    4.52
   0   1  13  104.21    4.35
   0   1 -13   99.02    4.36
   0   1 -13  112.04    3.89
  -1  -1 -13   26.45    2.41
   1  -1  13   26.86    2.05
   1  -1  13   26.21    2.29
  -1   1 -13   25.91    1.99
  -1   1 -13   29.95    2.54
   1   1  13   28.96    2.43
   2  -1  13   61.17    3.33
   2  -1  13   60.47    2.95
  -2  -1 -13   57.02    3.42
   2   1  13   62.22    3.46
  -2   1 -13   59.52    3.48
  -3  -1 -13   13.95    2.40
   3  -1  13   16.33    2.33
   3  -1  13   13.20    1.93
   3   1  13    8.77    1.89
  -3   1 -13   10.53    2.08
   4  -1  13   19.51    2.45
  -4  -1 -13   24.66    3.14
   4  -1  13   22.86    2.52
   4   1  13   18.39    2.61
  -4   1 -13   20.57    2.88
  -5  -1 -13   16.92    2.68
   5  -1  13   17.00    2.42
   5   1  13   16.86    2.51
  -5   1 -13   13.80    2.54
   5  -2 -13   11.13    2.41
  -5  -2  13    7.85    1.95
   5   2 -13   11.67    2.33
  -5   2  13    9.74    1.99
   4  -2 -13    6.68    2.02
  -4  -2  13    4.91    1.64
  -4   2  13    6.60    1.73
   4   2 -13    5.30    1.77
  -3  -2  13   15.08    2.39
   3  -2 -13   13.06    2.27
  -3   2  13   14.52    2.28
   3   2 -13   17.39    2.48
   3   2 -13   14.90    2.34
   2  -2 -13   27.05    3.15
  -2  -2  13   29.25    2.53
   2   2 -13   30.18    2.48
   2   2 -13   30.26    2.53
  -2   2  13   32.39    2.52
   1  -2 -13   12.45    2.34
  -1  -2  13   13.73    2.18
  -1  -2  13   15.08    2.15
   1   2 -13   15.04    2.32
   1   2 -13   16.21    2.23
  -1   2  13   17.18    2.48
   0  -2  13   15.82    2.14
   0  -2 -13   13.46    2.34
   0  -2  13   12.28    2.13
   0   2 -13    9.33    1.88
   0   2  13   11.74    2.14
   0   2 -13   11.30    1.92
   1  -2  13   24.44    2.14
   1  -2  13   26.66    2.88
  -1  -2 -13   30.58    3.36
  -1   2 -13   28.46    3.19
   1   2  13   27.34    3.03
  -2  -2 -13   32.44    2.74
   2  -2  13   31.11    2.41
   2  -2  13   32.11    2.50
  -2   2 -13   34.69    2.81
   2   2  13   33.97    2.81
   3  -2  13   56.13    3.20
   3  -2  13   56.70    3.21
  -3  -2 -13   57.57    3.51
  -3   2 -13   47.82    3.46
   3   2  13   53.09    3.48
   4  -2  13    7.16    1.76
  -4  -2 -13    6.60    1.92
   4   2  13    6.23    1.89
  -4   2 -13    3.85    1.74
  -5  -2 -13   24.56    3.19
   5  -2  13   17.73    2.59
   5   2  13   17.92    2.77
  -5   2 -13   16.17    2.84
  -4  -3  13   16.14    2.57
   4  -3 -13   17.94    2.88
  -4   3  13   22.39    2.85
   4   3 -13   18.09    2.84
   3  -3 -13   32.13    3.73
  -3  -3  13   28.29    3.22
   3   3 -13   34.48    2.94
  -3   3  13   27.63    2.52
  -2  -3  13    6.79    1.75
   2  -3 -13    6.71    2.00
   2   3 -13    7.44    1.84
   2   3 -13    9.58    1.98
  -2   3  13    6.86    1.76
  -1  -3  13   15.27    2.34
   1  -3 -13   21.88    3.01
  -1  -3  13   20.53    2.69
   1   3 -13   16.81    2.51
   1   3 -13   20.75    2.71
  -1   3  13   22.12    2.80
   0  -3 -13   27.87    2.69
   0  -3 -13   26.60    3.22
   0  -3  13   29.35    3.21
   0  -3  13   22.44    2.71
   0   3 -13   21.79    2.84
   0   3 -13   30.34    3.16
   0   3  13   22.56    2.82
   1  -3  13   18.93    2.45
  -1  -3 -13   25.34    3.09
   1  -3  13   19.29    2.56
  -1  -3 -13   29.45    3.34
  -1   3 -13   20.47    2.83
   1   3  13   21.72    2.90
  -1   3 -13   23.28    2.67
   2  -3  13    9.37    1.85
   2  -3  13    9.66    1.91
  -2  -3 -13   11.55    2.29
  -2   3 -13    7.59    1.94
   2   3  13    8.05    1.97
  -3  -3 -13   17.41    2.68
   3  -3  13   18.21    2.52
   3   3  13   16.11    2.57
  -3   3 -13   13.50    2.47
   4  -3  13   33.41    2.91
  -4  -3 -13   34.54    2.92
   4   3  13   31.16    3.64
  -4   3 -13   27.45    3.56
  -3  -4  13   21.62    3.05
   3  -4 -13   23.95    3.20
  -3   4  13   31.25    2.72
   3   4 -13   30.01    3.46
  -3   4  13   27.31    2.98
  -2  -4  13   23.79    3.05
   2  -4 -13   26.97    3.33
  -2   4  13   32.98    3.27
   2   4 -13   23.68    2.96
  -2   4  13   30.25    3.18
   1  -4 -13    8.51    2.16
  -1  -4  13    6.67    1.81
  -1  -4  13    7.53    1.89
  -1   4  13    8.23    1.95
   1   4 -13   10.05    2.15
  -1   4  13    9.71    1.90
   1   4 -13    5.74    1.73
   0  -4  13   14.25    2.38
   0  -4  13   17.83    2.54
   0  -4 -13   14.40    2.29
   0  -4 -13   11.27    2.32
   0   4 -13   15.02    2.54
   0   4  13   17.96    2.31
   0   4 -13   13.10    2.25
   0   4  13   16.25    2.59
  -1  -4 -13   27.93    2.43
   1  -4  13   23.69    2.88
  -1  -4 -13   32.53    3.60
   1  -4  13   23.76    2.78
   1   4  13   29.12    3.32
  -1   4 -13   26.13    3.19
   1   4  13   28.66    2.42
  -1   4 -13   30.43    2.68
   2  -4  13    6.98    1.85
  -2  -4 -13    6.32    1.91
  -2  -4 -13    7.83    1.72
  -2   4 -13    4.97    1.82
   2   4  13    9.21    2.09
  -3  -4 -13    2.52    1.32
  -3  -4 -13   -0.39    1.18
   3  -4  13    0.57    1.37
  -3   4 -13    0.18    1.37
   3   4  13    0.55    1.29
  -5   0  14   37.45    3.08
   5   0 -14   35.72    3.14
  -4   0  14   17.12    2.61
   4   0 -14   16.18    2.62
   3   0 -14    7.09    1.91
  -3   0  14    5.99    1.70
   2   0 -14    2.80    1.43
  -2   0  14    3.10    1.38
  -1   0  14    1.82    1.31
   1   0 -14    2.85    1.37
   0   0 -14   32.03    3.46
   0   0  14   28.07    2.46
  -1   0 -14   26.76    2.50
   1   0  14   26.92    2.45
   2   0  14    0.75    1.15
  -2   0 -14    1.42    1.21
  -3   0 -14   47.02    3.34
   3   0  14   47.61    3.23
  -4   0 -14   48.63    3.50
   4   0  14   51.83    3.45
  -5   0 -14   -0.45    1.24
   5   0  14    0.35    1.31
  -5  -1  14    1.19    1.23
   5  -1 -14    3.67    1.80
   5   1 -14    2.55    2.17
  -5   1  14    0.98    1.24
   4  -1 -14   -0.02    1.27
  -4  -1  14   -0.79    0.90
   4   1 -14    0.77    1.35
   4   1 -14    0.13    1.29
  -4   1  14    1.69    1.32
  -3  -1  14   30.92    2.69
   3  -1 -14   34.57    2.92
   3   1 -14   33.51    2.82
  -3   1  14   33.08    2.66
   3   1 -14   32.17    2.54
  -2  -1  14   12.61    2.29
   2  -1 -14    8.84    2.01
   2   1 -14   12.08    1.95
   2   1 -14   12.60    2.26
  -2   1  14   11.28    2.11
   1  -1 -14    1.63    1.27
  -1  -1  14    1.10    1.05
   1   1 -14    3.21    1.47
  -1   1  14    0.29    1.05
   1   1 -14    0.77    0.96
   0  -1  14   30.76    3.31
   0  -1 -14   26.97    3.23
   0  -1  14   29.43    2.17
   0   1 -14   25.78    2.20
   0   1  14   26.69    3.02
   0   1 -14   26.67    2.46
   1  -1  14    1.45    1.17
   1  -1  14    0.59    0.86
  -1  -1 -14    0.36    1.18
  -1   1 -14    0.64    1.08
   1   1  14    0.24    1.11
  -1   1 -14    0.08    0.95
   2  -1  14   19.82    2.72
  -2  -1 -14   28.01    3.37
   2  -1  14   22.30    2.45
   2   1  14   26.57    3.05
  -2   1 -14   27.83    3.33
  -3  -1 -14    9.57    2.16
   3  -1  14    9.11    1.79
   3  -1  14    9.71    2.05
  -3   1 -14    7.24    1.96
   3   1  14    7.87    1.89
  -4  -1 -14    9.48    2.27
   4  -1  14    9.77    2.05
  -4   1 -14    9.02    2.19
   4   1  14   11.65    2.26
  -4  -2  14    5.24    1.79
   4  -2 -14    8.68    2.20
   4   2 -14   10.94    2.28
  -4   2  14    8.05    1.88
   3  -2 -14    3.20    1.64
  -3  -2  14    1.97    1.27
   3   2 -14   -0.47    1.21
  -3   2  14    2.36    1.35
   3   2 -14    2.86    1.48
  -2  -2  14    2.70    1.42
   2  -2 -14    2.32    1.49
  -2   2  14    1.67    1.27
   2   2 -14    1.30    1.23
   2   2 -14    2.28    1.47
  -1  -2  14    1.51    1.21
   1  -2 -14    0.94    1.26
  -1   2  14    1.03    1.21
   1   2 -14    0.66    1.15
   1   2 -14    2.82    1.45
   0  -2  14    9.67    1.95
   0  -2 -14    4.92    1.59
   0  -2  14   11.40    1.94
   0   2 -14    8.89    1.87
   0   2 -14    7.72    1.84
   0   2  14    7.05    1.86
  -1  -2 -14    0.95    1.22
   1  -2  14    1.31    1.20
   1  -2  14    1.78    1.21
  -1   2 -14    2.57    1.37
  -1   2 -14    1.99    1.31
   1   2  14    2.22    1.37
  -2  -2 -14    5.13    1.72
   2  -2  14    6.90    1.65
   2  -2  14    6.49    1.73
   2   2  14    4.54    1.61
  -2   2 -14    5.74    1.76
   3  -2  14    7.60    1.69
  -3  -2 -14   12.49    2.43
   3  -2  14    8.82    1.87
  -3   2 -14    7.29    1.95
   3   2  14    9.68    2.20
   4  -2  14   31.72    2.78
  -4  -2 -14   33.60    2.98
  -4   2 -14   33.53    3.11
   4   2  14   38.46    3.96
  -3  -3  14    3.30    1.52
   3  -3 -14    2.84    1.71
   3   3 -14    5.64    1.91
  -3   3  14    5.62    1.73
   2  -3 -14   12.15    2.48
  -2  -3  14   12.85    2.25
  -2   3  14   15.62    2.51
   2   3 -14   13.43    2.33
   2   3 -14   12.26    2.27
   1  -3 -14   16.40    2.69
  -1  -3  14   15.92    2.57
  -1   3  14   17.02    2.61
   1   3 -14   21.51    2.82
   1   3 -14   17.38    2.55
   0  -3  14   22.58    2.76
   0  -3  14   23.41    2.89
   0  -3 -14   24.90    3.26
   0   3 -14   16.91    2.62
   0   3  14   19.99    2.81
   0   3 -14   23.52    2.96
   1  -3  14   12.67    2.14
   1  -3  14   19.77    2.73
  -1  -3 -14   12.38    2.35
  -1   3 -14   13.36    2.50
   1   3  14   17.13    2.69
  -1   3 -14   13.81    2.29
   2  -3  14   10.28    1.96
   2  -3  14   14.53    2.33
  -2  -3 -14   14.54    2.63
  -2   3 -14   13.39    2.48
   2   3  14   10.92    2.27
   3  -3  14    2.18    1.45
  -3  -3 -14    3.96    1.76
   3   3  14    2.57    1.63
  -3   3 -14    3.48    1.75
   0   4  14   18.10    2.82
   0   4 -14   18.42    2.80
  -4   0  15   21.60    2.99
   4   0 -15   16.75    2.79
  -3   0  15    0.03    1.14
   3   0 -15    2.25    1.54
  -2   0  15   15.73    2.53
   2   0 -15   16.01    2.73
  -1   0  15    9.96    2.00
   1   0 -15   11.42    2.28
   0   0 -15   11.78    2.36
   0   0  15    7.45    1.90
   1   0  15   15.86    2.54
  -1   0 -15   12.97    2.45
  -2   0 -15    9.10    2.20
   2   0  15   13.52    2.43
  -3   0 -15    2.83    1.52
   3   0  15    1.87    1.39
  -3  -1  15    8.45    2.04
   3  -1 -15    5.29    1.93
   3   1 -15    8.48    2.02
  -3   1  15    5.86    1.70
   2  -1 -15   14.20    2.48
  -2  -1  15   10.79    2.12
   2   1 -15   11.47    2.30
  -2   1  15   13.12    2.29
   1  -1 -15    3.97    1.66
  -1  -1  15    5.35    1.62
  -1   1  15    4.03    1.46
   1   1 -15    3.83    1.65
   0  -1  15    1.36    1.11
   0  -1 -15    1.18    1.15
   0   1 -15   -0.28    1.31
   0   1  15    0.41    1.16
   1  -1  15    8.57    1.90
  -1  -1 -15    7.76    1.96
  -1   1 -15   11.36    2.30
   1   1  15    7.96    1.91
  -2  -1 -15   21.18    3.12
   2  -1  15   18.74    2.71
   2   1  15   18.15    2.73
  -2   1 -15   15.37    2.67
   3  -1  15    5.28    1.77
  -3  -1 -15    6.87    2.07
  -3   1 -15    4.40    1.69
   3   1  15    7.30    1.99
   3  -2 -15    6.80    2.07
  -3  -2  15    5.46    1.71
   3   2 -15    8.32    1.96
  -3   2  15   11.39    2.16
   3   2 -15    6.92    1.89
  -2  -2  15    0.24    1.09
   2  -2 -15    1.87    1.51
  -2   2  15    0.95    1.27
   2   2 -15    0.18    1.19
   2   2 -15    0.74    1.33
   1  -2 -15    1.53    1.42
  -1  -2  15    3.52    1.53
  -1   2  15    2.75    1.46
   1   2 -15    2.22    1.43
   1   2 -15    5.62    1.92
   0  -2  15    0.40    1.05
   0  -2  15    0.92    1.14
   0  -2 -15    1.17    1.29
   0   2 -15    0.47    1.23
   0   2 -15    0.28    1.16
   0   2  15   -0.27    1.12
   1  -2  15   12.48    2.37
  -1  -2 -15   13.53    2.60
   1  -2  15   12.59    2.03
   1   2  15   10.69    2.12
  -1   2 -15   10.51    2.26
  -1   2 -15   10.92    2.00
   2  -2  15    9.64    2.11
  -2  -2 -15    6.86    2.03
   2  -2  15   10.66    2.05
   2   2  15   11.15    2.33
  -2   2 -15    6.21    1.91
  -1  -3  15    3.82    1.62
   1  -3 -15    2.75    1.70
   1   3 -15    2.56    1.64
   1   3 -15    6.84    1.93
  -1   3  15    3.91    1.73
   0  -3  15   11.12    2.25
   0  -3  15    9.87    2.01
   0  -3 -15    9.99    2.37
   0   3 -15   11.10    2.23
   0   3 -15    9.94    2.18
   0   3  15    9.86    2.26
  -1   3 -15   13.30    2.56
   1   3  15   12.99    2.52
  -2   0  16   46.74    3.39
   2   0 -16   45.46    3.52
  -1   0  16    7.87    1.88
   1   0 -16   10.75    2.33
   0   0  16    5.74    1.83
   0   0 -16    6.07    1.97
   1   0  16    4.51    1.70
  -1   0 -16    5.72    1.93
   2   0  16    5.38    1.86
  -2   0 -16    6.74    1.97
   1  -1 -16   11.88    2.46
  -1  -1  16   10.22    2.25
   1   1 -16   12.98    2.60
  -1   1  16   11.61    2.36
   0  -1 -16   20.82    3.07
   0  -1  16   20.56    2.86
   0   1 -16   23.26    3.16
   0   1  16   22.61    3.00
  -1  -1 -16   12.18    2.56
   1  -1  16   12.83    2.49
  -1   1 -16    9.71    2.40
   1   1  16   14.25    2.50
   0   0   0    0.00    0.00
;
_shelx_hkl_checksum    9775
