# Supplementary material for: Insecticidal and Repellent Properties of Rapid-Acting Fluorine-Containing Compounds against Aedes aegypti Mosquitoes
Source: ACS Infect Dis. 2023 Jun 13;9(7):1396–407. doi: 10.1021/acsinfecdis.3c00161 (PMC10353007; doi:10.1021/acsinfecdis.3c00161)
Supplement: Supplementary file 4 — id3c00161_si_004.cif [file id3c00161_si_004.cif]

 
data_18bek76z
 
_audit_creation_method            'SHELXL-2018/3'
_shelx_SHELXL_version_number      '2018/3'
_chemical_name_systematic         ?
_chemical_name_common             ?
_chemical_melting_point           ?
_chemical_formula_moiety          ?
_chemical_formula_sum
 'C9 H6 Cl3 F3 O' 
_chemical_formula_weight          293.49

loop_
 _atom_type_symbol
 _atom_type_description
 _atom_type_scat_dispersion_real
 _atom_type_scat_dispersion_imag
 _atom_type_scat_source
 'C'  'C'   0.0033   0.0016
 'International Tables Vol C Tables 4.2.6.8 and 6.1.1.4'
 'H'  'H'   0.0000   0.0000
 'International Tables Vol C Tables 4.2.6.8 and 6.1.1.4'
 'O'  'O'   0.0106   0.0060
 'International Tables Vol C Tables 4.2.6.8 and 6.1.1.4'
 'F'  'F'   0.0171   0.0103
 'International Tables Vol C Tables 4.2.6.8 and 6.1.1.4'
 'Cl'  'Cl'   0.1484   0.1585
 'International Tables Vol C Tables 4.2.6.8 and 6.1.1.4'
 
_space_group_crystal_system       triclinic
_space_group_IT_number            2
_space_group_name_H-M_alt         'P -1'
_space_group_name_Hall            '-P 1'
 
_shelx_space_group_comment
;
The symmetry employed for this shelxl refinement is uniquely defined
by the following loop, which should always be used as a source of
symmetry information in preference to the above space-group names.
They are only intended as comments.
;
 
loop_
 _space_group_symop_operation_xyz
 'x, y, z'
 '-x, -y, -z'
 
_cell_length_a                    10.3650(8)
_cell_length_b                    11.7883(9)
_cell_length_c                    18.3335(14)
_cell_angle_alpha                 80.9149(12)
_cell_angle_beta                  87.0143(12)
_cell_angle_gamma                 89.8922(11)
_cell_volume                      2208.9(3)
_cell_formula_units_Z             8
_cell_measurement_temperature     100(2)
_cell_measurement_reflns_used      9748
_cell_measurement_theta_min        2.32
_cell_measurement_theta_max       28.31

_exptl_crystal_description       'block'
_exptl_crystal_colour            'colourless'
_exptl_crystal_density_meas       ?
_exptl_crystal_density_method     ?
_exptl_crystal_density_diffrn     1.765          
_exptl_crystal_F_000              1168
_exptl_transmission_factor_min    ?
_exptl_transmission_factor_max    ?
_exptl_crystal_size_max           0.511
_exptl_crystal_size_mid           0.385
_exptl_crystal_size_min           0.306
_exptl_absorpt_coefficient_mu     0.843
_shelx_estimated_absorpt_T_min    0.673
_shelx_estimated_absorpt_T_max    0.782
_exptl_absorpt_process_details 'SADABS 2014/5'
_exptl_absorpt_correction_type   multi-scan
_exptl_absorpt_correction_T_max  0.7457
_exptl_absorpt_correction_T_min  0.7027
_exptl_absorpt_special_details    ?
_diffrn_ambient_temperature       100(2)
_diffrn_radiation_wavelength      0.71073
_diffrn_radiation_probe          x-ray
_diffrn_radiation_type           MoK\a
_diffrn_radiation_monochromator  'graphite'
_diffrn_measurement_device       'three-circle diffractometer'
_diffrn_measurement_device_type  'Bruker APEX-II CCD'
_diffrn_measurement_method       '\w scans'
_diffrn_detector_area_resol_mean  ?
_diffrn_reflns_number             47345
_diffrn_reflns_av_unetI/netI      0.0133
_diffrn_reflns_av_R_equivalents   0.0176
_diffrn_reflns_limit_h_min        -13
_diffrn_reflns_limit_h_max        13
_diffrn_reflns_limit_k_min        -15
_diffrn_reflns_limit_k_max        15
_diffrn_reflns_limit_l_min        -24
_diffrn_reflns_limit_l_max        24
_diffrn_reflns_theta_min          1.749
_diffrn_reflns_theta_max          28.325
_diffrn_reflns_theta_full         25.242
_diffrn_measured_fraction_theta_max   0.998
_diffrn_measured_fraction_theta_full  1.000
_diffrn_reflns_Laue_measured_fraction_max    0.998
_diffrn_reflns_Laue_measured_fraction_full   1.000
_diffrn_reflns_point_group_measured_fraction_max   0.998
_diffrn_reflns_point_group_measured_fraction_full  1.000
_reflns_number_total              10989
_reflns_number_gt                 10302
_reflns_threshold_expression      'I > 2\s(I)'
_reflns_Friedel_coverage          0.000
_reflns_Friedel_fraction_max      .
_reflns_Friedel_fraction_full     .
 
_reflns_special_details
;
 Reflections were merged by SHELXL according to the crystal
 class for the calculation of statistics and refinement.
 
 _reflns_Friedel_fraction is defined as the number of unique
 Friedel pairs measured divided by the number that would be
 possible theoretically, ignoring centric projections and
 systematic absences.
;
 
_computing_data_collection              'Bruker APEX3'
_computing_cell_refinement              'Bruker SAINT'
_computing_data_reduction               'Bruker SAINT'
_computing_structure_solution           'SHELXT (Sheldrick 2015)'
_computing_structure_refinement         'SHELXL-2018/3 (Sheldrick, 2018)'
_computing_molecular_graphics           'Diamond (Brakdenburg 2014)'
_computing_publication_material         'Bruker APEX3'
_refine_special_details           ?
_refine_ls_structure_factor_coef  Fsqd
_refine_ls_matrix_type            full
_refine_ls_weighting_scheme       calc
_refine_ls_weighting_details
'w=1/[\s^2^(Fo^2^)+(0.0385P)^2^+2.0291P] where P=(Fo^2^+2Fc^2^)/3'
_atom_sites_solution_primary      ?
_atom_sites_solution_secondary    ?
_atom_sites_solution_hydrogens    mixed
_refine_ls_hydrogen_treatment     mixed
_refine_ls_extinction_method      none
_refine_ls_extinction_coef        .
_refine_ls_number_reflns          10989
_refine_ls_number_parameters      682
_refine_ls_number_restraints      94
_refine_ls_R_factor_all           0.0336
_refine_ls_R_factor_gt            0.0315
_refine_ls_wR_factor_ref          0.0802
_refine_ls_wR_factor_gt           0.0787
_refine_ls_goodness_of_fit_ref    1.046
_refine_ls_restrained_S_all       1.063
_refine_ls_shift/su_max           0.001
_refine_ls_shift/su_mean          0.000
 
loop_
 _atom_site_label
 _atom_site_type_symbol
 _atom_site_fract_x
 _atom_site_fract_y
 _atom_site_fract_z
 _atom_site_U_iso_or_equiv
 _atom_site_adp_type
 _atom_site_occupancy
 _atom_site_site_symmetry_order  
 _atom_site_calc_flag
 _atom_site_refinement_flags_posn
 _atom_site_refinement_flags_adp
 _atom_site_refinement_flags_occupancy
 _atom_site_disorder_assembly
 _atom_site_disorder_group
Cl1 Cl 0.07778(4) -0.13895(3) 0.49764(2) 0.01911(8) Uani 1 1 d . . . . .
Cl2 Cl -0.15294(3) -0.16910(3) 0.59404(2) 0.02044(8) Uani 1 1 d . . . . .
Cl3 Cl 0.01593(4) -0.36061(3) 0.58339(2) 0.02218(8) Uani 1 1 d . . . . .
Cl4 Cl 0.70653(4) 0.43484(3) 0.13822(2) 0.02143(8) Uani 1 1 d . . . . .
Cl5 Cl 0.87606(3) 0.25015(3) 0.11144(2) 0.01992(8) Uani 1 1 d . . . . .
Cl6 Cl 0.65208(4) 0.29951(3) 0.02535(2) 0.01988(8) Uani 1 1 d . . . . .
Cl7 Cl 0.48639(4) 0.18200(3) 0.41517(2) 0.02173(8) Uani 1 1 d . . . . .
Cl8 Cl 0.65486(3) 0.37793(3) 0.40784(2) 0.01955(8) Uani 1 1 d . . . . .
Cl9 Cl 0.42106(4) 0.36019(3) 0.50162(2) 0.01901(8) Uani 1 1 d . . . . .
Cl10 Cl 0.14412(4) 0.43364(3) 0.03233(2) 0.02033(8) Uani 1 1 d . . . . .
Cl11 Cl 0.37381(3) 0.44182(3) 0.11378(2) 0.01983(8) Uani 1 1 d . . . . .
Cl12 Cl 0.20442(4) 0.24472(3) 0.14453(2) 0.02347(8) Uani 1 1 d . . . . .
F1 F 0.1641(4) 0.33428(15) 0.71874(16) 0.0340(5) Uani 0.723(3) 1 d . . P A 1
F2 F -0.01312(17) 0.35631(16) 0.6637(2) 0.0339(6) Uani 0.723(3) 1 d . . P A 1
F3 F 0.1680(4) 0.37155(17) 0.60066(15) 0.0379(7) Uani 0.723(3) 1 d . . P A 1
F1A F 0.1076(15) 0.3286(8) 0.7279(4) 0.0196(11) Uani 0.136(3) 1 d D . P A 2
F2A F -0.0039(9) 0.3591(8) 0.6314(8) 0.0196(11) Uani 0.136(3) 1 d D . P A 2
F3A F 0.2044(10) 0.3635(11) 0.6199(7) 0.0196(11) Uani 0.136(3) 1 d D . P A 2
F1B F 0.2072(14) 0.3450(14) 0.6875(14) 0.0196(11) Uani 0.065(2) 1 d D . P A 3
F2B F 0.0002(17) 0.3457(18) 0.6941(14) 0.0196(11) Uani 0.065(2) 1 d D . P A 3
F3B F 0.099(2) 0.3649(13) 0.5886(5) 0.0196(11) Uani 0.065(2) 1 d D . P A 3
F1C F 0.052(2) 0.3353(11) 0.7214(7) 0.0196(11) Uani 0.0764(19) 1 d D . P A 4
F2C F 0.0315(17) 0.3618(10) 0.6029(8) 0.0196(11) Uani 0.0764(19) 1 d D . P A 4
F3C F 0.2219(9) 0.3542(12) 0.6450(12) 0.0196(11) Uani 0.0764(19) 1 d D . P A 4
F4 F 0.65694(15) -0.24191(10) 0.02625(7) 0.0435(3) Uani 1 1 d . . . . .
F5 F 0.72213(12) -0.31423(9) 0.13301(8) 0.0426(3) Uani 1 1 d . . . . .
F6 F 0.52017(10) -0.30237(9) 0.11424(7) 0.0307(2) Uani 1 1 d . . . . .
F7 F 0.5137(3) 0.9400(2) 0.3368(3) 0.0217(4) Uani 0.425(3) 1 d . . P B 1
F8 F 0.3359(4) 0.9444(2) 0.28051(18) 0.0217(4) Uani 0.425(3) 1 d . . P B 1
F9 F 0.3301(4) 0.9232(2) 0.39993(18) 0.0217(4) Uani 0.425(3) 1 d . . P B 1
F7A F 0.5038(5) 0.9285(4) 0.3696(5) 0.0236(5) Uani 0.229(2) 1 d D . P B 2
F8A F 0.2939(6) 0.9267(5) 0.3789(4) 0.0236(5) Uani 0.229(2) 1 d D . P B 2
F9A F 0.3923(8) 0.9446(4) 0.2720(2) 0.0236(5) Uani 0.229(2) 1 d D . P B 2
F7B F 0.4635(7) 0.9134(5) 0.4026(4) 0.0236(5) Uani 0.1685(17) 1 d D . P B 3
F8B F 0.2797(5) 0.9277(6) 0.3516(5) 0.0236(5) Uani 0.1685(17) 1 d D . P B 3
F9B F 0.4552(8) 0.9456(5) 0.2821(4) 0.0236(5) Uani 0.1685(17) 1 d D . P B 3
F7C F 0.3828(9) 0.9157(5) 0.4120(3) 0.0236(5) Uani 0.177(2) 1 d D . P B 4
F8C F 0.3008(6) 0.9402(5) 0.3054(5) 0.0236(5) Uani 0.177(2) 1 d D . P B 4
F9C F 0.5055(7) 0.9447(5) 0.3103(5) 0.0236(5) Uani 0.177(2) 1 d D . P B 4
F10 F 0.2088(8) 0.9786(7) 0.0345(3) 0.0442(10) Uani 0.844(3) 1 d . . P C 1
F11 F 0.02423(16) 0.99565(15) 0.09024(15) 0.0422(7) Uani 0.844(3) 1 d . . P C 1
F12 F 0.1997(3) 0.99860(12) 0.14789(12) 0.0396(4) Uani 0.844(3) 1 d . . P C 1
F10A F 0.1470(19) 0.9679(15) 0.0224(6) 0.037(2) Uani 0.082(3) 1 d D . P C 2
F11A F 0.0316(16) 0.996(2) 0.1213(12) 0.037(2) Uani 0.082(3) 1 d D . P C 2
F12A F 0.2388(14) 1.0057(13) 0.1154(11) 0.037(2) Uani 0.082(3) 1 d D . P C 2
F10B F 0.218(9) 0.978(8) 0.037(4) 0.037(2) Uani 0.074(3) 1 d D . P C 3
F11B F 0.0328(16) 0.985(2) 0.0623(12) 0.037(2) Uani 0.074(3) 1 d D . P C 3
F12B F 0.131(2) 1.0071(14) 0.1528(9) 0.037(2) Uani 0.074(3) 1 d D . P C 3
O1 O 0.03983(13) -0.24396(10) 0.71252(6) 0.0241(2) Uani 1 1 d D . . . .
H1O H 0.092(2) -0.240(2) 0.7449(11) 0.047(8) Uiso 1 1 d D . . . .
O2 O 0.67826(11) 0.21635(10) 0.24312(6) 0.0194(2) Uani 1 1 d D . . . .
H2O H 0.631(2) 0.260(2) 0.2643(14) 0.051(8) Uiso 1 1 d D . . . .
O3 O 0.46686(13) 0.36406(10) 0.28658(6) 0.0235(2) Uani 1 1 d D . . . .
H3O H 0.411(2) 0.382(2) 0.2550(12) 0.048(8) Uiso 1 1 d D . . . .
O4 O 0.17956(12) 0.41510(10) 0.24832(6) 0.0221(2) Uani 1 1 d D . . . .
H4O H 0.132(2) 0.3612(18) 0.2709(14) 0.056(8) Uiso 1 1 d D . . . .
C1 C 0.01109(14) -0.20950(12) 0.58343(8) 0.0154(3) Uani 1 1 d . . . . .
C2 C 0.09172(14) -0.17867(13) 0.64598(8) 0.0162(3) Uani 1 1 d . . . . .
H2 H 0.182588 -0.204061 0.637373 0.019 Uiso 1 1 calc R U . . .
C3 C 0.09379(14) -0.05064(13) 0.64950(8) 0.0155(3) Uani 1 1 d . . . . .
C4 C -0.00301(15) -0.00058(13) 0.68942(8) 0.0178(3) Uani 1 1 d . . . . .
H4 H -0.071458 -0.046735 0.714773 0.021 Uiso 1 1 calc R U . . .
C5 C 0.00032(15) 0.11650(13) 0.69225(8) 0.0180(3) Uani 1 1 d . . . . .
H5 H -0.065967 0.150502 0.719174 0.022 Uiso 1 1 calc R U . . .
C6 C 0.10121(15) 0.18370(13) 0.65544(8) 0.0164(3) Uani 1 1 d . . . . .
C7 C 0.19945(15) 0.13427(13) 0.61682(9) 0.0180(3) Uani 1 1 d . . . . .
H7 H 0.268876 0.180173 0.592402 0.022 Uiso 1 1 calc R U . . .
C8 C 0.19535(15) 0.01710(13) 0.61416(9) 0.0180(3) Uani 1 1 d . . . . .
H8 H 0.262561 -0.017002 0.587970 0.022 Uiso 1 1 calc R U . . .
C9 C 0.10363(15) 0.31018(13) 0.65826(9) 0.0193(3) Uani 1 1 d D . . . .
C10 C 0.71196(14) 0.29435(12) 0.11413(8) 0.0152(3) Uani 1 1 d . . . . .
C11 C 0.62894(14) 0.21259(12) 0.17302(8) 0.0147(3) Uani 1 1 d . . . . .
H11 H 0.538132 0.241367 0.173398 0.018 Uiso 1 1 calc R U . . .
C12 C 0.62822(14) 0.09062(12) 0.15637(8) 0.0142(3) Uani 1 1 d . . . . .
C13 C 0.72368(15) 0.01353(13) 0.18221(8) 0.0165(3) Uani 1 1 d . . . . .
H13 H 0.787774 0.036117 0.212333 0.020 Uiso 1 1 calc R U . . .
C14 C 0.72515(14) -0.09637(13) 0.16393(8) 0.0165(3) Uani 1 1 d . . . . .
H14 H 0.791065 -0.148614 0.180862 0.020 Uiso 1 1 calc R U . . .
C15 C 0.63055(14) -0.12973(12) 0.12104(8) 0.0155(3) Uani 1 1 d . . . . .
C16 C 0.53283(14) -0.05447(13) 0.09643(8) 0.0167(3) Uani 1 1 d . . . . .
H16 H 0.467330 -0.078230 0.067651 0.020 Uiso 1 1 calc R U . . .
C17 C 0.53185(14) 0.05587(13) 0.11433(8) 0.0162(3) Uani 1 1 d . . . . .
H17 H 0.465276 0.107696 0.097849 0.019 Uiso 1 1 calc R U . . .
C18 C 0.63321(15) -0.24675(13) 0.09902(9) 0.0195(3) Uani 1 1 d . . . . .
C19 C 0.49098(14) 0.33280(12) 0.41623(8) 0.0151(3) Uani 1 1 d . . . . .
C20 C 0.41251(15) 0.39556(13) 0.35290(8) 0.0160(3) Uani 1 1 d . . . . .
H20 H 0.321531 0.366255 0.360247 0.019 Uiso 1 1 calc R U . . .
C21 C 0.41024(14) 0.52513(13) 0.35013(8) 0.0154(3) Uani 1 1 d . . . . .
C22 C 0.50796(15) 0.59482(13) 0.31164(8) 0.0171(3) Uani 1 1 d . . . . .
H22 H 0.577718 0.561239 0.287142 0.020 Uiso 1 1 calc R U . . .
C23 C 0.50367(15) 0.71325(13) 0.30901(8) 0.0176(3) Uani 1 1 d . . . . .
H23 H 0.570407 0.760612 0.282848 0.021 Uiso 1 1 calc R U . . .
C24 C 0.40118(15) 0.76215(13) 0.34485(8) 0.0163(3) Uani 1 1 d . . . . .
C25 C 0.30228(15) 0.69355(13) 0.38225(9) 0.0178(3) Uani 1 1 d . . . . .
H25 H 0.231879 0.727338 0.406071 0.021 Uiso 1 1 calc R U . . .
C26 C 0.30692(14) 0.57523(13) 0.38462(9) 0.0174(3) Uani 1 1 d . . . . .
H26 H 0.239171 0.528176 0.409937 0.021 Uiso 1 1 calc R U . . .
C27 C 0.39793(15) 0.88992(13) 0.34277(9) 0.0199(3) Uani 1 1 d D . . . .
C28 C 0.20921(14) 0.39691(12) 0.11968(8) 0.0163(3) Uani 1 1 d . . . . .
C29 C 0.12880(14) 0.45236(13) 0.17865(8) 0.0161(3) Uani 1 1 d . . . . .
H29 H 0.037464 0.424568 0.180103 0.019 Uiso 1 1 calc R U . . .
C30 C 0.12978(14) 0.58269(13) 0.16033(8) 0.0156(3) Uani 1 1 d . . . . .
C31 C 0.22697(15) 0.64760(14) 0.18384(8) 0.0181(3) Uani 1 1 d . . . . .
H31 H 0.291789 0.610803 0.213759 0.022 Uiso 1 1 calc R U . . .
C32 C 0.22905(15) 0.76612(14) 0.16352(9) 0.0199(3) Uani 1 1 d . . . . .
H32 H 0.295738 0.810399 0.179213 0.024 Uiso 1 1 calc R U . . .
C33 C 0.13373(15) 0.82010(13) 0.12025(9) 0.0195(3) Uani 1 1 d . . . . .
C34 C 0.03509(15) 0.75645(14) 0.09740(9) 0.0201(3) Uani 1 1 d . . . . .
H34 H -0.030004 0.793452 0.067789 0.024 Uiso 1 1 calc R U . . .
C35 C 0.03297(15) 0.63780(13) 0.11850(9) 0.0182(3) Uani 1 1 d . . . . .
H35 H -0.035357 0.593851 0.104188 0.022 Uiso 1 1 calc R U . . .
C36 C 0.13932(17) 0.94752(14) 0.09699(11) 0.0264(4) Uani 1 1 d D . . . .
 
loop_
 _atom_site_aniso_label
 _atom_site_aniso_U_11
 _atom_site_aniso_U_22
 _atom_site_aniso_U_33
 _atom_site_aniso_U_23
 _atom_site_aniso_U_13
 _atom_site_aniso_U_12
Cl1 0.02274(18) 0.01927(17) 0.01512(16) -0.00288(13) 0.00147(13) -0.00061(13)
Cl2 0.01319(16) 0.02161(18) 0.02668(19) -0.00435(14) -0.00084(13) 0.00033(13)
Cl3 0.02335(18) 0.01312(16) 0.0308(2) -0.00458(14) -0.00430(15) -0.00084(13)
Cl4 0.02647(19) 0.01197(16) 0.02635(19) -0.00587(13) 0.00261(14) -0.00267(13)
Cl5 0.01433(16) 0.02176(18) 0.02409(18) -0.00566(14) 0.00129(13) -0.00087(13)
Cl6 0.02505(18) 0.01772(17) 0.01623(16) -0.00009(13) -0.00276(13) -0.00241(13)
Cl7 0.02414(18) 0.01302(16) 0.02882(19) -0.00475(14) -0.00453(15) 0.00212(13)
Cl8 0.01289(15) 0.02085(17) 0.02494(18) -0.00360(14) -0.00137(13) 0.00053(13)
Cl9 0.02229(17) 0.01901(17) 0.01510(16) -0.00183(13) 0.00216(13) 0.00033(13)
Cl10 0.02234(18) 0.02069(17) 0.01863(17) -0.00474(13) -0.00239(13) 0.00054(13)
Cl11 0.01344(16) 0.01914(17) 0.02529(18) 0.00108(14) 0.00030(13) 0.00019(12)
Cl12 0.02513(19) 0.01202(16) 0.0318(2) -0.00028(14) 0.00240(15) 0.00053(13)
F1 0.0425(12) 0.0232(8) 0.0405(11) -0.0129(7) -0.0182(10) -0.0003(9)
F2 0.0215(9) 0.0201(8) 0.0621(16) -0.0122(12) -0.0030(10) 0.0066(6)
F3 0.0534(17) 0.0164(8) 0.0402(12) -0.0006(8) 0.0203(11) -0.0047(10)
F1A 0.011(2) 0.0177(16) 0.032(3) -0.0101(17) 0.0025(19) -0.0003(14)
F2A 0.011(2) 0.0177(16) 0.032(3) -0.0101(17) 0.0025(19) -0.0003(14)
F3A 0.011(2) 0.0177(16) 0.032(3) -0.0101(17) 0.0025(19) -0.0003(14)
F1B 0.011(2) 0.0177(16) 0.032(3) -0.0101(17) 0.0025(19) -0.0003(14)
F2B 0.011(2) 0.0177(16) 0.032(3) -0.0101(17) 0.0025(19) -0.0003(14)
F3B 0.011(2) 0.0177(16) 0.032(3) -0.0101(17) 0.0025(19) -0.0003(14)
F1C 0.011(2) 0.0177(16) 0.032(3) -0.0101(17) 0.0025(19) -0.0003(14)
F2C 0.011(2) 0.0177(16) 0.032(3) -0.0101(17) 0.0025(19) -0.0003(14)
F3C 0.011(2) 0.0177(16) 0.032(3) -0.0101(17) 0.0025(19) -0.0003(14)
F4 0.0709(9) 0.0288(6) 0.0316(6) -0.0144(5) 0.0182(6) -0.0051(6)
F5 0.0370(6) 0.0173(5) 0.0800(10) -0.0192(6) -0.0308(6) 0.0103(4)
F6 0.0242(5) 0.0203(5) 0.0498(7) -0.0139(5) 0.0029(5) -0.0079(4)
F7 0.0194(8) 0.0177(7) 0.0281(9) -0.0041(6) 0.0001(6) 0.0007(5)
F8 0.0194(8) 0.0177(7) 0.0281(9) -0.0041(6) 0.0001(6) 0.0007(5)
F9 0.0194(8) 0.0177(7) 0.0281(9) -0.0041(6) 0.0001(6) 0.0007(5)
F7A 0.0196(10) 0.0165(8) 0.0344(13) -0.0033(8) -0.0020(10) 0.0001(7)
F8A 0.0196(10) 0.0165(8) 0.0344(13) -0.0033(8) -0.0020(10) 0.0001(7)
F9A 0.0196(10) 0.0165(8) 0.0344(13) -0.0033(8) -0.0020(10) 0.0001(7)
F7B 0.0196(10) 0.0165(8) 0.0344(13) -0.0033(8) -0.0020(10) 0.0001(7)
F8B 0.0196(10) 0.0165(8) 0.0344(13) -0.0033(8) -0.0020(10) 0.0001(7)
F9B 0.0196(10) 0.0165(8) 0.0344(13) -0.0033(8) -0.0020(10) 0.0001(7)
F7C 0.0196(10) 0.0165(8) 0.0344(13) -0.0033(8) -0.0020(10) 0.0001(7)
F8C 0.0196(10) 0.0165(8) 0.0344(13) -0.0033(8) -0.0020(10) 0.0001(7)
F9C 0.0196(10) 0.0165(8) 0.0344(13) -0.0033(8) -0.0020(10) 0.0001(7)
F10 0.052(2) 0.0250(8) 0.0470(12) 0.0134(8) 0.0229(14) 0.0030(11)
F11 0.0263(8) 0.0184(8) 0.0780(19) 0.0010(14) 0.0051(10) 0.0098(6)
F12 0.0559(12) 0.0138(6) 0.0504(10) -0.0075(6) -0.0086(9) -0.0035(7)
F10A 0.036(4) 0.026(4) 0.049(5) -0.005(4) 0.011(4) -0.002(3)
F11A 0.036(4) 0.026(4) 0.049(5) -0.005(4) 0.011(4) -0.002(3)
F12A 0.036(4) 0.026(4) 0.049(5) -0.005(4) 0.011(4) -0.002(3)
F10B 0.036(4) 0.026(4) 0.049(5) -0.005(4) 0.011(4) -0.002(3)
F11B 0.036(4) 0.026(4) 0.049(5) -0.005(4) 0.011(4) -0.002(3)
F12B 0.036(4) 0.026(4) 0.049(5) -0.005(4) 0.011(4) -0.002(3)
O1 0.0350(7) 0.0193(6) 0.0164(5) 0.0031(4) -0.0044(5) -0.0030(5)
O2 0.0256(6) 0.0188(5) 0.0148(5) -0.0058(4) -0.0014(4) 0.0036(4)
O3 0.0333(7) 0.0232(6) 0.0159(5) -0.0080(4) -0.0051(5) 0.0060(5)
O4 0.0270(6) 0.0211(6) 0.0168(5) 0.0024(4) -0.0035(4) -0.0044(5)
C1 0.0154(6) 0.0126(6) 0.0178(7) -0.0013(5) -0.0009(5) -0.0002(5)
C2 0.0167(7) 0.0145(7) 0.0173(7) -0.0009(5) -0.0031(5) 0.0002(5)
C3 0.0175(7) 0.0145(6) 0.0149(6) -0.0021(5) -0.0042(5) 0.0005(5)
C4 0.0195(7) 0.0180(7) 0.0154(7) -0.0015(5) 0.0007(5) -0.0022(5)
C5 0.0186(7) 0.0198(7) 0.0160(7) -0.0042(6) 0.0009(5) 0.0010(6)
C6 0.0178(7) 0.0145(7) 0.0172(7) -0.0032(5) -0.0030(5) 0.0003(5)
C7 0.0151(7) 0.0177(7) 0.0211(7) -0.0033(6) -0.0002(5) -0.0014(5)
C8 0.0155(7) 0.0179(7) 0.0213(7) -0.0052(6) -0.0014(5) 0.0016(5)
C9 0.0176(7) 0.0169(7) 0.0238(8) -0.0047(6) 0.0001(6) 0.0003(5)
C10 0.0163(7) 0.0131(6) 0.0168(7) -0.0041(5) -0.0007(5) -0.0002(5)
C11 0.0154(6) 0.0132(6) 0.0156(6) -0.0029(5) 0.0003(5) 0.0009(5)
C12 0.0161(6) 0.0120(6) 0.0139(6) -0.0015(5) 0.0023(5) -0.0006(5)
C13 0.0180(7) 0.0149(7) 0.0168(7) -0.0025(5) -0.0030(5) 0.0002(5)
C14 0.0162(7) 0.0146(7) 0.0187(7) -0.0033(5) -0.0006(5) 0.0007(5)
C15 0.0165(7) 0.0124(6) 0.0171(7) -0.0019(5) 0.0024(5) -0.0014(5)
C16 0.0163(7) 0.0148(7) 0.0191(7) -0.0029(5) -0.0019(5) -0.0028(5)
C17 0.0137(6) 0.0142(7) 0.0200(7) -0.0006(5) -0.0002(5) 0.0002(5)
C18 0.0183(7) 0.0150(7) 0.0261(8) -0.0060(6) -0.0011(6) -0.0001(5)
C19 0.0150(6) 0.0139(6) 0.0168(7) -0.0040(5) -0.0009(5) 0.0003(5)
C20 0.0173(7) 0.0149(7) 0.0166(7) -0.0044(5) -0.0034(5) 0.0014(5)
C21 0.0170(7) 0.0155(7) 0.0142(6) -0.0030(5) -0.0038(5) 0.0015(5)
C22 0.0188(7) 0.0184(7) 0.0140(6) -0.0029(5) 0.0000(5) 0.0025(5)
C23 0.0182(7) 0.0180(7) 0.0158(7) -0.0006(5) 0.0015(5) -0.0006(5)
C24 0.0181(7) 0.0145(7) 0.0166(7) -0.0020(5) -0.0037(5) 0.0011(5)
C25 0.0154(7) 0.0173(7) 0.0209(7) -0.0038(6) -0.0004(5) 0.0015(5)
C26 0.0150(7) 0.0164(7) 0.0205(7) -0.0019(5) -0.0009(5) -0.0006(5)
C27 0.0180(7) 0.0160(7) 0.0255(8) -0.0031(6) 0.0003(6) -0.0003(5)
C28 0.0160(7) 0.0114(6) 0.0201(7) 0.0016(5) -0.0012(5) -0.0002(5)
C29 0.0158(7) 0.0158(7) 0.0157(7) 0.0006(5) -0.0002(5) -0.0015(5)
C30 0.0169(7) 0.0155(7) 0.0142(6) -0.0023(5) 0.0020(5) -0.0002(5)
C31 0.0186(7) 0.0198(7) 0.0162(7) -0.0033(6) -0.0019(5) 0.0001(6)
C32 0.0191(7) 0.0180(7) 0.0231(7) -0.0060(6) 0.0023(6) -0.0028(6)
C33 0.0217(7) 0.0147(7) 0.0218(7) -0.0042(6) 0.0057(6) 0.0009(6)
C34 0.0182(7) 0.0183(7) 0.0234(7) -0.0024(6) -0.0007(6) 0.0049(6)
C35 0.0159(7) 0.0180(7) 0.0209(7) -0.0043(6) -0.0003(5) 0.0000(5)
C36 0.0257(8) 0.0165(7) 0.0358(9) -0.0027(7) 0.0043(7) 0.0005(6)
 
_geom_special_details
;
 All esds (except the esd in the dihedral angle between two l.s. planes)
 are estimated using the full covariance matrix.  The cell esds are taken
 into account individually in the estimation of esds in distances, angles
 and torsion angles; correlations between esds in cell parameters are only
 used when they are defined by crystal symmetry.  An approximate (isotropic)
 treatment of cell esds is used for estimating esds involving l.s. planes.
;
 
loop_
 _geom_bond_atom_site_label_1
 _geom_bond_atom_site_label_2
 _geom_bond_distance
 _geom_bond_site_symmetry_2
 _geom_bond_publ_flag
Cl1 C1 1.7660(15) . ?
Cl2 C1 1.7740(15) . ?
Cl3 C1 1.7820(15) . ?
Cl4 C10 1.7801(15) . ?
Cl5 C10 1.7785(15) . ?
Cl6 C10 1.7641(15) . ?
Cl7 C19 1.7817(15) . ?
Cl8 C19 1.7726(15) . ?
Cl9 C19 1.7666(15) . ?
Cl10 C28 1.7605(16) . ?
Cl11 C28 1.7801(15) . ?
Cl12 C28 1.7800(15) . ?
F1 C9 1.370(2) . ?
F2 C9 1.331(2) . ?
F3 C9 1.331(2) . ?
F1A C9 1.331(6) . ?
F2A C9 1.335(6) . ?
F3A C9 1.329(7) . ?
F1B C9 1.319(8) . ?
F2B C9 1.330(8) . ?
F3B C9 1.340(8) . ?
F1C C9 1.326(7) . ?
F2C C9 1.358(7) . ?
F3C C9 1.327(7) . ?
F4 C18 1.336(2) . ?
F5 C18 1.3308(19) . ?
F6 C18 1.3385(18) . ?
F7 C27 1.330(3) . ?
F8 C27 1.404(3) . ?
F9 C27 1.341(3) . ?
F7A C27 1.335(4) . ?
F8A C27 1.342(5) . ?
F9A C27 1.359(4) . ?
F7B C27 1.384(5) . ?
F8B C27 1.313(5) . ?
F9B C27 1.313(5) . ?
F7C C27 1.353(5) . ?
F8C C27 1.332(5) . ?
F9C C27 1.351(5) . ?
F10 C36 1.323(3) . ?
F11 C36 1.323(2) . ?
F12 C36 1.365(3) . ?
F10A C36 1.349(11) . ?
F11A C36 1.341(11) . ?
F12A C36 1.326(11) . ?
F10B C36 1.338(12) . ?
F11B C36 1.344(12) . ?
F12B C36 1.329(11) . ?
O1 C2 1.4164(18) . ?
O1 H1O 0.833(10) . ?
O2 C11 1.4147(18) . ?
O2 H2O 0.836(10) . ?
O3 C20 1.4156(18) . ?
O3 H3O 0.839(10) . ?
O4 C29 1.4118(18) . ?
O4 H4O 0.847(10) . ?
C1 C2 1.542(2) . ?
C2 C3 1.521(2) . ?
C2 H2 1.0000 . ?
C3 C8 1.391(2) . ?
C3 C4 1.396(2) . ?
C4 C5 1.390(2) . ?
C4 H4 0.9500 . ?
C5 C6 1.392(2) . ?
C5 H5 0.9500 . ?
C6 C7 1.390(2) . ?
C6 C9 1.500(2) . ?
C7 C8 1.391(2) . ?
C7 H7 0.9500 . ?
C8 H8 0.9500 . ?
C10 C11 1.553(2) . ?
C11 C12 1.5163(19) . ?
C11 H11 1.0000 . ?
C12 C13 1.392(2) . ?
C12 C17 1.393(2) . ?
C13 C14 1.388(2) . ?
C13 H13 0.9500 . ?
C14 C15 1.383(2) . ?
C14 H14 0.9500 . ?
C15 C16 1.391(2) . ?
C15 C18 1.497(2) . ?
C16 C17 1.391(2) . ?
C16 H16 0.9500 . ?
C17 H17 0.9500 . ?
C19 C20 1.543(2) . ?
C20 C21 1.520(2) . ?
C20 H20 1.0000 . ?
C21 C26 1.393(2) . ?
C21 C22 1.394(2) . ?
C22 C23 1.390(2) . ?
C22 H22 0.9500 . ?
C23 C24 1.392(2) . ?
C23 H23 0.9500 . ?
C24 C25 1.389(2) . ?
C24 C27 1.501(2) . ?
C25 C26 1.389(2) . ?
C25 H25 0.9500 . ?
C26 H26 0.9500 . ?
C28 C29 1.555(2) . ?
C29 C30 1.520(2) . ?
C29 H29 1.0000 . ?
C30 C35 1.392(2) . ?
C30 C31 1.392(2) . ?
C31 C32 1.388(2) . ?
C31 H31 0.9500 . ?
C32 C33 1.389(2) . ?
C32 H32 0.9500 . ?
C33 C34 1.389(2) . ?
C33 C36 1.496(2) . ?
C34 C35 1.391(2) . ?
C34 H34 0.9500 . ?
C35 H35 0.9500 . ?
 
loop_
 _geom_angle_atom_site_label_1
 _geom_angle_atom_site_label_2
 _geom_angle_atom_site_label_3
 _geom_angle
 _geom_angle_site_symmetry_1
 _geom_angle_site_symmetry_3
 _geom_angle_publ_flag
C2 O1 H1O 107.3(19) . . ?
C11 O2 H2O 107.7(19) . . ?
C20 O3 H3O 105.4(19) . . ?
C29 O4 H4O 108(2) . . ?
C2 C1 Cl1 109.05(10) . . ?
C2 C1 Cl2 111.90(10) . . ?
Cl1 C1 Cl2 109.26(8) . . ?
C2 C1 Cl3 109.75(10) . . ?
Cl1 C1 Cl3 108.72(8) . . ?
Cl2 C1 Cl3 108.10(8) . . ?
O1 C2 C3 112.20(12) . . ?
O1 C2 C1 106.48(12) . . ?
C3 C2 C1 113.20(12) . . ?
O1 C2 H2 108.3 . . ?
C3 C2 H2 108.3 . . ?
C1 C2 H2 108.3 . . ?
C8 C3 C4 119.43(14) . . ?
C8 C3 C2 119.62(13) . . ?
C4 C3 C2 120.93(13) . . ?
C5 C4 C3 120.27(14) . . ?
C5 C4 H4 119.9 . . ?
C3 C4 H4 119.9 . . ?
C4 C5 C6 119.70(14) . . ?
C4 C5 H5 120.2 . . ?
C6 C5 H5 120.2 . . ?
C7 C6 C5 120.46(14) . . ?
C7 C6 C9 120.14(14) . . ?
C5 C6 C9 119.40(13) . . ?
C6 C7 C8 119.50(14) . . ?
C6 C7 H7 120.3 . . ?
C8 C7 H7 120.3 . . ?
C7 C8 C3 120.62(14) . . ?
C7 C8 H8 119.7 . . ?
C3 C8 H8 119.7 . . ?
F1C C9 F3C 110.6(11) . . ?
F1B C9 F2B 107.9(13) . . ?
F3A C9 F1A 108.0(7) . . ?
F3 C9 F2 107.40(19) . . ?
F3A C9 F2A 108.2(7) . . ?
F1A C9 F2A 107.2(7) . . ?
F1B C9 F3B 108.7(12) . . ?
F2B C9 F3B 105.3(13) . . ?
F1C C9 F2C 107.8(11) . . ?
F3C C9 F2C 106.6(10) . . ?
F3 C9 F1 104.69(19) . . ?
F2 C9 F1 104.64(18) . . ?
C11 C10 Cl6 111.06(10) . . ?
C11 C10 Cl5 111.23(10) . . ?
Cl6 C10 Cl5 108.88(8) . . ?
C11 C10 Cl4 108.59(10) . . ?
Cl6 C10 Cl4 108.88(8) . . ?
Cl5 C10 Cl4 108.13(8) . . ?
O2 C11 C12 110.85(12) . . ?
O2 C11 C10 108.22(12) . . ?
C12 C11 C10 111.93(12) . . ?
O2 C11 H11 108.6 . . ?
C12 C11 H11 108.6 . . ?
C10 C11 H11 108.6 . . ?
C13 C12 C17 119.82(13) . . ?
C13 C12 C11 120.52(13) . . ?
C17 C12 C11 119.66(13) . . ?
C14 C13 C12 119.97(14) . . ?
C14 C13 H13 120.0 . . ?
C12 C13 H13 120.0 . . ?
C15 C14 C13 119.94(14) . . ?
C15 C14 H14 120.0 . . ?
C13 C14 H14 120.0 . . ?
C14 C15 C16 120.64(14) . . ?
C14 C15 C18 120.51(14) . . ?
C16 C15 C18 118.84(14) . . ?
C17 C16 C15 119.42(14) . . ?
C17 C16 H16 120.3 . . ?
C15 C16 H16 120.3 . . ?
C16 C17 C12 120.18(14) . . ?
C16 C17 H17 119.9 . . ?
C12 C17 H17 119.9 . . ?
F5 C18 F4 107.45(14) . . ?
F5 C18 F6 106.57(13) . . ?
F4 C18 F6 105.33(14) . . ?
F5 C18 C15 112.59(13) . . ?
F4 C18 C15 111.90(13) . . ?
F6 C18 C15 112.55(13) . . ?
C20 C19 Cl9 109.04(10) . . ?
C20 C19 Cl8 111.89(10) . . ?
Cl9 C19 Cl8 109.23(8) . . ?
C20 C19 Cl7 109.63(10) . . ?
Cl9 C19 Cl7 108.74(8) . . ?
Cl8 C19 Cl7 108.25(8) . . ?
O3 C20 C21 112.03(12) . . ?
O3 C20 C19 106.58(12) . . ?
C21 C20 C19 113.17(12) . . ?
O3 C20 H20 108.3 . . ?
C21 C20 H20 108.3 . . ?
C19 C20 H20 108.3 . . ?
C26 C21 C22 119.53(14) . . ?
C26 C21 C20 119.47(13) . . ?
C22 C21 C20 120.97(13) . . ?
C23 C22 C21 120.23(14) . . ?
C23 C22 H22 119.9 . . ?
C21 C22 H22 119.9 . . ?
C22 C23 C24 119.71(14) . . ?
C22 C23 H23 120.1 . . ?
C24 C23 H23 120.1 . . ?
C25 C24 C23 120.44(14) . . ?
C25 C24 C27 120.04(13) . . ?
C23 C24 C27 119.53(14) . . ?
C24 C25 C26 119.62(14) . . ?
C24 C25 H25 120.2 . . ?
C26 C25 H25 120.2 . . ?
C25 C26 C21 120.45(14) . . ?
C25 C26 H26 119.8 . . ?
C21 C26 H26 119.8 . . ?
F9B C27 F8B 110.4(5) . . ?
F7 C27 F9 108.5(2) . . ?
F7A C27 F8A 108.5(4) . . ?
F8C C27 F9C 105.1(4) . . ?
F8C C27 F7C 106.3(5) . . ?
F9C C27 F7C 107.6(4) . . ?
F7A C27 F9A 106.9(4) . . ?
F8A C27 F9A 104.9(4) . . ?
F9B C27 F7B 108.4(5) . . ?
F8B C27 F7B 106.4(5) . . ?
F7 C27 F8 104.0(2) . . ?
F9 C27 F8 103.9(2) . . ?
C29 C28 Cl10 110.24(10) . . ?
C29 C28 Cl12 109.37(10) . . ?
Cl10 C28 Cl12 108.56(8) . . ?
C29 C28 Cl11 111.44(10) . . ?
Cl10 C28 Cl11 109.14(8) . . ?
Cl12 C28 Cl11 108.02(8) . . ?
O4 C29 C30 111.09(12) . . ?
O4 C29 C28 108.25(12) . . ?
C30 C29 C28 111.68(12) . . ?
O4 C29 H29 108.6 . . ?
C30 C29 H29 108.6 . . ?
C28 C29 H29 108.6 . . ?
C35 C30 C31 119.55(14) . . ?
C35 C30 C29 119.42(13) . . ?
C31 C30 C29 121.02(13) . . ?
C32 C31 C30 119.92(14) . . ?
C32 C31 H31 120.0 . . ?
C30 C31 H31 120.0 . . ?
C31 C32 C33 120.08(15) . . ?
C31 C32 H32 120.0 . . ?
C33 C32 H32 120.0 . . ?
C32 C33 C34 120.54(14) . . ?
C32 C33 C36 119.48(15) . . ?
C34 C33 C36 119.97(15) . . ?
C33 C34 C35 119.07(15) . . ?
C33 C34 H34 120.5 . . ?
C35 C34 H34 120.5 . . ?
C34 C35 C30 120.79(14) . . ?
C34 C35 H35 119.6 . . ?
C30 C35 H35 119.6 . . ?
F10 C36 F11 108.4(5) . . ?
F12B C36 F10B 122(4) . . ?
F12A C36 F11A 107.2(13) . . ?
F12B C36 F11B 99.7(14) . . ?
F10B C36 F11B 94(5) . . ?
F12A C36 F10A 103.6(11) . . ?
F11A C36 F10A 109.0(12) . . ?
F10 C36 F12 104.6(5) . . ?
F11 C36 F12 106.43(17) . . ?
F10 C36 C33 112.8(4) . . ?
F11 C36 C33 113.56(16) . . ?
F12A C36 C33 119.0(8) . . ?
F12B C36 C33 114.2(8) . . ?
F10B C36 C33 112(4) . . ?
F11A C36 C33 110.2(11) . . ?
F11B C36 C33 110.9(13) . . ?
F10A C36 C33 107.3(7) . . ?
F12 C36 C33 110.48(16) . . ?
 
_refine_diff_density_max    1.416
_refine_diff_density_min   -0.484
_refine_diff_density_rms    0.065

_shelx_res_file
;
TITL 18bek76z in P-1
    18bek76z.res
    created by SHELXL-2018/3 at 18:23:20 on 05-Feb-2021
CELL 0.71073  10.36500  11.78830  18.33350  80.9149  87.0143  89.8922
ZERR    8.00   0.00080   0.00090   0.00140   0.0012   0.0012   0.0011
LATT  1
SFAC C H O F CL
UNIT 72 48 8 24 24
TEMP -173.150
SIZE 0.306 0.385 0.511
L.S. 50
ACTA
BOND $H
HTAB
LIST 4
FMAP 2
PLAN -40
SUMP 1 0.0001 1.0 2 1.0 3 1.0 4 1.0 5
SUMP 1 0.0001 1.0 6 1.0 7 1.0 8 1.0 9
SUMP 1 0.0001 1.0 10 1.0 11 1.0 12

WGHT    0.038500    2.029100
FVAR       0.08773   0.72267   0.13569   0.06522   0.07643   0.42504   0.22923
FVAR       0.16855   0.17719   0.84404   0.08176   0.07421
CL1   5    0.077776   -0.138948    0.497639    11.00000    0.02274    0.01927 =
         0.01512   -0.00288    0.00147   -0.00061
CL2   5   -0.152937   -0.169096    0.594042    11.00000    0.01319    0.02161 =
         0.02668   -0.00435   -0.00084    0.00033
CL3   5    0.015934   -0.360613    0.583394    11.00000    0.02335    0.01312 =
         0.03076   -0.00458   -0.00430   -0.00084
CL4   5    0.706531    0.434841    0.138216    11.00000    0.02647    0.01197 =
         0.02635   -0.00587    0.00261   -0.00267
CL5   5    0.876062    0.250147    0.111440    11.00000    0.01433    0.02176 =
         0.02409   -0.00566    0.00129   -0.00087
CL6   5    0.652079    0.299513    0.025348    11.00000    0.02505    0.01772 =
         0.01623   -0.00009   -0.00276   -0.00241
CL7   5    0.486387    0.181997    0.415167    11.00000    0.02414    0.01302 =
         0.02882   -0.00475   -0.00453    0.00212
CL8   5    0.654860    0.377933    0.407844    11.00000    0.01289    0.02085 =
         0.02494   -0.00360   -0.00137    0.00053
CL9   5    0.421064    0.360193    0.501616    11.00000    0.02229    0.01901 =
         0.01510   -0.00183    0.00216    0.00033
CL10  5    0.144122    0.433635    0.032333    11.00000    0.02234    0.02069 =
         0.01863   -0.00474   -0.00239    0.00054
CL11  5    0.373808    0.441820    0.113776    11.00000    0.01344    0.01914 =
         0.02529    0.00108    0.00030    0.00019
CL12  5    0.204421    0.244718    0.144525    11.00000    0.02513    0.01202 =
         0.03180   -0.00028    0.00240    0.00053
SADI 0.01 C9 F1A C9 F2A C9 F3A C9 F1B C9 F2B C9 F3B C9 F1C C9 F2C C9 F3C
PART 1
F1    4    0.164137    0.334278    0.718741    21.00000    0.04250    0.02322 =
         0.04049   -0.01292   -0.01816   -0.00026
F2    4   -0.013124    0.356314    0.663702    21.00000    0.02147    0.02014 =
         0.06207   -0.01218   -0.00304    0.00663
F3    4    0.168035    0.371550    0.600656    21.00000    0.05343    0.01643 =
         0.04016   -0.00061    0.02032   -0.00470
PART 2
EADP F1A F2A F3A F1B F2B F3B F1C F2C F3C
F1A   4    0.107571    0.328554    0.727909    31.00000    0.01111    0.01767 =
         0.03163   -0.01006    0.00245   -0.00028
F2A   4   -0.003866    0.359135    0.631385    31.00000    0.01111    0.01767 =
         0.03163   -0.01006    0.00245   -0.00028
F3A   4    0.204357    0.363482    0.619912    31.00000    0.01111    0.01767 =
         0.03163   -0.01006    0.00245   -0.00028
PART 3
F1B   4    0.207183    0.345037    0.687523    41.00000    0.01111    0.01767 =
         0.03163   -0.01006    0.00245   -0.00028
F2B   4    0.000238    0.345715    0.694131    41.00000    0.01111    0.01767 =
         0.03163   -0.01006    0.00245   -0.00028
F3B   4    0.099314    0.364911    0.588567    41.00000    0.01111    0.01767 =
         0.03163   -0.01006    0.00245   -0.00028
PART 4
F1C   4    0.052123    0.335319    0.721445    51.00000    0.01111    0.01767 =
         0.03163   -0.01006    0.00245   -0.00028
F2C   4    0.031454    0.361826    0.602890    51.00000    0.01111    0.01767 =
         0.03163   -0.01006    0.00245   -0.00028
F3C   4    0.221851    0.354153    0.645009    51.00000    0.01111    0.01767 =
         0.03163   -0.01006    0.00245   -0.00028
PART 0
F4    4    0.656941   -0.241909    0.026247    11.00000    0.07087    0.02884 =
         0.03163   -0.01437    0.01825   -0.00511
F5    4    0.722125   -0.314229    0.133009    11.00000    0.03702    0.01727 =
         0.08000   -0.01923   -0.03076    0.01030
F6    4    0.520167   -0.302368    0.114241    11.00000    0.02417    0.02032 =
         0.04984   -0.01389    0.00287   -0.00793
PART 1
EADP F7 F8 F9
F7    4    0.513698    0.939964    0.336806    61.00000    0.01943    0.01765 =
         0.02811   -0.00407    0.00013    0.00071
F8    4    0.335915    0.944356    0.280506    61.00000    0.01943    0.01765 =
         0.02811   -0.00407    0.00013    0.00071
F9    4    0.330085    0.923178    0.399931    61.00000    0.01943    0.01765 =
         0.02811   -0.00407    0.00013    0.00071
SADI 0.01 C27 F7A C27 F8A C27 F9A C27 F7B C27 F8B C27 F9B C27 F7C C27 F8C =
          C27 F9C
EADP F7A > F9C
PART 2
F7A   4    0.503806    0.928515    0.369602    71.00000    0.01959    0.01653 =
         0.03442   -0.00334   -0.00197    0.00014
F8A   4    0.293935    0.926668    0.378881    71.00000    0.01959    0.01653 =
         0.03442   -0.00334   -0.00197    0.00014
F9A   4    0.392345    0.944626    0.271997    71.00000    0.01959    0.01653 =
         0.03442   -0.00334   -0.00197    0.00014
PART 3
F7B   4    0.463539    0.913444    0.402553    81.00000    0.01959    0.01653 =
         0.03442   -0.00334   -0.00197    0.00014
F8B   4    0.279738    0.927654    0.351564    81.00000    0.01959    0.01653 =
         0.03442   -0.00334   -0.00197    0.00014
F9B   4    0.455191    0.945628    0.282086    81.00000    0.01959    0.01653 =
         0.03442   -0.00334   -0.00197    0.00014
PART 4
F7C   4    0.382760    0.915678    0.412025    91.00000    0.01959    0.01653 =
         0.03442   -0.00334   -0.00197    0.00014
F8C   4    0.300789    0.940183    0.305441    91.00000    0.01959    0.01653 =
         0.03442   -0.00334   -0.00197    0.00014
F9C   4    0.505543    0.944660    0.310349    91.00000    0.01959    0.01653 =
         0.03442   -0.00334   -0.00197    0.00014
PART 0
PART 1
F10   4    0.208822    0.978614    0.034453   101.00000    0.05160    0.02504 =
         0.04698    0.01341    0.02286    0.00304
F11   4    0.024226    0.995652    0.090236   101.00000    0.02633    0.01844 =
         0.07804    0.00103    0.00512    0.00976
F12   4    0.199660    0.998600    0.147894   101.00000    0.05592    0.01376 =
         0.05044   -0.00749   -0.00863   -0.00355
PART 2
SADI 0.01 C36 F10A C36 F11A C36 F12A C36 F10B C36 F11B C36 F12B
EADP F10A > F12B
F10A  4    0.147035    0.967853    0.022377   111.00000    0.03595    0.02561 =
         0.04904   -0.00524    0.01051   -0.00249
F11A  4    0.031572    0.995994    0.121322   111.00000    0.03595    0.02561 =
         0.04904   -0.00524    0.01051   -0.00249
F12A  4    0.238799    1.005684    0.115394   111.00000    0.03595    0.02561 =
         0.04904   -0.00524    0.01051   -0.00249
PART 3
F10B  4    0.218343    0.978379    0.037065   121.00000    0.03595    0.02561 =
         0.04904   -0.00524    0.01051   -0.00249
F11B  4    0.032785    0.985399    0.062273   121.00000    0.03595    0.02561 =
         0.04904   -0.00524    0.01051   -0.00249
F12B  4    0.131293    1.007087    0.152844   121.00000    0.03595    0.02561 =
         0.04904   -0.00524    0.01051   -0.00249
PART 0
DFIX 0.84 0.01 O1 H1O O2 H2O O3 H3O O4 H4O
O1    3    0.039825   -0.243964    0.712515    11.00000    0.03498    0.01932 =
         0.01638    0.00315   -0.00439   -0.00298
H1O   2    0.092423   -0.240293    0.744907    11.00000    0.04748
O2    3    0.678261    0.216346    0.243120    11.00000    0.02559    0.01883 =
         0.01485   -0.00579   -0.00136    0.00359
H2O   2    0.631341    0.260232    0.264339    11.00000    0.05093
O3    3    0.466864    0.364057    0.286583    11.00000    0.03327    0.02316 =
         0.01588   -0.00795   -0.00506    0.00596
H3O   2    0.411492    0.381768    0.255034    11.00000    0.04850
O4    3    0.179557    0.415102    0.248316    11.00000    0.02700    0.02111 =
         0.01681    0.00237   -0.00349   -0.00437
H4O   2    0.131797    0.361160    0.270877    11.00000    0.05561
C1    1    0.011094   -0.209502    0.583426    11.00000    0.01538    0.01255 =
         0.01781   -0.00134   -0.00090   -0.00015
C2    1    0.091720   -0.178666    0.645985    11.00000    0.01666    0.01445 =
         0.01729   -0.00085   -0.00310    0.00024
AFIX  13
H2    2    0.182588   -0.204061    0.637373    11.00000   -1.20000
AFIX   0
C3    1    0.093792   -0.050636    0.649500    11.00000    0.01747    0.01447 =
         0.01492   -0.00209   -0.00416    0.00051
C4    1   -0.003014   -0.000583    0.689425    11.00000    0.01952    0.01804 =
         0.01543   -0.00149    0.00067   -0.00221
AFIX  43
H4    2   -0.071458   -0.046735    0.714773    11.00000   -1.20000
AFIX   0
C5    1    0.000317    0.116497    0.692248    11.00000    0.01856    0.01982 =
         0.01600   -0.00424    0.00094    0.00103
AFIX  43
H5    2   -0.065967    0.150502    0.719174    11.00000   -1.20000
AFIX   0
C6    1    0.101213    0.183698    0.655444    11.00000    0.01782    0.01453 =
         0.01715   -0.00318   -0.00303    0.00026
C7    1    0.199445    0.134267    0.616816    11.00000    0.01508    0.01766 =
         0.02115   -0.00330   -0.00022   -0.00144
AFIX  43
H7    2    0.268876    0.180173    0.592402    11.00000   -1.20000
AFIX   0
C8    1    0.195354    0.017097    0.614164    11.00000    0.01551    0.01792 =
         0.02133   -0.00516   -0.00137    0.00160
AFIX  43
H8    2    0.262561   -0.017002    0.587970    11.00000   -1.20000
AFIX   0
C9    1    0.103631    0.310180    0.658263    11.00000    0.01761    0.01693 =
         0.02379   -0.00469    0.00013    0.00028
C10   1    0.711959    0.294353    0.114131    11.00000    0.01635    0.01314 =
         0.01675   -0.00410   -0.00071   -0.00020
C11   1    0.628944    0.212587    0.173020    11.00000    0.01541    0.01317 =
         0.01555   -0.00291    0.00028    0.00088
AFIX  13
H11   2    0.538132    0.241367    0.173398    11.00000   -1.20000
AFIX   0
C12   1    0.628222    0.090622    0.156374    11.00000    0.01607    0.01205 =
         0.01386   -0.00152    0.00228   -0.00063
C13   1    0.723683    0.013526    0.182212    11.00000    0.01798    0.01493 =
         0.01677   -0.00255   -0.00295    0.00025
AFIX  43
H13   2    0.787774    0.036117    0.212333    11.00000   -1.20000
AFIX   0
C14   1    0.725154   -0.096369    0.163934    11.00000    0.01621    0.01465 =
         0.01872   -0.00328   -0.00062    0.00074
AFIX  43
H14   2    0.791065   -0.148614    0.180862    11.00000   -1.20000
AFIX   0
C15   1    0.630548   -0.129733    0.121045    11.00000    0.01651    0.01237 =
         0.01709   -0.00194    0.00240   -0.00140
C16   1    0.532829   -0.054472    0.096434    11.00000    0.01628    0.01484 =
         0.01905   -0.00287   -0.00193   -0.00284
AFIX  43
H16   2    0.467330   -0.078230    0.067651    11.00000   -1.20000
AFIX   0
C17   1    0.531847    0.055871    0.114334    11.00000    0.01367    0.01423 =
         0.02002   -0.00057   -0.00017    0.00021
AFIX  43
H17   2    0.465276    0.107696    0.097849    11.00000   -1.20000
AFIX   0
C18   1    0.633210   -0.246748    0.099018    11.00000    0.01833    0.01504 =
         0.02613   -0.00596   -0.00108   -0.00013
C19   1    0.490984    0.332805    0.416226    11.00000    0.01497    0.01394 =
         0.01682   -0.00395   -0.00087    0.00033
C20   1    0.412508    0.395559    0.352896    11.00000    0.01733    0.01491 =
         0.01660   -0.00435   -0.00336    0.00139
AFIX  13
H20   2    0.321531    0.366255    0.360247    11.00000   -1.20000
AFIX   0
C21   1    0.410238    0.525135    0.350127    11.00000    0.01700    0.01549 =
         0.01421   -0.00303   -0.00380    0.00151
C22   1    0.507962    0.594821    0.311644    11.00000    0.01878    0.01835 =
         0.01403   -0.00294    0.00003    0.00245
AFIX  43
H22   2    0.577718    0.561239    0.287142    11.00000   -1.20000
AFIX   0
C23   1    0.503673    0.713248    0.309006    11.00000    0.01824    0.01796 =
         0.01579   -0.00057    0.00147   -0.00056
AFIX  43
H23   2    0.570407    0.760612    0.282848    11.00000   -1.20000
AFIX   0
C24   1    0.401182    0.762145    0.344855    11.00000    0.01809    0.01448 =
         0.01657   -0.00201   -0.00375    0.00113
C25   1    0.302281    0.693547    0.382252    11.00000    0.01542    0.01726 =
         0.02091   -0.00382   -0.00035    0.00145
AFIX  43
H25   2    0.231879    0.727338    0.406071    11.00000   -1.20000
AFIX   0
C26   1    0.306922    0.575233    0.384620    11.00000    0.01496    0.01638 =
         0.02052   -0.00185   -0.00088   -0.00060
AFIX  43
H26   2    0.239171    0.528176    0.409937    11.00000   -1.20000
AFIX   0
C27   1    0.397926    0.889923    0.342767    11.00000    0.01797    0.01598 =
         0.02546   -0.00311    0.00034   -0.00034
C28   1    0.209207    0.396906    0.119681    11.00000    0.01603    0.01139 =
         0.02005    0.00163   -0.00124   -0.00023
C29   1    0.128798    0.452360    0.178647    11.00000    0.01577    0.01577 =
         0.01568    0.00055   -0.00017   -0.00152
AFIX  13
H29   2    0.037464    0.424568    0.180103    11.00000   -1.20000
AFIX   0
C30   1    0.129778    0.582689    0.160328    11.00000    0.01691    0.01547 =
         0.01422   -0.00226    0.00195   -0.00019
C31   1    0.226972    0.647597    0.183841    11.00000    0.01855    0.01980 =
         0.01622   -0.00329   -0.00194    0.00010
AFIX  43
H31   2    0.291789    0.610803    0.213759    11.00000   -1.20000
AFIX   0
C32   1    0.229050    0.766124    0.163517    11.00000    0.01911    0.01805 =
         0.02311   -0.00601    0.00232   -0.00279
AFIX  43
H32   2    0.295738    0.810399    0.179213    11.00000   -1.20000
AFIX   0
C33   1    0.133733    0.820099    0.120252    11.00000    0.02165    0.01472 =
         0.02180   -0.00425    0.00566    0.00095
C34   1    0.035088    0.756451    0.097404    11.00000    0.01817    0.01829 =
         0.02337   -0.00236   -0.00070    0.00493
AFIX  43
H34   2   -0.030004    0.793452    0.067789    11.00000   -1.20000
AFIX   0
C35   1    0.032974    0.637796    0.118500    11.00000    0.01591    0.01798 =
         0.02093   -0.00434   -0.00031    0.00004
AFIX  43
H35   2   -0.035357    0.593851    0.104188    11.00000   -1.20000
AFIX   0
C36   1    0.139323    0.947520    0.096995    11.00000    0.02572    0.01654 =
         0.03579   -0.00269    0.00433    0.00046
HKLF 4


REM  18bek76z in P-1
REM wR2 = 0.0802, GooF = S = 1.046, Restrained GooF = 1.063 for all data
REM R1 = 0.0315 for 10302 Fo > 4sig(Fo) and 0.0336 for all 10989 data
REM 682 parameters refined using 94 restraints

END

WGHT      0.0386      2.0295

REM Instructions for potential hydrogen bonds
EQIV $1 -x+1, -y, -z+1
HTAB O1 Cl5_$1
HTAB O1 O2_$1
HTAB O2 O3
HTAB O3 Cl11
HTAB O3 O4
EQIV $2 -x, -y, -z+1
HTAB O4 O1_$2
HTAB C2 Cl8_$1
HTAB C20 Cl2_$2
HTAB C20 O4

REM Highest difference peak  1.416,  deepest hole -0.484,  1-sigma level  0.065
Q1    1   0.2174  0.2672  0.1872  11.00000  0.05    1.42
Q2    1  -0.0811 -0.3593  0.5012  11.00000  0.05    0.64
Q3    1   0.5794  0.1414  0.4964  11.00000  0.05    0.63
Q4    1   0.7190 -0.2586  0.0488  11.00000  0.05    0.62
Q5    1   0.3768 -0.0496  0.1104  11.00000  0.05    0.62
Q6    1   0.8736 -0.2429  0.1127  11.00000  0.05    0.61
Q7    1   0.5171  0.3156  0.5838  11.00000  0.05    0.56
Q8    1  -0.1548  0.3310  0.5913  11.00000  0.05    0.55
Q9    1   0.3454  0.1213  0.5951  11.00000  0.05    0.55
Q10   1  -0.0169 -0.1388  0.4148  11.00000  0.05    0.54
Q11   1   0.1465  0.4141  0.0730  11.00000  0.05    0.53
Q12   1   0.0100  0.4420  0.2089  11.00000  0.05    0.50
Q13   1   0.4330  0.9028  0.4286  11.00000  0.05    0.50
Q14   1   0.6429 -0.1881  0.0306  11.00000  0.05    0.49
Q15   1   0.6362 -0.1808  0.1096  11.00000  0.05    0.48
Q16   1   0.3986  0.8229  0.3433  11.00000  0.05    0.48
Q17   1   0.2003  0.7544  0.1337  11.00000  0.05    0.48
Q18   1   0.4980  0.0873  0.5995  11.00000  0.05    0.43
Q19   1   0.0983  0.2397  0.6566  11.00000  0.05    0.42
Q20   1   0.1346  0.8781  0.1067  11.00000  0.05    0.41
Q21   1   0.7239 -0.0445  0.1612  11.00000  0.05    0.41
Q22   1   0.6996 -0.0630  0.1411  11.00000  0.05    0.41
Q23   1   0.1809  0.4342  0.1510  11.00000  0.05    0.40
Q24   1   0.1643  0.6208  0.1786  11.00000  0.05    0.39
Q25   1   0.3743  0.4670  0.1525  11.00000  0.05    0.39
Q26   1   0.6401  0.1527  0.1607  11.00000  0.05    0.39
Q27   1   0.1587  0.9303  0.0189  11.00000  0.05    0.38
Q28   1   0.6877 -0.1014  0.1379  11.00000  0.05    0.37
Q29   1   0.6726  0.2543  0.1461  11.00000  0.05    0.37
Q30   1   0.5799 -0.0957  0.1160  11.00000  0.05    0.37
Q31   1   0.1337  0.5199  0.1695  11.00000  0.05    0.36
Q32   1   0.6625  0.0473  0.1797  11.00000  0.05    0.35
Q33   1   0.0658  0.9862  0.0185  11.00000  0.05    0.35
Q34   1   0.4791  0.9623  0.3473  11.00000  0.05    0.35
Q35   1   0.3366  0.8948  0.4245  11.00000  0.05    0.35
Q36   1   0.4472  0.3640  0.3860  11.00000  0.05    0.34
Q37   1   0.5971  0.0793  0.1283  11.00000  0.05    0.33
Q38   1   0.2229  0.7107  0.1734  11.00000  0.05    0.33
Q39   1   0.0946 -0.1141  0.6475  11.00000  0.05    0.32
Q40   1   0.0943  0.6023  0.1341  11.00000  0.05    0.32
;
_shelx_res_checksum   99527

_shelx_hkl_file
;
  -1   0   0    0.04    0.00
  -1   0   0    0.04    0.01
  -1   0   0    0.04    0.01
   1   0   0    0.05    0.01
   1   0   0    0.03    0.00
  -2   0   0    9.03    0.16
  -2   0   0    9.13    0.17
  -2   0   0    8.83    0.17
   2   0   0    9.32    0.16
   2   0   0    8.99    0.16
  -3   0   0    0.03    0.02
  -3   0   0    0.04    0.02
  -3   0   0    0.02    0.02
   3   0   0    0.01    0.01
   3   0   0    0.00    0.01
  -4   0   0    3.11    0.08
  -4   0   0    3.13    0.09
  -4   0   0    3.21    0.09
   4   0   0    3.31    0.07
   4   0   0    3.38    0.07
  -5   0   0    0.04    0.02
  -5   0   0    0.04    0.02
  -5   0   0    0.03    0.02
   5   0   0    0.05    0.01
   5   0   0    0.08    0.01
  -6   0   0  122.83    2.04
  -6   0   0  118.97    2.07
  -6   0   0  121.80    2.07
   6   0   0  119.65    2.03
   6   0   0  122.50    2.08
   6   0   0  122.44    2.03
  -7   0   0    0.09    0.03
  -7   0   0    0.12    0.03
  -7   0   0    0.15    0.03
   7   0   0    0.20    0.02
   7   0   0    0.17    0.04
   7   0   0    0.17    0.02
  -8   0   0   22.51    0.47
  -8   0   0   22.83    0.43
  -8   0   0   22.44    0.47
   8   0   0   23.56    0.43
   8   0   0   23.09    0.43
   8   0   0   22.51    0.48
  -9   0   0   -0.01    0.03
  -9   0   0    0.01    0.02
   9   0   0    0.01    0.02
   9   0   0    0.01    0.03
   9   0   0    0.01    0.02
 -10   0   0    6.41    0.21
 -10   0   0    6.61    0.21
  10   0   0    6.55    0.22
 -11   0   0    0.14    0.05
 -11   0   0    0.09    0.04
  11   0   0    0.07    0.03
  11   0   0    0.11    0.05
 -12   0   0    0.92    0.11
 -12   0   0    1.07    0.10
  12   0   0    0.83    0.07
  12   0   0    0.87    0.11
 -13   0   0    0.43    0.08
 -13   0   0    0.32    0.07
  13   0   0    0.35    0.05
  13   0   0    0.34    0.08
  13  -1   0    0.92    0.07
  13  -1   0    1.03    0.11
 -13   1   0    1.14    0.12
 -13   1   0    1.11    0.12
  12  -1   0    0.64    0.10
  12  -1   0    0.70    0.06
 -12   1   0    0.61    0.08
 -12   1   0    0.55    0.09
  11  -1   0    2.47    0.09
  11  -1   0    2.42    0.14
 -11   1   0    2.47    0.13
 -11   1   0    2.36    0.13
  10  -1   0    8.35    0.25
 -10   1   0    8.71    0.25
 -10   1   0    8.71    0.25
   9  -1   0    1.07    0.05
   9  -1   0    1.09    0.05
   9  -1   0    1.00    0.09
  -9   1   0    0.93    0.07
  -9   1   0    1.07    0.08
  -9   1   0    0.94    0.07
   8  -1   0    0.47    0.03
   8  -1   0    0.47    0.06
   8  -1   0    0.44    0.03
  -8   1   0    0.59    0.06
  -8   1   0    0.46    0.06
  -8   1   0    0.50    0.05
   7  -1   0    7.54    0.20
   7  -1   0    7.84    0.15
   7  -1   0    7.78    0.15
  -7   1   0    7.93    0.20
  -7   1   0    7.68    0.18
  -7   1   0    7.61    0.20
   6  -1   0   11.79    0.21
   6  -1   0   11.85    0.21
   6  -1   0   11.67    0.26
  -6   1   0   11.20    0.24
  -6   1   0   11.59    0.26
  -6   1   0   11.29    0.26
  -5   1   0    1.05    0.05
  -5   1   0    0.97    0.05
  -5   1   0    0.97    0.05
  -4   1   0  119.76    2.02
  -4   1   0  117.13    2.03
  -4   1   0  123.42    2.03
  -3   1   0   38.72    0.67
  -3   1   0   38.51    0.67
  -3   1   0   38.64    0.67
  -2   1   0   26.00    0.45
  -2   1   0   25.20    0.44
  -2   1   0   25.40    0.45
   1  -1   0    6.97    0.13
   1  -1   0    7.08    0.12
  -1   1   0    6.91    0.12
  -1   1   0    6.86    0.13
  -1   1   0    6.69    0.13
   0  -1   0    5.60    0.11
   0  -1   0    6.29    0.11
   0  -1   0    5.69    0.11
   0  -1   0    6.30    0.11
   0   1   0    6.18    0.11
   0   1   0    6.27    0.11
   0   1   0    4.78    0.11
   0   1   0    5.69    0.11
   0   1   0    6.18    0.11
  -1  -1   0   29.00    0.51
  -1  -1   0   30.00    0.51
  -1  -1   0   29.77    0.50
  -1  -1   0   29.93    0.51
  -1  -1   0   30.58    0.51
   1   1   0   29.43    0.51
   1   1   0   30.18    0.51
   1   1   0   29.76    0.51
  -2  -1   0    0.10    0.02
  -2  -1   0    0.12    0.01
  -2  -1   0    0.10    0.01
  -2  -1   0    0.08    0.01
  -2  -1   0    0.10    0.02
  -2  -1   0    0.11    0.02
   2   1   0    0.11    0.02
   2   1   0    0.14    0.02
   2   1   0    0.11    0.01
   2   1   0    0.13    0.01
  -3  -1   0    0.80    0.02
  -3  -1   0    0.72    0.03
  -3  -1   0    0.73    0.03
   3   1   0    0.85    0.03
   3   1   0    0.91    0.03
   3   1   0    0.89    0.03
   3   1   0    0.76    0.03
  -4  -1   0  388.89    6.38
  -4  -1   0  381.46    6.56
  -4  -1   0  390.93    6.41
  -4  -1   0  379.94    6.37
  -4  -1   0  366.65    6.51
   4   1   0  387.57    6.50
   4   1   0  385.27    6.49
  -5  -1   0    2.47    0.06
  -5  -1   0    2.61    0.09
  -5  -1   0    2.64    0.09
   5   1   0    2.59    0.08
   5   1   0    2.58    0.08
  -6  -1   0    0.02    0.02
  -6  -1   0    0.13    0.02
   6   1   0    0.06    0.02
   6   1   0    0.02    0.02
   6   1   0    0.06    0.02
  -7  -1   0   19.61    0.41
  -7  -1   0   20.56    0.37
   7   1   0   19.97    0.39
   7   1   0   20.45    0.43
   7   1   0   20.57    0.39
  -8  -1   0    0.38    0.05
  -8  -1   0    0.56    0.06
   8   1   0    0.46    0.04
   8   1   0    0.41    0.06
   8   1   0    0.43    0.04
   8   1   0    0.50    0.04
  -9  -1   0    0.47    0.07
  -9  -1   0    0.52    0.07
   9   1   0    0.45    0.05
   9   1   0    0.46    0.07
 -10  -1   0   19.42    0.45
 -10  -1   0   19.54    0.45
  10   1   0   20.10    0.46
 -11  -1   0    1.57    0.11
 -11  -1   0    1.61    0.11
  11   1   0    1.69    0.09
  11   1   0    1.76    0.12
 -12  -1   0    4.68    0.20
 -12  -1   0    5.13    0.21
  12   1   0    4.79    0.21
  12   1   0    4.72    0.16
 -13  -1   0    0.96    0.11
 -13  -1   0    0.82    0.10
  13   1   0    0.99    0.08
  13   1   0    0.78    0.10
  13  -2   0    3.78    0.12
  13  -2   0    3.96    0.19
 -13   2   0    4.10    0.19
 -13   2   0    4.06    0.19
  12  -2   0    0.67    0.05
  12  -2   0    0.66    0.09
 -12   2   0    0.70    0.09
 -12   2   0    0.71    0.09
  11  -2   0    3.71    0.10
  11  -2   0    3.41    0.16
 -11   2   0    3.45    0.15
 -11   2   0    3.62    0.16
  10  -2   0    2.83    0.14
  10  -2   0    2.83    0.12
  10  -2   0    3.01    0.08
  10  -2   0    2.93    0.09
 -10   2   0    2.86    0.13
 -10   2   0    3.22    0.14
   9  -2   0    1.55    0.05
   9  -2   0    1.52    0.10
  -9   2   0    1.46    0.09
  -9   2   0    1.55    0.09
  -9   2   0    1.46    0.09
   8  -2   0    1.11    0.04
   8  -2   0    1.14    0.04
   8  -2   0    1.05    0.07
  -8   2   0    0.99    0.07
  -8   2   0    1.08    0.07
  -8   2   0    1.07    0.07
   7  -2   0   43.93    0.81
  -7   2   0   44.02    0.80
  -7   2   0   43.48    0.81
  -7   2   0   43.60    0.80
   6  -2   0    0.52    0.05
  -6   2   0    0.46    0.04
  -6   2   0    0.49    0.04
  -6   2   0    0.54    0.04
   5  -2   0    1.78    0.07
  -5   2   0    1.69    0.07
  -5   2   0    1.73    0.07
  -5   2   0    1.63    0.07
  -4   2   0   54.73    0.94
  -4   2   0   54.15    0.94
  -4   2   0   53.58    0.94
  -3   2   0   91.29    1.55
  -3   2   0   93.19    1.55
  -3   2   0   90.52    1.55
   2  -2   0   35.23    0.59
   2  -2   0   35.16    0.59
   2  -2   0   34.77    0.61
  -2   2   0   34.73    0.61
  -2   2   0   35.18    0.61
  -2   2   0   35.64    0.60
   1  -2   0   22.68    0.40
   1  -2   0   22.88    0.39
   1  -2   0   22.90    0.38
   1  -2   0   22.93    0.38
   1  -2   0   21.94    0.39
  -1   2   0   22.70    0.38
  -1   2   0   22.40    0.39
  -1   2   0   22.55    0.38
  -1   2   0   22.57    0.38
  -1   2   0   22.15    0.40
   0  -2   0   58.78    0.99
   0  -2   0   57.91    1.01
   0  -2   0   59.63    0.99
   0  -2   0   59.05    0.99
   0   2   0   57.37    0.99
   0   2   0   59.15    0.99
   0   2   0   57.97    0.99
   0   2   0   60.37    1.00
   0   2   0   58.30    0.99
  -1  -2   0   10.45    0.18
  -1  -2   0    9.72    0.19
  -1  -2   0   10.13    0.18
  -1  -2   0   10.18    0.19
  -1  -2   0    9.89    0.19
   1   2   0    9.86    0.19
   1   2   0   10.14    0.18
   1   2   0    9.92    0.19
  -2  -2   0    0.26    0.02
  -2  -2   0    0.25    0.02
  -2  -2   0    0.33    0.01
  -2  -2   0    0.27    0.01
  -2  -2   0    0.22    0.02
  -2  -2   0    0.23    0.02
  -2  -2   0    0.25    0.02
   2   2   0    0.30    0.02
   2   2   0    0.26    0.02
   2   2   0    0.26    0.02
  -3  -2   0   80.17    1.36
  -3  -2   0   80.31    1.37
  -3  -2   0   81.55    1.36
  -3  -2   0   78.26    1.36
  -3  -2   0   81.23    1.35
   3   2   0   80.93    1.36
   3   2   0   81.09    1.36
   3   2   0   78.62    1.36
  -4  -2   0   31.05    0.52
  -4  -2   0   31.00    0.56
  -4  -2   0   30.74    0.54
  -4  -2   0   31.18    0.54
  -4  -2   0   31.70    0.57
   4   2   0   31.00    0.55
   4   2   0   31.21    0.52
   4   2   0   31.17    0.56
   4   2   0   31.00    0.56
  -5  -2   0   15.81    0.29
  -5  -2   0   15.71    0.32
  -5  -2   0   15.98    0.29
  -5  -2   0   16.21    0.28
  -5  -2   0   15.69    0.32
   5   2   0   15.83    0.32
   5   2   0   15.71    0.31
   5   2   0   16.03    0.31
  -6  -2   0    3.95    0.13
  -6  -2   0    3.68    0.12
  -6  -2   0    4.01    0.08
  -6  -2   0    3.96    0.08
  -6  -2   0    3.78    0.08
   6   2   0    3.81    0.13
   6   2   0    3.77    0.11
   6   2   0    3.86    0.08
   6   2   0    3.86    0.11
  -7  -2   0    0.82    0.03
  -7  -2   0    0.66    0.06
  -7  -2   0    0.95    0.06
   7   2   0    0.81    0.05
   7   2   0    0.81    0.07
   7   2   0    0.82    0.05
   7   2   0    0.80    0.03
  -8  -2   0    0.96    0.07
  -8  -2   0    0.92    0.07
   8   2   0    0.99    0.06
   8   2   0    0.98    0.08
  -9  -2   0   22.79    0.49
  -9  -2   0   22.78    0.49
   9   2   0   22.38    0.46
   9   2   0   23.20    0.50
 -10  -2   0    2.56    0.13
 -10  -2   0    2.37    0.12
  10   2   0    2.67    0.14
 -11  -2   0    0.21    0.06
 -11  -2   0    0.31    0.06
  11   2   0    0.22    0.06
  11   2   0    0.25    0.05
 -12  -2   0    4.83    0.20
 -12  -2   0    4.37    0.19
  12   2   0    4.55    0.20
  12   2   0    4.70    0.16
 -13  -2   0    1.81    0.13
 -13  -2   0    2.08    0.15
  13   2   0    1.83    0.11
  13   2   0    1.71    0.14
  13  -3   0   14.59    0.29
  13  -3   0   15.04    0.40
  13  -3   0   14.72    0.40
 -13   3   0   14.10    0.39
  12  -3   0    0.03    0.04
  12  -3   0    0.03    0.02
 -12   3   0    0.03    0.04
 -12   3   0   -0.01    0.04
  11  -3   0    0.12    0.05
  11  -3   0    0.15    0.02
 -11   3   0    0.09    0.05
 -11   3   0    0.20    0.05
  10  -3   0    2.07    0.06
  10  -3   0    1.88    0.11
  10  -3   0    1.88    0.11
  10  -3   0    2.02    0.06
 -10   3   0    1.88    0.10
 -10   3   0    1.90    0.11
 -10   3   0    2.01    0.11
   9  -3   0   37.40    0.73
  -9   3   0   36.26    0.73
  -9   3   0   37.43    0.72
  -9   3   0   38.48    0.72
   8  -3   0    2.94    0.12
  -8   3   0    3.10    0.12
  -8   3   0    2.94    0.12
  -8   3   0    2.89    0.12
   7  -3   0    0.80    0.06
  -7   3   0    0.75    0.06
  -7   3   0    0.79    0.06
  -7   3   0    0.78    0.06
   6  -3   0    9.40    0.22
  -6   3   0    9.28    0.21
  -6   3   0    9.10    0.22
  -6   3   0    9.45    0.22
   5  -3   0    2.32    0.09
   5  -3   0    2.24    0.08
  -5   3   0    2.00    0.08
  -5   3   0    2.19    0.08
  -5   3   0    2.42    0.09
   4  -3   0   10.57    0.22
   4  -3   0   10.13    0.21
  -4   3   0   10.18    0.22
  -4   3   0   10.03    0.21
  -4   3   0   10.28    0.22
   3  -3   0   62.80    1.08
   3  -3   0   65.26    1.09
   3  -3   0   64.57    1.10
   3  -3   0   64.89    1.08
  -3   3   0   63.58    1.11
  -3   3   0   63.30    1.10
  -3   3   0   64.65    1.08
   2  -3   0   21.72    0.40
   2  -3   0   21.79    0.39
   2  -3   0   22.24    0.38
  -2   3   0   22.97    0.37
  -2   3   0   22.45    0.37
  -2   3   0   22.02    0.41
  -2   3   0   22.28    0.38
   1  -3   0    1.72    0.05
   1  -3   0    1.78    0.06
   1  -3   0    1.75    0.05
  -1   3   0    1.77    0.05
  -1   3   0    1.72    0.06
  -1   3   0    1.86    0.05
  -1   3   0    1.80    0.05
   0  -3   0  112.50    1.98
   0  -3   0  115.69    1.94
   0  -3   0  110.89    1.92
   0  -3   0  116.84    1.98
   0  -3   0  114.00    1.92
   0   3   0  115.13    1.92
   0   3   0  116.24    1.94
   0   3   0  115.15    1.97
   0   3   0  114.42    1.94
   0   3   0  112.55    1.95
   0   3   0  117.36    1.92
  -1  -3   0    6.03    0.14
  -1  -3   0    6.31    0.14
  -1  -3   0    6.10    0.12
  -1  -3   0    6.26    0.14
   1   3   0    6.31    0.14
   1   3   0    6.33    0.13
   1   3   0    6.36    0.14
  -2  -3   0    8.09    0.18
  -2  -3   0    8.29    0.17
  -2  -3   0    8.35    0.18
  -2  -3   0    8.51    0.15
  -2  -3   0    8.33    0.17
   2   3   0    8.22    0.18
   2   3   0    8.44    0.18
   2   3   0    8.51    0.15
  -3  -3   0    1.12    0.05
  -3  -3   0    1.04    0.05
  -3  -3   0    1.01    0.05
  -3  -3   0    1.12    0.05
  -3  -3   0    1.08    0.05
   3   3   0    1.03    0.05
   3   3   0    1.02    0.05
  -4  -3   0  191.21    3.24
  -4  -3   0  182.92    3.24
  -4  -3   0  191.27    3.23
  -4  -3   0  190.08    3.24
  -4  -3   0  196.31    3.21
   4   3   0  194.29    3.26
   4   3   0  187.61    3.21
   4   3   0  198.72    3.23
  -5  -3   0   33.20    0.63
  -5  -3   0   34.64    0.63
  -5  -3   0   33.29    0.60
  -5  -3   0   34.15    0.60
   5   3   0   34.19    0.63
   5   3   0   34.82    0.62
   5   3   0   34.10    0.63
  -6  -3   0    8.86    0.19
  -6  -3   0    8.97    0.22
  -6  -3   0    8.85    0.22
  -6  -3   0    8.85    0.19
   6   3   0    8.72    0.22
   6   3   0    8.87    0.21
   6   3   0    9.06    0.20
   6   3   0    8.95    0.21
  -7  -3   0    6.74    0.14
  -7  -3   0    6.18    0.18
  -7  -3   0    6.33    0.18
  -7  -3   0    6.15    0.13
   7   3   0    6.30    0.19
   7   3   0    6.38    0.17
  -8  -3   0   10.27    0.27
  -8  -3   0   10.30    0.26
   8   3   0   10.32    0.25
   8   3   0   10.31    0.27
  -9  -3   0    0.60    0.07
  -9  -3   0    0.59    0.07
   9   3   0    0.58    0.08
   9   3   0    0.59    0.06
 -10  -3   0    0.22    0.05
 -10  -3   0    0.23    0.05
  10   3   0    0.13    0.05
 -11  -3   0    1.04    0.09
 -11  -3   0    0.94    0.10
  11   3   0    0.97    0.10
  11   3   0    1.10    0.08
 -12  -3   0    0.82    0.10
 -12  -3   0    1.13    0.12
  12   3   0    1.05    0.11
  12   3   0    0.91    0.08
 -13  -3   0    3.71    0.19
 -13  -3   0    3.86    0.19
  13   3   0    3.79    0.16
  13   3   0    3.70    0.19
  13  -4   0    0.11    0.06
  13  -4   0    0.06    0.06
 -13   4   0    0.00    0.05
  12  -4   0    8.20    0.27
  12  -4   0    8.39    0.27
 -12   4   0    8.64    0.27
  11  -4   0    0.29    0.06
  11  -4   0    0.35    0.07
  11  -4   0    0.42    0.07
 -11   4   0    0.31    0.06
 -11   4   0    0.34    0.06
 -11   4   0    0.28    0.06
  10  -4   0    1.19    0.09
  10  -4   0    1.01    0.08
 -10   4   0    1.16    0.09
 -10   4   0    1.02    0.09
 -10   4   0    1.15    0.09
   9  -4   0   11.79    0.29
   9  -4   0   11.83    0.30
  -9   4   0   11.93    0.29
  -9   4   0   11.36    0.30
  -9   4   0   11.47    0.29
   8  -4   0    1.06    0.07
   8  -4   0    0.97    0.07
  -8   4   0    1.01    0.07
  -8   4   0    1.07    0.08
  -8   4   0    0.97    0.07
   7  -4   0    5.78    0.16
   7  -4   0    6.14    0.18
  -7   4   0    5.98    0.18
  -7   4   0    5.90    0.16
  -7   4   0    5.78    0.17
   6  -4   0   13.66    0.30
   6  -4   0   14.07    0.29
  -6   4   0   13.13    0.30
  -6   4   0   13.88    0.31
  -6   4   0   14.00    0.29
   5  -4   0   37.86    0.65
   5  -4   0   38.82    0.68
   5  -4   0   39.44    0.71
  -5   4   0   38.02    0.70
  -5   4   0   38.36    0.68
  -5   4   0   37.73    0.71
   4  -4   0   10.40    0.21
   4  -4   0   10.66    0.20
   4  -4   0   10.67    0.23
  -4   4   0   10.56    0.21
  -4   4   0   10.11    0.23
  -4   4   0   10.70    0.24
   3  -4   0   15.22    0.30
   3  -4   0   15.30    0.28
   3  -4   0   15.09    0.28
   3  -4   0   15.32    0.28
  -3   4   0   15.31    0.27
  -3   4   0   14.91    0.31
   2  -4   0   37.99    0.64
   2  -4   0   37.59    0.67
   2  -4   0   38.56    0.67
   2  -4   0   38.49    0.68
  -2   4   0   38.90    0.65
  -2   4   0   37.96    0.68
  -2   4   0   38.04    0.65
   1  -4   0   15.00    0.29
   1  -4   0   14.84    0.28
   1  -4   0   15.10    0.29
   1  -4   0   15.19    0.29
  -1   4   0   14.70    0.28
  -1   4   0   15.49    0.28
  -1   4   0   14.57    0.29
  -1   4   0   14.59    0.28
   0  -4   0    8.99    0.16
   0  -4   0    9.14    0.19
   0  -4   0    8.89    0.19
   0   4   0    9.10    0.19
   0   4   0    9.25    0.16
   0   4   0    9.19    0.16
   0   4   0    9.05    0.19
  -1  -4   0   41.47    0.71
  -1  -4   0   41.74    0.73
  -1  -4   0   41.73    0.73
  -1  -4   0   41.19    0.74
   1   4   0   41.88    0.73
   1   4   0   41.28    0.72
   1   4   0   42.30    0.74
  -2  -4   0   29.56    0.50
  -2  -4   0   29.08    0.54
  -2  -4   0   28.41    0.53
  -2  -4   0   28.34    0.53
  -2  -4   0   28.89    0.51
   2   4   0   28.99    0.54
   2   4   0   29.27    0.50
  -3  -4   0    3.02    0.10
  -3  -4   0    3.05    0.10
  -3  -4   0    2.96    0.09
  -3  -4   0    3.18    0.09
  -3  -4   0    3.06    0.07
   3   4   0    2.90    0.09
   3   4   0    2.84    0.10
  -4  -4   0    4.47    0.13
  -4  -4   0    4.57    0.12
  -4  -4   0    4.63    0.13
  -4  -4   0    4.62    0.13
  -4  -4   0    4.74    0.12
   4   4   0    4.51    0.13
   4   4   0    4.33    0.12
  -5  -4   0   44.94    0.82
  -5  -4   0   44.70    0.80
  -5  -4   0   44.21    0.80
  -5  -4   0   44.80    0.81
  -5  -4   0   46.00    0.81
   5   4   0   45.09    0.81
   5   4   0   44.66    0.82
   5   4   0   44.97    0.82
  -6  -4   0    7.73    0.20
  -6  -4   0    7.49    0.20
  -6  -4   0    7.50    0.17
  -6  -4   0    7.21    0.17
   6   4   0    7.42    0.19
   6   4   0    7.55    0.20
   6   4   0    7.28    0.20
   6   4   0    7.60    0.20
  -7  -4   0    0.69    0.06
  -7  -4   0    0.66    0.06
  -7  -4   0    0.76    0.05
  -7  -4   0    0.69    0.04
   7   4   0    0.74    0.06
   7   4   0    0.61    0.06
  -8  -4   0    0.74    0.07
  -8  -4   0    0.93    0.04
  -8  -4   0    0.92    0.07
   8   4   0    0.80    0.08
   8   4   0    0.77    0.07
  -9  -4   0   26.48    0.56
  -9  -4   0   26.06    0.55
   9   4   0   26.70    0.55
   9   4   0   26.46    0.57
 -10  -4   0    0.31    0.06
 -10  -4   0    0.26    0.06
  10   4   0    0.29    0.06
 -11  -4   0    2.99    0.15
 -11  -4   0    2.93    0.15
  11   4   0    2.94    0.16
  11   4   0    3.01    0.14
 -12  -4   0   14.80    0.40
 -12  -4   0   15.48    0.41
  12   4   0   14.92    0.38
  12   4   0   14.98    0.41
 -13  -4   0    2.65    0.17
 -13  -4   0    2.76    0.16
  13   4   0    2.62    0.17
  13   4   0    2.68    0.14
  13  -5   0    0.16    0.06
 -13   5   0    0.08    0.06
  12  -5   0    2.04    0.14
  12  -5   0    2.29    0.14
 -12   5   0    2.49    0.14
  11  -5   0    2.73    0.14
  11  -5   0    2.62    0.14
  11  -5   0    2.67    0.13
 -11   5   0    2.94    0.14
 -11   5   0    2.58    0.14
  10  -5   0    0.92    0.09
  10  -5   0    0.62    0.07
 -10   5   0    0.83    0.09
 -10   5   0    0.62    0.07
 -10   5   0    0.67    0.08
   9  -5   0    4.62    0.16
   9  -5   0    4.61    0.17
  -9   5   0    4.64    0.17
  -9   5   0    4.65    0.17
  -9   5   0    4.83    0.16
   8  -5   0    6.48    0.19
   8  -5   0    6.63    0.20
   8  -5   0    6.80    0.13
  -8   5   0    6.31    0.20
  -8   5   0    6.85    0.19
  -8   5   0    6.72    0.20
   7  -5   0    1.23    0.04
   7  -5   0    1.16    0.07
   7  -5   0    1.10    0.07
   7  -5   0    1.24    0.04
  -7   5   0    1.25    0.08
  -7   5   0    1.12    0.07
  -7   5   0    1.09    0.06
   6  -5   0  104.55    1.81
   6  -5   0  105.92    1.78
   6  -5   0  106.48    1.75
   6  -5   0  102.27    1.75
  -6   5   0  105.06    1.81
  -6   5   0  101.15    1.82
  -6   5   0  105.60    1.78
   5  -5   0    5.56    0.13
   5  -5   0    5.94    0.13
   5  -5   0    5.73    0.14
   5  -5   0    5.75    0.16
  -5   5   0    5.67    0.17
  -5   5   0    5.91    0.14
   4  -5   0    6.87    0.15
   4  -5   0    6.68    0.17
   4  -5   0    7.09    0.15
   4  -5   0    6.99    0.15
  -4   5   0    7.02    0.15
  -4   5   0    6.64    0.18
   3  -5   0    9.87    0.22
   3  -5   0    9.63    0.20
   3  -5   0    9.77    0.20
   3  -5   0    9.64    0.18
  -3   5   0    9.67    0.23
   2  -5   0    0.70    0.04
   2  -5   0    0.92    0.05
   2  -5   0    0.78    0.05
   2  -5   0    0.77    0.05
  -2   5   0    0.83    0.04
  -2   5   0    0.71    0.05
  -2   5   0    0.73    0.04
   1  -5   0    1.80    0.07
   1  -5   0    1.86    0.07
   1  -5   0    1.66    0.07
   1  -5   0    1.66    0.07
  -1   5   0    1.74    0.06
  -1   5   0    1.78    0.06
  -1   5   0    1.71    0.06
  -1   5   0    1.73    0.07
   0  -5   0   98.05    1.68
   0  -5   0   92.97    1.69
   0  -5   0  100.08    1.68
   0   5   0   99.89    1.68
   0   5   0  100.22    1.65
   0   5   0  101.38    1.68
   0   5   0   98.74    1.68
   0   5   0   98.75    1.65
   0   5   0   98.75    1.68
  -1  -5   0  106.43    1.79
  -1  -5   0  104.58    1.79
  -1  -5   0  104.33    1.77
  -1  -5   0  105.23    1.80
   1   5   0  104.81    1.80
   1   5   0  105.00    1.79
   1   5   0  106.71    1.77
   1   5   0  106.02    1.78
  -2  -5   0    1.11    0.06
  -2  -5   0    1.04    0.04
  -2  -5   0    1.07    0.06
  -2  -5   0    1.02    0.04
   2   5   0    0.99    0.05
   2   5   0    1.01    0.04
   2   5   0    0.97    0.04
   2   5   0    0.97    0.06
  -3  -5   0    7.21    0.17
  -3  -5   0    7.07    0.14
  -3  -5   0    6.78    0.17
  -3  -5   0    7.06    0.18
  -3  -5   0    6.77    0.16
   3   5   0    6.98    0.17
   3   5   0    6.83    0.18
   3   5   0    6.96    0.16
  -4  -5   0    3.45    0.11
  -4  -5   0    3.48    0.07
  -4  -5   0    3.47    0.11
  -4  -5   0    3.28    0.12
   4   5   0    3.50    0.11
   4   5   0    3.26    0.12
   4   5   0    3.33    0.11
  -5  -5   0   24.86    0.48
  -5  -5   0   25.05    0.50
  -5  -5   0   27.40    0.52
  -5  -5   0   24.58    0.49
  -5  -5   0   24.88    0.49
   5   5   0   24.67    0.49
   5   5   0   24.92    0.49
   5   5   0   24.41    0.50
  -6  -5   0   11.70    0.28
  -6  -5   0   11.78    0.26
  -6  -5   0   11.67    0.28
   6   5   0   11.73    0.28
   6   5   0   11.68    0.27
   6   5   0   11.79    0.28
  -7  -5   0    2.17    0.10
  -7  -5   0    2.19    0.10
  -7  -5   0    2.16    0.08
   7   5   0    1.94    0.10
   7   5   0    2.12    0.10
  -8  -5   0    8.39    0.19
  -8  -5   0    8.34    0.24
  -8  -5   0    8.57    0.24
   8   5   0    8.57    0.24
   8   5   0    8.33    0.24
  -9  -5   0    0.31    0.06
  -9  -5   0    0.30    0.06
  -9  -5   0    0.34    0.04
   9   5   0    0.24    0.06
 -10  -5   0    1.71    0.11
 -10  -5   0    1.75    0.11
  10   5   0    1.88    0.12
 -11  -5   0    0.34    0.07
 -11  -5   0    0.47    0.07
  11   5   0    0.41    0.07
  11   5   0    0.44    0.08
 -12  -5   0    1.40    0.13
 -12  -5   0    1.26    0.12
  12   5   0    1.23    0.13
  12   5   0    1.43    0.11
 -13  -5   0    0.22    0.07
 -13  -5   0    0.21    0.07
  13   5   0    0.23    0.06
  13   5   0    0.15    0.06
  12  -6   0    6.29    0.23
  12  -6   0    6.37    0.24
 -12   6   0    6.50    0.24
 -12   6   0    6.44    0.32
  11  -6   0    0.00    0.04
  11  -6   0    0.08    0.05
 -11   6   0    0.07    0.05
 -11   6   0    0.03    0.05
  10  -6   0    1.51    0.11
  10  -6   0    1.21    0.09
  10  -6   0    1.46    0.10
 -10   6   0    1.42    0.10
 -10   6   0    1.40    0.11
   9  -6   0   26.44    0.47
   9  -6   0   26.08    0.53
   9  -6   0   25.09    0.46
   9  -6   0   26.74    0.56
  -9   6   0   26.30    0.56
  -9   6   0   25.60    0.55
   8  -6   0    0.54    0.07
   8  -6   0    0.51    0.04
   8  -6   0    0.59    0.06
   8  -6   0    0.51    0.03
  -8   6   0    0.58    0.07
  -8   6   0    0.49    0.06
   7  -6   0    0.30    0.05
   7  -6   0    0.30    0.03
   7  -6   0    0.26    0.03
   7  -6   0    0.27    0.04
  -7   6   0    0.26    0.05
   6  -6   0    4.21    0.12
   6  -6   0    4.18    0.14
   6  -6   0    4.23    0.11
   6  -6   0    4.39    0.11
  -6   6   0    4.34    0.15
   5  -6   0   13.78    0.30
   5  -6   0   12.92    0.27
   5  -6   0   13.76    0.26
   5  -6   0   13.54    0.27
  -5   6   0   13.04    0.31
   4  -6   0    5.97    0.15
   4  -6   0    6.01    0.16
   4  -6   0    5.92    0.13
   4  -6   0    6.01    0.15
  -4   6   0    6.00    0.17
   3  -6   0    3.32    0.07
   3  -6   0    3.34    0.10
   3  -6   0    3.18    0.10
   3  -6   0    3.12    0.11
  -3   6   0    3.32    0.08
  -3   6   0    3.20    0.11
  -3   6   0    3.28    0.08
   2  -6   0   11.13    0.25
   2  -6   0   11.10    0.24
   2  -6   0   11.80    0.25
   2  -6   0   11.28    0.25
  -2   6   0   11.44    0.26
  -2   6   0   11.34    0.23
  -2   6   0   11.51    0.23
   1  -6   0    4.16    0.13
   1  -6   0    4.16    0.12
   1  -6   0    4.27    0.13
   1  -6   0    4.13    0.12
  -1   6   0    4.20    0.11
  -1   6   0    4.53    0.12
  -1   6   0    4.16    0.12
  -1   6   0    4.03    0.11
   0  -6   0    3.09    0.10
   0  -6   0    3.24    0.11
   0  -6   0    3.21    0.11
   0   6   0    3.22    0.10
   0   6   0    3.44    0.10
   0   6   0    3.52    0.11
   0   6   0    3.40    0.07
   0   6   0    3.39    0.07
  -1  -6   0   36.49    0.68
  -1  -6   0   38.54    0.70
  -1  -6   0   36.92    0.64
  -1  -6   0   36.99    0.68
   1   6   0   38.15    0.64
   1   6   0   36.19    0.68
   1   6   0   37.54    0.67
  -2  -6   0   38.20    0.69
  -2  -6   0   36.98    0.70
  -2  -6   0   37.35    0.71
  -2  -6   0   37.20    0.66
  -2  -6   0   38.20    0.67
   2   6   0   37.68    0.70
   2   6   0   37.42    0.69
   2   6   0   38.54    0.66
   2   6   0   37.67    0.67
  -3  -6   0    5.23    0.13
  -3  -6   0    5.37    0.12
  -3  -6   0    5.49    0.16
  -3  -6   0    5.32    0.15
  -3  -6   0    5.21    0.15
   3   6   0    5.21    0.16
   3   6   0    5.56    0.14
   3   6   0    5.30    0.12
   3   6   0    5.34    0.15
  -4  -6   0   40.48    0.74
  -4  -6   0   40.54    0.75
  -4  -6   0   40.86    0.69
  -4  -6   0   39.44    0.75
  -4  -6   0   40.20    0.73
   4   6   0   39.96    0.75
   4   6   0   39.40    0.76
   4   6   0   40.49    0.73
  -5  -6   0    3.13    0.12
  -5  -6   0    3.45    0.11
  -5  -6   0    3.36    0.12
   5   6   0    3.07    0.12
   5   6   0    3.47    0.12
   5   6   0    3.21    0.13
  -6  -6   0    4.25    0.14
  -6  -6   0    4.19    0.15
  -6  -6   0    4.62    0.15
   6   6   0    4.55    0.15
   6   6   0    4.18    0.15
  -7  -6   0    0.16    0.04
  -7  -6   0    0.13    0.04
  -7  -6   0    0.08    0.03
   7   6   0    0.11    0.04
   7   6   0    0.08    0.03
  -8  -6   0    0.08    0.04
  -8  -6   0    0.07    0.03
  -8  -6   0    0.07    0.04
   8   6   0    0.04    0.04
   8   6   0    0.04    0.03
  -9  -6   0   22.56    0.50
  -9  -6   0   22.63    0.44
  -9  -6   0   22.21    0.50
   9   6   0   22.18    0.50
 -10  -6   0    1.18    0.10
 -10  -6   0    1.34    0.11
 -10  -6   0    1.24    0.06
  10   6   0    1.13    0.10
  10   6   0    1.36    0.11
 -11  -6   0    4.38    0.19
 -11  -6   0    4.17    0.19
  11   6   0    3.91    0.18
  11   6   0    4.05    0.19
 -12  -6   0   25.41    0.59
 -12  -6   0   25.75    0.60
  12   6   0   24.69    0.60
  12   6   0   25.32    0.58
  12  -7   0    8.78    0.29
  12  -7   0    8.46    0.28
 -12   7   0    8.20    0.29
  11  -7   0    0.59    0.04
  11  -7   0    0.42    0.09
  11  -7   0    0.69    0.09
 -11   7   0    0.69    0.09
  10  -7   0    0.08    0.05
  10  -7   0    0.10    0.05
  10  -7   0    0.10    0.02
 -10   7   0    0.10    0.05
   9  -7   0    1.44    0.10
   9  -7   0    1.20    0.06
  -9   7   0    1.35    0.11
   8  -7   0    0.62    0.07
   8  -7   0    0.67    0.05
  -8   7   0    0.65    0.09
   7  -7   0    0.97    0.08
   7  -7   0    0.89    0.05
  -7   7   0    0.74    0.08
   6  -7   0    7.00    0.20
   6  -7   0    6.92    0.17
   6  -7   0    7.23    0.17
   6  -7   0    7.03    0.17
  -6   7   0    7.20    0.22
   5  -7   0   20.79    0.41
   5  -7   0   20.74    0.41
   5  -7   0   21.52    0.44
   5  -7   0   20.62    0.38
  -5   7   0   20.96    0.45
   4  -7   0    3.23    0.11
   4  -7   0    3.15    0.07
   4  -7   0    3.08    0.10
   4  -7   0    3.18    0.12
  -4   7   0    3.19    0.13
   3  -7   0    6.48    0.18
   3  -7   0    6.30    0.17
   3  -7   0    6.53    0.17
   3  -7   0    6.48    0.16
  -3   7   0    6.42    0.14
  -3   7   0    6.64    0.14
  -3   7   0    6.24    0.18
   2  -7   0    9.78    0.23
   2  -7   0    9.15    0.23
   2  -7   0    9.92    0.23
   2  -7   0    9.80    0.22
  -2   7   0    9.56    0.21
  -2   7   0    9.73    0.21
  -2   7   0    9.58    0.24
   1  -7   0    6.49    0.18
   1  -7   0    6.59    0.18
   1  -7   0    6.40    0.17
  -1   7   0    6.68    0.16
  -1   7   0    6.71    0.17
  -1   7   0    6.71    0.18
  -1   7   0    6.87    0.17
   0  -7   0    0.65    0.06
   0  -7   0    0.72    0.06
   0   7   0    0.63    0.06
   0   7   0    0.64    0.05
   0   7   0    0.64    0.05
  -1  -7   0    9.75    0.23
  -1  -7   0    9.43    0.24
  -1  -7   0    9.43    0.23
   1   7   0    9.87    0.19
   1   7   0    9.45    0.24
   1   7   0   10.00    0.22
   1   7   0    9.58    0.23
  -2  -7   0   62.00    1.13
  -2  -7   0   61.92    1.12
  -2  -7   0   61.48    1.07
  -2  -7   0   63.76    1.12
  -2  -7   0   63.34    1.09
   2   7   0   63.13    1.12
   2   7   0   62.60    1.08
   2   7   0   63.24    1.09
  -3  -7   0   40.17    0.73
  -3  -7   0   41.98    0.73
  -3  -7   0   41.40    0.78
  -3  -7   0   39.89    0.77
  -3  -7   0   40.89    0.76
   3   7   0   42.28    0.77
   3   7   0   40.90    0.73
   3   7   0   41.44    0.73
  -4  -7   0   14.07    0.27
  -4  -7   0   14.20    0.32
  -4  -7   0   13.93    0.33
  -4  -7   0   13.67    0.32
  -4  -7   0   13.86    0.29
   4   7   0   13.40    0.29
   4   7   0   14.24    0.32
   4   7   0   13.89    0.33
  -5  -7   0    3.60    0.14
  -5  -7   0    3.63    0.13
  -5  -7   0    3.61    0.12
   5   7   0    3.73    0.13
   5   7   0    3.46    0.14
   5   7   0    3.46    0.13
  -6  -7   0    6.44    0.19
  -6  -7   0    6.50    0.20
  -6  -7   0    6.24    0.18
   6   7   0    6.44    0.19
   6   7   0    6.19    0.20
  -7  -7   0    0.03    0.04
  -7  -7   0    0.00    0.02
  -7  -7   0    0.00    0.03
   7   7   0    0.01    0.04
  -8  -7   0    0.86    0.07
  -8  -7   0    0.86    0.09
  -8  -7   0    0.80    0.08
   8   7   0    0.85    0.09
  -9  -7   0   52.27    0.94
  -9  -7   0   51.60    0.99
  -9  -7   0   51.30    1.00
   9   7   0   52.15    1.01
   9   7   0   50.20    1.00
 -10  -7   0    0.03    0.03
 -10  -7   0    0.05    0.05
 -10  -7   0    0.00    0.04
  10   7   0    0.00    0.04
  10   7   0    0.01    0.04
 -11  -7   0    0.25    0.07
 -11  -7   0    0.26    0.07
 -11  -7   0    0.31    0.03
  11   7   0    0.24    0.06
  11   7   0    0.20    0.07
 -12  -7   0    0.09    0.06
 -12  -7   0    0.09    0.06
  12   7   0    0.08    0.05
  12   7   0    0.13    0.06
  11  -8   0    1.37    0.11
  11  -8   0    1.41    0.06
  11  -8   0    1.19    0.13
 -11   8   0    1.34    0.12
  10  -8   0    1.66    0.13
  10  -8   0    1.83    0.08
  10  -8   0    1.90    0.12
 -10   8   0    1.93    0.13
   9  -8   0   33.49    0.61
   9  -8   0   32.68    0.68
  -9   8   0   33.13    0.71
   8  -8   0    0.18    0.05
   8  -8   0    0.18    0.03
  -8   8   0    0.21    0.06
   7  -8   0   -0.01    0.02
   7  -8   0    0.07    0.04
  -7   8   0   -0.02    0.04
   6  -8   0    0.54    0.06
   6  -8   0    0.52    0.05
  -6   8   0    0.44    0.07
   5  -8   0   85.51    1.49
   5  -8   0   85.60    1.51
  -5   8   0   84.09    1.53
   4  -8   0    0.05    0.03
   4  -8   0    0.09    0.03
  -4   8   0    0.03    0.03
   3  -8   0    9.51    0.24
   3  -8   0    9.44    0.24
  -3   8   0    9.45    0.20
  -3   8   0    9.50    0.20
  -3   8   0    9.38    0.25
   2  -8   0    3.53    0.13
   2  -8   0    3.44    0.13
  -2   8   0    3.54    0.11
  -2   8   0    3.54    0.13
  -2   8   0    3.76    0.12
   1  -8   0   27.38    0.53
   1  -8   0   27.56    0.54
   1  -8   0   27.68    0.54
  -1   8   0   27.05    0.53
  -1   8   0   25.56    0.51
   0  -8   0    0.05    0.03
   0  -8   0    0.04    0.03
   0  -8   0    0.04    0.02
   0   8   0    0.05    0.03
   0   8   0    0.05    0.02
  -1  -8   0   48.86    0.94
  -1  -8   0   51.58    0.93
  -1  -8   0   51.64    0.92
  -1  -8   0   51.12    0.95
   1   8   0   51.64    0.87
   1   8   0   52.07    0.94
   1   8   0   50.92    0.93
   1   8   0   50.82    0.92
  -2  -8   0    0.95    0.05
  -2  -8   0    0.92    0.07
  -2  -8   0    0.95    0.06
  -2  -8   0    0.78    0.07
  -2  -8   0    0.95    0.07
   2   8   0    0.88    0.07
   2   8   0    1.00    0.06
   2   8   0    1.01    0.07
   2   8   0    1.01    0.05
  -3  -8   0    9.86    0.22
  -3  -8   0   10.11    0.22
  -3  -8   0   10.15    0.26
  -3  -8   0   10.02    0.27
  -3  -8   0   10.49    0.26
   3   8   0   10.23    0.22
   3   8   0   10.09    0.22
   3   8   0    9.40    0.26
   3   8   0    9.82    0.25
  -4  -8   0   13.92    0.30
  -4  -8   0   14.18    0.33
  -4  -8   0   13.82    0.33
   4   8   0   14.00    0.30
   4   8   0   14.04    0.33
  -5  -8   0   85.65    1.53
  -5  -8   0   85.34    1.49
  -5  -8   0   84.28    1.51
   5   8   0   83.33    1.52
   5   8   0   86.54    1.49
  -6  -8   0   19.58    0.43
  -6  -8   0   19.45    0.42
  -6  -8   0   19.42    0.44
   6   8   0   19.88    0.42
  -7  -8   0    7.07    0.23
  -7  -8   0    7.16    0.21
  -7  -8   0    7.13    0.21
   7   8   0    7.19    0.22
   7   8   0    7.23    0.24
  -8  -8   0   12.45    0.31
  -8  -8   0   13.06    0.34
  -8  -8   0   12.78    0.33
   8   8   0   13.58    0.36
   8   8   0   13.37    0.34
  -9  -8   0    4.86    0.19
  -9  -8   0    4.99    0.17
  -9  -8   0    5.14    0.19
   9   8   0    5.11    0.20
   9   8   0    5.30    0.21
 -10  -8   0    0.02    0.03
 -10  -8   0    0.00    0.04
 -10  -8   0    0.00    0.05
  10   8   0   -0.01    0.05
  10   8   0   -0.01    0.04
 -11  -8   0    1.18    0.12
 -11  -8   0    1.07    0.07
 -11  -8   0    0.99    0.11
  11   8   0    0.85    0.10
  11   8   0    1.09    0.12
  11  -9   0    0.16    0.07
  11  -9   0    0.16    0.04
  11  -9   0    0.22    0.07
 -11   9   0    0.07    0.06
  10  -9   0    1.63    0.08
  10  -9   0    1.42    0.11
  10  -9   0    1.34    0.13
 -10   9   0    1.56    0.13
   9  -9   0   12.06    0.33
   9  -9   0   11.70    0.35
   9  -9   0   11.93    0.27
  -9   9   0   12.03    0.35
   8  -9   0    0.00    0.03
   8  -9   0    0.05    0.04
  -8   9   0    0.00    0.04
   7  -9   0    6.08    0.20
   7  -9   0    5.70    0.17
  -7   9   0    5.65    0.21
   6  -9   0    0.24    0.05
   6  -9   0    0.15    0.04
  -6   9   0    0.15    0.05
   5  -9   0    0.90    0.08
   5  -9   0    0.71    0.06
  -5   9   0    0.66    0.08
   4  -9   0    0.93    0.07
   4  -9   0    0.81    0.07
  -4   9   0    0.85    0.08
   3  -9   0    1.84    0.10
   3  -9   0    1.74    0.09
  -3   9   0    1.70    0.07
  -3   9   0    1.49    0.10
   2  -9   0   66.36    1.21
  -2   9   0   66.12    1.21
  -2   9   0   66.65    1.17
   1  -9   0   12.77    0.31
   1  -9   0   12.69    0.30
  -1   9   0   12.01    0.28
  -1   9   0   12.56    0.30
   0  -9   0    5.23    0.17
   0  -9   0    5.31    0.17
   0  -9   0    5.97    0.19
   0  -9   0    5.19    0.17
   0   9   0    5.30    0.16
   0   9   0    5.53    0.17
  -1  -9   0    2.26    0.12
  -1  -9   0    2.20    0.10
  -1  -9   0    2.19    0.11
  -1  -9   0    2.22    0.11
   1   9   0    2.34    0.10
   1   9   0    2.36    0.10
  -2  -9   0    9.72    0.26
  -2  -9   0    9.80    0.27
  -2  -9   0   10.13    0.24
  -2  -9   0    9.75    0.26
   2   9   0   10.32    0.24
   2   9   0    9.87    0.26
  -3  -9   0   43.99    0.84
  -3  -9   0   43.40    0.78
  -3  -9   0   43.59    0.79
  -3  -9   0   44.22    0.86
  -3  -9   0   43.72    0.84
   3   9   0   44.69    0.84
   3   9   0   44.52    0.80
   3   9   0   43.91    0.85
   3   9   0   43.85    0.79
  -4  -9   0    3.77    0.15
  -4  -9   0    3.39    0.14
  -4  -9   0    3.38    0.12
   4   9   0    3.54    0.15
   4   9   0    3.50    0.15
   4   9   0    3.48    0.12
  -5  -9   0   40.11    0.74
  -5  -9   0   39.23    0.78
  -5  -9   0   38.84    0.77
   5   9   0   39.10    0.78
   5   9   0   39.87    0.80
   5   9   0   39.59    0.74
  -6  -9   0    2.72    0.13
  -6  -9   0    2.83    0.12
  -6  -9   0    3.26    0.15
   6   9   0    3.26    0.15
   6   9   0    3.15    0.13
  -7  -9   0    1.55    0.10
  -7  -9   0    1.42    0.09
  -7  -9   0    1.47    0.11
   7   9   0    1.42    0.10
   7   9   0    1.59    0.12
  -8  -9   0    1.90    0.12
  -8  -9   0    1.83    0.12
  -8  -9   0    1.81    0.11
   8   9   0    2.08    0.13
   8   9   0    1.90    0.12
  -9  -9   0    5.48    0.21
  -9  -9   0    5.45    0.18
  -9  -9   0    5.19    0.20
   9   9   0    4.99    0.20
   9   9   0    4.69    0.21
 -10  -9   0    3.16    0.16
 -10  -9   0    3.05    0.13
 -10  -9   0    3.24    0.17
  10   9   0    2.89    0.17
  10   9   0    3.04    0.16
 -11  -9   0    1.05    0.11
 -11  -9   0    1.10    0.07
 -11  -9   0    1.10    0.12
  11   9   0    0.96    0.12
  11   9   0    1.16    0.11
  10 -10   0    0.80    0.10
  10 -10   0    0.72    0.07
  10 -10   0    0.61    0.10
 -10  10   0    0.75    0.10
   9 -10   0    0.82    0.07
   9 -10   0    0.87    0.11
   9 -10   0    0.95    0.10
  -9  10   0    0.67    0.10
   8 -10   0    0.66    0.09
   8 -10   0    0.82    0.07
   8 -10   0    0.73    0.09
  -8  10   0    0.61    0.09
   7 -10   0    1.46    0.10
   7 -10   0    1.42    0.09
  -7  10   0    1.47    0.12
   6 -10   0   12.96    0.33
   6 -10   0   11.97    0.30
  -6  10   0   11.90    0.34
   5 -10   0   18.04    0.40
   5 -10   0   18.29    0.42
  -5  10   0   18.06    0.44
   4 -10   0    6.06    0.20
   4 -10   0    6.44    0.20
  -4  10   0    6.45    0.13
  -4  10   0    6.39    0.22
  -4  10   0    6.30    0.13
   3 -10   0    2.36    0.12
   3 -10   0    2.41    0.12
  -3  10   0    2.32    0.12
  -3  10   0    2.35    0.09
   2 -10   0    3.68    0.15
   2 -10   0    3.83    0.15
  -2  10   0    3.73    0.15
  -2  10   0    3.66    0.12
   1 -10   0    5.78    0.19
   1 -10   0    6.22    0.19
   1 -10   0    5.90    0.20
  -1  10   0    5.95    0.17
  -1  10   0    6.19    0.19
   0 -10   0   23.89    0.51
   0 -10   0   24.48    0.53
   0 -10   0   24.15    0.50
   0  10   0   23.77    0.49
   0  10   0   24.06    0.50
  -1 -10   0   10.67    0.28
  -1 -10   0   11.03    0.27
  -1 -10   0   10.48    0.28
  -1 -10   0   10.73    0.30
   1  10   0   11.39    0.27
   1  10   0   11.05    0.28
  -2 -10   0    0.42    0.05
  -2 -10   0    0.48    0.07
  -2 -10   0    0.34    0.06
  -2 -10   0    0.46    0.07
   2  10   0    0.46    0.05
   2  10   0    0.44    0.06
  -3 -10   0    1.59    0.10
  -3 -10   0    1.32    0.09
   3  10   0    1.54    0.08
   3  10   0    1.72    0.10
  -4 -10   0    2.82    0.14
  -4 -10   0    2.87    0.13
   4  10   0    2.80    0.13
  -5 -10   0    1.55    0.08
  -5 -10   0    1.36    0.10
  -5 -10   0    1.50    0.10
   5  10   0    1.41    0.10
  -6 -10   0    2.34    0.13
  -6 -10   0    2.23    0.11
  -6 -10   0    2.02    0.12
   6  10   0    2.14    0.13
   6  10   0    2.29    0.11
  -7 -10   0    1.42    0.10
  -7 -10   0    1.50    0.12
  -7 -10   0    1.56    0.10
   7  10   0    1.39    0.10
   7  10   0    1.44    0.12
  -8 -10   0    1.13    0.09
  -8 -10   0    0.96    0.09
  -8 -10   0    1.01    0.10
   8  10   0    1.14    0.11
   8  10   0    1.16    0.10
  -9 -10   0    4.75    0.19
  -9 -10   0    4.49    0.20
  -9 -10   0    4.64    0.18
   9  10   0    4.61    0.21
   9  10   0    4.71    0.19
 -10 -10   0    0.03    0.05
 -10 -10   0    0.02    0.03
  10  10   0    0.03    0.05
  10  10   0    0.00    0.05
   9 -11   0    1.82    0.10
   9 -11   0    1.76    0.13
   9 -11   0    1.80    0.15
  -9  11   0    1.64    0.14
   8 -11   0    8.22    0.29
   8 -11   0    8.69    0.24
   8 -11   0    8.86    0.28
  -8  11   0    8.48    0.29
   7 -11   0    2.47    0.14
   7 -11   0    2.34    0.12
   7 -11   0    2.23    0.14
  -7  11   0    2.05    0.14
   6 -11   0    0.76    0.09
   6 -11   0    0.77    0.08
   6 -11   0    0.68    0.10
  -6  11   0    0.58    0.09
   5 -11   0   32.81    0.67
   5 -11   0   33.05    0.71
   5 -11   0   32.87    0.69
  -5  11   0   33.28    0.71
   4 -11   0    8.30    0.25
   4 -11   0    8.45    0.27
   4 -11   0    8.45    0.25
  -4  11   0    8.02    0.26
  -4  11   0    8.46    0.17
   3 -11   0    0.03    0.04
   3 -11   0    0.00    0.03
   3 -11   0    0.05    0.05
  -3  11   0    0.00    0.02
  -3  11   0    0.04    0.05
   2 -11   0   16.90    0.40
   2 -11   0   16.48    0.40
   2 -11   0   16.82    0.41
  -2  11   0   17.55    0.41
  -2  11   0   16.75    0.36
   1 -11   0    7.63    0.24
   1 -11   0    7.93    0.24
   1 -11   0    7.90    0.25
  -1  11   0    8.07    0.24
  -1  11   0    7.57    0.21
   0 -11   0    8.23    0.24
   0 -11   0    8.27    0.25
   0 -11   0    8.18    0.26
   0  11   0    8.44    0.24
   0  11   0    8.44    0.23
  -1 -11   0    6.20    0.22
  -1 -11   0    6.17    0.19
  -1 -11   0    6.34    0.21
   1  11   0    6.07    0.19
   1  11   0    6.13    0.20
  -2 -11   0    0.17    0.04
  -2 -11   0    0.12    0.04
  -2 -11   0    0.24    0.06
  -2 -11   0    0.20    0.05
   2  11   0    0.12    0.04
   2  11   0    0.18    0.05
  -3 -11   0    1.73    0.11
  -3 -11   0    1.52    0.11
   3  11   0    1.37    0.10
  -4 -11   0    0.70    0.08
  -4 -11   0    0.67    0.08
   4  11   0    0.80    0.09
  -5 -11   0    3.19    0.16
  -5 -11   0    2.87    0.14
   5  11   0    3.06    0.15
  -6 -11   0   21.09    0.50
  -6 -11   0   20.92    0.49
  -7 -11   0    9.99    0.31
  -7 -11   0   10.10    0.29
  -8 -11   0    1.68    0.12
  -8 -11   0    1.66    0.11
  -9 -11   0    2.20    0.13
  -9 -11   0    1.86    0.13
   8 -12   0    0.37    0.08
   8 -12   0    0.24    0.08
   8 -12   0    0.31    0.06
  -8  12   0    0.30    0.08
   7 -12   0    0.42    0.08
   7 -12   0    0.43    0.07
   7 -12   0    0.32    0.08
  -7  12   0    0.39    0.09
   6 -12   0    0.06    0.06
   6 -12   0    0.07    0.04
   6 -12   0    0.01    0.04
  -6  12   0    0.00    0.05
   5 -12   0    3.33    0.17
   5 -12   0    3.49    0.16
   5 -12   0    3.63    0.16
  -5  12   0    3.53    0.18
   4 -12   0    0.05    0.04
   4 -12   0    0.08    0.05
   4 -12   0    0.01    0.04
  -4  12   0    0.02    0.05
  -4  12   0    0.03    0.02
   3 -12   0    0.46    0.08
   3 -12   0    0.29    0.06
   3 -12   0    0.31    0.07
  -3  12   0    0.45    0.05
  -3  12   0    0.30    0.07
   2 -12   0    7.03    0.23
   2 -12   0    6.84    0.23
   2 -12   0    6.69    0.24
  -2  12   0    6.70    0.19
  -2  12   0    7.06    0.23
   1 -12   0   11.84    0.34
   1 -12   0   11.90    0.32
   1 -12   0   11.69    0.32
  -1  12   0   11.84    0.32
  -1  12   0   11.29    0.29
   0 -12   0    1.08    0.09
   0 -12   0    1.22    0.11
   0 -12   0    1.02    0.09
   0  12   0    0.99    0.09
   0  12   0    1.12    0.09
  -1 -12   0    2.15    0.14
  -1 -12   0    2.25    0.12
  -1 -12   0    2.26    0.13
   1  12   0    2.13    0.11
   1  12   0    2.18    0.12
  -2 -12   0    0.96    0.10
   2  12   0    1.00    0.09
   2  12   0    1.13    0.09
  -3 -12   0   60.81    1.16
  -3 -12   0   60.46    1.17
   3  12   0   62.02    1.16
  -4 -12   0    1.47    0.11
  -4 -12   0    1.13    0.11
   4  12   0    1.45    0.11
  -5 -12   0    2.58    0.14
  -5 -12   0    2.49    0.15
   5  12   0    2.73    0.15
  -6 -12   0    0.32    0.07
  -6 -12   0    0.20    0.07
  -7 -12   0    4.76    0.20
  -7 -12   0    4.76    0.21
  -8 -12   0    0.93    0.10
  -8 -12   0    0.94    0.12
   7 -13   0    1.07    0.10
   7 -13   0    1.20    0.14
   7 -13   0    1.26    0.13
  -7  13   0    1.40    0.13
   6 -13   0    0.13    0.07
   6 -13   0    0.21    0.07
   6 -13   0    0.22    0.06
  -6  13   0    0.11    0.06
   5 -13   0    1.08    0.10
   5 -13   0    0.90    0.10
   5 -13   0    0.82    0.11
  -5  13   0    1.17    0.11
   4 -13   0    2.43    0.14
   4 -13   0    2.39    0.15
   4 -13   0    2.33    0.14
  -4  13   0    2.29    0.15
   3 -13   0    0.00    0.05
   3 -13   0    0.11    0.06
   3 -13   0    0.05    0.06
  -3  13   0    0.04    0.05
  -3  13   0    0.04    0.03
   2 -13   0    2.46    0.14
   2 -13   0    2.24    0.14
   2 -13   0    2.10    0.14
  -2  13   0    2.22    0.11
  -2  13   0    2.13    0.13
   1 -13   0    2.27    0.14
   1 -13   0    2.28    0.14
   1 -13   0    2.35    0.15
  -1  13   0    2.46    0.14
  -1  13   0    2.54    0.12
   0 -13   0    0.99    0.09
   0 -13   0    0.80    0.10
   0 -13   0    1.04    0.11
   0  13   0    0.95    0.09
   0  13   0    1.11    0.09
  -1 -13   0    7.32    0.25
  -1 -13   0    6.93    0.23
  -1 -13   0    7.65    0.27
   1  13   0    7.21    0.23
   1  13   0    7.36    0.23
  -2 -13   0    3.33    0.17
   2  13   0    3.17    0.15
  -3 -13   0   16.09    0.42
   3  13   0   15.52    0.40
  -4 -13   0   10.68    0.33
  -4 -13   0   10.33    0.32
   4  13   0   10.80    0.32
  -5 -13   0    0.12    0.06
  -5 -13   0    0.02    0.05
   5  13   0    0.03    0.06
  -6 -13   0    0.12    0.06
  -6 -13   0    0.11    0.06
  -7 -13   0   23.75    0.58
  -7 -13   0   23.33    0.56
   6 -14   0   -0.02    0.06
   6 -14   0    0.05    0.05
   6 -14   0    0.10    0.06
  -6  14   0    0.11    0.07
   5 -14   0    0.01    0.07
   5 -14   0    0.17    0.06
   5 -14   0    0.14    0.06
  -5  14   0    0.17    0.07
   4 -14   0    0.41    0.08
   4 -14   0    0.32    0.09
   4 -14   0    0.46    0.09
  -4  14   0    0.41    0.09
   3 -14   0   23.44    0.57
   3 -14   0   23.80    0.57
   3 -14   0   23.40    0.56
  -3  14   0   23.38    0.47
  -3  14   0   23.92    0.57
   2 -14   0    9.17    0.30
   2 -14   0    9.03    0.30
   2 -14   0    9.18    0.31
  -2  14   0    8.94    0.24
  -2  14   0    8.71    0.29
   1 -14   0    0.13    0.06
   1 -14   0    0.12    0.06
   1 -14   0    0.19    0.06
  -1  14   0    0.12    0.04
  -1  14   0    0.12    0.06
   0 -14   0    2.42    0.14
   0 -14   0    2.52    0.16
   0 -14   0    2.23    0.15
   0  14   0    2.45    0.14
   0  14   0    2.56    0.13
  -1 -14   0    0.39    0.08
   1  14   0    0.46    0.07
  -2 -14   0    2.72    0.16
   2  14   0    2.63    0.15
  -3 -14   0    4.88    0.22
   3  14   0    4.61    0.20
  -4 -14   0   10.28    0.33
   4  14   0   10.21    0.32
  -5 -14   0    1.11    0.13
  -5 -14   0    1.03    0.12
   5  14   0    1.21    0.20
   3 -15   0    0.64    0.10
   3 -15   0    0.59    0.11
   3 -15   0    0.80    0.11
  -3  15   0    0.75    0.11
  -3  15   0    0.70    0.06
   2 -15   0    3.60    0.19
   2 -15   0    3.13    0.18
   2 -15   0    3.21    0.19
  -2  15   0    3.39    0.18
  -2  15   0    3.24    0.14
   1 -15   0    0.62    0.10
   1 -15   0    0.81    0.11
   1 -15   0    1.03    0.13
  -1  15   0    0.64    0.08
  -1  15   0    0.76    0.10
   0 -15   0   17.98    0.48
   0  15   0   18.66    0.44
  -1 -15   0    3.18    0.18
   1  15   0    3.15    0.16
  -2 -15   0    0.45    0.09
   2  15   0    0.51    0.08
  -3 -15   0    3.62    0.19
   3  15   0    3.93    0.19
   3  15  -1    0.03    0.05
  -3 -15   1    0.03    0.06
   2  15  -1    1.77    0.13
  -2 -15   1    1.58    0.14
   1  15  -1    2.62    0.15
  -1 -15   1    2.93    0.17
   0  15  -1    6.11    0.22
   0 -15   1    6.26    0.25
  -1  15  -1    1.22    0.10
  -1  15  -1    1.23    0.13
   1 -15   1    1.20    0.13
   1 -15   1    1.07    0.12
   1 -15   1    1.01    0.13
  -2  15  -1   11.90    0.30
  -2  15  -1   12.46    0.37
   2 -15   1   12.68    0.39
   2 -15   1   12.32    0.37
   2 -15   1   11.81    0.36
  -3  15  -1    5.20    0.23
  -3  15  -1    5.14    0.15
   3 -15   1    4.95    0.23
   3 -15   1    5.07    0.22
   3 -15   1    5.04    0.23
   5  14  -1    1.50    0.18
  -5 -14   1    1.55    0.14
  -5 -14   1    1.53    0.18
   4  14  -1    0.27    0.07
  -4 -14   1    0.25    0.07
   3  14  -1    0.53    0.08
  -3 -14   1    0.49    0.09
   2  14  -1    0.12    0.05
  -2 -14   1    0.22    0.07
   1  14  -1    5.58    0.21
  -1 -14   1    5.56    0.23
   0  14  -1    2.50    0.14
   0  14  -1    2.27    0.13
   0 -14   1    2.41    0.14
   0 -14   1    2.11    0.15
   0 -14   1    2.29    0.15
  -1  14  -1    3.65    0.15
  -1  14  -1    3.75    0.18
   1 -14   1    3.71    0.18
   1 -14   1    3.68    0.18
   1 -14   1    3.68    0.19
  -2  14  -1    5.05    0.17
  -2  14  -1    5.02    0.21
   2 -14   1    4.98    0.21
   2 -14   1    5.15    0.21
   2 -14   1    5.06    0.22
  -3  14  -1    0.51    0.06
  -3  14  -1    0.48    0.09
   3 -14   1    0.49    0.10
   3 -14   1    0.40    0.08
   3 -14   1    0.45    0.08
  -4  14  -1   10.12    0.33
   4 -14   1   10.29    0.32
   4 -14   1   10.64    0.33
   4 -14   1   10.61    0.34
  -5  14  -1    2.25    0.16
   5 -14   1    2.35    0.17
   5 -14   1    2.24    0.15
   5 -14   1    2.18    0.14
  -7 -13   1    5.50    0.22
  -7 -13   1    5.62    0.24
  -6 -13   1    0.22    0.07
  -6 -13   1    0.18    0.07
   5  13  -1    0.69    0.10
  -5 -13   1    0.58    0.09
  -5 -13   1    0.64    0.09
   4  13  -1    8.35    0.28
  -4 -13   1    8.70    0.29
   3  13  -1    0.46    0.08
  -3 -13   1    0.42    0.08
   2  13  -1   22.50    0.52
  -2 -13   1   22.47    0.53
   1  13  -1    0.16    0.05
   1  13  -1    0.13    0.05
  -1 -13   1    0.17    0.06
  -1 -13   1    0.15    0.05
  -1 -13   1    0.17    0.06
   0  13  -1    0.44    0.07
   0  13  -1    0.41    0.07
   0 -13   1    0.45    0.08
   0 -13   1    0.29    0.07
   0 -13   1    0.47    0.09
  -1  13  -1    0.39    0.06
  -1  13  -1    0.38    0.07
   1 -13   1    0.47    0.08
   1 -13   1    0.54    0.09
   1 -13   1    0.45    0.08
  -2  13  -1    3.54    0.17
  -2  13  -1    3.61    0.14
   2 -13   1    3.67    0.18
   2 -13   1    3.32    0.16
   2 -13   1    3.51    0.18
  -3  13  -1   18.85    0.39
  -3  13  -1   19.43    0.48
   3 -13   1   18.64    0.47
   3 -13   1   18.88    0.46
   3 -13   1   18.56    0.48
  -4  13  -1    4.44    0.20
   4 -13   1    4.94    0.21
   4 -13   1    4.51    0.19
   4 -13   1    4.53    0.20
  -5  13  -1    2.73    0.16
   5 -13   1    2.06    0.16
   5 -13   1    2.35    0.14
   5 -13   1    2.42    0.14
  -6  13  -1    0.40    0.09
   6 -13   1    0.29    0.08
   6 -13   1    0.31    0.07
   6 -13   1    0.31    0.07
  -7  13  -1    2.89    0.18
   7 -13   1    2.50    0.17
   7 -13   1    2.55    0.14
   7 -13   1    2.76    0.16
  -8 -12   1    0.62    0.10
  -8 -12   1    0.68    0.09
  -7 -12   1    9.47    0.30
  -7 -12   1    9.71    0.32
  -6 -12   1    0.01    0.04
  -6 -12   1   -0.01    0.05
   5  12  -1    1.44    0.12
  -5 -12   1    1.39    0.11
  -5 -12   1    1.58    0.12
   4  12  -1    1.32    0.11
  -4 -12   1    1.20    0.11
  -4 -12   1    1.34    0.11
   3  12  -1    0.11    0.05
  -3 -12   1    0.13    0.08
  -3 -12   1    0.11    0.05
   2  12  -1    0.06    0.04
  -2 -12   1    0.03    0.04
   1  12  -1   14.13    0.34
   1  12  -1   13.46    0.35
  -1 -12   1   13.84    0.38
  -1 -12   1   13.77    0.36
  -1 -12   1   13.75    0.34
   0  12  -1   17.69    0.41
   0  12  -1   17.19    0.40
   0 -12   1   16.89    0.42
   0 -12   1   17.37    0.44
   0 -12   1   18.16    0.42
  -1  12  -1    6.08    0.19
  -1  12  -1    5.93    0.21
   1 -12   1    6.31    0.23
   1 -12   1    6.20    0.22
   1 -12   1    6.08    0.22
  -2  12  -1    0.16    0.06
  -2  12  -1    0.22    0.04
   2 -12   1    0.16    0.05
   2 -12   1    0.25    0.06
   2 -12   1    0.25    0.05
  -3  12  -1    4.27    0.19
  -3  12  -1    4.35    0.13
   3 -12   1    4.48    0.18
   3 -12   1    4.14    0.18
   3 -12   1    4.19    0.18
  -4  12  -1    1.64    0.12
   4 -12   1    1.57    0.12
   4 -12   1    1.69    0.11
   4 -12   1    1.56    0.11
  -5  12  -1    5.34    0.22
   5 -12   1    5.07    0.20
   5 -12   1    5.23    0.22
   5 -12   1    5.03    0.20
  -6  12  -1    0.36    0.07
   6 -12   1    0.56    0.08
   6 -12   1    0.49    0.08
   6 -12   1    0.44    0.08
  -7  12  -1    1.32    0.12
   7 -12   1    1.42    0.10
   7 -12   1    1.26    0.12
   7 -12   1    1.29    0.11
  -8  12  -1    4.52    0.22
   8 -12   1    4.47    0.19
   8 -12   1    4.86    0.23
   8 -12   1    4.49    0.18
  -9 -11   1    1.13    0.10
  -9 -11   1    1.27    0.12
  -8 -11   1    6.39    0.22
  -8 -11   1    6.51    0.25
  -7 -11   1    0.79    0.09
  -7 -11   1    0.94    0.11
  -6 -11   1    0.13    0.05
  -6 -11   1    0.19    0.05
   5  11  -1    4.14    0.18
  -5 -11   1    4.44    0.19
  -5 -11   1    4.65    0.18
   4  11  -1    2.37    0.13
  -4 -11   1    2.38    0.13
  -4 -11   1    2.33    0.13
   3  11  -1   13.95    0.36
  -3 -11   1   14.17    0.36
  -3 -11   1   14.21    0.37
   2  11  -1    3.42    0.13
   2  11  -1    3.35    0.14
  -2 -11   1    3.17    0.16
  -2 -11   1    2.93    0.14
  -2 -11   1    3.21    0.15
  -2 -11   1    3.29    0.13
   1  11  -1    4.08    0.15
   1  11  -1    3.88    0.15
  -1 -11   1    4.07    0.17
  -1 -11   1    3.77    0.15
  -1 -11   1    3.86    0.16
   0  11  -1   24.45    0.52
   0  11  -1   25.55    0.53
   0 -11   1   25.29    0.54
   0 -11   1   24.62    0.56
   0 -11   1   25.03    0.53
  -1  11  -1    0.34    0.05
  -1  11  -1    0.43    0.07
   1 -11   1    0.31    0.06
   1 -11   1    0.42    0.07
   1 -11   1    0.33    0.06
  -2  11  -1    0.18    0.05
  -2  11  -1    0.24    0.04
   2 -11   1    0.32    0.06
   2 -11   1    0.21    0.06
   2 -11   1    0.26    0.06
  -3  11  -1    2.14    0.13
  -3  11  -1    2.18    0.09
   3 -11   1    2.20    0.13
   3 -11   1    2.67    0.13
   3 -11   1    2.48    0.13
  -4  11  -1    0.25    0.02
  -4  11  -1    0.22    0.06
   4 -11   1    0.22    0.05
   4 -11   1    0.22    0.05
   4 -11   1    0.25    0.06
  -5  11  -1    0.14    0.06
   5 -11   1    0.14    0.05
   5 -11   1    0.04    0.05
   5 -11   1    0.06    0.04
  -6  11  -1   14.37    0.39
   6 -11   1   13.91    0.36
   6 -11   1   13.66    0.35
   6 -11   1   14.13    0.39
  -7  11  -1    4.08    0.20
   7 -11   1    4.23    0.16
   7 -11   1    4.08    0.17
   7 -11   1    4.22    0.20
  -8  11  -1    0.10    0.06
   8 -11   1    0.08    0.06
   8 -11   1    0.06    0.04
   8 -11   1    0.12    0.05
  -9  11  -1    2.44    0.16
   9 -11   1    2.51    0.12
   9 -11   1    2.41    0.15
   9 -11   1    2.44    0.16
  10  10  -1    3.72    0.18
  10  10  -1    3.48    0.19
 -10 -10   1    3.33    0.18
 -10 -10   1    3.44    0.15
   9  10  -1    3.69    0.19
   9  10  -1    3.66    0.17
  -9 -10   1    3.79    0.16
  -9 -10   1    3.47    0.18
   8  10  -1    6.12    0.24
   8  10  -1    6.33    0.21
  -8 -10   1    6.09    0.23
  -8 -10   1    5.94    0.21
   7  10  -1    1.66    0.13
   7  10  -1    1.75    0.10
  -7 -10   1    1.74    0.12
  -7 -10   1    1.74    0.11
   6  10  -1    1.16    0.13
  -6 -10   1    1.19    0.10
  -6 -10   1    1.17    0.09
   5  10  -1    2.48    0.13
  -5 -10   1    2.38    0.12
  -5 -10   1    2.44    0.13
   4  10  -1   12.20    0.32
  -4 -10   1   11.68    0.31
  -4 -10   1   12.02    0.32
   3  10  -1    0.17    0.05
  -3 -10   1    0.12    0.04
  -3 -10   1    0.12    0.04
   2  10  -1    0.05    0.03
   2  10  -1    0.09    0.04
  -2 -10   1    0.06    0.03
  -2 -10   1   -0.01    0.03
  -2 -10   1    0.05    0.03
  -2 -10   1    0.09    0.03
   1  10  -1    3.71    0.13
   1  10  -1    3.56    0.14
  -1 -10   1    3.54    0.16
  -1 -10   1    3.61    0.14
  -1 -10   1    3.61    0.15
  -1 -10   1    3.52    0.13
   0  10  -1   -0.01    0.03
   0  10  -1    0.05    0.03
   0 -10   1    0.02    0.03
   0 -10   1    0.06    0.04
   0 -10   1    0.02    0.03
  -1  10  -1    7.40    0.22
  -1  10  -1    6.84    0.19
   1 -10   1    7.07    0.21
   1 -10   1    7.03    0.22
   1 -10   1    7.74    0.22
  -2  10  -1    0.06    0.03
  -2  10  -1    0.12    0.04
   2 -10   1    0.07    0.04
   2 -10   1    0.06    0.04
   2 -10   1    0.15    0.05
  -3  10  -1   21.79    0.48
  -3  10  -1   21.17    0.41
   3 -10   1   21.63    0.48
   3 -10   1   20.57    0.47
  -4  10  -1    0.20    0.06
   4 -10   1    0.16    0.04
   4 -10   1    0.20    0.05
   4 -10   1    0.20    0.05
  -5  10  -1    0.47    0.08
   5 -10   1    0.50    0.08
   5 -10   1    0.47    0.06
   5 -10   1    0.41    0.06
  -6  10  -1    2.94    0.15
   6 -10   1    2.83    0.14
   6 -10   1    2.95    0.15
   6 -10   1    2.71    0.12
  -7  10  -1    0.38    0.08
   7 -10   1    0.25    0.05
   7 -10   1    0.21    0.06
   7 -10   1    0.18    0.06
  -8  10  -1    2.50    0.15
   8 -10   1    2.38    0.11
   8 -10   1    2.41    0.15
   8 -10   1    2.12    0.12
  -9  10  -1    0.32    0.08
   9 -10   1    0.36    0.05
   9 -10   1    0.30    0.07
   9 -10   1    0.37    0.08
 -10  10  -1    2.20    0.16
  10 -10   1    2.31    0.10
  10 -10   1    2.15    0.16
  10 -10   1    2.44    0.14
  11   9  -1    0.09    0.06
  11   9  -1    0.06    0.05
 -11  -9   1    0.07    0.06
 -11  -9   1    0.06    0.03
  10   9  -1    1.03    0.12
  10   9  -1    0.97    0.11
 -10  -9   1    0.89    0.08
 -10  -9   1    0.79    0.10
   9   9  -1    0.01    0.05
   9   9  -1    0.10    0.06
  -9  -9   1    0.07    0.05
  -9  -9   1    0.02    0.03
   8   9  -1    3.94    0.17
   8   9  -1    4.34    0.19
  -8  -9   1    3.77    0.17
  -8  -9   1    3.88    0.15
  -8  -9   1    3.84    0.16
   7   9  -1    1.12    0.09
   7   9  -1    1.10    0.10
  -7  -9   1    1.14    0.09
  -7  -9   1    1.19    0.10
  -7  -9   1    1.20    0.09
   6   9  -1    0.76    0.09
   6   9  -1    0.88    0.08
  -6  -9   1    0.94    0.08
  -6  -9   1    0.92    0.08
  -6  -9   1    0.94    0.09
   5   9  -1    4.54    0.17
   5   9  -1    4.48    0.15
   5   9  -1    4.30    0.18
  -5  -9   1    4.27    0.16
  -5  -9   1    4.22    0.17
   4   9  -1   31.59    0.64
   4   9  -1   31.22    0.66
   4   9  -1   31.70    0.60
  -4  -9   1   32.14    0.65
  -4  -9   1   32.57    0.64
   3   9  -1    0.93    0.06
   3   9  -1    1.02    0.08
   3   9  -1    0.94    0.09
  -3  -9   1    1.07    0.09
  -3  -9   1    1.04    0.07
  -3  -9   1    1.24    0.09
  -3  -9   1    1.25    0.09
   2   9  -1    0.46    0.06
   2   9  -1    0.57    0.05
  -2  -9   1    0.63    0.08
  -2  -9   1    0.61    0.07
  -2  -9   1    0.46    0.06
  -2  -9   1    0.57    0.05
   1   9  -1    0.60    0.06
   1   9  -1    0.65    0.06
  -1  -9   1    0.57    0.07
  -1  -9   1    0.50    0.06
  -1  -9   1    0.62    0.06
  -1  -9   1    0.69    0.07
   0   9  -1   41.80    0.79
   0   9  -1   42.24    0.78
   0  -9   1   41.42    0.79
   0  -9   1   41.86    0.79
   0  -9   1   41.77    0.80
   0  -9   1   42.14    0.81
  -1   9  -1    2.84    0.12
  -1   9  -1    2.82    0.11
   1  -9   1    2.98    0.12
   1  -9   1    2.71    0.12
   1  -9   1    2.82    0.12
  -2   9  -1    9.03    0.21
  -2   9  -1    8.91    0.25
   2  -9   1    9.01    0.25
   2  -9   1    9.03    0.24
   2  -9   1    8.68    0.24
  -3   9  -1    2.51    0.08
  -3   9  -1    2.24    0.12
   3  -9   1    2.35    0.12
   3  -9   1    2.43    0.11
   3  -9   1    2.34    0.11
  -4   9  -1    6.29    0.21
   4  -9   1    6.35    0.19
   4  -9   1    6.50    0.19
   4  -9   1    6.43    0.21
  -5   9  -1   23.15    0.51
   5  -9   1   22.12    0.51
   5  -9   1   22.59    0.47
   5  -9   1   23.08    0.49
  -6   9  -1    2.46    0.13
   6  -9   1    2.35    0.13
   6  -9   1    2.83    0.13
   6  -9   1    2.68    0.11
  -7   9  -1    3.63    0.17
   7  -9   1    3.46    0.15
   7  -9   1    2.83    0.15
   7  -9   1    3.08    0.12
  -8   9  -1    0.74    0.09
   8  -9   1    0.92    0.09
   8  -9   1    0.88    0.07
   8  -9   1    0.86    0.10
  -9   9  -1   -0.02    0.04
   9  -9   1    0.01    0.05
   9  -9   1    0.00    0.03
   9  -9   1    0.13    0.05
 -10   9  -1    5.96    0.25
  10  -9   1    6.31    0.25
  10  -9   1    6.28    0.17
  10  -9   1    6.25    0.22
 -11   9  -1    1.24    0.13
  11  -9   1    1.29    0.07
  11  -9   1    1.17    0.11
  11  -9   1    1.33    0.14
  11   8  -1    0.48    0.09
  11   8  -1    0.31    0.07
 -11  -8   1    0.40    0.05
 -11  -8   1    0.58    0.09
  10   8  -1    1.34    0.12
  10   8  -1    1.33    0.11
 -10  -8   1    1.54    0.12
 -10  -8   1    1.28    0.11
 -10  -8   1    1.39    0.08
   9   8  -1    2.10    0.14
   9   8  -1    2.01    0.13
  -9  -8   1    2.17    0.13
  -9  -8   1    1.97    0.12
  -9  -8   1    2.15    0.11
   8   8  -1    0.02    0.04
   8   8  -1    0.05    0.04
  -8  -8   1    0.03    0.04
  -8  -8   1    0.05    0.04
  -8  -8   1    0.04    0.03
   7   8  -1    0.80    0.08
   7   8  -1    0.69    0.08
  -7  -8   1    0.95    0.08
  -7  -8   1    0.78    0.08
  -7  -8   1    0.88    0.08
   6   8  -1    0.92    0.07
   6   8  -1    0.90    0.09
  -6  -8   1    0.96    0.08
  -6  -8   1    0.97    0.07
  -6  -8   1    0.84    0.08
   5   8  -1    4.99    0.16
   5   8  -1    4.98    0.17
   5   8  -1    5.04    0.18
  -5  -8   1    5.04    0.18
  -5  -8   1    4.93    0.15
  -5  -8   1    4.96    0.17
   4   8  -1    2.16    0.11
   4   8  -1    2.07    0.11
   4   8  -1    2.21    0.09
  -4  -8   1    2.22    0.09
  -4  -8   1    2.44    0.12
   3   8  -1   47.78    0.90
   3   8  -1   48.39    0.91
   3   8  -1   48.36    0.86
  -3  -8   1   48.27    0.92
  -3  -8   1   49.45    0.86
  -3  -8   1   48.42    0.90
  -3  -8   1   47.13    0.90
   2   8  -1    5.18    0.14
   2   8  -1    5.10    0.16
   2   8  -1    5.17    0.13
   2   8  -1    5.15    0.17
  -2  -8   1    5.19    0.16
  -2  -8   1    5.27    0.17
  -2  -8   1    5.15    0.14
  -2  -8   1    4.82    0.17
   1   8  -1   16.22    0.35
   1   8  -1   15.87    0.36
   1   8  -1   16.18    0.30
   1   8  -1   16.18    0.34
  -1  -8   1   16.47    0.36
  -1  -8   1   16.30    0.37
  -1  -8   1   15.80    0.35
  -1  -8   1   16.42    0.34
   0   8  -1    6.42    0.17
   0   8  -1    6.42    0.18
   0  -8   1    6.33    0.19
   0  -8   1    6.27    0.18
   0  -8   1    6.34    0.18
   0  -8   1    6.43    0.18
  -1   8  -1    0.45    0.05
  -1   8  -1    0.41    0.05
   1  -8   1    0.44    0.05
   1  -8   1    0.41    0.05
   1  -8   1    0.39    0.05
   1  -8   1    0.41    0.05
  -2   8  -1    5.02    0.16
  -2   8  -1    5.23    0.14
   2  -8   1    5.20    0.16
   2  -8   1    5.07    0.16
  -3   8  -1    0.98    0.07
  -3   8  -1    1.00    0.05
  -3   8  -1    1.00    0.05
   3  -8   1    1.02    0.07
   3  -8   1    1.04    0.07
  -4   8  -1   12.85    0.32
   4  -8   1   13.40    0.31
   4  -8   1   13.23    0.30
  -5   8  -1    7.21    0.23
   5  -8   1    7.77    0.21
   5  -8   1    7.71    0.20
  -6   8  -1    2.43    0.12
   6  -8   1    2.42    0.10
   6  -8   1    2.51    0.11
  -7   8  -1    1.57    0.11
   7  -8   1    1.76    0.10
   7  -8   1    1.59    0.11
   7  -8   1    1.66    0.08
  -8   8  -1    1.01    0.10
   8  -8   1    0.87    0.10
   8  -8   1    0.92    0.08
   8  -8   1    0.91    0.06
  -9   8  -1    0.16    0.06
   9  -8   1    0.21    0.05
   9  -8   1    0.10    0.05
   9  -8   1    0.11    0.03
 -10   8  -1    1.50    0.12
  10  -8   1    1.58    0.11
  10  -8   1    1.79    0.07
  10  -8   1    1.76    0.13
 -11   8  -1    9.80    0.32
  11  -8   1    9.59    0.32
  11  -8   1   10.15    0.30
  11  -8   1    9.86    0.21
  12   7  -1    1.61    0.13
  12   7  -1    1.55    0.13
 -12  -7   1    1.61    0.13
  11   7  -1    0.82    0.10
  11   7  -1    0.99    0.11
 -11  -7   1    0.95    0.05
 -11  -7   1    0.94    0.11
 -11  -7   1    0.98    0.11
  10   7  -1    1.13    0.11
  10   7  -1    1.05    0.10
 -10  -7   1    1.00    0.07
 -10  -7   1    1.08    0.10
 -10  -7   1    0.99    0.11
   9   7  -1    0.07    0.05
   9   7  -1    0.08    0.05
  -9  -7   1    0.17    0.06
  -9  -7   1    0.21    0.06
   8   7  -1    3.21    0.15
   8   7  -1    3.56    0.15
  -8  -7   1    3.41    0.15
  -8  -7   1    3.25    0.14
  -8  -7   1    3.41    0.13
   7   7  -1   31.77    0.67
   7   7  -1   32.52    0.65
  -7  -7   1   32.72    0.63
  -7  -7   1   32.57    0.66
  -7  -7   1   32.65    0.65
   6   7  -1   45.08    0.87
   6   7  -1   45.26    0.85
  -6  -7   1   43.90    0.84
  -6  -7   1   45.87    0.84
  -6  -7   1   45.72    0.87
   5   7  -1    9.30    0.25
   5   7  -1    9.70    0.26
   5   7  -1    9.68    0.24
  -5  -7   1    9.49    0.25
  -5  -7   1    9.60    0.24
  -5  -7   1    9.29    0.23
   4   7  -1    0.62    0.07
   4   7  -1    0.58    0.05
   4   7  -1    0.58    0.06
  -4  -7   1    0.60    0.07
  -4  -7   1    0.57    0.06
  -4  -7   1    0.61    0.04
  -4  -7   1    0.65    0.07
  -4  -7   1    0.55    0.05
   3   7  -1   28.63    0.53
   3   7  -1   28.99    0.57
   3   7  -1   29.75    0.57
  -3  -7   1   28.61    0.58
  -3  -7   1   28.44    0.53
  -3  -7   1   28.00    0.56
  -3  -7   1   28.12    0.52
  -3  -7   1   28.29    0.56
   2   7  -1    7.68    0.21
   2   7  -1    7.38    0.17
   2   7  -1    7.55    0.18
   2   7  -1    7.64    0.20
  -2  -7   1    7.35    0.20
  -2  -7   1    7.43    0.18
  -2  -7   1    7.42    0.20
  -2  -7   1    7.63    0.21
   1   7  -1    0.33    0.04
   1   7  -1    0.32    0.03
   1   7  -1    0.34    0.05
   1   7  -1    0.33    0.04
  -1  -7   1    0.30    0.04
  -1  -7   1    0.46    0.05
  -1  -7   1    0.25    0.04
  -1  -7   1    0.32    0.04
   0   7  -1   46.48    0.84
   0   7  -1   47.83    0.85
   0   7  -1   46.58    0.93
   0   7  -1   46.29    0.84
   0  -7   1   46.34    0.86
   0  -7   1   46.80    0.85
   0  -7   1   46.59    0.84
   0  -7   1   45.35    0.84
  -1   7  -1   62.52    1.08
  -1   7  -1   62.16    1.09
  -1   7  -1   63.71    1.10
  -1   7  -1   62.17    1.11
   1  -7   1   59.79    1.11
   1  -7   1   62.54    1.10
   1  -7   1   62.35    1.10
  -2   7  -1    1.94    0.07
  -2   7  -1    1.87    0.09
  -2   7  -1    1.95    0.07
   2  -7   1    1.79    0.08
   2  -7   1    1.75    0.08
   2  -7   1    1.81    0.08
   2  -7   1    1.98    0.08
  -3   7  -1    7.84    0.21
  -3   7  -1    8.04    0.16
  -3   7  -1    7.87    0.16
   3  -7   1    7.64    0.19
   3  -7   1    7.75    0.20
   3  -7   1    8.13    0.21
   3  -7   1    7.45    0.19
  -4   7  -1    0.82    0.07
   4  -7   1    0.73    0.03
   4  -7   1    0.74    0.06
   4  -7   1    0.75    0.05
   4  -7   1    0.68    0.05
  -5   7  -1   30.31    0.61
   5  -7   1   30.16    0.53
   5  -7   1   30.51    0.59
   5  -7   1   29.35    0.56
   5  -7   1   29.75    0.56
  -6   7  -1   -0.02    0.03
   6  -7   1    0.02    0.03
   6  -7   1   -0.01    0.02
   6  -7   1    0.01    0.02
  -7   7  -1    0.01    0.04
   7  -7   1    0.03    0.02
   7  -7   1    0.01    0.03
  -8   7  -1   29.95    0.63
   8  -7   1   30.15    0.63
   8  -7   1   28.76    0.60
   8  -7   1   29.76    0.54
  -9   7  -1   10.80    0.31
   9  -7   1   11.09    0.23
   9  -7   1   11.03    0.29
   9  -7   1   11.15    0.32
 -10   7  -1    0.00    0.05
  10  -7   1    0.04    0.04
  10  -7   1    0.02    0.02
  10  -7   1    0.00    0.05
 -11   7  -1    1.53    0.12
  11  -7   1    1.73    0.06
  11  -7   1    1.53    0.11
  11  -7   1    1.56    0.13
 -12   7  -1    0.77    0.10
  12  -7   1    0.61    0.09
  12  -7   1    0.52    0.10
  12   6  -1    2.05    0.14
  12   6  -1    2.07    0.14
 -12  -6   1    2.10    0.15
 -12  -6   1    2.28    0.15
  11   6  -1    0.55    0.09
  11   6  -1    0.61    0.08
 -11  -6   1    0.51    0.09
 -11  -6   1    0.57    0.08
  10   6  -1    1.17    0.10
  10   6  -1    1.14    0.11
 -10  -6   1    1.16    0.10
 -10  -6   1    1.09    0.10
 -10  -6   1    1.15    0.06
   9   6  -1    6.96    0.23
   9   6  -1    7.22    0.23
  -9  -6   1    7.15    0.23
  -9  -6   1    7.13    0.23
  -9  -6   1    7.15    0.18
   8   6  -1    0.31    0.06
   8   6  -1    0.29    0.05
  -8  -6   1    0.25    0.05
  -8  -6   1    0.25    0.05
  -8  -6   1    0.25    0.04
   7   6  -1   11.13    0.29
   7   6  -1   11.51    0.29
  -7  -6   1   11.68    0.29
  -7  -6   1   11.22    0.29
  -7  -6   1   11.26    0.26
   6   6  -1   21.70    0.45
  -6  -6   1   21.65    0.45
  -6  -6   1   20.90    0.45
  -6  -6   1   21.58    0.43
   5   6  -1    8.71    0.22
   5   6  -1    9.04    0.23
  -5  -6   1    9.02    0.23
  -5  -6   1    8.81    0.22
  -5  -6   1    8.51    0.22
   4   6  -1    1.95    0.09
   4   6  -1    1.85    0.09
   4   6  -1    1.92    0.08
  -4  -6   1    1.89    0.09
  -4  -6   1    1.82    0.08
  -4  -6   1    1.90    0.06
  -4  -6   1    1.94    0.09
  -4  -6   1    1.68    0.09
   3   6  -1   85.30    1.50
   3   6  -1   85.03    1.47
   3   6  -1   84.27    1.49
  -3  -6   1   85.44    1.49
  -3  -6   1   85.34    1.46
  -3  -6   1   87.47    1.51
  -3  -6   1   85.63    1.50
  -3  -6   1   86.94    1.45
   2   6  -1   10.26    0.23
   2   6  -1   10.03    0.24
   2   6  -1    9.76    0.21
   2   6  -1    9.97    0.20
  -2  -6   1    9.74    0.23
  -2  -6   1    9.92    0.24
  -2  -6   1    9.83    0.23
  -2  -6   1    9.74    0.20
  -2  -6   1    9.84    0.21
   1   6  -1   12.52    0.28
   1   6  -1   12.86    0.27
   1   6  -1   12.84    0.27
   1   6  -1   12.78    0.24
  -1  -6   1   13.22    0.27
  -1  -6   1   13.16    0.28
  -1  -6   1   12.50    0.28
  -1  -6   1   12.34    0.27
   0   6  -1   58.68    0.98
   0   6  -1   59.03    1.04
   0   6  -1   59.94    1.04
   0   6  -1   62.36    1.05
   0   6  -1   57.21    1.03
   0  -6   1   58.90    1.04
   0  -6   1   58.04    1.05
   0  -6   1   58.84    1.04
   0  -6   1   58.56    1.04
  -1   6  -1   15.55    0.31
  -1   6  -1   15.29    0.30
  -1   6  -1   15.34    0.32
  -1   6  -1   15.28    0.30
   1  -6   1   15.09    0.31
   1  -6   1   15.11    0.32
   1  -6   1   15.60    0.32
   1  -6   1   15.27    0.32
  -2   6  -1    0.98    0.04
  -2   6  -1    0.95    0.04
  -2   6  -1    1.06    0.06
   2  -6   1    1.04    0.06
   2  -6   1    1.02    0.05
   2  -6   1    0.91    0.05
   2  -6   1    0.95    0.05
  -3   6  -1    0.12    0.02
  -3   6  -1    0.05    0.03
  -3   6  -1    0.12    0.02
   3  -6   1    0.08    0.02
   3  -6   1    0.12    0.03
   3  -6   1    0.14    0.03
   3  -6   1    0.14    0.01
  -4   6  -1   47.89    0.88
  -4   6  -1   47.81    0.81
   4  -6   1   48.17    0.81
   4  -6   1   48.02    0.84
   4  -6   1   46.58    0.84
   4  -6   1   46.54    0.86
  -5   6  -1    5.80    0.18
  -5   6  -1    5.77    0.13
   5  -6   1    5.90    0.14
   5  -6   1    5.76    0.13
   5  -6   1    5.73    0.16
   5  -6   1    5.76    0.14
  -6   6  -1    7.14    0.17
  -6   6  -1    6.92    0.21
   6  -6   1    7.39    0.16
   6  -6   1    6.91    0.19
   6  -6   1    7.32    0.17
   6  -6   1    7.22    0.16
  -7   6  -1    0.52    0.05
  -7   6  -1    0.47    0.06
   7  -6   1    0.54    0.04
   7  -6   1    0.61    0.06
   7  -6   1    0.58    0.04
   7  -6   1    0.51    0.05
  -8   6  -1   17.49    0.41
  -8   6  -1   17.64    0.37
   8  -6   1   17.50    0.33
   8  -6   1   17.66    0.37
   8  -6   1   17.68    0.33
   8  -6   1   17.38    0.39
  -9   6  -1    0.08    0.04
  -9   6  -1    0.09    0.04
   9  -6   1    0.11    0.04
   9  -6   1    0.15    0.04
   9  -6   1    0.05    0.04
   9  -6   1    0.09    0.02
   9  -6   1    0.06    0.02
 -10   6  -1    2.82    0.14
 -10   6  -1    2.55    0.13
  10  -6   1    2.54    0.13
  10  -6   1    2.92    0.15
 -11   6  -1    0.99    0.11
 -11   6  -1    0.89    0.10
  11  -6   1    0.95    0.10
  11  -6   1    0.88    0.10
 -12   6  -1   29.95    0.67
 -12   6  -1   31.22    0.73
  12  -6   1   31.11    0.67
  12  -6   1   32.05    0.69
  12   5  -1   12.78    0.38
  12   5  -1   12.64    0.35
 -12  -5   1   12.97    0.37
 -12  -5   1   13.15    0.38
  11   5  -1    1.40    0.10
  11   5  -1    1.30    0.11
 -11  -5   1    1.17    0.10
 -11  -5   1    1.30    0.11
  10   5  -1    4.04    0.18
  10   5  -1    3.73    0.16
 -10  -5   1    3.89    0.17
 -10  -5   1    3.91    0.17
   9   5  -1    0.52    0.07
   9   5  -1    0.55    0.08
  -9  -5   1    0.62    0.04
  -9  -5   1    0.70    0.08
  -9  -5   1    0.56    0.07
   8   5  -1    4.22    0.16
   8   5  -1    4.18    0.16
  -8  -5   1    4.27    0.16
  -8  -5   1    4.47    0.16
  -8  -5   1    4.26    0.12
   7   5  -1    1.65    0.09
  -7  -5   1    1.68    0.07
  -7  -5   1    1.76    0.09
  -7  -5   1    1.70    0.09
   6   5  -1   17.44    0.37
   6   5  -1   16.95    0.37
  -6  -5   1   16.92    0.38
  -6  -5   1   18.02    0.37
  -6  -5   1   17.02    0.35
   5   5  -1   30.78    0.59
   5   5  -1   30.76    0.59
   5   5  -1   30.94    0.60
  -5  -5   1   31.26    0.59
  -5  -5   1   30.68    0.58
  -5  -5   1   31.74    0.60
  -5  -5   1   30.58    0.60
   4   5  -1    0.87    0.06
   4   5  -1    1.06    0.06
  -4  -5   1    0.94    0.06
  -4  -5   1    1.21    0.07
  -4  -5   1    1.20    0.04
  -4  -5   1    1.12    0.07
  -4  -5   1    1.12    0.06
   3   5  -1    5.59    0.15
   3   5  -1    5.45    0.14
  -3  -5   1    5.76    0.12
  -3  -5   1    5.45    0.16
  -3  -5   1    5.68    0.14
  -3  -5   1    5.36    0.15
  -3  -5   1    5.71    0.15
   2   5  -1    0.79    0.04
   2   5  -1    0.79    0.05
   2   5  -1    0.75    0.05
   2   5  -1    0.72    0.04
  -2  -5   1    0.75    0.04
  -2  -5   1    0.75    0.05
  -2  -5   1    0.79    0.04
  -2  -5   1    0.61    0.04
  -2  -5   1    0.72    0.05
   1   5  -1  106.52    1.78
   1   5  -1  104.64    1.80
   1   5  -1  105.86    1.76
   1   5  -1  106.31    1.79
  -1  -5   1  103.94    1.79
  -1  -5   1  104.95    1.79
  -1  -5   1  101.90    1.80
  -1  -5   1  105.99    1.78
   0   5  -1    4.20    0.08
   0   5  -1    3.97    0.11
   0   5  -1    3.92    0.11
   0   5  -1    4.08    0.12
   0   5  -1    4.19    0.11
   0  -5   1    4.25    0.11
   0  -5   1    4.12    0.11
   0  -5   1    4.15    0.12
   0  -5   1    4.09    0.12
  -1   5  -1  146.29    2.46
  -1   5  -1  146.71    2.43
  -1   5  -1  145.31    2.45
  -1   5  -1  149.18    2.44
   1  -5   1  138.86    2.44
   1  -5   1  143.50    2.45
   1  -5   1  146.02    2.45
   1  -5   1  147.24    2.45
  -2   5  -1  134.34    2.33
  -2   5  -1  135.89    2.31
  -2   5  -1  134.84    2.29
   2  -5   1  131.15    2.28
   2  -5   1  136.81    2.28
   2  -5   1  138.76    2.28
   2  -5   1  134.27    2.27
  -3   5  -1    0.17    0.03
  -3   5  -1    0.19    0.02
   3  -5   1    0.22    0.02
   3  -5   1    0.15    0.03
   3  -5   1    0.16    0.03
  -4   5  -1   17.50    0.36
  -4   5  -1   17.14    0.32
   4  -5   1   17.28    0.32
   4  -5   1   16.95    0.32
   4  -5   1   17.23    0.32
   4  -5   1   17.24    0.35
  -5   5  -1    0.32    0.03
  -5   5  -1    0.20    0.04
   5  -5   1    0.28    0.03
   5  -5   1    0.25    0.02
   5  -5   1    0.25    0.02
   5  -5   1    0.28    0.04
  -6   5  -1   11.20    0.27
  -6   5  -1   10.50    0.25
  -6   5  -1   11.23    0.24
   6  -5   1   10.02    0.20
   6  -5   1   10.83    0.24
   6  -5   1   10.78    0.25
   6  -5   1   11.04    0.21
  -7   5  -1    0.70    0.07
  -7   5  -1    0.73    0.06
  -7   5  -1    0.73    0.05
   7  -5   1    0.71    0.03
   7  -5   1    0.67    0.06
   7  -5   1    0.77    0.06
  -8   5  -1    0.05    0.03
  -8   5  -1   -0.02    0.03
  -8   5  -1   -0.04    0.03
   8  -5   1    0.06    0.03
   8  -5   1   -0.07    0.03
  -9   5  -1    0.87    0.07
  -9   5  -1    0.89    0.08
  -9   5  -1    0.93    0.08
   9  -5   1    1.06    0.09
   9  -5   1    0.93    0.08
   9  -5   1    0.82    0.07
 -10   5  -1    6.50    0.21
 -10   5  -1    6.49    0.20
 -10   5  -1    6.62    0.22
  10  -5   1    6.48    0.21
  10  -5   1    6.15    0.21
  10  -5   1    6.44    0.21
 -11   5  -1    1.87    0.11
 -11   5  -1    1.61    0.11
 -11   5  -1    1.68    0.11
  11  -5   1    1.68    0.11
  11  -5   1    1.57    0.11
  11  -5   1    1.58    0.11
 -12   5  -1   29.33    0.64
  12  -5   1   29.58    0.64
  12  -5   1   29.22    0.63
  13  -5   1    0.98    0.11
  13   4  -1    7.39    0.25
  13   4  -1    7.09    0.27
 -13  -4   1    7.54    0.28
 -13  -4   1    7.52    0.27
  12   4  -1   10.15    0.32
  12   4  -1   10.19    0.29
 -12  -4   1    9.89    0.31
 -12  -4   1   10.03    0.32
  11   4  -1    1.62    0.10
  11   4  -1    1.55    0.12
 -11  -4   1    1.51    0.11
 -11  -4   1    1.40    0.11
  10   4  -1    0.09    0.04
  10   4  -1    0.02    0.03
 -10  -4   1    0.05    0.04
 -10  -4   1   -0.01    0.04
   9   4  -1   12.61    0.33
   9   4  -1   12.72    0.31
  -9  -4   1   12.30    0.32
  -9  -4   1   12.56    0.23
  -9  -4   1   12.91    0.32
  -9  -4   1   12.99    0.23
   8   4  -1    8.44    0.24
  -8  -4   1    8.20    0.23
  -8  -4   1    8.45    0.24
  -8  -4   1    8.32    0.18
   7   4  -1    5.76    0.18
   7   4  -1    5.78    0.18
  -7  -4   1    6.33    0.15
  -7  -4   1    6.18    0.18
  -7  -4   1    6.22    0.18
   6   4  -1   43.78    0.81
   6   4  -1   44.05    0.80
   6   4  -1   44.27    0.81
  -6  -4   1   43.54    0.78
  -6  -4   1   44.00    0.81
  -6  -4   1   44.34    0.78
  -6  -4   1   42.45    0.81
   5   4  -1    0.42    0.04
   5   4  -1    0.26    0.04
   5   4  -1    0.50    0.05
  -5  -4   1    0.33    0.04
  -5  -4   1    0.38    0.04
  -5  -4   1    0.37    0.04
  -5  -4   1    0.43    0.05
  -5  -4   1    0.40    0.04
   4   4  -1   20.73    0.41
   4   4  -1   20.74    0.40
   4   4  -1   20.23    0.40
  -4  -4   1   19.96    0.39
  -4  -4   1   20.54    0.40
  -4  -4   1   20.56    0.40
  -4  -4   1   20.09    0.35
  -4  -4   1   20.81    0.39
  -4  -4   1   20.75    0.41
   3   4  -1    7.28    0.17
   3   4  -1    6.81    0.16
   3   4  -1    6.95    0.17
  -3  -4   1    6.94    0.17
  -3  -4   1    6.99    0.14
  -3  -4   1    6.91    0.16
  -3  -4   1    7.38    0.17
  -3  -4   1    6.88    0.17
   2   4  -1   10.21    0.20
   2   4  -1   10.01    0.22
  -2  -4   1   10.21    0.22
  -2  -4   1   10.63    0.22
  -2  -4   1   10.19    0.20
  -2  -4   1   10.03    0.22
  -2  -4   1   10.03    0.20
   1   4  -1   57.10    0.98
   1   4  -1   56.43    0.96
   1   4  -1   56.31    0.98
   1   4  -1   57.78    0.95
  -1  -4   1   57.42    0.96
  -1  -4   1   55.13    0.97
  -1  -4   1   55.70    0.95
  -1  -4   1   55.88    0.97
  -1  -4   1   54.67    0.98
   0   4  -1   29.40    0.56
   0   4  -1   31.73    0.57
   0   4  -1   31.46    0.57
   0   4  -1   32.40    0.54
   0   4  -1   33.93    0.54
   0   4  -1   32.24    0.57
   0  -4   1   31.97    0.57
   0  -4   1   31.77    0.57
   0  -4   1   31.47    0.57
   0  -4   1   32.20    0.58
  -1   4  -1    0.78    0.03
  -1   4  -1    0.90    0.05
  -1   4  -1    0.80    0.04
   1  -4   1    0.83    0.04
   1  -4   1    0.77    0.04
   1  -4   1    0.74    0.04
  -2   4  -1   15.58    0.27
  -2   4  -1   15.60    0.28
  -2   4  -1   15.54    0.31
  -2   4  -1   15.56    0.28
   2  -4   1   15.84    0.30
   2  -4   1   15.99    0.30
   2  -4   1   15.62    0.30
  -3   4  -1    1.07    0.04
  -3   4  -1    1.05    0.06
   3  -4   1    1.06    0.04
   3  -4   1    1.04    0.05
   3  -4   1    1.04    0.04
  -4   4  -1    0.11    0.02
  -4   4  -1    0.11    0.03
   4  -4   1    0.12    0.02
   4  -4   1    0.13    0.02
   4  -4   1    0.12    0.02
  -5   4  -1   42.54    0.74
  -5   4  -1   41.81    0.76
  -5   4  -1   41.00    0.77
   5  -4   1   42.06    0.76
   5  -4   1   42.72    0.70
   5  -4   1   41.53    0.74
   5  -4   1   40.53    0.70
  -6   4  -1   92.41    1.60
  -6   4  -1   88.79    1.59
  -6   4  -1   92.35    1.57
   6  -4   1   93.72    1.58
   6  -4   1   91.00    1.59
  -7   4  -1    0.17    0.04
  -7   4  -1    0.17    0.04
  -7   4  -1    0.14    0.03
   7  -4   1    0.14    0.03
   7  -4   1    0.10    0.03
  -8   4  -1    2.16    0.10
  -8   4  -1    2.05    0.10
  -8   4  -1    2.17    0.10
   8  -4   1    2.16    0.10
   8  -4   1    2.22    0.10
  -9   4  -1   20.08    0.45
  -9   4  -1   20.34    0.45
  -9   4  -1   19.92    0.43
   9  -4   1   20.70    0.44
   9  -4   1   20.71    0.45
   9  -4   1   20.92    0.45
 -10   4  -1    1.91    0.11
 -10   4  -1    1.94    0.11
 -10   4  -1    2.06    0.11
  10  -4   1    2.09    0.11
  10  -4   1    1.98    0.11
  10  -4   1    1.96    0.11
 -11   4  -1    1.66    0.11
 -11   4  -1    1.45    0.10
 -11   4  -1    1.58    0.10
  11  -4   1    1.44    0.10
  11  -4   1    1.53    0.11
  11  -4   1    1.33    0.10
 -12   4  -1    0.14    0.05
 -12   4  -1    0.24    0.06
  12  -4   1    0.18    0.06
  12  -4   1    0.24    0.06
 -13   4  -1    0.33    0.07
 -13   4  -1    0.31    0.07
  13  -4   1    0.27    0.07
  13  -4   1    0.33    0.07
  13   3  -1    3.14    0.15
  13   3  -1    3.28    0.18
 -13  -3   1    3.28    0.18
 -13  -3   1    3.33    0.18
  12   3  -1    0.80    0.10
  12   3  -1    1.19    0.09
 -12  -3   1    1.22    0.12
 -12  -3   1    1.12    0.10
  11   3  -1    7.04    0.21
  11   3  -1    6.99    0.25
 -11  -3   1    7.08    0.24
 -11  -3   1    6.67    0.24
  10   3  -1    0.22    0.06
  10   3  -1    0.26    0.05
 -10  -3   1    0.31    0.06
 -10  -3   1    0.29    0.06
   9   3  -1   59.32    1.08
   9   3  -1   59.08    1.11
  -9  -3   1   58.15    1.10
  -9  -3   1   59.81    1.11
   8   3  -1    0.02    0.03
  -8  -3   1    0.05    0.01
  -8  -3   1    0.06    0.03
  -8  -3   1    0.03    0.03
   7   3  -1    2.75    0.11
   7   3  -1    2.68    0.12
  -7  -3   1    2.79    0.11
  -7  -3   1    2.74    0.08
  -7  -3   1    2.75    0.11
  -7  -3   1    2.79    0.08
   6   3  -1    0.63    0.06
   6   3  -1    0.81    0.05
   6   3  -1    0.66    0.05
   6   3  -1    0.65    0.05
  -6  -3   1    0.74    0.04
  -6  -3   1    0.68    0.05
  -6  -3   1    0.74    0.06
  -6  -3   1    0.74    0.04
   5   3  -1    8.36    0.19
   5   3  -1    8.22    0.20
   5   3  -1    8.13    0.20
   5   3  -1    8.45    0.20
  -5  -3   1    8.47    0.18
  -5  -3   1    8.17    0.20
  -5  -3   1    8.37    0.18
  -5  -3   1    8.16    0.20
   4   3  -1    3.65    0.10
   4   3  -1    3.74    0.07
   4   3  -1    3.65    0.11
   4   3  -1    3.61    0.11
   4   3  -1    3.91    0.11
  -4  -3   1    3.66    0.10
  -4  -3   1    3.67    0.11
  -4  -3   1    3.74    0.07
  -4  -3   1    3.59    0.11
  -4  -3   1    3.67    0.10
  -4  -3   1    3.69    0.07
   3   3  -1   71.92    1.26
   3   3  -1   74.04    1.25
   3   3  -1   73.55    1.25
  -3  -3   1   73.94    1.25
  -3  -3   1   74.04    1.25
  -3  -3   1   71.89    1.23
  -3  -3   1   72.83    1.25
  -3  -3   1   72.64    1.26
  -3  -3   1   74.53    1.26
   2   3  -1   14.85    0.29
   2   3  -1   14.69    0.28
   2   3  -1   14.67    0.29
  -2  -3   1   14.68    0.28
  -2  -3   1   15.00    0.27
  -2  -3   1   15.14    0.29
  -2  -3   1   14.90    0.28
  -2  -3   1   14.86    0.29
   1   3  -1   31.81    0.56
   1   3  -1   31.94    0.55
   1   3  -1   31.42    0.56
   1   3  -1   31.25    0.54
  -1  -3   1   31.95    0.56
  -1  -3   1   30.75    0.56
  -1  -3   1   31.59    0.56
  -1  -3   1   31.49    0.54
  -1  -3   1   31.81    0.55
   0   3  -1    0.26    0.02
   0   3  -1    0.28    0.01
   0   3  -1    0.22    0.02
   0   3  -1    0.24    0.02
   0   3  -1    0.30    0.01
   0   3  -1    0.23    0.02
   0  -3   1    0.30    0.02
   0  -3   1    0.24    0.02
   0  -3   1    0.25    0.03
   0  -3   1    0.27    0.01
   0  -3   1    0.27    0.03
   0  -3   1    0.23    0.02
  -1   3  -1   22.69    0.38
  -1   3  -1   22.30    0.40
  -1   3  -1   22.61    0.40
  -1   3  -1   23.47    0.40
  -1   3  -1   22.17    0.41
   1  -3   1   23.11    0.38
   1  -3   1   22.92    0.40
   1  -3   1   22.31    0.40
   1  -3   1   21.66    0.40
   1  -3   1   22.26    0.40
  -2   3  -1    2.13    0.07
  -2   3  -1    2.25    0.04
  -2   3  -1    2.22    0.04
  -2   3  -1    2.22    0.05
   2  -3   1    2.13    0.06
   2  -3   1    2.20    0.06
   2  -3   1    2.01    0.06
  -3   3  -1    8.94    0.17
  -3   3  -1    8.41    0.19
  -3   3  -1    8.73    0.19
   3  -3   1    8.97    0.19
   3  -3   1    8.66    0.16
   3  -3   1    9.10    0.16
  -4   3  -1    6.67    0.15
  -4   3  -1    6.85    0.16
  -4   3  -1    6.57    0.16
   4  -3   1    6.82    0.16
  -5   3  -1   77.84    1.36
  -5   3  -1   79.52    1.36
  -5   3  -1   79.06    1.35
   5  -3   1   77.95    1.36
  -6   3  -1   18.55    0.38
  -6   3  -1   18.12    0.36
  -6   3  -1   18.12    0.37
   6  -3   1   18.39    0.37
  -7   3  -1   17.61    0.37
  -7   3  -1   17.47    0.37
  -7   3  -1   17.79    0.37
   7  -3   1   18.41    0.38
  -8   3  -1    0.30    0.05
  -8   3  -1    0.29    0.05
  -8   3  -1    0.31    0.05
   8  -3   1    0.30    0.05
  -9   3  -1    4.90    0.17
  -9   3  -1    4.78    0.17
  -9   3  -1    4.73    0.16
   9  -3   1    4.89    0.16
   9  -3   1    4.79    0.17
 -10   3  -1    6.59    0.20
 -10   3  -1    6.28    0.20
 -10   3  -1    6.08    0.20
  10  -3   1    6.12    0.20
  10  -3   1    6.19    0.20
 -11   3  -1    0.03    0.04
 -11   3  -1    0.01    0.04
  11  -3   1    0.05    0.05
 -12   3  -1    0.12    0.05
 -12   3  -1    0.14    0.06
  12  -3   1    0.07    0.05
  12  -3   1    0.08    0.05
  12  -3   1    0.09    0.02
 -13   3  -1    2.51    0.15
 -13   3  -1    2.41    0.14
  13  -3   1    2.32    0.14
  13  -3   1    2.65    0.08
  13  -3   1    2.75    0.16
  13   2  -1    5.89    0.20
  13   2  -1    5.53    0.24
 -13  -2   1    5.73    0.23
 -13  -2   1    5.93    0.24
  12   2  -1    1.76    0.10
  12   2  -1    1.75    0.13
 -12  -2   1    1.68    0.12
 -12  -2   1    1.85    0.13
  11   2  -1    0.03    0.03
  11   2  -1    0.05    0.04
 -11  -2   1   -0.01    0.03
 -11  -2   1   -0.02    0.03
  10   2  -1    2.22    0.10
  10   2  -1    2.13    0.12
 -10  -2   1    2.03    0.12
 -10  -2   1    2.44    0.13
   9   2  -1   13.31    0.34
  -9  -2   1   13.04    0.32
  -9  -2   1   12.97    0.33
   8   2  -1    3.05    0.13
  -8  -2   1    3.06    0.12
  -8  -2   1    3.11    0.13
   7   2  -1   13.46    0.29
   7   2  -1   13.30    0.31
   7   2  -1   13.60    0.29
  -7  -2   1   13.28    0.30
  -7  -2   1   13.61    0.25
  -7  -2   1   13.63    0.31
   6   2  -1    0.10    0.02
   6   2  -1    0.11    0.03
   6   2  -1    0.11    0.02
  -6  -2   1    0.12    0.02
  -6  -2   1    0.16    0.02
  -6  -2   1    0.08    0.03
  -6  -2   1    0.12    0.03
  -6  -2   1    0.15    0.02
   5   2  -1   88.46    1.53
   5   2  -1   91.48    1.52
   5   2  -1   88.25    1.54
   5   2  -1   89.13    1.53
  -5  -2   1   90.26    1.54
  -5  -2   1   88.08    1.54
  -5  -2   1   89.23    1.50
  -5  -2   1   88.55    1.50
  -5  -2   1   90.52    1.49
   4   2  -1   18.01    0.33
   4   2  -1   17.18    0.34
   4   2  -1   17.53    0.34
   4   2  -1   17.41    0.34
  -4  -2   1   17.30    0.32
  -4  -2   1   17.96    0.30
  -4  -2   1   17.25    0.34
  -4  -2   1   17.12    0.32
  -4  -2   1   17.50    0.34
   3   2  -1   28.18    0.51
   3   2  -1   28.39    0.52
   3   2  -1   28.95    0.52
   3   2  -1   28.40    0.52
   3   2  -1   29.48    0.48
  -3  -2   1   28.50    0.52
  -3  -2   1   28.50    0.48
  -3  -2   1   28.66    0.51
  -3  -2   1   27.98    0.50
  -3  -2   1   29.54    0.51
  -3  -2   1   28.53    0.51
   2   2  -1   85.60    1.41
   2   2  -1   82.21    1.41
   2   2  -1   87.64    1.43
   2   2  -1   83.13    1.41
   2   2  -1   84.37    1.41
  -2  -2   1   83.58    1.42
  -2  -2   1   81.20    1.41
  -2  -2   1   81.62    1.41
  -2  -2   1   84.10    1.41
  -2  -2   1   83.09    1.42
  -2  -2   1   83.28    1.41
   1   2  -1  153.86    3.46
   1   2  -1  157.46    2.73
   1   2  -1  159.24    2.65
  -1  -2   1  150.84    2.68
  -1  -2   1  156.91    2.71
  -1  -2   1  153.15    2.64
  -1  -2   1  152.90    2.68
  -1  -2   1  160.88    2.64
   0   2  -1    1.81    0.05
   0   2  -1    1.95    0.05
   0   2  -1    2.03    0.05
   0   2  -1    2.05    0.04
   0  -2   1    1.89    0.05
   0  -2   1    1.94    0.05
   0  -2   1    2.01    0.05
   0  -2   1    2.04    0.04
   0  -2   1    1.91    0.05
  -1   2  -1    2.09    0.04
  -1   2  -1    1.94    0.05
  -1   2  -1    1.93    0.04
  -1   2  -1    1.86    0.04
  -1   2  -1    1.95    0.06
   1  -2   1    1.96    0.04
   1  -2   1    1.94    0.05
   1  -2   1    1.94    0.05
   1  -2   1    1.89    0.05
  -2   2  -1    5.68    0.13
  -2   2  -1    5.90    0.11
  -2   2  -1    5.79    0.12
   2  -2   1    5.85    0.11
   2  -2   1    5.88    0.12
   2  -2   1    5.67    0.11
  -3   2  -1  138.69    2.35
  -3   2  -1  141.54    2.46
  -3   2  -1  140.64    2.43
   3  -2   1  140.61    2.46
  -4   2  -1    5.43    0.13
  -4   2  -1    5.56    0.13
  -4   2  -1    5.34    0.13
  -5   2  -1   56.63    0.97
  -5   2  -1   56.75    0.98
  -5   2  -1   53.75    0.98
  -6   2  -1    0.04    0.02
  -6   2  -1    0.11    0.03
  -6   2  -1    0.00    0.02
  -7   2  -1    1.08    0.07
  -7   2  -1    0.93    0.06
  -7   2  -1    0.95    0.06
  -8   2  -1    0.08    0.03
  -8   2  -1    0.13    0.03
  -8   2  -1    0.17    0.04
   8  -2   1    0.04    0.03
  -9   2  -1   95.90    1.73
  -9   2  -1   95.04    1.74
  -9   2  -1   99.41    1.72
   9  -2   1   99.67    1.65
   9  -2   1   98.29    1.74
   9  -2   1  100.27    1.65
   9  -2   1  101.60    1.72
 -10   2  -1    2.13    0.15
 -10   2  -1    2.04    0.11
 -10   2  -1    2.05    0.11
  10  -2   1    2.03    0.10
  10  -2   1    2.06    0.07
  10  -2   1    2.08    0.07
  10  -2   1    2.28    0.12
 -11   2  -1    6.01    0.21
 -11   2  -1    6.26    0.21
  11  -2   1    6.13    0.14
  11  -2   1    5.87    0.21
 -12   2  -1    1.46    0.11
 -12   2  -1    1.19    0.11
  12  -2   1    1.39    0.06
  12  -2   1    1.46    0.12
 -13   2  -1    9.82    0.30
 -13   2  -1    9.49    0.30
  13  -2   1   10.05    0.31
  13  -2   1    9.69    0.22
  13   1  -1    2.65    0.12
  13   1  -1    2.48    0.15
 -13  -1   1    2.46    0.15
 -13  -1   1    2.57    0.16
  12   1  -1    0.46    0.08
  12   1  -1    0.60    0.07
 -12  -1   1    0.45    0.08
 -12  -1   1    0.56    0.09
  11   1  -1    1.32    0.08
  11   1  -1    1.26    0.10
 -11  -1   1    1.42    0.10
 -11  -1   1    1.45    0.11
  10   1  -1    2.59    0.14
  10   1  -1    2.96    0.11
 -10  -1   1    2.94    0.14
 -10  -1   1    2.75    0.13
   9   1  -1   16.84    0.39
  -9  -1   1   16.21    0.38
  -9  -1   1   15.67    0.37
   8   1  -1    0.41    0.06
   8   1  -1    0.44    0.04
  -8  -1   1    0.35    0.05
  -8  -1   1    0.39    0.06
   7   1  -1    2.63    0.09
   7   1  -1    2.75    0.11
   7   1  -1    2.51    0.09
  -7  -1   1    2.59    0.08
  -7  -1   1    2.40    0.10
  -7  -1   1    2.72    0.11
   6   1  -1    8.86    0.19
   6   1  -1    8.68    0.19
   6   1  -1    9.03    0.22
  -6  -1   1    8.87    0.22
  -6  -1   1    9.00    0.22
  -6  -1   1    9.18    0.18
   5   1  -1    6.93    0.18
   5   1  -1    6.99    0.16
   5   1  -1    6.96    0.16
  -5  -1   1    7.08    0.14
  -5  -1   1    7.04    0.17
  -5  -1   1    7.31    0.17
   4   1  -1    2.40    0.08
   4   1  -1    2.44    0.07
   4   1  -1    2.30    0.07
  -4  -1   1    2.89    0.06
  -4  -1   1    2.50    0.08
  -4  -1   1    2.46    0.06
  -4  -1   1    2.40    0.06
   3   1  -1    0.82    0.04
   3   1  -1    0.88    0.03
   3   1  -1    0.83    0.04
   3   1  -1    0.86    0.04
  -3  -1   1    0.88    0.04
  -3  -1   1    0.81    0.03
  -3  -1   1    0.88    0.04
  -3  -1   1    0.82    0.03
  -3  -1   1    0.86    0.03
   2   1  -1   27.62    0.48
   2   1  -1   26.96    0.48
   2   1  -1   27.30    0.48
   2   1  -1   26.95    0.47
   2   1  -1   28.15    0.46
  -2  -1   1   28.26    0.47
  -2  -1   1   27.91    0.46
  -2  -1   1   26.58    0.48
  -2  -1   1   26.75    0.48
  -2  -1   1   27.87    0.48
  -2  -1   1   28.28    0.47
   1   1  -1   15.38    0.27
   1   1  -1   14.52    0.27
   1   1  -1   15.44    0.27
   1   1  -1   15.03    0.27
   1   1  -1   15.37    0.26
  -1  -1   1   14.42    0.27
  -1  -1   1   15.22    0.26
  -1  -1   1   15.34    0.27
  -1  -1   1   14.70    0.27
  -1  -1   1   15.06    0.27
   0   1  -1    0.09    0.01
   0   1  -1    0.09    0.01
   0   1  -1    0.09    0.01
   0   1  -1    0.08    0.01
   0  -1   1    0.08    0.01
   0  -1   1    0.07    0.01
   0  -1   1    0.08    0.01
   0  -1   1    0.07    0.01
   0  -1   1    0.08    0.01
  -1   1  -1    3.74    0.07
  -1   1  -1    3.60    0.08
   1  -1   1    3.88    0.07
   1  -1   1    3.75    0.07
   1  -1   1    3.81    0.07
   1  -1   1    3.78    0.07
   1  -1   1    3.79    0.07
   1  -1   1    3.64    0.08
  -2   1  -1    0.56    0.03
  -2   1  -1    0.70    0.03
  -3   1  -1    8.09    0.16
  -3   1  -1    8.07    0.16
  -3   1  -1    7.63    0.16
  -4   1  -1    9.36    0.20
  -4   1  -1    9.64    0.20
  -4   1  -1    9.78    0.20
  -5   1  -1   47.91    0.84
  -5   1  -1   48.90    0.85
  -5   1  -1   47.21    0.85
  -6   1  -1   47.83    0.87
  -6   1  -1   49.46    0.86
  -6   1  -1   48.84    0.87
  -7   1  -1    2.20    0.08
  -7   1  -1    2.18    0.09
  -7   1  -1    2.15    0.09
   7  -1   1    2.27    0.06
   7  -1   1    2.24    0.06
  -8   1  -1   11.74    0.29
  -8   1  -1   12.28    0.27
  -8   1  -1   12.36    0.29
   8  -1   1   12.20    0.30
   8  -1   1   12.83    0.27
   8  -1   1   12.30    0.23
   8  -1   1   12.11    0.23
  -9   1  -1    5.50    0.18
  -9   1  -1    5.20    0.18
  -9   1  -1    5.36    0.16
   9  -1   1    5.28    0.16
   9  -1   1    5.39    0.13
   9  -1   1    5.18    0.18
   9  -1   1    5.39    0.13
 -10   1  -1    9.23    0.26
 -10   1  -1    9.30    0.26
  10  -1   1    8.68    0.26
  10  -1   1    9.25    0.20
 -11   1  -1    1.43    0.10
 -11   1  -1    1.53    0.11
  11  -1   1    1.35    0.11
 -12   1  -1    1.09    0.10
 -12   1  -1    0.97    0.11
  12  -1   1    0.86    0.10
  12  -1   1    0.96    0.06
 -13   1  -1    5.34    0.22
 -13   1  -1    5.13    0.21
  13  -1   1    5.12    0.15
  13  -1   1    5.11    0.22
  13   0  -1    0.24    0.05
  13   0  -1    0.25    0.06
 -13   0   1    0.20    0.07
 -13   0   1    0.23    0.06
  12   0  -1   99.68    1.72
  12   0  -1   98.47    1.81
 -12   0   1   97.65    1.80
 -12   0   1  100.09    1.81
  11   0  -1   -0.02    0.03
  11   0  -1    0.02    0.03
 -11   0   1    0.00    0.03
 -11   0   1    0.00    0.04
  10   0  -1    1.81    0.12
  10   0  -1    2.24    0.09
 -10   0   1    2.55    0.13
 -10   0   1    2.18    0.12
   9   0  -1   -0.04    0.03
   9   0  -1    0.03    0.02
  -9   0   1    0.02    0.03
  -9   0   1    0.03    0.03
   8   0  -1   20.54    0.44
   8   0  -1   21.17    0.40
  -8   0   1   20.84    0.44
  -8   0   1   20.99    0.40
  -8   0   1   20.30    0.44
   7   0  -1    0.24    0.04
   7   0  -1    0.18    0.03
   7   0  -1    0.16    0.02
  -7   0   1    0.14    0.03
  -7   0   1    0.23    0.04
  -7   0   1    0.18    0.03
   6   0  -1   23.83    0.43
   6   0  -1   23.87    0.47
   6   0  -1   23.70    0.43
  -6   0   1   23.05    0.46
  -6   0   1   23.34    0.43
  -6   0   1   22.95    0.46
   5   0  -1    0.02    0.01
   5   0  -1    0.01    0.01
   5   0  -1    0.02    0.02
  -5   0   1    0.02    0.01
  -5   0   1    0.00    0.02
  -5   0   1    0.02    0.02
   4   0  -1  167.00    2.78
   4   0  -1  166.04    2.81
   4   0  -1  168.47    2.80
  -4   0   1  155.76    2.83
  -4   0   1  163.77    2.75
  -4   0   1  164.13    2.82
   3   0  -1    0.13    0.02
   3   0  -1    0.13    0.03
   3   0  -1    0.16    0.02
  -3   0   1    0.15    0.03
  -3   0   1    0.16    0.02
   2   0  -1  142.37    2.39
   2   0  -1  140.77    2.40
   2   0  -1  149.01    2.38
   2   0  -1  138.13    2.37
  -2   0   1  138.67    2.35
  -2   0   1  138.12    2.39
  -2   0   1  140.32    2.36
  -2   0   1  137.76    2.40
  -2   0   1  139.53    2.39
   1   0  -1   -0.48    0.01
   1   0  -1   -0.49    0.01
   1   0  -1   -0.43    0.01
   1   0  -1   -0.43    0.01
  -1   0   1   -0.46    0.01
  -1   0   1   -0.47    0.01
  -1   0   1   -0.46    0.01
  -1   0   1   -0.47    0.01
  -1   0   1   -0.44    0.01
  -1   0  -1   -0.23    0.01
  -1   0  -1   -0.24    0.01
   1   0   1   -0.25    0.01
   1   0   1   -0.24    0.01
   1   0   1   -0.24    0.01
   1   0   1   -0.25    0.01
   1   0   1   -0.23    0.01
   1   0   1   -0.24    0.01
  -2   0  -1  264.73    4.43
  -2   0  -1  262.12    4.49
  -2   0  -1  257.58    4.44
   2   0   1  261.06    4.60
   2   0   1  271.28    4.43
   2   0   1  261.23    4.71
  -3   0  -1    0.26    0.03
  -3   0  -1    0.26    0.02
  -3   0  -1    0.21    0.02
   3   0   1    0.27    0.02
   3   0   1    0.23    0.01
  -4   0  -1   28.25    0.50
  -4   0  -1   28.42    0.51
  -4   0  -1   27.63    0.51
   4   0   1   28.60    0.48
   4   0   1   28.22    0.48
  -5   0  -1   -0.02    0.02
  -5   0  -1   -0.01    0.02
  -5   0  -1   -0.03    0.02
   5   0   1   -0.01    0.01
   5   0   1   -0.01    0.01
  -6   0  -1    8.64    0.19
  -6   0  -1    8.88    0.21
  -6   0  -1    8.81    0.21
   6   0   1    8.74    0.17
   6   0   1    8.82    0.17
  -7   0  -1    0.75    0.06
  -7   0  -1    0.77    0.05
  -7   0  -1    0.83    0.06
   7   0   1    0.75    0.04
   7   0   1    0.81    0.05
   7   0   1    0.81    0.04
  -8   0  -1    2.14    0.08
  -8   0  -1    2.38    0.10
  -8   0  -1    2.02    0.10
   8   0   1    2.04    0.08
   8   0   1    2.23    0.07
   8   0   1    2.19    0.11
   8   0   1    2.15    0.07
  -9   0  -1    0.15    0.04
  -9   0  -1    0.19    0.04
   9   0   1    0.26    0.03
   9   0   1    0.17    0.04
   9   0   1    0.25    0.04
   9   0   1    0.24    0.03
 -10   0  -1   21.46    0.48
 -10   0  -1   22.60    0.48
  10   0   1   21.72    0.42
  10   0   1   21.09    0.49
 -11   0  -1    0.16    0.05
 -11   0  -1    0.12    0.05
  11   0   1    0.14    0.03
  11   0   1    0.14    0.05
 -12   0  -1   14.65    0.38
 -12   0  -1   15.19    0.39
  12   0   1   14.71    0.32
  12   0   1   14.67    0.40
 -13   0  -1    0.02    0.05
 -13   0  -1    0.00    0.05
  13   0   1    0.02    0.05
  13   0   1    0.01    0.03
  13  -1  -1    0.66    0.06
  13  -1  -1    0.57    0.09
 -13   1   1    0.60    0.10
  12  -1  -1    5.06    0.21
  12  -1  -1    5.16    0.15
 -12   1   1    5.37    0.21
 -12   1   1    5.51    0.21
  11  -1  -1    0.72    0.09
  11  -1  -1    0.78    0.06
 -11   1   1    0.81    0.09
 -11   1   1    0.84    0.09
  10  -1  -1    0.12    0.03
  10  -1  -1    0.08    0.05
 -10   1   1    0.11    0.04
 -10   1   1    0.17    0.05
   9  -1  -1    0.05    0.04
   9  -1  -1    0.02    0.02
   9  -1  -1    0.04    0.02
  -9   1   1    0.04    0.03
  -9   1   1    0.00    0.03
  -9   1   1    0.01    0.03
   8  -1  -1    0.39    0.05
   8  -1  -1    0.47    0.03
  -8   1   1    0.51    0.06
  -8   1   1    0.42    0.05
  -8   1   1    0.36    0.05
   7  -1  -1   16.99    0.31
   7  -1  -1   16.52    0.36
   7  -1  -1   16.95    0.31
  -7   1   1   17.17    0.34
  -7   1   1   16.54    0.36
  -7   1   1   16.64    0.36
   6  -1  -1    0.91    0.04
   6  -1  -1    0.95    0.04
   6  -1  -1    0.97    0.06
  -6   1   1    0.89    0.05
  -6   1   1    0.82    0.06
  -6   1   1    0.90    0.06
   5  -1  -1   32.65    0.59
   5  -1  -1   32.66    0.55
   5  -1  -1   32.41    0.55
  -5   1   1   31.72    0.57
  -5   1   1   31.22    0.59
  -5   1   1   31.82    0.59
   4  -1  -1  188.22    3.17
   4  -1  -1  188.03    3.18
   4  -1  -1  192.20    3.17
  -4   1   1  196.37    3.21
  -4   1   1  185.17    3.19
  -4   1   1  188.71    3.32
   3  -1  -1    5.22    0.12
  -3   1   1    4.97    0.11
  -3   1   1    4.90    0.12
  -3   1   1    5.09    0.11
   2  -1  -1    0.03    0.00
   2  -1  -1    0.03    0.00
   2  -1  -1    0.02    0.01
  -2   1   1    0.02    0.01
  -2   1   1    0.06    0.01
  -2   1   1    0.11    0.02
   1  -1  -1   44.25    0.73
   1  -1  -1   42.35    0.75
   1  -1  -1   44.03    0.73
   1  -1  -1   43.49    0.73
   1  -1  -1   43.37    0.74
  -1   1   1   42.41    0.73
  -1   1   1   42.51    0.74
  -1   1   1   42.60    0.73
  -1   1   1   44.62    0.73
  -1   1   1   42.99    0.74
   0  -1  -1   12.99    0.23
   0  -1  -1   13.62    0.22
   0  -1  -1   13.72    0.23
   0  -1  -1   13.37    0.23
   0  -1  -1   12.07    0.23
   0   1   1   13.37    0.23
   0   1   1   13.34    0.23
   0   1   1   13.19    0.23
   0   1   1   12.90    0.23
   0   1   1   13.16    0.23
   0   1   1   13.11    0.23
  -1  -1  -1    1.87    0.04
  -1  -1  -1    1.88    0.04
  -1  -1  -1    1.84    0.05
  -1  -1  -1    1.88    0.04
  -1  -1  -1    1.89    0.04
  -1  -1  -1    1.86    0.04
   1   1   1    1.84    0.04
   1   1   1    1.84    0.04
   1   1   1    1.84    0.05
   1   1   1    1.78    0.05
  -2  -1  -1   38.73    0.64
  -2  -1  -1   38.96    0.65
  -2  -1  -1   35.64    0.65
  -2  -1  -1   37.14    0.64
  -2  -1  -1   39.35    0.64
   2   1   1   38.29    0.64
   2   1   1   38.09    0.65
   2   1   1   37.78    0.65
   2   1   1   37.80    0.64
   2   1   1   38.13    0.63
  -3  -1  -1   40.65    0.67
  -3  -1  -1   40.62    0.67
  -3  -1  -1   40.20    0.69
  -3  -1  -1   38.50    0.70
  -3  -1  -1   40.75    0.67
   3   1   1   40.24    0.68
   3   1   1   39.10    0.71
   3   1   1   39.68    0.68
   3   1   1   40.27    0.67
  -4  -1  -1    0.77    0.04
  -4  -1  -1    0.99    0.05
  -4  -1  -1    0.82    0.03
   4   1   1    0.91    0.04
   4   1   1    0.87    0.04
   4   1   1    0.92    0.03
  -5  -1  -1   10.86    0.24
  -5  -1  -1   11.28    0.24
  -5  -1  -1   11.45    0.21
   5   1   1   11.30    0.21
   5   1   1   11.09    0.22
   5   1   1   10.82    0.22
  -6  -1  -1   33.06    0.62
  -6  -1  -1   33.31    0.57
  -6  -1  -1   32.48    0.61
   6   1   1   32.06    0.58
   6   1   1   32.79    0.57
   6   1   1   32.41    0.58
  -7  -1  -1    0.97    0.06
  -7  -1  -1    0.65    0.05
  -7  -1  -1    0.74    0.04
   7   1   1    0.83    0.05
   7   1   1    0.75    0.04
   7   1   1    0.72    0.04
  -8  -1  -1    0.04    0.03
  -8  -1  -1    0.05    0.03
  -8  -1  -1   -0.01    0.03
   8   1   1    0.03    0.02
   8   1   1    0.07    0.03
   8   1   1    0.01    0.02
   8   1   1    0.00    0.02
  -9  -1  -1    9.82    0.26
  -9  -1  -1   10.58    0.28
   9   1   1   10.27    0.28
   9   1   1   10.23    0.23
 -10  -1  -1    1.07    0.09
 -10  -1  -1    1.09    0.09
  10   1   1    0.87    0.09
  10   1   1    0.99    0.07
 -11  -1  -1    0.01    0.04
 -11  -1  -1    0.01    0.04
  11   1   1    0.04    0.03
  11   1   1   -0.02    0.04
 -12  -1  -1    1.04    0.10
 -12  -1  -1    0.75    0.09
  12   1   1    0.77    0.07
  12   1   1    0.72    0.09
 -13  -1  -1    3.54    0.17
 -13  -1  -1    3.55    0.18
  13   1   1    3.66    0.18
  13   1   1    3.68    0.14
  13  -2  -1    2.71    0.10
  13  -2  -1    2.76    0.16
 -13   2   1    2.93    0.16
  12  -2  -1    1.44    0.12
  12  -2  -1    1.32    0.07
 -12   2   1    1.19    0.11
 -12   2   1    1.45    0.11
  11  -2  -1    0.04    0.02
  11  -2  -1    0.01    0.04
 -11   2   1    0.07    0.04
 -11   2   1    0.04    0.04
  10  -2  -1    1.25    0.06
  10  -2  -1    1.26    0.10
 -10   2   1    1.35    0.10
 -10   2   1    1.15    0.09
 -10   2   1    1.21    0.12
   9  -2  -1   28.93    0.51
   9  -2  -1   28.64    0.58
   9  -2  -1   28.85    0.51
  -9   2   1   27.49    0.57
  -9   2   1   29.00    0.56
  -9   2   1   27.30    0.58
   8  -2  -1    0.27    0.05
   8  -2  -1    0.32    0.03
   8  -2  -1    0.29    0.03
  -8   2   1    0.33    0.04
  -8   2   1    0.25    0.04
  -8   2   1    0.34    0.05
   7  -2  -1    0.57    0.06
   7  -2  -1    0.60    0.03
  -7   2   1    0.54    0.05
  -7   2   1    0.61    0.05
  -7   2   1    0.67    0.06
   6  -2  -1    0.50    0.05
  -6   2   1    0.45    0.04
  -6   2   1    0.42    0.04
  -6   2   1    0.49    0.05
   5  -2  -1   12.63    0.26
  -5   2   1   11.97    0.25
  -5   2   1   12.29    0.25
  -5   2   1   11.70    0.26
   4  -2  -1   33.64    0.59
  -4   2   1   33.05    0.59
  -4   2   1   32.59    0.59
  -4   2   1   32.35    0.60
   3  -2  -1   88.89    1.49
  -3   2   1   88.07    1.50
  -3   2   1   88.27    1.50
  -3   2   1   88.73    1.49
   2  -2  -1    0.24    0.01
   2  -2  -1    0.24    0.02
   2  -2  -1    0.33    0.01
   2  -2  -1    0.25    0.02
  -2   2   1    0.25    0.02
   1  -2  -1   10.67    0.20
   1  -2  -1   10.88    0.20
   1  -2  -1   10.85    0.20
   1  -2  -1   10.97    0.21
   1  -2  -1   11.10    0.19
  -1   2   1   11.12    0.20
  -1   2   1   10.98    0.19
  -1   2   1   10.78    0.19
  -1   2   1   10.75    0.21
  -1   2   1   10.98    0.19
   0  -2  -1   56.29    0.93
   0  -2  -1   53.34    0.93
   0  -2  -1   54.74    0.94
   0  -2  -1   55.68    0.93
   0  -2  -1   54.91    0.93
   0   2   1   54.22    0.93
   0   2   1   57.30    0.93
   0   2   1   54.56    0.93
   0   2   1   54.92    0.94
   0   2   1   55.37    0.93
  -1  -2  -1   22.40    0.40
  -1  -2  -1   22.53    0.39
  -1  -2  -1   22.63    0.40
  -1  -2  -1   22.77    0.40
  -1  -2  -1   21.60    0.40
  -1  -2  -1   23.28    0.39
   1   2   1   22.50    0.40
   1   2   1   22.53    0.40
   1   2   1   22.46    0.38
  -2  -2  -1   32.47    0.56
  -2  -2  -1   32.30    0.56
  -2  -2  -1   32.08    0.56
  -2  -2  -1   31.61    0.56
  -2  -2  -1   31.66    0.56
  -2  -2  -1   32.76    0.54
   2   2   1   32.29    0.53
   2   2   1   31.24    0.56
   2   2   1   32.10    0.56
   2   2   1   32.69    0.56
  -3  -2  -1   93.19    1.61
  -3  -2  -1   96.91    1.61
  -3  -2  -1   94.32    1.61
  -3  -2  -1   96.05    1.65
  -3  -2  -1   94.98    1.61
   3   2   1   96.57    1.61
   3   2   1   94.65    1.61
   3   2   1   97.13    1.61
  -4  -2  -1   20.93    0.37
  -4  -2  -1   21.34    0.39
  -4  -2  -1   20.60    0.37
  -4  -2  -1   21.20    0.40
   4   2   1   20.78    0.39
   4   2   1   20.81    0.38
   4   2   1   20.71    0.39
  -5  -2  -1    2.10    0.06
  -5  -2  -1    2.15    0.08
  -5  -2  -1    2.04    0.08
  -5  -2  -1    2.13    0.06
   5   2   1    2.11    0.07
   5   2   1    2.05    0.07
   5   2   1    2.16    0.05
  -6  -2  -1    0.29    0.04
  -6  -2  -1    0.41    0.05
  -6  -2  -1    0.35    0.02
   6   2   1    0.33    0.03
   6   2   1    0.41    0.04
   6   2   1    0.33    0.02
  -7  -2  -1   32.74    0.63
   7   2   1   33.55    0.57
   7   2   1   33.52    0.62
   7   2   1   33.67    0.62
  -8  -2  -1    0.54    0.06
  -8  -2  -1    0.59    0.06
   8   2   1    0.50    0.05
   8   2   1    0.52    0.06
  -9  -2  -1    2.37    0.11
  -9  -2  -1    2.41    0.12
   9   2   1    2.42    0.10
   9   2   1    2.23    0.12
 -10  -2  -1    0.17    0.05
 -10  -2  -1    0.13    0.04
  10   2   1    0.13    0.05
  10   2   1    0.18    0.04
 -11  -2  -1    3.98    0.17
 -11  -2  -1    4.01    0.17
  11   2   1    4.02    0.14
  11   2   1    3.96    0.17
 -12  -2  -1    2.93    0.15
 -12  -2  -1    3.03    0.16
  12   2   1    3.18    0.17
 -13  -2  -1    2.14    0.14
 -13  -2  -1    2.33    0.15
  13   2   1    2.22    0.15
  13   2   1    2.10    0.12
  13  -3  -1    0.09    0.03
  13  -3  -1    0.04    0.05
 -13   3   1    0.13    0.06
  12  -3  -1    0.47    0.04
  12  -3  -1    0.45    0.08
 -12   3   1    0.53    0.08
  11  -3  -1    1.88    0.12
  11  -3  -1    2.03    0.07
 -11   3   1    1.96    0.12
 -11   3   1    1.95    0.12
  10  -3  -1    2.51    0.08
  10  -3  -1    2.56    0.13
  10  -3  -1    2.73    0.08
 -10   3   1    2.83    0.12
 -10   3   1    2.63    0.13
 -10   3   1    2.27    0.12
   9  -3  -1    2.38    0.07
   9  -3  -1    2.26    0.07
   9  -3  -1    2.33    0.12
  -9   3   1    2.16    0.11
  -9   3   1    2.23    0.11
  -9   3   1    2.23    0.11
   8  -3  -1    7.61    0.15
   8  -3  -1    7.28    0.20
   8  -3  -1    7.19    0.14
  -8   3   1    7.05    0.21
  -8   3   1    7.33    0.20
  -8   3   1    7.17    0.20
   7  -3  -1   12.60    0.29
  -7   3   1   12.55    0.28
  -7   3   1   12.24    0.28
  -7   3   1   12.89    0.30
   6  -3  -1    6.52    0.17
  -6   3   1    6.22    0.16
  -6   3   1    6.38    0.17
  -6   3   1    6.23    0.17
   5  -3  -1   27.74    0.51
  -5   3   1   27.09    0.52
  -5   3   1   27.66    0.52
  -5   3   1   27.55    0.51
   4  -3  -1  111.72    1.85
   4  -3  -1  110.44    1.84
   4  -3  -1  108.29    1.87
   4  -3  -1  109.24    1.85
  -4   3   1  111.93    1.87
  -4   3   1  108.60    1.87
  -4   3   1  109.51    1.85
   3  -3  -1    4.69    0.12
   3  -3  -1    4.64    0.09
   3  -3  -1    4.49    0.09
   3  -3  -1    4.12    0.10
  -3   3   1    4.63    0.12
  -3   3   1    4.30    0.10
  -3   3   1    4.38    0.12
   2  -3  -1    0.03    0.01
   2  -3  -1    0.00    0.01
   2  -3  -1    0.05    0.02
   2  -3  -1    0.06    0.01
  -2   3   1    0.02    0.02
  -2   3   1    0.04    0.01
  -2   3   1    0.08    0.01
   1  -3  -1   34.02    0.61
   1  -3  -1   35.45    0.61
   1  -3  -1   33.88    0.60
   1  -3  -1   35.44    0.59
   1  -3  -1   34.86    0.61
  -1   3   1   35.57    0.60
  -1   3   1   34.35    0.61
  -1   3   1   36.24    0.61
  -1   3   1   35.15    0.60
  -1   3   1   35.57    0.59
   0  -3  -1   33.32    0.58
   0  -3  -1   33.66    0.59
   0  -3  -1   33.45    0.56
   0  -3  -1   33.35    0.59
   0  -3  -1   32.66    0.59
   0   3   1   33.04    0.59
   0   3   1   32.70    0.58
   0   3   1   33.54    0.58
   0   3   1   33.44    0.58
   0   3   1   33.90    0.56
  -1  -3  -1   13.51    0.25
  -1  -3  -1   13.81    0.26
  -1  -3  -1   13.96    0.26
  -1  -3  -1   13.43    0.27
   1   3   1   14.07    0.27
   1   3   1   13.88    0.25
   1   3   1   13.51    0.26
  -2  -3  -1   -0.06    0.01
  -2  -3  -1   -0.06    0.01
  -2  -3  -1   -0.01    0.01
  -2  -3  -1   -0.05    0.01
   2   3   1   -0.03    0.01
   2   3   1   -0.06    0.01
  -3  -3  -1   73.65    1.27
  -3  -3  -1   74.33    1.27
  -3  -3  -1   74.66    1.26
  -3  -3  -1   73.31    1.26
  -3  -3  -1   76.12    1.27
   3   3   1   74.70    1.27
   3   3   1   75.54    1.27
   3   3   1   71.61    1.27
  -4  -3  -1    3.41    0.10
  -4  -3  -1    3.42    0.10
  -4  -3  -1    3.47    0.09
  -4  -3  -1    3.46    0.10
  -4  -3  -1    3.53    0.09
   4   3   1    3.22    0.10
   4   3   1    3.40    0.10
   4   3   1    3.31    0.10
  -5  -3  -1    2.01    0.08
  -5  -3  -1    1.93    0.06
  -5  -3  -1    1.97    0.07
  -5  -3  -1    1.87    0.08
   5   3   1    1.95    0.08
   5   3   1    1.78    0.08
   5   3   1    1.86    0.07
  -6  -3  -1    0.05    0.02
  -6  -3  -1    0.03    0.01
  -6  -3  -1    0.02    0.03
  -6  -3  -1    0.06    0.02
   6   3   1    0.03    0.02
   6   3   1    0.03    0.02
   6   3   1    0.08    0.03
  -7  -3  -1    2.61    0.07
  -7  -3  -1    2.55    0.11
  -7  -3  -1    2.67    0.07
  -7  -3  -1    2.58    0.10
   7   3   1    2.45    0.14
   7   3   1    2.61    0.10
  -8  -3  -1    1.50    0.08
  -8  -3  -1    1.38    0.09
   8   3   1    1.30    0.09
   8   3   1    1.42    0.08
  -9  -3  -1    4.56    0.16
  -9  -3  -1    4.40    0.17
   9   3   1    4.43    0.15
   9   3   1    4.32    0.17
 -10  -3  -1    1.66    0.11
 -10  -3  -1    1.65    0.10
  10   3   1    1.46    0.11
  10   3   1    1.59    0.09
 -11  -3  -1    0.74    0.09
 -11  -3  -1    0.84    0.09
  11   3   1    0.87    0.07
  11   3   1    0.77    0.09
 -12  -3  -1    0.03    0.05
 -12  -3  -1    0.02    0.05
  12   3   1   -0.01    0.05
  12   3   1    0.04    0.04
 -13  -3  -1    0.77    0.10
 -13  -3  -1    0.54    0.09
  13   3   1    0.52    0.09
  13   3   1    0.58    0.08
  13  -4  -1    0.55    0.04
  13  -4  -1    0.67    0.10
  13  -4  -1    0.64    0.09
 -13   4   1    0.60    0.09
  12  -4  -1    0.49    0.04
  12  -4  -1    0.47    0.08
  12  -4  -1    0.44    0.07
 -12   4   1    0.48    0.08
  11  -4  -1    1.22    0.10
  11  -4  -1    1.47    0.11
  11  -4  -1    1.35    0.05
 -11   4   1    1.50    0.11
 -11   4   1    1.32    0.10
  10  -4  -1    0.03    0.03
  10  -4  -1    0.05    0.02
  10  -4  -1    0.05    0.02
  10  -4  -1    0.07    0.04
 -10   4   1    0.05    0.04
 -10   4   1    0.16    0.05
 -10   4   1    0.03    0.04
   9  -4  -1    1.34    0.09
   9  -4  -1    1.58    0.10
  -9   4   1    1.52    0.10
  -9   4   1    1.36    0.09
  -9   4   1    1.56    0.09
   8  -4  -1    1.30    0.08
   8  -4  -1    1.41    0.09
  -8   4   1    1.30    0.08
  -8   4   1    1.26    0.08
  -8   4   1    1.40    0.09
   7  -4  -1    2.02    0.09
   7  -4  -1    2.04    0.05
   7  -4  -1    1.94    0.10
   7  -4  -1    2.18    0.05
  -7   4   1    2.03    0.10
  -7   4   1    1.96    0.09
  -7   4   1    1.80    0.09
   6  -4  -1   32.04    0.55
   6  -4  -1   33.15    0.55
   6  -4  -1   31.88    0.62
   6  -4  -1   32.95    0.60
  -6   4   1   31.93    0.62
  -6   4   1   33.16    0.60
  -6   4   1   31.58    0.62
   5  -4  -1    9.75    0.18
   5  -4  -1   10.20    0.19
   5  -4  -1    9.59    0.23
   5  -4  -1    9.92    0.21
  -5   4   1    9.60    0.21
  -5   4   1    9.69    0.23
  -5   4   1    9.55    0.23
   4  -4  -1    2.13    0.06
   4  -4  -1    2.06    0.06
   4  -4  -1    2.07    0.07
   4  -4  -1    2.10    0.08
  -4   4   1    2.02    0.08
   3  -4  -1   37.72    0.66
   3  -4  -1   38.48    0.66
   3  -4  -1   38.83    0.69
   3  -4  -1   38.62    0.66
  -3   4   1   37.97    0.69
   2  -4  -1    0.06    0.02
   2  -4  -1    0.06    0.01
   2  -4  -1    0.04    0.02
   2  -4  -1    0.03    0.02
   2  -4  -1    0.03    0.01
  -2   4   1    0.06    0.02
  -2   4   1    0.04    0.01
  -2   4   1    0.03    0.01
   1  -4  -1    3.46    0.06
   1  -4  -1    3.50    0.09
   1  -4  -1    3.46    0.09
   1  -4  -1    3.27    0.09
   1  -4  -1    3.44    0.09
  -1   4   1    3.40    0.09
  -1   4   1    3.31    0.09
  -1   4   1    3.45    0.09
  -1   4   1    3.50    0.06
  -1   4   1    3.44    0.08
   0  -4  -1  951.99   16.25
   0  -4  -1  958.64   15.89
   0  -4  -1  904.88   19.18
   0  -4  -1  917.91   18.83
   0   4   1  949.25   16.68
   0   4   1  935.47   15.79
   0   4   1 1000.00   19.51
   0   4   1  940.78   18.90
   0   4   1  941.47   15.81
  -1  -4  -1    2.81    0.07
  -1  -4  -1    2.69    0.09
  -1  -4  -1    2.77    0.08
  -1  -4  -1    2.74    0.08
   1   4   1    2.60    0.08
   1   4   1    2.78    0.09
   1   4   1    2.74    0.07
  -2  -4  -1    0.44    0.03
  -2  -4  -1    0.47    0.04
  -2  -4  -1    0.37    0.04
  -2  -4  -1    0.40    0.03
   2   4   1    0.45    0.04
   2   4   1    0.40    0.02
   2   4   1    0.46    0.04
  -3  -4  -1   42.43    0.70
  -3  -4  -1   41.61    0.74
  -3  -4  -1   41.90    0.74
  -3  -4  -1   41.83    0.73
  -3  -4  -1   40.09    0.73
   3   4   1   41.01    0.75
   3   4   1   40.66    0.74
   3   4   1   41.81    0.70
  -4  -4  -1    0.03    0.02
  -4  -4  -1    0.06    0.02
  -4  -4  -1    0.04    0.02
  -4  -4  -1    0.03    0.02
   4   4   1    0.06    0.02
   4   4   1    0.09    0.02
  -5  -4  -1    7.54    0.19
  -5  -4  -1    7.45    0.19
  -5  -4  -1    7.59    0.17
  -5  -4  -1    7.51    0.17
  -5  -4  -1    7.69    0.18
   5   4   1    7.31    0.18
   5   4   1    7.78    0.19
   5   4   1    7.28    0.19
  -6  -4  -1   37.15    0.70
  -6  -4  -1   37.19    0.66
  -6  -4  -1   37.25    0.67
  -6  -4  -1   36.99    0.70
   6   4   1   37.07    0.69
   6   4   1   37.27    0.68
   6   4   1   36.79    0.69
  -7  -4  -1    5.12    0.16
  -7  -4  -1    4.80    0.12
  -7  -4  -1    5.03    0.12
  -7  -4  -1    4.84    0.15
   7   4   1    4.93    0.15
  -8  -4  -1    0.03    0.03
  -8  -4  -1    0.02    0.01
  -8  -4  -1    0.04    0.02
  -8  -4  -1    0.07    0.03
   8   4   1    0.05    0.03
   8   4   1    0.05    0.03
  -9  -4  -1    1.99    0.11
  -9  -4  -1    1.72    0.11
   9   4   1    1.86    0.10
   9   4   1    1.66    0.11
 -10  -4  -1    1.53    0.10
 -10  -4  -1    1.45    0.10
  10   4   1    1.43    0.09
  10   4   1    1.32    0.10
 -11  -4  -1    1.09    0.10
 -11  -4  -1    1.04    0.10
  11   4   1    1.23    0.11
 -12  -4  -1    0.19    0.06
 -12  -4  -1    0.12    0.06
  12   4   1    0.23    0.07
  12   4   1    0.15    0.05
 -13  -4  -1    2.28    0.15
 -13  -4  -1    2.17    0.15
  13   4   1    2.22    0.16
  13   4   1    2.34    0.13
  13  -5  -1    0.24    0.07
 -13   5   1    0.13    0.07
  12  -5  -1    1.30    0.11
  12  -5  -1    1.25    0.12
 -12   5   1    1.24    0.11
  11  -5  -1    3.22    0.15
  11  -5  -1    3.32    0.16
 -11   5   1    3.33    0.16
 -11   5   1    3.37    0.16
  10  -5  -1    1.63    0.10
  10  -5  -1    1.34    0.09
  10  -5  -1    1.44    0.05
  10  -5  -1    1.53    0.08
 -10   5   1    1.55    0.10
 -10   5   1    1.39    0.10
   9  -5  -1    0.64    0.08
   9  -5  -1    0.62    0.03
   9  -5  -1    0.64    0.07
   9  -5  -1    0.60    0.03
  -9   5   1    0.53    0.07
  -9   5   1    0.55    0.07
   8  -5  -1    0.40    0.03
   8  -5  -1    0.35    0.05
   8  -5  -1    0.40    0.03
   8  -5  -1    0.47    0.06
  -8   5   1    0.44    0.06
  -8   5   1    0.32    0.05
   7  -5  -1    0.27    0.02
   7  -5  -1    0.36    0.05
   7  -5  -1    0.30    0.03
   7  -5  -1    0.26    0.04
  -7   5   1    0.19    0.04
  -7   5   1    0.23    0.05
   6  -5  -1    1.11    0.07
   6  -5  -1    1.12    0.04
   6  -5  -1    1.07    0.06
   6  -5  -1    1.04    0.04
  -6   5   1    1.02    0.07
  -6   5   1    1.10    0.08
   5  -5  -1    4.49    0.12
   5  -5  -1    4.74    0.11
   5  -5  -1    4.62    0.14
   5  -5  -1    4.59    0.11
  -5   5   1    4.40    0.14
  -5   5   1    4.59    0.14
   4  -5  -1   65.34    1.15
   4  -5  -1   67.24    1.15
   4  -5  -1   67.35    1.14
   4  -5  -1   67.65    1.18
  -4   5   1   68.77    1.19
   3  -5  -1    0.22    0.03
   3  -5  -1    0.20    0.02
   3  -5  -1    0.23    0.03
   3  -5  -1    0.22    0.03
  -3   5   1    0.22    0.04
  -3   5   1    0.23    0.01
  -3   5   1    0.26    0.01
   2  -5  -1    8.45    0.19
   2  -5  -1    8.98    0.18
   2  -5  -1    9.25    0.16
   2  -5  -1    8.83    0.16
   2  -5  -1    8.55    0.20
   2  -5  -1    8.53    0.19
  -2   5   1    8.60    0.18
  -2   5   1    8.86    0.18
  -2   5   1    8.87    0.20
   1  -5  -1   17.56    0.35
   1  -5  -1   17.61    0.34
   1  -5  -1   18.10    0.35
   1  -5  -1   18.01    0.35
  -1   5   1   17.86    0.33
  -1   5   1   17.68    0.35
  -1   5   1   17.40    0.33
   0  -5  -1   48.89    0.88
   0  -5  -1   49.58    0.89
   0  -5  -1   50.92    0.84
   0  -5  -1   50.49    0.89
   0   5   1   53.74    0.89
   0   5   1   49.41    0.88
   0   5   1   49.32    0.89
   0   5   1   50.05    0.88
  -1  -5  -1   54.73    0.99
  -1  -5  -1   56.70    0.98
  -1  -5  -1   55.40    0.95
   1   5   1   56.26    0.98
   1   5   1   56.95    0.99
   1   5   1   56.06    0.96
  -2  -5  -1    0.99    0.06
  -2  -5  -1    1.06    0.04
  -2  -5  -1    1.11    0.06
  -2  -5  -1    1.10    0.06
   2   5   1    1.11    0.04
   2   5   1    1.06    0.06
   2   5   1    1.08    0.06
  -3  -5  -1   12.23    0.25
  -3  -5  -1   12.03    0.26
  -3  -5  -1   11.79    0.26
  -3  -5  -1   12.12    0.22
  -3  -5  -1   11.70    0.27
   3   5   1   12.15    0.27
   3   5   1   12.09    0.22
   3   5   1   11.99    0.26
  -4  -5  -1  141.86    2.27
  -4  -5  -1  137.22    2.32
  -4  -5  -1  136.81    2.27
  -4  -5  -1  135.63    2.31
  -4  -5  -1  136.04    2.32
  -4  -5  -1  134.83    2.31
   4   5   1  135.88    2.33
   4   5   1  132.84    2.32
  -5  -5  -1    3.72    0.12
  -5  -5  -1    3.76    0.12
  -5  -5  -1    3.84    0.13
  -5  -5  -1    3.92    0.13
  -5  -5  -1    3.67    0.11
   5   5   1    3.72    0.13
   5   5   1    3.73    0.12
  -6  -5  -1    3.85    0.13
  -6  -5  -1    4.21    0.14
  -6  -5  -1    3.98    0.12
   6   5   1    3.98    0.13
   6   5   1    3.79    0.14
  -7  -5  -1    0.15    0.04
  -7  -5  -1    0.16    0.04
  -7  -5  -1    0.17    0.03
   7   5   1    0.19    0.04
   7   5   1    0.16    0.04
  -8  -5  -1    5.56    0.14
  -8  -5  -1    5.46    0.18
  -8  -5  -1    5.30    0.18
   8   5   1    5.40    0.19
   8   5   1    5.45    0.18
  -9  -5  -1    4.97    0.18
  -9  -5  -1    4.93    0.12
  -9  -5  -1    5.09    0.18
   9   5   1    5.08    0.19
   9   5   1    5.00    0.18
 -10  -5  -1    0.65    0.08
 -10  -5  -1    0.78    0.09
  10   5   1    0.64    0.09
  10   5   1    0.66    0.08
 -11  -5  -1    2.99    0.15
 -11  -5  -1    3.18    0.15
  11   5   1    2.92    0.16
 -12  -5  -1    8.32    0.28
 -12  -5  -1    8.21    0.27
  12   5   1    7.75    0.26
  12   5   1    7.85    0.28
 -13  -5  -1    3.33    0.18
 -13  -5  -1    3.55    0.18
  13   5   1    3.63    0.19
  13   5   1    3.59    0.17
  12  -6  -1    0.42    0.09
  12  -6  -1    0.73    0.10
 -12   6   1    0.69    0.10
 -12   6   1    0.65    0.14
  11  -6  -1    0.13    0.05
 -11   6   1    0.10    0.05
 -11   6   1    0.01    0.05
  10  -6  -1    0.36    0.03
  10  -6  -1    0.40    0.06
  10  -6  -1    0.30    0.06
 -10   6   1    0.43    0.07
 -10   6   1    0.29    0.06
   9  -6  -1    7.43    0.16
   9  -6  -1    7.35    0.21
   9  -6  -1    7.40    0.23
  -9   6   1    7.00    0.23
  -9   6   1    7.68    0.23
   8  -6  -1    6.19    0.20
   8  -6  -1    6.60    0.18
   8  -6  -1    6.36    0.14
   8  -6  -1    6.50    0.15
  -8   6   1    6.03    0.20
  -8   6   1    6.41    0.21
   7  -6  -1    6.52    0.17
   7  -6  -1    6.53    0.15
   7  -6  -1    6.53    0.20
   7  -6  -1    6.89    0.15
  -7   6   1    6.47    0.20
  -7   6   1    6.47    0.20
   6  -6  -1    8.56    0.19
   6  -6  -1    8.77    0.23
   6  -6  -1    8.18    0.18
   6  -6  -1    8.38    0.18
  -6   6   1    8.20    0.23
   5  -6  -1    0.25    0.03
   5  -6  -1    0.19    0.04
   5  -6  -1    0.26    0.03
   5  -6  -1    0.22    0.03
  -5   6   1    0.14    0.04
   4  -6  -1   58.99    1.05
   4  -6  -1   58.85    1.02
   4  -6  -1   57.62    1.02
   4  -6  -1   57.99    1.00
  -4   6   1   59.06    1.06
   3  -6  -1    1.48    0.06
   3  -6  -1    1.51    0.06
   3  -6  -1    1.50    0.04
   3  -6  -1    1.48    0.07
  -3   6   1    1.43    0.07
  -3   6   1    1.49    0.05
  -3   6   1    1.56    0.05
   2  -6  -1   45.34    0.82
   2  -6  -1   45.92    0.82
   2  -6  -1   46.40    0.83
  -2   6   1   45.92    0.83
  -2   6   1   44.68    0.80
  -2   6   1   46.70    0.80
   1  -6  -1   22.34    0.44
   1  -6  -1   22.81    0.45
   1  -6  -1   22.10    0.43
   1  -6  -1   22.49    0.44
  -1   6   1   23.21    0.43
  -1   6   1   22.36    0.44
  -1   6   1   22.48    0.42
  -1   6   1   22.86    0.42
   0  -6  -1  155.82    2.79
   0  -6  -1  167.29    2.77
   0  -6  -1  165.00    2.80
   0   6   1  170.21    2.80
   0   6   1  170.53    2.80
   0   6   1  168.01    2.80
  -1  -6  -1   12.93    0.28
  -1  -6  -1   13.15    0.24
  -1  -6  -1   13.46    0.29
  -1  -6  -1   13.46    0.29
   1   6   1   13.45    0.29
   1   6   1   13.13    0.28
   1   6   1   13.31    0.27
  -2  -6  -1    0.03    0.02
  -2  -6  -1    0.07    0.03
  -2  -6  -1    0.02    0.02
   2   6   1    0.08    0.03
   2   6   1    0.04    0.02
   2   6   1    0.10    0.03
  -3  -6  -1   33.15    0.59
  -3  -6  -1   33.37    0.57
  -3  -6  -1   31.55    0.61
  -3  -6  -1   31.77    0.62
  -3  -6  -1   32.02    0.61
   3   6   1   32.94    0.61
   3   6   1   32.06    0.62
   3   6   1   32.61    0.57
  -4  -6  -1   23.75    0.46
  -4  -6  -1   23.78    0.48
  -4  -6  -1   22.81    0.47
  -4  -6  -1   23.69    0.45
  -4  -6  -1   23.72    0.41
   4   6   1   23.32    0.47
   4   6   1   23.20    0.48
  -5  -6  -1    5.67    0.16
  -5  -6  -1    5.62    0.16
  -5  -6  -1    5.46    0.17
   5   6   1    5.94    0.17
   5   6   1    6.00    0.18
  -6  -6  -1    1.26    0.07
  -6  -6  -1    1.26    0.08
  -6  -6  -1    1.23    0.08
   6   6   1    1.10    0.08
   6   6   1    1.28    0.08
  -7  -6  -1   11.13    0.27
  -7  -6  -1   10.35    0.27
  -7  -6  -1   10.88    0.25
   7   6   1   10.88    0.28
   7   6   1   10.68    0.28
  -8  -6  -1    0.18    0.05
  -8  -6  -1    0.36    0.06
  -8  -6  -1    0.22    0.04
   8   6   1    0.20    0.05
   8   6   1    0.28    0.05
  -9  -6  -1   11.31    0.24
  -9  -6  -1   10.90    0.30
  -9  -6  -1   10.42    0.29
   9   6   1   10.41    0.30
   9   6   1   11.19    0.30
 -10  -6  -1    7.01    0.16
 -10  -6  -1    6.72    0.23
 -10  -6  -1    6.73    0.23
  10   6   1    6.68    0.23
  10   6   1    6.92    0.24
 -11  -6  -1    0.02    0.05
 -11  -6  -1    0.01    0.05
  11   6   1    0.03    0.04
  11   6   1    0.03    0.05
 -12  -6  -1    5.35    0.23
 -12  -6  -1    5.15    0.21
  12   6   1    4.94    0.22
  12   6   1    5.20    0.21
  12  -7  -1   -0.07    0.06
  12  -7  -1    0.11    0.06
 -12   7   1    0.14    0.07
  11  -7  -1    0.09    0.02
  11  -7  -1    0.10    0.05
  11  -7  -1    0.00    0.06
 -11   7   1    0.11    0.06
  10  -7  -1    1.27    0.10
  10  -7  -1    1.17    0.06
 -10   7   1    1.23    0.11
   9  -7  -1   13.33    0.27
   9  -7  -1   13.84    0.35
  -9   7   1   13.67    0.36
   8  -7  -1    7.06    0.22
   8  -7  -1    6.82    0.17
  -8   7   1    7.41    0.23
   7  -7  -1    0.00    0.02
   7  -7  -1    0.00    0.03
   7  -7  -1    0.03    0.03
  -7   7   1    0.01    0.03
   6  -7  -1    8.31    0.19
   6  -7  -1    8.16    0.23
   6  -7  -1    8.65    0.21
   6  -7  -1    8.30    0.19
  -6   7   1    8.00    0.23
   5  -7  -1    2.65    0.08
   5  -7  -1    2.60    0.09
   5  -7  -1    2.67    0.09
   5  -7  -1    2.62    0.11
  -5   7   1    2.57    0.12
   4  -7  -1    0.85    0.06
   4  -7  -1    0.79    0.05
   4  -7  -1    0.84    0.03
   4  -7  -1    0.77    0.06
  -4   7   1    0.86    0.07
   3  -7  -1   26.55    0.50
   3  -7  -1   27.14    0.53
   3  -7  -1   27.24    0.52
   3  -7  -1   25.59    0.51
  -3   7   1   27.45    0.54
  -3   7   1   27.79    0.48
  -3   7   1   27.09    0.48
   2  -7  -1    3.34    0.11
   2  -7  -1    3.45    0.11
   2  -7  -1    3.27    0.11
  -2   7   1    3.36    0.10
  -2   7   1    3.31    0.10
  -2   7   1    3.12    0.12
   1  -7  -1   10.66    0.26
   1  -7  -1   11.17    0.26
   1  -7  -1   10.87    0.25
  -1   7   1   11.27    0.24
  -1   7   1   11.25    0.24
  -1   7   1   11.62    0.25
  -1   7   1   11.47    0.26
   0  -7  -1  117.36    2.04
   0  -7  -1  112.87    2.04
   0  -7  -1  118.48    2.03
   0   7   1  119.30    2.03
   0   7   1  121.11    1.97
   0   7   1  121.88    2.04
   0   7   1  120.87    2.03
  -1  -7  -1    5.36    0.16
  -1  -7  -1    5.30    0.15
  -1  -7  -1    5.16    0.15
  -1  -7  -1    5.34    0.12
   1   7   1    5.48    0.15
   1   7   1    5.40    0.16
   1   7   1    5.46    0.12
   1   7   1    5.59    0.14
  -2  -7  -1   15.72    0.30
  -2  -7  -1   15.57    0.35
  -2  -7  -1   16.03    0.34
  -2  -7  -1   15.98    0.35
   2   7   1   15.94    0.31
   2   7   1   15.93    0.32
   2   7   1   16.47    0.35
   2   7   1   16.05    0.34
  -3  -7  -1    2.29    0.08
  -3  -7  -1    2.33    0.10
  -3  -7  -1    2.56    0.11
  -3  -7  -1    2.44    0.08
  -3  -7  -1    2.63    0.11
   3   7   1    2.55    0.10
   3   7   1    2.35    0.08
  -4  -7  -1    0.10    0.03
  -4  -7  -1    0.36    0.04
  -4  -7  -1    0.23    0.04
  -4  -7  -1    0.17    0.04
  -4  -7  -1    0.26    0.05
   4   7   1    0.15    0.04
   4   7   1    0.35    0.04
   4   7   1    0.24    0.05
  -5  -7  -1   16.13    0.36
  -5  -7  -1   16.00    0.35
  -5  -7  -1   16.11    0.34
   5   7   1   15.86    0.35
   5   7   1   16.30    0.36
   5   7   1   16.40    0.38
  -6  -7  -1    7.86    0.21
  -6  -7  -1    7.97    0.23
  -6  -7  -1    7.89    0.21
   6   7   1    7.96    0.22
   6   7   1    7.89    0.23
  -7  -7  -1   15.72    0.37
  -7  -7  -1   15.74    0.35
  -7  -7  -1   15.97    0.36
   7   7   1   16.15    0.37
   7   7   1   16.21    0.39
  -8  -7  -1    1.42    0.10
  -8  -7  -1    1.38    0.08
  -8  -7  -1    1.54    0.10
   8   7   1    1.50    0.10
   8   7   1    1.65    0.11
  -9  -7  -1    3.28    0.15
  -9  -7  -1    3.04    0.12
  -9  -7  -1    3.43    0.16
   9   7   1    3.15    0.16
   9   7   1    3.10    0.16
 -10  -7  -1    0.71    0.06
 -10  -7  -1    0.59    0.08
 -10  -7  -1    0.70    0.09
  10   7   1    0.60    0.08
 -11  -7  -1    0.34    0.07
 -11  -7  -1    0.40    0.04
 -11  -7  -1    0.45    0.08
  11   7   1    0.32    0.07
  11   7   1    0.45    0.08
 -12  -7  -1    0.91    0.11
 -12  -7  -1    0.66    0.10
  12   7   1    0.93    0.11
  12   7   1    0.76    0.11
  11  -8  -1    0.98    0.11
  11  -8  -1    1.18    0.06
  11  -8  -1    1.11    0.13
 -11   8   1    1.08    0.12
  10  -8  -1    2.06    0.08
  10  -8  -1    2.20    0.13
 -10   8   1    2.06    0.13
   9  -8  -1   13.73    0.29
   9  -8  -1   13.70    0.36
  -9   8   1   13.73    0.37
   8  -8  -1    0.63    0.05
   8  -8  -1    0.75    0.08
  -8   8   1    0.67    0.09
   7  -8  -1   17.94    0.41
   7  -8  -1   17.69    0.36
  -7   8   1   17.16    0.42
   6  -8  -1    2.21    0.09
   6  -8  -1    2.33    0.11
  -6   8   1    2.32    0.12
   5  -8  -1   14.49    0.34
   5  -8  -1   14.35    0.31
  -5   8   1   13.98    0.35
   4  -8  -1    5.46    0.16
   4  -8  -1    5.79    0.17
  -4   8   1    5.22    0.18
   3  -8  -1   17.37    0.38
   3  -8  -1   17.74    0.38
  -3   8   1   17.84    0.33
  -3   8   1   17.56    0.39
  -3   8   1   17.29    0.33
   2  -8  -1    3.20    0.12
   2  -8  -1    3.36    0.12
   2  -8  -1    3.42    0.13
  -2   8   1    3.56    0.13
  -2   8   1    3.59    0.11
  -2   8   1    3.69    0.12
   1  -8  -1    4.34    0.15
   1  -8  -1    4.60    0.15
   1  -8  -1    4.28    0.14
  -1   8   1    4.59    0.14
  -1   8   1    4.54    0.13
   0  -8  -1   18.00    0.39
   0  -8  -1   17.74    0.38
   0  -8  -1   17.93    0.39
   0   8   1   17.95    0.37
   0   8   1   18.59    0.39
   0   8   1   17.91    0.37
  -1  -8  -1    3.77    0.13
  -1  -8  -1    3.99    0.14
  -1  -8  -1    3.94    0.09
  -1  -8  -1    3.64    0.13
   1   8   1    3.96    0.09
   1   8   1    4.01    0.13
   1   8   1    3.92    0.12
  -2  -8  -1    1.05    0.07
  -2  -8  -1    1.07    0.06
  -2  -8  -1    1.17    0.07
  -2  -8  -1    1.03    0.08
  -2  -8  -1    1.17    0.05
   2   8   1    1.15    0.05
   2   8   1    1.12    0.08
   2   8   1    1.10    0.06
   2   8   1    1.07    0.07
  -3  -8  -1    6.31    0.16
  -3  -8  -1    6.27    0.18
  -3  -8  -1    6.04    0.19
  -3  -8  -1    6.13    0.20
  -3  -8  -1    6.31    0.15
   3   8   1    6.33    0.16
   3   8   1    6.43    0.20
   3   8   1    6.25    0.16
   3   8   1    6.40    0.19
  -4  -8  -1   12.81    0.31
  -4  -8  -1   12.25    0.30
  -4  -8  -1   12.90    0.27
   4   8   1   12.35    0.32
   4   8   1   12.38    0.30
   4   8   1   13.00    0.28
  -5  -8  -1   76.31    1.35
  -5  -8  -1   76.14    1.37
  -5  -8  -1   77.34    1.38
   5   8   1   76.46    1.35
   5   8   1   76.74    1.38
   5   8   1   76.23    1.40
  -6  -8  -1    2.11    0.10
  -6  -8  -1    2.35    0.12
  -6  -8  -1    2.20    0.10
   6   8   1    2.21    0.12
   6   8   1    2.12    0.11
  -7  -8  -1    4.72    0.16
  -7  -8  -1    4.71    0.18
  -7  -8  -1    4.44    0.16
   7   8   1    4.61    0.18
   7   8   1    4.38    0.16
  -8  -8  -1   11.19    0.30
  -8  -8  -1   11.26    0.28
  -8  -8  -1   11.06    0.31
   8   8   1   11.59    0.32
   8   8   1   10.73    0.30
  -9  -8  -1   24.95    0.57
  -9  -8  -1   26.30    0.53
  -9  -8  -1   25.81    0.57
   9   8   1   26.39    0.58
 -10  -8  -1    6.84    0.24
 -10  -8  -1    7.01    0.24
 -10  -8  -1    6.81    0.19
  10   8   1    6.76    0.25
  10   8   1    6.80    0.24
 -11  -8  -1    2.84    0.16
 -11  -8  -1    3.21    0.17
 -11  -8  -1    3.16    0.11
  11   8   1    3.06    0.17
  11   8   1    3.03    0.17
  11  -9  -1    0.14    0.07
  11  -9  -1    0.07    0.05
  11  -9  -1    0.11    0.03
 -11   9   1    0.09    0.06
  10  -9  -1    6.84    0.24
  10  -9  -1    6.93    0.26
  10  -9  -1    6.84    0.18
 -10   9   1    6.86    0.26
   9  -9  -1    1.19    0.07
   9  -9  -1    1.11    0.10
  -9   9   1    1.22    0.12
   8  -9  -1   14.98    0.37
   8  -9  -1   14.41    0.32
  -8   9   1   14.04    0.38
   7  -9  -1    1.05    0.09
   7  -9  -1    0.99    0.07
  -7   9   1    1.06    0.09
   6  -9  -1   32.14    0.64
   6  -9  -1   33.93    0.68
  -6   9   1   34.45    0.70
   5  -9  -1    1.94    0.10
   5  -9  -1    1.95    0.11
  -5   9   1    1.79    0.11
   4  -9  -1    0.14    0.04
   4  -9  -1   -0.02    0.03
  -4   9   1   -0.05    0.04
   3  -9  -1   11.32    0.28
   3  -9  -1   11.32    0.28
  -3   9   1   11.24    0.24
  -3   9   1   11.31    0.29
   2  -9  -1   11.96    0.29
   2  -9  -1   11.95    0.29
  -2   9   1   11.61    0.26
  -2   9   1   11.84    0.29
   1  -9  -1    2.58    0.12
  -1   9   1    2.69    0.10
  -1   9   1    2.59    0.11
   0  -9  -1   22.09    0.47
   0  -9  -1   23.22    0.49
   0  -9  -1   22.43    0.46
   0   9   1   22.52    0.46
   0   9   1   21.93    0.46
  -1  -9  -1    0.04    0.03
  -1  -9  -1    0.08    0.04
   1   9   1    0.01    0.03
   1   9   1    0.08    0.03
  -2  -9  -1    0.53    0.07
  -2  -9  -1    0.43    0.04
  -2  -9  -1    0.41    0.06
  -2  -9  -1    0.54    0.05
  -2  -9  -1    0.56    0.06
   2   9   1    0.49    0.06
   2   9   1    0.58    0.06
  -3  -9  -1    2.52    0.12
  -3  -9  -1    2.26    0.09
  -3  -9  -1    2.52    0.13
  -3  -9  -1    2.58    0.09
  -3  -9  -1    2.70    0.12
   3   9   1    2.53    0.09
   3   9   1    2.36    0.12
   3   9   1    2.50    0.09
  -4  -9  -1   24.68    0.54
  -4  -9  -1   26.57    0.54
  -4  -9  -1   24.80    0.49
   4   9   1   26.25    0.54
   4   9   1   25.28    0.50
  -5  -9  -1    6.52    0.18
  -5  -9  -1    6.43    0.20
  -5  -9  -1    6.37    0.21
   5   9   1    6.80    0.21
   5   9   1    6.23    0.18
  -6  -9  -1    7.18    0.23
  -6  -9  -1    7.05    0.20
  -6  -9  -1    7.22    0.22
   6   9   1    7.35    0.21
  -7  -9  -1    0.26    0.06
  -7  -9  -1    0.44    0.06
  -7  -9  -1    0.32    0.05
   7   9   1    0.40    0.06
  -8  -9  -1   25.55    0.55
  -8  -9  -1   24.85    0.56
  -8  -9  -1   24.67    0.53
   8   9   1   25.66    0.55
   8   9   1   25.65    0.58
  -9  -9  -1   17.39    0.42
  -9  -9  -1   16.96    0.39
  -9  -9  -1   16.49    0.43
   9   9   1   17.62    0.45
   9   9   1   17.00    0.42
 -10  -9  -1    0.24    0.07
 -10  -9  -1    0.17    0.04
 -10  -9  -1    0.18    0.06
  10   9   1    0.18    0.06
  10   9   1    0.26    0.07
 -11  -9  -1    0.04    0.03
 -11  -9  -1    0.02    0.05
 -11  -9  -1    0.08    0.06
  11   9   1    0.02    0.05
  11   9   1    0.07    0.06
  10 -10  -1    1.12    0.11
  10 -10  -1    1.31    0.12
  10 -10  -1    1.16    0.08
 -10  10   1    1.18    0.12
   9 -10  -1    0.64    0.06
   9 -10  -1    0.50    0.08
  -9  10   1    0.58    0.10
   8 -10  -1    1.01    0.08
   8 -10  -1    1.14    0.10
  -8  10   1    1.01    0.11
   7 -10  -1    0.08    0.03
   7 -10  -1    0.14    0.05
  -7  10   1    0.09    0.05
   6 -10  -1    7.14    0.21
   6 -10  -1    7.48    0.23
  -6  10   1    7.31    0.25
   5 -10  -1    1.59    0.09
   5 -10  -1    1.59    0.10
  -5  10   1    1.40    0.10
   4 -10  -1    0.68    0.07
   4 -10  -1    0.76    0.08
  -4  10   1    0.68    0.08
  -4  10   1    0.74    0.03
  -4  10   1    0.75    0.03
   3 -10  -1   19.07    0.42
   3 -10  -1   18.11    0.42
  -3  10   1   19.06    0.37
  -3  10   1   19.07    0.43
   2 -10  -1   29.08    0.60
   2 -10  -1   29.58    0.61
  -2  10   1   29.93    0.61
  -2  10   1   29.58    0.57
   1 -10  -1    0.88    0.08
   1 -10  -1    0.77    0.08
  -1  10   1    0.85    0.06
  -1  10   1    0.85    0.07
   0 -10  -1    1.18    0.09
   0 -10  -1    1.32    0.09
   0  10   1    1.18    0.08
   0  10   1    1.13    0.08
  -1 -10  -1    1.03    0.08
  -1 -10  -1    0.90    0.08
  -1 -10  -1    0.89    0.07
  -1 -10  -1    0.89    0.08
   1  10   1    0.78    0.07
   1  10   1    0.93    0.07
  -2 -10  -1    0.15    0.04
  -2 -10  -1    0.18    0.04
  -2 -10  -1    0.13    0.05
  -2 -10  -1    0.18    0.05
   2  10   1    0.15    0.04
   2  10   1    0.11    0.04
  -3 -10  -1    4.18    0.16
  -3 -10  -1    4.54    0.17
   3  10   1    4.55    0.17
   3  10   1    4.29    0.13
  -4 -10  -1    7.26    0.23
  -4 -10  -1    7.45    0.23
  -4 -10  -1    7.48    0.23
   4  10   1    7.35    0.23
  -5 -10  -1    2.56    0.13
  -5 -10  -1    2.58    0.11
  -5 -10  -1    2.45    0.13
   5  10   1    2.73    0.14
  -6 -10  -1    3.83    0.16
  -6 -10  -1    3.94    0.14
  -6 -10  -1    3.99    0.17
   6  10   1    3.88    0.18
   6  10   1    3.88    0.15
  -7 -10  -1    0.43    0.07
  -7 -10  -1    0.63    0.07
  -7 -10  -1    0.52    0.07
   7  10   1    0.58    0.07
   7  10   1    0.55    0.09
  -8 -10  -1    7.60    0.23
  -8 -10  -1    7.29    0.23
  -8 -10  -1    6.96    0.25
   8  10   1    7.72    0.24
   8  10   1    6.99    0.26
  -9 -10  -1    0.51    0.08
  -9 -10  -1    0.53    0.07
  -9 -10  -1    0.45    0.08
   9  10   1    0.68    0.09
   9  10   1    0.53    0.09
 -10 -10  -1    0.29    0.08
 -10 -10  -1    0.22    0.05
 -10 -10  -1    0.27    0.07
  10  10   1    0.33    0.07
  10  10   1    0.30    0.08
   9 -11  -1   -0.01    0.03
   9 -11  -1   -0.01    0.04
   9 -11  -1    0.06    0.06
  -9  11   1   -0.06    0.05
   8 -11  -1    0.02    0.03
   8 -11  -1    0.03    0.04
  -8  11   1    0.03    0.05
   7 -11  -1    0.01    0.03
   7 -11  -1    0.02    0.04
  -7  11   1    0.00    0.05
   6 -11  -1   25.95    0.57
   6 -11  -1   25.43    0.55
  -6  11   1   25.74    0.59
   5 -11  -1    0.08    0.04
   5 -11  -1    0.14    0.05
  -5  11   1    0.11    0.06
   4 -11  -1    1.83    0.11
   4 -11  -1    1.80    0.11
  -4  11   1    1.84    0.12
  -4  11   1    1.95    0.06
   3 -11  -1   -0.03    0.03
   3 -11  -1    0.01    0.03
  -3  11   1   -0.03    0.02
  -3  11   1   -0.06    0.04
   2 -11  -1    0.89    0.08
   2 -11  -1    0.59    0.07
  -2  11   1    0.95    0.07
  -2  11   1    0.97    0.09
   1 -11  -1    4.02    0.17
   1 -11  -1    4.15    0.16
  -1  11   1    4.20    0.15
  -1  11   1    4.19    0.16
   0 -11  -1    0.95    0.09
   0 -11  -1    1.04    0.09
   0 -11  -1    0.92    0.09
   0  11   1    1.04    0.08
   0  11   1    0.98    0.08
  -1 -11  -1   18.66    0.44
  -1 -11  -1   19.41    0.46
  -1 -11  -1   18.81    0.42
   1  11   1   18.53    0.41
   1  11   1   18.52    0.42
  -2 -11  -1    3.02    0.15
  -2 -11  -1    3.26    0.15
  -2 -11  -1    3.53    0.13
  -2 -11  -1    3.31    0.15
   2  11   1    3.23    0.14
   2  11   1    3.33    0.13
  -3 -11  -1    4.64    0.18
  -3 -11  -1    4.97    0.19
   3  11   1    5.23    0.19
  -4 -11  -1    0.31    0.06
  -4 -11  -1    0.27    0.06
   4  11   1    0.27    0.06
  -5 -11  -1    4.98    0.19
  -5 -11  -1    4.65    0.19
   5  11   1    5.12    0.20
  -6 -11  -1    0.34    0.06
  -6 -11  -1    0.58    0.09
  -7 -11  -1    0.25    0.07
  -7 -11  -1    0.26    0.06
  -8 -11  -1    0.72    0.09
  -8 -11  -1    0.62    0.09
  -9 -11  -1   10.81    0.34
  -9 -11  -1   10.45    0.30
  -9 -11  -1   11.97    0.43
   8 -12  -1    1.90    0.13
   8 -12  -1    1.71    0.11
   8 -12  -1    1.59    0.14
  -8  12   1    1.67    0.14
   7 -12  -1    1.74    0.14
   7 -12  -1    1.54    0.12
   7 -12  -1    1.55    0.11
  -7  12   1    1.46    0.13
   6 -12  -1    0.45    0.08
   6 -12  -1    0.51    0.08
   6 -12  -1    0.54    0.08
  -6  12   1    0.51    0.09
   5 -12  -1    0.25    0.06
   5 -12  -1    0.33    0.07
  -5  12   1    0.13    0.06
   4 -12  -1    1.05    0.10
   4 -12  -1    0.94    0.09
  -4  12   1    1.05    0.05
  -4  12   1    1.05    0.10
   3 -12  -1    0.05    0.05
   3 -12  -1    0.00    0.04
  -3  12   1   -0.02    0.02
  -3  12   1    0.02    0.05
   2 -12  -1    0.01    0.04
   2 -12  -1    0.03    0.04
   2 -12  -1    0.05    0.04
  -2  12   1    0.06    0.05
  -2  12   1    0.04    0.03
   1 -12  -1   21.51    0.50
   1 -12  -1   20.68    0.48
   1 -12  -1   21.02    0.49
  -1  12   1   20.86    0.48
  -1  12   1   21.19    0.45
   0 -12  -1    0.09    0.05
   0 -12  -1    0.15    0.05
   0 -12  -1    0.13    0.05
   0  12   1    0.14    0.05
   0  12   1    0.12    0.04
  -1 -12  -1   16.21    0.38
  -1 -12  -1   15.77    0.40
  -1 -12  -1   16.54    0.42
   1  12   1   16.12    0.38
   1  12   1   16.49    0.39
  -2 -12  -1    1.26    0.11
   2  12   1    1.29    0.10
   2  12   1    1.39    0.09
  -3 -12  -1    1.00    0.10
  -3 -12  -1    0.93    0.10
   3  12   1    0.94    0.09
  -4 -12  -1    0.28    0.07
  -4 -12  -1    0.23    0.06
   4  12   1    0.30    0.07
  -5 -12  -1   35.31    0.75
  -5 -12  -1   34.74    0.73
   5  12   1   34.05    0.73
  -6 -12  -1   12.32    0.36
  -6 -12  -1   12.94    0.35
  -7 -12  -1    2.22    0.15
  -7 -12  -1    1.92    0.13
  -8 -12  -1    1.52    0.12
  -8 -12  -1    1.69    0.13
   7 -13  -1   -0.02    0.04
   7 -13  -1    0.05    0.05
   7 -13  -1   -0.06    0.05
  -7  13   1   -0.02    0.05
   6 -13  -1    0.42    0.07
   6 -13  -1    0.38    0.08
   6 -13  -1    0.32    0.07
  -6  13   1    0.37    0.08
   5 -13  -1    4.77    0.20
   5 -13  -1    4.70    0.20
   5 -13  -1    4.37    0.21
  -5  13   1    4.94    0.22
   4 -13  -1    0.01    0.04
   4 -13  -1    0.03    0.05
   4 -13  -1    0.09    0.05
  -4  13   1   -0.05    0.05
  -4  13   1    0.02    0.02
   3 -13  -1    0.12    0.06
   3 -13  -1    0.25    0.07
   3 -13  -1    0.19    0.06
  -3  13   1    0.11    0.06
  -3  13   1    0.24    0.05
   2 -13  -1    1.14    0.11
   2 -13  -1    1.05    0.11
   2 -13  -1    1.19    0.11
  -2  13   1    1.34    0.08
  -2  13   1    1.20    0.11
   1 -13  -1    2.55    0.14
   1 -13  -1    2.45    0.14
   1 -13  -1    2.64    0.15
  -1  13   1    2.53    0.12
  -1  13   1    2.60    0.14
   0 -13  -1    0.79    0.10
   0 -13  -1    1.09    0.10
   0 -13  -1    1.08    0.11
   0  13   1    1.01    0.09
   0  13   1    1.12    0.09
  -1 -13  -1    1.66    0.11
  -1 -13  -1    1.72    0.13
  -1 -13  -1    1.66    0.12
   1  13   1    1.65    0.11
   1  13   1    1.79    0.11
  -2 -13  -1   11.33    0.33
   2  13   1   11.33    0.32
  -3 -13  -1   36.90    0.79
   3  13   1   37.45    0.77
  -4 -13  -1    3.99    0.19
  -4 -13  -1    4.16    0.19
   4  13   1    3.90    0.18
  -5 -13  -1    1.64    0.13
  -5 -13  -1    1.72    0.13
   5  13   1    1.72    0.15
  -6 -13  -1    0.56    0.09
  -6 -13  -1    0.55    0.09
  -7 -13  -1    0.10    0.05
  -7 -13  -1    0.01    0.05
   6 -14  -1    0.21    0.07
   6 -14  -1    0.27    0.08
   6 -14  -1    0.27    0.07
  -6  14   1    0.23    0.07
   5 -14  -1    5.56    0.24
   5 -14  -1    5.97    0.24
   5 -14  -1    5.74    0.23
  -5  14   1    5.52    0.24
   4 -14  -1    1.31    0.14
   4 -14  -1    1.56    0.13
   4 -14  -1    1.50    0.13
  -4  14   1    1.60    0.13
   3 -14  -1    0.65    0.09
   3 -14  -1    0.51    0.09
   3 -14  -1    0.66    0.10
  -3  14   1    0.70    0.06
  -3  14   1    0.47    0.08
   2 -14  -1    0.14    0.06
   2 -14  -1    0.16    0.06
   2 -14  -1    0.12    0.06
  -2  14   1    0.10    0.04
  -2  14   1    0.17    0.06
   1 -14  -1    5.32    0.21
   1 -14  -1    4.87    0.22
   1 -14  -1    5.06    0.21
  -1  14   1    4.91    0.20
  -1  14   1    4.83    0.18
   0 -14  -1    6.97    0.24
   0 -14  -1    7.02    0.26
   0 -14  -1    7.16    0.27
   0  14   1    7.21    0.24
   0  14   1    7.38    0.23
  -1 -14  -1    0.24    0.07
   1  14   1    0.25    0.06
  -2 -14  -1    0.42    0.08
   2  14   1    0.57    0.08
  -3 -14  -1    7.73    0.28
   3  14   1    7.61    0.26
  -4 -14  -1    0.05    0.06
   4  14   1    0.04    0.05
  -5 -14  -1    1.07    0.12
  -5 -14  -1    0.69    0.10
  -6 -14  -1    0.35    0.08
  -6 -14  -1    0.49    0.09
   3 -15  -1    3.24    0.18
   3 -15  -1    2.73    0.18
   3 -15  -1    3.33    0.18
  -3  15   1    3.21    0.12
  -3  15   1    2.95    0.17
   2 -15  -1    5.94    0.25
   2 -15  -1    5.65    0.24
   2 -15  -1    5.86    0.24
  -2  15   1    5.61    0.19
  -2  15   1    6.18    0.24
   1 -15  -1    0.64    0.10
   1 -15  -1    0.44    0.10
   1 -15  -1    0.60    0.10
  -1  15   1    0.50    0.09
  -1  15   1    0.55    0.07
   0 -15  -1    0.12    0.07
   0  15   1    0.02    0.04
  -1 -15  -1    1.67    0.14
   1  15   1    1.67    0.12
  -2 -15  -1    0.10    0.06
   2  15   1    0.01    0.05
  -3 -15  -1    3.97    0.20
   3  15   1    3.64    0.18
   2  15  -2    0.66    0.09
  -2 -15   2    0.84    0.12
   1  15  -2    0.78    0.10
  -1 -15   2    0.84    0.11
   0  15  -2    2.12    0.13
   0 -15   2    2.13    0.15
  -1  15  -2    2.92    0.14
   1 -15   2    3.08    0.17
   1 -15   2    2.92    0.18
   1 -15   2    2.56    0.16
  -2  15  -2    0.18    0.05
  -2  15  -2    0.18    0.07
   2 -15   2    0.14    0.07
   2 -15   2    0.15    0.07
   2 -15   2    0.15    0.06
   5  14  -2   -0.01    0.06
  -5 -14   2   -0.04    0.05
   4  14  -2    9.33    0.30
  -4 -14   2    8.46    0.30
   3  14  -2    4.80    0.21
  -3 -14   2    4.74    0.22
   2  14  -2    0.46    0.08
  -2 -14   2    0.33    0.08
   1  14  -2    0.30    0.07
  -1 -14   2    0.32    0.08
   0  14  -2    5.93    0.21
   0 -14   2    6.43    0.23
   0 -14   2    6.30    0.24
   0 -14   2    6.35    0.26
  -1  14  -2    1.11    0.12
  -1  14  -2    1.10    0.09
   1 -14   2    1.15    0.11
   1 -14   2    1.11    0.12
   1 -14   2    0.84    0.11
  -2  14  -2    0.59    0.07
  -2  14  -2    0.62    0.09
   2 -14   2    0.53    0.09
   2 -14   2    0.58    0.09
   2 -14   2    0.61    0.10
  -3  14  -2    1.12    0.12
  -3  14  -2    1.13    0.07
   3 -14   2    1.11    0.12
   3 -14   2    1.00    0.11
   3 -14   2    1.17    0.13
  -4  14  -2    3.12    0.18
   4 -14   2    3.22    0.18
   4 -14   2    3.15    0.17
   4 -14   2    2.79    0.17
  -5  14  -2    1.05    0.13
   5 -14   2    0.95    0.11
   5 -14   2    0.99    0.11
   5 -14   2    1.00    0.12
  -7 -13   2    1.65    0.14
  -7 -13   2    1.51    0.13
  -6 -13   2   -0.05    0.05
  -6 -13   2   -0.01    0.04
   5  13  -2    2.64    0.16
  -5 -13   2    2.90    0.16
  -5 -13   2    2.57    0.15
   4  13  -2    5.39    0.22
  -4 -13   2    5.60    0.23
   3  13  -2    0.20    0.06
  -3 -13   2    0.21    0.07
   2  13  -2    0.19    0.06
  -2 -13   2    0.15    0.06
   1  13  -2    8.31    0.26
  -1 -13   2    8.08    0.27
  -1 -13   2    7.89    0.41
  -1 -13   2    8.20    0.29
   0  13  -2    0.90    0.08
   0  13  -2    0.95    0.09
   0 -13   2    1.02    0.11
   0 -13   2    1.05    0.11
   0 -13   2    1.13    0.10
  -1  13  -2    1.23    0.09
  -1  13  -2    1.39    0.11
   1 -13   2    1.10    0.10
   1 -13   2    1.21    0.12
   1 -13   2    1.30    0.11
  -2  13  -2    0.09    0.05
  -2  13  -2    0.09    0.04
   2 -13   2    0.13    0.06
   2 -13   2    0.11    0.05
   2 -13   2    0.12    0.05
  -3  13  -2    6.44    0.18
  -3  13  -2    6.51    0.24
   3 -13   2    6.73    0.25
   3 -13   2    6.46    0.23
   3 -13   2    6.41    0.24
  -4  13  -2    1.93    0.13
   4 -13   2    1.78    0.13
   4 -13   2    1.98    0.14
   4 -13   2    1.71    0.12
  -5  13  -2    3.06    0.17
   5 -13   2    3.02    0.18
   5 -13   2    3.51    0.17
   5 -13   2    2.85    0.16
  -6  13  -2    0.61    0.10
   6 -13   2    0.72    0.10
   6 -13   2    0.62    0.09
   6 -13   2    0.59    0.10
  -7  13  -2    5.16    0.24
   7 -13   2    4.95    0.20
   7 -13   2    5.08    0.24
   7 -13   2    4.88    0.21
  -8 -12   2    0.01    0.06
  -8 -12   2    0.02    0.04
  -7 -12   2    4.91    0.22
  -7 -12   2    5.40    0.21
  -6 -12   2    1.96    0.14
  -6 -12   2    1.98    0.13
   5  12  -2    1.03    0.11
  -5 -12   2    0.80    0.10
  -5 -12   2    0.98    0.11
   4  12  -2    6.83    0.24
  -4 -12   2    6.91    0.25
  -4 -12   2    7.12    0.24
   3  12  -2    4.52    0.19
  -3 -12   2    4.79    0.20
   2  12  -2    2.16    0.12
  -2 -12   2    2.22    0.13
   1  12  -2   14.28    0.35
  -1 -12   2   13.75    0.38
  -1 -12   2   13.79    0.34
  -1 -12   2   13.48    0.36
   0  12  -2    2.26    0.12
   0  12  -2    2.10    0.12
   0 -12   2    2.20    0.13
   0 -12   2    2.12    0.14
   0 -12   2    2.18    0.12
  -1  12  -2    1.73    0.10
  -1  12  -2    1.88    0.12
   1 -12   2    2.02    0.12
   1 -12   2    1.91    0.12
   1 -12   2    1.76    0.12
  -2  12  -2    1.99    0.10
  -2  12  -2    2.07    0.13
   2 -12   2    2.19    0.13
   2 -12   2    2.19    0.13
   2 -12   2    1.95    0.13
  -3  12  -2   13.63    0.29
  -3  12  -2   13.05    0.36
   3 -12   2   13.03    0.35
   3 -12   2   13.65    0.36
   3 -12   2   13.45    0.37
  -4  12  -2    1.01    0.11
   4 -12   2    1.16    0.10
   4 -12   2    1.14    0.11
   4 -12   2    1.16    0.10
  -5  12  -2   13.30    0.38
   5 -12   2   13.78    0.36
   5 -12   2   13.35    0.39
   5 -12   2   13.76    0.36
  -6  12  -2    5.93    0.24
   6 -12   2    6.03    0.25
   6 -12   2    6.36    0.22
   6 -12   2    6.29    0.22
  -7  12  -2    0.65    0.10
   7 -12   2    0.48    0.09
   7 -12   2    0.40    0.07
   7 -12   2    0.47    0.07
  -8  12  -2    3.27    0.19
   8 -12   2    3.48    0.15
   8 -12   2    3.51    0.17
   8 -12   2    3.41    0.19
  -9 -11   2    1.90    0.14
  -9 -11   2    1.85    0.12
  -8 -11   2    0.03    0.05
  -8 -11   2    0.15    0.05
  -7 -11   2    2.98    0.15
  -7 -11   2    2.87    0.16
  -6 -11   2    3.09    0.16
  -6 -11   2    3.10    0.15
   5  11  -2    0.26    0.06
  -5 -11   2    0.27    0.06
  -5 -11   2    0.22    0.06
   4  11  -2    4.49    0.18
  -4 -11   2    4.60    0.18
  -4 -11   2    4.43    0.18
   3  11  -2    0.95    0.09
  -3 -11   2    0.87    0.09
  -3 -11   2    0.94    0.10
   2  11  -2    0.45    0.07
  -2 -11   2    0.30    0.06
  -2 -11   2    0.32    0.06
  -2 -11   2    0.32    0.05
   1  11  -2    5.27    0.17
   1  11  -2    5.07    0.18
  -1 -11   2    5.30    0.20
  -1 -11   2    4.96    0.17
  -1 -11   2    4.87    0.18
   0  11  -2    1.42    0.09
   0  11  -2    1.39    0.10
   0 -11   2    1.39    0.10
   0 -11   2    1.23    0.09
   0 -11   2    1.38    0.11
  -1  11  -2    8.79    0.26
  -1  11  -2    8.78    0.23
   1 -11   2    8.79    0.27
   1 -11   2    8.89    0.26
   1 -11   2    9.00    0.26
  -2  11  -2   16.25    0.36
  -2  11  -2   17.16    0.41
   2 -11   2   17.16    0.40
   2 -11   2   17.11    0.42
   2 -11   2   17.11    0.41
  -3  11  -2   10.24    0.23
  -3  11  -2    9.74    0.29
   3 -11   2    9.66    0.27
   3 -11   2    9.91    0.28
   3 -11   2    9.79    0.29
  -4  11  -2    1.65    0.12
   4 -11   2    1.73    0.11
   4 -11   2    1.77    0.12
   4 -11   2    1.79    0.11
  -5  11  -2   15.37    0.40
   5 -11   2   14.25    0.37
   5 -11   2   15.42    0.41
   5 -11   2   14.89    0.37
  -6  11  -2    0.69    0.10
   6 -11   2    0.52    0.09
   6 -11   2    0.77    0.09
   6 -11   2    0.73    0.08
  -7  11  -2    0.79    0.11
   7 -11   2    0.83    0.11
   7 -11   2    0.74    0.09
   7 -11   2    0.71    0.08
  -8  11  -2    0.11    0.06
   8 -11   2    0.08    0.05
   8 -11   2    0.03    0.05
   8 -11   2    0.08    0.04
  -9  11  -2    7.62    0.29
   9 -11   2    7.31    0.25
   9 -11   2    7.05    0.28
   9 -11   2    7.37    0.22
  10  10  -2    0.17    0.07
  10  10  -2    0.23    0.07
 -10 -10   2    0.14    0.06
 -10 -10   2    0.16    0.05
   9  10  -2    2.40    0.14
   9  10  -2    2.31    0.15
  -9 -10   2    2.52    0.15
  -9 -10   2    2.32    0.13
   8  10  -2    0.17    0.05
   8  10  -2    0.22    0.07
  -8 -10   2    0.10    0.05
  -8 -10   2    0.18    0.05
   7  10  -2    1.63    0.10
  -7 -10   2    1.59    0.11
  -7 -10   2    1.47    0.11
  -6 -10   2    0.77    0.09
  -6 -10   2    0.81    0.09
   5  10  -2    0.04    0.04
  -5 -10   2    0.05    0.04
  -5 -10   2    0.07    0.05
   4  10  -2    0.69    0.08
  -4 -10   2    0.76    0.09
  -4 -10   2    0.67    0.08
   3  10  -2    3.56    0.15
  -3 -10   2    3.53    0.15
   2  10  -2    1.07    0.08
  -2 -10   2    0.93    0.08
  -2 -10   2    1.18    0.09
  -2 -10   2    1.08    0.07
  -2 -10   2    1.16    0.09
   1  10  -2    4.48    0.15
   1  10  -2    4.43    0.16
  -1 -10   2    4.49    0.15
  -1 -10   2    4.43    0.16
  -1 -10   2    4.71    0.19
  -1 -10   2    4.24    0.17
   0  10  -2    7.57    0.22
   0  10  -2    7.18    0.21
   0 -10   2    7.71    0.24
   0 -10   2    7.31    0.21
   0 -10   2    6.89    0.22
  -1  10  -2    0.16    0.04
  -1  10  -2    0.23    0.05
   1 -10   2    0.16    0.04
   1 -10   2    0.13    0.04
   1 -10   2    0.10    0.04
  -2  10  -2   17.48    0.37
  -2  10  -2   18.37    0.42
   2 -10   2   18.43    0.42
   2 -10   2   18.02    0.41
   2 -10   2   17.99    0.42
  -3  10  -2    0.09    0.04
  -3  10  -2    0.16    0.03
   3 -10   2    0.13    0.04
   3 -10   2    0.16    0.05
   3 -10   2    0.10    0.04
  -4  10  -2    1.15    0.10
   4 -10   2    0.97    0.08
   4 -10   2    1.16    0.10
  -5  10  -2    0.59    0.08
   5 -10   2    0.74    0.09
   5 -10   2    0.88    0.08
   5 -10   2    0.83    0.09
  -6  10  -2   31.83    0.69
   6 -10   2   31.58    0.69
   6 -10   2   31.79    0.64
   6 -10   2   32.17    0.65
  -7  10  -2    1.23    0.11
   7 -10   2    1.35    0.12
   7 -10   2    1.34    0.09
   7 -10   2    1.15    0.09
  -8  10  -2    0.27    0.07
   8 -10   2    0.33    0.05
   8 -10   2    0.33    0.07
   8 -10   2    0.26    0.08
  -9  10  -2    4.52    0.21
   9 -10   2    4.87    0.16
   9 -10   2    4.45    0.18
   9 -10   2    4.53    0.21
 -10  10  -2    0.60    0.10
  10 -10   2    0.48    0.10
  10 -10   2    0.61    0.06
  10   9  -2    0.27    0.07
  10   9  -2    0.26    0.07
 -10  -9   2    0.20    0.06
 -10  -9   2    0.24    0.05
   9   9  -2    3.24    0.18
   9   9  -2    3.35    0.16
  -9  -9   2    3.41    0.14
  -9  -9   2    3.45    0.17
   8   9  -2    0.01    0.04
   8   9  -2   -0.03    0.04
  -8  -9   2    0.02    0.03
  -8  -9   2    0.00    0.04
   7   9  -2    2.07    0.13
   7   9  -2    2.38    0.12
  -7  -9   2    2.47    0.14
  -7  -9   2    2.27    0.12
   6   9  -2    1.18    0.09
   6   9  -2    1.21    0.10
  -6  -9   2    1.19    0.09
  -6  -9   2    1.23    0.10
   5   9  -2    0.23    0.05
   5   9  -2    0.18    0.05
   5   9  -2    0.18    0.04
  -5  -9   2    0.31    0.06
  -5  -9   2    0.39    0.06
   4   9  -2    6.39    0.17
   4   9  -2    6.06    0.20
   4   9  -2    6.20    0.21
  -4  -9   2    6.62    0.20
  -4  -9   2    5.94    0.20
   3   9  -2   36.97    0.75
   3   9  -2   38.08    0.76
  -3  -9   2   38.54    0.77
  -3  -9   2   39.48    0.75
  -3  -9   2   38.54    0.71
  -3  -9   2   38.54    0.76
   2   9  -2   38.89    0.74
  -2  -9   2   38.44    0.75
  -2  -9   2   37.80    0.74
  -2  -9   2   38.84    0.72
  -2  -9   2   38.28    0.77
   1   9  -2    0.63    0.06
   1   9  -2    0.59    0.07
  -1  -9   2    0.54    0.06
  -1  -9   2    0.76    0.08
  -1  -9   2    0.56    0.06
  -1  -9   2    0.57    0.07
   0   9  -2    3.60    0.14
   0   9  -2    3.97    0.14
   0  -9   2    3.97    0.14
   0  -9   2    3.87    0.14
   0  -9   2    3.98    0.16
   0  -9   2    3.70    0.14
  -1   9  -2    0.32    0.04
  -1   9  -2    0.29    0.05
   1  -9   2    0.24    0.05
   1  -9   2    0.26    0.05
   1  -9   2    0.21    0.05
  -2   9  -2   19.58    0.44
  -2   9  -2   19.62    0.39
   2  -9   2   19.50    0.43
   2  -9   2   19.72    0.42
   2  -9   2   19.49    0.44
  -3   9  -2   68.73    1.19
  -3   9  -2   67.29    1.26
   3  -9   2   69.71    1.25
   3  -9   2   66.98    1.26
   3  -9   2   70.39    1.24
  -4   9  -2    7.74    0.24
   4  -9   2    7.75    0.22
   4  -9   2    7.71    0.22
   4  -9   2    7.69    0.24
  -5   9  -2   -0.01    0.04
   5  -9   2   -0.01    0.04
   5  -9   2    0.03    0.03
   5  -9   2    0.05    0.03
   6  -9   2    6.03    0.19
   6  -9   2    6.18    0.18
   6  -9   2    5.35    0.21
  -7   9  -2    0.63    0.09
   7  -9   2    0.74    0.09
   7  -9   2    0.85    0.08
   7  -9   2    0.79    0.07
  -8   9  -2    0.33    0.07
   8  -9   2    0.26    0.06
   8  -9   2    0.34    0.05
   8  -9   2    0.30    0.07
  -9   9  -2    8.62    0.29
   9  -9   2    7.99    0.25
   9  -9   2    8.33    0.29
   9  -9   2    8.66    0.21
 -10   9  -2    5.38    0.23
  10  -9   2    5.37    0.23
  10  -9   2    5.35    0.15
  10  -9   2    5.12    0.20
 -11   9  -2    4.96    0.23
  11  -9   2    5.38    0.24
  11  -9   2    5.09    0.14
  11   8  -2    0.47    0.08
  11   8  -2    0.44    0.08
 -11  -8   2    0.53    0.09
 -11  -8   2    0.74    0.06
  10   8  -2    2.72    0.15
  10   8  -2    2.84    0.16
 -10  -8   2    2.75    0.12
 -10  -8   2    2.76    0.16
   9   8  -2    1.32    0.11
   9   8  -2    1.27    0.11
  -9  -8   2    1.33    0.11
  -9  -8   2    1.21    0.08
   8   8  -2   18.66    0.43
   8   8  -2   19.30    0.46
  -8  -8   2   18.16    0.41
  -8  -8   2   17.58    0.44
   7   8  -2   37.66    0.76
   7   8  -2   36.82    0.73
  -7  -8   2   36.17    0.74
  -7  -8   2   36.03    0.72
   6   8  -2    0.30    0.06
   6   8  -2    0.33    0.05
  -6  -8   2    0.40    0.06
  -6  -8   2    0.30    0.05
   5   8  -2    4.04    0.17
   5   8  -2    4.27    0.14
   5   8  -2    4.35    0.16
  -5  -8   2    4.49    0.16
  -5  -8   2    4.12    0.16
   4   8  -2   13.56    0.32
   4   8  -2   13.33    0.33
   4   8  -2   12.86    0.29
  -4  -8   2   12.65    0.31
  -4  -8   2   12.80    0.32
   3   8  -2    0.82    0.07
   3   8  -2    0.96    0.07
   3   8  -2    0.84    0.05
  -3  -8   2    1.00    0.08
  -3  -8   2    1.02    0.06
  -3  -8   2    0.96    0.07
  -3  -8   2    1.02    0.08
   2   8  -2   14.78    0.33
   2   8  -2   14.87    0.29
   2   8  -2   14.72    0.34
  -2  -8   2   14.51    0.35
  -2  -8   2   14.88    0.34
  -2  -8   2   14.76    0.34
  -2  -8   2   14.77    0.31
   1   8  -2   56.37    1.02
   1   8  -2   55.70    1.03
   1   8  -2   55.34    0.96
   1   8  -2   57.05    1.01
  -1  -8   2   57.70    1.02
  -1  -8   2   55.40    1.01
  -1  -8   2   56.51    1.03
  -1  -8   2   55.60    1.04
   0   8  -2    1.03    0.07
   0   8  -2    1.11    0.07
   0  -8   2    0.87    0.07
   0  -8   2    0.96    0.07
   0  -8   2    1.03    0.07
   0  -8   2    1.01    0.07
  -1   8  -2   19.79    0.41
  -1   8  -2   20.43    0.43
   1  -8   2   20.00    0.43
   1  -8   2   20.11    0.42
   1  -8   2   21.22    0.43
   1  -8   2   20.29    0.42
  -2   8  -2   11.61    0.25
  -2   8  -2   11.49    0.28
   2  -8   2   11.17    0.28
   2  -8   2   11.52    0.28
   2  -8   2   11.10    0.27
  -3   8  -2   61.25    1.04
  -3   8  -2   60.18    1.04
  -3   8  -2   58.86    1.11
   3  -8   2   63.09    1.09
   3  -8   2   59.69    1.11
   3  -8   2   59.78    1.09
  -4   8  -2    3.57    0.14
   4  -8   2    3.73    0.13
   4  -8   2    3.85    0.13
   4  -8   2    3.73    0.15
  -5   8  -2   24.91    0.54
   5  -8   2   24.78    0.50
   5  -8   2   25.15    0.51
   5  -8   2   25.27    0.54
  -6   8  -2   26.54    0.58
   6  -8   2   26.70    0.52
   6  -8   2   26.65    0.54
   6  -8   2   27.42    0.58
  -7   8  -2   50.87    1.01
   7  -8   2   53.43    0.98
   7  -8   2   51.80    1.01
   7  -8   2   52.74    0.94
  -8   8  -2    0.48    0.08
   8  -8   2    0.55    0.08
   8  -8   2    0.57    0.07
   8  -8   2    0.49    0.05
  -9   8  -2   11.29    0.34
   9  -8   2   11.99    0.26
   9  -8   2   12.26    0.31
   9  -8   2   11.51    0.34
 -10   8  -2    2.40    0.15
  10  -8   2    2.45    0.09
  10  -8   2    2.24    0.15
  10  -8   2    2.36    0.13
 -11   8  -2    0.74    0.10
  11  -8   2    1.03    0.15
  11  -8   2    0.70    0.11
  11  -8   2    0.71    0.05
  12   7  -2    0.26    0.07
  12   7  -2    0.21    0.07
 -12  -7   2    0.17    0.06
  11   7  -2    2.50    0.15
  11   7  -2    2.55    0.15
 -11  -7   2    2.64    0.09
 -11  -7   2    2.80    0.16
  10   7  -2   10.91    0.32
  10   7  -2   10.58    0.32
 -10  -7   2   10.56    0.32
 -10  -7   2   10.60    0.25
   9   7  -2    0.15    0.05
   9   7  -2    0.10    0.05
  -9  -7   2    0.15    0.05
  -9  -7   2    0.16    0.04
  -9  -7   2    0.24    0.06
   8   7  -2    5.14    0.19
   8   7  -2    4.84    0.19
  -8  -7   2    5.05    0.18
  -8  -7   2    5.05    0.16
  -8  -7   2    4.94    0.19
   7   7  -2   25.13    0.53
   7   7  -2   24.70    0.54
  -7  -7   2   24.87    0.51
  -7  -7   2   25.10    0.52
  -7  -7   2   23.83    0.53
   6   7  -2    2.58    0.11
   6   7  -2    2.70    0.13
  -6  -7   2    2.46    0.11
  -6  -7   2    2.48    0.12
  -6  -7   2    2.34    0.11
   5   7  -2    8.58    0.24
   5   7  -2    8.62    0.23
   5   7  -2    8.64    0.22
  -5  -7   2    8.35    0.23
  -5  -7   2    8.56    0.23
  -5  -7   2    8.68    0.22
   4   7  -2   35.40    0.66
   4   7  -2   36.72    0.69
   4   7  -2   36.17    0.70
  -4  -7   2   35.24    0.70
  -4  -7   2   35.85    0.64
  -4  -7   2   36.27    0.68
  -4  -7   2   34.68    0.69
   3   7  -2  106.01    1.79
   3   7  -2  105.85    1.84
   3   7  -2  106.64    1.83
  -3  -7   2  106.10    1.82
  -3  -7   2   99.13    1.82
  -3  -7   2  104.87    1.84
  -3  -7   2  105.37    1.78
   2   7  -2   12.39    0.29
   2   7  -2   12.53    0.28
   2   7  -2   12.30    0.25
  -2  -7   2   11.39    0.29
  -2  -7   2   12.35    0.28
  -2  -7   2   11.96    0.28
  -2  -7   2   12.38    0.26
   1   7  -2    1.68    0.08
   1   7  -2    1.62    0.07
   1   7  -2    1.67    0.05
   1   7  -2    1.59    0.08
  -1  -7   2    1.59    0.08
  -1  -7   2    1.52    0.08
  -1  -7   2    1.52    0.08
  -1  -7   2    1.63    0.07
   0   7  -2    0.04    0.02
   0   7  -2    0.09    0.03
   0   7  -2    0.10    0.04
   0   7  -2    0.30    0.04
   0   7  -2    0.16    0.01
   0  -7   2    0.09    0.03
   0  -7   2    0.11    0.03
   0  -7   2    0.18    0.04
  -1   7  -2    0.53    0.05
  -1   7  -2    0.59    0.04
  -1   7  -2    0.60    0.05
  -1   7  -2    0.61    0.05
   1  -7   2    0.55    0.05
   1  -7   2    0.56    0.05
   1  -7   2    0.58    0.05
   1  -7   2    0.56    0.05
  -2   7  -2    2.02    0.07
  -2   7  -2    2.13    0.07
  -2   7  -2    2.20    0.10
   2  -7   2    2.09    0.09
   2  -7   2    2.36    0.10
   2  -7   2    2.29    0.09
   2  -7   2    2.17    0.09
   2  -7   2    2.06    0.09
  -3   7  -2   26.71    0.48
  -3   7  -2   26.80    0.54
  -3   7  -2   26.92    0.48
   3  -7   2   26.12    0.52
   3  -7   2   27.56    0.54
   3  -7   2   26.79    0.52
   3  -7   2   26.56    0.52
  -4   7  -2    3.56    0.14
   4  -7   2    3.79    0.12
   4  -7   2    3.57    0.12
   4  -7   2    3.70    0.14
   4  -7   2    3.66    0.08
   4  -7   2    3.73    0.13
  -5   7  -2    0.00    0.04
   5  -7   2    0.00    0.03
   5  -7   2    0.02    0.02
   5  -7   2   -0.01    0.03
   5  -7   2    0.00    0.02
   5  -7   2    0.03    0.03
  -6   7  -2   10.92    0.29
   6  -7   2   11.22    0.24
   6  -7   2   10.38    0.26
   6  -7   2   10.71    0.29
  -7   7  -2    0.17    0.05
   7  -7   2    0.16    0.04
   7  -7   2    0.22    0.05
   7  -7   2    0.18    0.03
  -8   7  -2    0.02    0.04
   8  -7   2   -0.01    0.05
   8  -7   2    0.11    0.04
  -9   7  -2    0.04    0.05
   9  -7   2    0.07    0.06
   9  -7   2    0.23    0.05
   9  -7   2    0.09    0.03
 -10   7  -2    8.43    0.27
  10  -7   2    8.11    0.25
  10  -7   2    8.17    0.18
  10  -7   2    8.00    0.27
 -11   7  -2    1.66    0.13
  11  -7   2    1.63    0.11
  11  -7   2    1.83    0.14
 -12   7  -2    0.05    0.06
  12  -7   2    0.05    0.06
  12   6  -2    4.68    0.22
  12   6  -2    4.85    0.21
 -12  -6   2    4.62    0.21
  11   6  -2    5.60    0.23
  11   6  -2    5.54    0.22
 -11  -6   2    5.81    0.22
  10   6  -2    7.25    0.24
  10   6  -2    7.01    0.24
 -10  -6   2    6.97    0.24
 -10  -6   2    6.84    0.24
 -10  -6   2    6.94    0.17
   9   6  -2    2.18    0.13
   9   6  -2    2.21    0.13
  -9  -6   2    2.04    0.12
  -9  -6   2    2.17    0.09
  -9  -6   2    2.15    0.12
   8   6  -2    0.28    0.05
   8   6  -2    0.32    0.06
  -8  -6   2    0.31    0.04
  -8  -6   2    0.25    0.05
  -8  -6   2    0.33    0.05
   7   6  -2    7.05    0.21
   7   6  -2    7.05    0.22
  -7  -6   2    7.30    0.21
  -7  -6   2    7.44    0.20
  -7  -6   2    7.49    0.22
   6   6  -2   11.23    0.27
   6   6  -2   10.52    0.28
  -6  -6   2   11.42    0.27
  -6  -6   2   10.90    0.26
  -6  -6   2   10.99    0.28
   5   6  -2    0.11    0.03
   5   6  -2    0.15    0.04
   5   6  -2    0.04    0.03
  -5  -6   2    0.13    0.03
  -5  -6   2    0.19    0.04
  -5  -6   2    0.10    0.03
   4   6  -2   23.17    0.45
   4   6  -2   23.00    0.48
   4   6  -2   24.02    0.47
  -4  -6   2   23.21    0.47
  -4  -6   2   23.12    0.48
  -4  -6   2   23.15    0.46
  -4  -6   2   23.80    0.45
  -4  -6   2   23.11    0.42
   3   6  -2   30.53    0.59
   3   6  -2   29.86    0.58
   3   6  -2   30.14    0.56
  -3  -6   2   30.01    0.58
  -3  -6   2   29.64    0.57
  -3  -6   2   30.46    0.54
  -3  -6   2   30.99    0.59
   2   6  -2    4.65    0.12
   2   6  -2    4.60    0.14
   2   6  -2    4.56    0.14
  -2  -6   2    4.70    0.15
  -2  -6   2    4.55    0.14
  -2  -6   2    4.78    0.12
  -2  -6   2    4.92    0.14
   1   6  -2    9.52    0.22
   1   6  -2    9.36    0.21
   1   6  -2    9.51    0.19
   1   6  -2    9.69    0.23
  -1  -6   2    9.24    0.21
  -1  -6   2    9.38    0.23
  -1  -6   2    9.26    0.22
  -1  -6   2    9.36    0.22
   0   6  -2   19.55    0.39
   0   6  -2   17.93    0.37
   0   6  -2   18.97    0.38
   0   6  -2   19.09    0.37
   0   6  -2   18.18    0.32
   0  -6   2   18.62    0.37
   0  -6   2   18.63    0.37
   0  -6   2   18.05    0.38
   0  -6   2   18.72    0.37
  -1   6  -2    0.74    0.05
  -1   6  -2    0.71    0.04
  -1   6  -2    0.72    0.04
   1  -6   2    0.78    0.05
   1  -6   2    0.80    0.05
   1  -6   2    0.72    0.05
   1  -6   2    0.71    0.05
  -2   6  -2    0.42    0.05
  -2   6  -2    0.45    0.03
  -2   6  -2    0.44    0.03
   2  -6   2    0.52    0.04
   2  -6   2    0.47    0.05
   2  -6   2    0.42    0.04
   2  -6   2    0.47    0.04
   2  -6   2    0.56    0.04
  -3   6  -2   10.70    0.26
  -3   6  -2   11.01    0.20
  -3   6  -2   10.73    0.20
  -3   6  -2   11.01    0.19
   3  -6   2   10.90    0.24
   3  -6   2   10.75    0.26
   3  -6   2   10.91    0.24
   3  -6   2   10.78    0.20
  -4   6  -2    5.92    0.13
  -4   6  -2    6.12    0.18
   4  -6   2    6.07    0.16
   4  -6   2    6.29    0.18
   4  -6   2    5.96    0.13
   4  -6   2    5.82    0.15
   4  -6   2    6.00    0.15
  -5   6  -2    0.64    0.04
  -5   6  -2    0.72    0.07
   5  -6   2    0.64    0.04
   5  -6   2    0.60    0.06
   5  -6   2    0.65    0.04
   5  -6   2    0.60    0.05
   5  -6   2    0.62    0.04
  -6   6  -2    0.54    0.04
  -6   6  -2    0.50    0.06
   6  -6   2    0.50    0.04
   6  -6   2    0.54    0.04
   6  -6   2    0.56    0.04
   6  -6   2    0.48    0.06
   6  -6   2    0.60    0.05
  -7   6  -2    0.76    0.05
  -7   6  -2    0.74    0.07
   7  -6   2    0.66    0.04
   7  -6   2    0.63    0.04
   7  -6   2    0.69    0.06
   7  -6   2    0.61    0.07
   7  -6   2    0.82    0.06
  -8   6  -2   18.95    0.44
  -8   6  -2   19.34    0.40
   8  -6   2   20.01    0.45
   8  -6   2   19.52    0.40
   8  -6   2   19.96    0.36
   8  -6   2   18.99    0.42
  -9   6  -2    2.93    0.14
   9  -6   2    3.01    0.13
   9  -6   2    3.20    0.08
   9  -6   2    3.21    0.08
   9  -6   2    3.27    0.15
   9  -6   2    3.18    0.13
 -10   6  -2    0.56    0.08
  10  -6   2    0.55    0.08
  10  -6   2    0.74    0.08
 -11   6  -2    6.60    0.24
 -11   6  -2    6.58    0.22
  11  -6   2    6.67    0.24
  11  -6   2    6.41    0.22
 -12   6  -2    0.16    0.07
  12  -6   2    0.16    0.08
  12   5  -2    0.01    0.06
  12   5  -2   -0.01    0.05
 -12  -5   2    0.03    0.06
  11   5  -2    0.43    0.07
  11   5  -2    0.40    0.08
 -11  -5   2    0.32    0.07
 -11  -5   2    0.38    0.08
  10   5  -2    6.65    0.22
  10   5  -2    6.45    0.23
 -10  -5   2    6.57    0.14
 -10  -5   2    6.94    0.23
 -10  -5   2    6.74    0.23
   9   5  -2    1.81    0.11
   9   5  -2    1.91    0.11
  -9  -5   2    1.88    0.11
  -9  -5   2    1.71    0.11
  -9  -5   2    1.79    0.07
   8   5  -2   10.52    0.28
   8   5  -2   10.42    0.28
  -8  -5   2   10.35    0.24
  -8  -5   2   10.48    0.28
  -8  -5   2   10.20    0.28
   7   5  -2    5.03    0.17
   7   5  -2    4.68    0.16
  -7  -5   2    5.03    0.17
  -7  -5   2    4.76    0.14
  -7  -5   2    4.86    0.16
   6   5  -2   30.06    0.60
   6   5  -2   30.97    0.62
   6   5  -2   30.40    0.60
  -6  -5   2   31.20    0.61
  -6  -5   2   29.33    0.59
  -6  -5   2   31.01    0.58
   5   5  -2    0.05    0.03
   5   5  -2    0.15    0.04
   5   5  -2   -0.01    0.03
  -5  -5   2    0.02    0.02
  -5  -5   2    0.10    0.01
  -5  -5   2    0.04    0.03
  -5  -5   2    0.13    0.03
   4   5  -2   21.46    0.42
   4   5  -2   21.27    0.44
   4   5  -2   22.00    0.43
  -4  -5   2   21.62    0.44
  -4  -5   2   21.51    0.44
  -4  -5   2   21.72    0.43
  -4  -5   2   21.65    0.42
  -4  -5   2   22.12    0.39
   3   5  -2   20.32    0.42
   3   5  -2   20.87    0.41
   3   5  -2   19.82    0.39
  -3  -5   2   20.61    0.39
  -3  -5   2   20.15    0.42
  -3  -5   2   20.97    0.41
  -3  -5   2   20.36    0.37
  -3  -5   2   20.51    0.40
   2   5  -2    0.47    0.04
   2   5  -2    0.40    0.04
   2   5  -2    0.51    0.03
  -2  -5   2    0.53    0.03
  -2  -5   2    0.49    0.04
  -2  -5   2    0.41    0.04
   1   5  -2    1.55    0.05
   1   5  -2    1.51    0.07
   1   5  -2    1.67    0.07
   1   5  -2    1.62    0.06
  -1  -5   2    1.61    0.06
  -1  -5   2    1.64    0.07
  -1  -5   2    1.65    0.07
  -1  -5   2    1.73    0.07
   0   5  -2  181.49    2.92
   0   5  -2  174.38    2.94
   0   5  -2  175.01    2.92
   0   5  -2  169.04    2.92
   0   5  -2  174.89    2.96
   0  -5   2  173.32    2.93
   0  -5   2  178.21    2.99
   0  -5   2  169.66    2.92
   0  -5   2  173.00    2.94
  -1   5  -2   66.93    1.15
  -1   5  -2   66.67    1.11
  -1   5  -2   67.47    1.16
  -1   5  -2   67.33    1.17
  -1   5  -2   66.41    1.15
   1  -5   2   66.45    1.16
   1  -5   2   67.33    1.17
   1  -5   2   67.44    1.17
   1  -5   2   67.34    1.11
   1  -5   2   67.37    1.16
  -2   5  -2    0.28    0.02
  -2   5  -2    0.30    0.04
  -2   5  -2    0.34    0.02
  -2   5  -2    0.39    0.03
   2  -5   2    0.36    0.03
   2  -5   2    0.37    0.03
   2  -5   2    0.36    0.04
   2  -5   2    0.27    0.03
   2  -5   2    0.30    0.03
  -3   5  -2    0.19    0.02
  -3   5  -2    0.23    0.04
   3  -5   2    0.23    0.04
   3  -5   2    0.20    0.03
   3  -5   2    0.20    0.03
   3  -5   2    0.22    0.03
  -4   5  -2    7.45    0.15
  -4   5  -2    6.92    0.19
   4  -5   2    7.30    0.16
   4  -5   2    7.30    0.16
   4  -5   2    7.23    0.18
  -5   5  -2    2.37    0.08
  -5   5  -2    2.58    0.11
   5  -5   2    2.39    0.07
   5  -5   2    2.46    0.07
   5  -5   2    2.64    0.09
  -6   5  -2    1.17    0.06
  -6   5  -2    1.25    0.08
   6  -5   2    1.21    0.05
   6  -5   2    1.30    0.07
   6  -5   2    1.16    0.05
   6  -5   2    1.04    0.08
   6  -5   2    1.17    0.06
  -7   5  -2    5.67    0.18
  -7   5  -2    5.80    0.17
  -7   5  -2    5.48    0.15
   7  -5   2    5.81    0.17
   7  -5   2    5.68    0.16
   7  -5   2    5.73    0.18
   7  -5   2    5.71    0.12
   7  -5   2    5.78    0.12
  -8   5  -2   12.74    0.32
  -8   5  -2   13.03    0.30
  -8   5  -2   13.21    0.31
   8  -5   2   13.09    0.33
   8  -5   2   13.50    0.30
   8  -5   2   13.36    0.31
  -9   5  -2    2.28    0.11
  -9   5  -2    2.38    0.12
  -9   5  -2    2.32    0.12
   9  -5   2    2.02    0.12
   9  -5   2    2.44    0.12
   9  -5   2    2.31    0.11
 -10   5  -2    0.98    0.08
 -10   5  -2    1.26    0.09
 -10   5  -2    1.20    0.10
  10  -5   2    1.03    0.10
  10  -5   2    1.19    0.09
  10  -5   2    1.13    0.09
 -11   5  -2    8.72    0.25
 -11   5  -2    8.68    0.26
 -11   5  -2    8.30    0.26
  11  -5   2    8.35    0.25
  11  -5   2    8.49    0.25
  11  -5   2    8.22    0.26
  12  -5   2   11.01    0.32
  12  -5   2   10.81    0.31
  13   4  -2    0.96    0.12
  13   4  -2    1.01    0.10
 -13  -4   2    1.26    0.13
  12   4  -2    1.18    0.12
  12   4  -2    1.09    0.10
 -12  -4   2    1.29    0.12
  11   4  -2    0.10    0.04
  11   4  -2    0.09    0.05
 -11  -4   2    0.10    0.05
 -11  -4   2    0.18    0.06
  10   4  -2    6.82    0.23
  10   4  -2    7.24    0.22
 -10  -4   2    6.53    0.23
 -10  -4   2    7.12    0.23
   9   4  -2    2.48    0.13
   9   4  -2    2.50    0.12
  -9  -4   2    2.42    0.07
  -9  -4   2    2.24    0.12
  -9  -4   2    2.39    0.13
   8   4  -2    6.43    0.20
   8   4  -2    6.06    0.19
  -8  -4   2    6.09    0.15
  -8  -4   2    6.12    0.19
  -8  -4   2    6.25    0.20
   7   4  -2    1.35    0.08
   7   4  -2    1.40    0.09
  -7  -4   2    1.36    0.08
  -7  -4   2    1.20    0.08
  -7  -4   2    1.43    0.06
   6   4  -2   35.69    0.68
   6   4  -2   34.95    0.67
   6   4  -2   36.49    0.68
  -6  -4   2   35.09    0.68
  -6  -4   2   35.92    0.65
  -6  -4   2   35.65    0.68
   5   4  -2    1.95    0.08
   5   4  -2    1.89    0.08
   5   4  -2    1.95    0.09
  -5  -4   2    2.08    0.05
  -5  -4   2    1.95    0.08
  -5  -4   2    2.12    0.08
  -5  -4   2    1.85    0.08
  -5  -4   2    2.10    0.09
  -5  -4   2    1.96    0.08
   4   4  -2    0.67    0.05
   4   4  -2    0.65    0.05
   4   4  -2    0.57    0.05
  -4  -4   2    0.60    0.05
  -4  -4   2    0.67    0.05
  -4  -4   2    0.81    0.05
  -4  -4   2    0.65    0.03
  -4  -4   2    0.63    0.05
  -4  -4   2    0.66    0.04
   3   4  -2   40.36    0.71
   3   4  -2   39.33    0.73
   3   4  -2   38.74    0.72
  -3  -4   2   39.89    0.68
  -3  -4   2   39.68    0.72
  -3  -4   2   40.03    0.72
  -3  -4   2   39.69    0.71
  -3  -4   2   40.60    0.71
   2   4  -2    2.32    0.07
   2   4  -2    2.24    0.08
   2   4  -2    2.34    0.08
  -2  -4   2    2.28    0.08
  -2  -4   2    2.09    0.08
  -2  -4   2    2.31    0.08
  -2  -4   2    2.28    0.07
   1   4  -2   14.14    0.29
   1   4  -2   14.38    0.29
   1   4  -2   14.57    0.27
  -1  -4   2   14.48    0.28
  -1  -4   2   14.67    0.29
  -1  -4   2   14.92    0.29
  -1  -4   2   14.13    0.29
   0   4  -2   12.50    0.26
   0   4  -2   13.40    0.25
   0   4  -2   12.82    0.23
   0   4  -2   13.16    0.26
   0   4  -2   12.92    0.26
   0  -4   2   12.93    0.26
   0  -4   2   13.02    0.26
   0  -4   2   12.94    0.26
   0  -4   2   12.53    0.26
  -1   4  -2   18.57    0.35
  -1   4  -2   19.56    0.36
  -1   4  -2   19.12    0.33
  -1   4  -2   19.64    0.37
  -1   4  -2   19.03    0.35
   1  -4   2   18.83    0.36
   1  -4   2   20.22    0.34
   1  -4   2   18.85    0.37
   1  -4   2   19.45    0.37
   1  -4   2   19.70    0.36
   1  -4   2   19.07    0.36
  -2   4  -2    1.47    0.06
  -2   4  -2    1.41    0.04
  -2   4  -2    1.40    0.04
  -2   4  -2    1.40    0.04
   2  -4   2    1.39    0.05
   2  -4   2    1.40    0.06
   2  -4   2    1.41    0.05
   2  -4   2    1.50    0.05
   2  -4   2    1.43    0.05
  -3   4  -2    3.47    0.08
  -3   4  -2    3.40    0.11
   3  -4   2    3.46    0.11
   3  -4   2    3.44    0.09
   3  -4   2    3.59    0.09
   3  -4   2    3.48    0.10
  -4   4  -2    6.47    0.14
  -4   4  -2    6.48    0.17
   4  -4   2    6.54    0.16
   4  -4   2    6.51    0.13
   4  -4   2    6.55    0.13
  -5   4  -2    0.10    0.02
  -5   4  -2    0.05    0.03
  -5   4  -2    0.15    0.03
   5  -4   2    0.13    0.02
   5  -4   2    0.13    0.03
   5  -4   2    0.09    0.01
  -6   4  -2   14.24    0.32
  -6   4  -2   14.03    0.30
  -6   4  -2   13.94    0.29
   6  -4   2   14.18    0.30
   6  -4   2   14.66    0.32
  -7   4  -2    8.59    0.23
  -7   4  -2    8.47    0.22
  -7   4  -2    8.62    0.21
   7  -4   2    9.17    0.23
   7  -4   2    8.32    0.22
  -8   4  -2    0.23    0.05
  -8   4  -2    0.17    0.04
  -8   4  -2    0.33    0.05
   8  -4   2    0.29    0.05
   8  -4   2    0.23    0.04
   8  -4   2    0.34    0.06
  -9   4  -2    0.11    0.04
  -9   4  -2    0.13    0.04
  -9   4  -2    0.16    0.04
   9  -4   2    0.12    0.04
   9  -4   2    0.19    0.05
   9  -4   2    0.15    0.04
 -10   4  -2    0.03    0.04
 -10   4  -2    0.04    0.03
 -10   4  -2    0.06    0.04
  10  -4   2    0.04    0.04
  10  -4   2    0.06    0.04
  10  -4   2    0.07    0.04
 -11   4  -2    0.45    0.07
 -11   4  -2    0.54    0.07
 -11   4  -2    0.67    0.08
  11  -4   2    0.36    0.07
  11  -4   2    0.43    0.07
  11  -4   2    0.59    0.08
 -12   4  -2    5.27    0.20
 -12   4  -2    5.48    0.20
  12  -4   2    5.30    0.20
  12  -4   2    5.52    0.21
 -13   4  -2    0.23    0.07
  13  -4   2    0.21    0.06
  13   3  -2    4.80    0.19
  13   3  -2    4.90    0.22
 -13  -3   2    4.96    0.22
  12   3  -2    0.38    0.08
  12   3  -2    0.38    0.06
 -12  -3   2    0.38    0.07
  11   3  -2    0.18    0.06
  11   3  -2    0.34    0.06
 -11  -3   2    0.17    0.06
 -11  -3   2    0.30    0.07
  10   3  -2    0.13    0.04
  10   3  -2    0.14    0.04
 -10  -3   2    0.14    0.05
 -10  -3   2    0.11    0.05
   9   3  -2    0.89    0.07
   9   3  -2    0.90    0.09
  -9  -3   2    0.86    0.09
  -9  -3   2    0.89    0.09
   8   3  -2    0.48    0.06
   8   3  -2    0.42    0.06
  -8  -3   2    0.52    0.03
  -8  -3   2    0.42    0.03
  -8  -3   2    0.40    0.05
  -8  -3   2    0.33    0.05
   7   3  -2   15.89    0.37
   7   3  -2   16.57    0.36
  -7  -3   2   16.65    0.32
  -7  -3   2   16.75    0.37
  -7  -3   2   16.87    0.32
   6   3  -2   43.57    0.82
   6   3  -2   44.12    0.81
   6   3  -2   44.77    0.81
   6   3  -2   44.86    0.80
  -6  -3   2   44.09    0.78
  -6  -3   2   44.50    0.78
  -6  -3   2   43.80    0.82
  -6  -3   2   45.13    0.75
  -6  -3   2   44.85    0.82
   5   3  -2    9.04    0.21
   5   3  -2    9.15    0.21
   5   3  -2    8.77    0.21
   5   3  -2    9.10    0.22
  -5  -3   2    8.74    0.21
  -5  -3   2    8.84    0.21
  -5  -3   2    8.93    0.19
  -5  -3   2    9.15    0.17
  -5  -3   2    9.23    0.20
   4   3  -2    3.24    0.10
   4   3  -2    3.30    0.12
   4   3  -2    3.23    0.10
   4   3  -2    3.25    0.10
  -4  -3   2    3.34    0.10
  -4  -3   2    3.20    0.07
  -4  -3   2    3.15    0.09
  -4  -3   2    3.24    0.10
  -4  -3   2    3.34    0.10
  -4  -3   2    3.28    0.09
   3   3  -2   68.42    1.19
   3   3  -2   68.36    1.18
   3   3  -2   70.01    1.18
  -3  -3   2   71.04    1.18
  -3  -3   2   68.12    1.19
  -3  -3   2   68.25    1.18
  -3  -3   2   68.00    1.15
  -3  -3   2   66.27    1.18
  -3  -3   2   68.80    1.19
   2   3  -2    5.50    0.13
   2   3  -2    5.18    0.12
   2   3  -2    5.04    0.13
  -2  -3   2    5.47    0.13
  -2  -3   2    5.67    0.14
  -2  -3   2    5.48    0.11
  -2  -3   2    5.23    0.13
   1   3  -2   23.24    0.41
   1   3  -2   23.31    0.43
   1   3  -2   23.06    0.42
  -1  -3   2   23.27    0.43
  -1  -3   2   23.11    0.42
  -1  -3   2   23.67    0.42
  -1  -3   2   23.27    0.41
   0   3  -2   18.56    0.34
   0   3  -2   18.16    0.34
   0   3  -2   19.02    0.33
   0   3  -2   18.93    0.35
   0   3  -2   19.22    0.35
   0  -3   2   19.23    0.34
   0  -3   2   19.25    0.35
   0  -3   2   18.12    0.34
   0  -3   2   19.06    0.35
  -1   3  -2  127.26    2.14
  -1   3  -2  124.56    2.12
  -1   3  -2  125.97    2.17
  -1   3  -2  125.56    2.18
  -1   3  -2  129.38    2.16
   1  -3   2  123.54    2.11
   1  -3   2  124.69    2.12
   1  -3   2  127.22    2.18
   1  -3   2  123.92    2.13
   1  -3   2  129.73    2.15
  -2   3  -2   11.74    0.21
  -2   3  -2   12.18    0.21
  -2   3  -2   11.54    0.24
  -2   3  -2   11.72    0.21
   2  -3   2   11.81    0.22
   2  -3   2   11.48    0.24
   2  -3   2   11.91    0.22
   2  -3   2   11.32    0.22
  -3   3  -2   45.46    0.81
  -3   3  -2   45.19    0.78
   3  -3   2   45.78    0.77
   3  -3   2   45.86    0.77
   3  -3   2   45.30    0.79
   3  -3   2   45.29    0.81
  -4   3  -2    4.88    0.13
  -4   3  -2    4.78    0.12
  -4   3  -2    4.81    0.12
   4  -3   2    4.76    0.09
   4  -3   2    4.95    0.09
   4  -3   2    5.04    0.12
  -5   3  -2    8.06    0.18
  -5   3  -2    7.94    0.19
  -5   3  -2    7.94    0.20
   5  -3   2    8.31    0.19
   5  -3   2    8.24    0.20
  -6   3  -2    9.94    0.23
  -6   3  -2    9.70    0.22
  -6   3  -2    9.59    0.23
   6  -3   2   10.00    0.23
   6  -3   2   10.05    0.24
  -7   3  -2    9.97    0.24
  -7   3  -2   10.05    0.25
  -7   3  -2    9.86    0.24
   7  -3   2   10.24    0.25
   7  -3   2   10.48    0.24
  -8   3  -2    0.01    0.02
  -8   3  -2    0.01    0.02
  -8   3  -2    0.01    0.03
   8  -3   2    0.05    0.03
  -9   3  -2    4.63    0.16
  -9   3  -2    4.45    0.16
  -9   3  -2    4.48    0.16
   9  -3   2    4.71    0.16
   9  -3   2    4.31    0.16
 -10   3  -2    0.31    0.05
 -10   3  -2    0.31    0.06
 -10   3  -2    0.26    0.05
  10  -3   2    0.12    0.05
  10  -3   2    0.24    0.06
 -11   3  -2    0.23    0.06
 -11   3  -2    0.21    0.05
  11  -3   2    0.24    0.06
  11  -3   2    0.25    0.06
 -12   3  -2    0.01    0.04
 -12   3  -2    0.14    0.05
  12  -3   2    0.07    0.05
  12  -3   2    0.07    0.05
 -13   3  -2    2.64    0.15
  13  -3   2    2.89    0.16
  13  -3   2    2.80    0.16
  13   2  -2    7.08    0.22
  13   2  -2    7.01    0.27
 -13  -2   2    7.31    0.27
  12   2  -2    2.72    0.16
  12   2  -2    2.69    0.13
 -12  -2   2    2.37    0.15
  11   2  -2    2.02    0.13
  11   2  -2    2.19    0.11
 -11  -2   2    2.21    0.13
 -11  -2   2    2.26    0.13
  10   2  -2    0.52    0.08
  10   2  -2    0.45    0.06
 -10  -2   2    0.41    0.07
 -10  -2   2    0.43    0.07
   9   2  -2   16.15    0.39
   9   2  -2   17.09    0.36
  -9  -2   2   16.38    0.39
  -9  -2   2   16.59    0.39
   8   2  -2    0.04    0.02
   8   2  -2    0.06    0.04
  -8  -2   2    0.13    0.04
  -8  -2   2    0.10    0.04
   7   2  -2   36.23    0.67
   7   2  -2   34.70    0.67
   7   2  -2   36.57    0.70
  -7  -2   2   37.02    0.63
  -7  -2   2   36.54    0.69
  -7  -2   2   35.21    0.69
  -7  -2   2   35.57    0.61
  -7  -2   2   36.38    0.61
   6   2  -2   15.48    0.32
   6   2  -2   15.26    0.32
   6   2  -2   15.12    0.33
   6   2  -2   15.60    0.31
  -6  -2   2   15.24    0.33
  -6  -2   2   14.99    0.33
  -6  -2   2   14.94    0.28
  -6  -2   2   15.48    0.28
  -6  -2   2   15.53    0.28
   5   2  -2    2.22    0.08
   5   2  -2    2.19    0.08
   5   2  -2    2.17    0.08
   5   2  -2    2.07    0.09
  -5  -2   2    2.31    0.07
  -5  -2   2    2.09    0.08
  -5  -2   2    2.20    0.09
  -5  -2   2    2.30    0.06
  -5  -2   2    2.21    0.07
   4   2  -2    2.10    0.07
   4   2  -2    2.12    0.08
   4   2  -2    2.09    0.07
   4   2  -2    2.01    0.07
  -4  -2   2    2.16    0.07
  -4  -2   2    2.15    0.08
  -4  -2   2    2.03    0.06
  -4  -2   2    2.08    0.05
  -4  -2   2    2.22    0.08
  -4  -2   2    2.19    0.07
   3   2  -2   64.58    1.08
   3   2  -2   62.30    1.07
   3   2  -2   61.53    1.08
   3   2  -2   61.57    1.08
  -3  -2   2   63.30    1.08
  -3  -2   2   63.28    1.07
  -3  -2   2   63.14    1.07
  -3  -2   2   62.05    1.08
  -3  -2   2   63.69    1.05
  -3  -2   2   61.86    1.08
   2   2  -2   62.13    1.04
   2   2  -2   60.00    1.03
   2   2  -2   59.31    1.03
  -2  -2   2   61.26    1.03
  -2  -2   2   58.45    1.02
  -2  -2   2   60.98    1.03
  -2  -2   2   59.51    1.03
  -2  -2   2   61.26    1.04
   1   2  -2    5.55    0.12
   1   2  -2    5.69    0.12
   1   2  -2    5.57    0.11
  -1  -2   2    5.61    0.11
  -1  -2   2    5.59    0.12
  -1  -2   2    5.57    0.12
  -1  -2   2    5.57    0.13
   0   2  -2   33.23    0.57
   0   2  -2   33.06    0.56
   0   2  -2   31.94    0.57
   0   2  -2   33.35    0.57
   0  -2   2   33.28    0.57
   0  -2   2   32.67    0.57
   0  -2   2   32.23    0.57
   0  -2   2   33.22    0.57
   0  -2   2   32.95    0.56
  -1   2  -2    3.92    0.08
  -1   2  -2    3.83    0.08
  -1   2  -2    3.96    0.09
  -1   2  -2    3.96    0.09
  -1   2  -2    3.88    0.08
   1  -2   2    3.98    0.09
   1  -2   2    3.92    0.09
   1  -2   2    3.88    0.09
   1  -2   2    4.04    0.08
   1  -2   2    4.04    0.08
  -2   2  -2    2.25    0.07
  -2   2  -2    2.39    0.06
   2  -2   2    2.41    0.06
   2  -2   2    2.40    0.06
   2  -2   2    2.36    0.07
   2  -2   2    2.42    0.05
  -3   2  -2   17.77    0.34
  -3   2  -2   18.17    0.34
  -3   2  -2   18.64    0.35
   3  -2   2   18.33    0.34
   3  -2   2   18.68    0.35
  -4   2  -2   35.11    0.63
  -4   2  -2   34.15    0.62
  -4   2  -2   35.08    0.62
   4  -2   2   35.39    0.63
  -5   2  -2   34.83    0.64
  -5   2  -2   35.65    0.64
  -5   2  -2   34.74    0.64
   5  -2   2   36.30    0.65
  -6   2  -2    0.28    0.04
   6  -2   2    0.22    0.03
  -7   2  -2    5.66    0.16
  -7   2  -2    5.27    0.15
  -7   2  -2    5.48    0.16
   7  -2   2    5.48    0.15
  -8   2  -2    6.68    0.19
  -8   2  -2    7.05    0.19
  -8   2  -2    6.41    0.19
   8  -2   2    6.72    0.18
  -9   2  -2    1.23    0.08
  -9   2  -2    1.23    0.08
  -9   2  -2    1.19    0.08
   9  -2   2    1.05    0.09
   9  -2   2    1.14    0.08
   9  -2   2    1.33    0.04
 -10   2  -2   -0.01    0.03
 -10   2  -2    0.01    0.03
 -10   2  -2   -0.03    0.03
  10  -2   2    0.02    0.02
  10  -2   2    0.03    0.03
  10  -2   2    0.01    0.03
  10  -2   2    0.02    0.02
 -11   2  -2    0.02    0.04
 -11   2  -2    0.02    0.04
  11  -2   2   -0.01    0.02
  11  -2   2    0.00    0.04
 -12   2  -2    3.07    0.15
 -12   2  -2    3.31    0.16
  12  -2   2    3.11    0.16
 -13   2  -2    0.32    0.07
 -13   2  -2    0.35    0.09
  13  -2   2    0.23    0.07
  13  -2   2    0.36    0.04
  13   1  -2    0.37    0.06
  13   1  -2    0.45    0.09
 -13  -1   2    0.35    0.08
  12   1  -2    1.80    0.10
  12   1  -2    2.04    0.14
 -12  -1   2    2.09    0.14
  11   1  -2    1.13    0.10
  11   1  -2    1.12    0.08
 -11  -1   2    1.18    0.10
 -11  -1   2    0.99    0.09
  10   1  -2   19.98    0.41
  10   1  -2   19.52    0.46
 -10  -1   2   19.45    0.45
 -10  -1   2   19.51    0.45
   9   1  -2   18.42    0.38
   9   1  -2   17.62    0.42
  -9  -1   2   18.48    0.42
  -9  -1   2   18.79    0.42
   8   1  -2   19.29    0.42
   8   1  -2   19.02    0.38
  -8  -1   2   18.16    0.41
  -8  -1   2   19.71    0.42
   7   1  -2    0.63    0.06
   7   1  -2    0.65    0.05
   7   1  -2    0.61    0.05
  -7  -1   2    0.60    0.04
  -7  -1   2    0.59    0.06
  -7  -1   2    0.72    0.06
   6   1  -2   18.05    0.35
   6   1  -2   17.30    0.35
   6   1  -2   17.84    0.37
  -6  -1   2   16.83    0.36
  -6  -1   2   18.04    0.37
  -6  -1   2   18.23    0.33
   5   1  -2   19.58    0.37
   5   1  -2   20.22    0.40
   5   1  -2   19.64    0.38
  -5  -1   2   19.68    0.39
  -5  -1   2   19.99    0.35
  -5  -1   2   19.81    0.36
  -5  -1   2   19.99    0.39
  -5  -1   2   20.07    0.35
   4   1  -2    0.46    0.03
   4   1  -2    0.38    0.04
   4   1  -2    0.36    0.03
   4   1  -2    0.49    0.03
  -4  -1   2    0.33    0.03
  -4  -1   2    0.41    0.02
  -4  -1   2    0.38    0.02
   3   1  -2  126.37    2.08
   3   1  -2  124.80    2.08
   3   1  -2  126.44    2.09
   3   1  -2  124.18    2.14
  -3  -1   2  123.64    2.10
  -3  -1   2  116.29    2.13
  -3  -1   2  122.50    2.15
  -3  -1   2  123.69    2.12
  -3  -1   2  125.49    2.07
  -3  -1   2  125.11    2.10
   2   1  -2    0.22    0.02
   2   1  -2    0.24    0.02
   2   1  -2    0.20    0.02
   2   1  -2    0.29    0.02
  -2  -1   2    0.24    0.02
  -2  -1   2    0.23    0.02
  -2  -1   2    0.26    0.02
  -2  -1   2    0.32    0.02
   1   1  -2    0.34    0.02
   1   1  -2    0.29    0.02
   1   1  -2    0.34    0.02
   1   1  -2    0.33    0.02
  -1  -1   2    0.34    0.02
  -1  -1   2    0.34    0.02
  -1  -1   2    0.37    0.02
  -1  -1   2    0.31    0.02
  -1  -1   2    0.35    0.02
   0   1  -2    0.52    0.02
   0   1  -2    0.49    0.02
   0   1  -2    0.54    0.02
   0   1  -2    0.60    0.02
   0  -1   2    0.52    0.02
   0  -1   2    0.59    0.02
   0  -1   2    0.58    0.02
   0  -1   2    0.58    0.02
  -1   1  -2   26.50    0.46
  -1   1  -2   27.18    0.46
  -1   1  -2   26.79    0.46
  -1   1  -2   27.26    0.46
  -1   1  -2   27.47    0.46
   1  -1   2   27.49    0.46
   1  -1   2   26.86    0.47
   1  -1   2   27.06    0.46
   1  -1   2   26.26    0.46
   1  -1   2   27.51    0.46
  -2   1  -2  215.21    3.60
  -2   1  -2  205.75    3.64
   2  -1   2  214.13    3.55
   2  -1   2  212.69    3.64
   2  -1   2  216.10    3.55
  -3   1  -2    2.56    0.07
  -3   1  -2    2.41    0.07
   3  -1   2    2.45    0.07
  -4   1  -2   28.23    0.51
  -4   1  -2   27.63    0.51
  -4   1  -2   29.21    0.51
   4  -1   2   28.93    0.51
  -5   1  -2   21.00    0.40
  -5   1  -2   20.26    0.39
  -5   1  -2   20.67    0.39
   5  -1   2   21.05    0.39
  -6   1  -2    5.08    0.14
  -6   1  -2    4.91    0.13
  -6   1  -2    4.83    0.14
   6  -1   2    5.21    0.13
  -7   1  -2    7.19    0.19
  -7   1  -2    7.31    0.19
  -7   1  -2    7.39    0.18
   7  -1   2    7.40    0.14
   7  -1   2    7.40    0.18
   7  -1   2    7.47    0.14
  -8   1  -2    1.08    0.07
  -8   1  -2    0.97    0.06
  -8   1  -2    0.81    0.07
   8  -1   2    0.82    0.04
   8  -1   2    0.86    0.04
   8  -1   2    0.89    0.06
  -9   1  -2   28.48    0.58
  -9   1  -2   28.22    0.57
  -9   1  -2   28.26    0.55
   9  -1   2   28.83    0.51
   9  -1   2   29.17    0.55
   9  -1   2   28.11    0.59
   9  -1   2   28.87    0.51
 -10   1  -2   13.99    0.35
 -10   1  -2   14.13    0.35
  10  -1   2   14.66    0.36
  10  -1   2   14.70    0.28
 -11   1  -2    0.02    0.04
 -11   1  -2    0.06    0.04
  11  -1   2    0.06    0.02
  11  -1   2    0.10    0.05
 -12   1  -2   24.69    0.56
 -12   1  -2   25.68    0.57
  12  -1   2   25.03    0.57
 -13   1  -2    0.19    0.06
 -13   1  -2    0.15    0.06
  13  -1   2    0.15    0.06
  13  -1   2    0.16    0.04
  13   0  -2    0.05    0.05
  13   0  -2    0.03    0.03
 -13   0   2    0.03    0.05
  12   0  -2   22.35    0.46
  12   0  -2   22.62    0.54
 -12   0   2   22.60    0.53
  11   0  -2    0.26    0.04
  11   0  -2    0.22    0.06
 -11   0   2    0.23    0.06
 -11   0   2    0.17    0.05
  10   0  -2    0.54    0.07
  10   0  -2    0.55    0.05
 -10   0   2    0.48    0.07
 -10   0   2    0.65    0.08
   9   0  -2    0.38    0.06
   9   0  -2    0.40    0.04
  -9   0   2    0.34    0.06
  -9   0   2    0.33    0.05
   8   0  -2   10.28    0.23
   8   0  -2   10.38    0.27
   8   0  -2   10.66    0.23
  -8   0   2   10.14    0.22
  -8   0   2   10.40    0.26
  -8   0   2    9.98    0.26
   7   0  -2    0.01    0.01
   7   0  -2    0.03    0.03
   7   0  -2    0.00    0.01
  -7   0   2    0.01    0.02
  -7   0   2    0.02    0.02
  -7   0   2   -0.02    0.02
   6   0  -2  163.69    2.73
   6   0  -2  161.50    2.77
   6   0  -2  156.27    2.76
  -6   0   2  161.83    2.72
  -6   0   2  164.25    2.69
  -6   0   2  155.96    2.72
   5   0  -2    0.36    0.03
   5   0  -2    0.36    0.04
   5   0  -2    0.38    0.03
  -5   0   2    0.33    0.04
  -5   0   2    0.39    0.04
  -5   0   2    0.35    0.03
   4   0  -2   77.84    1.32
   4   0  -2   77.87    1.30
   4   0  -2   77.38    1.30
  -4   0   2   76.02    1.30
  -4   0   2   76.49    1.32
  -4   0   2   76.37    1.32
   3   0  -2    2.20    0.07
   3   0  -2    2.21    0.06
   3   0  -2    2.14    0.06
  -3   0   2    2.15    0.07
  -3   0   2    2.08    0.05
  -3   0   2    2.11    0.06
  -3   0   2    2.09    0.07
  -3   0   2    2.16    0.05
   2   0  -2  433.42    7.01
   2   0  -2  416.18    6.99
   2   0  -2  406.58    7.01
   2   0  -2  445.05    7.06
  -2   0   2  396.88    7.03
  -2   0   2  400.82    8.04
  -2   0   2  420.38    7.01
  -2   0   2  400.20    8.35
  -2   0   2  430.83    7.97
   1   0  -2   -0.01    0.01
   1   0  -2    0.04    0.01
   1   0  -2    0.01    0.01
   1   0  -2    0.01    0.01
  -1   0   2    0.03    0.01
  -1   0   2    0.01    0.01
  -1   0   2    0.01    0.01
  -1   0   2   -0.01    0.01
  -1   0   2   -0.01    0.01
   0   0  -2    7.26    0.16
   0   0  -2    7.64    0.16
   0   0  -2    7.93    0.15
   0   0  -2    7.98    0.16
   0   0  -2    7.57    0.16
   0   0  -2    7.55    0.16
   0   0   2    7.86    0.16
   0   0   2    7.79    0.16
   0   0   2    7.69    0.16
   0   0   2    7.83    0.16
   0   0   2    7.85    0.15
  -1   0  -2    0.01    0.01
  -1   0  -2    0.07    0.01
  -1   0  -2    0.06    0.01
  -1   0  -2    0.05    0.01
   1   0   2    0.02    0.01
   1   0   2    0.06    0.01
   1   0   2    0.04    0.01
   1   0   2    0.04    0.01
  -2   0  -2  272.24    4.60
  -2   0  -2  267.35    4.68
   2   0   2  279.84    4.58
   2   0   2  272.45    4.63
   2   0   2  276.23    4.59
  -3   0  -2    1.11    0.04
  -3   0  -2    1.07    0.05
  -3   0  -2    1.12    0.04
   3   0   2    1.13    0.03
   3   0   2    1.11    0.03
   3   0   2    1.16    0.04
  -4   0  -2    2.60    0.07
  -4   0  -2    2.49    0.08
   4   0   2    2.64    0.06
   4   0   2    2.61    0.07
   4   0   2    2.78    0.06
  -5   0  -2    0.55    0.03
  -5   0  -2    0.56    0.04
  -5   0  -2    0.58    0.04
   5   0   2    0.53    0.04
   5   0   2    0.52    0.03
   5   0   2    0.59    0.03
  -6   0  -2  117.09    2.01
  -6   0  -2  120.78    1.99
  -6   0  -2  115.65    2.02
   6   0   2  121.38    1.99
   6   0   2  116.50    1.98
   6   0   2  116.32    1.97
  -7   0  -2    1.44    0.07
  -7   0  -2    1.32    0.08
  -7   0  -2    1.43    0.06
   7   0   2    1.41    0.05
   7   0   2    1.43    0.06
   7   0   2    1.47    0.05
  -8   0  -2   13.58    0.32
  -8   0  -2   12.95    0.31
  -8   0  -2   13.76    0.28
   8   0   2   14.11    0.28
   8   0   2   13.62    0.27
   8   0   2   13.66    0.27
  -9   0  -2    0.28    0.05
  -9   0  -2    0.34    0.06
   9   0   2    0.35    0.04
   9   0   2    0.34    0.04
   9   0   2    0.35    0.04
 -10   0  -2   43.23    0.84
 -10   0  -2   41.75    0.82
  10   0   2   42.71    0.84
  10   0   2   42.59    0.76
 -11   0  -2    0.16    0.05
 -11   0  -2    0.12    0.05
  11   0   2    0.14    0.03
  11   0   2    0.11    0.05
 -12   0  -2    3.02    0.15
 -12   0  -2    2.83    0.16
  12   0   2    2.87    0.11
  12   0   2    2.81    0.16
 -13   0  -2    0.08    0.05
 -13   0  -2    0.14    0.06
  13   0   2    0.09    0.04
  13   0   2    0.09    0.06
  13  -1  -2    2.15    0.10
  13  -1  -2    2.27    0.15
 -13   1   2    2.10    0.14
  12  -1  -2    0.45    0.05
  12  -1  -2    0.41    0.08
 -12   1   2    0.58    0.09
  11  -1  -2    0.37    0.05
  11  -1  -2    0.40    0.07
 -11   1   2    0.44    0.07
 -11   1   2    0.34    0.07
  10  -1  -2    0.46    0.05
  10  -1  -2    0.52    0.08
 -10   1   2    0.54    0.08
 -10   1   2    0.41    0.06
   9  -1  -2   44.63    0.79
   9  -1  -2   45.83    0.86
  -9   1   2   45.29    0.82
  -9   1   2   44.32    0.86
  -9   1   2   43.85    0.85
   8  -1  -2   11.58    0.24
   8  -1  -2   11.92    0.24
   8  -1  -2   11.40    0.29
  -8   1   2   11.39    0.28
  -8   1   2   11.51    0.26
  -8   1   2   11.39    0.29
   7  -1  -2    4.26    0.11
   7  -1  -2    4.09    0.14
   7  -1  -2    3.99    0.10
  -7   1   2    4.18    0.14
  -7   1   2    4.13    0.12
  -7   1   2    4.00    0.14
   6  -1  -2    1.28    0.05
   6  -1  -2    1.38    0.07
   6  -1  -2    1.25    0.05
  -6   1   2    1.34    0.07
  -6   1   2    1.22    0.06
  -6   1   2    1.23    0.07
   5  -1  -2    6.07    0.13
   5  -1  -2    6.01    0.15
   5  -1  -2    6.11    0.12
  -5   1   2    5.74    0.16
  -5   1   2    5.76    0.14
  -5   1   2    5.67    0.15
   4  -1  -2   28.77    0.50
   4  -1  -2   28.63    0.53
   4  -1  -2   28.63    0.50
  -4   1   2   29.03    0.52
  -4   1   2   29.00    0.52
   3  -1  -2   72.60    1.23
   3  -1  -2   72.37    1.23
   3  -1  -2   70.93    1.22
  -3   1   2   72.04    1.22
  -3   1   2   73.10    1.22
  -3   1   2   69.95    1.23
   2  -1  -2   57.50    0.97
   2  -1  -2   57.01    0.99
   2  -1  -2   57.18    0.98
   2  -1  -2   61.69    0.99
  -2   1   2   57.26    0.98
  -2   1   2   58.58    0.99
  -2   1   2   58.61    0.99
  -2   1   2   57.58    0.98
   1  -1  -2    0.31    0.02
   1  -1  -2    0.27    0.02
   1  -1  -2    0.27    0.02
  -1   1   2    0.29    0.02
  -1   1   2    0.25    0.02
  -1   1   2    0.29    0.01
  -1   1   2    0.25    0.01
  -1   1   2    0.23    0.01
   0  -1  -2    1.77    0.05
   0  -1  -2    1.79    0.05
   0  -1  -2    1.84    0.04
   0  -1  -2    1.72    0.04
   0  -1  -2    1.90    0.04
   0   1   2    1.86    0.04
   0   1   2    2.02    0.05
   0   1   2    1.82    0.05
   0   1   2    1.82    0.05
  -1  -1  -2   16.62    0.29
  -1  -1  -2   16.26    0.29
  -1  -1  -2   16.85    0.29
  -1  -1  -2   16.99    0.29
  -1  -1  -2   16.39    0.29
   1   1   2   16.63    0.29
   1   1   2   16.27    0.29
   1   1   2   16.92    0.29
   1   1   2   16.48    0.29
  -2  -1  -2   68.85    1.24
  -2  -1  -2   74.30    1.28
  -2  -1  -2   76.05    1.26
  -2  -1  -2   73.33    1.26
  -2  -1  -2   73.25    1.27
   2   1   2   73.89    1.27
   2   1   2   74.29    1.30
   2   1   2   75.99    1.28
   2   1   2   74.75    1.27
  -3  -1  -2    0.14    0.02
  -3  -1  -2    0.11    0.01
  -3  -1  -2    0.12    0.02
  -3  -1  -2    0.11    0.01
   3   1   2    0.12    0.02
   3   1   2    0.11    0.01
   3   1   2    0.09    0.01
  -4  -1  -2   65.96    1.13
  -4  -1  -2   66.93    1.14
   4   1   2   65.90    1.12
   4   1   2   66.21    1.11
   4   1   2   66.17    1.12
  -5  -1  -2   54.09    0.94
  -5  -1  -2   53.68    0.93
   5   1   2   53.46    0.91
   5   1   2   52.87    0.92
   5   1   2   52.53    0.92
  -6  -1  -2   19.77    0.40
  -6  -1  -2   20.72    0.39
   6   1   2   19.83    0.37
   6   1   2   19.53    0.36
   6   1   2   19.81    0.37
  -7  -1  -2    4.06    0.14
  -7  -1  -2    4.08    0.13
   7   1   2    4.05    0.11
   7   1   2    4.05    0.11
   7   1   2    4.03    0.10
  -8  -1  -2    8.19    0.21
  -8  -1  -2    8.37    0.23
   8   1   2    8.19    0.18
   8   1   2    8.15    0.19
   8   1   2    8.05    0.19
  -9  -1  -2    6.27    0.19
  -9  -1  -2    6.34    0.20
   9   1   2    6.12    0.16
 -10  -1  -2   22.11    0.49
 -10  -1  -2   21.63    0.47
  10   1   2   21.28    0.43
  10   1   2   21.79    0.49
 -11  -1  -2    0.80    0.09
 -11  -1  -2    0.71    0.08
  11   1   2    0.70    0.08
  11   1   2    0.69    0.06
 -12  -1  -2   16.55    0.41
 -12  -1  -2   16.62    0.42
  12   1   2   16.46    0.43
  12   1   2   16.45    0.36
 -13  -1  -2    0.31    0.07
 -13  -1  -2    0.31    0.07
  13   1   2    0.41    0.06
  13   1   2    0.46    0.08
  13  -2  -2    7.83    0.20
  13  -2  -2    8.14    0.28
 -13   2   2    8.54    0.29
  12  -2  -2    3.59    0.12
  12  -2  -2    3.49    0.17
 -12   2   2    3.30    0.17
  11  -2  -2    0.01    0.04
  11  -2  -2    0.06    0.02
 -11   2   2   -0.01    0.03
  10  -2  -2    0.95    0.08
  10  -2  -2    0.95    0.05
 -10   2   2    0.90    0.09
 -10   2   2    1.05    0.09
   9  -2  -2   13.26    0.26
   9  -2  -2   13.28    0.33
   9  -2  -2   13.34    0.27
  -9   2   2   13.26    0.32
  -9   2   2   12.97    0.33
  -9   2   2   13.09    0.30
   8  -2  -2    3.04    0.12
   8  -2  -2    3.18    0.09
   8  -2  -2    3.15    0.09
  -8   2   2    2.99    0.11
  -8   2   2    2.91    0.13
  -8   2   2    3.39    0.13
   7  -2  -2   15.15    0.34
   7  -2  -2   15.53    0.29
   7  -2  -2   16.05    0.29
  -7   2   2   15.62    0.33
  -7   2   2   15.69    0.35
  -7   2   2   15.30    0.34
   6  -2  -2    0.39    0.02
   6  -2  -2    0.45    0.05
   6  -2  -2    0.43    0.02
  -6   2   2    0.38    0.04
  -6   2   2    0.33    0.04
  -6   2   2    0.42    0.05
   5  -2  -2   92.28    1.55
   5  -2  -2   93.26    1.57
   5  -2  -2   95.56    1.59
  -5   2   2   92.87    1.60
  -5   2   2   91.90    1.59
  -5   2   2   90.93    1.59
   4  -2  -2    9.95    0.18
   4  -2  -2   10.29    0.21
   4  -2  -2   10.07    0.18
  -4   2   2    9.87    0.22
  -4   2   2    9.69    0.21
  -4   2   2    9.79    0.21
   3  -2  -2   29.17    0.48
   3  -2  -2   28.09    0.50
   3  -2  -2   28.14    0.48
  -3   2   2   27.52    0.51
  -3   2   2   27.35    0.51
   2  -2  -2   83.03    1.37
   2  -2  -2   79.64    1.34
   2  -2  -2   78.46    1.39
   2  -2  -2   76.41    1.35
  -2   2   2   79.29    1.34
  -2   2   2   76.92    1.34
  -2   2   2   78.87    1.34
  -2   2   2   81.75    1.34
   1  -2  -2  147.90    2.54
   1  -2  -2  149.41    2.57
   1  -2  -2  145.35    2.52
   1  -2  -2  147.59    2.55
   1  -2  -2  144.96    2.56
  -1   2   2  143.08    2.57
  -1   2   2  153.92    2.55
  -1   2   2  152.54    2.52
  -1   2   2  144.48    2.56
  -1   2   2  148.97    2.52
   0  -2  -2    2.07    0.05
   0  -2  -2    2.21    0.05
   0  -2  -2    2.15    0.06
   0   2   2    2.22    0.06
   0   2   2    2.20    0.06
   0   2   2    2.16    0.06
   0   2   2    2.18    0.06
  -1  -2  -2    2.23    0.06
  -1  -2  -2    2.15    0.06
  -1  -2  -2    2.26    0.06
  -1  -2  -2    2.60    0.07
   1   2   2    2.19    0.06
   1   2   2    2.25    0.05
   1   2   2    2.28    0.06
  -2  -2  -2   10.91    0.21
  -2  -2  -2   10.62    0.19
  -2  -2  -2   10.72    0.21
  -2  -2  -2   10.16    0.20
  -2  -2  -2   10.74    0.20
  -2  -2  -2   10.68    0.20
   2   2   2   10.61    0.19
   2   2   2   10.82    0.20
   2   2   2   10.10    0.21
   2   2   2   10.38    0.21
  -3  -2  -2  127.89    2.17
  -3  -2  -2  131.65    2.14
  -3  -2  -2  130.68    2.19
  -3  -2  -2  125.12    2.19
  -3  -2  -2  126.84    2.14
  -3  -2  -2  125.15    2.15
   3   2   2  126.43    2.14
   3   2   2  126.47    2.17
   3   2   2  128.36    2.19
   3   2   2  126.71    2.18
  -4  -2  -2    1.44    0.06
  -4  -2  -2    1.41    0.06
  -4  -2  -2    1.43    0.05
  -4  -2  -2    1.40    0.05
   4   2   2    1.43    0.04
   4   2   2    1.58    0.06
   4   2   2    1.45    0.06
   4   2   2    1.60    0.04
   4   2   2    1.50    0.05
  -5  -2  -2   67.67    1.12
  -5  -2  -2   64.98    1.16
  -5  -2  -2   65.85    1.15
  -5  -2  -2   66.70    1.11
   5   2   2   65.61    1.14
   5   2   2   66.36    1.11
   5   2   2   66.84    1.14
  -6  -2  -2    0.18    0.04
  -6  -2  -2    0.21    0.03
   6   2   2    0.17    0.03
   6   2   2    0.14    0.03
   6   2   2    0.20    0.02
  -7  -2  -2    0.28    0.04
  -7  -2  -2    0.25    0.04
   7   2   2    0.28    0.04
   7   2   2    0.30    0.04
   7   2   2    0.29    0.02
  -8  -2  -2    0.95    0.07
  -8  -2  -2    0.95    0.07
   8   2   2    0.99    0.06
  -9  -2  -2   88.09    1.57
  -9  -2  -2   87.24    1.56
   9   2   2   87.80    1.53
 -10  -2  -2    2.80    0.13
 -10  -2  -2    2.72    0.13
  10   2   2    2.68    0.11
  10   2   2    2.67    0.14
 -11  -2  -2    4.62    0.18
 -11  -2  -2    4.97    0.19
  11   2   2    4.32    0.15
 -12  -2  -2    4.51    0.19
 -12  -2  -2    4.49    0.19
  12   2   2    4.34    0.20
  12   2   2    4.25    0.16
 -13  -2  -2    7.46    0.26
 -13  -2  -2    7.63    0.27
  13   2   2    7.68    0.28
  13  -3  -2   17.51    0.36
  13  -3  -2   18.00    0.46
 -13   3   2   17.20    0.46
  12  -3  -2    0.05    0.02
  12  -3  -2    0.06    0.05
 -12   3   2    0.05    0.05
  11  -3  -2    1.95    0.07
  11  -3  -2    1.89    0.12
 -11   3   2    2.01    0.12
  10  -3  -2    1.92    0.11
  10  -3  -2    1.91    0.07
 -10   3   2    1.84    0.11
 -10   3   2    1.89    0.10
   9  -3  -2   50.47    0.87
   9  -3  -2   49.98    0.87
   9  -3  -2   49.84    0.94
  -9   3   2   48.56    0.95
  -9   3   2   51.80    0.93
   8  -3  -2    3.01    0.08
   8  -3  -2    3.25    0.08
   8  -3  -2    3.06    0.12
  -8   3   2    2.95    0.12
  -8   3   2    2.97    0.13
  -8   3   2    3.04    0.12
   7  -3  -2    1.32    0.04
   7  -3  -2    1.23    0.07
   7  -3  -2    1.30    0.04
  -7   3   2    1.10    0.07
  -7   3   2    1.37    0.08
  -7   3   2    1.21    0.07
   6  -3  -2    0.01    0.02
   6  -3  -2    0.06    0.01
   6  -3  -2    0.04    0.01
  -6   3   2    0.00    0.02
  -6   3   2    0.01    0.02
  -6   3   2    0.04    0.03
   5  -3  -2    0.05    0.01
   5  -3  -2    0.12    0.01
   5  -3  -2    0.00    0.02
  -5   3   2    0.00    0.02
  -5   3   2    0.08    0.03
   4  -3  -2   97.41    1.65
   4  -3  -2   96.65    1.63
   4  -3  -2   96.00    1.61
   4  -3  -2   95.36    1.64
  -4   3   2   96.49    1.65
  -4   3   2   95.30    1.64
   3  -3  -2   14.58    0.26
   3  -3  -2   13.84    0.27
   3  -3  -2   14.27    0.26
   3  -3  -2   14.37    0.29
  -3   3   2   14.22    0.28
  -3   3   2   13.44    0.28
   2  -3  -2    2.80    0.07
   2  -3  -2    2.84    0.08
   2  -3  -2    2.85    0.07
   2  -3  -2    2.73    0.07
   2  -3  -2    2.92    0.08
  -2   3   2    2.86    0.06
  -2   3   2    2.90    0.06
  -2   3   2    2.84    0.08
  -2   3   2    2.80    0.08
   1  -3  -2   21.68    0.39
   1  -3  -2   21.35    0.39
   1  -3  -2   22.27    0.38
   1  -3  -2   21.55    0.40
   1  -3  -2   21.63    0.39
  -1   3   2   21.89    0.40
  -1   3   2   22.11    0.39
  -1   3   2   22.56    0.39
  -1   3   2   21.98    0.39
   0  -3  -2   25.28    0.43
   0  -3  -2   24.43    0.45
   0  -3  -2   24.87    0.44
   0  -3  -2   24.35    0.44
   0   3   2   25.03    0.45
   0   3   2   24.68    0.44
   0   3   2   24.80    0.44
   0   3   2   24.32    0.44
  -1  -3  -2    3.71    0.10
  -1  -3  -2    3.66    0.09
  -1  -3  -2    3.76    0.09
  -1  -3  -2    3.71    0.08
   1   3   2    3.64    0.08
   1   3   2    3.73    0.09
  -2  -3  -2   33.25    0.59
  -2  -3  -2   32.22    0.58
  -2  -3  -2   33.74    0.60
  -2  -3  -2   33.63    0.59
   2   3   2   32.53    0.59
   2   3   2   34.27    0.60
   2   3   2   33.91    0.57
  -3  -3  -2    2.17    0.07
  -3  -3  -2    2.25    0.07
  -3  -3  -2    2.32    0.07
  -3  -3  -2    2.43    0.05
  -3  -3  -2    2.28    0.07
  -3  -3  -2    2.22    0.07
   3   3   2    2.28    0.05
   3   3   2    2.13    0.07
   3   3   2    2.14    0.08
  -4  -3  -2    0.00    0.02
  -4  -3  -2    0.02    0.02
  -4  -3  -2    0.06    0.02
  -4  -3  -2    0.03    0.02
  -4  -3  -2    0.05    0.02
   4   3   2    0.01    0.02
   4   3   2    0.03    0.02
   4   3   2    0.02    0.02
  -5  -3  -2   51.18    0.90
  -5  -3  -2   52.58    0.94
  -5  -3  -2   53.08    0.90
  -5  -3  -2   52.47    0.93
   5   3   2   52.48    0.93
   5   3   2   52.21    0.93
   5   3   2   53.40    0.92
  -6  -3  -2   18.31    0.33
  -6  -3  -2   18.08    0.38
  -6  -3  -2   17.79    0.37
  -6  -3  -2   17.89    0.33
   6   3   2   18.01    0.36
   6   3   2   17.91    0.35
   6   3   2   17.51    0.36
  -7  -3  -2    0.15    0.04
  -7  -3  -2    0.20    0.02
  -7  -3  -2    0.18    0.02
  -7  -3  -2    0.25    0.04
   7   3   2    0.06    0.03
   7   3   2    0.18    0.04
  -8  -3  -2    9.58    0.25
  -8  -3  -2    9.20    0.24
   8   3   2    9.50    0.23
  -9  -3  -2   21.26    0.45
  -9  -3  -2   20.89    0.46
   9   3   2   20.74    0.44
 -10  -3  -2   10.08    0.29
 -10  -3  -2   10.21    0.28
  10   3   2    9.90    0.26
  10   3   2    9.97    0.29
 -11  -3  -2    0.06    0.04
 -11  -3  -2   -0.09    0.03
  11   3   2   -0.01    0.03
  11   3   2    0.00    0.04
 -12  -3  -2    0.41    0.07
 -12  -3  -2    0.38    0.07
  12   3   2    0.47    0.07
  12   3   2    0.46    0.08
 -13  -3  -2   15.96    0.42
 -13  -3  -2   15.77    0.43
  13   3   2   15.83    0.38
  13   3   2   14.99    0.43
  13  -4  -2    0.72    0.05
  13  -4  -2    0.67    0.09
  13  -4  -2    0.69    0.10
 -13   4   2    0.75    0.10
  12  -4  -2   15.22    0.39
  12  -4  -2   15.11    0.30
  12  -4  -2   14.99    0.40
 -12   4   2   14.98    0.40
  11  -4  -2    5.52    0.13
  11  -4  -2    4.79    0.20
  11  -4  -2    5.53    0.20
 -11   4   2    5.21    0.20
 -11   4   2    5.97    0.22
  10  -4  -2    0.74    0.08
  10  -4  -2    0.78    0.04
  10  -4  -2    0.72    0.08
 -10   4   2    0.54    0.07
 -10   4   2    0.76    0.08
   9  -4  -2   22.91    0.50
   9  -4  -2   22.64    0.42
   9  -4  -2   23.06    0.49
   9  -4  -2   23.08    0.42
  -9   4   2   22.86    0.49
  -9   4   2   22.73    0.50
   8  -4  -2    5.63    0.12
   8  -4  -2    5.59    0.18
   8  -4  -2    5.60    0.12
   8  -4  -2    5.71    0.17
  -8   4   2    5.34    0.17
  -8   4   2    5.65    0.18
   7  -4  -2    0.05    0.03
   7  -4  -2    0.04    0.03
   7  -4  -2    0.05    0.01
   7  -4  -2    0.06    0.01
  -7   4   2    0.03    0.03
  -7   4   2    0.02    0.03
   6  -4  -2    8.58    0.17
   6  -4  -2    8.36    0.22
   6  -4  -2    8.49    0.17
   6  -4  -2    8.57    0.20
  -6   4   2    8.15    0.21
  -6   4   2    8.28    0.22
   5  -4  -2   55.15    0.99
   5  -4  -2   55.58    0.94
   5  -4  -2   55.42    0.94
   5  -4  -2   55.58    0.97
  -5   4   2   54.96    0.99
  -5   4   2   55.68    0.99
   4  -4  -2    4.07    0.10
   4  -4  -2    4.09    0.10
   4  -4  -2    4.11    0.10
   4  -4  -2    4.14    0.12
  -4   4   2    4.07    0.12
  -4   4   2    3.86    0.12
   3  -4  -2    0.23    0.03
   3  -4  -2    0.24    0.02
   3  -4  -2    0.22    0.02
   3  -4  -2    0.29    0.02
  -3   4   2    0.26    0.03
  -3   4   2    0.26    0.04
   2  -4  -2   20.45    0.36
   2  -4  -2   21.16    0.39
   2  -4  -2   20.41    0.38
   2  -4  -2   21.47    0.38
   2  -4  -2   20.98    0.38
  -2   4   2   20.77    0.40
  -2   4   2   20.56    0.37
  -2   4   2   20.64    0.37
   1  -4  -2   44.00    0.78
   1  -4  -2   45.28    0.77
   1  -4  -2   44.83    0.78
   1  -4  -2   44.42    0.78
   1  -4  -2   44.87    0.75
  -1   4   2   44.88    0.78
  -1   4   2   45.47    0.77
  -1   4   2   44.01    0.77
  -1   4   2   43.86    0.77
   0  -4  -2    9.22    0.19
   0  -4  -2    9.25    0.20
   0  -4  -2    9.38    0.17
   0   4   2    9.16    0.19
   0   4   2    9.63    0.20
   0   4   2    8.82    0.19
   0   4   2    9.01    0.19
  -1  -4  -2   12.89    0.23
  -1  -4  -2   12.98    0.25
   1   4   2   12.12    0.26
   1   4   2   12.74    0.25
   1   4   2   12.79    0.24
  -2  -4  -2   41.08    0.72
  -2  -4  -2   41.09    0.72
  -2  -4  -2   41.40    0.71
  -2  -4  -2   41.78    0.73
   2   4   2   40.20    0.70
   2   4   2   40.02    0.73
   2   4   2   40.43    0.72
  -3  -4  -2   21.69    0.41
  -3  -4  -2   21.13    0.41
  -3  -4  -2   22.21    0.42
  -3  -4  -2   21.93    0.41
   3   4   2   21.53    0.41
   3   4   2   21.53    0.42
   3   4   2   21.82    0.37
  -4  -4  -2   20.06    0.38
  -4  -4  -2   19.58    0.37
  -4  -4  -2   20.22    0.38
  -4  -4  -2   19.26    0.38
  -4  -4  -2   19.39    0.38
   4   4   2   19.73    0.38
   4   4   2   18.72    0.39
  -5  -4  -2   38.05    0.68
  -5  -4  -2   37.39    0.69
  -5  -4  -2   37.30    0.67
  -5  -4  -2   37.55    0.67
  -5  -4  -2   37.99    0.69
   5   4   2   37.02    0.68
   5   4   2   38.24    0.69
   5   4   2   36.77    0.69
  -6  -4  -2   15.10    0.30
  -6  -4  -2   15.02    0.33
  -6  -4  -2   14.42    0.32
  -6  -4  -2   14.78    0.29
   6   4   2   14.72    0.32
   6   4   2   14.79    0.31
   6   4   2   14.96    0.32
  -7  -4  -2    0.92    0.07
  -7  -4  -2    0.91    0.07
  -7  -4  -2    0.98    0.05
  -7  -4  -2    0.93    0.05
   7   4   2    0.92    0.07
  -8  -4  -2    1.07    0.04
  -8  -4  -2    1.09    0.04
  -8  -4  -2    0.97    0.08
  -8  -4  -2    1.04    0.07
   8   4   2    0.91    0.07
  -9  -4  -2   18.06    0.41
  -9  -4  -2   17.49    0.40
   9   4   2   17.11    0.41
   9   4   2   17.69    0.39
 -10  -4  -2    3.79    0.16
 -10  -4  -2    3.86    0.17
  10   4   2    3.92    0.15
  10   4   2    4.19    0.18
 -11  -4  -2    0.41    0.07
 -11  -4  -2    0.60    0.08
  11   4   2    0.50    0.08
  11   4   2    0.49    0.07
 -12  -4  -2    9.63    0.30
 -12  -4  -2    9.56    0.29
  12   4   2    9.92    0.31
  12   4   2    9.32    0.27
 -13  -4  -2    0.07    0.06
 -13  -4  -2    0.04    0.06
  13   4   2    0.03    0.06
  13   4   2    0.08    0.05
  13  -5  -2    0.13    0.03
  13  -5  -2    0.17    0.07
  13  -5  -2    0.09    0.06
 -13   5   2    0.08    0.06
  12  -5  -2    9.75    0.29
  12  -5  -2   10.05    0.21
  12  -5  -2   10.42    0.31
 -12   5   2    9.65    0.31
  11  -5  -2    0.08    0.02
  11  -5  -2    0.02    0.04
  11  -5  -2    0.09    0.05
 -11   5   2    0.06    0.05
 -11   5   2    0.04    0.05
  10  -5  -2    1.10    0.09
  10  -5  -2    1.16    0.09
  10  -5  -2    1.06    0.05
 -10   5   2    0.85    0.09
 -10   5   2    1.06    0.09
   9  -5  -2    6.02    0.14
   9  -5  -2    5.96    0.19
   9  -5  -2    6.04    0.20
   9  -5  -2    6.06    0.14
  -9   5   2    5.90    0.20
  -9   5   2    6.13    0.20
   8  -5  -2    8.64    0.23
   8  -5  -2    8.74    0.25
   8  -5  -2    9.23    0.19
   8  -5  -2    9.20    0.19
  -8   5   2    9.06    0.25
  -8   5   2    9.07    0.25
   7  -5  -2    7.53    0.16
   7  -5  -2    7.30    0.21
   7  -5  -2    7.37    0.16
   7  -5  -2    7.19    0.19
  -7   5   2    7.33    0.21
  -7   5   2    6.90    0.21
   6  -5  -2    0.06    0.02
   6  -5  -2    0.05    0.02
   6  -5  -2    0.04    0.02
   6  -5  -2    0.02    0.03
  -6   5   2    0.00    0.03
  -6   5   2    0.04    0.03
   5  -5  -2    3.60    0.09
   5  -5  -2    3.57    0.10
   5  -5  -2    3.46    0.12
   5  -5  -2    3.48    0.09
  -5   5   2    3.34    0.12
   4  -5  -2   72.33    1.27
   4  -5  -2   72.29    1.24
   4  -5  -2   73.17    1.24
   4  -5  -2   72.54    1.24
  -4   5   2   72.81    1.28
   3  -5  -2    0.59    0.04
   3  -5  -2    0.60    0.03
   3  -5  -2    0.65    0.05
   3  -5  -2    0.53    0.04
  -3   5   2    0.63    0.02
  -3   5   2    0.61    0.02
  -3   5   2    0.58    0.05
   2  -5  -2    7.18    0.17
   2  -5  -2    6.74    0.15
   2  -5  -2    6.72    0.13
   2  -5  -2    7.00    0.16
   2  -5  -2    6.75    0.16
  -2   5   2    6.80    0.14
  -2   5   2    6.64    0.14
  -2   5   2    6.72    0.17
   1  -5  -2  270.43    4.70
   1  -5  -2  271.58    4.77
   1  -5  -2  276.31    4.60
   1  -5  -2  271.41    4.78
   1  -5  -2  273.00    4.57
  -1   5   2  276.95    4.71
  -1   5   2  272.88    4.75
  -1   5   2  280.63    4.74
  -1   5   2  271.60    4.66
   0  -5  -2  197.64    3.29
   0  -5  -2  191.56    3.40
   0  -5  -2  191.98    3.37
   0  -5  -2  196.40    3.39
   0   5   2  198.40    3.27
   0   5   2  193.77    3.27
   0   5   2  199.47    3.28
  -1  -5  -2   16.04    0.30
  -1  -5  -2   16.82    0.33
  -1  -5  -2   16.29    0.34
  -1  -5  -2   16.64    0.33
   1   5   2   16.99    0.33
   1   5   2   16.40    0.31
   1   5   2   16.55    0.33
  -2  -5  -2   12.63    0.27
  -2  -5  -2   12.60    0.27
  -2  -5  -2   12.44    0.24
  -2  -5  -2   12.47    0.26
   2   5   2   12.43    0.24
   2   5   2   12.47    0.26
   2   5   2   12.38    0.27
  -3  -5  -2   13.92    0.29
  -3  -5  -2   13.15    0.29
  -3  -5  -2   13.85    0.27
  -3  -5  -2   13.46    0.28
   3   5   2   13.42    0.25
   3   5   2   13.40    0.29
   3   5   2   13.32    0.28
  -4  -5  -2   13.15    0.29
  -4  -5  -2   13.46    0.28
  -4  -5  -2   13.50    0.23
  -4  -5  -2   14.00    0.25
  -4  -5  -2   13.01    0.30
  -4  -5  -2   13.62    0.28
  -4  -5  -2   13.31    0.29
   4   5   2   12.85    0.30
   4   5   2   13.33    0.23
   4   5   2   13.35    0.29
  -5  -5  -2   23.32    0.46
  -5  -5  -2   24.20    0.47
  -5  -5  -2   24.73    0.47
  -5  -5  -2   24.46    0.48
  -5  -5  -2   23.50    0.46
   5   5   2   23.86    0.48
   5   5   2   23.90    0.47
  -6  -5  -2   34.12    0.64
  -6  -5  -2   33.19    0.61
  -6  -5  -2   33.21    0.63
   6   5   2   32.18    0.62
   6   5   2   32.60    0.64
  -7  -5  -2   -0.03    0.03
  -7  -5  -2    0.00    0.02
  -7  -5  -2    0.03    0.02
   7   5   2   -0.02    0.02
  -8  -5  -2    0.30    0.06
  -8  -5  -2    0.24    0.05
  -8  -5  -2    0.24    0.03
   8   5   2    0.29    0.05
  -9  -5  -2    2.19    0.12
  -9  -5  -2    2.28    0.12
  -9  -5  -2    2.25    0.07
   9   5   2    2.05    0.12
   9   5   2    2.04    0.11
 -10  -5  -2    0.07    0.04
 -10  -5  -2   -0.01    0.04
  10   5   2   -0.01    0.04
  10   5   2    0.01    0.03
 -11  -5  -2    0.14    0.06
 -11  -5  -2    0.30    0.07
  11   5   2    0.13    0.06
  11   5   2    0.13    0.05
 -12  -5  -2    0.11    0.06
 -12  -5  -2    0.11    0.06
  12   5   2   -0.01    0.06
 -13  -5  -2    0.57    0.09
 -13  -5  -2    0.44    0.09
  13   5   2    0.54    0.08
  13   5   2    0.44    0.09
  12  -6  -2    6.76    0.16
  12  -6  -2    6.99    0.25
 -12   6   2    7.11    0.26
  11  -6  -2    0.51    0.08
  11  -6  -2    0.50    0.04
 -11   6   2    0.48    0.08
 -11   6   2    0.53    0.08
  10  -6  -2    6.16    0.21
  10  -6  -2    6.06    0.20
  10  -6  -2    6.00    0.14
 -10   6   2    6.16    0.22
 -10   6   2    5.88    0.21
   9  -6  -2   11.13    0.31
   9  -6  -2   11.80    0.24
   9  -6  -2   11.28    0.28
  -9   6   2   11.44    0.31
  -9   6   2   11.66    0.31
   8  -6  -2    0.11    0.04
   8  -6  -2    0.11    0.02
   8  -6  -2    0.08    0.02
   8  -6  -2    0.06    0.03
  -8   6   2    0.09    0.04
  -8   6   2    0.05    0.03
   7  -6  -2    8.60    0.19
   7  -6  -2    8.26    0.23
   7  -6  -2    9.00    0.19
   7  -6  -2    8.90    0.21
  -7   6   2    8.66    0.24
  -7   6   2    8.79    0.24
   6  -6  -2    0.28    0.03
   6  -6  -2    0.28    0.03
   6  -6  -2    0.19    0.04
   6  -6  -2    0.24    0.04
  -6   6   2    0.23    0.05
   5  -6  -2    1.69    0.07
   5  -6  -2    1.95    0.07
   5  -6  -2    1.67    0.08
   5  -6  -2    1.82    0.07
  -5   6   2    1.87    0.09
   4  -6  -2   33.45    0.63
   4  -6  -2   33.55    0.60
   4  -6  -2   32.71    0.60
   4  -6  -2   33.21    0.58
  -4   6   2   33.14    0.64
   3  -6  -2   48.31    0.84
   3  -6  -2   45.65    0.83
   3  -6  -2   47.15    0.85
   3  -6  -2   46.39    0.80
  -3   6   2   47.52    0.80
  -3   6   2   47.49    0.80
  -3   6   2   46.62    0.86
   2  -6  -2   -0.01    0.01
   2  -6  -2   -0.02    0.02
   2  -6  -2   -0.02    0.02
   2  -6  -2   -0.01    0.02
   2  -6  -2   -0.03    0.02
  -2   6   2    0.07    0.02
  -2   6   2   -0.01    0.02
  -2   6   2    0.02    0.02
   1  -6  -2   18.54    0.37
   1  -6  -2   18.98    0.32
   1  -6  -2   18.18    0.37
   1  -6  -2   18.59    0.36
  -1   6   2   18.57    0.36
  -1   6   2   18.40    0.36
  -1   6   2   18.92    0.32
  -1   6   2   18.58    0.37
  -1   6   2   19.30    0.37
   0  -6  -2  166.58    2.77
   0  -6  -2  166.01    2.77
   0  -6  -2  162.39    2.75
   0  -6  -2  163.89    2.78
   0   6   2  164.19    2.76
   0   6   2  161.75    2.77
  -1  -6  -2   28.05    0.49
  -1  -6  -2   27.64    0.53
  -1  -6  -2   27.83    0.54
  -1  -6  -2   27.86    0.53
   1   6   2   28.48    0.53
   1   6   2   28.03    0.51
   1   6   2   28.41    0.54
  -2  -6  -2   42.35    0.77
  -2  -6  -2   42.84    0.74
  -2  -6  -2   42.07    0.78
  -2  -6  -2   43.14    0.79
   2   6   2   42.96    0.75
   2   6   2   42.15    0.78
   2   6   2   42.99    0.77
  -3  -6  -2    0.96    0.06
  -3  -6  -2    1.04    0.06
  -3  -6  -2    1.09    0.05
  -3  -6  -2    1.01    0.07
   3   6   2    1.05    0.04
   3   6   2    0.95    0.06
   3   6   2    1.13    0.06
  -4  -6  -2   30.28    0.51
  -4  -6  -2   28.94    0.57
  -4  -6  -2   30.10    0.58
  -4  -6  -2   29.84    0.57
  -4  -6  -2   30.15    0.56
   4   6   2   28.88    0.57
   4   6   2   30.50    0.59
   4   6   2   29.46    0.51
  -5  -6  -2    0.03    0.02
  -5  -6  -2    0.06    0.03
  -5  -6  -2    0.07    0.03
   5   6   2    0.06    0.03
   5   6   2    0.05    0.03
  -6  -6  -2    6.23    0.17
  -6  -6  -2    6.07    0.18
  -6  -6  -2    6.28    0.18
   6   6   2    5.94    0.19
  -7  -6  -2    1.71    0.08
  -7  -6  -2    1.75    0.10
  -7  -6  -2    1.93    0.10
   7   6   2    1.69    0.10
  -8  -6  -2    1.77    0.08
  -8  -6  -2    1.79    0.10
  -8  -6  -2    1.76    0.10
   8   6   2    1.93    0.11
   8   6   2    1.73    0.10
  -9  -6  -2   10.23    0.28
  -9  -6  -2   10.58    0.23
  -9  -6  -2   10.78    0.29
   9   6   2   10.31    0.29
   9   6   2   10.28    0.29
 -10  -6  -2    0.11    0.05
 -10  -6  -2    0.06    0.04
 -10  -6  -2    0.09    0.02
  10   6   2    0.05    0.04
  10   6   2    0.06    0.04
 -11  -6  -2    0.18    0.06
 -11  -6  -2    0.14    0.06
  11   6   2    0.18    0.06
  11   6   2    0.15    0.06
 -12  -6  -2    0.33    0.08
 -12  -6  -2    0.48    0.08
  12   6   2    0.38    0.08
  12  -7  -2    2.25    0.15
  12  -7  -2    2.35    0.15
  12  -7  -2    2.21    0.08
 -12   7   2    2.21    0.15
 -12   7   2    2.21    0.15
  11  -7  -2    0.52    0.04
  11  -7  -2    0.59    0.09
 -11   7   2    0.55    0.09
 -11   7   2    0.55    0.09
  10  -7  -2    3.13    0.10
  10  -7  -2    3.21    0.16
 -10   7   2    3.37    0.16
 -10   7   2    3.39    0.16
   9  -7  -2    0.07    0.03
   9  -7  -2    0.10    0.05
  -9   7   2    0.15    0.06
   8  -7  -2    0.10    0.04
   8  -7  -2    0.13    0.03
  -8   7   2    0.08    0.04
   7  -7  -2    8.43    0.24
   7  -7  -2    9.14    0.21
   7  -7  -2    8.50    0.20
  -7   7   2    8.84    0.25
   6  -7  -2    3.48    0.10
   6  -7  -2    3.40    0.11
   6  -7  -2    3.37    0.13
  -6   7   2    3.32    0.14
   5  -7  -2    8.63    0.20
   5  -7  -2    8.67    0.20
   5  -7  -2    8.84    0.23
   5  -7  -2    8.67    0.18
  -5   7   2    8.54    0.24
   4  -7  -2   21.79    0.39
   4  -7  -2   22.25    0.45
   4  -7  -2   21.82    0.43
   4  -7  -2   22.20    0.43
  -4   7   2   21.76    0.46
   3  -7  -2   33.67    0.57
   3  -7  -2   33.91    0.63
   3  -7  -2   33.06    0.64
   3  -7  -2   33.62    0.63
   3  -7  -2   33.88    0.62
  -3   7   2   34.10    0.59
  -3   7   2   33.51    0.59
  -3   7   2   33.67    0.65
   2  -7  -2    0.92    0.06
   2  -7  -2    0.81    0.06
   2  -7  -2    0.83    0.06
  -2   7   2    0.81    0.05
  -2   7   2    0.87    0.05
   1  -7  -2    1.06    0.07
   1  -7  -2    0.99    0.06
   1  -7  -2    1.18    0.07
  -1   7   2    1.02    0.06
  -1   7   2    0.97    0.06
  -1   7   2    1.09    0.06
   0  -7  -2   34.09    0.67
   0  -7  -2   36.45    0.61
   0  -7  -2   35.81    0.68
   0   7   2   36.47    0.68
   0   7   2   36.64    0.67
   0   7   2   37.44    0.67
  -1  -7  -2   22.46    0.47
  -1  -7  -2   23.90    0.46
  -1  -7  -2   23.23    0.47
  -1  -7  -2   23.12    0.42
   1   7   2   23.82    0.45
   1   7   2   23.30    0.47
   1   7   2   24.46    0.47
  -2  -7  -2    1.37    0.06
  -2  -7  -2    1.31    0.08
  -2  -7  -2    1.26    0.08
  -2  -7  -2    1.40    0.07
   2   7   2    1.45    0.08
   2   7   2    1.70    0.07
   2   7   2    1.40    0.08
  -3  -7  -2  107.78    1.83
  -3  -7  -2  103.74    1.86
  -3  -7  -2  109.90    1.88
  -3  -7  -2  109.41    1.86
   3   7   2  106.61    1.88
   3   7   2  109.11    1.86
   3   7   2  107.14    1.82
  -4  -7  -2   12.31    0.27
  -4  -7  -2   12.35    0.29
  -4  -7  -2   12.23    0.24
  -4  -7  -2   12.40    0.29
  -4  -7  -2   12.54    0.30
   4   7   2   12.55    0.29
   4   7   2   11.92    0.30
   4   7   2   12.54    0.24
  -5  -7  -2    6.60    0.19
  -5  -7  -2    6.59    0.19
  -5  -7  -2    6.56    0.18
   5   7   2    6.33    0.20
   5   7   2    6.64    0.19
  -6  -7  -2    1.50    0.08
  -6  -7  -2    1.59    0.09
  -6  -7  -2    1.66    0.10
   6   7   2    1.73    0.10
  -7  -7  -2    0.73    0.06
  -7  -7  -2    0.76    0.07
  -7  -7  -2    0.88    0.08
   7   7   2    0.76    0.08
   7   7   2    0.80    0.08
  -8  -7  -2    4.58    0.17
  -8  -7  -2    4.43    0.17
  -8  -7  -2    4.45    0.14
   8   7   2    4.61    0.17
   8   7   2    4.64    0.18
  -9  -7  -2    1.64    0.11
  -9  -7  -2    1.69    0.08
  -9  -7  -2    1.68    0.11
   9   7   2    1.48    0.11
   9   7   2    1.48    0.11
 -10  -7  -2    3.04    0.10
 -10  -7  -2    2.88    0.15
 -10  -7  -2    2.79    0.14
  10   7   2    2.84    0.15
  10   7   2    2.72    0.15
 -11  -7  -2    3.54    0.17
 -11  -7  -2    3.79    0.18
  11   7   2    3.62    0.18
 -12  -7  -2    0.44    0.08
 -12  -7  -2    0.40    0.09
  12   7   2    0.42    0.09
  12   7   2    0.40    0.08
  11  -8  -2    3.21    0.16
  11  -8  -2    3.14    0.11
 -11   8   2    3.29    0.17
  10  -8  -2    0.07    0.05
  10  -8  -2    0.03    0.02
 -10   8   2    0.04    0.05
   9  -8  -2    0.50    0.08
   9  -8  -2    0.40    0.05
  -9   8   2    0.47    0.08
   8  -8  -2    0.06    0.04
   8  -8  -2    0.05    0.03
  -8   8   2    0.03    0.04
   7  -8  -2   56.73    1.06
   7  -8  -2   56.39    1.01
  -7   8   2   56.26    1.08
   6  -8  -2    8.38    0.21
   6  -8  -2    8.49    0.24
  -6   8   2    8.53    0.25
   5  -8  -2   15.51    0.33
   5  -8  -2   15.45    0.36
  -5   8   2   15.70    0.37
   4  -8  -2   30.42    0.59
   4  -8  -2   30.43    0.60
  -4   8   2   30.24    0.61
   3  -8  -2   49.79    0.91
   3  -8  -2   49.60    0.92
  -3   8   2   49.46    0.86
  -3   8   2   49.61    0.86
  -3   8   2   48.92    0.92
   2  -8  -2    1.89    0.09
   2  -8  -2    1.89    0.09
   2  -8  -2    2.06    0.10
  -2   8   2    1.90    0.08
  -2   8   2    2.00    0.10
  -2   8   2    2.18    0.10
   1  -8  -2    5.28    0.16
   1  -8  -2    4.90    0.15
   1  -8  -2    5.27    0.16
  -1   8   2    4.96    0.14
  -1   8   2    5.41    0.16
   0  -8  -2    4.98    0.16
   0  -8  -2    5.05    0.15
   0  -8  -2    4.84    0.16
   0  -8  -2    5.01    0.10
   0   8   2    4.88    0.15
   0   8   2    5.17    0.10
   0   8   2    4.77    0.14
  -1  -8  -2    5.15    0.16
  -1  -8  -2    4.90    0.16
  -1  -8  -2    4.67    0.11
  -1  -8  -2    4.91    0.15
   1   8   2    4.96    0.16
   1   8   2    4.92    0.14
   1   8   2    4.87    0.15
  -2  -8  -2    0.06    0.03
  -2  -8  -2    0.04    0.03
  -2  -8  -2    0.04    0.03
  -2  -8  -2    0.08    0.02
   2   8   2    0.07    0.03
   2   8   2    0.01    0.02
   2   8   2    0.05    0.02
  -3  -8  -2   54.28    0.94
  -3  -8  -2   52.33    0.99
  -3  -8  -2   52.19    0.98
  -3  -8  -2   52.60    0.98
   3   8   2   54.79    0.94
   3   8   2   53.60    1.00
  -4  -8  -2   26.92    0.55
  -4  -8  -2   27.15    0.52
  -4  -8  -2   26.14    0.55
   4   8   2   26.67    0.49
   4   8   2   28.25    0.56
   4   8   2   27.58    0.57
  -5  -8  -2    7.14    0.21
  -5  -8  -2    7.22    0.19
  -5  -8  -2    7.27    0.21
   5   8   2    7.48    0.23
   5   8   2    7.06    0.21
  -6  -8  -2    3.52    0.13
  -6  -8  -2    3.75    0.14
  -6  -8  -2    3.56    0.15
   6   8   2    3.54    0.15
   6   8   2    3.66    0.14
  -7  -8  -2   56.03    1.05
  -7  -8  -2   57.04    1.06
  -7  -8  -2   56.69    1.08
   7   8   2   58.33    1.10
   7   8   2   57.72    1.07
  -8  -8  -2    2.52    0.11
  -8  -8  -2    2.46    0.13
  -8  -8  -2    2.59    0.13
   8   8   2    2.54    0.14
   8   8   2    2.65    0.13
  -9  -8  -2    0.24    0.06
  -9  -8  -2    0.27    0.06
  -9  -8  -2    0.29    0.05
   9   8   2    0.21    0.06
   9   8   2    0.26    0.07
 -10  -8  -2    0.18    0.04
 -10  -8  -2    0.17    0.06
 -10  -8  -2    0.23    0.06
  10   8   2    0.28    0.07
 -11  -8  -2    2.03    0.14
 -11  -8  -2    1.96    0.08
 -11  -8  -2    1.92    0.13
  11   8   2    1.92    0.14
  11   8   2    1.85    0.14
  11  -9  -2    0.02    0.05
  11  -9  -2    0.02    0.03
 -11   9   2    0.08    0.06
  10  -9  -2    0.08    0.05
  10  -9  -2    0.10    0.03
 -10   9   2    0.05    0.05
   9  -9  -2    0.39    0.07
   9  -9  -2    0.40    0.05
  -9   9   2    0.36    0.08
   8  -9  -2    0.86    0.09
   8  -9  -2    0.88    0.07
  -8   9   2    0.79    0.10
   7  -9  -2    0.03    0.03
   7  -9  -2    0.03    0.04
  -7   9   2    0.05    0.05
   6  -9  -2    5.89    0.20
   6  -9  -2    5.50    0.17
  -6   9   2    5.62    0.20
   5  -9  -2    0.83    0.07
   5  -9  -2    0.81    0.08
  -5   9   2    0.93    0.09
   4  -9  -2   19.96    0.43
   4  -9  -2   20.82    0.44
  -4   9   2   20.31    0.36
  -4   9   2   19.23    0.45
  -4   9   2   20.24    0.36
   3  -9  -2   38.97    0.76
   3  -9  -2   38.52    0.75
  -3   9   2   39.77    0.77
  -3   9   2   39.93    0.70
   2  -9  -2    0.26    0.05
   2  -9  -2    0.20    0.04
  -2   9   2    0.35    0.04
  -2   9   2    0.21    0.05
   1  -9  -2    0.04    0.03
   1  -9  -2    0.02    0.03
  -1   9   2    0.00    0.02
  -1   9   2   -0.02    0.02
   0  -9  -2    0.91    0.07
   0  -9  -2    0.90    0.07
   0  -9  -2    0.82    0.07
   0   9   2    0.70    0.06
   0   9   2    0.84    0.06
  -1  -9  -2    3.78    0.14
  -1  -9  -2    3.68    0.11
  -1  -9  -2    3.81    0.14
  -1  -9  -2    3.41    0.14
   1   9   2    3.82    0.14
   1   9   2    3.80    0.13
  -2  -9  -2    8.68    0.25
  -2  -9  -2    8.29    0.23
  -2  -9  -2    8.25    0.18
  -2  -9  -2    8.26    0.23
   2   9   2    8.76    0.27
   2   9   2    8.65    0.19
   2   9   2    8.71    0.21
   2   9   2    8.46    0.23
  -3  -9  -2   22.33    0.44
  -3  -9  -2   21.97    0.48
  -3  -9  -2   22.23    0.43
  -3  -9  -2   22.24    0.48
  -3  -9  -2   22.71    0.50
   3   9   2   22.39    0.48
   3   9   2   23.37    0.44
   3   9   2   22.94    0.44
   3   9   2   22.88    0.50
  -4  -9  -2   15.38    0.36
  -4  -9  -2   15.31    0.37
  -4  -9  -2   15.06    0.32
   4   9   2   15.01    0.37
   4   9   2   15.61    0.36
   4   9   2   14.96    0.32
  -5  -9  -2    0.04    0.04
  -5  -9  -2    0.01    0.03
  -5  -9  -2    0.02    0.03
   5   9   2   -0.06    0.03
   5   9   2    0.03    0.03
   5   9   2    0.03    0.04
  -6  -9  -2    2.51    0.12
  -6  -9  -2    2.31    0.12
  -6  -9  -2    2.51    0.11
   6   9   2    2.44    0.12
   6   9   2    2.53    0.14
  -7  -9  -2    1.76    0.11
  -7  -9  -2    1.95    0.11
  -7  -9  -2    1.90    0.11
   7   9   2    1.79    0.10
   7   9   2    1.62    0.12
  -8  -9  -2    0.86    0.10
  -8  -9  -2    0.63    0.07
  -8  -9  -2    0.73    0.08
   8   9   2    0.84    0.10
   8   9   2    0.66    0.09
  -9  -9  -2    1.82    0.12
  -9  -9  -2    2.07    0.11
  -9  -9  -2    2.19    0.13
   9   9   2    2.04    0.13
 -10  -9  -2    2.82    0.15
 -10  -9  -2    2.80    0.12
 -10  -9  -2    2.83    0.15
  10   9   2    2.76    0.16
  10   9   2    2.87    0.16
 -11  -9  -2    1.28    0.12
 -11  -9  -2    1.40    0.12
 -11  -9  -2    1.18    0.08
  11   9   2    1.24    0.12
  11   9   2    1.31    0.12
  10 -10  -2    0.94    0.07
  10 -10  -2    1.02    0.11
 -10  10   2    0.90    0.11
   9 -10  -2    8.25    0.27
   9 -10  -2    7.70    0.22
  -9  10   2    7.57    0.27
   8 -10  -2    0.40    0.06
   8 -10  -2    0.41    0.08
  -8  10   2    0.60    0.10
   7 -10  -2    3.16    0.15
   7 -10  -2    3.21    0.13
  -7  10   2    3.38    0.17
   6 -10  -2   17.06    0.41
   6 -10  -2   16.91    0.38
  -6  10   2   17.00    0.42
   5 -10  -2    3.41    0.15
  -5  10   2    3.54    0.16
   4 -10  -2   12.80    0.32
   4 -10  -2   11.88    0.31
  -4  10   2   12.52    0.24
  -4  10   2   13.54    0.25
  -4  10   2   12.17    0.33
   3 -10  -2    0.16    0.04
   3 -10  -2    0.10    0.04
  -3  10   2    0.19    0.03
  -3  10   2    0.12    0.04
   2 -10  -2    0.05    0.03
   2 -10  -2    0.04    0.03
  -2  10   2    0.07    0.03
  -2  10   2    0.07    0.04
   1 -10  -2    4.40    0.16
   1 -10  -2    4.47    0.17
  -1  10   2    4.38    0.14
  -1  10   2    4.47    0.16
   0 -10  -2   33.34    0.67
   0 -10  -2   32.27    0.66
   0  10   2   32.34    0.64
   0  10   2   32.20    0.63
  -1 -10  -2    0.00    0.03
  -1 -10  -2    0.02    0.03
  -1 -10  -2    0.04    0.03
   1  10   2    0.06    0.03
   1  10   2    0.05    0.03
  -2 -10  -2    0.93    0.08
  -2 -10  -2    0.80    0.08
  -2 -10  -2    0.94    0.09
   2  10   2    0.96    0.07
   2  10   2    0.90    0.07
  -3 -10  -2    0.60    0.07
  -3 -10  -2    0.75    0.08
   3  10   2    0.61    0.07
   3  10   2    0.59    0.05
  -4 -10  -2    0.14    0.03
  -4 -10  -2    0.20    0.05
  -4 -10  -2    0.18    0.05
   4  10   2    0.12    0.04
  -5 -10  -2    6.31    0.22
  -5 -10  -2    6.53    0.18
  -5 -10  -2    6.57    0.21
   5  10   2    6.34    0.21
   5  10   2    6.42    0.24
   5  10   2    6.62    0.19
  -6 -10  -2    4.66    0.16
  -6 -10  -2    4.49    0.18
  -6 -10  -2    4.75    0.18
   6  10   2    4.95    0.17
   6  10   2    4.72    0.20
  -7 -10  -2    5.16    0.19
  -7 -10  -2    5.55    0.19
  -7 -10  -2    5.18    0.20
   7  10   2    5.62    0.19
  -8 -10  -2    0.15    0.05
  -8 -10  -2    0.24    0.07
  -8 -10  -2    0.15    0.05
   8  10   2    0.19    0.06
  -9 -10  -2    0.10    0.05
  -9 -10  -2    0.04    0.04
  -9 -10  -2    0.04    0.05
   9  10   2    0.05    0.05
   9  10   2    0.10    0.05
 -10 -10  -2    4.59    0.17
 -10 -10  -2    5.02    0.21
 -10 -10  -2    4.64    0.21
  10  10   2    4.68    0.20
  10  10   2    4.91    0.22
   9 -11  -2    0.01    0.03
   9 -11  -2    0.03    0.04
  -9  11   2   -0.03    0.05
   8 -11  -2    0.20    0.06
   8 -11  -2    0.39    0.06
  -8  11   2    0.22    0.07
   7 -11  -2    0.69    0.08
   7 -11  -2    0.57    0.08
  -7  11   2    0.58    0.09
   6 -11  -2    9.59    0.29
   6 -11  -2    9.56    0.27
  -6  11   2    9.64    0.30
   5 -11  -2    3.56    0.16
   5 -11  -2    3.28    0.14
  -5  11   2    3.50    0.17
   4 -11  -2    0.58    0.08
   4 -11  -2    0.57    0.07
  -4  11   2    0.62    0.04
  -4  11   2    0.64    0.09
   3 -11  -2    0.53    0.07
   3 -11  -2    0.47    0.07
  -3  11   2    0.34    0.04
  -3  11   2    0.50    0.08
   2 -11  -2    1.41    0.10
   2 -11  -2    1.24    0.09
  -2  11   2    1.26    0.09
  -2  11   2    1.25    0.07
   1 -11  -2   10.55    0.29
   1 -11  -2   11.10    0.31
  -1  11   2   11.12    0.29
  -1  11   2   10.80    0.27
   0 -11  -2   23.18    0.52
   0 -11  -2   22.67    0.51
   0  11   2   23.38    0.49
   0  11   2   22.87    0.49
  -1 -11  -2    0.98    0.09
  -1 -11  -2    1.00    0.08
   1  11   2    0.89    0.08
   1  11   2    0.94    0.08
  -2 -11  -2    0.09    0.04
  -2 -11  -2    0.08    0.04
  -2 -11  -2    0.05    0.04
  -2 -11  -2    0.05    0.04
   2  11   2    0.09    0.04
   2  11   2    0.08    0.04
  -3 -11  -2    0.20    0.05
  -3 -11  -2    0.19    0.05
   3  11   2    0.14    0.05
  -4 -11  -2    0.90    0.09
  -4 -11  -2    0.96    0.09
   4  11   2    0.95    0.09
  -5 -11  -2    0.42    0.07
  -5 -11  -2    0.43    0.07
   5  11   2    0.33    0.06
  -6 -11  -2    0.03    0.04
  -6 -11  -2    0.07    0.05
  -7 -11  -2    2.44    0.14
  -7 -11  -2    2.09    0.13
  -8 -11  -2    0.04    0.05
  -8 -11  -2    0.03    0.07
  -8 -11  -2    0.02    0.04
  -9 -11  -2    1.37    0.12
  -9 -11  -2    1.12    0.10
  -9 -11  -2    1.24    0.10
   8 -12  -2    0.01    0.05
   8 -12  -2    0.00    0.04
  -8  12   2    0.03    0.06
   7 -12  -2    0.39    0.07
   7 -12  -2    0.26    0.06
  -7  12   2    0.26    0.07
   6 -12  -2    5.64    0.20
   6 -12  -2    5.33    0.21
  -6  12   2    5.39    0.22
   5 -12  -2    0.86    0.09
   5 -12  -2    0.97    0.09
  -5  12   2    0.93    0.10
   4 -12  -2    0.36    0.07
   4 -12  -2    0.39    0.07
  -4  12   2    0.37    0.04
  -4  12   2    0.41    0.08
   3 -12  -2    6.18    0.22
   3 -12  -2    6.61    0.23
  -3  12   2    6.72    0.23
  -3  12   2    6.51    0.17
   2 -12  -2    7.59    0.25
   2 -12  -2    7.37    0.24
  -2  12   2    7.43    0.24
  -2  12   2    7.11    0.20
   1 -12  -2    0.15    0.05
   1 -12  -2    0.14    0.05
  -1  12   2    0.08    0.04
  -1  12   2    0.15    0.04
   0 -12  -2    3.38    0.16
   0 -12  -2    3.30    0.16
   0  12   2    3.19    0.14
   0  12   2    3.30    0.14
  -1 -12  -2    0.37    0.06
  -1 -12  -2    0.29    0.06
  -1 -12  -2    0.32    0.07
   1  12   2    0.27    0.06
   1  12   2    0.20    0.05
  -2 -12  -2    3.59    0.16
   2  12   2    3.34    0.14
   2  12   2    3.22    0.15
  -3 -12  -2   10.06    0.29
  -3 -12  -2   10.40    0.30
   3  12   2   10.03    0.29
  -4 -12  -2   14.19    0.37
  -4 -12  -2   13.43    0.37
   4  12   2   14.18    0.37
  -5 -12  -2    7.09    0.25
  -5 -12  -2    6.92    0.24
   5  12   2    6.57    0.24
  -6 -12  -2    0.08    0.06
  -6 -12  -2    0.09    0.05
  -7 -12  -2    0.08    0.05
  -7 -12  -2    0.04    0.04
  -8 -12  -2    2.49    0.16
  -8 -12  -2    2.50    0.14
   7 -13  -2    0.72    0.09
   7 -13  -2    0.82    0.12
   7 -13  -2    0.64    0.09
  -7  13   2    0.73    0.11
   6 -13  -2    7.43    0.26
   6 -13  -2    7.45    0.25
  -6  13   2    7.97    0.28
   5 -13  -2    1.98    0.13
   5 -13  -2    1.88    0.13
  -5  13   2    1.99    0.14
   4 -13  -2    0.87    0.10
   4 -13  -2    0.97    0.10
  -4  13   2    0.92    0.11
  -4  13   2    0.90    0.05
   3 -13  -2    1.59    0.13
   3 -13  -2    1.71    0.12
  -3  13   2    1.56    0.12
  -3  13   2    1.59    0.08
   2 -13  -2    1.70    0.12
   2 -13  -2    1.75    0.13
  -2  13   2    1.84    0.12
  -2  13   2    1.69    0.09
   1 -13  -2    5.32    0.21
   1 -13  -2    5.49    0.22
   1 -13  -2    5.07    0.20
  -1  13   2    5.70    0.21
  -1  13   2    5.34    0.18
   0 -13  -2    2.38    0.14
   0 -13  -2    2.40    0.13
   0 -13  -2    2.48    0.15
   0  13   2    2.63    0.13
   0  13   2    2.61    0.13
  -1 -13  -2    2.33    0.14
  -1 -13  -2    2.48    0.15
  -1 -13  -2    2.45    0.13
   1  13   2    2.32    0.13
   1  13   2    2.43    0.13
  -2 -13  -2    0.89    0.10
   2  13   2    1.12    0.10
  -3 -13  -2    2.99    0.16
   3  13   2    2.82    0.15
  -4 -13  -2    7.48    0.26
  -4 -13  -2    7.31    0.26
   4  13   2    7.74    0.26
  -5 -13  -2    8.67    0.29
  -5 -13  -2    8.78    0.29
  -6 -13  -2    0.03    0.05
  -6 -13  -2   -0.02    0.05
  -7 -13  -2    4.70    0.21
  -7 -13  -2    4.50    0.20
   6 -14  -2    0.92    0.11
   6 -14  -2    1.12    0.13
  -6  14   2    1.16    0.13
   5 -14  -2    1.69    0.13
   5 -14  -2    1.78    0.14
   5 -14  -2    1.83    0.15
  -5  14   2    1.93    0.15
   4 -14  -2    3.49    0.18
   4 -14  -2    3.45    0.19
   4 -14  -2    3.32    0.17
  -4  14   2    3.10    0.18
   3 -14  -2    5.73    0.23
   3 -14  -2    5.60    0.23
   3 -14  -2    6.04    0.24
  -3  14   2    6.25    0.24
  -3  14   2    5.87    0.17
   2 -14  -2   12.43    0.36
   2 -14  -2   13.02    0.37
   2 -14  -2   12.27    0.37
  -2  14   2   12.84    0.36
  -2  14   2   12.88    0.31
   1 -14  -2    3.45    0.18
   1 -14  -2    3.50    0.19
   1 -14  -2    3.50    0.17
  -1  14   2    3.63    0.17
  -1  14   2    3.43    0.15
   0 -14  -2    0.21    0.07
   0 -14  -2    0.25    0.07
   0 -14  -2    0.25    0.07
   0  14   2    0.22    0.06
   0  14   2    0.24    0.06
  -1 -14  -2    5.45    0.22
   1  14   2    5.47    0.20
  -2 -14  -2    0.03    0.05
   2  14   2    0.04    0.04
  -3 -14  -2    2.22    0.15
   3  14   2    2.41    0.15
  -4 -14  -2    5.69    0.24
   4  14   2    5.81    0.23
  -5 -14  -2    1.68    0.14
  -5 -14  -2    1.76    0.13
  -6 -14  -2    0.50    0.10
  -6 -14  -2    0.47    0.09
   4 -15  -2    0.97    0.12
   4 -15  -2    0.79    0.11
   4 -15  -2    0.82    0.12
  -4  15   2    0.69    0.10
   3 -15  -2    3.65    0.20
   3 -15  -2    4.14    0.20
   3 -15  -2    4.26    0.21
  -3  15   2    4.41    0.21
  -3  15   2    4.23    0.14
   2 -15  -2    0.36    0.08
   2 -15  -2    0.45    0.09
   2 -15  -2    0.29    0.09
  -2  15   2    0.44    0.06
  -2  15   2    0.63    0.10
   1 -15  -2   13.85    0.41
   1 -15  -2   13.33    0.39
   1 -15  -2   13.16    0.39
  -1  15   2   13.61    0.35
  -1  15   2   14.58    0.39
   0 -15  -2    4.80    0.22
   0  15   2    4.80    0.26
   0  15   2    4.87    0.19
  -1 -15  -2    2.93    0.17
   1  15   2    3.02    0.16
  -2 -15  -2    0.16    0.07
   2  15   2    0.15    0.06
  -3 -15  -2    1.28    0.14
   3  15   2    1.24    0.13
  -4 -15  -2    0.76    0.11
   4  15   2    0.77    0.10
   1  15  -3    1.21    0.11
  -1 -15   3    1.04    0.12
   0  15  -3    3.71    0.17
   0 -15   3    3.21    0.18
  -1  15  -3    1.51    0.11
   1 -15   3    1.53    0.14
   1 -15   3    1.35    0.13
   1 -15   3    1.44    0.13
   4  14  -3    0.23    0.07
  -4 -14   3    0.19    0.07
   3  14  -3    0.56    0.09
  -3 -14   3    0.47    0.09
   2  14  -3   10.33    0.31
  -2 -14   3   10.10    0.32
   1  14  -3    0.95    0.10
  -1 -14   3    0.68    0.10
   0  14  -3    0.06    0.04
   0 -14   3    0.14    0.06
   0 -14   3    0.04    0.06
   0 -14   3    0.13    0.07
  -1  14  -3    0.16    0.05
   1 -14   3    0.23    0.07
   1 -14   3    0.18    0.07
   1 -14   3    0.09    0.06
  -2  14  -3    2.72    0.16
  -2  14  -3    2.61    0.12
   2 -14   3    2.51    0.16
   2 -14   3    2.45    0.16
   2 -14   3    3.01    0.16
  -3  14  -3    1.69    0.14
  -3  14  -3    1.79    0.09
   3 -14   3    1.77    0.13
   3 -14   3    1.86    0.14
   3 -14   3    1.90    0.14
  -4  14  -3    4.96    0.23
   4 -14   3    4.57    0.22
   4 -14   3    4.89    0.21
   4 -14   3    5.23    0.22
  -5  14  -3    6.66    0.27
   5 -14   3    6.69    0.27
   5 -14   3    6.34    0.24
   5 -14   3    6.44    0.25
  -6 -13   3    1.12    0.13
  -6 -13   3    1.02    0.11
   5  13  -3    1.26    0.12
  -5 -13   3    1.09    0.12
  -5 -13   3    0.94    0.11
   4  13  -3    0.40    0.08
  -4 -13   3    0.43    0.08
   3  13  -3   25.33    0.58
  -3 -13   3   24.98    0.59
   2  13  -3    6.53    0.23
  -2 -13   3    6.34    0.24
   1  13  -3    1.61    0.11
  -1 -13   3    1.71    0.13
  -1 -13   3    1.83    0.17
   0  13  -3    0.51    0.07
   0 -13   3    0.39    0.08
   0 -13   3    0.53    0.08
   0 -13   3    0.35    0.07
  -1  13  -3    6.36    0.22
  -1  13  -3    5.58    0.19
   1 -13   3    5.67    0.22
   1 -13   3    5.94    0.22
   1 -13   3    5.53    0.23
  -2  13  -3    5.44    0.22
  -2  13  -3    5.39    0.17
   2 -13   3    5.27    0.21
   2 -13   3    5.22    0.21
   2 -13   3    5.52    0.22
  -3  13  -3    0.59    0.06
  -3  13  -3    0.74    0.10
   3 -13   3    0.52    0.09
   3 -13   3    0.55    0.09
   3 -13   3    0.70    0.10
  -4  13  -3    0.91    0.11
   4 -13   3    0.71    0.10
   4 -13   3    0.86    0.10
   4 -13   3    0.78    0.10
  -5  13  -3   21.89    0.55
   5 -13   3   21.45    0.55
   5 -13   3   21.86    0.52
   5 -13   3   21.82    0.51
  -6  13  -3    0.71    0.11
   6 -13   3    0.84    0.12
   6 -13   3    0.59    0.08
   6 -13   3    0.58    0.09
  -7  13  -3    0.77    0.11
   7 -13   3    0.60    0.08
   7 -13   3    0.51    0.10
   7 -13   3    0.71    0.10
  -8 -12   3    0.26    0.07
  -8 -12   3    0.38    0.08
  -7 -12   3    8.30    0.27
  -7 -12   3    7.57    0.28
  -6 -12   3    4.13    0.18
  -6 -12   3    3.88    0.19
   5  12  -3    0.02    0.05
  -5 -12   3    0.03    0.04
  -5 -12   3    0.07    0.05
   4  12  -3    0.25    0.06
  -4 -12   3    0.22    0.06
  -4 -12   3    0.22    0.06
   3  12  -3   12.30    0.34
  -3 -12   3   12.44    0.35
   2  12  -3    8.10    0.25
  -2 -12   3    8.06    0.26
   1  12  -3    0.09    0.04
  -1 -12   3    0.06    0.04
  -1 -12   3    0.08    0.05
  -1 -12   3    0.08    0.05
   0  12  -3    3.06    0.14
   0 -12   3    3.15    0.16
   0 -12   3    3.20    0.15
   0 -12   3    3.26    0.15
  -1  12  -3    1.09    0.08
  -1  12  -3    1.07    0.10
   1 -12   3    1.00    0.10
   1 -12   3    0.92    0.09
   1 -12   3    1.03    0.09
  -2  12  -3   12.00    0.33
  -2  12  -3   11.82    0.28
   2 -12   3   11.87    0.32
   2 -12   3   11.28    0.33
   2 -12   3   11.66    0.33
  -3  12  -3    3.27    0.16
  -3  12  -3    2.99    0.11
   3 -12   3    3.05    0.16
   3 -12   3    2.76    0.15
   3 -12   3    3.05    0.15
  -4  12  -3    0.89    0.11
   4 -12   3    0.79    0.10
   4 -12   3    0.78    0.09
   4 -12   3    0.55    0.08
  -5  12  -3    6.12    0.24
   5 -12   3    5.93    0.24
   5 -12   3    5.99    0.22
   5 -12   3    5.84    0.21
  -6  12  -3    1.14    0.13
   6 -12   3    1.05    0.10
   6 -12   3    1.02    0.10
   6 -12   3    1.25    0.12
  -7  12  -3   -0.01    0.04
   7 -12   3    0.02    0.04
   7 -12   3   -0.04    0.04
   7 -12   3    0.02    0.05
  -8  12  -3    3.44    0.20
   8 -12   3    3.95    0.21
   8 -12   3    3.80    0.16
  -9 -11   3   12.99    0.38
  -9 -11   3   12.85    0.35
  -8 -11   3    0.73    0.09
  -8 -11   3    0.83    0.11
  -7 -11   3    5.57    0.21
  -7 -11   3    5.48    0.22
  -6 -11   3    4.19    0.19
  -6 -11   3    4.17    0.18
   5  11  -3    5.42    0.21
  -5 -11   3    5.22    0.20
  -5 -11   3    5.30    0.21
   4  11  -3    1.81    0.12
  -4 -11   3    1.77    0.12
  -4 -11   3    1.68    0.11
   3  11  -3   10.98    0.31
  -3 -11   3   11.27    0.31
  -3 -11   3   11.25    0.32
   2  11  -3    1.58    0.10
  -2 -11   3    1.35    0.09
  -2 -11   3    1.25    0.10
  -2 -11   3    1.22    0.11
   1  11  -3   10.35    0.28
  -1 -11   3   10.19    0.29
  -1 -11   3   10.46    0.28
  -1 -11   3    9.99    0.30
   0  11  -3    8.24    0.23
   0  11  -3    8.28    0.24
   0 -11   3    7.69    0.24
   0 -11   3    8.13    0.26
   0 -11   3    7.77    0.24
  -1  11  -3    0.41    0.06
  -1  11  -3    0.49    0.07
   1 -11   3    0.35    0.06
   1 -11   3    0.38    0.06
   1 -11   3    0.33    0.06
  -2  11  -3    1.82    0.09
  -2  11  -3    1.79    0.12
   2 -11   3    1.95    0.11
   2 -11   3    1.97    0.12
   2 -11   3    2.02    0.12
  -3  11  -3    1.91    0.12
  -3  11  -3    2.09    0.08
   3 -11   3    2.09    0.12
   3 -11   3    2.04    0.12
   3 -11   3    1.93    0.12
  -4  11  -3    4.86    0.20
   4 -11   3    4.57    0.18
   4 -11   3    4.42    0.17
   4 -11   3    4.53    0.19
  -5  11  -3    0.93    0.11
   5 -11   3    0.92    0.09
   5 -11   3    0.87    0.11
   5 -11   3    0.74    0.08
  -6  11  -3    6.76    0.25
   6 -11   3    6.50    0.22
   6 -11   3    6.58    0.22
   6 -11   3    6.75    0.25
  -7  11  -3    7.31    0.27
   7 -11   3    6.99    0.27
   7 -11   3    7.31    0.23
   7 -11   3    7.10    0.24
  -8  11  -3    1.09    0.12
   8 -11   3    0.74    0.11
   8 -11   3    0.96    0.10
   8 -11   3    0.97    0.08
  -9  11  -3    1.11    0.13
   9 -11   3    1.40    0.10
   9 -11   3    1.35    0.14
  10  10  -3    3.71    0.20
  10  10  -3    3.50    0.18
 -10 -10   3    3.34    0.19
 -10 -10   3    3.70    0.16
   9  10  -3    3.33    0.24
   9  10  -3    3.33    0.16
  -9 -10   3    3.29    0.15
  -9 -10   3    3.06    0.17
   8  10  -3    1.17    0.10
  -8 -10   3    1.21    0.10
  -8 -10   3    1.27    0.11
  -7 -10   3    0.24    0.06
  -7 -10   3    0.22    0.05
  -6 -10   3   10.46    0.31
  -6 -10   3   10.49    0.29
   5  10  -3    2.42    0.13
  -5 -10   3    2.49    0.14
  -5 -10   3    2.24    0.12
   4  10  -3    7.34    0.23
  -4 -10   3    7.23    0.23
  -4 -10   3    7.57    0.24
   3  10  -3    0.59    0.07
  -3 -10   3    0.42    0.06
  -3 -10   3    0.60    0.08
   2  10  -3    0.17    0.04
  -2 -10   3    0.12    0.04
  -2 -10   3    0.12    0.04
  -2 -10   3    0.14    0.05
  -2 -10   3    0.10    0.04
   1  10  -3    3.36    0.14
  -1 -10   3    3.56    0.14
  -1 -10   3    3.25    0.15
  -1 -10   3    3.38    0.14
   0  10  -3    0.20    0.04
   0  10  -3    0.23    0.05
   0 -10   3    0.14    0.04
   0 -10   3    0.20    0.05
   0 -10   3    0.20    0.05
  -1  10  -3    2.48    0.11
  -1  10  -3    2.57    0.12
   1 -10   3    2.55    0.12
   1 -10   3    2.44    0.12
   1 -10   3    2.48    0.13
  -2  10  -3    0.29    0.04
  -2  10  -3    0.30    0.05
   2 -10   3    0.25    0.05
   2 -10   3    0.29    0.05
   2 -10   3    0.35    0.06
  -3  10  -3    0.04    0.02
  -3  10  -3    0.03    0.04
   3 -10   3    0.03    0.03
   3 -10   3    0.06    0.04
   3 -10   3    0.08    0.04
  -4  10  -3    1.86    0.12
   4 -10   3    1.63    0.10
   4 -10   3    1.58    0.11
   4 -10   3    1.67    0.10
  -5  10  -3    0.33    0.06
   5 -10   3    0.31    0.05
   5 -10   3    0.30    0.05
   5 -10   3    0.34    0.07
  -6  10  -3    7.03    0.25
   6 -10   3    6.99    0.22
   6 -10   3    7.22    0.21
   6 -10   3    6.88    0.25
  -7  10  -3    0.39    0.07
   7 -10   3    0.51    0.07
   7 -10   3    0.35    0.07
   7 -10   3    0.52    0.06
  -8  10  -3    0.63    0.10
   8 -10   3    0.42    0.09
   8 -10   3    0.62    0.07
   8 -10   3    0.54    0.08
  -9  10  -3    0.10    0.06
   9 -10   3    0.06    0.05
   9 -10   3    0.09    0.06
   9 -10   3    0.02    0.03
 -10  10  -3    0.24    0.07
  10 -10   3    0.26    0.05
  10 -10   3    0.19    0.07
  10   9  -3    0.49    0.08
  10   9  -3    0.84    0.11
 -10  -9   3    0.64    0.09
 -10  -9   3    0.60    0.07
   9   9  -3    6.52    0.23
   9   9  -3    6.34    0.25
  -9  -9   3    6.15    0.23
  -9  -9   3    6.30    0.20
   8   9  -3    0.08    0.05
   8   9  -3    0.11    0.05
  -8  -9   3    0.04    0.05
  -8  -9   3    0.04    0.04
   7   9  -3    6.14    0.20
   7   9  -3    5.86    0.22
  -7  -9   3    5.92    0.22
  -7  -9   3    5.87    0.20
   6   9  -3    5.28    0.17
   6   9  -3    4.85    0.20
  -6  -9   3    4.80    0.19
  -6  -9   3    4.80    0.18
   5   9  -3    0.23    0.06
   5   9  -3    0.16    0.04
   5   9  -3    0.18    0.05
  -5  -9   3    0.25    0.05
  -5  -9   3    0.09    0.04
   4   9  -3    5.85    0.20
   4   9  -3    5.96    0.17
   4   9  -3    6.26    0.30
  -4  -9   3    5.79    0.20
  -4  -9   3    6.08    0.20
   3   9  -3    4.88    0.17
  -3  -9   3    4.77    0.18
  -3  -9   3    4.95    0.15
  -3  -9   3    5.00    0.17
  -3  -9   3    4.79    0.17
  -2  -9   3    2.00    0.12
  -2  -9   3    1.92    0.11
  -2  -9   3    1.99    0.09
  -2  -9   3    1.76    0.10
   1   9  -3   30.61    0.61
  -1  -9   3   30.65    0.60
  -1  -9   3   30.79    0.61
  -1  -9   3   30.58    0.63
  -1  -9   3   30.30    0.61
   0   9  -3   17.49    0.38
   0   9  -3   17.71    0.39
   0  -9   3   17.66    0.39
   0  -9   3   18.33    0.43
   0  -9   3   17.53    0.39
   0  -9   3   17.01    0.41
  -1   9  -3    3.97    0.13
  -1   9  -3    3.80    0.15
   1  -9   3    3.80    0.14
   1  -9   3    3.98    0.15
   1  -9   3    3.88    0.14
  -2   9  -3   10.79    0.28
  -2   9  -3   10.51    0.24
   2  -9   3   10.90    0.29
   2  -9   3   10.93    0.27
   2  -9   3   10.20    0.28
  -3   9  -3    7.42    0.17
  -3   9  -3    7.37    0.23
   3  -9   3    7.37    0.22
   3  -9   3    7.42    0.21
   3  -9   3    7.13    0.23
  -4   9  -3    3.23    0.15
   4  -9   3    3.65    0.14
   4  -9   3    3.38    0.15
   4  -9   3    3.43    0.13
  -5   9  -3    4.65    0.18
   5  -9   3    4.60    0.19
   5  -9   3    4.76    0.16
   5  -9   3    4.75    0.16
  -6   9  -3    2.32    0.13
   6  -9   3    2.46    0.11
   6  -9   3    2.29    0.14
   6  -9   3    2.38    0.12
  -7   9  -3   11.27    0.33
   7  -9   3   11.37    0.27
   7  -9   3   11.10    0.29
   7  -9   3   11.13    0.33
  -8   9  -3    0.18    0.06
   8  -9   3    0.16    0.06
   8  -9   3    0.21    0.05
   8  -9   3    0.17    0.04
  -9   9  -3    7.47    0.27
   9  -9   3    7.14    0.23
   9  -9   3    7.23    0.27
   9  -9   3    7.19    0.19
 -10   9  -3    2.09    0.15
  10  -9   3    2.05    0.09
  10  -9   3    2.04    0.15
 -11   9  -3    2.05    0.15
  11  -9   3    2.06    0.09
  11  -9   3    2.01    0.15
  11   8  -3    0.04    0.05
  11   8  -3    0.01    0.05
 -11  -8   3    0.03    0.05
 -11  -8   3    0.00    0.03
  10   8  -3    1.20    0.11
  10   8  -3    1.32    0.12
 -10  -8   3    1.34    0.08
 -10  -8   3    1.27    0.11
   9   8  -3   12.21    0.33
   9   8  -3   12.10    0.35
  -9  -8   3   11.37    0.29
  -9  -8   3   11.74    0.34
   8   8  -3    3.14    0.15
   8   8  -3    3.04    0.16
  -8  -8   3    3.41    0.16
  -8  -8   3    3.13    0.13
   7   8  -3   11.43    0.32
   7   8  -3   11.03    0.29
  -7  -8   3   10.43    0.28
  -7  -8   3   10.89    0.30
   6   8  -3   15.14    0.38
   6   8  -3   15.10    0.35
  -6  -8   3   14.69    0.37
  -6  -8   3   15.29    0.36
   5   8  -3    6.57    0.21
   5   8  -3    6.57    0.19
   5   8  -3    6.21    0.20
  -5  -8   3    6.17    0.20
  -5  -8   3    6.45    0.20
   4   8  -3    3.61    0.12
   4   8  -3    3.67    0.15
   4   8  -3    3.41    0.14
  -4  -8   3    3.66    0.14
  -4  -8   3    3.89    0.15
   3   8  -3    1.04    0.08
   3   8  -3    0.98    0.08
   3   8  -3    1.00    0.06
  -3  -8   3    1.10    0.08
  -3  -8   3    1.13    0.07
  -3  -8   3    1.33    0.08
  -3  -8   3    1.11    0.09
   2   8  -3    1.08    0.08
   2   8  -3    1.10    0.05
   2   8  -3    1.13    0.08
  -2  -8   3    1.16    0.07
  -2  -8   3    1.16    0.08
  -2  -8   3    1.00    0.07
  -2  -8   3    1.12    0.08
   1   8  -3   59.24    1.02
   1   8  -3   59.04    1.08
  -1  -8   3   60.35    1.09
  -1  -8   3   59.38    1.09
  -1  -8   3   61.41    1.11
  -1  -8   3   60.82    1.08
   0   8  -3    5.65    0.16
   0   8  -3    5.91    0.17
   0  -8   3    5.55    0.18
   0  -8   3    5.78    0.17
   0  -8   3    5.48    0.17
   0  -8   3    5.43    0.17
  -1   8  -3    0.75    0.05
  -1   8  -3    0.77    0.06
   1  -8   3    0.74    0.06
   1  -8   3    0.74    0.06
   1  -8   3    0.78    0.07
   1  -8   3    0.67    0.06
  -2   8  -3    0.78    0.05
  -2   8  -3    0.68    0.07
   2  -8   3    0.78    0.07
   2  -8   3    0.82    0.06
   2  -8   3    0.67    0.07
  -3   8  -3   64.25    1.18
  -3   8  -3   64.98    1.10
  -3   8  -3   63.86    1.11
   3  -8   3   64.74    1.16
   3  -8   3   66.09    1.18
   3  -8   3   61.43    1.15
  -4   8  -3    1.28    0.09
   4  -8   3    1.22    0.08
   4  -8   3    1.28    0.08
   4  -8   3    1.35    0.09
  -5   8  -3   23.50    0.52
   5  -8   3   23.22    0.48
   5  -8   3   23.11    0.47
   5  -8   3   23.30    0.51
  -6   8  -3    1.52    0.11
   6  -8   3    1.55    0.08
   6  -8   3    1.70    0.09
   6  -8   3    1.38    0.10
  -7   8  -3    0.25    0.06
   7  -8   3    0.26    0.06
   7  -8   3    0.37    0.05
   7  -8   3    0.43    0.06
  -8   8  -3    7.69    0.25
   8  -8   3    7.47    0.25
   8  -8   3    7.37    0.22
   8  -8   3    7.58    0.19
  -9   8  -3    0.12    0.06
   9  -8   3    0.14    0.05
   9  -8   3    0.19    0.04
   9  -8   3    0.11    0.06
 -10   8  -3    1.06    0.12
  10  -8   3    0.72    0.10
  10  -8   3    0.81    0.09
  10  -8   3    0.85    0.06
 -11   8  -3    0.43    0.08
  11  -8   3    0.40    0.04
  11  -8   3    0.41    0.08
  11   7  -3    3.52    0.18
  11   7  -3    3.93    0.19
 -11  -7   3    3.40    0.11
 -11  -7   3    3.22    0.17
  10   7  -3    1.13    0.10
  10   7  -3    1.33    0.11
 -10  -7   3    1.22    0.11
 -10  -7   3    1.20    0.08
   9   7  -3    3.32    0.16
   9   7  -3    3.47    0.17
  -9  -7   3    3.69    0.13
  -9  -7   3    3.63    0.16
   8   7  -3    0.08    0.05
   8   7  -3    0.11    0.05
  -8  -7   3    0.11    0.05
  -8  -7   3    0.10    0.04
   7   7  -3    0.33    0.06
   7   7  -3    0.38    0.06
  -7  -7   3    0.34    0.06
  -7  -7   3    0.25    0.05
   6   7  -3   10.14    0.28
   6   7  -3    9.54    0.25
  -6  -7   3    9.88    0.27
  -6  -7   3    9.76    0.25
   5   7  -3    2.38    0.11
   5   7  -3    2.24    0.10
   5   7  -3    2.41    0.12
  -5  -7   3    2.45    0.11
  -5  -7   3    2.44    0.11
   4   7  -3    0.05    0.03
   4   7  -3    0.03    0.03
   4   7  -3    0.14    0.04
  -4  -7   3    0.07    0.03
  -4  -7   3    0.04    0.03
  -4  -7   3    0.09    0.04
  -4  -7   3    0.10    0.03
   3   7  -3    4.96    0.14
   3   7  -3    4.78    0.16
   3   7  -3    4.87    0.16
  -3  -7   3    5.10    0.13
  -3  -7   3    4.84    0.17
  -3  -7   3    4.67    0.15
  -3  -7   3    4.74    0.15
   2   7  -3    0.88    0.07
   2   7  -3    0.80    0.05
   2   7  -3    0.82    0.06
  -2  -7   3    0.88    0.06
  -2  -7   3    0.76    0.05
  -2  -7   3    0.72    0.06
  -2  -7   3    0.93    0.07
   1   7  -3    6.02    0.13
   1   7  -3    5.81    0.17
   1   7  -3    5.66    0.16
  -1  -7   3    5.75    0.18
  -1  -7   3    6.23    0.17
  -1  -7   3    6.02    0.17
  -1  -7   3    5.80    0.16
   0   7  -3    1.05    0.06
   0   7  -3    1.03    0.04
   0   7  -3    0.99    0.06
   0   7  -3    0.99    0.06
   0  -7   3    1.01    0.06
   0  -7   3    1.01    0.07
   0  -7   3    0.95    0.06
   0  -7   3    0.98    0.06
  -1   7  -3   16.56    0.35
  -1   7  -3   15.91    0.33
   1  -7   3   16.03    0.34
   1  -7   3   15.97    0.35
   1  -7   3   15.72    0.34
   1  -7   3   16.15    0.35
  -2   7  -3    8.99    0.20
  -2   7  -3    8.81    0.19
  -2   7  -3    8.59    0.23
   2  -7   3    9.14    0.23
   2  -7   3    8.98    0.21
   2  -7   3    8.93    0.22
   2  -7   3    9.01    0.23
   2  -7   3    8.89    0.22
  -3   7  -3   39.35    0.69
  -3   7  -3   38.06    0.75
  -3   7  -3   40.05    0.68
   3  -7   3   40.28    0.73
   3  -7   3   38.37    0.75
   3  -7   3   39.48    0.73
  -4   7  -3    5.52    0.18
   4  -7   3    5.20    0.17
   4  -7   3    4.90    0.15
   4  -7   3    5.31    0.12
   4  -7   3    4.90    0.15
   5  -7   3   16.10    0.34
   5  -7   3   16.66    0.35
  -6   7  -3    5.11    0.18
   6  -7   3    5.02    0.16
   6  -7   3    4.98    0.18
   6  -7   3    5.11    0.14
  -7   7  -3    0.05    0.04
   7  -7   3    0.07    0.05
   7  -7   3    0.08    0.03
   7  -7   3    0.01    0.02
  -8   7  -3    1.33    0.10
   8  -7   3    1.38    0.09
   8  -7   3    1.21    0.06
   8  -7   3    1.19    0.10
  -9   7  -3   29.47    0.64
   9  -7   3   28.00    0.59
   9  -7   3   29.68    0.53
   9  -7   3   29.02    0.64
 -10   7  -3    6.57    0.24
  10  -7   3    7.09    0.25
  10  -7   3    6.67    0.15
  10  -7   3    6.55    0.22
 -11   7  -3    1.03    0.12
  11  -7   3    1.14    0.12
 -12   7  -3    1.98    0.15
  12  -7   3    1.71    0.14
  12   6  -3    2.51    0.15
  12   6  -3    2.18    0.15
 -12  -6   3    2.74    0.16
  11   6  -3    0.21    0.06
  11   6  -3    0.19    0.06
 -11  -6   3    0.17    0.06
  10   6  -3    2.87    0.15
  10   6  -3    2.90    0.16
 -10  -6   3    3.07    0.16
 -10  -6   3    2.88    0.10
   9   6  -3    0.85    0.10
   9   6  -3    0.72    0.08
  -9  -6   3    0.73    0.06
  -9  -6   3    0.68    0.08
   8   6  -3    6.75    0.22
   8   6  -3    6.78    0.22
  -8  -6   3    6.90    0.22
  -8  -6   3    6.54    0.18
   7   6  -3    1.42    0.10
   7   6  -3    1.60    0.10
  -7  -6   3    1.42    0.08
  -7  -6   3    1.50    0.10
   6   6  -3    5.21    0.17
   6   6  -3    5.42    0.18
  -6  -6   3    5.35    0.17
  -6  -6   3    5.03    0.16
   5   6  -3    2.07    0.10
   5   6  -3    2.04    0.10
   5   6  -3    2.12    0.09
  -5  -6   3    2.01    0.09
  -5  -6   3    2.04    0.10
   4   6  -3    1.92    0.09
   4   6  -3    2.00    0.10
   4   6  -3    1.88    0.08
  -4  -6   3    1.99    0.07
  -4  -6   3    1.91    0.10
  -4  -6   3    2.01    0.09
  -4  -6   3    1.77    0.09
   3   6  -3    2.59    0.09
   3   6  -3    2.83    0.11
   3   6  -3    2.78    0.11
  -3  -6   3    2.68    0.11
  -3  -6   3    2.67    0.09
  -3  -6   3    2.74    0.11
  -3  -6   3    2.84    0.11
   2   6  -3   35.39    0.62
   2   6  -3   34.57    0.66
   2   6  -3   34.37    0.65
  -2  -6   3   33.42    0.66
  -2  -6   3   34.67    0.63
  -2  -6   3   34.62    0.65
  -2  -6   3   34.13    0.65
   1   6  -3    7.51    0.16
   1   6  -3    7.40    0.19
   1   6  -3    7.43    0.19
  -1  -6   3    7.75    0.19
  -1  -6   3    7.61    0.20
  -1  -6   3    7.84    0.18
  -1  -6   3    7.39    0.19
   0   6  -3    2.53    0.09
   0   6  -3    2.54    0.09
   0   6  -3    2.37    0.06
   0   6  -3    2.39    0.09
   0  -6   3    2.51    0.09
   0  -6   3    2.54    0.09
   0  -6   3    2.30    0.09
   0  -6   3    2.37    0.10
  -1   6  -3    2.24    0.09
  -1   6  -3    2.09    0.08
  -1   6  -3    2.15    0.05
  -1   6  -3    2.20    0.08
  -1   6  -3    2.12    0.08
   1  -6   3    1.97    0.09
   1  -6   3    2.04    0.08
   1  -6   3    1.98    0.08
   1  -6   3    2.24    0.09
  -2   6  -3   46.18    0.81
  -2   6  -3   45.81    0.82
  -2   6  -3   47.54    0.78
  -2   6  -3   46.72    0.85
   2  -6   3   46.29    0.83
   2  -6   3   46.01    0.84
   2  -6   3   46.27    0.84
   2  -6   3   47.34    0.86
   2  -6   3   47.51    0.83
  -3   6  -3    1.74    0.05
  -3   6  -3    1.82    0.05
  -3   6  -3    1.62    0.08
  -3   6  -3    1.81    0.05
   3  -6   3    1.77    0.08
   3  -6   3    1.61    0.07
   3  -6   3    1.60    0.08
   3  -6   3    1.71    0.07
  -4   6  -3    8.97    0.24
  -4   6  -3    8.72    0.18
   4  -6   3    9.00    0.21
   4  -6   3    9.38    0.24
   4  -6   3    8.90    0.20
   4  -6   3    8.84    0.21
  -5   6  -3    1.52    0.06
   5  -6   3    1.57    0.07
   5  -6   3    1.64    0.08
   5  -6   3    1.40    0.09
   5  -6   3    1.45    0.06
  -6   6  -3   34.95    0.64
  -6   6  -3   35.27    0.70
   6  -6   3   35.86    0.67
   6  -6   3   34.43    0.63
   6  -6   3   35.87    0.70
   6  -6   3   35.03    0.63
  -7   6  -3    4.60    0.13
  -7   6  -3    4.42    0.17
   7  -6   3    4.69    0.12
   7  -6   3    4.79    0.17
   7  -6   3    4.81    0.14
   7  -6   3    4.77    0.12
   7  -6   3    4.88    0.15
  -8   6  -3    0.02    0.04
  -8   6  -3    0.02    0.03
   8  -6   3   -0.03    0.03
   8  -6   3    0.00    0.02
   8  -6   3   -0.03    0.04
   8  -6   3    0.04    0.03
   8  -6   3    0.04    0.02
  -9   6  -3   24.06    0.54
   9  -6   3   23.73    0.51
   9  -6   3   23.88    0.43
   9  -6   3   24.24    0.50
   9  -6   3   24.53    0.45
   9  -6   3   24.41    0.54
 -10   6  -3    2.60    0.14
  10  -6   3    2.94    0.13
  10  -6   3    2.43    0.14
 -11   6  -3    7.06    0.25
  11  -6   3    7.03    0.26
  11  -6   3    6.97    0.24
 -12   6  -3    0.15    0.08
  12  -6   3    0.12    0.07
  12   5  -3   14.70    0.39
  12   5  -3   13.85    0.40
 -12  -5   3   13.95    0.40
  11   5  -3    4.20    0.19
  11   5  -3    3.92    0.17
 -11  -5   3    4.22    0.19
  10   5  -3    1.36    0.10
  10   5  -3    1.37    0.11
 -10  -5   3    1.61    0.06
 -10  -5   3    1.53    0.11
   9   5  -3    0.44    0.07
   9   5  -3    0.39    0.06
  -9  -5   3    0.48    0.07
  -9  -5   3    0.41    0.04
   8   5  -3    3.30    0.14
   8   5  -3    3.43    0.14
  -8  -5   3    3.33    0.14
  -8  -5   3    3.39    0.11
  -8  -5   3    3.57    0.15
   7   5  -3    1.09    0.08
   7   5  -3    1.26    0.08
  -7  -5   3    1.36    0.07
  -7  -5   3    1.25    0.09
  -7  -5   3    1.33    0.09
   6   5  -3    0.21    0.04
   6   5  -3    0.25    0.05
  -6  -5   3    0.25    0.04
  -6  -5   3    0.19    0.04
  -6  -5   3    0.25    0.04
   5   5  -3    0.06    0.03
   5   5  -3    0.11    0.03
   5   5  -3    0.09    0.03
  -5  -5   3    0.14    0.02
  -5  -5   3    0.10    0.03
  -5  -5   3    0.11    0.03
   4   5  -3    9.17    0.21
   4   5  -3    8.88    0.22
   4   5  -3    8.70    0.23
  -4  -5   3    9.06    0.21
  -4  -5   3    9.04    0.18
  -4  -5   3    8.77    0.22
  -4  -5   3    9.34    0.23
   3   5  -3    5.56    0.16
   3   5  -3    5.62    0.14
   3   5  -3    5.44    0.15
  -3  -5   3    5.78    0.16
  -3  -5   3    5.80    0.13
  -3  -5   3    5.56    0.16
  -3  -5   3    5.52    0.15
   2   5  -3    9.50    0.20
   2   5  -3    9.36    0.23
   2   5  -3    9.77    0.22
  -2  -5   3    9.51    0.20
  -2  -5   3    9.81    0.23
  -2  -5   3    9.75    0.22
  -2  -5   3    9.69    0.22
   1   5  -3    9.91    0.23
   1   5  -3   10.01    0.20
   1   5  -3   10.40    0.23
  -1  -5   3   10.20    0.22
  -1  -5   3   10.06    0.22
  -1  -5   3    9.82    0.22
  -1  -5   3    9.97    0.23
   0   5  -3   16.35    0.30
   0   5  -3   16.57    0.33
   0   5  -3   16.28    0.33
   0   5  -3   16.70    0.33
   0   5  -3   16.29    0.33
   0  -5   3   16.35    0.33
   0  -5   3   16.61    0.33
   0  -5   3   16.37    0.34
   0  -5   3   16.36    0.33
  -1   5  -3    6.25    0.15
  -1   5  -3    6.63    0.16
  -1   5  -3    6.47    0.12
  -1   5  -3    6.40    0.15
  -1   5  -3    6.32    0.15
   1  -5   3    6.52    0.15
   1  -5   3    6.14    0.16
   1  -5   3    6.56    0.16
   1  -5   3    6.35    0.15
   1  -5   3    6.07    0.16
  -2   5  -3   20.33    0.37
  -2   5  -3   20.66    0.38
  -2   5  -3   20.80    0.36
   2  -5   3   20.88    0.39
   2  -5   3   19.90    0.40
   2  -5   3   20.48    0.41
   2  -5   3   20.54    0.39
   2  -5   3   20.53    0.39
  -3   5  -3   15.49    0.26
  -3   5  -3   14.43    0.32
  -3   5  -3   15.36    0.26
  -3   5  -3   15.20    0.27
   3  -5   3   14.54    0.32
   3  -5   3   15.44    0.30
   3  -5   3   14.51    0.29
   3  -5   3   14.58    0.30
  -4   5  -3    0.84    0.04
  -4   5  -3    0.81    0.06
   4  -5   3    0.91    0.05
   4  -5   3    0.85    0.05
   4  -5   3    0.88    0.06
   4  -5   3    1.03    0.05
  -5   5  -3   11.67    0.24
  -5   5  -3   11.77    0.28
   5  -5   3   11.56    0.23
   5  -5   3   11.96    0.28
   5  -5   3   11.59    0.26
   5  -5   3   11.63    0.23
  -6   5  -3   51.98    1.01
  -6   5  -3   55.66    0.96
   6  -5   3   55.19    0.98
   6  -5   3   55.02    0.94
   6  -5   3   56.85    0.94
   6  -5   3   53.63    1.01
  -7   5  -3    0.34    0.04
  -7   5  -3    0.28    0.05
   7  -5   3    0.34    0.05
   7  -5   3    0.33    0.05
   7  -5   3    0.34    0.03
   7  -5   3    0.40    0.03
  -8   5  -3    8.12    0.24
  -8   5  -3    8.75    0.23
  -8   5  -3    8.22    0.21
   8  -5   3    8.61    0.17
   8  -5   3    8.64    0.25
   8  -5   3    8.91    0.17
   8  -5   3    8.31    0.22
   8  -5   3    8.63    0.22
  -9   5  -3    0.80    0.08
  -9   5  -3    0.73    0.07
  -9   5  -3    0.71    0.07
   9  -5   3    0.66    0.06
   9  -5   3    0.67    0.08
   9  -5   3    0.61    0.07
 -10   5  -3    7.59    0.24
 -10   5  -3    7.46    0.22
 -10   5  -3    7.31    0.22
  10  -5   3    7.53    0.22
  10  -5   3    7.17    0.22
  10  -5   3    7.65    0.24
 -11   5  -3    0.01    0.04
 -11   5  -3    0.01    0.04
  11  -5   3   -0.04    0.04
  11  -5   3    0.03    0.04
  11  -5   3   -0.03    0.04
  13   4  -3    0.70    0.09
  13   4  -3    0.61    0.10
 -13  -4   3    0.55    0.10
  12   4  -3   15.73    0.43
  12   4  -3   15.68    0.40
 -12  -4   3   15.80    0.42
  11   4  -3    0.37    0.07
  11   4  -3    0.43    0.07
 -11  -4   3    0.37    0.07
  10   4  -3    0.33    0.06
  10   4  -3    0.32    0.07
 -10  -4   3    0.30    0.06
   9   4  -3    1.88    0.12
   9   4  -3    1.62    0.10
  -9  -4   3    1.68    0.11
  -9  -4   3    1.60    0.11
  -9  -4   3    1.77    0.06
   8   4  -3    5.88    0.19
   8   4  -3    5.69    0.19
  -8  -4   3    5.95    0.19
  -8  -4   3    5.97    0.19
  -8  -4   3    5.90    0.15
   7   4  -3    6.02    0.18
   7   4  -3    5.87    0.19
  -7  -4   3    5.96    0.15
  -7  -4   3    5.96    0.18
  -7  -4   3    6.28    0.19
   6   4  -3    9.11    0.23
   6   4  -3    9.33    0.24
   6   4  -3    9.26    0.23
  -6  -4   3    9.44    0.23
  -6  -4   3    8.95    0.23
  -6  -4   3    9.14    0.21
   5   4  -3    1.93    0.09
   5   4  -3    1.61    0.08
   5   4  -3    1.82    0.08
  -5  -4   3    1.95    0.05
  -5  -4   3    1.78    0.08
  -5  -4   3    1.81    0.08
  -5  -4   3    1.86    0.08
  -5  -4   3    1.84    0.08
   4   4  -3    0.63    0.05
   4   4  -3    0.52    0.04
   4   4  -3    0.58    0.05
  -4  -4   3    0.65    0.05
  -4  -4   3    0.56    0.03
  -4  -4   3    0.57    0.05
  -4  -4   3    0.62    0.05
  -4  -4   3    0.54    0.05
   3   4  -3   43.77    0.80
   3   4  -3   44.07    0.80
   3   4  -3   44.73    0.79
  -3  -4   3   44.71    0.80
  -3  -4   3   45.73    0.79
  -3  -4   3   44.31    0.76
  -3  -4   3   42.96    0.79
   2   4  -3    0.63    0.05
   2   4  -3    0.52    0.04
   2   4  -3    0.47    0.03
  -2  -4   3    0.52    0.04
  -2  -4   3    0.50    0.03
  -2  -4   3    0.54    0.04
   1   4  -3   82.53    1.37
   1   4  -3   82.87    1.40
   1   4  -3   79.43    1.39
  -1  -4   3   78.68    1.39
  -1  -4   3   83.70    1.41
  -1  -4   3   81.23    1.38
  -1  -4   3   80.25    1.39
   0   4  -3   35.52    0.62
   0   4  -3   35.39    0.61
   0   4  -3   33.73    0.59
   0   4  -3   34.21    0.62
   0  -4   3   35.33    0.63
   0  -4   3   33.00    0.61
   0  -4   3   34.48    0.62
  -1   4  -3   57.49    1.01
  -1   4  -3   57.72    0.98
  -1   4  -3   58.10    1.00
  -1   4  -3   59.47    1.00
  -1   4  -3   58.17    1.00
   1  -4   3   57.43    1.02
   1  -4   3   59.06    1.00
   1  -4   3   59.64    1.00
   1  -4   3   58.29    1.01
   1  -4   3   56.54    1.01
  -2   4  -3   18.38    0.32
  -2   4  -3   18.22    0.36
  -2   4  -3   18.14    0.33
   2  -4   3   18.02    0.35
   2  -4   3   18.98    0.34
   2  -4   3   18.16    0.35
   2  -4   3   18.24    0.34
   2  -4   3   18.66    0.37
  -3   4  -3   74.20    1.23
  -3   4  -3   71.70    1.27
   3  -4   3   73.46    1.28
   3  -4   3   73.42    1.24
   3  -4   3   74.26    1.25
   3  -4   3   71.36    1.25
  -4   4  -3   48.25    0.84
   4  -4   3   48.54    0.83
   4  -4   3   48.76    0.88
   4  -4   3   48.72    0.85
   4  -4   3   48.65    0.83
  -5   4  -3    0.15    0.03
  -5   4  -3    0.17    0.03
   5  -4   3    0.14    0.02
   5  -4   3    0.12    0.03
   5  -4   3    0.18    0.02
   5  -4   3    0.13    0.03
  -6   4  -3   37.13    0.67
  -6   4  -3   35.38    0.67
  -6   4  -3   35.21    0.69
   6  -4   3   36.78    0.70
   6  -4   3   37.42    0.62
   6  -4   3   36.31    0.67
   6  -4   3   37.33    0.62
  -7   4  -3   20.80    0.43
  -7   4  -3   22.42    0.46
  -7   4  -3   21.53    0.43
   7  -4   3   21.80    0.44
   7  -4   3   21.85    0.46
  -8   4  -3   20.53    0.42
  -8   4  -3   20.08    0.42
  -8   4  -3   19.84    0.44
   8  -4   3   19.84    0.42
   8  -4   3   20.51    0.44
  -9   4  -3    2.23    0.11
  -9   4  -3    2.11    0.10
  -9   4  -3    2.27    0.11
   9  -4   3    2.15    0.11
   9  -4   3    2.40    0.12
   9  -4   3    2.22    0.11
 -10   4  -3    2.48    0.13
 -10   4  -3    2.35    0.12
 -10   4  -3    2.52    0.12
  10  -4   3    2.41    0.12
  10  -4   3    2.26    0.12
  10  -4   3    2.35    0.12
 -11   4  -3    2.04    0.12
 -11   4  -3    1.98    0.12
 -11   4  -3    1.98    0.11
  11  -4   3    1.82    0.11
  11  -4   3    1.85    0.12
  11  -4   3    2.12    0.12
 -12   4  -3    0.74    0.09
  12  -4   3    0.78    0.09
 -13   4  -3    2.89    0.15
  13  -4   3    2.92    0.16
  13   3  -3    1.13    0.13
  13   3  -3    1.36    0.11
 -13  -3   3    1.46    0.12
  12   3  -3    1.92    0.13
  12   3  -3    1.96    0.12
 -12  -3   3    2.11    0.14
  11   3  -3    7.09    0.22
  11   3  -3    7.21    0.25
 -11  -3   3    7.14    0.25
  10   3  -3    0.21    0.06
  10   3  -3    0.29    0.05
 -10  -3   3    0.20    0.06
   9   3  -3    6.35    0.21
   9   3  -3    5.92    0.19
  -9  -3   3    6.03    0.20
  -9  -3   3    5.77    0.20
   8   3  -3    5.51    0.18
   8   3  -3    5.18    0.17
  -8  -3   3    5.37    0.12
  -8  -3   3    5.36    0.12
  -8  -3   3    5.14    0.18
  -8  -3   3    4.95    0.17
   7   3  -3   79.35    1.37
   7   3  -3   77.43    1.38
  -7  -3   3   76.38    1.37
  -7  -3   3   76.98    1.32
  -7  -3   3   75.50    1.38
  -7  -3   3   77.44    1.32
   6   3  -3   25.13    0.50
   6   3  -3   26.24    0.49
   6   3  -3   25.57    0.51
   6   3  -3   25.21    0.50
  -6  -3   3   24.66    0.50
  -6  -3   3   25.51    0.51
  -6  -3   3   25.92    0.45
  -6  -3   3   25.10    0.47
  -6  -3   3   26.04    0.47
   5   3  -3    0.13    0.03
   5   3  -3    0.09    0.02
   5   3  -3    0.12    0.03
   5   3  -3    0.10    0.03
  -5  -3   3    0.15    0.03
  -5  -3   3    0.14    0.02
  -5  -3   3    0.09    0.02
  -5  -3   3    0.12    0.03
  -5  -3   3    0.16    0.03
  -5  -3   3    0.12    0.03
   4   3  -3    0.01    0.02
   4   3  -3    0.02    0.02
   4   3  -3    0.03    0.02
  -4  -3   3    0.08    0.02
  -4  -3   3    0.01    0.02
  -4  -3   3    0.03    0.02
  -4  -3   3    0.06    0.02
  -4  -3   3    0.03    0.01
   3   3  -3   83.40    1.44
   3   3  -3   83.66    1.45
   3   3  -3   86.86    1.46
  -3  -3   3   85.46    1.44
  -3  -3   3   83.52    1.42
  -3  -3   3   83.65    1.45
  -3  -3   3   84.89    1.45
   2   3  -3    0.78    0.04
   2   3  -3    0.87    0.05
   2   3  -3    0.84    0.05
  -2  -3   3    0.86    0.05
  -2  -3   3    0.81    0.05
  -2  -3   3    0.75    0.04
  -2  -3   3    0.82    0.04
   1   3  -3   42.56    0.74
   1   3  -3   42.94    0.75
   1   3  -3   42.46    0.73
  -1  -3   3   42.48    0.75
  -1  -3   3   41.08    0.74
  -1  -3   3   43.63    0.74
  -1  -3   3   41.41    0.74
   0   3  -3   32.30    0.56
   0   3  -3   31.22    0.57
   0   3  -3   32.03    0.56
   0   3  -3   31.41    0.55
   0  -3   3   31.79    0.57
   0  -3   3   31.52    0.57
   0  -3   3   32.03    0.56
  -1   3  -3   32.99    0.56
  -1   3  -3   32.59    0.58
  -1   3  -3   32.09    0.57
  -1   3  -3   33.72    0.57
  -1   3  -3   32.84    0.57
   1  -3   3   32.84    0.58
   1  -3   3   31.60    0.57
   1  -3   3   33.01    0.58
   1  -3   3   32.58    0.57
   1  -3   3   31.68    0.58
  -2   3  -3    5.52    0.11
  -2   3  -3    5.46    0.11
  -2   3  -3    5.46    0.14
  -2   3  -3    5.58    0.11
   2  -3   3    5.65    0.12
   2  -3   3    5.61    0.12
   2  -3   3    5.57    0.12
   2  -3   3    5.55    0.14
  -3   3  -3  147.58    2.62
  -3   3  -3  149.10    2.57
   3  -3   3  153.79    2.62
   3  -3   3  157.13    2.59
   3  -3   3  153.15    2.63
   3  -3   3  154.49    2.57
  -4   3  -3   20.31    0.41
  -4   3  -3   20.66    0.38
  -4   3  -3   20.69    0.38
   4  -3   3   20.63    0.41
   4  -3   3   20.15    0.38
   4  -3   3   20.98    0.36
   4  -3   3   21.08    0.36
  -5   3  -3    6.71    0.16
  -5   3  -3    6.59    0.18
  -5   3  -3    6.73    0.16
   5  -3   3    6.70    0.16
   5  -3   3    6.78    0.18
   5  -3   3    6.85    0.13
  -6   3  -3    2.80    0.10
  -6   3  -3    2.95    0.11
  -6   3  -3    2.81    0.10
   6  -3   3    3.08    0.10
   6  -3   3    2.88    0.11
  -7   3  -3    0.02    0.03
  -7   3  -3    0.09    0.03
  -7   3  -3    0.05    0.03
   7  -3   3    0.09    0.03
   7  -3   3    0.00    0.03
  -8   3  -3    0.69    0.06
  -8   3  -3    0.69    0.06
  -8   3  -3    0.64    0.07
   8  -3   3    0.67    0.06
   8  -3   3    0.66    0.06
  -9   3  -3    7.84    0.22
  -9   3  -3    7.83    0.22
  -9   3  -3    7.95    0.22
   9  -3   3    7.52    0.21
   9  -3   3    7.48    0.22
 -10   3  -3   10.59    0.28
 -10   3  -3   11.05    0.29
 -10   3  -3   10.92    0.28
  10  -3   3   10.99    0.29
  10  -3   3   11.23    0.29
  10  -3   3   10.83    0.28
 -11   3  -3    2.23    0.12
 -11   3  -3    2.46    0.13
  11  -3   3    2.43    0.13
  11  -3   3    2.15    0.12
 -12   3  -3    2.38    0.14
  12  -3   3    2.42    0.13
  12  -3   3    2.50    0.14
 -13   3  -3    2.57    0.15
  13  -3   3    2.69    0.16
  13   2  -3    0.00    0.05
  13   2  -3   -0.02    0.04
 -13  -2   3    0.06    0.05
  12   2  -3    1.22    0.09
  12   2  -3    1.20    0.11
 -12  -2   3    1.17    0.11
  11   2  -3    0.03    0.04
  11   2  -3    0.08    0.04
 -11  -2   3    0.09    0.05
  10   2  -3    6.34    0.22
  10   2  -3    6.73    0.20
 -10  -2   3    6.73    0.22
   9   2  -3    2.16    0.12
   9   2  -3    2.24    0.10
  -9  -2   3    2.38    0.12
  -9  -2   3    2.17    0.12
   8   2  -3    0.02    0.02
   8   2  -3    0.04    0.03
  -8  -2   3    0.04    0.03
  -8  -2   3    0.02    0.03
   7   2  -3    1.52    0.08
   7   2  -3    1.56    0.09
  -7  -2   3    1.57    0.05
  -7  -2   3    1.65    0.06
  -7  -2   3    1.74    0.09
  -7  -2   3    1.62    0.05
  -7  -2   3    1.54    0.08
   6   2  -3   13.23    0.30
   6   2  -3   13.05    0.28
   6   2  -3   13.05    0.28
   6   2  -3   13.16    0.28
  -6  -2   3   13.16    0.25
  -6  -2   3   13.40    0.30
  -6  -2   3   12.94    0.25
  -6  -2   3   13.25    0.26
   5   2  -3    3.81    0.12
   5   2  -3    3.81    0.11
   5   2  -3    3.77    0.12
   5   2  -3    3.94    0.12
  -5  -2   3    3.88    0.12
  -5  -2   3    3.79    0.10
  -5  -2   3    3.96    0.09
  -5  -2   3    4.02    0.10
  -5  -2   3    3.90    0.12
   4   2  -3   33.54    0.61
   4   2  -3   32.75    0.61
   4   2  -3   33.93    0.60
   4   2  -3   33.83    0.61
  -4  -2   3   32.88    0.59
  -4  -2   3   33.08    0.58
  -4  -2   3   34.01    0.60
  -4  -2   3   33.10    0.61
  -4  -2   3   33.53    0.59
   3   2  -3  233.45    3.86
   3   2  -3  230.59    3.83
   3   2  -3  230.71    3.85
   3   2  -3  225.89    3.92
  -3  -2   3  221.12    3.84
  -3  -2   3  222.33    3.82
  -3  -2   3  230.64    3.92
  -3  -2   3  227.45    3.84
  -3  -2   3  211.59    3.85
   2   2  -3   16.64    0.31
   2   2  -3   16.13    0.32
  -2  -2   3   16.30    0.30
  -2  -2   3   17.21    0.32
  -2  -2   3   16.31    0.31
  -2  -2   3   16.85    0.31
   1   2  -3   25.55    0.45
   1   2  -3   25.47    0.45
   1   2  -3   26.05    0.46
  -1  -2   3   25.01    0.46
  -1  -2   3   25.51    0.45
  -1  -2   3   24.10    0.45
  -1  -2   3   25.67    0.45
   0   2  -3   15.40    0.28
   0   2  -3   15.15    0.27
   0   2  -3   15.13    0.28
   0   2  -3   15.01    0.28
   0  -2   3   15.30    0.29
   0  -2   3   15.36    0.28
   0  -2   3   13.48    0.32
   0  -2   3   15.78    0.28
   0  -2   3   15.44    0.27
  -1   2  -3   -0.03    0.01
  -1   2  -3   -0.03    0.01
  -1   2  -3    0.03    0.01
  -1   2  -3    0.03    0.01
   1  -2   3   -0.03    0.01
   1  -2   3   -0.01    0.01
   1  -2   3    0.02    0.01
   1  -2   3   -0.03    0.01
  -2   2  -3    0.33    0.02
  -2   2  -3    0.36    0.01
  -2   2  -3    0.34    0.03
  -2   2  -3    0.36    0.02
   2  -2   3    0.34    0.02
   2  -2   3    0.31    0.03
   2  -2   3    0.30    0.02
   2  -2   3    0.33    0.02
  -3   2  -3  110.72    1.91
  -3   2  -3  110.49    1.90
  -3   2  -3  110.50    1.90
   3  -2   3  112.66    1.90
   3  -2   3  112.76    1.90
   3  -2   3  113.11    1.90
   3  -2   3  114.27    1.91
  -4   2  -3   22.47    0.42
  -4   2  -3   22.44    0.42
   4  -2   3   23.33    0.43
   4  -2   3   23.20    0.39
   4  -2   3   22.55    0.41
  -5   2  -3    6.40    0.16
  -5   2  -3    6.18    0.15
  -5   2  -3    6.15    0.15
   5  -2   3    6.40    0.16
  -6   2  -3    0.13    0.03
  -6   2  -3    0.04    0.02
  -6   2  -3    0.08    0.03
   6  -2   3    0.08    0.03
  -7   2  -3   25.31    0.50
  -7   2  -3   25.46    0.50
  -7   2  -3   25.68    0.50
   7  -2   3   26.13    0.50
  -8   2  -3   11.48    0.27
  -8   2  -3   11.28    0.27
  -8   2  -3   11.42    0.28
   8  -2   3   12.54    0.28
  -9   2  -3   12.05    0.29
  -9   2  -3   12.25    0.29
  -9   2  -3   12.05    0.30
   9  -2   3   12.05    0.29
   9  -2   3   12.52    0.23
 -10   2  -3    0.05    0.04
 -10   2  -3    0.01    0.04
 -10   2  -3    0.03    0.03
  10  -2   3    0.01    0.02
  10  -2   3    0.03    0.02
  10  -2   3    0.08    0.04
  10  -2   3    0.02    0.04
 -11   2  -3   15.93    0.38
 -11   2  -3   15.84    0.39
  11  -2   3   16.96    0.41
  11  -2   3   16.06    0.31
 -12   2  -3    0.04    0.05
 -12   2  -3    0.04    0.04
  12  -2   3    0.07    0.05
  12  -2   3    0.06    0.02
 -13   2  -3    5.49    0.22
  13  -2   3    5.38    0.22
  13   1  -3    0.28    0.08
  13   1  -3    0.18    0.05
 -13  -1   3    0.10    0.06
  12   1  -3    4.64    0.21
  12   1  -3    4.76    0.17
 -12  -1   3    4.83    0.20
  11   1  -3    1.94    0.10
  11   1  -3    2.11    0.13
 -11  -1   3    1.83    0.12
  10   1  -3   14.32    0.37
  10   1  -3   13.81    0.32
 -10  -1   3   14.02    0.36
   9   1  -3    0.52    0.06
   9   1  -3    0.53    0.07
  -9  -1   3    0.44    0.07
  -9  -1   3    0.49    0.07
   8   1  -3   19.47    0.43
   8   1  -3   19.33    0.40
  -8  -1   3   19.18    0.43
  -8  -1   3   20.30    0.44
  -8  -1   3   19.49    0.43
   7   1  -3   26.22    0.51
   7   1  -3   27.08    0.54
   7   1  -3   26.95    0.51
  -7  -1   3   26.89    0.54
  -7  -1   3   27.67    0.49
  -7  -1   3   26.63    0.54
   6   1  -3   28.68    0.53
   6   1  -3   28.46    0.56
   6   1  -3   28.35    0.53
  -6  -1   3   28.81    0.55
  -6  -1   3   29.15    0.56
  -6  -1   3   29.04    0.51
  -6  -1   3   28.59    0.49
  -6  -1   3   28.14    0.49
   5   1  -3    1.85    0.07
   5   1  -3    2.04    0.08
   5   1  -3    1.98    0.08
   5   1  -3    2.01    0.07
  -5  -1   3    1.92    0.06
  -5  -1   3    1.86    0.06
  -5  -1   3    2.05    0.08
  -5  -1   3    2.02    0.08
  -5  -1   3    1.97    0.06
   4   1  -3    0.10    0.02
   4   1  -3    0.14    0.02
   4   1  -3    0.07    0.02
   4   1  -3    0.14    0.02
  -4  -1   3    0.10    0.02
  -4  -1   3    0.17    0.03
  -4  -1   3    0.14    0.02
   3   1  -3   30.98    0.55
   3   1  -3   30.57    0.55
   3   1  -3   30.47    0.55
   3   1  -3   30.84    0.54
  -3  -1   3   30.80    0.54
  -3  -1   3   30.47    0.53
  -3  -1   3   30.51    0.54
  -3  -1   3   30.32    0.55
  -3  -1   3   30.45    0.54
   2   1  -3   21.04    0.37
   2   1  -3   20.37    0.38
   2   1  -3   20.72    0.38
   2   1  -3   19.62    0.38
  -2  -1   3   21.08    0.38
  -2  -1   3   21.07    0.37
  -2  -1   3   20.71    0.37
  -2  -1   3   20.65    0.37
  -2  -1   3   20.51    0.37
   1   1  -3   12.82    0.24
   1   1  -3   12.66    0.24
   1   1  -3   12.52    0.24
  -1  -1   3   12.61    0.23
  -1  -1   3   12.51    0.23
  -1  -1   3   12.08    0.24
  -1  -1   3   12.86    0.23
   0   1  -3   53.53    0.89
   0   1  -3   52.82    0.89
   0   1  -3   53.99    0.89
   0   1  -3   53.25    0.89
   0  -1   3   49.74    0.89
   0  -1   3   51.19    0.89
   0  -1   3   53.58    0.90
  -1   1  -3    1.99    0.05
  -1   1  -3    2.07    0.05
  -1   1  -3    2.01    0.05
  -1   1  -3    2.00    0.04
  -1   1  -3    2.11    0.05
   1  -1   3    2.01    0.06
   1  -1   3    2.12    0.06
   1  -1   3    1.89    0.05
   1  -1   3    2.04    0.05
   1  -1   3    1.98    0.04
  -2   1  -3   57.29    0.98
  -2   1  -3   58.97    0.97
  -2   1  -3   57.81    0.99
  -2   1  -3   59.71    0.98
   2  -1   3   57.91    0.99
   2  -1   3   57.89    0.98
   2  -1   3   57.07    0.98
   2  -1   3   58.74    0.97
  -3   1  -3    2.78    0.08
  -3   1  -3    2.69    0.08
  -3   1  -3    2.67    0.07
   3  -1   3    2.70    0.06
   3  -1   3    2.68    0.08
   3  -1   3    2.65    0.06
  -4   1  -3    0.04    0.02
  -4   1  -3    0.00    0.01
  -4   1  -3    0.01    0.01
   4  -1   3    0.01    0.01
   4  -1   3    0.00    0.01
   4  -1   3   -0.02    0.01
  -5   1  -3    1.81    0.06
  -5   1  -3    1.62    0.06
  -5   1  -3    1.54    0.07
   5  -1   3    1.58    0.04
   5  -1   3    1.61    0.06
  -6   1  -3    0.19    0.04
  -6   1  -3    0.27    0.03
  -6   1  -3    0.16    0.03
   6  -1   3    0.14    0.03
   6  -1   3    0.17    0.02
   6  -1   3    0.21    0.02
  -7   1  -3    6.30    0.18
  -7   1  -3    6.60    0.17
  -7   1  -3    6.22    0.17
   7  -1   3    6.45    0.13
   7  -1   3    6.73    0.13
   7  -1   3    6.70    0.17
  -8   1  -3    5.26    0.15
  -8   1  -3    5.21    0.16
  -8   1  -3    5.06    0.16
   8  -1   3    5.43    0.12
   8  -1   3    5.29    0.15
   8  -1   3    5.22    0.12
  -9   1  -3    2.99    0.11
  -9   1  -3    2.84    0.12
  -9   1  -3    2.99    0.12
   9  -1   3    3.07    0.11
   9  -1   3    2.98    0.08
   9  -1   3    2.99    0.08
 -10   1  -3    0.20    0.05
 -10   1  -3    0.15    0.05
  10  -1   3    0.16    0.03
 -11   1  -3    0.26    0.06
 -11   1  -3    0.24    0.05
  11  -1   3    0.17    0.06
  11  -1   3    0.21    0.03
 -12   1  -3    3.51    0.17
 -12   1  -3    3.65    0.16
  12  -1   3    3.72    0.18
  12  -1   3    3.74    0.11
 -13   1  -3    3.03    0.16
  13  -1   3    2.97    0.17
  13   0  -3    0.20    0.05
  13   0  -3    0.31    0.08
 -13   0   3    0.20    0.07
  12   0  -3    0.11    0.04
  12   0  -3    0.02    0.06
 -12   0   3    0.13    0.06
  11   0  -3    0.50    0.08
  11   0  -3    0.60    0.06
 -11   0   3    0.51    0.08
  10   0  -3    0.39    0.07
  10   0  -3    0.32    0.04
 -10   0   3    0.47    0.07
   9   0  -3    1.33    0.07
   9   0  -3    1.31    0.09
  -9   0   3    1.32    0.09
  -9   0   3    1.22    0.09
   8   0  -3   20.99    0.48
   8   0  -3   21.31    0.41
   8   0  -3   20.61    0.45
  -8   0   3   20.25    0.45
  -8   0   3   21.16    0.41
  -8   0   3   21.41    0.45
   7   0  -3    0.01    0.02
   7   0  -3    0.02    0.02
   7   0  -3    0.02    0.02
  -7   0   3    0.01    0.02
  -7   0   3   -0.01    0.02
  -7   0   3    0.02    0.02
   6   0  -3   60.15    1.07
   6   0  -3   60.49    1.04
   6   0  -3   59.72    1.03
  -6   0   3   58.47    1.06
  -6   0   3   57.80    1.07
  -6   0   3   61.27    1.03
   5   0  -3   -0.01    0.02
   5   0  -3   -0.01    0.01
   5   0  -3    0.01    0.01
  -5   0   3    0.01    0.02
  -5   0   3    0.02    0.02
  -5   0   3   -0.01    0.02
   4   0  -3   18.50    0.34
   4   0  -3   18.51    0.36
   4   0  -3   18.48    0.34
  -4   0   3   18.57    0.36
  -4   0   3   18.39    0.34
  -4   0   3   18.43    0.32
  -4   0   3   18.27    0.32
   3   0  -3    1.16    0.06
   3   0  -3    1.17    0.05
   3   0  -3    1.17    0.05
   3   0  -3    1.15    0.05
  -3   0   3    1.09    0.06
  -3   0   3    1.15    0.05
  -3   0   3    1.20    0.05
  -3   0   3    1.15    0.05
   2   0  -3  165.27    2.83
   2   0  -3  162.47    2.83
   2   0  -3  168.97    2.81
   2   0  -3  163.37    2.85
  -2   0   3  164.88    2.86
  -2   0   3  167.27    2.87
  -2   0   3  163.14    2.85
  -2   0   3  159.16    2.81
  -2   0   3  170.83    2.82
   1   0  -3    0.05    0.01
   1   0  -3    0.08    0.01
   1   0  -3    0.07    0.01
   1   0  -3    0.09    0.01
  -1   0   3    0.06    0.01
  -1   0   3    0.04    0.01
  -1   0   3    0.08    0.01
  -1   0   3    0.10    0.01
  -1   0   3    0.06    0.01
   0   0  -3    0.41    0.02
   0   0  -3    0.39    0.02
   0   0  -3    0.37    0.02
   0   0  -3    0.43    0.01
   0   0  -3    0.40    0.02
   0   0   3    0.33    0.02
   0   0   3    0.33    0.02
   0   0   3    0.36    0.01
   0   0   3    0.35    0.02
  -1   0  -3    0.11    0.02
  -1   0  -3    0.13    0.01
  -1   0  -3    0.12    0.01
  -1   0  -3    0.09    0.01
   1   0   3    0.11    0.01
   1   0   3    0.09    0.01
   1   0   3    0.11    0.01
   1   0   3    0.10    0.01
  -2   0  -3   15.69    0.27
  -2   0  -3   15.58    0.27
  -2   0  -3   15.03    0.28
  -2   0  -3   15.51    0.27
   2   0   3   15.90    0.28
   2   0   3   15.27    0.28
   2   0   3   15.56    0.27
   2   0   3   15.32    0.28
  -3   0  -3    0.16    0.02
  -3   0  -3    0.12    0.02
   3   0   3    0.14    0.02
   3   0   3    0.15    0.01
   3   0   3    0.15    0.01
  -4   0  -3    2.91    0.08
  -4   0  -3    2.85    0.09
   4   0   3    3.01    0.07
   4   0   3    2.98    0.07
   4   0   3    2.92    0.08
  -5   0  -3    0.04    0.02
  -5   0  -3    0.00    0.01
   5   0   3    0.03    0.01
   5   0   3    0.01    0.02
   5   0   3    0.03    0.01
  -6   0  -3   31.82    0.59
  -6   0  -3   31.33    0.56
  -6   0  -3   30.09    0.57
   6   0   3   31.00    0.54
   6   0   3   30.71    0.54
   6   0   3   30.59    0.56
  -7   0  -3    0.07    0.02
  -7   0  -3    0.04    0.02
  -7   0  -3    0.05    0.03
   7   0   3    0.11    0.02
   7   0   3    0.08    0.02
   7   0   3    0.07    0.02
  -8   0  -3    4.68    0.15
  -8   0  -3    4.54    0.15
   8   0   3    4.54    0.12
   8   0   3    4.50    0.12
   8   0   3    4.71    0.13
  -9   0  -3    0.96    0.08
  -9   0  -3    1.03    0.07
   9   0   3    1.02    0.05
   9   0   3    1.04    0.06
   9   0   3    1.07    0.05
 -10   0  -3    0.04    0.04
 -10   0  -3   -0.01    0.04
  10   0   3    0.07    0.03
 -11   0  -3    0.11    0.05
 -11   0  -3    0.06    0.05
  11   0   3    0.13    0.03
  11   0   3    0.10    0.05
 -12   0  -3   64.59    1.25
 -12   0  -3   66.14    1.24
  12   0   3   65.49    1.16
  12   0   3   66.50    1.26
 -13   0  -3    0.09    0.05
  13   0   3    0.16    0.06
  13   0   3    0.07    0.03
  13  -1  -3    0.50    0.09
  13  -1  -3    0.53    0.06
 -13   1   3    0.47    0.09
  12  -1  -3    6.10    0.23
  12  -1  -3    6.04    0.18
 -12   1   3    6.30    0.24
  11  -1  -3    0.38    0.05
  11  -1  -3    0.40    0.07
 -11   1   3    0.42    0.07
  10  -1  -3    7.56    0.19
  10  -1  -3    7.98    0.24
 -10   1   3    7.46    0.24
   9  -1  -3    2.94    0.13
   9  -1  -3    3.00    0.10
  -9   1   3    3.07    0.14
  -9   1   3    2.88    0.11
   8  -1  -3    9.10    0.20
   8  -1  -3    9.40    0.25
   8  -1  -3    8.98    0.20
  -8   1   3    8.96    0.24
  -8   1   3    9.49    0.25
  -8   1   3    9.52    0.22
   7  -1  -3    5.12    0.13
   7  -1  -3    4.81    0.15
   7  -1  -3    4.82    0.12
  -7   1   3    5.17    0.16
  -7   1   3    5.20    0.16
  -7   1   3    5.07    0.14
   6  -1  -3   71.65    1.23
   6  -1  -3   71.04    1.23
   6  -1  -3   73.71    1.27
  -6   1   3   70.33    1.27
  -6   1   3   72.39    1.24
  -6   1   3   72.44    1.26
   5  -1  -3    0.07    0.02
   5  -1  -3    0.03    0.02
   5  -1  -3    0.03    0.01
  -5   1   3    0.15    0.03
  -5   1   3    0.07    0.02
   4  -1  -3   33.49    0.58
   4  -1  -3   32.73    0.58
   4  -1  -3   33.07    0.60
  -4   1   3   32.87    0.59
   3  -1  -3   21.07    0.37
   3  -1  -3   20.74    0.39
   3  -1  -3   20.59    0.37
  -3   1   3   21.21    0.36
  -3   1   3   21.18    0.36
  -3   1   3   20.66    0.38
   2  -1  -3   62.92    1.05
   2  -1  -3   62.65    1.05
   2  -1  -3   59.81    1.05
  -2   1   3   61.91    1.06
  -2   1   3   60.59    1.04
  -2   1   3   63.37    1.05
  -2   1   3   62.86    1.06
  -2   1   3   63.05    1.04
   1  -1  -3    4.98    0.10
   1  -1  -3    4.71    0.10
   1  -1  -3    4.61    0.10
   1  -1  -3    4.74    0.10
  -1   1   3    4.55    0.10
  -1   1   3    4.62    0.10
  -1   1   3    4.60    0.10
  -1   1   3    4.28    0.10
  -1   1   3    4.64    0.10
   0  -1  -3   19.75    0.35
   0  -1  -3   20.24    0.35
   0  -1  -3   19.93    0.34
   0  -1  -3   18.83    0.34
   0   1   3   19.29    0.35
   0   1   3   18.77    0.35
   0   1   3   20.08    0.34
   0   1   3   19.74    0.35
  -1  -1  -3   18.43    0.35
  -1  -1  -3   20.54    0.34
  -1  -1  -3   19.84    0.36
  -1  -1  -3   19.80    0.35
  -1  -1  -3   20.67    0.36
   1   1   3   20.73    0.36
   1   1   3   20.76    0.36
   1   1   3   19.90    0.36
   1   1   3   20.52    0.35
  -2  -1  -3  170.93    3.03
  -2  -1  -3  172.41    2.96
  -2  -1  -3  174.50    2.99
  -2  -1  -3  172.53    2.97
  -2  -1  -3  174.51    2.97
   2   1   3  175.88    2.98
   2   1   3  189.53    2.99
   2   1   3  173.29    2.99
   2   1   3  169.88    3.00
  -3  -1  -3   30.55    0.52
  -3  -1  -3   29.03    0.54
  -3  -1  -3   30.46    0.52
  -3  -1  -3   31.23    0.53
   3   1   3   30.90    0.53
   3   1   3   30.78    0.53
   3   1   3   30.52    0.53
   3   1   3   30.48    0.53
  -4  -1  -3    0.13    0.03
  -4  -1  -3    0.18    0.01
  -4  -1  -3    0.13    0.01
   4   1   3    0.11    0.02
   4   1   3    0.17    0.02
   4   1   3    0.15    0.02
  -5  -1  -3    3.12    0.10
  -5  -1  -3    3.13    0.09
   5   1   3    3.19    0.08
   5   1   3    3.17    0.09
   5   1   3    3.28    0.09
  -6  -1  -3    0.08    0.02
  -6  -1  -3    0.06    0.03
   6   1   3    0.08    0.02
   6   1   3    0.10    0.02
   6   1   3    0.04    0.02
  -7  -1  -3    1.93    0.09
  -7  -1  -3    2.04    0.08
   7   1   3    2.07    0.07
   7   1   3    2.11    0.07
   7   1   3    2.14    0.07
  -8  -1  -3   15.32    0.34
  -8  -1  -3   15.89    0.36
   8   1   3   15.55    0.30
   8   1   3   15.52    0.31
   8   1   3   15.23    0.31
  -9  -1  -3    5.52    0.17
  -9  -1  -3    5.84    0.19
   9   1   3    5.41    0.15
 -10  -1  -3    1.60    0.11
 -10  -1  -3    1.84    0.10
  10   1   3    1.56    0.08
 -11  -1  -3    0.88    0.08
 -11  -1  -3    1.03    0.10
  11   1   3    0.92    0.10
  11   1   3    0.95    0.07
 -12  -1  -3    1.56    0.11
 -12  -1  -3    1.61    0.12
  12   1   3    1.36    0.09
  12   1   3    1.31    0.12
 -13  -1  -3    0.19    0.07
 -13  -1  -3    0.28    0.07
  13   1   3    0.20    0.04
  13   1   3    0.18    0.06
  13  -2  -3    4.54    0.21
  13  -2  -3    4.61    0.15
 -13   2   3    4.41    0.20
  12  -2  -3    1.32    0.08
  12  -2  -3    1.34    0.11
 -12   2   3    1.40    0.12
  11  -2  -3    2.68    0.10
  11  -2  -3    2.66    0.14
 -11   2   3    2.69    0.14
  10  -2  -3    2.25    0.08
  10  -2  -3    2.17    0.12
 -10   2   3    2.11    0.12
   9  -2  -3   18.57    0.42
   9  -2  -3   18.96    0.37
  -9   2   3   18.86    0.43
  -9   2   3   19.05    0.40
   8  -2  -3    0.21    0.03
   8  -2  -3    0.28    0.03
   8  -2  -3    0.21    0.04
  -8   2   3    0.18    0.04
  -8   2   3    0.17    0.04
   7  -2  -3   23.75    0.45
   7  -2  -3   25.95    0.46
   7  -2  -3   25.00    0.50
  -7   2   3   25.09    0.49
  -7   2   3   25.14    0.51
   6  -2  -3   10.55    0.21
   6  -2  -3   10.93    0.21
   6  -2  -3   11.00    0.25
  -6   2   3   10.68    0.24
  -6   2   3   10.46    0.25
   5  -2  -3    4.09    0.10
   5  -2  -3    4.24    0.12
   5  -2  -3    4.27    0.10
  -5   2   3    3.99    0.13
  -5   2   3    4.26    0.12
   4  -2  -3    3.45    0.08
   4  -2  -3    3.47    0.08
   4  -2  -3    3.53    0.10
  -4   2   3    3.24    0.10
  -4   2   3    3.55    0.11
   3  -2  -3   63.53    1.08
   3  -2  -3   63.07    1.07
   3  -2  -3   63.55    1.07
  -3   2   3   64.93    1.09
  -3   2   3   62.39    1.06
  -3   2   3   63.25    1.06
  -3   2   3   62.75    1.10
   2  -2  -3   54.14    0.93
   2  -2  -3   54.02    0.92
   2  -2  -3   53.66    0.92
   2  -2  -3   53.85    0.92
   2  -2  -3   54.77    0.92
  -2   2   3   53.49    0.93
  -2   2   3   55.30    0.91
  -2   2   3   53.32    0.91
  -2   2   3   55.17    0.94
   1  -2  -3    8.33    0.17
   1  -2  -3    7.94    0.16
   1  -2  -3    8.45    0.17
   1  -2  -3    8.26    0.16
   1  -2  -3    8.16    0.17
  -1   2   3    8.02    0.17
  -1   2   3    8.29    0.16
  -1   2   3    8.43    0.17
  -1   2   3    8.37    0.16
  -1   2   3    8.70    0.16
   0  -2  -3   39.05    0.68
   0  -2  -3   41.32    0.69
   0  -2  -3   39.03    0.68
   0  -2  -3   40.86    0.69
   0   2   3   41.33    0.70
   0   2   3   40.70    0.69
   0   2   3   38.29    0.69
   0   2   3   40.10    0.69
  -1  -2  -3    3.17    0.08
  -1  -2  -3    3.37    0.08
  -1  -2  -3    3.04    0.07
   1   2   3    3.12    0.08
   1   2   3    3.15    0.07
   1   2   3    3.01    0.08
  -2  -2  -3    1.49    0.05
  -2  -2  -3    1.47    0.05
  -2  -2  -3    1.46    0.05
  -2  -2  -3    1.50    0.05
  -2  -2  -3    1.45    0.05
   2   2   3    1.38    0.05
   2   2   3    1.44    0.04
   2   2   3    1.52    0.05
   2   2   3    1.48    0.05
  -3  -2  -3   13.65    0.26
  -3  -2  -3   13.95    0.26
  -3  -2  -3   13.78    0.26
  -3  -2  -3   13.35    0.27
  -3  -2  -3   13.67    0.26
   3   2   3   13.36    0.27
   3   2   3   13.85    0.27
   3   2   3   13.19    0.26
   3   2   3   13.46    0.24
  -4  -2  -3   10.88    0.21
  -4  -2  -3   10.62    0.23
  -4  -2  -3   11.11    0.22
  -4  -2  -3   10.66    0.21
   4   2   3   10.56    0.22
   4   2   3   11.06    0.20
   4   2   3   11.09    0.22
   4   2   3   10.53    0.22
  -5  -2  -3   35.38    0.60
  -5  -2  -3   34.47    0.60
  -5  -2  -3   35.54    0.63
  -5  -2  -3   35.20    0.65
   5   2   3   35.45    0.63
   5   2   3   34.20    0.63
   5   2   3   34.79    0.60
  -6  -2  -3    9.16    0.21
  -6  -2  -3    9.17    0.22
   6   2   3    9.11    0.20
   6   2   3    9.08    0.18
   6   2   3    9.06    0.20
  -7  -2  -3    4.44    0.15
  -7  -2  -3    4.53    0.14
   7   2   3    4.71    0.10
   7   2   3    4.55    0.13
   7   2   3    4.56    0.13
  -8  -2  -3    7.18    0.20
  -8  -2  -3    7.23    0.21
   8   2   3    7.18    0.18
  -9  -2  -3    2.32    0.11
  -9  -2  -3    2.35    0.12
   9   2   3    2.32    0.10
 -10  -2  -3    0.02    0.04
 -10  -2  -3    0.06    0.04
  10   2   3    0.05    0.03
 -11  -2  -3    0.04    0.04
 -11  -2  -3    0.01    0.04
  11   2   3    0.01    0.04
  11   2   3    0.08    0.03
 -12  -2  -3    7.27    0.24
 -12  -2  -3    7.24    0.25
  12   2   3    7.04    0.26
  12   2   3    7.17    0.21
 -13  -2  -3    0.07    0.05
 -13  -2  -3    0.10    0.05
  13   2   3    0.06    0.04
  13   2   3    0.05    0.06
  13  -3  -3    1.27    0.12
  13  -3  -3    1.57    0.08
 -13   3   3    1.46    0.12
  12  -3  -3    0.60    0.05
  12  -3  -3    0.76    0.09
 -12   3   3    0.51    0.08
  11  -3  -3    3.13    0.15
  11  -3  -3    3.11    0.10
 -11   3   3    2.89    0.15
  10  -3  -3    1.22    0.09
  10  -3  -3    1.36    0.06
 -10   3   3    1.25    0.10
 -10   3   3    1.22    0.09
   9  -3  -3    5.19    0.14
   9  -3  -3    6.43    0.18
   9  -3  -3    5.45    0.18
  -9   3   3    5.58    0.19
  -9   3   3    5.21    0.17
   8  -3  -3    1.02    0.05
   8  -3  -3    1.19    0.05
   8  -3  -3    1.14    0.08
  -8   3   3    1.12    0.08
  -8   3   3    1.18    0.08
   7  -3  -3    4.68    0.15
   7  -3  -3    4.88    0.12
   7  -3  -3    4.91    0.11
  -7   3   3    4.74    0.15
  -7   3   3    4.63    0.16
   6  -3  -3   17.93    0.36
   6  -3  -3   17.74    0.33
   6  -3  -3   17.86    0.33
  -6   3   3   17.71    0.37
  -6   3   3   17.19    0.38
   5  -3  -3    0.60    0.03
   5  -3  -3    0.54    0.04
   5  -3  -3    0.54    0.03
  -5   3   3    0.40    0.04
  -5   3   3    0.49    0.05
   4  -3  -3    0.15    0.02
   4  -3  -3    0.12    0.02
   4  -3  -3    0.11    0.03
   4  -3  -3    0.14    0.03
  -4   3   3    0.13    0.03
  -4   3   3    0.14    0.03
   3  -3  -3   96.50    1.68
   3  -3  -3   95.67    1.63
   3  -3  -3   95.60    1.61
   3  -3  -3   96.21    1.60
  -3   3   3   96.46    1.59
  -3   3   3   93.61    1.59
  -3   3   3   94.71    1.63
  -3   3   3   94.64    1.63
   2  -3  -3   39.31    0.68
   2  -3  -3   39.29    0.68
   2  -3  -3   40.27    0.68
   2  -3  -3   38.60    0.68
  -2   3   3   39.44    0.67
  -2   3   3   38.01    0.69
  -2   3   3   39.53    0.67
  -2   3   3   39.21    0.69
   1  -3  -3    1.21    0.05
   1  -3  -3    1.26    0.05
   1  -3  -3    1.39    0.05
   1  -3  -3    1.31    0.05
   1  -3  -3    1.37    0.04
  -1   3   3    1.32    0.05
  -1   3   3    1.17    0.04
  -1   3   3    1.28    0.05
   0  -3  -3    1.65    0.05
   0  -3  -3    1.70    0.05
   0  -3  -3    1.59    0.06
   0  -3  -3    1.78    0.06
   0   3   3    1.67    0.05
   0   3   3    1.67    0.06
   0   3   3    1.65    0.05
  -1  -3  -3   68.09    1.14
  -1  -3  -3   68.50    1.15
  -1  -3  -3   67.50    1.14
  -1  -3  -3   67.53    1.15
   1   3   3   67.14    1.14
   1   3   3   67.10    1.15
   1   3   3   65.03    1.15
  -2  -3  -3   38.06    0.66
  -2  -3  -3   37.71    0.66
  -2  -3  -3   39.38    0.66
   2   3   3   36.96    0.67
   2   3   3   36.66    0.66
   2   3   3   37.80    0.64
  -3  -3  -3    1.38    0.05
  -3  -3  -3    1.28    0.06
  -3  -3  -3    1.25    0.05
  -3  -3  -3    1.38    0.06
  -3  -3  -3    1.45    0.06
   3   3   3    1.36    0.06
   3   3   3    1.34    0.04
   3   3   3    1.34    0.06
   3   3   3    1.34    0.06
  -4  -3  -3    0.55    0.04
  -4  -3  -3    0.54    0.03
  -4  -3  -3    0.56    0.04
  -4  -3  -3    0.62    0.02
  -4  -3  -3    0.55    0.04
  -4  -3  -3    0.58    0.04
   4   3   3    0.53    0.04
   4   3   3    0.55    0.04
   4   3   3    0.56    0.04
   4   3   3    0.59    0.02
  -5  -3  -3   29.52    0.52
  -5  -3  -3   28.66    0.51
  -5  -3  -3   28.33    0.54
  -5  -3  -3   28.63    0.54
   5   3   3   28.63    0.54
   5   3   3   28.65    0.48
   5   3   3   29.76    0.53
   5   3   3   28.48    0.54
  -6  -3  -3    0.41    0.03
  -6  -3  -3    0.39    0.03
  -6  -3  -3    0.36    0.05
  -6  -3  -3    0.44    0.04
   6   3   3    0.46    0.05
   6   3   3    0.38    0.04
   6   3   3    0.36    0.04
  -7  -3  -3    9.33    0.17
  -7  -3  -3    9.41    0.23
  -7  -3  -3    9.41    0.24
  -7  -3  -3    9.83    0.18
   7   3   3    9.04    0.22
   7   3   3    8.77    0.28
  -8  -3  -3    0.45    0.05
  -8  -3  -3    0.37    0.05
   8   3   3    0.39    0.05
  -9  -3  -3   22.53    0.49
  -9  -3  -3   22.61    0.47
   9   3   3   22.16    0.46
 -10  -3  -3    1.45    0.09
 -10  -3  -3    1.52    0.11
  10   3   3    1.38    0.09
 -11  -3  -3    0.05    0.04
 -11  -3  -3    0.01    0.04
  11   3   3    0.07    0.04
  11   3   3    0.04    0.04
 -12  -3  -3   -0.01    0.04
 -12  -3  -3   -0.03    0.04
  12   3   3    0.02    0.03
  12   3   3    0.02    0.05
 -13  -3  -3    0.87    0.11
 -13  -3  -3    1.20    0.12
  13   3   3    0.82    0.11
  13   3   3    0.91    0.09
  13  -4  -3    6.61    0.25
  13  -4  -3    6.76    0.17
  13  -4  -3    6.57    0.25
 -13   4   3    6.84    0.26
  12  -4  -3    8.47    0.20
  12  -4  -3    8.64    0.27
  12  -4  -3    8.43    0.28
 -12   4   3    8.26    0.28
  11  -4  -3    0.32    0.06
  11  -4  -3    0.34    0.07
  11  -4  -3    0.40    0.04
 -11   4   3    0.39    0.08
 -11   4   3    0.36    0.07
  10  -4  -3    0.55    0.04
  10  -4  -3    0.61    0.07
  10  -4  -3    0.61    0.08
 -10   4   3    0.61    0.08
 -10   4   3    0.53    0.07
   9  -4  -3   10.10    0.29
   9  -4  -3   10.55    0.27
   9  -4  -3   10.66    0.22
  -9   4   3   10.74    0.29
  -9   4   3   10.30    0.27
   8  -4  -3    1.79    0.06
   8  -4  -3    1.94    0.10
   8  -4  -3    1.72    0.09
   8  -4  -3    1.79    0.06
  -8   4   3    1.42    0.09
  -8   4   3    1.67    0.10
   7  -4  -3    4.29    0.11
   7  -4  -3    4.31    0.11
   7  -4  -3    4.18    0.14
   7  -4  -3    4.19    0.15
  -7   4   3    4.16    0.14
  -7   4   3    4.36    0.15
   6  -4  -3   41.21    0.72
   6  -4  -3   41.68    0.72
   6  -4  -3   41.06    0.75
   6  -4  -3   41.72    0.78
  -6   4   3   41.89    0.77
  -6   4   3   40.78    0.78
   5  -4  -3    0.47    0.05
   5  -4  -3    0.54    0.03
   5  -4  -3    0.54    0.03
   5  -4  -3    0.47    0.04
  -5   4   3    0.53    0.05
  -5   4   3    0.54    0.05
   4  -4  -3   11.38    0.23
   4  -4  -3   11.34    0.22
   4  -4  -3   11.52    0.23
   4  -4  -3   11.26    0.25
  -4   4   3   10.80    0.25
  -4   4   3   11.31    0.25
   3  -4  -3    1.07    0.05
   3  -4  -3    1.01    0.05
   3  -4  -3    0.99    0.04
   3  -4  -3    0.96    0.04
  -3   4   3    1.08    0.03
  -3   4   3    0.96    0.03
  -3   4   3    0.96    0.05
  -3   4   3    1.06    0.05
   2  -4  -3   10.67    0.23
   2  -4  -3   10.94    0.22
   2  -4  -3   10.97    0.22
   2  -4  -3   10.67    0.22
   2  -4  -3   10.79    0.21
  -2   4   3   10.94    0.21
  -2   4   3   10.85    0.23
  -2   4   3   11.19    0.21
   1  -4  -3   65.13    1.11
   1  -4  -3   65.14    1.12
   1  -4  -3   65.69    1.12
   1  -4  -3   64.60    1.09
   1  -4  -3   65.20    1.12
  -1   4   3   63.05    1.10
  -1   4   3   64.93    1.11
  -1   4   3   64.31    1.12
  -1   4   3   65.23    1.10
   0  -4  -3   42.40    0.74
   0  -4  -3   42.35    0.72
   0  -4  -3   41.20    0.75
   0  -4  -3   41.60    0.74
   0   4   3   42.53    0.74
   0   4   3   42.25    0.74
   0   4   3   43.25    0.75
  -1  -4  -3    0.47    0.03
  -1  -4  -3    0.43    0.03
  -1  -4  -3    0.40    0.03
  -1  -4  -3    0.42    0.03
   1   4   3    0.40    0.03
   1   4   3    0.45    0.04
   1   4   3    0.44    0.03
  -2  -4  -3   17.21    0.33
  -2  -4  -3   16.95    0.34
  -2  -4  -3   17.73    0.34
  -2  -4  -3   17.70    0.34
   2   4   3   17.75    0.35
   2   4   3   17.17    0.31
   2   4   3   17.83    0.34
  -3  -4  -3    0.53    0.04
  -3  -4  -3    0.61    0.04
  -3  -4  -3    0.66    0.04
  -3  -4  -3    0.56    0.05
  -3  -4  -3    0.52    0.04
   3   4   3    0.57    0.04
   3   4   3    0.62    0.03
  -4  -4  -3    0.06    0.01
  -4  -4  -3    0.00    0.02
  -4  -4  -3    0.02    0.02
  -4  -4  -3    0.00    0.01
  -4  -4  -3    0.01    0.02
  -4  -4  -3    0.02    0.02
   4   4   3    0.02    0.02
   4   4   3    0.03    0.01
   4   4   3    0.00    0.02
  -5  -4  -3   30.56    0.58
  -5  -4  -3   30.20    0.56
  -5  -4  -3   31.17    0.57
  -5  -4  -3   31.27    0.58
  -5  -4  -3   30.37    0.56
   5   4   3   30.95    0.57
   5   4   3   29.90    0.58
   5   4   3   30.80    0.58
  -6  -4  -3  106.38    1.81
  -6  -4  -3  106.41    1.77
  -6  -4  -3  104.06    1.80
  -6  -4  -3  101.33    1.77
   6   4   3  103.98    1.79
   6   4   3  104.51    1.80
   6   4   3  103.00    1.80
  -7  -4  -3    2.76    0.11
  -7  -4  -3    2.90    0.08
  -7  -4  -3    2.76    0.08
  -7  -4  -3    2.96    0.12
   7   4   3    2.82    0.11
  -8  -4  -3    3.52    0.09
  -8  -4  -3    3.63    0.09
  -8  -4  -3    3.51    0.13
  -8  -4  -3    3.57    0.14
   8   4   3    3.61    0.13
  -9  -4  -3   11.70    0.30
  -9  -4  -3   11.57    0.29
   9   4   3   11.74    0.29
 -10  -4  -3    0.94    0.08
 -10  -4  -3    0.94    0.09
  10   4   3    1.02    0.08
 -11  -4  -3    2.02    0.12
 -11  -4  -3    2.13    0.13
  11   4   3    2.17    0.14
  11   4   3    2.23    0.12
 -12  -4  -3    0.52    0.08
 -12  -4  -3    0.66    0.10
  12   4   3    0.50    0.09
  12   4   3    0.49    0.07
 -13  -4  -3    0.02    0.05
 -13  -4  -3    0.12    0.06
  13   4   3    0.08    0.06
  13   4   3    0.08    0.04
  12  -5  -3    3.18    0.17
  12  -5  -3    3.23    0.10
  12  -5  -3    3.71    0.17
 -12   5   3    3.32    0.17
  11  -5  -3    0.05    0.05
  11  -5  -3    0.09    0.03
  11  -5  -3    0.07    0.04
 -11   5   3    0.01    0.04
 -11   5   3    0.07    0.05
  10  -5  -3    0.01    0.04
  10  -5  -3    0.01    0.04
  10  -5  -3    0.12    0.03
 -10   5   3   -0.01    0.04
 -10   5   3    0.04    0.04
   9  -5  -3    4.09    0.15
   9  -5  -3    4.04    0.16
   9  -5  -3    4.16    0.11
  -9   5   3    3.82    0.16
  -9   5   3    4.31    0.16
   8  -5  -3    7.19    0.20
   8  -5  -3    6.90    0.16
   8  -5  -3    6.91    0.16
   8  -5  -3    6.63    0.21
  -8   5   3    6.81    0.21
  -8   5   3    6.84    0.21
   7  -5  -3    0.01    0.02
   7  -5  -3    0.02    0.02
   7  -5  -3    0.01    0.02
   7  -5  -3    0.02    0.03
  -7   5   3    0.04    0.03
  -7   5   3    0.00    0.03
   6  -5  -3    4.20    0.11
   6  -5  -3    4.19    0.13
   6  -5  -3    4.33    0.11
   6  -5  -3    3.87    0.14
  -6   5   3    3.99    0.14
  -6   5   3    3.85    0.14
   5  -5  -3    1.09    0.07
   5  -5  -3    0.90    0.05
   5  -5  -3    0.90    0.05
   5  -5  -3    1.02    0.05
  -5   5   3    1.02    0.07
  -5   5   3    0.79    0.06
   4  -5  -3   10.39    0.24
   4  -5  -3   10.19    0.21
   4  -5  -3   10.04    0.21
   4  -5  -3   10.29    0.21
  -4   5   3   10.26    0.24
  -4   5   3    9.72    0.24
   3  -5  -3    0.03    0.02
   3  -5  -3    0.03    0.02
   3  -5  -3    0.01    0.01
   3  -5  -3    0.02    0.01
  -3   5   3    0.01    0.01
  -3   5   3    0.06    0.01
  -3   5   3    0.01    0.02
   2  -5  -3    1.05    0.06
   2  -5  -3    1.10    0.05
   2  -5  -3    0.98    0.05
   2  -5  -3    1.05    0.05
  -2   5   3    1.06    0.04
  -2   5   3    0.99    0.05
  -2   5   3    1.08    0.04
   1  -5  -3   14.80    0.30
   1  -5  -3   14.17    0.29
   1  -5  -3   14.88    0.26
   1  -5  -3   14.07    0.29
   1  -5  -3   14.75    0.30
  -1   5   3   14.45    0.28
  -1   5   3   14.37    0.29
  -1   5   3   14.69    0.28
  -1   5   3   14.87    0.29
   0  -5  -3    1.76    0.07
   0  -5  -3    1.81    0.07
   0  -5  -3    1.76    0.05
   0  -5  -3    1.81    0.07
   0   5   3    1.67    0.06
   0   5   3    1.68    0.07
   0   5   3    1.76    0.07
  -1  -5  -3    3.63    0.11
  -1  -5  -3    3.42    0.10
  -1  -5  -3    3.38    0.09
  -1  -5  -3    3.62    0.11
   1   5   3    3.50    0.09
   1   5   3    3.74    0.11
   1   5   3    3.53    0.11
  -2  -5  -3   70.90    1.23
  -2  -5  -3   69.54    1.21
  -2  -5  -3   71.54    1.23
   2   5   3   71.66    1.23
   2   5   3   70.10    1.23
   2   5   3   70.33    1.20
  -3  -5  -3    0.06    0.02
  -3  -5  -3    0.10    0.02
  -3  -5  -3    0.04    0.02
  -3  -5  -3    0.13    0.03
   3   5   3    0.06    0.01
   3   5   3    0.06    0.02
   3   5   3    0.05    0.02
  -4  -5  -3   19.63    0.40
  -4  -5  -3   20.11    0.39
  -4  -5  -3   20.48    0.40
  -4  -5  -3   20.52    0.41
  -4  -5  -3   20.13    0.39
   4   5   3   19.85    0.35
   4   5   3   19.92    0.41
   4   5   3   20.22    0.40
  -5  -5  -3    0.03    0.02
  -5  -5  -3   -0.01    0.02
  -5  -5  -3    0.02    0.02
  -5  -5  -3    0.05    0.02
  -5  -5  -3    0.03    0.02
   5   5   3    0.00    0.02
   5   5   3    0.04    0.03
  -6  -5  -3   64.67    1.14
  -6  -5  -3   64.65    1.16
  -6  -5  -3   66.03    1.17
   6   5   3   65.67    1.16
   6   5   3   65.08    1.17
  -7  -5  -3    0.02    0.03
  -7  -5  -3    0.01    0.02
  -7  -5  -3    0.04    0.03
   7   5   3    0.02    0.03
  -8  -5  -3    8.26    0.24
  -8  -5  -3    8.38    0.19
  -8  -5  -3    8.51    0.23
   8   5   3    7.98    0.23
  -9  -5  -3   14.35    0.27
  -9  -5  -3   13.98    0.34
  -9  -5  -3   14.30    0.36
   9   5   3   14.68    0.35
 -10  -5  -3    3.92    0.16
 -10  -5  -3    4.20    0.18
  10   5   3    4.19    0.18
  10   5   3    4.30    0.17
 -11  -5  -3    0.05    0.05
 -11  -5  -3    0.13    0.05
  11   5   3    0.03    0.04
  11   5   3    0.03    0.05
 -12  -5  -3   23.87    0.55
 -12  -5  -3   24.68    0.58
  12   5   3   23.92    0.58
  12   5   3   24.24    0.55
 -13  -5  -3    2.79    0.17
 -13  -5  -3    2.41    0.15
  13   5   3    2.79    0.17
  12  -6  -3   21.87    0.42
  12  -6  -3   21.32    0.53
 -12   6   3   21.74    0.53
  11  -6  -3    2.92    0.17
  11  -6  -3    2.98    0.09
  11  -6  -3    2.92    0.15
 -11   6   3    2.70    0.15
 -11   6   3    2.83    0.15
  10  -6  -3    0.50    0.04
  10  -6  -3    0.35    0.06
  10  -6  -3    0.50    0.07
 -10   6   3    0.62    0.08
 -10   6   3    0.34    0.07
   9  -6  -3   24.85    0.55
   9  -6  -3   24.83    0.46
   9  -6  -3   25.13    0.52
  -9   6   3   25.53    0.55
  -9   6   3   23.99    0.54
   8  -6  -3    0.05    0.02
   8  -6  -3    0.01    0.03
   8  -6  -3    0.02    0.03
  -8   6   3   -0.01    0.03
  -8   6   3    0.01    0.03
   7  -6  -3    0.64    0.07
   7  -6  -3    0.51    0.04
   7  -6  -3    0.59    0.05
   7  -6  -3    0.51    0.04
  -7   6   3    0.64    0.07
  -7   6   3    0.61    0.07
   6  -6  -3    2.81    0.12
   6  -6  -3    2.95    0.10
   6  -6  -3    2.76    0.09
   6  -6  -3    2.87    0.09
  -6   6   3    2.89    0.12
  -6   6   3    2.95    0.12
   5  -6  -3    6.96    0.16
   5  -6  -3    6.51    0.19
   5  -6  -3    6.70    0.16
   5  -6  -3    7.38    0.17
  -5   6   3    6.61    0.19
   4  -6  -3   22.13    0.41
   4  -6  -3   21.16    0.44
   4  -6  -3   21.21    0.39
   4  -6  -3   21.55    0.41
  -4   6   3   21.22    0.44
   3  -6  -3    1.58    0.05
   3  -6  -3    1.66    0.07
   3  -6  -3    1.53    0.07
   3  -6  -3    1.65    0.07
   3  -6  -3    1.58    0.07
  -3   6   3    1.55    0.05
  -3   6   3    1.47    0.05
  -3   6   3    1.43    0.07
   2  -6  -3   41.97    0.77
   2  -6  -3   43.88    0.77
   2  -6  -3   42.33    0.76
   2  -6  -3   41.45    0.77
   2  -6  -3   42.41    0.72
  -2   6   3   41.81    0.75
  -2   6   3   43.03    0.78
  -2   6   3   43.19    0.75
   1  -6  -3   36.97    0.63
   1  -6  -3   37.25    0.68
   1  -6  -3   36.79    0.68
   1  -6  -3   36.15    0.67
  -1   6   3   36.90    0.68
  -1   6   3   36.71    0.66
  -1   6   3   38.04    0.67
  -1   6   3   36.75    0.66
   0  -6  -3    1.99    0.08
   0  -6  -3    2.09    0.08
   0  -6  -3    2.03    0.06
   0  -6  -3    2.08    0.09
   0   6   3    2.10    0.08
   0   6   3    2.23    0.08
   0   6   3    1.88    0.08
  -1  -6  -3    3.11    0.10
  -1  -6  -3    3.15    0.11
  -1  -6  -3    3.09    0.08
   1   6   3    3.18    0.11
   1   6   3    3.03    0.10
   1   6   3    3.00    0.09
  -2  -6  -3   13.61    0.31
  -2  -6  -3   13.83    0.30
  -2  -6  -3   13.83    0.27
  -2  -6  -3   14.07    0.30
   2   6   3   14.07    0.27
   2   6   3   13.81    0.31
   2   6   3   13.86    0.30
  -3  -6  -3    1.41    0.07
  -3  -6  -3    1.54    0.06
  -3  -6  -3    1.53    0.07
  -3  -6  -3    1.57    0.08
   3   6   3    1.42    0.05
   3   6   3    1.55    0.08
   3   6   3    1.54    0.07
  -4  -6  -3    1.49    0.07
  -4  -6  -3    1.47    0.07
  -4  -6  -3    1.51    0.08
  -4  -6  -3    1.51    0.08
   4   6   3    1.46    0.08
   4   6   3    1.46    0.08
   4   6   3    1.41    0.05
  -5  -6  -3   25.59    0.49
  -5  -6  -3   24.98    0.50
  -5  -6  -3   24.73    0.49
   5   6   3   25.89    0.50
   5   6   3   24.84    0.51
  -6  -6  -3    3.54    0.12
  -6  -6  -3    3.71    0.13
  -6  -6  -3    3.67    0.13
   6   6   3    3.71    0.14
  -7  -6  -3    0.07    0.03
  -7  -6  -3    0.12    0.04
  -7  -6  -3    0.04    0.03
   7   6   3    0.04    0.03
  -8  -6  -3    0.43    0.05
  -8  -6  -3    0.47    0.07
  -8  -6  -3    0.42    0.06
   8   6   3    0.40    0.06
  -9  -6  -3   18.44    0.36
  -9  -6  -3   18.36    0.42
  -9  -6  -3   18.17    0.43
   9   6   3   18.41    0.43
 -10  -6  -3    2.11    0.07
 -10  -6  -3    1.96    0.12
 -10  -6  -3    2.08    0.12
  10   6   3    1.92    0.12
  10   6   3    2.04    0.12
 -11  -6  -3    1.02    0.10
 -11  -6  -3    0.87    0.10
  11   6   3    0.89    0.09
  11   6   3    0.77    0.10
 -12  -6  -3    7.44    0.27
 -12  -6  -3    7.55    0.26
  12   6   3    7.40    0.25
  12   6   3    7.31    0.27
  12  -7  -3   -0.01    0.05
  12  -7  -3    0.00    0.02
 -12   7   3    0.04    0.05
 -12   7   3   -0.04    0.05
  11  -7  -3    1.08    0.11
  11  -7  -3    1.22    0.06
 -11   7   3    1.36    0.12
 -11   7   3    1.17    0.11
  10  -7  -3    0.05    0.05
  10  -7  -3    0.01    0.02
 -10   7   3    0.03    0.04
 -10   7   3    0.02    0.05
   9  -7  -3   39.70    0.72
   9  -7  -3   38.94    0.80
  -9   7   3   39.02    0.80
  -9   7   3   40.36    0.80
   8  -7  -3    2.22    0.12
   8  -7  -3    2.49    0.15
   8  -7  -3    2.23    0.09
  -8   7   3    2.25    0.13
   7  -7  -3    5.78    0.19
   7  -7  -3    5.74    0.15
   7  -7  -3    5.92    0.16
  -7   7   3    5.99    0.20
   6  -7  -3    0.66    0.05
   6  -7  -3    0.72    0.07
   6  -7  -3    0.69    0.05
  -6   7   3    0.45    0.07
   5  -7  -3   13.31    0.29
   5  -7  -3   13.23    0.36
   5  -7  -3   13.05    0.31
   5  -7  -3   13.77    0.27
   4  -7  -3   14.27    0.32
   4  -7  -3   13.82    0.30
   4  -7  -3   14.16    0.30
   4  -7  -3   14.25    0.27
  -4   7   3   14.77    0.33
   3  -7  -3    0.21    0.04
   3  -7  -3    0.29    0.02
   3  -7  -3    0.16    0.03
   3  -7  -3    0.16    0.03
   3  -7  -3    0.26    0.04
  -3   7   3    0.11    0.04
  -3   7   3    0.18    0.03
  -3   7   3    0.18    0.03
   2  -7  -3    0.00    0.02
   2  -7  -3    0.04    0.02
   2  -7  -3    0.00    0.02
  -2   7   3    0.05    0.02
  -2   7   3    0.00    0.03
  -2   7   3   -0.01    0.02
   1  -7  -3    0.72    0.06
   1  -7  -3    0.96    0.06
   1  -7  -3    0.86    0.03
  -1   7   3    0.82    0.05
  -1   7   3    0.94    0.05
  -1   7   3    0.84    0.06
  -1   7   3    0.84    0.05
   0  -7  -3   16.41    0.35
   0  -7  -3   16.69    0.36
   0  -7  -3   16.47    0.30
   0  -7  -3   16.30    0.35
   0   7   3   16.65    0.35
   0   7   3   17.07    0.34
   0   7   3   17.14    0.34
  -1  -7  -3   -0.01    0.02
  -1  -7  -3    0.10    0.03
  -1  -7  -3    0.00    0.02
  -1  -7  -3    0.02    0.01
   1   7   3    0.06    0.03
   1   7   3    0.02    0.02
   1   7   3   -0.02    0.02
  -2  -7  -3   24.12    0.49
  -2  -7  -3   24.79    0.48
  -2  -7  -3   23.90    0.45
  -2  -7  -3   23.09    0.48
   2   7   3   24.84    0.49
   2   7   3   25.05    0.48
   2   7   3   24.62    0.45
  -3  -7  -3    1.79    0.09
  -3  -7  -3    1.81    0.09
  -3  -7  -3    2.02    0.09
  -3  -7  -3    2.12    0.08
   3   7   3    1.92    0.09
   3   7   3    1.96    0.07
   3   7   3    1.84    0.10
  -4  -7  -3    1.39    0.07
  -4  -7  -3    1.37    0.08
  -4  -7  -3    1.39    0.08
  -4  -7  -3    1.62    0.09
   4   7   3    1.44    0.09
   4   7   3    1.36    0.08
   4   7   3    1.40    0.05
  -5  -7  -3    8.47    0.22
  -5  -7  -3    8.48    0.22
  -5  -7  -3    9.02    0.23
   5   7   3    8.70    0.23
   5   7   3    8.77    0.24
  -6  -7  -3    8.87    0.23
  -6  -7  -3    9.28    0.23
  -6  -7  -3    8.80    0.24
   6   7   3    8.58    0.25
  -7  -7  -3    0.21    0.05
  -7  -7  -3    0.25    0.04
  -7  -7  -3    0.26    0.05
   7   7   3    0.35    0.06
  -8  -7  -3    1.41    0.09
  -8  -7  -3    1.36    0.08
  -8  -7  -3    1.34    0.10
   8   7   3    1.29    0.10
  -9  -7  -3   12.32    0.32
  -9  -7  -3   12.45    0.28
  -9  -7  -3   12.23    0.33
   9   7   3   12.30    0.33
   9   7   3   12.24    0.34
 -10  -7  -3    1.45    0.07
 -10  -7  -3    1.45    0.11
 -10  -7  -3    1.47    0.11
  10   7   3    1.06    0.10
  10   7   3    1.43    0.11
 -11  -7  -3    4.86    0.20
 -11  -7  -3    4.66    0.20
  11   7   3    4.65    0.20
  11   7   3    4.49    0.20
 -12  -7  -3    0.06    0.05
 -12  -7  -3    0.00    0.06
  12   7   3    0.03    0.06
  11  -8  -3    4.60    0.20
  11  -8  -3    4.50    0.13
 -11   8   3    4.40    0.20
  10  -8  -3    2.34    0.14
  10  -8  -3    2.36    0.09
 -10   8   3    2.38    0.15
   9  -8  -3   28.32    0.55
   9  -8  -3   28.50    0.62
  -9   8   3   29.25    0.64
   8  -8  -3   18.69    0.39
   8  -8  -3   20.08    0.46
  -8   8   3   20.01    0.47
   7  -8  -3    2.16    0.09
   7  -8  -3    2.08    0.11
  -7   8   3    1.75    0.11
   6  -8  -3    0.15    0.04
   6  -8  -3    0.16    0.03
  -6   8   3    0.16    0.05
   5  -8  -3  103.95    1.82
   5  -8  -3  101.36    1.79
  -5   8   3  104.69    1.83
   4  -8  -3   19.53    0.41
   4  -8  -3   19.74    0.42
  -4   8   3   19.48    0.34
  -4   8   3   19.34    0.43
  -4   8   3   19.79    0.34
   3  -8  -3    8.63    0.22
   3  -8  -3    8.32    0.23
  -3   8   3    8.36    0.23
  -3   8   3    8.66    0.19
  -3   8   3    8.67    0.19
   2  -8  -3    2.93    0.12
   2  -8  -3    2.82    0.11
  -2   8   3    3.02    0.10
  -2   8   3    2.99    0.12
   1  -8  -3    5.23    0.10
   1  -8  -3    5.07    0.16
   1  -8  -3    5.25    0.15
   1  -8  -3    4.87    0.16
  -1   8   3    5.36    0.16
  -1   8   3    5.48    0.15
   0  -8  -3   17.10    0.37
   0  -8  -3   16.89    0.30
   0  -8  -3   17.35    0.36
   0   8   3   16.79    0.35
   0   8   3   16.47    0.36
   0   8   3   16.42    0.35
  -1  -8  -3    4.72    0.11
  -1  -8  -3    4.89    0.15
  -1  -8  -3    4.83    0.15
  -1  -8  -3    4.61    0.16
   1   8   3    5.02    0.16
   1   8   3    4.76    0.15
   1   8   3    4.82    0.14
  -2  -8  -3    1.27    0.07
  -2  -8  -3    1.23    0.08
  -2  -8  -3    1.14    0.08
  -2  -8  -3    1.21    0.05
   2   8   3    1.22    0.07
   2   8   3    1.27    0.06
   2   8   3    1.18    0.08
  -3  -8  -3   19.67    0.44
  -3  -8  -3   19.69    0.42
  -3  -8  -3   20.27    0.39
  -3  -8  -3   19.51    0.42
   3   8   3   19.84    0.38
   3   8   3   20.41    0.42
   3   8   3   20.06    0.44
  -4  -8  -3   15.18    0.32
  -4  -8  -3   15.33    0.34
  -4  -8  -3   15.17    0.35
   4   8   3   14.83    0.29
   4   8   3   14.99    0.35
   4   8   3   15.07    0.36
  -5  -8  -3   15.27    0.36
  -5  -8  -3   15.42    0.35
  -5  -8  -3   15.66    0.34
   5   8   3   15.08    0.36
   5   8   3   15.48    0.37
  -6  -8  -3    4.86    0.17
  -6  -8  -3    4.87    0.16
  -6  -8  -3    5.20    0.17
   6   8   3    4.98    0.18
  -7  -8  -3    7.86    0.24
  -7  -8  -3    7.98    0.22
  -7  -8  -3    8.56    0.24
   7   8   3    8.28    0.26
  -8  -8  -3    1.94    0.10
  -8  -8  -3    1.85    0.12
  -8  -8  -3    2.24    0.12
   8   8   3    2.08    0.12
   8   8   3    2.07    0.13
  -9  -8  -3   13.20    0.35
  -9  -8  -3   13.63    0.31
  -9  -8  -3   14.01    0.36
   9   8   3   13.25    0.36
   9   8   3   13.26    0.37
 -10  -8  -3    3.42    0.17
 -10  -8  -3    3.29    0.16
 -10  -8  -3    3.67    0.13
  10   8   3    3.72    0.18
  10   8   3    3.71    0.18
 -11  -8  -3    1.48    0.12
 -11  -8  -3    1.58    0.12
 -11  -8  -3    1.63    0.07
  11   8   3    1.36    0.12
  11   8   3    1.59    0.13
  11  -9  -3    2.21    0.10
  11  -9  -3    2.12    0.14
 -11   9   3    2.22    0.15
  10  -9  -3    5.90    0.17
  10  -9  -3    5.74    0.22
 -10   9   3    5.80    0.23
   9  -9  -3    0.11    0.05
   9  -9  -3    0.03    0.03
  -9   9   3    0.08    0.06
   8  -9  -3   14.39    0.32
   8  -9  -3   14.61    0.38
  -8   9   3   14.21    0.38
   7  -9  -3    1.55    0.11
   7  -9  -3    1.62    0.09
  -7   9   3    1.78    0.12
   6  -9  -3    3.81    0.14
   6  -9  -3    3.86    0.16
  -6   9   3    3.84    0.17
   5  -9  -3    3.46    0.13
   5  -9  -3    3.29    0.14
  -5   9   3    3.22    0.15
   4  -9  -3   26.11    0.55
   4  -9  -3   26.45    0.54
  -4   9   3   26.49    0.47
  -4   9   3   27.38    0.56
  -4   9   3   26.14    0.47
   3  -9  -3    2.42    0.11
   3  -9  -3    2.55    0.12
  -3   9   3    2.44    0.09
  -3   9   3    2.36    0.12
   2  -9  -3    0.13    0.04
   2  -9  -3    0.17    0.04
  -2   9   3    0.11    0.04
  -2   9   3    0.22    0.04
   1  -9  -3    5.20    0.17
   1  -9  -3    5.05    0.17
  -1   9   3    5.30    0.15
  -1   9   3    5.10    0.16
   0  -9  -3    8.74    0.24
   0  -9  -3    8.99    0.23
   0  -9  -3    8.70    0.24
   0   9   3    8.74    0.22
   0   9   3    8.74    0.22
  -1  -9  -3    0.51    0.06
  -1  -9  -3    0.66    0.07
  -1  -9  -3    0.52    0.03
  -1  -9  -3    0.38    0.05
   1   9   3    0.50    0.05
   1   9   3    0.63    0.06
  -2  -9  -3   19.18    0.43
  -2  -9  -3   19.74    0.44
  -2  -9  -3   19.40    0.37
  -2  -9  -3   19.50    0.42
   2   9   3   18.76    0.44
   2   9   3   20.17    0.42
   2   9   3   19.71    0.39
  -3  -9  -3    5.75    0.18
  -3  -9  -3    5.25    0.14
  -3  -9  -3    5.11    0.19
  -3  -9  -3    5.31    0.18
   3   9   3    5.24    0.14
   3   9   3    5.18    0.17
  -4  -9  -3   18.77    0.42
  -4  -9  -3   18.81    0.43
  -4  -9  -3   19.24    0.38
   4   9   3   18.56    0.44
   4   9   3   19.14    0.42
  -5  -9  -3    6.12    0.20
  -5  -9  -3    5.98    0.17
  -5  -9  -3    5.57    0.19
   5   9   3    5.82    0.19
   5   9   3    5.90    0.21
  -6  -9  -3    0.89    0.08
  -6  -9  -3    0.82    0.07
  -6  -9  -3    1.01    0.08
   6   9   3    0.87    0.09
  -7  -9  -3    0.97    0.08
  -7  -9  -3    0.95    0.09
  -7  -9  -3    1.05    0.08
   7   9   3    0.95    0.09
   7   9   3    0.99    0.08
  -8  -9  -3   11.24    0.29
  -8  -9  -3   11.91    0.33
  -8  -9  -3   11.54    0.31
   8   9   3   12.14    0.32
   8   9   3   11.70    0.34
  -9  -9  -3    7.15    0.24
  -9  -9  -3    6.99    0.21
  -9  -9  -3    6.97    0.23
   9   9   3    6.90    0.24
   9   9   3    6.64    0.25
 -10  -9  -3    0.16    0.04
 -10  -9  -3    0.19    0.06
 -10  -9  -3    0.20    0.07
  10   9   3    0.20    0.07
  10   9   3    0.12    0.06
 -11  -9  -3    0.07    0.03
 -11  -9  -3    0.09    0.05
 -11  -9  -3    0.05    0.05
  11   9   3    0.11    0.06
  10 -10  -3    5.25    0.22
  10 -10  -3    4.99    0.16
 -10  10   3    5.19    0.22
   9 -10  -3    0.30    0.07
   9 -10  -3    0.30    0.05
  -9  10   3    0.32    0.08
   8 -10  -3    0.39    0.08
   8 -10  -3    0.51    0.06
  -8  10   3    0.41    0.08
   7 -10  -3    6.31    0.19
   7 -10  -3    6.07    0.22
  -7  10   3    6.34    0.23
   6 -10  -3    3.94    0.16
   6 -10  -3    4.12    0.15
  -6  10   3    3.98    0.17
   5 -10  -3    3.90    0.16
   5 -10  -3    3.56    0.14
  -5  10   3    3.50    0.16
   4 -10  -3    0.30    0.05
   4 -10  -3    0.18    0.05
  -4  10   3    0.30    0.03
  -4  10   3    0.32    0.06
   3 -10  -3    4.35    0.17
  -3  10   3    4.49    0.17
  -3  10   3    4.66    0.13
   2 -10  -3    1.02    0.08
   2 -10  -3    0.93    0.08
  -2  10   3    0.84    0.06
  -2  10   3    0.94    0.08
   1 -10  -3    0.48    0.07
   1 -10  -3    0.23    0.05
  -1  10   3    0.27    0.04
  -1  10   3    0.16    0.04
   0 -10  -3   34.31    0.69
   0 -10  -3   33.64    0.68
   0  10   3   34.59    0.66
   0  10   3   33.49    0.66
  -1 -10  -3    5.63    0.20
  -1 -10  -3    5.65    0.18
  -1 -10  -3    5.46    0.19
   1  10   3    5.24    0.17
   1  10   3    5.78    0.17
  -2 -10  -3    0.03    0.03
  -2 -10  -3    0.06    0.04
  -2 -10  -3    0.03    0.03
   2  10   3    0.02    0.03
   2  10   3    0.04    0.03
  -3 -10  -3    0.04    0.03
  -3 -10  -3    0.03    0.04
   3  10   3   -0.01    0.03
   3  10   3    0.03    0.03
  -4 -10  -3    5.36    0.15
  -4 -10  -3    5.26    0.18
  -4 -10  -3    5.28    0.19
   4  10   3    5.37    0.19
  -5 -10  -3    1.12    0.09
  -5 -10  -3    1.25    0.09
  -5 -10  -3    1.38    0.08
   5  10   3    1.35    0.11
   5  10   3    1.17    0.09
   5  10   3    1.19    0.08
  -6 -10  -3   16.70    0.41
  -6 -10  -3   16.70    0.40
  -6 -10  -3   16.64    0.38
   6  10   3   17.16    0.38
   6  10   3   17.01    0.43
  -7 -10  -3    4.52    0.18
  -7 -10  -3    3.90    0.15
  -7 -10  -3    4.22    0.17
   7  10   3    4.27    0.19
   7  10   3    4.23    0.16
  -8 -10  -3    0.07    0.04
  -8 -10  -3    0.12    0.05
  -8 -10  -3    0.08    0.05
   8  10   3    0.09    0.05
   8  10   3    0.07    0.05
  -9 -10  -3    7.97    0.27
  -9 -10  -3    7.46    0.23
  -9 -10  -3    7.72    0.25
   9  10   3    7.92    0.26
   9  10   3    7.92    0.28
 -10 -10  -3    0.94    0.11
 -10 -10  -3    0.81    0.10
 -10 -10  -3    0.98    0.08
  10  10   3    0.99    0.11
   9 -11  -3    0.35    0.06
   9 -11  -3    0.48    0.08
  -9  11   3    0.46    0.09
   8 -11  -3    0.11    0.06
   8 -11  -3    0.06    0.04
  -8  11   3    0.05    0.05
   7 -11  -3   -0.02    0.04
   7 -11  -3    0.01    0.03
  -7  11   3   -0.06    0.04
   6 -11  -3    3.84    0.15
   6 -11  -3    3.59    0.17
  -6  11   3    3.69    0.17
   5 -11  -3    0.04    0.04
   5 -11  -3    0.00    0.03
  -5  11   3    0.01    0.04
   4 -11  -3    4.58    0.17
   4 -11  -3    4.27    0.17
  -4  11   3    4.65    0.11
  -4  11   3    4.81    0.19
   3 -11  -3   13.13    0.34
   3 -11  -3   12.75    0.34
  -3  11   3   13.22    0.28
  -3  11   3   13.16    0.34
   2 -11  -3    1.10    0.09
   2 -11  -3    1.41    0.10
  -2  11   3    1.21    0.09
  -2  11   3    1.32    0.07
   1 -11  -3    4.74    0.18
   1 -11  -3    4.19    0.17
  -1  11   3    4.42    0.17
  -1  11   3    4.21    0.15
   0 -11  -3    5.39    0.19
   0 -11  -3    4.94    0.19
   0  11   3    5.02    0.17
   0  11   3    5.03    0.17
  -1 -11  -3   22.20    0.51
  -1 -11  -3   22.93    0.52
   1  11   3   23.06    0.49
   1  11   3   23.12    0.48
  -2 -11  -3    0.25    0.06
  -2 -11  -3    0.23    0.06
  -2 -11  -3    0.32    0.06
   2  11   3    0.22    0.05
   2  11   3    0.23    0.05
  -3 -11  -3   19.84    0.47
  -3 -11  -3   20.46    0.46
   3  11   3   20.05    0.46
  -4 -11  -3    5.78    0.20
  -4 -11  -3    5.64    0.21
   4  11   3    6.00    0.21
  -5 -11  -3    5.96    0.21
  -5 -11  -3    6.01    0.22
   5  11   3    5.99    0.21
  -6 -11  -3    1.65    0.12
  -6 -11  -3    1.51    0.12
  -7 -11  -3    0.46    0.08
  -7 -11  -3    0.40    0.07
  -8 -11  -3    1.32    0.12
  -8 -11  -3    1.41    0.10
  -8 -11  -3    1.50    0.11
  -9 -11  -3    0.08    0.04
  -9 -11  -3    0.14    0.06
  -9 -11  -3    0.10    0.05
   8 -12  -3    1.69    0.13
   8 -12  -3    1.68    0.11
  -8  12   3    1.59    0.14
   7 -12  -3   15.08    0.38
   7 -12  -3   16.10    0.42
  -7  12   3   15.22    0.42
   6 -12  -3    6.93    0.23
   6 -12  -3    6.47    0.24
  -6  12   3    7.13    0.26
   5 -12  -3    0.55    0.08
   5 -12  -3    0.53    0.08
  -5  12   3    0.49    0.09
   4 -12  -3    1.07    0.10
   4 -12  -3    1.18    0.10
  -4  12   3    1.09    0.05
  -4  12   3    1.05    0.11
   3 -12  -3    3.52    0.16
   3 -12  -3    3.63    0.17
  -3  12   3    3.70    0.12
  -3  12   3    3.91    0.17
   2 -12  -3    0.39    0.07
   2 -12  -3    0.39    0.07
  -2  12   3    0.45    0.06
  -2  12   3    0.59    0.08
   1 -12  -3   15.98    0.40
   1 -12  -3   16.16    0.41
  -1  12   3   15.70    0.39
  -1  12   3   15.99    0.37
   0 -12  -3   16.31    0.41
   0 -12  -3   16.41    0.42
   0  12   3   16.19    0.38
   0  12   3   15.85    0.38
  -1 -12  -3   12.00    0.34
  -1 -12  -3   11.41    0.32
   1  12   3   11.99    0.30
   1  12   3   11.88    0.31
  -2 -12  -3    0.11    0.05
   2  12   3    0.11    0.04
   2  12   3    0.12    0.04
  -3 -12  -3    4.11    0.17
  -3 -12  -3    4.13    0.18
   3  12   3    4.15    0.17
  -4 -12  -3    1.73    0.12
  -4 -12  -3    1.64    0.12
   4  12   3    1.92    0.12
  -5 -12  -3    2.22    0.13
  -5 -12  -3    1.84    0.13
   5  12   3    2.15    0.16
  -6 -12  -3    2.56    0.14
  -6 -12  -3    2.47    0.14
  -7 -12  -3   13.88    0.39
  -7 -12  -3   13.61    0.37
  -8 -12  -3    4.29    0.20
  -8 -12  -3    4.27    0.18
   7 -13  -3    0.09    0.06
   7 -13  -3    0.07    0.05
  -7  13   3    0.05    0.06
   6 -13  -3    0.17    0.05
   6 -13  -3    0.27    0.07
  -6  13   3    0.25    0.07
   5 -13  -3    0.80    0.09
   5 -13  -3    0.82    0.10
  -5  13   3    0.87    0.11
   4 -13  -3    0.71    0.09
   4 -13  -3    0.58    0.09
  -4  13   3    0.71    0.05
  -4  13   3    0.57    0.09
   3 -13  -3   60.60    1.17
   3 -13  -3   60.41    1.16
  -3  13   3   59.47    1.07
  -3  13   3   59.89    1.16
   2 -13  -3    0.98    0.11
   2 -13  -3    0.99    0.11
  -2  13   3    0.86    0.07
  -2  13   3    0.99    0.10
   1 -13  -3    5.56    0.21
   1 -13  -3    5.29    0.22
  -1  13   3    5.34    0.18
  -1  13   3    5.16    0.20
   0 -13  -3    0.05    0.05
   0 -13  -3    0.02    0.04
   0  13   3    0.09    0.04
   0  13   3    0.09    0.04
  -1 -13  -3    0.05    0.05
  -1 -13  -3    0.11    0.05
  -1 -13  -3    0.12    0.05
   1  13   3    0.14    0.05
   1  13   3    0.08    0.05
  -2 -13  -3    0.51    0.08
   2  13   3    0.63    0.08
  -3 -13  -3   27.78    0.62
   3  13   3   27.23    0.61
  -4 -13  -3    0.09    0.05
  -4 -13  -3    0.07    0.06
   4  13   3    0.12    0.06
  -5 -13  -3    3.76    0.18
  -5 -13  -3    3.81    0.18
  -6 -13  -3    0.02    0.05
  -6 -13  -3    0.04    0.06
  -7 -13  -3    3.23    0.18
  -7 -13  -3    3.25    0.17
   6 -14  -3    0.51    0.08
   6 -14  -3    0.59    0.10
  -6  14   3    0.51    0.10
   5 -14  -3    3.29    0.17
   5 -14  -3    3.26    0.18
  -5  14   3    3.25    0.18
   4 -14  -3   26.49    0.62
   4 -14  -3   26.65    0.62
  -4  14   3   26.89    0.49
  -4  14   3   28.35    0.64
   3 -14  -3    8.14    0.28
   3 -14  -3    7.88    0.28
  -3  14   3    8.17    0.28
  -3  14   3    7.87    0.21
   2 -14  -3    0.08    0.05
   2 -14  -3    0.06    0.06
  -2  14   3    0.09    0.04
  -2  14   3    0.11    0.05
   1 -14  -3    0.02    0.05
   1 -14  -3    0.01    0.05
   1 -14  -3   -0.01    0.05
  -1  14   3    0.04    0.05
  -1  14   3    0.01    0.03
   0 -14  -3    4.34    0.18
   0 -14  -3    3.96    0.19
   0 -14  -3    4.25    0.20
   0  14   3    4.31    0.18
   0  14   3    4.01    0.17
  -1 -14  -3    2.58    0.16
   1  14   3    2.48    0.14
  -2 -14  -3    0.14    0.06
   2  14   3    0.14    0.05
  -3 -14  -3    6.50    0.25
   3  14   3    6.54    0.24
  -4 -14  -3    3.49    0.18
   4  14   3    3.87    0.19
  -5 -14  -3    0.52    0.09
  -5 -14  -3    0.59    0.09
  -6 -14  -3    8.70    0.31
  -6 -14  -3    8.73    0.29
   4 -15  -3    5.72    0.25
   4 -15  -3    5.60    0.24
   4 -15  -3    5.82    0.24
  -4  15   3    5.39    0.24
   3 -15  -3    2.53    0.16
   3 -15  -3    2.40    0.16
   3 -15  -3    2.32    0.16
  -3  15   3    2.36    0.16
  -3  15   3    2.48    0.10
   2 -15  -3    2.53    0.16
   2 -15  -3    2.88    0.17
   2 -15  -3    2.97    0.18
  -2  15   3    2.76    0.16
  -2  15   3    2.92    0.13
   1 -15  -3    1.69    0.14
   1 -15  -3    1.55    0.14
   1 -15  -3    1.36    0.13
  -1  15   3    1.71    0.13
  -1  15   3    1.65    0.11
   0 -15  -3    5.14    0.23
   0  15   3    5.11    0.23
   0  15   3    4.77    0.19
  -1 -15  -3   17.57    0.47
   1  15   3   17.43    0.44
  -2 -15  -3    0.05    0.06
   2  15   3    0.02    0.05
  -3 -15  -3    0.09    0.06
   3  15   3    0.01    0.05
  -4 -15  -3    0.11    0.06
   4  15   3    0.07    0.06
   4  14  -4    8.79    0.30
  -4 -14   4    8.22    0.30
   3  14  -4    4.39    0.20
  -3 -14   4    4.34    0.21
   2  14  -4   13.70    0.38
  -2 -14   4   13.56    0.39
   1  14  -4    0.50    0.08
  -1 -14   4    0.42    0.08
   0  14  -4    8.51    0.26
   0 -14   4    8.88    0.29
   0 -14   4    8.55    0.36
   0 -14   4    8.81    0.29
  -1  14  -4    8.33    0.24
   1 -14   4    7.67    0.27
   1 -14   4    7.68    0.27
   1 -14   4    8.00    0.30
  -2  14  -4    1.55    0.09
   2 -14   4    1.38    0.13
   2 -14   4    1.28    0.12
   2 -14   4    1.55    0.12
  -3  14  -4   18.40    0.39
   3 -14   4   19.12    0.48
   3 -14   4   19.52    0.50
   3 -14   4   18.43    0.49
  -4  14  -4    0.28    0.08
   4 -14   4    0.30    0.08
   4 -14   4    0.20    0.07
   4 -14   4    0.23    0.07
  -6 -13   4    1.01    0.12
  -6 -13   4    0.57    0.09
   5  13  -4    0.23    0.08
  -5 -13   4    0.35    0.08
  -5 -13   4    0.31    0.07
   4  13  -4    0.10    0.06
  -4 -13   4    0.09    0.06
   3  13  -4    3.24    0.16
  -3 -13   4    2.84    0.16
   2  13  -4    1.90    0.13
  -2 -13   4    1.82    0.13
   1  13  -4    2.11    0.13
  -1 -13   4    2.58    0.15
   0  13  -4    3.32    0.15
   0 -13   4    3.75    0.19
   0 -13   4    3.71    0.17
   0 -13   4    3.48    0.17
  -1  13  -4    1.02    0.09
   1 -13   4    1.13    0.11
   1 -13   4    1.07    0.11
   1 -13   4    1.05    0.11
  -2  13  -4    4.81    0.16
   2 -13   4    4.51    0.21
   2 -13   4    4.78    0.21
   2 -13   4    4.97    0.20
  -3  13  -4   27.56    0.54
  -3  13  -4   28.11    0.64
   3 -13   4   27.63    0.61
   3 -13   4   27.80    0.64
   3 -13   4   28.03    0.64
  -4  13  -4    4.38    0.21
   4 -13   4    4.72    0.22
   4 -13   4    4.85    0.21
   4 -13   4    4.81    0.20
  -5  13  -4   13.85    0.41
   5 -13   4   14.06    0.38
   5 -13   4   13.39    0.37
   5 -13   4   13.64    0.40
  -6  13  -4    0.74    0.11
   6 -13   4    0.89    0.10
   6 -13   4    0.75    0.11
   6 -13   4    0.85    0.10
  -7 -12   4    3.08    0.17
  -7 -12   4    2.92    0.16
  -6 -12   4    0.00    0.04
  -6 -12   4    0.04    0.05
   5  12  -4    0.07    0.05
  -5 -12   4    0.11    0.06
  -5 -12   4    0.13    0.06
   4  12  -4    1.01    0.10
  -4 -12   4    0.74    0.10
  -4 -12   4    0.77    0.09
   3  12  -4    2.24    0.14
  -3 -12   4    2.26    0.14
   2  12  -4    2.11    0.13
  -2 -12   4    2.00    0.13
   1  12  -4   22.86    0.51
  -1 -12   4   23.07    0.51
  -1 -12   4   23.35    0.56
  -1 -12   4   22.41    0.52
   0  12  -4   10.60    0.29
   0 -12   4   10.70    0.31
   0 -12   4   10.78    0.30
   0 -12   4   11.33    0.33
  -1  12  -4    7.14    0.21
   1 -12   4    7.03    0.24
   1 -12   4    7.38    0.26
   1 -12   4    7.58    0.25
  -2  12  -4    0.59    0.08
  -2  12  -4    0.45    0.06
   2 -12   4    0.56    0.08
   2 -12   4    0.44    0.08
   2 -12   4    0.62    0.09
  -3  12  -4    2.22    0.14
  -3  12  -4    2.23    0.09
   3 -12   4    2.01    0.12
   3 -12   4    2.30    0.14
   3 -12   4    1.98    0.13
  -4  12  -4    1.92    0.14
   4 -12   4    1.86    0.13
   4 -12   4    1.89    0.12
   4 -12   4    2.16    0.14
  -5  12  -4    0.40    0.08
   5 -12   4    0.35    0.08
   5 -12   4    0.38    0.07
   5 -12   4    0.53    0.08
  -6  12  -4    0.15    0.06
   6 -12   4    0.22    0.06
   6 -12   4    0.17    0.07
   6 -12   4    0.19    0.06
  -7  12  -4    1.35    0.13
   7 -12   4    1.52    0.11
   7 -12   4    1.44    0.18
   7 -12   4    1.47    0.13
  -8  12  -4   -0.05    0.05
   8 -12   4    0.01    0.04
   8 -12   4   -0.05    0.06
  -8 -11   4    1.98    0.14
  -8 -11   4    1.90    0.13
  -7 -11   4    3.69    0.18
  -7 -11   4    3.73    0.17
  -6 -11   4    9.77    0.29
  -6 -11   4    9.35    0.30
   5  11  -4    0.67    0.09
  -5 -11   4    0.46    0.08
  -5 -11   4    0.50    0.08
   4  11  -4   11.25    0.32
  -4 -11   4   11.10    0.31
  -4 -11   4   10.67    0.31
   3  11  -4    2.06    0.12
  -3 -11   4    1.99    0.12
  -3 -11   4    2.04    0.13
   2  11  -4    0.80    0.08
  -2 -11   4    0.77    0.15
  -2 -11   4    0.64    0.08
  -2 -11   4    0.78    0.07
   1  11  -4    0.15    0.05
  -1 -11   4    0.15    0.05
  -1 -11   4    0.09    0.04
  -1 -11   4    0.12    0.05
   0  11  -4    8.43    0.24
   0 -11   4    8.44    0.25
   0 -11   4    8.44    0.27
   0 -11   4    8.67    0.25
  -1  11  -4   28.56    0.57
   1 -11   4   27.07    0.60
   1 -11   4   27.88    0.62
   1 -11   4   28.74    0.60
  -2  11  -4    2.27    0.10
  -2  11  -4    2.20    0.13
   2 -11   4    2.32    0.13
   2 -11   4    2.07    0.12
   2 -11   4    2.30    0.13
  -3  11  -4    4.40    0.18
  -3  11  -4    4.70    0.14
   3 -11   4    4.76    0.19
   3 -11   4    4.73    0.19
   3 -11   4    4.44    0.17
  -4  11  -4    0.23    0.06
   4 -11   4    0.23    0.06
   4 -11   4    0.28    0.06
   4 -11   4    0.19    0.05
  -5  11  -4    0.34    0.07
   5 -11   4    0.27    0.07
   5 -11   4    0.28    0.06
   5 -11   4    0.37    0.06
  -6  11  -4    0.01    0.05
   6 -11   4    0.03    0.05
   6 -11   4    0.07    0.04
   6 -11   4    0.06    0.04
  -7  11  -4    0.07    0.05
   7 -11   4    0.14    0.05
   7 -11   4    0.16    0.05
   7 -11   4    0.08    0.06
  -8  11  -4    7.32    0.28
   8 -11   4    8.07    0.29
   8 -11   4    8.18    0.24
  -9  11  -4    0.27    0.08
   9 -11   4    0.37    0.08
   9 -11   4    0.33    0.06
   9  10  -4    0.01    0.05
  -9 -10   4    0.04    0.05
  -9 -10   4    0.03    0.04
   8  10  -4    0.46    0.11
  -8 -10   4    0.21    0.05
  -8 -10   4    0.25    0.07
  -7 -10   4    4.92    0.19
  -7 -10   4    5.18    0.21
  -6 -10   4   55.57    1.08
  -6 -10   4   54.73    1.06
   5  10  -4    3.03    0.15
  -5 -10   4    2.98    0.14
  -5 -10   4    2.93    0.14
   4  10  -4    2.36    0.13
  -4 -10   4    2.33    0.12
  -4 -10   4    2.20    0.13
   3  10  -4    0.25    0.05
  -3 -10   4    0.26    0.05
  -3 -10   4    0.29    0.06
   2  10  -4    1.89    0.11
  -2 -10   4    2.15    0.10
  -2 -10   4    1.99    0.11
  -2 -10   4    2.06    0.11
  -2 -10   4    1.77    0.12
   1  10  -4    3.63    0.14
  -1 -10   4    3.46    0.15
  -1 -10   4    3.60    0.14
  -1 -10   4    3.56    0.16
   0  10  -4    6.65    0.20
   0 -10   4    7.00    0.21
   0 -10   4    6.69    0.23
   0 -10   4    6.92    0.21
  -1  10  -4    0.27    0.05
  -1  10  -4    0.32    0.05
   1 -10   4    0.27    0.05
   1 -10   4    0.22    0.05
   1 -10   4    0.29    0.05
  -2  10  -4    0.82    0.09
  -2  10  -4    0.64    0.06
   2 -10   4    0.67    0.08
   2 -10   4    0.78    0.09
   2 -10   4    0.79    0.07
  -3  10  -4    1.61    0.11
  -3  10  -4    1.56    0.07
   3 -10   4    1.68    0.11
   3 -10   4    1.54    0.10
   3 -10   4    1.58    0.10
  -4  10  -4    2.58    0.14
   4 -10   4    2.59    0.13
   4 -10   4    2.75    0.12
   4 -10   4    2.61    0.14
  -5  10  -4    1.36    0.11
   5 -10   4    1.40    0.09
   5 -10   4    1.43    0.11
   5 -10   4    1.38    0.09
  -6  10  -4    1.69    0.13
   6 -10   4    1.84    0.13
   6 -10   4    1.91    0.11
   6 -10   4    1.75    0.10
  -7  10  -4    0.38    0.07
   7 -10   4    0.44    0.08
   7 -10   4    0.50    0.07
   7 -10   4    0.42    0.06
  -8  10  -4   22.86    0.56
   8 -10   4   22.09    0.51
   8 -10   4   23.86    0.56
   8 -10   4   23.07    0.49
  -9  10  -4    3.09    0.17
   9 -10   4    3.48    0.18
   9 -10   4    3.48    0.14
 -10  10  -4    1.55    0.14
  10 -10   4    1.79    0.15
  10 -10   4    2.00    0.10
  10   9  -4   20.55    0.52
  10   9  -4   20.32    0.50
 -10  -9   4   19.67    0.45
 -10  -9   4   19.72    0.51
   9   9  -4    3.79    0.19
   9   9  -4    3.49    0.17
  -9  -9   4    3.98    0.16
  -9  -9   4    3.95    0.19
   8   9  -4    1.11    0.10
   8   9  -4    0.95    0.11
  -8  -9   4    0.78    0.10
  -8  -9   4    0.94    0.08
   7   9  -4    0.57    0.08
   7   9  -4    0.66    0.08
  -7  -9   4    0.59    0.09
  -7  -9   4    0.64    0.08
   6   9  -4    0.16    0.05
   6   9  -4    0.11    0.05
  -6  -9   4    0.07    0.04
  -6  -9   4    0.07    0.05
   5   9  -4   18.77    0.40
   5   9  -4   18.39    0.43
   5   9  -4   17.21    0.50
  -5  -9   4   18.52    0.43
  -5  -9   4   18.82    0.42
   4   9  -4    0.06    0.03
   4   9  -4    0.09    0.04
  -4  -9   4    0.10    0.04
  -4  -9   4    0.13    0.04
   3   9  -4   80.26    1.43
  -3  -9   4   76.19    1.49
  -3  -9   4   79.93    1.43
  -3  -9   4   78.71    1.39
  -3  -9   4   80.91    1.44
   2   9  -4   38.35    0.75
  -2  -9   4   38.03    0.75
  -2  -9   4   38.30    0.75
  -2  -9   4   38.69    0.77
  -2  -9   4   37.87    0.72
   1   9  -4    3.61    0.14
  -1  -9   4    3.79    0.14
  -1  -9   4    3.50    0.15
  -1  -9   4    3.85    0.14
  -1  -9   4    3.68    0.14
   0   9  -4    2.46    0.11
   0  -9   4    2.41    0.11
   0  -9   4    2.44    0.12
   0  -9   4    2.42    0.11
  -1   9  -4    5.19    0.16
  -1   9  -4    5.25    0.18
   1  -9   4    5.33    0.18
   1  -9   4    5.02    0.17
   1  -9   4    5.13    0.18
  -2   9  -4    0.50    0.07
  -2   9  -4    0.50    0.05
   2  -9   4    0.41    0.06
   2  -9   4    0.55    0.07
   2  -9   4    0.46    0.06
  -3   9  -4   25.56    0.56
  -3   9  -4   26.17    0.49
   3  -9   4   26.18    0.56
   3  -9   4   26.44    0.54
   3  -9   4   25.71    0.53
  -4   9  -4    0.03    0.04
   4  -9   4    0.08    0.04
   4  -9   4    0.05    0.03
   4  -9   4    0.00    0.04
  -5   9  -4   18.01    0.43
   5  -9   4   17.70    0.39
   5  -9   4   17.16    0.39
   5  -9   4   16.86    0.42
  -6   9  -4    0.02    0.04
   6  -9   4    0.06    0.05
   6  -9   4    0.06    0.04
   6  -9   4    0.03    0.03
  -7   9  -4    1.24    0.10
   7  -9   4    1.09    0.08
   7  -9   4    1.10    0.10
   7  -9   4    1.26    0.09
  -8   9  -4    0.99    0.11
   8  -9   4    0.79    0.11
   8  -9   4    0.74    0.08
   8  -9   4    1.07    0.07
  -9   9  -4    1.31    0.12
   9  -9   4    1.36    0.12
   9  -9   4    1.17    0.08
 -10   9  -4    7.70    0.28
  10  -9   4    7.91    0.29
  10  -9   4    7.77    0.20
  11   8  -4    0.43    0.08
  11   8  -4    0.45    0.09
 -11  -8   4    0.51    0.06
 -11  -8   4    0.57    0.09
  10   8  -4    4.98    0.21
  10   8  -4    4.80    0.21
 -10  -8   4    4.67    0.16
 -10  -8   4    4.29    0.20
   9   8  -4    0.34    0.08
   9   8  -4    0.34    0.07
  -9  -8   4    0.33    0.07
  -9  -8   4    0.37    0.06
   8   8  -4    0.99    0.09
   8   8  -4    1.07    0.10
  -8  -8   4    0.88    0.08
  -8  -8   4    1.11    0.10
   7   8  -4   12.78    0.35
   7   8  -4   12.35    0.32
  -7  -8   4   12.19    0.31
  -7  -8   4   11.84    0.33
   6   8  -4    0.80    0.09
   6   8  -4    0.73    0.07
  -6  -8   4    0.70    0.08
  -6  -8   4    0.79    0.07
   5   8  -4    3.79    0.14
   5   8  -4    3.85    0.15
   5   8  -4    3.86    0.16
  -5  -8   4    3.82    0.15
  -5  -8   4    3.75    0.15
   4   8  -4    0.73    0.08
   4   8  -4    0.75    0.06
   4   8  -4    0.71    0.07
  -4  -8   4    0.79    0.08
  -4  -8   4    0.69    0.08
   3   8  -4   70.79    1.30
   3   8  -4   71.28    1.29
   3   8  -4   70.76    1.24
  -3  -8   4   70.82    1.29
  -3  -8   4   71.75    1.31
  -3  -8   4   70.93    1.28
  -3  -8   4   71.84    1.25
   2   8  -4    4.00    0.15
   2   8  -4    4.29    0.12
   2   8  -4    4.28    0.19
  -2  -8   4    4.38    0.15
  -2  -8   4    4.08    0.16
  -2  -8   4    4.20    0.13
  -2  -8   4    4.14    0.15
   1   8  -4    0.25    0.03
   1   8  -4    0.21    0.04
  -1  -8   4    0.24    0.04
  -1  -8   4    0.31    0.05
  -1  -8   4    0.21    0.04
  -1  -8   4    0.19    0.05
   0   8  -4    3.95    0.13
   0  -8   4    4.25    0.14
   0  -8   4    4.04    0.15
   0  -8   4    4.03    0.14
   0  -8   4    4.07    0.14
  -1   8  -4   16.16    0.34
  -1   8  -4   16.59    0.37
   1  -8   4   15.94    0.35
   1  -8   4   16.32    0.37
   1  -8   4   16.55    0.37
  -2   8  -4   26.18    0.51
  -2   8  -4   26.77    0.55
   2  -8   4   26.66    0.53
   2  -8   4   27.38    0.55
   2  -8   4   26.92    0.55
  -3   8  -4    3.62    0.15
  -3   8  -4    4.12    0.12
  -3   8  -4    3.89    0.11
   3  -8   4    3.73    0.14
   3  -8   4    3.61    0.15
   3  -8   4    3.91    0.13
  -4   8  -4    1.06    0.08
   4  -8   4    0.95    0.07
   4  -8   4    1.04    0.07
   4  -8   4    1.00    0.08
  -5   8  -4   31.14    0.65
   5  -8   4   31.21    0.61
   5  -8   4   30.47    0.65
   5  -8   4   31.41    0.60
  -6   8  -4   13.58    0.35
   6  -8   4   13.19    0.35
   6  -8   4   14.05    0.32
   6  -8   4   13.78    0.31
  -7   8  -4   -0.02    0.04
   7  -8   4    0.03    0.03
   7  -8   4    0.01    0.03
   7  -8   4    0.00    0.04
  -8   8  -4    0.29    0.07
   8  -8   4    0.38    0.07
   8  -8   4    0.34    0.04
   8  -8   4    0.27    0.05
  -9   8  -4   10.65    0.32
   9  -8   4   10.30    0.32
   9  -8   4   10.65    0.24
   9  -8   4    9.97    0.28
 -10   8  -4    4.23    0.20
  10  -8   4    3.92    0.19
  10  -8   4    4.00    0.12
 -11   8  -4    3.75    0.19
  11  -8   4    3.54    0.19
  11  -8   4    3.67    0.11
  11   7  -4    3.51    0.18
  11   7  -4    3.48    0.18
 -11  -7   4    3.42    0.11
 -11  -7   4    3.47    0.18
  10   7  -4    4.72    0.20
  10   7  -4    4.81    0.20
 -10  -7   4    4.69    0.20
 -10  -7   4    4.56    0.15
   9   7  -4   19.94    0.48
   9   7  -4   20.91    0.50
  -9  -7   4   20.22    0.43
  -9  -7   4   20.96    0.49
   8   7  -4    0.19    0.05
   8   7  -4    0.18    0.05
  -8  -7   4    0.24    0.05
  -8  -7   4    0.20    0.05
   7   7  -4   26.47    0.58
   7   7  -4   27.11    0.56
  -7  -7   4   27.25    0.58
  -7  -7   4   26.37    0.54
   6   7  -4    0.16    0.05
   6   7  -4    0.08    0.04
  -6  -7   4    0.14    0.04
  -6  -7   4    0.13    0.04
   5   7  -4    1.15    0.09
   5   7  -4    1.22    0.09
   5   7  -4    1.15    0.07
  -5  -7   4    1.12    0.08
  -5  -7   4    1.12    0.08
   4   7  -4    3.77    0.15
   4   7  -4    4.10    0.15
   4   7  -4    3.62    0.12
  -4  -7   4    3.89    0.14
  -4  -7   4    3.87    0.14
  -4  -7   4    3.79    0.11
   3   7  -4   19.30    0.39
   3   7  -4   19.79    0.43
   3   7  -4   20.04    0.42
  -3  -7   4   20.06    0.39
  -3  -7   4   19.35    0.42
  -3  -7   4   19.57    0.43
  -3  -7   4   19.59    0.42
   2   7  -4    0.38    0.04
   2   7  -4    0.55    0.06
   2   7  -4    0.39    0.05
  -2  -7   4    0.34    0.05
  -2  -7   4    0.43    0.06
  -2  -7   4    0.40    0.05
  -2  -7   4    0.51    0.06
   1   7  -4   23.72    0.43
   1   7  -4   22.93    0.48
   1   7  -4   23.64    0.47
  -1  -7   4   23.71    0.47
  -1  -7   4   24.40    0.50
  -1  -7   4   23.55    0.47
  -1  -7   4   23.31    0.47
   0   7  -4    4.28    0.13
   0   7  -4    4.45    0.14
   0   7  -4    4.40    0.10
   0  -7   4    4.64    0.14
   0  -7   4    4.27    0.14
   0  -7   4    4.20    0.14
   0  -7   4    4.44    0.15
  -1   7  -4    5.24    0.16
  -1   7  -4    5.11    0.10
  -1   7  -4    5.10    0.14
   1  -7   4    5.34    0.15
   1  -7   4    4.84    0.16
   1  -7   4    5.19    0.15
   1  -7   4    5.08    0.16
  -2   7  -4    3.51    0.10
  -2   7  -4    3.56    0.13
  -2   7  -4    3.65    0.11
   2  -7   4    3.69    0.12
   2  -7   4    3.35    0.13
   2  -7   4    3.43    0.12
   2  -7   4    3.56    0.13
  -3   7  -4   11.80    0.23
  -3   7  -4   12.05    0.24
  -3   7  -4   11.61    0.29
   3  -7   4   12.06    0.28
   3  -7   4   12.21    0.27
   3  -7   4   11.42    0.29
  -4   7  -4    0.08    0.04
   4  -7   4    0.04    0.03
   4  -7   4    0.04    0.03
   4  -7   4    0.07    0.03
  -5   7  -4   13.61    0.34
   5  -7   4   13.86    0.30
   5  -7   4   14.55    0.31
   5  -7   4   13.41    0.34
  -6   7  -4    7.89    0.24
   6  -7   4    8.41    0.20
   6  -7   4    7.80    0.24
   6  -7   4    8.23    0.21
  -7   7  -4    8.35    0.25
   7  -7   4    8.55    0.20
   7  -7   4    8.44    0.26
   7  -7   4    8.79    0.23
  -8   7  -4    0.75    0.09
   8  -7   4    0.83    0.07
   8  -7   4    0.73    0.05
   8  -7   4    0.67    0.09
  -9   7  -4    0.03    0.05
   9  -7   4    0.11    0.04
   9  -7   4    0.03    0.05
   9  -7   4    0.00    0.02
 -10   7  -4    0.48    0.08
  10  -7   4    0.43    0.04
  10  -7   4    0.38    0.08
 -11   7  -4    4.24    0.20
  11  -7   4    4.21    0.20
  11  -7   4    4.18    0.11
 -12   7  -4    7.36    0.27
  12  -7   4    7.86    0.28
  12   6  -4    7.86    0.29
  12   6  -4    7.68    0.27
 -12  -6   4    7.78    0.28
  11   6  -4    3.25    0.17
  11   6  -4    3.51    0.18
 -11  -6   4    3.40    0.18
 -11  -6   4    3.30    0.09
  10   6  -4   20.23    0.49
  10   6  -4   20.24    0.49
 -10  -6   4   19.74    0.40
 -10  -6   4   20.57    0.49
   9   6  -4    3.40    0.16
   9   6  -4    3.36    0.16
  -9  -6   4    3.32    0.16
  -9  -6   4    3.54    0.12
   8   6  -4    0.06    0.04
   8   6  -4    0.07    0.04
  -8  -6   4    0.04    0.04
  -8  -6   4    0.07    0.03
   7   6  -4    1.18    0.09
   7   6  -4    1.04    0.08
  -7  -6   4    1.15    0.07
  -7  -6   4    1.08    0.09
   6   6  -4   55.61    1.04
   6   6  -4   55.23    1.02
  -6  -6   4   54.55    1.00
  -6  -6   4   55.39    1.03
   5   6  -4    2.46    0.12
   5   6  -4    2.35    0.10
   5   6  -4    2.41    0.11
  -5  -6   4    2.34    0.10
  -5  -6   4    2.31    0.11
   4   6  -4    7.16    0.19
   4   6  -4    7.09    0.20
   4   6  -4    7.21    0.21
  -4  -6   4    7.51    0.20
  -4  -6   4    7.49    0.21
  -4  -6   4    7.31    0.17
  -4  -6   4    7.44    0.20
   3   6  -4   61.93    1.12
   3   6  -4   62.19    1.13
   3   6  -4   62.64    1.09
  -3  -6   4   64.73    1.12
  -3  -6   4   59.73    1.11
  -3  -6   4   63.35    1.09
  -3  -6   4   62.46    1.13
   2   6  -4   -0.02    0.02
   2   6  -4    0.02    0.02
   2   6  -4    0.02    0.02
  -2  -6   4    0.02    0.02
  -2  -6   4    0.02    0.02
  -2  -6   4    0.06    0.03
  -2  -6   4    0.10    0.03
   1   6  -4   26.22    0.52
   1   6  -4   25.57    0.51
   1   6  -4   25.78    0.47
  -1  -6   4   26.09    0.51
  -1  -6   4   26.55    0.53
  -1  -6   4   26.73    0.51
  -1  -6   4   26.65    0.50
   0   6  -4    7.71    0.19
   0   6  -4    7.49    0.19
   0   6  -4    7.30    0.15
   0  -6   4    7.53    0.19
   0  -6   4    7.48    0.19
   0  -6   4    7.74    0.20
  -1   6  -4    0.01    0.02
  -1   6  -4    0.01    0.02
  -1   6  -4    0.02    0.02
  -1   6  -4    0.07    0.01
  -1   6  -4    0.03    0.02
   1  -6   4    0.01    0.02
   1  -6   4    0.02    0.02
   1  -6   4    0.02    0.02
   1  -6   4    0.01    0.02
  -2   6  -4   14.44    0.29
  -2   6  -4   14.55    0.26
  -2   6  -4   14.26    0.32
   2  -6   4   13.98    0.30
   2  -6   4   14.23    0.31
   2  -6   4   14.14    0.31
   2  -6   4   14.41    0.30
   2  -6   4   14.60    0.32
  -3   6  -4   22.55    0.41
  -3   6  -4   22.88    0.47
  -3   6  -4   22.93    0.40
  -3   6  -4   22.93    0.40
   3  -6   4   22.25    0.44
   3  -6   4   22.15    0.44
   3  -6   4   22.08    0.44
   3  -6   4   23.00    0.47
  -4   6  -4    2.22    0.10
  -4   6  -4    2.26    0.07
   4  -6   4    2.17    0.08
   4  -6   4    2.20    0.08
   4  -6   4    2.10    0.10
   4  -6   4    2.25    0.09
  -5   6  -4    7.53    0.22
  -5   6  -4    7.50    0.17
   5  -6   4    7.62    0.22
   5  -6   4    7.27    0.18
   5  -6   4    7.22    0.19
   5  -6   4    7.78    0.18
  -6   6  -4   36.18    0.65
  -6   6  -4   35.84    0.71
   6  -6   4   35.02    0.64
   6  -6   4   35.88    0.67
   6  -6   4   35.75    0.65
   6  -6   4   35.36    0.71
  -7   6  -4    3.47    0.11
  -7   6  -4    3.85    0.15
   7  -6   4    3.78    0.15
   7  -6   4    3.62    0.13
   7  -6   4    3.54    0.10
   7  -6   4    3.56    0.10
  -8   6  -4   10.73    0.30
   8  -6   4   10.83    0.27
   8  -6   4   10.95    0.30
   8  -6   4   10.95    0.22
   8  -6   4   10.87    0.26
  -9   6  -4    8.10    0.26
   9  -6   4    8.02    0.23
   9  -6   4    8.51    0.26
   9  -6   4    8.66    0.18
 -10   6  -4    0.02    0.04
  10  -6   4    0.00    0.05
  10  -6   4    0.00    0.02
  10  -6   4    0.02    0.03
 -11   6  -4    9.13    0.29
  11  -6   4    9.20    0.29
 -12   6  -4    2.48    0.18
  12  -6   4    2.62    0.16
  12   5  -4   15.11    0.43
  12   5  -4   15.90    0.41
 -12  -5   4   15.46    0.43
  11   5  -4    0.29    0.07
  11   5  -4    0.42    0.07
 -11  -5   4    0.35    0.08
  10   5  -4    1.76    0.12
  10   5  -4    1.84    0.13
 -10  -5   4    1.82    0.07
 -10  -5   4    1.82    0.12
   9   5  -4    0.01    0.04
   9   5  -4    0.03    0.04
  -9  -5   4    0.02    0.02
  -9  -5   4    0.08    0.04
   8   5  -4    0.15    0.05
   8   5  -4    0.09    0.04
  -8  -5   4    0.12    0.03
  -8  -5   4    0.16    0.05
   7   5  -4   26.81    0.56
   7   5  -4   27.18    0.56
[truncated: 1,018,599 more chars]
