# Supplementary material for: Insecticidal and Repellent Properties of Rapid-Acting Fluorine-Containing Compounds against Aedes aegypti Mosquitoes
Source: ACS Infect Dis. 2023 Jun 13;9(7):1396–407. doi: 10.1021/acsinfecdis.3c00161 (PMC10353007; doi:10.1021/acsinfecdis.3c00161)
Supplement: Supplementary file 5 — id3c00161_si_005.cif [file id3c00161_si_005.cif]

 
data_18bek97z
 
_audit_creation_method            'SHELXL-2018/3'
_shelx_SHELXL_version_number      '2018/3'
_chemical_name_systematic         ?
_chemical_name_common             ?
_chemical_melting_point           ?
_chemical_formula_moiety          ?
_chemical_formula_sum
 'C8 H5 Cl3 F2 O' 
_chemical_formula_weight          261.47

loop_
 _atom_type_symbol
 _atom_type_description
 _atom_type_scat_dispersion_real
 _atom_type_scat_dispersion_imag
 _atom_type_scat_source
 'C'  'C'   0.0033   0.0016
 'International Tables Vol C Tables 4.2.6.8 and 6.1.1.4'
 'H'  'H'   0.0000   0.0000
 'International Tables Vol C Tables 4.2.6.8 and 6.1.1.4'
 'O'  'O'   0.0106   0.0060
 'International Tables Vol C Tables 4.2.6.8 and 6.1.1.4'
 'F'  'F'   0.0171   0.0103
 'International Tables Vol C Tables 4.2.6.8 and 6.1.1.4'
 'Cl'  'Cl'   0.1484   0.1585
 'International Tables Vol C Tables 4.2.6.8 and 6.1.1.4'
 
_space_group_crystal_system       monoclinic
_space_group_IT_number            14
_space_group_name_H-M_alt         'P 21/c'
_space_group_name_Hall            '-P 2ybc'
 
_shelx_space_group_comment
;
The symmetry employed for this shelxl refinement is uniquely defined
by the following loop, which should always be used as a source of
symmetry information in preference to the above space-group names.
They are only intended as comments.
;
 
loop_
 _space_group_symop_operation_xyz
 'x, y, z'
 '-x, y+1/2, -z+1/2'
 '-x, -y, -z'
 'x, -y-1/2, z-1/2'
 
_cell_length_a                    13.112(2)
_cell_length_b                    9.9704(19)
_cell_length_c                    15.393(3)
_cell_angle_alpha                 90
_cell_angle_beta                  98.542(2)
_cell_angle_gamma                 90
_cell_volume                      1990.0(6)
_cell_formula_units_Z             8
_cell_measurement_temperature     100(2)
_cell_measurement_reflns_used      2375
_cell_measurement_theta_min        2.58
_cell_measurement_theta_max       23.14

_exptl_crystal_description       needle
_exptl_crystal_colour            colorless
_exptl_crystal_density_meas       ?
_exptl_crystal_density_method     ?
_exptl_crystal_density_diffrn     1.745          
_exptl_crystal_F_000              1040
_exptl_transmission_factor_min    ?
_exptl_transmission_factor_max    ?
_exptl_crystal_size_max           0.150
_exptl_crystal_size_mid           0.150
_exptl_crystal_size_min           0.050
_exptl_absorpt_coefficient_mu     0.910
_shelx_estimated_absorpt_T_min    0.876
_shelx_estimated_absorpt_T_max    0.956
_exptl_absorpt_process_details 'SADABS 2014/5'
_exptl_absorpt_correction_type   multi-scan
_exptl_absorpt_correction_T_max  0.7452
_exptl_absorpt_correction_T_min  0.6431
_exptl_absorpt_special_details    ?
_diffrn_ambient_temperature       100(2)
_diffrn_radiation_wavelength      0.71073
_diffrn_radiation_probe          x-ray
_diffrn_radiation_type           MoK\a
_diffrn_radiation_monochromator  'graphite'
_diffrn_measurement_device       'three-circle diffractometer'
_diffrn_measurement_device_type  'Bruker APEX-II CCD'
_diffrn_measurement_method       '\w scans'
_diffrn_detector_area_resol_mean  ?
_diffrn_reflns_number             22605
_diffrn_reflns_av_unetI/netI      0.0595
_diffrn_reflns_av_R_equivalents   0.0867
_diffrn_reflns_limit_h_min        -15
_diffrn_reflns_limit_h_max        15
_diffrn_reflns_limit_k_min        -11
_diffrn_reflns_limit_k_max        11
_diffrn_reflns_limit_l_min        -18
_diffrn_reflns_limit_l_max        18
_diffrn_reflns_theta_min          1.570
_diffrn_reflns_theta_max          25.039
_diffrn_reflns_theta_full         25.039
_diffrn_measured_fraction_theta_max   0.999
_diffrn_measured_fraction_theta_full  0.999
_diffrn_reflns_Laue_measured_fraction_max    0.999
_diffrn_reflns_Laue_measured_fraction_full   0.999
_diffrn_reflns_point_group_measured_fraction_max   0.999
_diffrn_reflns_point_group_measured_fraction_full  0.999
_reflns_number_total              3516
_reflns_number_gt                 2558
_reflns_threshold_expression      'I > 2\s(I)'
_reflns_Friedel_coverage          0.000
_reflns_Friedel_fraction_max      .
_reflns_Friedel_fraction_full     .
 
_reflns_special_details
;
 Reflections were merged by SHELXL according to the crystal
 class for the calculation of statistics and refinement.
 
 _reflns_Friedel_fraction is defined as the number of unique
 Friedel pairs measured divided by the number that would be
 possible theoretically, ignoring centric projections and
 systematic absences.
;
 
_computing_data_collection              'Bruker APEX3'
_computing_cell_refinement              'Bruker SAINT'
_computing_data_reduction               'Bruker SAINT'
_computing_structure_solution           'SHELXT (Sheldrick 2015)'
_computing_structure_refinement         'SHELXL-2018/3 (Sheldrick, 2018)'
_computing_molecular_graphics           'Diamond (Brakdenburg 2014)'
_computing_publication_material         'Bruker APEX3'
_refine_special_details           ?
_refine_ls_structure_factor_coef  Fsqd
_refine_ls_matrix_type            full
_refine_ls_weighting_scheme       calc
_refine_ls_weighting_details
'w=1/[\s^2^(Fo^2^)+(0.0389P)^2^+1.6354P] where P=(Fo^2^+2Fc^2^)/3'
_atom_sites_solution_primary      ?
_atom_sites_solution_secondary    ?
_atom_sites_solution_hydrogens    mixed
_refine_ls_hydrogen_treatment     mixed
_refine_ls_extinction_method      none
_refine_ls_extinction_coef        .
_refine_ls_number_reflns          3516
_refine_ls_number_parameters      261
_refine_ls_number_restraints      2
_refine_ls_R_factor_all           0.0686
_refine_ls_R_factor_gt            0.0417
_refine_ls_wR_factor_ref          0.1000
_refine_ls_wR_factor_gt           0.0895
_refine_ls_goodness_of_fit_ref    1.010
_refine_ls_restrained_S_all       1.009
_refine_ls_shift/su_max           0.000
_refine_ls_shift/su_mean          0.000
 
loop_
 _atom_site_label
 _atom_site_type_symbol
 _atom_site_fract_x
 _atom_site_fract_y
 _atom_site_fract_z
 _atom_site_U_iso_or_equiv
 _atom_site_adp_type
 _atom_site_occupancy
 _atom_site_site_symmetry_order  
 _atom_site_calc_flag
 _atom_site_refinement_flags_posn
 _atom_site_refinement_flags_adp
 _atom_site_refinement_flags_occupancy
 _atom_site_disorder_assembly
 _atom_site_disorder_group
Cl1 Cl 0.19183(7) 0.44288(8) 0.38395(6) 0.0254(2) Uani 1 1 d . . . . .
Cl2 Cl 0.15003(9) 0.17955(10) 0.44485(6) 0.0400(3) Uani 1 1 d . . . . .
Cl3 Cl 0.34697(9) 0.23875(12) 0.39228(7) 0.0476(3) Uani 1 1 d . . . . .
Cl4 Cl 0.50249(7) 0.91515(8) 0.40248(6) 0.0260(2) Uani 1 1 d . . . . .
Cl5 Cl 0.50370(8) 0.71368(10) 0.26793(6) 0.0313(2) Uani 1 1 d . . . . .
Cl6 Cl 0.33811(7) 0.90606(9) 0.25524(6) 0.0306(2) Uani 1 1 d . . . . .
F1 F 0.21466(17) 0.16927(19) 0.66103(13) 0.0320(5) Uani 1 1 d . . . . .
F2 F -0.00074(16) 0.4954(2) 0.75637(13) 0.0351(6) Uani 1 1 d . . . . .
F3 F 0.14788(15) 0.7451(2) 0.31715(13) 0.0276(5) Uani 1 1 d . . . . .
F4 F 0.07997(17) 0.9289(2) 0.58247(14) 0.0349(6) Uani 1 1 d . . . . .
O1 O 0.36418(19) 0.4449(2) 0.53957(16) 0.0242(6) Uani 1 1 d D . . . .
H1O H 0.4239(15) 0.414(4) 0.554(3) 0.045(14) Uiso 1 1 d D . . . .
O2 O 0.43382(19) 0.6292(2) 0.43093(16) 0.0248(6) Uani 1 1 d D . . . .
H2O H 0.402(3) 0.581(3) 0.462(2) 0.038(13) Uiso 1 1 d D . . . .
C1 C 0.2472(3) 0.3032(3) 0.4454(2) 0.0243(8) Uani 1 1 d . . . . .
C2 C 0.2909(3) 0.3408(3) 0.5408(2) 0.0211(8) Uani 1 1 d . . . . .
H2 H 0.327274 0.260606 0.569527 0.025 Uiso 1 1 calc R U . . .
C3 C 0.2085(3) 0.3834(3) 0.5947(2) 0.0212(8) Uani 1 1 d . . . . .
C4 C 0.1670(3) 0.5122(3) 0.5911(2) 0.0210(8) Uani 1 1 d . . . . .
H4 H 0.188401 0.575481 0.551286 0.025 Uiso 1 1 calc R U . . .
C5 C 0.0954(3) 0.5502(4) 0.6438(2) 0.0249(8) Uani 1 1 d . . . . .
H5 H 0.067145 0.638139 0.640309 0.030 Uiso 1 1 calc R U . . .
C6 C 0.0664(3) 0.4579(4) 0.7013(2) 0.0258(9) Uani 1 1 d . . . . .
C7 C 0.1038(3) 0.3285(4) 0.7080(2) 0.0249(8) Uani 1 1 d . . . . .
H7 H 0.081489 0.265487 0.747486 0.030 Uiso 1 1 calc R U . . .
C8 C 0.1755(3) 0.2951(3) 0.6543(2) 0.0235(8) Uani 1 1 d . . . . .
C9 C 0.4231(3) 0.8080(4) 0.3290(2) 0.0235(8) Uani 1 1 d . . . . .
C10 C 0.3603(3) 0.7094(3) 0.3773(2) 0.0204(8) Uani 1 1 d . . . . .
H10 H 0.319107 0.650239 0.332705 0.024 Uiso 1 1 calc R U . . .
C11 C 0.2875(3) 0.7765(3) 0.4315(2) 0.0218(8) Uani 1 1 d . . . . .
C12 C 0.1835(3) 0.7886(3) 0.3998(2) 0.0222(8) Uani 1 1 d . . . . .
C13 C 0.1117(3) 0.8380(3) 0.4486(2) 0.0248(8) Uani 1 1 d . . . . .
H13 H 0.040619 0.844227 0.425294 0.030 Uiso 1 1 calc R U . . .
C14 C 0.1489(3) 0.8778(3) 0.5330(2) 0.0257(9) Uani 1 1 d . . . . .
C15 C 0.2505(3) 0.8695(3) 0.5688(2) 0.0249(8) Uani 1 1 d . . . . .
H15 H 0.273288 0.899171 0.627121 0.030 Uiso 1 1 calc R U . . .
C16 C 0.3192(3) 0.8169(3) 0.5180(2) 0.0239(8) Uani 1 1 d . . . . .
H16 H 0.389677 0.807943 0.542655 0.029 Uiso 1 1 calc R U . . .
 
loop_
 _atom_site_aniso_label
 _atom_site_aniso_U_11
 _atom_site_aniso_U_22
 _atom_site_aniso_U_33
 _atom_site_aniso_U_23
 _atom_site_aniso_U_13
 _atom_site_aniso_U_12
Cl1 0.0346(5) 0.0197(4) 0.0212(5) 0.0041(4) 0.0014(4) -0.0001(4)
Cl2 0.0728(8) 0.0243(5) 0.0217(5) -0.0002(4) 0.0028(5) -0.0183(5)
Cl3 0.0553(7) 0.0651(8) 0.0241(5) -0.0039(5) 0.0119(5) 0.0287(6)
Cl4 0.0304(5) 0.0204(5) 0.0273(5) 0.0009(4) 0.0040(4) -0.0031(4)
Cl5 0.0386(6) 0.0323(5) 0.0254(5) -0.0009(4) 0.0128(4) 0.0031(4)
Cl6 0.0347(6) 0.0297(5) 0.0264(5) 0.0110(4) 0.0016(4) 0.0015(4)
F1 0.0509(15) 0.0192(11) 0.0274(12) 0.0056(9) 0.0113(10) 0.0034(10)
F2 0.0346(13) 0.0496(15) 0.0236(12) -0.0025(10) 0.0122(10) 0.0043(11)
F3 0.0307(12) 0.0287(12) 0.0228(12) -0.0005(9) 0.0019(9) 0.0001(9)
F4 0.0411(14) 0.0290(12) 0.0389(14) -0.0073(10) 0.0197(11) 0.0024(10)
O1 0.0207(15) 0.0275(14) 0.0249(14) 0.0060(11) 0.0053(11) 0.0006(12)
O2 0.0280(15) 0.0211(14) 0.0267(15) 0.0065(11) 0.0083(12) 0.0022(11)
C1 0.036(2) 0.0181(19) 0.0200(19) 0.0031(15) 0.0080(16) 0.0045(16)
C2 0.030(2) 0.0145(18) 0.0190(19) 0.0020(14) 0.0043(16) 0.0037(15)
C3 0.025(2) 0.0199(18) 0.0193(19) -0.0004(15) 0.0048(16) 0.0009(15)
C4 0.023(2) 0.0178(18) 0.022(2) 0.0032(15) 0.0027(16) -0.0008(15)
C5 0.029(2) 0.026(2) 0.019(2) -0.0033(15) 0.0040(16) 0.0032(16)
C6 0.021(2) 0.039(2) 0.019(2) -0.0059(17) 0.0065(16) 0.0000(17)
C7 0.032(2) 0.029(2) 0.0134(18) 0.0048(15) 0.0022(16) -0.0044(17)
C8 0.034(2) 0.0161(18) 0.0202(19) -0.0002(15) 0.0025(16) 0.0012(16)
C9 0.029(2) 0.0221(19) 0.0200(19) 0.0010(15) 0.0044(16) 0.0012(16)
C10 0.024(2) 0.0190(18) 0.0185(19) 0.0044(14) 0.0034(15) 0.0019(15)
C11 0.030(2) 0.0170(18) 0.0196(19) 0.0042(15) 0.0071(16) -0.0011(15)
C12 0.030(2) 0.0167(18) 0.020(2) 0.0010(15) 0.0044(16) -0.0005(16)
C13 0.024(2) 0.0205(19) 0.030(2) 0.0027(16) 0.0045(17) -0.0009(15)
C14 0.032(2) 0.0156(18) 0.033(2) 0.0003(16) 0.0167(18) 0.0011(16)
C15 0.035(2) 0.0209(19) 0.020(2) 0.0006(15) 0.0075(17) -0.0029(16)
C16 0.027(2) 0.0195(18) 0.024(2) 0.0038(15) 0.0023(16) -0.0009(16)
 
_geom_special_details
;
 All esds (except the esd in the dihedral angle between two l.s. planes)
 are estimated using the full covariance matrix.  The cell esds are taken
 into account individually in the estimation of esds in distances, angles
 and torsion angles; correlations between esds in cell parameters are only
 used when they are defined by crystal symmetry.  An approximate (isotropic)
 treatment of cell esds is used for estimating esds involving l.s. planes.
;
 
loop_
 _geom_bond_atom_site_label_1
 _geom_bond_atom_site_label_2
 _geom_bond_distance
 _geom_bond_site_symmetry_2
 _geom_bond_publ_flag
Cl1 C1 1.777(4) . ?
Cl2 C1 1.772(4) . ?
Cl3 C1 1.764(4) . ?
Cl4 C9 1.776(4) . ?
Cl5 C9 1.783(4) . ?
Cl6 C9 1.765(4) . ?
F1 C8 1.354(4) . ?
F2 C6 1.361(4) . ?
F3 C12 1.360(4) . ?
F4 C14 1.364(4) . ?
O1 C2 1.416(4) . ?
O1 H1O 0.841(10) . ?
O2 C10 1.419(4) . ?
O2 H2O 0.837(10) . ?
C1 C2 1.541(5) . ?
C2 C3 1.518(5) . ?
C2 H2 1.0000 . ?
C3 C8 1.387(5) . ?
C3 C4 1.392(5) . ?
C4 C5 1.383(5) . ?
C4 H4 0.9500 . ?
C5 C6 1.370(5) . ?
C5 H5 0.9500 . ?
C6 C7 1.380(5) . ?
C7 C8 1.381(5) . ?
C7 H7 0.9500 . ?
C9 C10 1.542(5) . ?
C10 C11 1.514(5) . ?
C10 H10 1.0000 . ?
C11 C12 1.383(5) . ?
C11 C16 1.395(5) . ?
C12 C13 1.379(5) . ?
C13 C14 1.377(5) . ?
C13 H13 0.9500 . ?
C14 C15 1.366(5) . ?
C15 C16 1.380(5) . ?
C15 H15 0.9500 . ?
C16 H16 0.9500 . ?
 
loop_
 _geom_angle_atom_site_label_1
 _geom_angle_atom_site_label_2
 _geom_angle_atom_site_label_3
 _geom_angle
 _geom_angle_site_symmetry_1
 _geom_angle_site_symmetry_3
 _geom_angle_publ_flag
C2 O1 H1O 109(3) . . ?
C10 O2 H2O 108(3) . . ?
C2 C1 Cl3 109.5(3) . . ?
C2 C1 Cl2 109.9(2) . . ?
Cl3 C1 Cl2 109.04(19) . . ?
C2 C1 Cl1 112.4(2) . . ?
Cl3 C1 Cl1 108.13(19) . . ?
Cl2 C1 Cl1 107.8(2) . . ?
O1 C2 C3 109.9(3) . . ?
O1 C2 C1 108.9(3) . . ?
C3 C2 C1 113.2(3) . . ?
O1 C2 H2 108.2 . . ?
C3 C2 H2 108.2 . . ?
C1 C2 H2 108.2 . . ?
C8 C3 C4 117.0(3) . . ?
C8 C3 C2 120.1(3) . . ?
C4 C3 C2 122.8(3) . . ?
C5 C4 C3 121.7(3) . . ?
C5 C4 H4 119.2 . . ?
C3 C4 H4 119.2 . . ?
C6 C5 C4 118.3(3) . . ?
C6 C5 H5 120.9 . . ?
C4 C5 H5 120.9 . . ?
F2 C6 C5 119.0(3) . . ?
F2 C6 C7 117.8(3) . . ?
C5 C6 C7 123.1(3) . . ?
C6 C7 C8 116.6(3) . . ?
C6 C7 H7 121.7 . . ?
C8 C7 H7 121.7 . . ?
F1 C8 C7 117.5(3) . . ?
F1 C8 C3 119.1(3) . . ?
C7 C8 C3 123.4(3) . . ?
C10 C9 Cl6 109.4(2) . . ?
C10 C9 Cl4 112.4(2) . . ?
Cl6 C9 Cl4 109.31(19) . . ?
C10 C9 Cl5 108.6(2) . . ?
Cl6 C9 Cl5 108.66(19) . . ?
Cl4 C9 Cl5 108.42(19) . . ?
O2 C10 C11 111.0(3) . . ?
O2 C10 C9 105.9(3) . . ?
C11 C10 C9 114.2(3) . . ?
O2 C10 H10 108.6 . . ?
C11 C10 H10 108.6 . . ?
C9 C10 H10 108.6 . . ?
C12 C11 C16 116.7(3) . . ?
C12 C11 C10 120.9(3) . . ?
C16 C11 C10 122.1(3) . . ?
F3 C12 C13 117.1(3) . . ?
F3 C12 C11 119.0(3) . . ?
C13 C12 C11 123.8(3) . . ?
C14 C13 C12 116.2(3) . . ?
C14 C13 H13 121.9 . . ?
C12 C13 H13 121.9 . . ?
F4 C14 C15 119.0(3) . . ?
F4 C14 C13 117.6(3) . . ?
C15 C14 C13 123.4(3) . . ?
C14 C15 C16 118.2(3) . . ?
C14 C15 H15 120.9 . . ?
C16 C15 H15 120.9 . . ?
C15 C16 C11 121.6(3) . . ?
C15 C16 H16 119.2 . . ?
C11 C16 H16 119.2 . . ?
 
_refine_diff_density_max    0.415
_refine_diff_density_min   -0.315
_refine_diff_density_rms    0.077

_shelx_res_file
;
TITL 18bek97z in P2(1)/c
    18bek97z.res
    created by SHELXL-2018/3 at 18:43:53 on 05-Feb-2021
CELL  0.71073  13.1124   9.9704  15.3926   90.000   98.542   90.000
ZERR    8.000   0.0024   0.0019   0.0029    0.000    0.002    0.000
LATT  1
SYMM -X, 1/2+Y, 1/2-Z
SFAC C H O F CL
UNIT 64 40 8 16 24
SIZE 0.050 0.150 0.150
TEMP -173.15
L.S. 5
BOND $H
LIST 4
ACTA
FMAP 2
PLAN -20
WGHT    0.038900    1.635400
FVAR       0.13160
CL1   5    0.191827    0.442879    0.383951    11.00000    0.03458    0.01969 =
         0.02117    0.00408    0.00138   -0.00011
CL2   5    0.150031    0.179545    0.444853    11.00000    0.07279    0.02431 =
         0.02165   -0.00019    0.00280   -0.01830
CL3   5    0.346967    0.238749    0.392281    11.00000    0.05531    0.06514 =
         0.02407   -0.00390    0.01191    0.02869
CL4   5    0.502494    0.915147    0.402475    11.00000    0.03035    0.02035 =
         0.02730    0.00089    0.00398   -0.00313
CL5   5    0.503699    0.713683    0.267932    11.00000    0.03858    0.03232 =
         0.02537   -0.00087    0.01276    0.00307
CL6   5    0.338109    0.906064    0.255236    11.00000    0.03469    0.02970 =
         0.02639    0.01099    0.00157    0.00149
F1    4    0.214656    0.169273    0.661027    11.00000    0.05094    0.01920 =
         0.02740    0.00560    0.01130    0.00337
F2    4   -0.000744    0.495369    0.756373    11.00000    0.03461    0.04959 =
         0.02360   -0.00246    0.01223    0.00430
F3    4    0.147875    0.745081    0.317147    11.00000    0.03066    0.02868 =
         0.02279   -0.00048    0.00192    0.00010
F4    4    0.079969    0.928875    0.582470    11.00000    0.04105    0.02903 =
         0.03886   -0.00733    0.01975    0.00242
DFIX 0.84 0.01 O1 H1O O2 H2O
O1    3    0.364177    0.444941    0.539569    11.00000    0.02069    0.02750 =
         0.02486    0.00598    0.00532    0.00057
H1O   2    0.423858    0.413921    0.554363    11.00000    0.04487
O2    3    0.433818    0.629204    0.430931    11.00000    0.02803    0.02115 =
         0.02667    0.00652    0.00834    0.00216
H2O   2    0.401947    0.581204    0.462478    11.00000    0.03830
C1    1    0.247167    0.303234    0.445408    11.00000    0.03596    0.01814 =
         0.02002    0.00311    0.00795    0.00451
C2    1    0.290943    0.340826    0.540768    11.00000    0.03017    0.01450 =
         0.01898    0.00201    0.00432    0.00367
AFIX  13
H2    2    0.327274    0.260606    0.569527    11.00000   -1.20000
AFIX   0
C3    1    0.208549    0.383430    0.594709    11.00000    0.02499    0.01986 =
         0.01930   -0.00040    0.00481    0.00094
C4    1    0.167016    0.512188    0.591051    11.00000    0.02300    0.01781 =
         0.02192    0.00318    0.00273   -0.00084
AFIX  43
H4    2    0.188401    0.575481    0.551286    11.00000   -1.20000
AFIX   0
C5    1    0.095436    0.550248    0.643832    11.00000    0.02921    0.02616 =
         0.01941   -0.00330    0.00403    0.00318
AFIX  43
H5    2    0.067145    0.638139    0.640309    11.00000   -1.20000
AFIX   0
C6    1    0.066377    0.457924    0.701336    11.00000    0.02054    0.03899 =
         0.01882   -0.00593    0.00647   -0.00005
C7    1    0.103836    0.328457    0.707993    11.00000    0.03220    0.02869 =
         0.01344    0.00481    0.00216   -0.00437
AFIX  43
H7    2    0.081489    0.265487    0.747486    11.00000   -1.20000
AFIX   0
C8    1    0.175474    0.295097    0.654312    11.00000    0.03390    0.01606 =
         0.02016   -0.00023    0.00247    0.00121
C9    1    0.423129    0.807960    0.329027    11.00000    0.02859    0.02210 =
         0.02005    0.00097    0.00445    0.00121
C10   1    0.360302    0.709375    0.377276    11.00000    0.02370    0.01904 =
         0.01852    0.00438    0.00342    0.00192
AFIX  13
H10   2    0.319107    0.650239    0.332705    11.00000   -1.20000
AFIX   0
C11   1    0.287493    0.776531    0.431470    11.00000    0.02994    0.01696 =
         0.01959    0.00416    0.00714   -0.00114
C12   1    0.183499    0.788635    0.399839    11.00000    0.02973    0.01665 =
         0.02035    0.00100    0.00441   -0.00046
C13   1    0.111720    0.838006    0.448618    11.00000    0.02445    0.02051 =
         0.02968    0.00268    0.00452   -0.00087
AFIX  43
H13   2    0.040619    0.844227    0.425294    11.00000   -1.20000
AFIX   0
C14   1    0.148943    0.877762    0.533022    11.00000    0.03230    0.01557 =
         0.03293    0.00035    0.01673    0.00112
C15   1    0.250504    0.869495    0.568820    11.00000    0.03529    0.02085 =
         0.01967    0.00059    0.00750   -0.00292
AFIX  43
H15   2    0.273288    0.899171    0.627121    11.00000   -1.20000
AFIX   0
C16   1    0.319155    0.816884    0.518043    11.00000    0.02743    0.01951 =
         0.02416    0.00375    0.00226   -0.00091
AFIX  43
H16   2    0.389677    0.807943    0.542655    11.00000   -1.20000
AFIX   0
HKLF 4


REM  18bek97z in P2(1)/c
REM wR2 = 0.1000, GooF = S = 1.010, Restrained GooF = 1.009 for all data
REM R1 = 0.0417 for 2558 Fo > 4sig(Fo) and 0.0686 for all 3516 data
REM 261 parameters refined using 2 restraints

END

WGHT      0.0382      1.7093

REM Highest difference peak  0.415,  deepest hole -0.315,  1-sigma level  0.077
Q1    1   0.4001  0.8722  0.2741  11.00000  0.05    0.41
Q2    1   0.2248  0.1692  0.4430  11.00000  0.05    0.35
Q3    1   0.5857  0.8866  0.4125  11.00000  0.05    0.35
Q4    1   0.4211  0.2787  0.7104  11.00000  0.05    0.34
Q5    1   0.4207  0.7176  0.2619  11.00000  0.05    0.32
Q6    1   0.2097  0.9204  0.5392  11.00000  0.05    0.32
Q7    1   0.3432  0.7579  0.4189  11.00000  0.05    0.31
Q8    1   0.2219  0.3707  0.4135  11.00000  0.05    0.31
Q9    1   0.2771  0.4249  0.3907  11.00000  0.05    0.31
Q10   1   0.2594  0.8185  0.3969  11.00000  0.05    0.30
Q11   1   0.2740  0.2585  0.4095  11.00000  0.05    0.30
Q12   1   0.2609  0.9086  0.2372  11.00000  0.05    0.30
Q13   1   0.1856  0.4452  0.5784  11.00000  0.05    0.30
Q14   1   0.1145  0.4351  0.3828  11.00000  0.05    0.29
Q15   1   0.4295  0.2526  0.4019  11.00000  0.05    0.28
Q16   1   0.3870  0.7798  0.3749  11.00000  0.05    0.28
Q17   1   0.3094  0.8141  0.4582  11.00000  0.05    0.26
Q18   1   0.1145  0.5141  0.6925  11.00000  0.05    0.26
Q19   1   0.1747  0.3281  0.7399  11.00000  0.05    0.26
Q20   1   0.3075  0.1527  0.6784  11.00000  0.05    0.26
;
_shelx_res_checksum   70478

_shelx_hkl_file
;
  -1   0   0   13.41    0.92
  -1   0   0   12.71    0.95
   1   0   0   11.36    0.95
  -2   0   0  105.37    6.80
   2   0   0  103.56    6.83
   3   0   0  355.61   22.85
  -3   0   0  358.96   22.88
  -3   0   0  351.64   22.79
   4   0   0   49.15    3.72
  -4   0   0   50.93    3.80
  -4   0   0   51.55    3.64
   5   0   0   30.69    2.87
  -5   0   0   37.92    2.79
  -5   0   0   34.45    2.97
  -6   0   0  627.07   39.99
   6   0   0  614.72   40.14
  -6   0   0  631.77   40.17
  -7   0   0  179.51   11.38
  -7   0   0  162.10   11.55
   7   0   0  167.59   11.54
  -8   0   0    8.77    1.86
  -8   0   0    8.17    1.52
   8   0   0    6.24    1.71
  -9   0   0    1.81    1.46
  -9   0   0    1.97    1.20
   9   0   0    2.71    1.53
 -10   0   0    9.06    2.22
  10   0   0    8.29    2.08
 -10   0   0   10.53    1.88
 -11   0   0    0.54    1.46
  11   0   0    0.52    1.73
 -11   0   0    0.81    1.72
 -12   0   0   96.84    7.68
 -12   0   0  104.51    7.24
  12   0   0   81.95    7.46
 -13   0   0   57.24    4.68
  13   0   0   44.34    5.14
 -13   0   0   41.10    4.93
 -14   0   0   43.03    4.51
  14   0   0   42.46    5.15
 -14   0   0   39.74    4.90
  15   0   0    7.65    2.29
  15   0   0    5.44    2.88
 -15   0   0    7.33    2.81
 -15   0   0    3.94    2.25
   0  -1   0   -0.48    0.23
   0  -1   0    0.17    0.25
   0  -1   0   -0.19    0.30
   0  -1   0   -0.46    0.29
   0   1   0   -0.09    0.24
   0   1   0   -0.15    0.26
   0   1   0   -0.17    0.31
   1  -1   0   24.45    1.61
  -1  -1   0   20.24    1.59
  -1  -1   0   22.40    1.60
   1  -1   0   20.61    1.62
   1   1   0   21.12    1.55
   1   1   0   20.81    1.51
  -1   1   0   24.06    1.62
  -1   1   0   21.04    1.61
  -2  -1   0   51.97    3.44
   2  -1   0   50.54    3.33
   2  -1   0   49.82    3.32
   2  -1   0   47.07    3.49
   2  -1   0   46.60    3.40
  -2  -1   0   48.54    3.47
  -2  -1   0   51.08    3.34
  -2   1   0   51.86    3.53
   2   1   0   49.75    3.48
  -2   1   0   52.40    3.33
   2   1   0   53.25    3.34
   3  -1   0   76.86    5.28
  -3  -1   0   74.42    5.24
   3  -1   0   75.74    5.13
  -3  -1   0   79.18    5.27
  -3  -1   0   77.00    5.04
   3   1   0   78.15    5.27
   3   1   0   77.24    5.02
  -3   1   0   79.94    5.12
  -3   1   0   78.21    5.35
   4  -1   0   29.06    2.37
  -4  -1   0   27.36    2.34
   4  -1   0   27.94    2.09
  -4  -1   0   26.40    2.33
  -4   1   0   26.52    2.14
   4   1   0   28.12    2.32
  -4   1   0   24.40    2.41
  -5  -1   0    4.58    1.21
  -5  -1   0    2.72    1.15
   5  -1   0    6.24    1.40
   5  -1   0    5.47    0.89
   5   1   0    4.10    1.16
  -5   1   0    4.80    1.33
  -5   1   0    3.38    1.01
   6  -1   0   48.88    3.90
  -6  -1   0   51.36    3.89
   6  -1   0   48.86    3.42
  -6  -1   0   51.61    3.82
   6   1   0   48.12    3.88
  -6   1   0   39.15    3.92
  -6   1   0   51.38    3.65
   7  -1   0    2.77    0.82
   7  -1   0    4.23    1.40
  -7  -1   0    0.83    1.09
  -7  -1   0    2.08    1.28
   7   1   0    4.80    1.49
  -7   1   0    3.30    0.81
  -7   1   0    3.08    1.44
  -7   1   0    3.47    1.15
   8  -1   0   18.61    1.74
  -8  -1   0   18.35    2.29
  -8  -1   0   15.83    2.39
   8  -1   0   19.86    2.66
  -8   1   0   19.10    1.70
  -8   1   0   20.98    2.23
  -8   1   0   23.79    2.87
   8   1   0   18.13    2.54
   9  -1   0    7.04    1.96
  -9  -1   0    2.10    1.47
  -9  -1   0    3.86    1.61
   9   1   0    6.27    1.83
  -9   1   0    4.85    0.87
  -9   1   0    6.16    1.99
  -9   1   0    5.37    1.38
 -10  -1   0    5.97    1.89
  10  -1   0    7.08    2.00
 -10  -1   0    7.77    1.80
  10   1   0    7.07    1.94
 -10   1   0    9.13    1.74
 -10   1   0    6.67    2.25
  11  -1   0    9.36    2.39
 -11  -1   0    7.72    2.20
 -11  -1   0   11.11    2.20
 -11   1   0   11.24    2.46
  11   1   0    8.51    2.25
 -11   1   0   10.27    1.99
 -12  -1   0    0.66    1.81
  12  -1   0    1.16    1.90
 -12  -1   0   -1.06    1.49
 -12   1   0    0.50    1.54
 -12   1   0   -1.09    1.79
  12   1   0   -1.43    1.88
 -13  -1   0    1.99    1.87
  13  -1   0   -0.87    1.94
  13  -1   0   -0.80    1.31
 -13  -1   0    1.41    1.97
 -13   1   0   -1.54    1.92
  13   1   0   -1.67    1.81
 -13   1   0   -0.83    1.49
  14  -1   0    0.02    2.33
 -14  -1   0    2.93    2.14
  14  -1   0    0.51    1.72
 -14  -1   0    4.14    2.32
 -14   1   0    0.42    1.96
 -14   1   0    2.34    1.99
  14   1   0    2.73    2.07
 -15  -1   0    2.34    2.30
  15  -1   0   -0.13    2.49
 -15  -1   0   -1.22    2.23
  15   1   0   -3.21    2.11
 -15   1   0    0.62    2.29
 -15   1   0    0.05    3.31
   0  -2   0  268.45   18.28
   0  -2   0  288.82   18.19
   0  -2   0  286.50   18.30
   0   2   0  282.37   18.16
   0   2   0  298.73   18.31
   1  -2   0  160.52   10.34
   1  -2   0  158.21   10.52
   1  -2   0  163.41   10.53
  -1  -2   0  158.37   10.51
  -1  -2   0  161.36   10.46
  -1   2   0  163.92   10.53
  -1   2   0  163.26   10.45
   1   2   0  162.96   10.49
  -2  -2   0  122.09    8.28
   2  -2   0  123.37    8.29
   2  -2   0  124.67    8.31
  -2  -2   0  120.81    8.31
  -2   2   0  130.47    8.31
   2   2   0  131.27    8.23
   2   2   0  124.49    8.30
  -2   2   0  127.99    8.30
   3  -2   0   31.40    2.55
   3  -2   0   31.67    2.66
  -3  -2   0   30.95    2.61
  -3  -2   0   34.86    2.66
  -3  -2   0   32.20    2.49
  -3   2   0   38.06    2.74
   3   2   0   32.65    2.40
   3   2   0   34.97    2.66
  -3   2   0   31.74    2.57
   4  -2   0   33.28    2.62
   4  -2   0   29.69    2.24
  -4  -2   0   29.41    2.57
  -4  -2   0   30.15    2.51
   4  -2   0   30.03    2.42
  -4   2   0   29.09    2.43
  -4   2   0   30.45    2.70
   4   2   0   30.45    2.25
   4   2   0   31.96    2.60
   5  -2   0   55.56    4.04
  -5  -2   0   53.62    3.94
  -5  -2   0   51.57    4.01
   5  -2   0   52.04    3.77
   5  -2   0   52.33    3.66
  -5   2   0   53.99    4.17
   5   2   0   55.17    3.99
  -5   2   0   44.94    3.75
   5   2   0   52.02    3.56
  -5   2   0   53.25    3.68
  -6  -2   0   15.99    2.12
   6  -2   0   17.56    2.28
   6  -2   0   18.84    1.87
   6  -2   0   19.73    1.83
  -6  -2   0   14.69    2.09
  -6   2   0   24.03    1.96
   6   2   0   14.79    2.04
  -6   2   0   16.52    2.28
  -6   2   0   17.75    1.87
   7  -2   0   14.89    1.68
   7  -2   0   15.53    1.68
  -7  -2   0   15.78    2.09
   7  -2   0   15.58    2.20
  -7  -2   0   12.05    1.95
  -7   2   0   10.32    2.06
   7   2   0   13.26    2.04
  -7   2   0   15.16    1.62
  -7   2   0   16.45    1.80
   8  -2   0   14.81    2.31
  -8  -2   0   15.08    2.23
   8  -2   0   15.63    1.77
   8  -2   0   17.69    1.88
  -8  -2   0   15.02    2.17
   8   2   0   15.58    2.27
  -8   2   0   14.94    1.87
  -8   2   0   11.25    2.30
  -8   2   0   16.91    1.75
   9  -2   0    3.07    1.66
   9  -2   0    1.80    0.97
   9  -2   0    0.52    1.07
  -9  -2   0    3.13    1.47
  -9  -2   0    2.88    1.60
   9   2   0    2.62    1.62
  -9   2   0    2.65    1.24
  -9   2   0    2.69    1.67
  -9   2   0    3.74    1.03
 -10  -2   0   18.48    2.64
 -10  -2   0   21.71    2.91
  10  -2   0   20.92    2.40
  10  -2   0   18.30    2.83
 -10   2   0   16.35    2.80
  10   2   0   15.29    2.67
 -10   2   0   19.69    2.39
  11  -2   0   13.62    2.73
 -11  -2   0   21.31    2.86
 -11  -2   0   24.21    3.18
  11  -2   0   23.85    2.68
 -11   2   0   26.14    2.77
 -11   2   0   24.41    3.42
  11   2   0   19.25    3.16
  12  -2   0    4.31    2.16
 -12  -2   0    0.18    1.58
 -12  -2   0   -0.41    1.77
  12  -2   0   -1.05    1.26
 -12   2   0   -1.08    1.36
  12   2   0   -1.11    1.61
 -12   2   0   -1.77    1.70
 -13  -2   0    5.95    2.28
  13  -2   0    2.72    2.35
 -13  -2   0    4.18    1.96
 -13   2   0    4.23    1.83
 -13   2   0   -1.78    1.85
  13   2   0   -3.10    1.74
  14  -2   0    0.86    2.44
 -14  -2   0    0.49    1.93
 -14  -2   0    2.36    2.30
  14   2   0   -1.64    2.09
 -14   2   0    1.68    2.45
 -15  -2   0    6.02    2.90
 -15  -2   0    6.55    2.47
  15  -2   0    5.21    2.92
  15   2   0    7.54    2.91
 -15   2   0    1.28    2.43
   0  -3   0   -0.78    0.67
   0  -3   0    0.03    0.59
   0   3   0   -0.25    0.65
  -1  -3   0   20.01    1.87
   1  -3   0   19.07    1.60
   1  -3   0   14.82    1.85
  -1  -3   0   18.41    1.91
   1  -3   0   18.89    2.00
  -1   3   0   19.37    1.96
  -1   3   0   19.06    1.76
   1   3   0   17.02    1.88
  -2  -3   0   45.02    3.47
  -2  -3   0   49.09    3.42
   2  -3   0   47.80    3.48
   2  -3   0   43.33    3.46
  -2   3   0   43.96    3.39
   2   3   0   45.57    3.35
  -2   3   0   46.78    3.47
   3  -3   0   59.09    4.43
  -3  -3   0   56.02    4.40
   3  -3   0   58.45    4.39
  -3  -3   0   59.60    4.40
  -3   3   0   61.48    4.42
   3   3   0   68.09    4.47
  -3   3   0   66.08    4.46
   3   3   0   56.25    4.22
  -4  -3   0  164.07   10.75
   4  -3   0  167.10   10.93
  -4  -3   0  158.78   10.97
  -4  -3   0  157.99   10.98
   4  -3   0  161.21   10.99
   4   3   0  170.69   11.01
  -4   3   0  171.99   11.03
   4   3   0  161.76   10.76
  -4   3   0  165.99   10.93
  -5  -3   0    2.95    1.16
  -5  -3   0    3.36    1.11
   5  -3   0    2.85    1.17
   5  -3   0    1.92    1.05
   5   3   0    4.90    1.21
  -5   3   0    2.07    1.30
   5   3   0    1.56    0.78
  -5   3   0    3.57    1.12
   6  -3   0   15.16    1.93
  -6  -3   0   17.58    2.03
  -6  -3   0   15.11    2.14
   6  -3   0   13.18    2.05
   6  -3   0   16.75    1.61
  -6   3   0   13.52    2.22
  -6   3   0   19.15    2.07
   6   3   0   13.73    2.19
   6   3   0   16.65    1.61
  -7  -3   0    3.95    1.48
  -7  -3   0    2.32    1.25
   7  -3   0    1.67    1.01
   7  -3   0    1.27    0.81
   7  -3   0    3.57    1.30
   7   3   0    2.70    0.83
  -7   3   0    0.57    1.26
   7   3   0    2.56    1.30
  -7   3   0    3.61    1.05
  -8  -3   0   44.57    3.90
  -8  -3   0   44.62    3.80
   8  -3   0   48.06    3.96
   8  -3   0   41.84    3.47
   8  -3   0   42.27    3.31
   8   3   0   36.41    3.98
  -8   3   0   46.31    3.50
  -8   3   0   40.76    4.43
  -9  -3   0   15.97    2.42
   9  -3   0   14.21    1.87
   9  -3   0   15.07    1.87
  -9  -3   0   11.23    2.16
   9  -3   0    9.92    2.06
   9   3   0   14.38    2.45
  -9   3   0   13.14    2.53
  -9   3   0   15.90    1.87
  10  -3   0   15.93    1.92
 -10  -3   0   16.57    2.49
 -10  -3   0   20.40    2.74
  10  -3   0   11.36    2.32
 -10   3   0   14.49    1.99
  10   3   0   14.49    2.60
 -10   3   0   12.36    1.78
 -10   3   0   11.76    2.60
  11  -3   0   52.30    4.15
 -11  -3   0   49.41    4.43
  11  -3   0   43.87    4.78
 -11  -3   0   35.50    4.30
  11   3   0   39.15    4.59
 -11   3   0   35.38    4.67
 -11   3   0   49.34    3.83
 -12  -3   0   -2.10    1.68
 -12  -3   0   -0.69    1.65
  12  -3   0   -1.75    1.57
 -12   3   0    2.49    2.25
  12   3   0   -1.66    1.92
 -13  -3   0   14.24    2.91
 -13  -3   0   18.52    3.13
  13  -3   0   16.83    3.26
 -13   3   0   14.90    3.18
  13   3   0   13.19    3.20
 -14  -3   0    0.62    2.19
 -14  -3   0    2.63    2.28
  14  -3   0    0.27    2.19
 -14   3   0   -1.66    2.12
  14   3   0    0.04    1.86
   0  -4   0    2.33    0.82
   0  -4   0    1.54    0.96
   0   4   0    1.38    0.90
   0   4   0    1.50    0.75
  -1  -4   0   18.33    2.13
   1  -4   0   21.63    2.29
  -1  -4   0   16.22    1.91
   1  -4   0   14.41    1.99
   1  -4   0   20.02    1.80
   1   4   0   19.05    2.11
  -1   4   0   19.62    2.24
  -1   4   0   20.46    1.90
   2  -4   0   10.91    1.70
  -2  -4   0    8.92    1.60
  -2  -4   0   13.89    1.62
   2  -4   0   11.52    1.69
  -2   4   0   11.09    1.67
  -2   4   0   11.60    1.54
   2   4   0    9.49    1.45
   3  -4   0   11.66    1.80
   3  -4   0   18.08    2.05
  -3  -4   0   11.79    1.78
  -3  -4   0   11.02    1.78
  -3   4   0   14.69    1.87
   3   4   0   15.17    1.79
  -3   4   0   15.03    1.93
   4  -4   0    4.03    1.33
  -4  -4   0    4.08    1.26
   4  -4   0    6.07    1.30
  -4  -4   0    6.02    1.43
  -4   4   0    4.58    1.39
  -4   4   0    4.97    1.31
   4   4   0    5.98    1.44
   4   4   0    6.12    1.17
   5  -4   0    6.44    1.52
  -5  -4   0   10.27    1.35
   5  -4   0    7.78    1.53
  -5  -4   0    6.50    1.45
  -5  -4   0    6.26    1.58
   5   4   0    7.01    1.22
   5   4   0    9.05    1.69
  -5   4   0    6.03    1.40
  -5   4   0    6.11    1.67
  -6  -4   0   51.59    4.13
  -6  -4   0   52.47    3.78
   6  -4   0   50.36    4.08
   6  -4   0   49.60    3.95
  -6   4   0   50.89    3.95
   6   4   0   45.09    3.63
  -6   4   0   47.30    4.26
   6   4   0   45.10    4.05
  -7  -4   0    0.34    1.08
   7  -4   0   -1.15    1.11
  -7  -4   0   -0.68    1.25
   7  -4   0    0.71    1.17
  -7   4   0   -0.48    1.19
   7   4   0   -0.81    1.24
  -7   4   0    0.57    1.13
   7   4   0    1.08    0.86
  -8  -4   0   10.53    1.73
  -8  -4   0    7.72    1.98
   8  -4   0   10.16    1.69
   8  -4   0    4.41    1.79
   8   4   0   11.88    2.11
  -8   4   0    7.66    2.14
  -8   4   0    6.22    1.34
   8   4   0    9.26    1.34
   9  -4   0   10.49    1.60
   9  -4   0   10.21    2.16
  -9  -4   0   11.91    1.99
  -9  -4   0    6.18    1.98
   9   4   0    4.71    1.77
  -9   4   0   10.24    1.70
  -9   4   0    8.76    2.34
 -10  -4   0   -0.17    1.54
 -10  -4   0   -2.75    1.48
  10  -4   0   -0.39    1.48
  10   4   0   -2.95    1.16
 -10   4   0    0.42    1.09
 -10   4   0   -1.19    1.77
 -11  -4   0   11.15    2.50
 -11  -4   0   16.47    2.69
  11  -4   0   11.17    2.50
  11   4   0    9.51    2.51
 -11   4   0   11.68    2.89
 -12  -4   0    3.66    2.15
  12  -4   0    1.51    1.94
 -12  -4   0    2.31    2.03
 -12   4   0    1.51    2.30
  12   4   0   -0.13    1.83
 -13  -4   0   -1.29    1.94
 -13  -4   0    0.45    1.90
  13  -4   0   -0.19    1.88
 -13   4   0    5.33    2.77
  13   4   0    1.39    2.09
 -14  -4   0    0.86    2.15
  14  -4   0   -0.22    2.10
 -14  -4   0    1.68    2.12
  14   4   0    3.75    2.75
 -14   4   0   -1.61    2.38
   0  -5   0   -0.60    0.78
   0  -5   0   -0.12    0.93
   0   5   0   -1.72    0.89
   1  -5   0    0.19    0.70
   1  -5   0    0.58    0.96
  -1  -5   0    0.58    0.82
  -1  -5   0   -1.77    0.79
   1   5   0   -1.23    0.85
  -1   5   0    0.24    0.93
  -1   5   0    0.16    0.78
   2  -5   0  105.94    7.01
   2  -5   0  104.70    7.46
  -2  -5   0  106.27    7.32
  -2  -5   0  103.39    7.46
  -2   5   0  103.51    7.24
  -2   5   0  109.41    7.56
   2   5   0  107.88    7.41
  -3  -5   0    2.47    1.19
  -3  -5   0    1.85    1.18
   3  -5   0    3.25    1.29
   3  -5   0    2.86    1.19
   3   5   0    4.79    1.22
  -3   5   0    3.21    1.19
  -3   5   0    4.91    1.27
   4  -5   0    1.78    1.07
  -4  -5   0    1.54    1.11
   4  -5   0    0.82    1.09
  -4  -5   0    2.03    1.19
   4   5   0    2.67    1.25
  -4   5   0   -0.05    1.06
   4   5   0    2.60    1.03
  -4   5   0    1.13    1.04
  -5  -5   0    0.08    1.13
  -5  -5   0    0.58    1.12
   5  -5   0    0.96    1.10
   5  -5   0    0.04    1.00
  -5   5   0    0.92    1.36
   5   5   0   -1.31    0.96
  -5   5   0   -0.04    0.86
   5   5   0   -0.05    0.78
  -6  -5   0   28.24    2.45
  -6  -5   0   32.85    3.36
   6  -5   0   28.14    3.15
  -6  -5   0   30.04    3.33
   6  -5   0   21.36    2.74
  -6   5   0   32.85    3.41
   6   5   0   25.02    2.63
   6   5   0   23.69    3.02
  -6   5   0   21.14    2.78
  -7  -5   0    6.57    1.43
  -7  -5   0    7.77    1.88
   7  -5   0    8.55    1.85
  -7   5   0    6.82    1.88
  -7   5   0    4.51    1.50
   7   5   0    6.01    1.79
   7   5   0    5.52    1.27
  -8  -5   0   14.18    2.14
   8  -5   0   13.71    2.30
  -8  -5   0   10.78    2.26
  -8   5   0    9.89    2.39
   8   5   0   14.02    2.57
  -8   5   0   10.94    2.03
   8   5   0   15.27    1.82
  -9  -5   0   -0.62    1.49
  -9  -5   0    2.64    1.43
   9  -5   0    0.34    1.48
   9   5   0   -2.09    1.27
  -9   5   0   -3.86    1.63
  -9   5   0    1.49    1.32
 -10  -5   0    0.06    1.58
 -10  -5   0    1.53    1.88
  10  -5   0    0.80    1.70
 -10   5   0    0.84    1.49
  10   5   0   -1.16    1.36
 -10   5   0    1.26    1.97
 -11  -5   0   -0.28    1.65
  11  -5   0    0.38    1.73
 -11  -5   0   -1.67    1.57
  11   5   0   -0.91    1.55
 -11   5   0    2.61    2.06
 -12  -5   0   12.05    2.78
  12  -5   0   11.56    2.70
 -12   5   0   14.93    3.43
  12   5   0   10.52    2.71
 -13  -5   0    0.93    2.14
  13  -5   0    1.80    2.19
 -13   5   0   -0.26    2.24
  13   5   0   -1.19    1.94
  14  -5   0   10.50    2.92
  14   5   0   15.25    3.55
   0  -6   0   38.09    3.75
   0  -6   0   37.72    3.00
   0   6   0   35.63    3.36
   1  -6   0  116.41    7.87
  -1  -6   0  115.69    8.01
  -1  -6   0  110.75    8.25
   1  -6   0  125.68    8.35
   1   6   0  112.82    8.25
  -1   6   0  118.31    8.37
  -1   6   0  119.31    7.92
  -2  -6   0   12.84    2.01
   2  -6   0   12.53    1.51
  -2  -6   0   14.27    2.04
   2  -6   0   11.35    2.04
  -2   6   0   12.71    2.16
  -2   6   0   15.44    1.86
   2   6   0   11.59    1.90
  -3  -6   0    2.02    1.23
  -3  -6   0    1.47    1.13
   3  -6   0    1.93    1.28
  -3   6   0    0.95    1.19
   3   6   0    3.56    1.27
  -3   6   0    3.49    1.30
  -4  -6   0    0.77    1.24
   4  -6   0    0.98    1.26
  -4  -6   0    3.02    1.30
  -4   6   0    2.63    1.33
   4   6   0    1.74    1.33
  -4   6   0    2.04    1.28
   4   6   0    2.28    1.16
   5  -6   0   24.96    3.33
  -5  -6   0   27.16    3.45
  -5  -6   0   36.29    3.70
  -5   6   0   26.92    3.43
  -5   6   0   39.08    3.68
   5   6   0   38.12    3.86
   5   6   0   33.29    3.26
  -6  -6   0   46.26    4.18
  -6  -6   0   50.65    4.33
   6  -6   0   44.11    4.10
   6   6   0   45.21    3.80
  -6   6   0   44.88    4.21
  -6   6   0   44.76    4.11
   6   6   0   46.48    4.62
  -7  -6   0  141.89   10.43
  -7   6   0  136.21   10.40
   7   6   0  151.68    9.98
  -7   6   0  142.84   10.34
   7   6   0  152.52   10.53
  -8  -6   0    3.29    1.85
   8  -6   0    0.93    1.50
  -8   6   0    3.22    1.84
  -8   6   0    2.68    1.89
   8   6   0    2.55    1.27
   8   6   0   -0.08    1.48
  -9  -6   0    6.94    2.18
   9  -6   0    4.01    1.81
  -9   6   0    4.63    2.25
  -9   6   0    6.85    2.01
   9   6   0    5.34    2.07
 -10  -6   0    0.36    1.94
  10  -6   0    1.42    1.77
 -10   6   0   -0.03    1.56
  10   6   0    2.23    1.87
 -10   6   0    1.23    2.16
 -11  -6   0   -1.08    1.90
  11  -6   0    0.21    1.84
 -11   6   0    0.83    2.31
  11   6   0   -1.62    1.73
  12  -6   0   11.28    2.77
 -12  -6   0    5.79    2.58
  12   6   0    8.98    2.78
 -12   6   0    1.80    2.53
  13  -6   0   17.96    3.51
 -13  -6   0   22.34    3.74
  13   6   0   26.13    3.95
 -13   6   0   22.65    4.08
   0  -7   0   -0.97    1.17
   0  -7   0    1.67    1.01
   0   7   0    0.56    1.15
   1  -7   0  106.92    7.41
  -1  -7   0   99.18    7.03
   1  -7   0   96.19    6.83
  -1  -7   0   95.21    7.29
   1   7   0  101.88    7.37
  -1   7   0   96.59    6.88
  -1   7   0  101.78    7.42
  -2  -7   0   37.96    3.46
   2  -7   0   41.05    3.08
   2  -7   0   36.39    4.06
  -2  -7   0   38.76    4.02
  -2   7   0   45.02    4.39
  -2   7   0   36.43    3.32
   2   7   0   40.15    3.63
  -3  -7   0    0.88    1.10
  -3  -7   0    3.88    1.52
   3  -7   0    4.15    1.50
  -3   7   0    2.29    1.50
  -3   7   0    2.95    1.43
   3   7   0    3.57    1.39
  -4  -7   0    9.09    2.02
  -4  -7   0   13.31    2.29
   4  -7   0   11.38    2.20
   4   7   0   16.26    2.35
  -4   7   0   16.04    2.58
  -4   7   0   17.25    2.34
  -5  -7   0   11.23    2.28
   5  -7   0   11.66    2.35
  -5  -7   0   11.97    2.20
  -5   7   0   15.44    2.56
  -5   7   0   15.43    2.42
   5   7   0   10.17    2.28
   5   7   0    7.31    1.71
  -6  -7   0    0.81    1.62
   6  -7   0   -1.45    1.28
  -6  -7   0    2.12    1.62
  -6   7   0    0.22    1.66
  -6   7   0    3.30    1.78
   6   7   0   -1.33    0.95
   6   7   0    0.60    1.44
   7  -7   0    0.50    1.55
  -7  -7   0    7.84    2.10
  -7  -7   0    6.44    1.99
   7   7   0    6.49    2.04
  -7   7   0    5.49    2.00
  -7   7   0    3.78    1.86
   7   7   0    3.79    1.45
   8  -7   0    8.27    2.17
  -8  -7   0    6.42    2.36
  -8   7   0   10.79    2.36
   8   7   0    7.20    2.18
  -8   7   0    9.50    2.42
   8   7   0   10.16    1.91
   9  -7   0    4.48    1.96
  -9  -7   0    2.76    1.93
   9   7   0    0.48    1.75
  -9   7   0    0.97    1.78
  -9   7   0   -1.02    1.95
  10  -7   0    1.98    1.91
 -10  -7   0    0.24    2.04
 -10   7   0    1.54    2.34
  10   7   0   -0.39    1.86
 -10   7   0   -0.99    1.66
 -11  -7   0    3.24    2.37
  11  -7   0    7.07    2.46
 -11   7   0    6.63    2.68
  11   7   0   10.41    2.62
 -11   7   0    2.14    1.85
  12  -7   0    2.53    2.13
 -12  -7   0    0.90    2.06
  12   7   0    1.18    2.27
 -12   7   0    0.04    2.57
   0  -8   0   66.37    5.05
   0  -8   0   66.17    5.44
   0   8   0   67.70    5.53
  -1  -8   0    1.27    1.38
  -1  -8   0    1.41    1.13
   1  -8   0    0.36    1.06
   1  -8   0    1.51    1.34
  -1   8   0    0.85    1.15
   1   8   0    3.46    1.66
  -1   8   0    3.76    1.59
   2  -8   0    2.41    1.45
   2  -8   0   -0.11    0.86
  -2  -8   0    2.31    1.48
  -2  -8   0    1.82    1.16
   2   8   0    1.63    1.46
  -2   8   0    2.48    1.70
  -2   8   0    0.17    1.27
  -3  -8   0   36.76    4.07
  -3  -8   0   47.25    4.10
   3  -8   0   42.69    4.52
  -3   8   0   36.69    3.62
  -3   8   0   41.87    4.57
   3   8   0   47.36    4.53
  -4  -8   0   -1.06    1.34
  -4  -8   0   -0.93    1.25
   4  -8   0    0.53    1.37
  -4   8   0   -0.27    1.38
   4   8   0   -0.53    1.30
  -4   8   0    1.87    1.60
   5  -8   0    3.19    1.91
  -5  -8   0    1.84    1.50
  -5  -8   0    2.91    1.76
  -5   8   0    4.47    1.98
   5   8   0    2.64    1.42
   5   8   0    4.84    1.77
  -5   8   0    3.85    1.91
  -6  -8   0   -1.05    1.70
  -6  -8   0   -2.48    1.44
   6  -8   0    1.25    1.60
   6   8   0    0.64    1.60
  -6   8   0    3.17    1.98
  -6   8   0    1.52    1.67
   6   8   0    3.91    1.53
   7  -8   0   20.94    3.30
  -7  -8   0   22.17    3.41
  -7  -8   0   22.34    3.38
   7   8   0   21.38    2.83
   7   8   0   21.10    3.29
  -7   8   0   18.74    3.11
  -7   8   0   20.75    3.24
   8  -8   0    2.42    1.89
  -8  -8   0    3.38    2.13
  -8   8   0    3.68    2.10
   8   8   0    2.09    2.01
  -8   8   0    3.82    2.02
   8   8   0    3.95    1.79
   9  -8   0    3.75    2.20
  -9  -8   0    7.35    2.46
  -9   8   0    3.38    2.11
  -9   8   0    5.21    2.50
   9   8   0    6.44    2.40
 -10  -8   0   16.71    3.18
  10  -8   0   17.65    3.16
  10   8   0   17.82    3.56
 -10   8   0   18.32    3.53
 -10   8   0   13.39    2.79
 -11  -8   0   -2.51    2.16
  11  -8   0    0.96    2.05
 -11   8   0    2.29    1.99
  11   8   0    1.12    2.29
 -11   8   0    0.91    2.48
   0  -9   0    1.54    1.08
   0  -9   0    0.05    1.49
   0   9   0   -0.22    1.34
  -1  -9   0   -0.52    1.34
  -1  -9   0    1.52    1.17
   1  -9   0   -0.79    1.46
   1   9   0   -0.40    1.49
  -1   9   0    1.19    1.56
  -2  -9   0   55.05    4.65
   2  -9   0   53.31    4.99
  -2  -9   0   53.15    4.92
  -2   9   0   53.98    4.92
  -2   9   0   53.59    5.74
   2   9   0   61.01    5.06
  -3  -9   0   -1.81    1.33
   3  -9   0   -1.02    1.36
  -3  -9   0    3.67    1.80
  -3   9   0    1.62    1.57
   3   9   0    0.52    1.57
  -3   9   0    0.48    1.61
   4  -9   0   35.34    4.36
  -4  -9   0   41.56    4.43
  -4  -9   0   28.15    3.98
  -4   9   0   36.28    4.39
  -4   9   0   35.58    4.03
   4   9   0   32.98    3.99
  -5  -9   0    0.39    1.66
   5  -9   0   -0.17    1.65
  -5  -9   0    1.28    1.91
  -5   9   0   -2.96    1.59
  -5   9   0    1.30    1.85
   5   9   0    1.69    1.40
   5   9   0   -0.42    1.47
  -6  -9   0   15.45    3.06
  -6  -9   0   14.65    2.91
   6  -9   0   14.14    2.83
   6   9   0   19.63    3.22
  -6   9   0   13.56    2.78
  -6   9   0   16.97    3.03
   6   9   0   14.26    2.61
  -7  -9   0    1.33    2.09
  -7  -9   0   -0.11    1.93
   7  -9   0    1.23    1.82
   7   9   0    4.41    2.24
  -7   9   0    6.00    2.28
  -7   9   0    3.80    2.09
   7   9   0   -0.37    1.53
   8  -9   0   14.78    3.09
  -8  -9   0   11.76    2.95
  -8   9   0   20.69    3.47
   8   9   0   21.87    3.51
   8   9   0   35.96    5.25
  -8   9   0   11.48    2.88
   9  -9   0    5.96    2.41
  -9  -9   0   10.46    2.86
  -9   9   0    8.19    2.90
  -9   9   0    3.92    2.18
   9   9   0    4.38    2.38
 -10  -9   0    0.35    2.31
  10  -9   0   -1.35    1.77
 -10   9   0    1.75    2.44
 -10   9   0    1.09    2.14
  10   9   0   -0.78    2.20
   0 -10   0    6.23    2.14
   0  10   0    1.05    1.93
   1 -10   0   26.47    3.66
  -1 -10   0   16.77    2.96
  -1 -10   0   17.85    3.11
  -1  10   0   18.13    3.26
   1  10   0   21.53    3.49
  -2 -10   0   12.40    2.76
   2 -10   0   10.43    2.68
  -2 -10   0   12.15    2.39
   2  10   0    8.64    2.35
  -2  10   0    8.43    2.44
   3 -10   0   -2.18    1.54
  -3 -10   0   -1.88    1.58
  -3 -10   0   -0.48    1.71
  -3  10   0    1.77    1.74
   3  10   0   -0.86    1.62
  -4 -10   0    8.55    2.54
  -4 -10   0    5.13    2.43
   4 -10   0    9.01    2.66
   4  10   0    5.05    2.16
  -4  10   0    7.50    2.44
  -5 -10   0    8.86    2.64
   5 -10   0    8.26    2.53
  -5 -10   0    7.30    2.39
   5  10   0    7.38    2.21
   5  10   0   10.98    2.54
  -5  10   0    6.67    2.42
  -6 -10   0   18.71    3.46
   6 -10   0   18.31    3.43
  -6 -10   0   19.97    3.33
  -6  10   0   17.12    3.45
   6  10   0   17.51    3.39
  -6  10   0   20.05    3.42
   6  10   0   19.79    3.10
   7 -10   0   -1.10    1.78
  -7 -10   0    0.57    1.97
  -7 -10   0    0.48    2.20
   7  10   0    1.42    1.77
  -7  10   0    0.44    2.29
  -7  10   0   -1.07    1.86
   7  10   0   -2.90    1.74
   8 -10   0    8.55    2.66
  -8 -10   0    9.44    2.97
  -8 -10   0   15.34    3.32
  -8  10   0    9.25    3.21
   8  10   0   10.70    3.19
  -8  10   0   10.10    2.89
   0 -11   0    1.16    1.67
   0  11   0    2.09    1.97
  -1 -11   0   15.50    3.01
   1 -11   0   14.45    3.04
  -1  11   0   14.62    3.14
   1  11   0    7.77    2.62
  -2 -11   0    6.51    2.43
   2 -11   0    9.85    2.72
  -2  11   0    3.93    2.44
   2  11   0    6.81    2.55
   3 -11   0   -2.29    1.72
  -3 -11   0    1.38    2.06
  -3 -11   0   -0.31    1.79
   3  11   0    1.82    2.12
  -3  11   0   -1.16    1.82
  -4 -11   0   -0.94    2.09
  -4 -11   0    6.33    2.26
   4 -11   0    2.76    2.21
   4  11   0    5.44    2.24
  -4  11   0    4.01    2.26
   5 -11   0    7.31    2.65
  -5 -11   0    1.43    2.22
  -5 -11   0    3.05    2.33
   5  11   0    6.64    2.63
   5  11   0    2.70    2.07
  -5  11   0    4.85    2.50
 -15   0   1   -0.80    1.86
  15   0  -1   -0.93    2.20
 -15   0   1    5.08    2.60
 -14   0   1   -1.52    1.90
 -14   0   1   -0.99    1.77
  14   0  -1    0.63    2.28
  13   0  -1    2.11    2.11
 -13   0   1   -1.38    1.65
 -13   0   1    0.99    2.08
  12   0  -1   -0.31    1.66
 -12   0   1   -2.23    1.32
 -12   0   1   -0.17    1.96
  11   0  -1    1.93    1.86
 -11   0   1    0.91    1.37
 -11   0   1   -1.84    1.85
 -10   0   1    0.70    1.23
 -10   0   1   -0.99    1.66
  10   0  -1    2.69    1.72
   9   0  -1   -2.09    1.14
  -9   0   1   -1.23    1.05
  -9   0   1   -0.64    1.43
   8   0  -1   -1.52    1.11
  -8   0   1   -1.21    0.96
  -8   0   1   -0.41    1.26
   8   0  -1   -0.49    0.68
  -7   0   1    0.53    1.19
   7   0  -1   -0.53    1.17
  -7   0   1    0.42    0.94
   7   0  -1    0.54    0.65
  -6   0   1   -0.49    0.85
  -6   0   1   -0.77    1.02
   6   0  -1    0.34    0.60
   6   0  -1   -0.61    0.91
   5   0  -1   -0.29    0.88
  -5   0   1    0.21    0.83
  -5   0   1   -1.44    0.84
   5   0  -1    0.22    0.63
  -4   0   1   -0.18    0.89
   4   0  -1   -0.40    0.54
   4   0  -1    0.20    0.80
  -4   0   1   -0.59    0.66
  -3   0   1    0.42    0.72
   3   0  -1   -1.14    0.69
  -3   0   1   -0.30    0.60
   3   0  -1    0.15    0.53
  -2   0   1    0.08    0.54
   2   0  -1    0.24    0.53
   2   0  -1   -0.21    0.42
  -2   0   1    0.14    0.41
   1   0  -1   -0.03    0.14
   1   0  -1   -0.20    0.25
  -1   0   1    0.37    0.32
   1   0  -1   -0.19    0.26
  -1   0   1    0.31    0.28
  -1   0   1   -0.14    0.26
  -1   0   1   -0.11    0.25
   1   0  -1    0.09    0.31
   0   0   1   -0.17    0.18
   0   0  -1    0.06    0.19
   0   0  -1    0.23    0.20
   0   0   1   -0.08    0.18
  -1   0  -1   -0.80    0.22
   1   0   1   -0.77    0.33
   1   0   1   -1.24    0.19
  -1   0  -1   -0.90    0.36
  -1   0  -1   -1.25    0.17
  -1   0  -1   -0.83    0.38
   1   0   1   -0.62    0.31
  -2   0  -1    0.38    0.58
   2   0   1    0.19    0.54
  -2   0  -1   -0.72    0.52
   3   0   1   -1.16    0.64
  -3   0  -1    0.80    0.71
  -3   0  -1   -1.48    0.77
  -4   0  -1   -0.64    0.88
   4   0   1   -1.02    0.77
  -4   0  -1   -0.81    0.75
   5   0   1   -0.02    0.80
  -5   0  -1   -1.21    0.96
  -5   0  -1    0.02    0.88
  -6   0  -1   -1.28    0.89
  -6   0  -1    0.30    1.06
   6   0   1    1.14    1.12
  -7   0  -1    1.84    1.32
   7   0   1    0.24    1.07
  -7   0  -1    0.04    0.98
  -8   0  -1   -0.74    1.30
  -8   0  -1    1.94    1.17
   8   0   1    0.37    1.23
  -9   0  -1    1.14    1.25
  -9   0  -1   -0.33    1.46
   9   0   1   -0.15    1.36
 -10   0  -1   -0.85    1.26
  10   0   1    0.51    1.65
 -10   0  -1    1.60    1.51
 -11   0  -1    0.19    1.71
 -11   0  -1   -0.22    1.41
  11   0   1   -1.61    1.68
  12   0   1    0.69    2.03
 -12   0  -1    0.25    1.65
 -12   0  -1   -1.13    1.65
 -13   0  -1   -3.08    1.57
 -13   0  -1   -1.39    1.83
  13   0   1    1.55    2.06
  14   0   1   -2.07    2.28
 -14   0  -1   -0.17    1.74
 -14   0  -1   -2.10    1.92
  14   0   1   -0.36    1.70
  15   0   1    0.29    2.47
  15   0   1   -0.02    1.94
 -15   0  -1    7.25    2.83
 -15   0  -1   -2.34    1.94
  15  -1  -1   -1.54    2.27
 -15  -1   1   -0.18    1.86
 -15  -1   1   -1.17    2.46
 -15   1   1   -1.08    2.43
  15   1  -1   -0.42    2.21
  14  -1  -1    3.89    2.69
 -14  -1   1    5.83    2.44
 -14  -1   1    7.58    2.34
 -14   1   1   -0.70    2.12
  14   1  -1    2.47    2.23
 -14   1   1    2.35    1.99
  13  -1  -1   -0.16    2.02
 -13  -1   1    0.42    1.67
 -13  -1   1   -2.15    1.77
 -13   1   1    0.02    1.67
 -13   1   1   -2.80    1.93
  13   1  -1    0.35    1.89
 -12  -1   1   15.59    2.77
 -12  -1   1   17.59    2.58
  12  -1  -1   18.42    3.14
 -12   1   1   14.41    2.32
 -12   1   1   19.01    3.18
  12   1  -1   11.44    2.65
 -11  -1   1    5.36    1.90
 -11  -1   1    6.21    2.04
  11  -1  -1    4.30    2.13
 -11   1   1    5.22    2.17
 -11   1   1    5.36    1.60
  11   1  -1    3.88    1.84
  10  -1  -1   -0.71    1.61
  10  -1  -1    3.51    0.96
 -10  -1   1    0.88    1.29
 -10  -1   1    1.06    1.57
 -10   1   1    4.64    1.49
 -10   1   1    3.44    1.78
  10   1  -1    1.95    1.53
   9  -1  -1   11.52    2.21
  -9  -1   1   10.64    2.14
  -9  -1   1   16.10    2.27
   9  -1  -1   13.70    1.60
  -9   1   1   15.27    2.51
   9   1  -1   21.50    2.84
  -9   1   1   14.92    1.94
  -8  -1   1   62.48    4.77
  -8  -1   1   57.48    4.57
   8  -1  -1   58.16    4.17
   8  -1  -1   58.12    4.75
   8   1  -1   54.44    4.70
  -8   1   1   58.82    4.38
  -8   1   1   61.75    4.91
  -7  -1   1    0.55    1.08
  -7  -1   1   -1.21    1.17
   7  -1  -1    1.07    0.82
   7  -1  -1    1.86    1.21
  -7   1   1    0.34    1.17
   7   1  -1    1.40    0.65
  -7   1   1    0.47    0.92
   7   1  -1   -1.73    1.18
  -6  -1   1   13.49    1.87
   6  -1  -1   12.59    1.50
   6  -1  -1   17.20    2.13
  -6  -1   1   13.12    1.84
   6   1  -1   13.19    1.37
   6   1  -1   14.54    1.93
  -6   1   1   11.33    1.99
  -6   1   1   18.05    1.76
   5  -1  -1   33.50    2.66
   5  -1  -1   35.04    2.95
  -5  -1   1   33.54    2.92
  -5  -1   1   38.14    2.88
  -5   1   1   34.49    3.01
   5   1  -1   34.27    2.54
  -5   1   1   37.57    2.69
   5   1  -1   36.88    2.95
  -4  -1   1   23.98    2.14
  -4  -1   1   24.05    2.28
   4  -1  -1   25.47    2.20
   4  -1  -1   21.50    1.96
   4   1  -1   24.57    1.86
   4   1  -1   25.48    2.14
  -4   1   1   25.16    2.25
  -4   1   1   24.07    1.92
  -3  -1   1  120.14    7.71
  -3  -1   1  114.52    7.72
   3  -1  -1  113.26    7.69
   3  -1  -1  116.47    7.76
  -3   1   1  119.96    7.82
   3   1  -1  122.10    7.77
   3   1  -1  116.30    7.62
  -3   1   1  115.36    7.58
   2  -1  -1  140.17    9.30
   2  -1  -1  141.50    9.29
  -2  -1   1  138.08    9.29
  -2  -1   1  151.69    9.23
   2   1  -1  138.67    9.23
   2   1  -1  144.92    9.31
  -2   1   1  145.67    9.34
   1  -1  -1   24.18    1.80
  -1  -1   1   25.41    1.80
   1  -1  -1   24.99    1.85
  -1  -1   1   24.39    1.81
   1   1  -1   24.15    1.80
  -1   1   1   25.89    1.86
   0  -1   1    0.75    0.36
   0  -1  -1    0.57    0.35
   0  -1  -1    0.00    0.37
   0  -1  -1    0.87    0.43
   0  -1   1    0.77    0.38
   0  -1  -1    1.02    0.35
   0   1  -1    1.58    0.40
   0   1   1    0.78    0.34
   0   1   1    0.54    0.38
   1  -1   1   31.20    2.13
  -1  -1  -1   31.24    2.11
  -1  -1  -1   29.80    2.15
   1  -1   1   30.34    2.17
  -1  -1  -1   29.65    2.18
  -1  -1  -1   28.44    2.18
  -1   1  -1   30.75    2.19
  -1   1  -1   31.13    2.17
   1   1   1   33.87    2.22
   1   1   1   28.87    2.14
  -2  -1  -1   26.94    2.02
   2  -1   1   27.34    2.01
  -2  -1  -1   24.98    1.78
  -2  -1  -1   24.04    2.02
   2  -1   1   24.74    1.89
   2   1   1   24.50    1.78
   2   1   1   24.78    1.98
   2   1   1   26.32    1.80
  -2   1  -1   26.18    2.10
  -2   1  -1   27.70    1.91
  -3  -1  -1   13.51    1.66
   3  -1   1   19.53    1.82
   3  -1   1   16.70    1.54
  -3  -1  -1   16.78    1.76
   3   1   1   20.64    1.84
  -3   1  -1   18.38    1.87
  -3   1  -1   15.64    1.44
  -3   1  -1   19.46    1.63
   4  -1   1  179.59   12.02
   4  -1   1  184.90   12.16
  -4  -1  -1  188.93   12.18
  -4  -1  -1  190.71   12.21
  -4   1  -1  183.32   12.05
  -4   1  -1  177.15   12.24
  -4   1  -1  187.81   11.95
   4   1   1  190.23   12.19
  -5  -1  -1  347.73   22.05
   5  -1   1  342.52   22.06
   5  -1   1  328.33   21.89
  -5  -1  -1  346.36   22.10
   5   1   1  334.83   22.06
  -5   1  -1  345.96   22.15
  -5   1  -1  337.77   21.90
   6  -1   1   -0.29    1.13
  -6  -1  -1    0.47    1.08
  -6  -1  -1    1.67    1.06
   6   1   1   -1.05    1.00
  -6   1  -1   -0.72    0.94
  -6   1  -1    0.81    1.25
  -6   1  -1   -0.58    0.60
  -7  -1  -1    1.49    1.18
  -7  -1  -1    1.56    1.12
   7  -1   1   -0.12    1.13
  -7   1  -1    1.54    1.34
   7   1   1    2.84    1.37
  -7   1  -1    1.65    1.06
  -8  -1  -1    9.51    1.86
   8  -1   1   13.87    2.31
  -8  -1  -1   11.01    1.84
  -8   1  -1   12.25    1.81
   8   1   1   12.74    2.09
  -8   1  -1   10.69    2.06
   9  -1   1    0.10    1.41
  -9  -1  -1    1.53    1.37
  -9  -1  -1   -0.26    1.24
  -9   1  -1    1.57    1.25
   9   1   1    0.60    1.32
  -9   1  -1    0.45    1.53
 -10  -1  -1    1.85    1.48
  10  -1   1    0.41    1.75
 -10  -1  -1    1.87    1.72
  10  -1   1    3.01    1.38
  10   1   1    1.39    1.37
 -10   1  -1    1.16    1.61
 -10   1  -1    2.00    1.30
 -11  -1  -1   71.96    5.94
  11  -1   1   84.02    5.85
  11  -1   1   74.21    6.24
 -11  -1  -1   76.13    6.27
 -11   1  -1   73.94    5.79
 -11   1  -1   76.10    6.39
  11   1   1   68.50    6.17
 -12  -1  -1   11.93    2.60
 -12  -1  -1   12.16    2.35
  12  -1   1   11.42    2.25
  12  -1   1    9.85    2.64
 -12   1  -1    7.85    2.38
 -12   1  -1    8.29    2.10
  12   1   1    8.79    2.39
  13  -1   1    5.55    1.93
  13  -1   1    5.02    2.33
 -13  -1  -1    6.24    2.41
 -13  -1  -1    4.66    2.11
 -13   1  -1    5.68    2.08
 -13   1  -1    2.76    2.23
  13   1   1    6.35    2.36
 -14  -1  -1    1.14    2.12
  14  -1   1   -2.41    2.23
 -14  -1  -1   -3.37    1.67
  14  -1   1    2.18    1.73
 -14   1  -1    3.84    2.37
  14   1   1   -4.81    1.92
 -14   1  -1    1.27    1.87
 -15  -1  -1    1.73    2.50
 -15  -1  -1    2.24    2.08
  15  -1   1   -2.77    2.15
 -15   1  -1    1.07    2.46
  15   1   1    0.06    2.58
 -15   1  -1    1.97    1.98
 -15  -2   1   -0.70    2.11
 -15  -2   1    1.19    2.18
  15  -2  -1   -2.13    2.40
 -15   2   1   -1.48    2.30
  15   2  -1    0.24    2.24
  14  -2  -1    2.18    2.51
 -14  -2   1    5.04    2.22
 -14  -2   1    3.79    2.42
 -14   2   1    1.51    2.57
  14   2  -1    5.41    2.52
 -13  -2   1    9.48    2.38
 -13  -2   1    7.64    2.59
  13  -2  -1    8.32    2.54
 -13   2   1    7.29    2.30
 -13   2   1   11.91    3.03
  13   2  -1    5.32    2.23
  12  -2  -1    7.06    2.47
 -12  -2   1    9.68    2.47
  12  -2  -1    7.64    1.71
 -12  -2   1   12.60    2.51
 -12   2   1   10.16    1.93
  12   2  -1    7.35    2.27
 -12   2   1    4.50    2.37
  11  -2  -1    1.21    1.87
 -11  -2   1    1.29    1.74
 -11  -2   1    2.77    1.77
 -11   2   1    3.43    2.11
 -11   2   1    3.42    1.43
  11   2  -1    2.89    1.88
 -10  -2   1    0.72    1.42
  10  -2  -1    4.63    1.22
  10  -2  -1    0.83    1.57
 -10  -2   1    3.28    1.69
  10   2  -1    2.50    1.68
 -10   2   1    0.19    1.79
 -10   2   1    0.67    1.21
 -10   2   1    2.56    1.02
   9  -2  -1    0.96    0.93
  -9  -2   1   -0.58    1.26
  -9  -2   1    1.48    1.38
   9  -2  -1    0.61    1.51
  -9   2   1   -0.61    1.01
   9   2  -1    1.51    1.37
  -9   2   1    0.86    0.91
  -9   2   1   -2.26    1.26
   8  -2  -1   10.92    1.53
  -8  -2   1    6.63    1.77
   8  -2  -1   11.01    2.04
  -8  -2   1   10.62    1.90
   8   2  -1   10.59    1.94
  -8   2   1    9.07    1.96
  -8   2   1   10.74    1.52
  -7  -2   1   37.83    3.20
   7  -2  -1   38.88    2.93
  -7  -2   1   35.35    3.38
   7  -2  -1   35.79    3.27
  -7   2   1   30.60    3.58
  -7   2   1   36.24    2.81
   7   2  -1   33.53    2.64
   7   2  -1   35.01    3.21
   6  -2  -1   50.87    4.06
   6  -2  -1   55.21    3.80
  -6  -2   1   53.90    4.02
  -6  -2   1   51.90    3.94
   6   2  -1   48.37    3.57
   6   2  -1   48.91    3.98
  -6   2   1   48.31    4.17
  -6   2   1   50.98    3.62
  -5  -2   1   17.42    1.97
  -5  -2   1   18.86    1.93
   5  -2  -1   17.65    2.15
   5  -2  -1   17.95    1.84
   5   2  -1   16.70    2.08
  -5   2   1   15.03    2.03
  -5   2   1   16.50    1.51
   5   2  -1   18.01    1.57
  -4  -2   1   40.92    3.21
  -4  -2   1   44.36    3.36
   4  -2  -1   46.90    3.30
   4  -2  -1   42.87    3.36
   4   2  -1   39.93    3.35
   4   2  -1   44.88    3.13
  -4   2   1   47.49    3.49
  -3  -2   1   11.38    1.41
   3  -2  -1   10.91    1.43
  -3  -2   1    9.19    1.34
   3  -2  -1   13.06    1.42
   3   2  -1    8.88    1.34
   3   2  -1   11.49    1.26
  -3   2   1    7.36    1.37
   2  -2  -1    7.56    1.16
  -2  -2   1    5.71    1.00
   2  -2  -1    7.88    1.16
  -2  -2   1    6.69    1.07
  -2   2   1    9.94    1.24
   2   2  -1    7.56    1.05
   2   2  -1    6.16    1.07
   1  -2  -1   62.05    4.40
  -1  -2   1   59.34    4.33
   1  -2  -1   65.67    4.38
  -1  -2   1   63.52    4.37
   1   2  -1   67.45    4.38
  -1   2   1   64.20    4.36
   0  -2  -1   15.25    1.27
   0  -2   1   13.38    1.28
   0  -2  -1   11.14    1.30
   0  -2  -1   13.84    1.40
   0  -2  -1   10.80    1.19
   0  -2   1   11.66    1.31
   0   2   1   12.14    1.22
   0   2  -1   10.49    1.33
  -1  -2  -1  329.23   21.29
  -1  -2  -1  337.35   21.33
   1  -2   1  321.27   21.25
   1  -2   1  332.25   21.37
  -1  -2  -1  329.16   21.33
  -1  -2  -1  328.53   21.36
   1   2   1  349.16   21.35
  -1   2  -1  343.06   21.39
  -1   2  -1  328.60   21.29
  -2  -2  -1   70.39    4.68
   2  -2   1   68.13    4.69
  -2  -2  -1   64.26    4.58
   2  -2   1   66.77    4.51
  -2  -2  -1   64.62    4.69
  -2  -2  -1   66.35    4.55
  -2   2  -1   67.79    4.68
   2   2   1   67.98    4.55
   2   2   1   71.42    4.68
  -2   2  -1   69.33    4.66
  -3  -2  -1   53.39    3.78
   3  -2   1   50.14    3.73
   3  -2   1   49.63    3.52
  -3  -2  -1   48.65    3.64
  -3  -2  -1   52.46    3.73
  -3   2  -1   51.74    3.81
  -3   2  -1   54.14    3.69
   3   2   1   48.33    3.71
   3   2   1   51.07    3.49
  -4  -2  -1   18.06    1.85
   4  -2   1   18.86    1.61
  -4  -2  -1   19.84    2.10
   4  -2   1   16.45    1.87
   4   2   1   18.33    1.99
   4   2   1   13.06    1.34
  -4   2  -1   13.68    1.60
  -4   2  -1   14.84    1.98
   5  -2   1    0.53    0.78
   5  -2   1    1.65    1.09
  -5  -2  -1    0.94    1.04
  -5  -2  -1    0.61    1.05
   5   2   1    1.40    0.94
  -5   2  -1    0.27    1.21
  -5   2  -1    0.81    0.69
   6  -2   1    1.89    1.25
  -6  -2  -1    4.91    1.45
  -6  -2  -1    3.47    1.31
   6  -2   1    4.14    1.00
  -6   2  -1    3.16    1.37
  -6   2  -1    3.91    1.05
   6   2   1    2.90    1.08
  -6   2  -1    2.71    0.88
  -7  -2  -1    9.32    1.74
   7  -2   1    7.19    1.68
   7  -2   1    8.44    1.34
  -7  -2  -1    8.08    1.69
   7   2   1    7.75    1.61
  -7   2  -1    5.71    1.77
  -7   2  -1    8.62    1.41
  -7   2  -1    9.61    1.27
   8  -2   1    0.05    0.96
  -8  -2  -1   -0.42    1.26
   8  -2   1    0.39    1.29
  -8  -2  -1   -0.22    1.22
  -8   2  -1   -0.31    0.80
  -8   2  -1   -0.23    0.98
   8   2   1   -0.81    1.17
  -8   2  -1   -0.12    1.41
  -9  -2  -1   33.09    3.51
   9  -2   1   29.52    3.53
   9  -2   1   32.11    3.14
  -9  -2  -1   29.91    3.49
  -9   2  -1   33.47    3.74
  -9   2  -1   32.66    2.97
   9   2   1   31.36    3.56
  -9   2  -1   36.29    2.71
  10  -2   1    9.94    2.30
  10  -2   1   12.49    1.86
 -10  -2  -1    6.90    2.09
 -10  -2  -1    7.53    1.91
 -10   2  -1    9.57    2.34
 -10   2  -1   11.36    1.90
  10   2   1   12.34    2.43
  11  -2   1    8.69    2.34
 -11  -2  -1    7.55    2.03
  11  -2   1    8.63    1.87
 -11  -2  -1    5.77    2.07
 -11   2  -1    8.40    1.85
  11   2   1    8.01    2.18
 -11   2  -1    4.83    2.16
 -12  -2  -1   -1.39    1.54
  12  -2   1    0.77    1.30
  12  -2   1   -0.10    1.92
 -12  -2  -1    4.94    2.11
 -12   2  -1    1.48    1.99
 -12   2  -1   -1.04    1.38
  12   2   1    1.03    1.77
  13  -2   1   15.59    2.34
  13  -2   1    8.84    2.81
 -13  -2  -1    9.06    2.66
 -13  -2  -1   14.02    2.74
  13   2   1    9.26    2.76
 -13   2  -1   11.45    2.30
 -13   2  -1    9.35    2.86
 -14  -2  -1   -2.68    1.96
 -14  -2  -1    2.92    2.15
  14  -2   1   -1.45    2.32
  14   2   1    0.49    2.38
 -14   2  -1    0.93    2.24
 -15  -2  -1    7.58    2.80
  15  -2   1   10.24    3.35
 -15  -2  -1    8.38    2.54
 -15   2  -1    8.21    2.90
  15   2   1    2.67    2.53
  15  -3  -1    1.26    2.21
 -15  -3   1    3.78    2.56
 -15  -3   1    2.49    2.48
 -15   3   1   -1.57    2.72
  15   3  -1    1.52    2.46
 -14  -3   1   -0.50    2.10
 -14  -3   1    3.08    2.27
  14  -3  -1   -0.07    2.05
 -14   3   1   -0.01    2.38
  14   3  -1   -0.07    2.10
 -13  -3   1    2.88    2.05
  13  -3  -1    4.22    2.26
 -13  -3   1    2.33    2.06
  13   3  -1    2.15    2.24
 -13   3   1    0.86    2.42
 -12  -3   1    1.07    1.63
 -12  -3   1   -1.72    1.68
  12  -3  -1   -0.76    1.82
  12   3  -1    1.36    1.97
 -12   3   1    0.59    2.02
 -11  -3   1    3.27    1.90
 -11  -3   1   -0.04    1.66
  11  -3  -1    3.43    1.80
  11   3  -1    3.98    2.03
 -11   3   1    2.44    2.25
 -11   3   1    7.03    1.51
  10  -3  -1   -1.47    1.12
 -10  -3   1    2.50    1.58
 -10  -3   1   -0.40    1.51
  10  -3  -1    0.97    1.69
  10  -3  -1   -0.33    0.97
  10   3  -1    0.83    1.46
 -10   3   1    0.28    1.06
 -10   3   1    0.98    1.80
 -10   3   1    2.67    1.16
  -9  -3   1   -0.34    1.30
  -9  -3   1    3.37    1.65
   9  -3  -1    1.16    0.95
   9  -3  -1    0.50    1.32
   9  -3  -1    0.04    1.15
   9   3  -1    1.13    0.84
  -9   3   1    0.05    0.94
  -9   3   1   -0.22    1.50
  -9   3   1    1.53    1.09
   9   3  -1    0.35    1.34
   8  -3  -1    1.73    0.75
   8  -3  -1    1.20    1.28
  -8  -3   1    0.32    1.33
  -8  -3   1    2.83    1.32
   8  -3  -1    0.91    1.05
  -8   3   1   -0.96    1.31
   8   3  -1    0.42    0.80
   8   3  -1   -0.27    1.12
  -8   3   1    0.58    0.85
  -8   3   1    1.01    1.01
  -7  -3   1    1.11    1.28
   7  -3  -1    1.42    1.28
  -7  -3   1    1.76    1.17
   7  -3  -1    0.21    1.03
  -7   3   1    2.55    1.08
   7   3  -1    0.16    1.10
  -7   3   1    1.75    1.55
   7   3  -1    3.09    0.88
   6  -3  -1   87.88    6.63
   6  -3  -1   86.20    6.44
  -6  -3   1   92.96    6.67
  -6  -3   1   93.00    6.44
  -6   3   1   92.57    6.49
   6   3  -1   94.23    6.69
   6   3  -1   94.49    6.29
  -6   3   1   99.08    6.80
  -5  -3   1   32.75    3.07
   5  -3  -1   28.01    2.91
  -5  -3   1   26.32    2.43
   5  -3  -1   27.90    2.55
   5   3  -1   27.56    2.90
  -5   3   1   32.16    3.07
   5   3  -1   30.65    2.40
  -4  -3   1   46.82    3.54
   4  -3  -1   42.80    3.50
   4  -3  -1   46.71    3.59
  -4  -3   1   51.17    3.62
   4   3  -1   44.10    3.33
  -4   3   1   42.59    3.61
   4   3  -1   43.87    3.55
   3  -3  -1  100.50    7.15
   3  -3  -1  109.30    7.16
  -3  -3   1  102.84    7.13
  -3  -3   1  109.03    7.18
   3   3  -1   99.78    7.15
   3   3  -1  103.89    7.05
  -3   3   1  105.75    7.17
   2  -3  -1  101.94    7.27
  -2  -3   1  102.83    7.27
  -2  -3   1  110.58    7.24
   2  -3  -1  113.49    7.32
   2   3  -1  108.10    7.23
  -2   3   1  104.33    7.24
  -2   3   1  110.15    7.31
  -1  -3   1   26.52    2.32
   1  -3  -1   21.91    2.23
   1  -3  -1   26.44    2.36
  -1  -3   1   20.74    1.98
  -1   3   1   21.51    1.96
   1   3  -1   25.58    2.11
  -1   3   1   23.84    2.12
   0  -3   1  267.63   17.19
   0  -3   1  259.58   17.30
   0  -3  -1  275.30   17.33
   0  -3  -1  267.73   17.30
   0  -3  -1  270.81   17.15
   0   3   1  255.50   17.16
   0   3  -1  267.31   17.33
   0   3   1  274.25   17.33
  -1  -3  -1  111.30    7.58
   1  -3   1  113.87    7.51
  -1  -3  -1  115.85    7.54
  -1  -3  -1  118.18    7.70
   1  -3   1  114.49    7.70
  -1  -3  -1  112.63    7.67
  -1   3  -1  113.43    7.53
   1   3   1  115.59    7.52
  -1   3  -1  114.46    7.73
   1   3   1  114.86    7.67
  -2  -3  -1   23.95    2.26
  -2  -3  -1   19.83    2.01
   2  -3   1   20.34    1.70
  -2  -3  -1   22.44    2.17
   2  -3   1   24.41    2.25
  -2  -3  -1   19.28    1.86
  -2   3  -1   27.79    2.38
   2   3   1   17.45    1.90
  -2   3  -1   24.75    2.15
  -3  -3  -1   25.07    2.17
   3  -3   1   23.01    1.97
  -3  -3  -1   30.46    2.70
   3  -3   1   27.57    2.38
  -3  -3  -1   26.14    2.35
  -3   3  -1   27.89    2.40
   3   3   1   26.27    2.52
  -3   3  -1   31.78    2.71
   3   3   1   22.27    2.09
   4  -3   1   70.62    4.77
  -4  -3  -1   73.77    5.17
   4  -3   1   72.11    5.13
  -4  -3  -1   68.87    4.93
  -4  -3  -1   71.03    5.11
   4   3   1   68.78    4.82
  -4   3  -1   66.72    5.14
  -4   3  -1   69.35    5.02
   4   3   1   72.03    5.10
  -5  -3  -1    5.32    1.25
   5  -3   1    7.27    1.47
  -5  -3  -1    8.26    1.59
   5  -3   1    6.17    1.04
   5   3   1    4.15    0.88
  -5   3  -1    4.84    1.14
  -5   3  -1    5.71    1.50
   5   3   1    5.20    1.32
  -6  -3  -1   12.81    1.84
  -6  -3  -1   18.23    2.16
   6  -3   1   15.86    1.62
   6  -3   1   13.68    2.11
   6   3   1   14.72    2.09
  -6   3  -1   11.01    2.08
   6   3   1   13.44    1.43
  -6   3  -1   16.22    1.89
  -7  -3  -1   12.75    1.95
   7  -3   1   11.11    1.97
  -7  -3  -1   13.04    2.15
   7  -3   1   12.67    1.55
  -7   3  -1    7.99    1.98
  -7   3  -1   14.77    1.76
   7   3   1   11.87    1.93
   8  -3   1    0.01    1.22
  -8  -3  -1    0.83    1.39
  -8  -3  -1   -1.51    1.19
   8  -3   1    1.80    0.98
  -8   3  -1    1.01    1.47
   8   3   1   -0.70    1.06
  -8   3  -1    1.44    1.03
   9  -3   1    3.41    1.58
   9  -3   1    5.63    1.36
  -9  -3  -1    5.97    1.82
  -9  -3  -1    5.37    1.73
  -9   3  -1    5.11    1.27
  -9   3  -1    5.06    2.03
   9   3   1    8.43    1.83
 -10  -3  -1    1.16    1.41
 -10  -3  -1    1.42    1.73
  10  -3   1    1.75    1.63
  10  -3   1    0.65    1.13
 -10   3  -1    1.04    1.87
  10   3   1    0.57    1.62
 -11  -3  -1   -0.84    1.70
  11  -3   1    2.50    1.40
 -11  -3  -1    2.46    1.70
  11  -3   1   -0.72    1.50
  11   3   1    0.82    1.78
 -11   3  -1   -2.47    1.68
 -12  -3  -1    6.82    2.37
  12  -3   1    2.02    1.91
 -12  -3  -1    8.29    2.34
 -12   3  -1    8.28    2.60
  12   3   1    6.19    2.36
  13  -3   1    2.59    2.07
 -13  -3  -1    1.29    2.05
 -13  -3  -1    5.69    2.30
 -13   3  -1    6.91    2.64
  13   3   1    7.19    2.42
 -14  -3  -1    7.48    2.60
  14  -3   1    1.78    2.18
 -14  -3  -1    5.52    2.67
  14   3   1    7.84    2.66
 -14   3  -1    4.23    2.45
 -14  -4   1    3.41    2.28
 -14  -4   1   -2.35    2.76
  14  -4  -1    1.89    2.18
 -14   4   1    0.28    2.59
  14   4  -1   -0.44    2.22
  13  -4  -1   48.62    5.72
 -13  -4   1   49.22    5.43
 -13  -4   1   68.27    5.38
 -13   4   1   51.71    5.99
  13   4  -1   51.12    5.76
 -12  -4   1   19.17    3.20
 -12  -4   1   21.49    3.03
  12  -4  -1   13.73    2.96
 -12   4   1   16.75    3.28
  12   4  -1   18.84    3.20
  11  -4  -1    8.00    2.29
 -11  -4   1    7.83    2.17
 -11  -4   1    5.49    2.20
  11  -4  -1    8.38    1.85
 -11   4   1    8.55    2.52
  11   4  -1    4.27    2.08
 -10  -4   1    4.31    1.92
 -10  -4   1    2.29    1.61
  10  -4  -1    2.19    1.73
  10  -4  -1    3.87    1.34
 -10   4   1    0.49    1.21
  10   4  -1    0.64    1.54
 -10   4   1    2.34    2.13
   9  -4  -1    0.87    1.48
  -9  -4   1    3.06    1.82
  -9  -4   1   -1.85    1.30
   9  -4  -1   -0.02    1.32
  -9   4   1    1.87    1.32
   9   4  -1    0.56    0.93
   9   4  -1    1.78    1.40
  -9   4   1    0.74    1.56
  -8  -4   1    2.08    1.54
   8  -4  -1   -0.46    1.17
  -8  -4   1   -0.67    1.19
   8  -4  -1    1.00    1.36
   8   4  -1    0.11    1.24
   8   4  -1    1.06    0.97
  -8   4   1   -0.90    1.48
  -8   4   1    3.04    1.23
  -7  -4   1    6.55    1.61
  -7  -4   1    6.21    1.41
   7  -4  -1    3.12    1.39
   7  -4  -1    7.35    1.52
   7   4  -1    4.31    1.60
  -7   4   1    4.93    1.79
   7   4  -1    8.80    1.34
  -7   4   1    5.12    1.47
   6  -4  -1  437.49   28.53
  -6  -4   1  447.66   28.17
   6  -4  -1  427.81   28.40
  -6  -4   1  434.04   28.55
   6   4  -1  438.78   28.22
   6   4  -1  438.73   28.56
  -6   4   1  445.63   28.45
  -6   4   1  433.83   28.59
   5  -4  -1  177.50   12.07
   5  -4  -1  186.34   12.16
  -5  -4   1  181.86   12.15
  -5  -4   1  191.61   12.22
  -5   4   1  169.74   12.06
   5   4  -1  180.33   11.89
   5   4  -1  176.34   12.14
  -5   4   1  175.67   12.16
   4  -4  -1   29.04    2.74
  -4  -4   1   20.83    2.50
   4  -4  -1   26.29    2.67
  -4  -4   1   28.47    2.84
   4   4  -1   22.15    2.34
   4   4  -1   24.96    2.68
  -4   4   1   19.36    2.44
  -4   4   1   20.14    2.46
  -3  -4   1   13.01    1.94
   3  -4  -1   13.53    1.87
   3  -4  -1   14.55    1.90
  -3  -4   1   11.12    1.70
  -3   4   1   11.89    1.84
   3   4  -1   11.38    1.61
  -3   4   1   13.78    1.81
  -2  -4   1   42.24    3.34
   2  -4  -1   40.36    3.36
   2  -4  -1   38.54    3.30
  -2  -4   1   39.70    3.24
  -2   4   1   44.21    3.41
   2   4  -1   46.61    3.31
  -2   4   1   37.84    3.21
   1  -4  -1    1.68    0.99
   1  -4  -1    2.42    1.13
  -1  -4   1    1.66    0.99
   1  -4  -1    4.19    0.82
  -1  -4   1    2.22    0.95
   1   4  -1    5.00    1.16
  -1   4   1    2.24    1.07
  -1   4   1    3.52    0.96
   0  -4  -1  204.19   14.01
   0  -4   1  219.16   13.86
   0  -4  -1  217.57   13.83
   0  -4  -1  222.79   14.07
   0  -4   1  204.91   14.02
   0   4  -1  211.45   14.06
   0   4   1  213.96   14.05
   0   4   1  210.62   13.84
   1  -4   1  167.30   11.01
  -1  -4  -1  169.51   11.02
  -1  -4  -1  165.99   11.02
   1  -4   1  171.26   10.79
  -1  -4  -1  164.62   10.87
  -1  -4  -1  160.73   10.78
   1   4   1  170.66   11.01
  -1   4  -1  166.56   10.79
  -1   4  -1  164.99   11.06
   1   4   1  152.99   10.75
  -2  -4  -1   15.28    1.73
   2  -4   1    9.76    1.69
  -2  -4  -1   12.88    1.50
   2  -4   1   12.89    1.44
  -2  -4  -1   12.62    1.86
  -2   4  -1   20.27    2.16
   2   4   1   14.84    1.77
  -2   4  -1   12.73    1.63
  -3  -4  -1  110.67    7.68
   3  -4   1  112.19    7.37
  -3  -4  -1  111.79    7.48
   3  -4   1  109.56    7.74
  -3  -4  -1  115.21    7.77
   3   4   1  114.53    7.59
  -3   4  -1  111.36    7.67
  -3   4  -1  107.67    7.74
   4  -4   1   12.60    1.86
  -4  -4  -1    8.63    1.70
  -4  -4  -1   16.05    1.99
  -4  -4  -1   11.34    1.58
  -4   4  -1   10.81    1.79
  -4   4  -1   10.73    1.74
   4   4   1   11.74    1.88
   4   4   1   10.98    1.47
  -5  -4  -1    0.78    1.17
   5  -4   1    0.76    1.13
  -5  -4  -1    1.86    1.20
  -5  -4  -1    2.17    1.00
  -5   4  -1   -1.06    1.03
  -5   4  -1    1.54    1.22
   5   4   1    0.22    0.83
   5   4   1    1.80    1.12
   6  -4   1   51.20    3.77
   6  -4   1   52.59    4.31
  -6  -4  -1   58.35    4.43
  -6  -4  -1   52.29    4.07
  -6   4  -1   49.11    4.42
   6   4   1   55.22    4.33
  -6   4  -1   57.78    4.23
   6   4   1   50.33    3.85
  -7  -4  -1   62.26    4.71
  -7  -4  -1   58.69    4.93
   7  -4   1   62.85    4.37
   7  -4   1   61.53    4.94
   7   4   1   54.35    4.88
  -7   4  -1   63.09    4.76
  -7   4  -1   65.41    5.16
   7   4   1   60.89    4.35
  -8  -4  -1   22.64    2.97
   8  -4   1   20.80    2.17
  -8  -4  -1   24.76    2.75
   8  -4   1   18.55    2.72
   8   4   1   21.99    1.94
  -8   4  -1   23.70    2.50
   8   4   1   18.29    2.68
  -8   4  -1   19.91    2.95
  -9  -4  -1    6.04    1.89
  -9  -4  -1    9.37    2.03
   9  -4   1    8.16    1.43
   9  -4   1    4.30    1.77
  -9   4  -1    7.83    2.22
   9   4   1    8.79    1.99
  -9   4  -1    7.66    1.62
 -10  -4  -1    9.98    2.30
  10  -4   1   11.71    2.39
 -10  -4  -1   12.93    2.35
 -10   4  -1   12.38    1.95
  10   4   1   11.16    2.45
 -10   4  -1   13.48    2.74
 -11  -4  -1    0.44    1.60
 -11  -4  -1    1.89    1.76
  11  -4   1   -2.09    1.58
 -11   4  -1   -2.77    1.92
  11   4   1   -1.03    1.45
  12  -4   1    8.93    2.57
 -12  -4  -1   16.87    2.73
 -12  -4  -1   16.29    2.90
  12   4   1   14.05    3.14
 -12   4  -1    9.86    2.95
  13  -4   1    6.36    2.55
 -13  -4  -1    3.29    2.23
 -13  -4  -1    6.76    2.35
 -13   4  -1    3.40    2.52
  13   4   1    7.42    2.67
 -14  -4  -1    1.78    2.28
 -14  -4  -1    0.68    2.26
  14  -4   1    4.02    2.41
  14   4   1   -1.82    2.16
 -14   4  -1    0.16    2.37
  14  -5  -1    5.32    2.73
 -14  -5   1    3.02    2.37
  14   5  -1    3.16    2.83
 -14   5   1    0.92    2.71
  13  -5  -1    2.26    2.15
 -13  -5   1    0.86    1.91
  13   5  -1    3.25    2.24
 -13   5   1    2.20    2.64
 -12  -5   1    6.62    2.59
  12  -5  -1    5.38    2.46
 -12   5   1   10.78    3.04
  12   5  -1    8.63    2.48
 -11  -5   1    0.09    1.74
  11  -5  -1    2.03    1.85
  11   5  -1   -1.86    1.42
 -11   5   1    0.68    2.19
 -11   5   1   -0.15    1.15
 -10  -5   1    8.88    1.89
  10  -5  -1    5.36    1.95
  10  -5  -1    8.08    1.95
 -10  -5   1    8.39    2.28
 -10   5   1    6.13    2.39
  10   5  -1    3.83    1.93
 -10   5   1    4.48    1.68
   9  -5  -1   48.58    4.09
   9  -5  -1   39.03    4.43
  -9  -5   1   48.83    3.90
  -9  -5   1   33.32    4.34
  -9   5   1   47.62    4.04
   9   5  -1   47.94    3.70
   9   5  -1   45.14    4.71
  -9   5   1   42.00    4.84
  -8  -5   1   90.27    6.84
  -8  -5   1   90.84    6.33
   8  -5  -1   91.23    6.60
   8  -5  -1   78.34    6.68
  -8   5   1   84.76    6.95
  -8   5   1   85.65    6.56
   8   5  -1   96.61    6.31
   8   5  -1   79.80    6.75
   7  -5  -1   23.61    2.81
   7  -5  -1   15.64    2.53
  -7  -5   1   20.70    2.86
   7   5  -1   22.74    2.41
   7   5  -1   22.23    2.94
  -7   5   1   23.62    3.08
  -7   5   1   21.29    2.65
  -6  -5   1   11.34    2.09
   6  -5  -1   11.68    2.05
  -6  -5   1    9.30    1.97
   6  -5  -1   11.66    2.05
  -6   5   1   12.81    2.07
  -6   5   1   13.37    2.23
   6   5  -1   11.98    2.09
   6   5  -1   15.15    1.93
  -5  -5   1    5.25    1.47
   5  -5  -1    2.70    1.31
   5  -5  -1    5.56    1.57
  -5  -5   1    3.54    1.41
  -5   5   1    4.98    1.46
  -5   5   1    6.02    1.56
   5   5  -1    3.37    1.18
   5   5  -1    6.71    1.60
  -4  -5   1    0.21    1.10
  -4  -5   1    0.31    1.08
   4  -5  -1    1.27    1.12
   4  -5  -1    1.56    1.18
  -4   5   1    0.32    1.09
   4   5  -1    0.16    0.85
  -4   5   1    0.03    1.04
   4   5  -1    0.53    1.03
  -3  -5   1    1.82    1.17
   3  -5  -1    3.38    1.31
   3  -5  -1    3.24    1.33
  -3  -5   1    2.72    1.18
   3   5  -1    2.55    1.07
  -3   5   1    1.81    1.20
  -3   5   1    2.92    1.19
   2  -5  -1  160.16   11.03
   2  -5  -1  158.13   11.06
  -2  -5   1  162.41   11.06
  -2  -5   1  164.69   10.93
  -2   5   1  165.11   10.86
  -2   5   1  162.04   11.08
   2   5  -1  166.17   11.01
   1  -5  -1    2.24    1.19
   1  -5  -1    3.12    0.86
  -1  -5   1    2.45    1.11
  -1  -5   1    3.55    1.12
   1  -5  -1    3.26    1.22
  -1   5   1    2.62    1.00
   1   5  -1    3.76    1.24
  -1   5   1    3.73    1.22
   0  -5   1    2.29    0.92
   0  -5  -1    3.19    1.20
   0  -5  -1    1.40    1.05
   0  -5   1    2.38    1.11
   0  -5  -1    2.51    0.90
   0   5  -1    2.21    1.04
   0   5   1    1.08    0.88
   0   5   1    2.29    1.16
  -1  -5  -1    7.64    1.36
   1  -5   1    8.47    1.32
  -1  -5  -1    5.72    1.44
   1  -5   1    7.49    1.58
   1   5   1    8.68    1.23
   1   5   1    7.33    1.49
  -1   5  -1    9.07    1.30
  -1   5  -1    7.54    1.63
  -2  -5  -1    2.87    1.16
  -2  -5  -1    2.52    1.03
   2  -5   1    2.84    1.18
   2  -5   1    3.17    0.91
  -2   5  -1    3.66    1.10
   2   5   1    4.00    1.20
  -2   5  -1    5.93    1.47
  -3  -5  -1   32.48    3.19
  -3  -5  -1   34.17    3.34
   3  -5   1   28.86    2.41
   3  -5   1   38.23    3.46
  -3   5  -1   33.29    3.10
  -3   5  -1   32.73    2.99
   3   5   1   29.60    2.74
  -4  -5  -1  111.43    7.73
  -4  -5  -1  106.50    7.65
   4  -5   1  112.21    7.73
  -4   5  -1  108.33    7.64
   4   5   1  105.92    7.67
  -4   5  -1  103.56    7.65
   4   5   1  107.09    7.46
  -5  -5  -1   54.29    4.09
  -5  -5  -1   50.05    4.47
  -5  -5  -1   52.00    4.52
   5  -5   1   59.88    4.53
  -5   5  -1   54.94    4.46
  -5   5  -1   57.17    4.54
   5   5   1   57.44    4.52
   5   5   1   55.46    4.15
  -6  -5  -1   14.30    2.33
   6  -5   1   13.24    2.20
  -6  -5  -1   19.33    2.06
  -6   5  -1   13.12    2.30
   6   5   1   14.12    2.24
  -6   5  -1   16.07    2.25
   6   5   1   13.57    1.77
  -7  -5  -1   27.53    2.66
   7  -5   1   26.76    3.12
  -7  -5  -1   22.36    2.93
   7   5   1   20.98    2.35
   7   5   1   24.79    3.06
  -7   5  -1   23.58    3.19
  -7   5  -1   22.03    2.80
   8  -5   1    1.92    1.52
  -8  -5  -1    3.23    1.47
  -8  -5  -1   -0.13    1.33
   8   5   1   -0.02    0.91
  -8   5  -1    1.53    1.47
   8   5   1    1.84    1.57
  -8   5  -1    4.68    2.01
   9  -5   1    7.92    2.09
  -9  -5  -1   12.53    2.08
  -9  -5  -1    5.03    2.03
   9   5   1    5.02    1.91
  -9   5  -1    5.82    1.70
  -9   5  -1    9.89    2.44
  10  -5   1   11.10    2.38
 -10  -5  -1   14.16    2.34
 -10  -5  -1   10.61    2.52
 -10   5  -1   10.42    2.67
  10   5   1    8.26    2.39
 -10   5  -1   10.57    2.00
 -11  -5  -1    3.15    1.97
  11  -5   1    2.04    1.94
 -11  -5  -1    2.08    1.74
 -11   5  -1    2.37    2.29
  11   5   1    4.10    2.17
 -12  -5  -1   15.69    2.73
  12  -5   1    9.07    2.61
 -12  -5  -1    6.43    2.32
  12   5   1   13.49    3.06
 -12   5  -1   10.34    3.03
 -13  -5  -1    3.05    2.22
  13  -5   1    4.54    2.33
 -13   5  -1    3.60    2.59
  13   5   1    1.13    2.36
  13  -6  -1    1.15    2.05
 -13  -6   1    2.66    2.49
  13   6  -1    2.61    2.31
 -13   6   1    0.22    2.65
 -12  -6   1   -4.32    1.78
  12  -6  -1   -0.48    1.74
 -12   6   1   -0.23    2.45
  12   6  -1   -0.44    1.87
  11  -6  -1   17.72    3.00
 -11  -6   1   17.50    3.15
 -11   6   1   15.40    3.24
  11   6  -1    9.46    2.67
 -11   6   1   11.85    2.41
 -10  -6   1    3.36    2.08
  10  -6  -1    0.52    1.74
  10   6  -1    2.84    1.89
 -10   6   1   -0.28    1.33
 -10   6   1    0.30    1.87
  -9  -6   1    8.75    2.49
   9  -6  -1    5.65    1.79
   9  -6  -1    6.72    2.04
  -9   6   1    6.87    1.81
   9   6  -1    2.32    1.97
   9   6  -1    6.72    2.04
  -9   6   1    6.28    2.17
   8  -6  -1   19.20    2.92
  -8  -6   1   21.64    3.24
   8  -6  -1   21.46    2.97
  -8   6   1   18.89    3.16
   8   6  -1   20.35    2.97
   8   6  -1   25.39    2.69
  -8   6   1   15.51    2.62
   7  -6  -1   36.83    4.22
   7  -6  -1   45.04    4.02
  -7  -6   1   46.32    4.45
  -7   6   1   32.37    4.04
   7   6  -1   38.16    4.27
   7   6  -1   49.17    3.73
  -7   6   1   47.39    4.25
  -6  -6   1    8.31    1.97
   6  -6  -1    6.19    1.82
  -6  -6   1   11.23    2.22
   6  -6  -1   12.39    2.18
   6   6  -1   11.63    2.15
  -6   6   1    8.90    1.99
  -6   6   1    7.05    2.01
   6   6  -1   11.09    1.81
   5  -6  -1  101.45    7.77
  -5  -6   1  108.78    7.79
   5  -6  -1  107.34    7.83
  -5  -6   1  103.82    7.86
   5   6  -1  113.15    7.89
   5   6  -1  101.75    7.55
  -5   6   1  106.83    7.75
  -5   6   1  109.59    7.82
   4  -6  -1    7.53    1.68
   4  -6  -1    7.43    1.71
  -4  -6   1    6.56    1.66
  -4  -6   1    4.46    1.40
  -4   6   1    6.14    1.63
   4   6  -1    5.31    1.43
  -4   6   1    5.81    1.60
  -3  -6   1    3.38    1.44
   3  -6  -1    3.04    1.36
  -3  -6   1    3.10    1.23
   3  -6  -1    4.41    1.48
  -3   6   1    3.96    1.48
  -3   6   1    4.47    1.34
   3   6  -1    2.83    1.30
   2  -6  -1   83.94    6.31
  -2  -6   1   79.48    6.03
   2  -6  -1   88.42    6.29
  -2  -6   1   82.89    6.21
  -2   6   1   83.51    5.98
  -2   6   1   85.87    6.32
   2   6  -1   84.72    6.21
  -1  -6   1   33.62    2.90
   1  -6  -1   31.11    3.49
   1  -6  -1   31.50    2.66
  -1  -6   1   38.85    3.69
   1  -6  -1   38.24    3.65
  -1   6   1   28.91    2.78
  -1   6   1   34.02    3.60
   1   6  -1   43.11    3.85
   0  -6   1   14.60    2.09
   0  -6  -1    9.26    1.83
   0  -6   1   18.04    2.00
   0  -6  -1   11.14    1.59
   0   6   1   15.69    1.75
   0   6   1   12.07    1.97
   0   6  -1   12.72    2.03
  -1  -6  -1    1.72    0.95
  -1  -6  -1    1.91    1.18
   1  -6   1    3.99    1.41
   1  -6   1    4.06    1.03
  -1   6  -1    3.97    1.38
   1   6   1    2.89    1.27
  -2  -6  -1   10.82    2.01
  -2  -6  -1   10.37    1.75
   2  -6   1    9.71    1.92
   2  -6   1   15.01    1.64
  -2   6  -1   11.30    2.12
  -2   6  -1   12.45    1.72
   2   6   1   15.84    2.15
   3  -6   1    6.30    1.04
  -3  -6  -1    5.28    1.54
   3  -6   1    2.17    1.33
  -3  -6  -1    3.02    1.29
  -3   6  -1    7.07    1.72
   3   6   1    4.91    1.33
  -3   6  -1    5.92    1.44
  -4  -6  -1    6.67    1.73
  -4  -6  -1    7.42    1.84
   4  -6   1    9.37    1.92
  -4   6  -1    9.05    1.85
  -4   6  -1    7.15    1.81
   4   6   1    7.70    1.51
   4   6   1    6.55    1.71
  -5  -6  -1   12.75    2.23
  -5  -6  -1   12.45    2.19
   5  -6   1   14.34    2.33
   5   6   1   12.12    1.86
  -5   6  -1   12.16    2.19
  -5   6  -1   14.11    2.32
   5   6   1   15.14    2.33
   6  -6   1   74.46    5.96
  -6  -6  -1   69.41    5.95
  -6  -6  -1   74.22    6.01
  -6   6  -1   82.15    6.09
   6   6   1   77.19    6.00
  -6   6  -1   73.37    5.94
   6   6   1   77.36    5.58
  -7  -6  -1    2.96    1.40
   7  -6   1    3.35    1.56
  -7  -6  -1    3.80    1.74
   7   6   1    7.04    2.12
  -7   6  -1    5.01    1.78
   7   6   1    3.88    1.37
  -7   6  -1    4.32    1.94
  -8  -6  -1   12.68    2.58
  -8  -6  -1   17.37    2.25
   8  -6   1   12.44    2.43
  -8   6  -1   14.48    2.78
   8   6   1   17.82    2.11
   8   6   1   14.52    2.82
  -8   6  -1   12.13    2.35
  -9  -6  -1   29.99    3.74
   9  -6   1   27.91    3.64
   9   6   1   28.32    3.79
  -9   6  -1   28.92    3.87
  -9   6  -1   28.55    3.35
 -10  -6  -1   14.49    2.79
  10  -6   1    8.81    2.42
  10   6   1   15.40    2.88
 -10   6  -1   13.03    2.26
 -10   6  -1    9.33    2.80
  11  -6   1    3.94    2.13
 -11  -6  -1    2.09    2.11
 -11   6  -1    5.70    2.66
  11   6   1    1.97    1.98
  12  -6   1   17.46    3.29
 -12  -6  -1   25.89    3.91
  12   6   1   25.07    4.06
 -12   6  -1   23.96    4.00
  13  -6   1   -1.07    1.91
 -13  -6  -1    3.19    2.45
 -13   6  -1   -4.14    2.15
  13   6   1    0.08    2.27
  12  -7  -1    5.84    2.37
 -12  -7   1    3.55    2.58
 -12   7   1    5.32    2.79
  12   7  -1    4.26    2.47
 -11  -7   1   -1.95    1.77
  11  -7  -1   -0.02    1.77
 -11   7   1   -0.58    1.79
 -11   7   1   -0.01    2.38
  11   7  -1    0.65    1.87
 -10  -7   1   -4.06    1.51
  10  -7  -1   -1.20    1.60
  10   7  -1    0.01    1.83
 -10   7   1    1.49    1.76
 -10   7   1   -2.25    1.95
  -9  -7   1    4.05    2.21
   9  -7  -1    4.67    1.91
   9   7  -1    4.04    2.23
  -9   7   1    4.03    2.26
  -9   7   1    3.60    1.71
   8  -7  -1    0.98    1.54
  -8  -7   1   -0.19    1.77
  -8   7   1   -0.11    1.42
   8   7  -1   -1.61    1.44
   8   7  -1    2.45    1.55
  -8   7   1   -0.75    1.92
  -7  -7   1    1.01    1.65
   7  -7  -1    1.11    1.50
  -7  -7   1    0.09    1.49
  -7   7   1   -1.61    1.76
   7   7  -1    0.70    1.47
  -7   7   1    1.84    1.38
   7   7  -1    0.04    1.38
   6  -7  -1    5.80    1.87
   6  -7  -1    7.77    2.05
  -6  -7   1    5.80    2.06
  -6  -7   1    3.25    1.75
   6   7  -1    8.13    1.68
  -6   7   1    5.01    1.85
   6   7  -1    5.06    1.90
  -6   7   1    4.81    1.65
  -5  -7   1   21.96    3.01
   5  -7  -1   30.67    3.46
   5  -7  -1   23.19    3.17
  -5  -7   1   26.80    3.38
  -5   7   1   31.91    3.41
   5   7  -1   24.67    2.97
  -5   7   1   22.85    3.21
   5   7  -1   30.53    3.55
   4  -7  -1    2.26    1.44
  -4  -7   1   -0.61    1.13
  -4  -7   1   -1.57    1.11
   4  -7  -1   -1.37    1.10
   4   7  -1    0.23    1.14
  -4   7   1    0.57    1.25
  -4   7   1    0.74    1.30
  -3  -7   1    2.23    1.36
  -3  -7   1   -0.41    1.13
   3  -7  -1    0.09    1.22
  -3   7   1   -0.07    1.10
   3   7  -1   -1.50    0.96
  -3   7   1   -1.12    1.06
  -2  -7   1   76.68    5.55
  -2  -7   1   73.39    5.74
   2  -7  -1   76.47    5.80
   2   7  -1   65.14    5.62
  -2   7   1   78.40    5.93
  -2   7   1   73.47    5.43
  -1  -7   1   29.52    2.89
  -1  -7   1   22.01    2.87
   1  -7  -1   22.71    3.01
   1  -7  -1   23.74    2.15
  -1   7   1   27.28    2.61
  -1   7   1   19.27    2.88
   1   7  -1   20.12    2.95
   0  -7  -1    3.10    1.03
   0  -7   1    4.64    1.19
   0  -7  -1    3.27    1.42
   0  -7   1    2.17    1.30
   0   7  -1    3.37    1.44
   0   7   1    0.32    1.34
  -1  -7  -1    1.90    1.07
   1  -7   1    6.66    1.30
   1  -7   1    3.74    1.45
  -1  -7  -1    4.74    1.52
  -1   7  -1    0.76    1.19
   1   7   1    2.49    1.40
   2  -7   1    1.05    1.21
   2  -7   1   -0.18    0.75
  -2  -7  -1   -0.43    1.12
  -2  -7  -1    2.66    1.18
  -2   7  -1   -0.69    1.10
   2   7   1   -2.20    0.93
  -2   7  -1    0.96    1.13
  -3  -7  -1    2.16    1.34
   3  -7   1   -0.46    0.70
   3  -7   1   -0.05    1.15
  -3  -7  -1   -0.65    1.06
   3   7   1    0.71    1.09
  -3   7  -1   -0.40    1.21
  -3   7  -1   -0.42    1.22
  -4  -7  -1   14.74    2.42
   4  -7   1   16.58    2.56
  -4  -7  -1   14.44    2.42
  -4   7  -1   14.49    2.42
   4   7   1   11.53    2.08
  -4   7  -1   15.77    2.56
  -5  -7  -1   40.18    4.34
   5  -7   1   35.37    4.28
  -5  -7  -1   45.52    4.51
   5   7   1   48.44    4.09
  -5   7  -1   44.93    4.29
  -5   7  -1   39.46    4.37
   5   7   1   36.90    3.59
  -6  -7  -1   -1.61    1.46
  -6  -7  -1   -0.30    1.53
   6  -7   1   -1.00    1.50
   6   7   1   -0.78    1.38
  -6   7  -1    0.42    1.37
   6   7   1    1.51    1.22
  -6   7  -1    0.09    1.49
   7  -7   1    6.39    1.87
  -7  -7  -1    2.07    1.83
  -7  -7  -1    7.94    2.17
   7   7   1    6.15    1.95
   7   7   1    5.97    1.55
  -7   7  -1    3.70    2.02
  -7   7  -1    5.69    1.84
   8  -7   1    7.44    2.16
  -8  -7  -1    5.84    2.07
   8   7   1    5.56    2.03
  -8   7  -1    5.29    2.29
  -8   7  -1    4.63    1.85
   8   7   1    5.86    1.70
   9  -7   1   -3.82    1.39
  -9  -7  -1    2.19    1.95
  -9   7  -1    0.13    1.87
   9   7   1    1.85    1.93
  -9   7  -1    2.13    1.67
 -10  -7  -1   10.96    2.75
  10  -7   1    8.92    2.42
  10   7   1   11.17    2.87
 -10   7  -1   11.18    2.39
 -10   7  -1   11.71    3.01
  11  -7   1   15.03    3.12
 -11  -7  -1   17.73    3.45
 -11   7  -1   22.99    3.86
  11   7   1   19.86    3.47
 -12  -7  -1    4.35    2.74
  12  -7   1    4.97    2.35
  12   7   1    7.06    2.54
 -12   7  -1    3.19    2.63
  11  -8  -1    1.54    2.12
 -11  -8   1   -0.15    2.40
  11   8  -1    3.66    2.48
 -11   8   1   -4.32    2.29
 -11   8   1    1.36    2.08
 -10  -8   1    8.89    2.79
  10  -8  -1    5.68    2.35
  10   8  -1    4.42    2.44
 -10   8   1    7.38    2.94
 -10   8   1    6.90    2.49
   9  -8  -1   -0.91    1.84
  -9  -8   1   -1.74    1.96
  -9   8   1    0.29    1.81
  -9   8   1    1.64    2.01
   9   8  -1    0.49    1.88
   8  -8  -1    4.05    1.90
  -8  -8   1    0.63    2.16
  -8   8   1    1.06    2.29
  -8   8   1    0.98    1.90
   8   8  -1   -0.69    1.44
   8   8  -1    1.56    1.80
  -7  -8   1    1.43    1.87
   7  -8  -1    5.29    1.99
  -7  -8   1    6.53    2.34
  -7   8   1    3.68    2.25
   7   8  -1    4.29    1.94
   7   8  -1    7.77    1.96
  -7   8   1    1.59    1.70
   6  -8  -1    0.75    1.62
  -6  -8   1    2.44    1.54
  -6  -8   1    1.93    1.90
  -6   8   1    0.58    1.50
   6   8  -1    1.30    1.42
   6   8  -1   -0.09    1.64
  -6   8   1   -0.09    1.70
   5  -8  -1    0.82    1.47
  -5  -8   1    0.23    1.48
  -5  -8   1    2.48    1.52
   5   8  -1    1.62    1.44
  -5   8   1    2.81    1.62
   5   8  -1    0.44    1.29
  -5   8   1   -3.03    1.13
   4  -8  -1   29.01    3.52
  -4  -8   1   23.78    3.36
  -4  -8   1   16.92    2.82
  -4   8   1   28.55    3.24
   4   8  -1   21.54    3.05
  -4   8   1   21.60    3.24
   3  -8  -1   14.64    2.48
  -3  -8   1   15.04    2.63
  -3  -8   1   13.45    2.41
  -3   8   1   11.45    2.55
   3   8  -1   18.35    2.69
  -3   8   1   14.62    2.36
  -2  -8   1    6.98    1.66
  -2  -8   1    4.15    1.68
   2  -8  -1    2.34    1.62
   2   8  -1    4.23    1.74
  -2   8   1    5.43    1.60
  -2   8   1    5.54    1.90
   1  -8  -1    1.33    0.91
  -1  -8   1    1.62    1.37
   1  -8  -1   -0.09    1.28
  -1  -8   1   -0.95    1.09
  -1   8   1    1.77    1.12
   1   8  -1    0.90    1.33
  -1   8   1    0.03    1.37
   0  -8   1    0.92    1.26
   0  -8  -1   -0.62    1.15
   0  -8  -1    0.05    0.93
   0  -8   1    1.33    1.07
   0   8  -1    0.98    1.35
   0   8   1   -0.75    1.25
  -1  -8  -1    0.98    1.27
   1  -8   1    4.62    1.30
  -1  -8  -1    4.46    1.37
   1  -8   1    7.08    1.82
   1   8   1    1.77    1.52
  -1   8  -1    3.93    1.61
   2  -8   1   10.20    2.36
  -2  -8  -1   11.57    2.28
  -2  -8  -1   11.54    2.23
   2  -8   1   20.03    2.11
   2   8   1   14.11    2.43
  -2   8  -1   13.96    2.05
  -2   8  -1    7.34    2.16
   3  -8   1   32.90    4.06
  -3  -8  -1   39.28    4.35
  -3  -8  -1   40.74    4.12
  -3   8  -1   35.62    4.21
  -3   8  -1   40.88    3.91
   3   8   1   33.85    4.01
   4  -8   1    5.24    1.84
  -4  -8  -1    2.98    1.74
  -4  -8  -1    1.00    1.48
   4   8   1    5.61    1.71
  -4   8  -1    3.72    1.83
  -4   8  -1    2.71    1.62
  -5  -8  -1    3.69    1.93
   5  -8   1    3.16    1.85
  -5  -8  -1    3.77    1.88
   5   8   1    3.46    1.75
  -5   8  -1    3.06    1.85
   5   8   1    3.98    1.68
  -5   8  -1    1.25    1.68
  -6  -8  -1    0.83    1.67
   6  -8   1    1.92    1.69
  -6  -8  -1    1.95    1.80
   6   8   1    2.33    1.45
  -6   8  -1   -0.23    1.71
   6   8   1   -0.18    1.71
  -6   8  -1    1.74    1.67
  -7  -8  -1   -0.15    1.72
   7  -8   1    1.23    1.71
  -7  -8  -1   -0.92    1.71
   7   8   1    1.22    1.72
  -7   8  -1   -0.25    1.48
   7   8   1   -0.39    1.28
  -7   8  -1    1.36    1.94
  -8  -8  -1    9.86    2.56
   8  -8   1    8.49    2.49
  -8   8  -1    7.21    2.62
   8   8   1    9.35    2.73
  -8   8  -1   11.02    2.44
   9  -8   1    6.67    2.37
  -9  -8  -1    4.81    2.40
   9   8   1    5.01    2.36
  -9   8  -1    2.50    2.35
  -9   8  -1    6.74    2.30
 -10  -8  -1   -0.50    1.92
  10  -8   1   -0.46    1.91
 -10   8  -1    0.67    2.27
  10   8   1   -1.45    2.13
 -10   8  -1    1.03    1.90
 -11  -8  -1    1.89    2.21
  11  -8   1    0.79    2.02
 -11   8  -1    3.10    2.67
  11   8   1    1.82    2.23
 -10  -9   1    3.52    2.46
  10  -9  -1    0.53    1.93
 -10   9   1    0.66    2.36
 -10   9   1    1.68    2.09
  10   9  -1    0.54    2.20
   9  -9  -1   -0.77    1.92
  -9  -9   1   -1.44    1.98
   9   9  -1   -2.46    1.70
  -9   9   1   -1.91    2.00
  -9   9   1    3.77    2.34
  -8  -9   1    2.27    2.24
  -8  -9   1    0.52    2.19
   8  -9  -1    1.74    1.99
   8   9  -1    0.33    1.72
  -8   9   1    2.75    2.27
  -8   9   1    2.20    1.99
   8   9  -1    2.44    2.17
  -7  -9   1   23.02    3.70
   7  -9  -1   22.37    3.60
  -7  -9   1   17.70    3.44
  -7   9   1   27.39    3.88
   7   9  -1   28.63    3.46
   7   9  -1   31.09    4.11
  -7   9   1   29.80    4.06
  -6  -9   1    1.70    2.03
   6  -9  -1    7.89    2.31
  -6  -9   1    1.54    1.96
   6   9  -1    5.56    2.15
  -6   9   1    4.57    2.14
   6   9  -1    6.95    2.13
  -6   9   1    6.02    2.43
   5  -9  -1    0.38    1.73
  -5  -9   1    1.62    1.58
  -5  -9   1    0.93    1.55
  -5   9   1    2.16    1.82
  -5   9   1    1.79    1.73
   5   9  -1   -0.01    1.43
   5   9  -1    1.73    1.70
  -4  -9   1    7.82    2.37
   4  -9  -1   10.00    2.52
  -4  -9   1    6.92    2.03
  -4   9   1    8.35    2.58
  -4   9   1   13.29    2.37
   4   9  -1    8.75    2.21
   3  -9  -1   41.64    4.67
  -3  -9   1   34.28    4.39
  -3  -9   1   37.03    4.12
  -3   9   1   38.31    3.94
   3   9  -1   37.18    4.38
  -3   9   1   40.88    4.83
   2  -9  -1    1.63    1.56
  -2  -9   1    0.18    1.43
  -2  -9   1    0.86    1.37
   2   9  -1   -0.72    1.47
  -2   9   1    2.85    1.53
  -2   9   1    1.76    1.75
  -1  -9   1   24.66    3.32
   1  -9  -1   23.17    3.33
  -1  -9   1   22.51    2.80
  -1   9   1   19.99    3.38
  -1   9   1   21.55    3.39
   1   9  -1   21.23    3.24
   0  -9  -1   -0.66    1.47
   0  -9   1    0.01    1.16
   0  -9  -1   -0.73    1.13
   0  -9   1    1.83    1.45
   0   9  -1    0.75    1.53
   0   9   1    1.22    1.55
   1  -9   1    9.61    1.74
  -1  -9  -1    6.81    1.87
  -1  -9  -1    2.50    1.69
   1  -9   1    5.08    1.90
  -1   9  -1    9.60    2.31
   1   9   1    5.46    1.98
  -2  -9  -1    8.87    2.24
   2  -9   1    5.70    1.98
  -2  -9  -1    9.64    2.18
  -2   9  -1    4.66    2.03
   2   9   1    5.72    1.89
  -3  -9  -1    4.08    1.87
   3  -9   1    5.38    2.01
  -3  -9  -1    1.59    1.61
  -3   9  -1    2.06    1.62
   3   9   1   -0.63    1.44
  -3   9  -1   -0.12    1.47
  -4  -9  -1   -1.27    1.50
  -4  -9  -1    0.84    1.79
   4  -9   1    2.14    1.75
   4   9   1    3.20    1.60
  -4   9  -1    0.48    1.49
  -4   9  -1    0.04    1.62
  -5  -9  -1   -0.13    1.72
   5  -9   1    1.39    1.82
  -5  -9  -1    0.65    1.72
  -5   9  -1    1.08    1.81
   5   9   1    0.99    1.45
  -5   9  -1   -2.38    1.65
   5   9   1    2.30    1.65
   6  -9   1    9.19    2.47
  -6  -9  -1   10.45    2.69
  -6  -9  -1   14.44    2.83
  -6   9  -1   16.99    2.96
  -6   9  -1   14.14    2.82
   6   9   1   11.37    2.26
   6   9   1   10.91    2.75
   7  -9   1   10.05    2.63
  -7  -9  -1   10.12    2.63
  -7  -9  -1    6.89    2.50
  -7   9  -1    9.16    2.59
  -7   9  -1   12.24    2.92
   7   9   1   13.09    2.79
   7   9   1   11.90    2.45
   8  -9   1    8.43    2.49
  -8  -9  -1    4.75    2.55
  -8   9  -1   10.25    2.80
   8   9   1    6.15    2.69
  -8   9  -1    9.21    2.61
  -9  -9  -1    5.96    2.45
   9  -9   1    5.52    2.35
  -9   9  -1    8.00    2.49
  -9   9  -1    9.40    2.84
   9   9   1    2.88    2.34
  -8 -10   1    2.09    2.52
   8 -10  -1    0.55    2.04
  -8 -10   1    3.31    2.33
   8  10  -1    3.26    2.87
  -8  10   1   -0.76    2.06
   8  10  -1    0.07    1.87
  -8  10   1    4.26    2.48
   7 -10  -1   10.06    2.74
  -7 -10   1   10.08    3.02
  -7 -10   1   12.18    3.16
  -7  10   1   14.53    3.18
   7  10  -1   13.75    2.76
  -7  10   1   19.11    3.23
   7  10  -1   12.96    3.13
  -6 -10   1   14.53    3.01
  -6 -10   1   11.13    2.89
   6 -10  -1    8.99    2.75
  -6  10   1   16.14    3.23
   6  10  -1   11.82    2.92
  -6  10   1   11.53    2.80
   6  10  -1    8.66    2.36
  -5 -10   1   -1.20    1.58
  -5 -10   1    0.43    1.80
   5 -10  -1   -0.70    1.68
   5  10  -1   -0.17    1.56
  -5  10   1    2.78    2.14
  -5  10   1    0.48    2.01
   5  10  -1   -0.57    1.63
  -4 -10   1   33.18    4.45
  -4 -10   1   34.90    4.13
   4 -10  -1   35.66    4.60
   4  10  -1   36.05    4.44
  -4  10   1   29.92    4.41
  -3 -10   1    1.35    1.86
   3 -10  -1   -1.95    1.49
  -3 -10   1   -0.21    1.29
  -3  10   1   -1.49    1.59
   3  10  -1   -2.38    1.37
  -2 -10   1    2.48    1.77
  -2 -10   1    4.68    1.63
   2 -10  -1    4.35    2.10
  -2  10   1    6.49    2.34
   2  10  -1    3.45    1.95
  -1 -10   1   22.17    3.29
   1 -10  -1   20.11    3.45
  -1 -10   1   20.42    2.92
   1  10  -1   22.08    3.56
  -1  10   1   17.74    3.28
   0 -10  -1   33.09    4.05
   0 -10   1   24.45    3.65
   0  10  -1   27.79    3.90
   0  10   1   22.29    3.60
  -1 -10  -1   12.59    2.67
   1 -10   1   11.91    2.69
  -1  10  -1    9.74    2.47
   1  10   1   11.19    2.62
   2 -10   1   18.38    3.23
  -2 -10  -1   18.41    3.18
  -2 -10  -1   18.45    2.95
  -2  10  -1   18.17    3.32
   2  10   1   18.71    3.19
   3 -10   1   16.34    3.00
  -3 -10  -1   19.81    3.31
  -3 -10  -1   14.62    2.74
  -3  10  -1   12.28    2.93
   3  10   1   14.50    2.86
  -4 -10  -1    0.47    1.77
   4 -10   1   -0.10    1.67
  -4 -10  -1    0.15    1.59
  -4  10  -1   -0.53    1.94
   4  10   1   -1.75    1.48
  -5 -10  -1    0.76    1.89
  -5 -10  -1    0.60    1.81
   5 -10   1   -1.10    1.67
  -5  10  -1    0.65    1.91
   5  10   1    2.18    1.72
   5  10   1    1.92    1.94
  -6 -10  -1    8.04    2.68
   6 -10   1   11.56    2.81
  -6 -10  -1    3.23    2.28
   6  10   1    2.76    2.13
   6  10   1    2.67    1.83
  -6  10  -1    6.61    2.43
   7 -10   1   18.94    3.45
  -7 -10  -1   14.27    3.26
  -7 -10  -1   18.52    3.41
   7  10   1   15.88    3.27
  -7  10  -1   19.05    3.72
   7  10   1   17.45    3.09
  -7  10  -1   13.54    3.24
  -8 -10  -1    8.62    2.84
  -8 -10  -1    7.60    2.94
   8 -10   1    7.60    2.80
  -8  10  -1   12.13    3.15
  -8  10  -1   16.79    3.36
   8  10   1   12.95    3.19
  -5 -11   1    8.33    2.83
  -5 -11   1    2.29    2.23
   5 -11  -1    5.92    2.62
   5  11  -1   10.52    2.69
  -5  11   1    4.22    2.53
   5  11  -1    7.97    2.57
  -4 -11   1   -1.12    1.66
  -4 -11   1    0.05    1.86
   4 -11  -1    0.18    1.86
  -4  11   1    0.05    2.05
   4  11  -1   -0.62    1.78
  -3 -11   1   20.03    3.59
  -3 -11   1   23.48    3.40
   3 -11  -1   14.23    3.18
  -3  11   1   22.95    3.84
   3  11  -1   18.92    3.33
   2 -11  -1    4.49    2.22
  -2 -11   1    4.88    2.29
   2  11  -1    5.40    2.46
  -2  11   1    7.02    2.46
  -1 -11   1   13.39    3.05
   1 -11  -1   12.32    2.99
  -1  11   1    9.13    2.66
   1  11  -1    9.19    2.80
   0 -11   1   34.80    4.56
   0 -11  -1   30.04    4.26
   0  11   1   32.43    4.50
   0  11  -1   27.59    4.55
   1 -11   1    0.57    1.98
  -1 -11  -1    2.13    1.99
   1  11   1    1.56    1.94
  -1  11  -1   -1.48    1.87
   2 -11   1    2.45    2.01
  -2 -11  -1   -0.56    1.83
  -2  11  -1    3.01    2.18
   2  11   1    5.20    2.22
   3 -11   1   11.60    2.90
  -3 -11  -1    9.05    2.87
  -3  11  -1    9.70    2.83
   3  11   1   16.00    3.30
   4 -11   1    2.32    2.21
  -4 -11  -1    3.22    2.03
  -4 -11  -1    1.03    2.01
   4  11   1    3.58    2.12
  -4  11  -1    0.10    2.04
  -5 -11  -1    6.97    2.68
  -5 -11  -1   15.20    3.04
   5 -11   1   13.53    3.04
   5  11   1    6.58    2.75
   5  11   1    9.09    2.64
  -5  11  -1    5.76    2.69
  15   0  -2    0.68    2.52
 -15   0   2    6.56    2.25
 -15   0   2   -1.06    2.28
 -14   0   2    4.48    2.46
 -14   0   2    4.57    2.05
  14   0  -2    4.18    2.50
 -13   0   2   19.95    2.79
 -13   0   2   19.16    3.32
  13   0  -2   14.06    3.14
 -12   0   2   99.85    7.86
  12   0  -2   96.15    7.88
 -12   0   2  101.43    7.42
 -11   0   2   21.53    2.64
 -11   0   2   17.41    2.89
  11   0  -2   15.47    2.83
  10   0  -2   41.20    4.23
 -10   0   2   30.46    3.82
  10   0  -2   37.55    3.00
 -10   0   2   43.34    3.51
  -9   0   2   47.26    3.61
   9   0  -2   36.32    3.12
  -9   0   2   42.39    4.28
   9   0  -2   46.32    3.96
  -8   0   2   38.38    3.54
  -8   0   2   36.93    3.24
   8   0  -2   44.45    3.62
   8   0  -2   35.77    2.91
  -7   0   2   -1.99    0.90
   7   0  -2    0.63    0.84
  -7   0   2   -1.15    1.10
   7   0  -2    1.78    1.22
   6   0  -2   42.36    3.28
   6   0  -2   35.02    2.87
  -6   0   2   38.89    2.99
  -6   0   2   38.22    3.29
  -5   0   2  225.81   14.88
   5   0  -2  221.10   14.68
   5   0  -2  235.22   14.91
  -5   0   2  226.48   14.73
  -4   0   2    0.60    0.67
  -4   0   2    0.21    0.92
   4   0  -2    0.09    0.78
   4   0  -2   -0.20    0.68
   3   0  -2   42.43    3.20
   3   0  -2   44.43    3.15
  -3   0   2   43.54    3.09
  -3   0   2   46.91    3.26
  -2   0   2   46.32    3.07
  -2   0   2   43.75    3.12
   2   0  -2   44.92    3.09
   2   0  -2   42.65    3.11
   1   0  -2   96.81    6.22
   1   0  -2   95.52    6.13
   1   0  -2   94.41    6.24
  -1   0   2   94.64    6.18
  -1   0   2   94.91    6.21
  -1   0   2   94.97    6.12
   0   0   2   52.54    3.64
   0   0  -2   55.61    3.67
   0   0  -2   55.52    3.66
  -1   0  -2  121.88    7.90
  -1   0  -2  118.46    7.87
   1   0   2  122.51    7.96
   1   0   2  123.64    7.87
  -1   0  -2  123.41    7.99
  -2   0  -2  790.84   50.69
  -2   0  -2  785.18   50.82
  -2   0  -2  812.04   50.87
   2   0   2  780.77   50.81
   2   0   2  819.57   50.70
   2   0   2  809.01   50.79
  -3   0  -2    7.72    1.20
   3   0   2    8.96    1.19
  -3   0  -2    9.22    1.37
   3   0   2    8.10    1.17
  -4   0  -2  238.78   15.61
   4   0   2  235.17   15.51
  -4   0  -2  240.86   15.50
  -5   0  -2  119.68    8.54
   5   0   2  130.50    8.46
  -5   0  -2  122.36    8.39
  -6   0  -2   43.87    3.86
  -6   0  -2   46.87    3.73
   6   0   2   51.41    3.86
   7   0   2  143.64    9.85
  -7   0  -2  149.73    9.75
  -7   0  -2  134.53    9.92
  -8   0  -2    1.22    1.24
   8   0   2    2.41    1.43
  -8   0  -2    1.99    1.43
   9   0   2    3.42    1.57
  -9   0  -2   -0.18    1.39
  -9   0  -2    2.65    1.45
 -10   0  -2   -0.56    1.46
  10   0   2    0.58    1.59
 -10   0  -2    0.12    1.34
  11   0   2   -0.91    1.34
 -11   0  -2    0.19    1.71
  11   0   2    1.36    1.88
 -11   0  -2    2.55    1.58
  12   0   2   -1.45    1.43
 -12   0  -2    1.20    1.64
  12   0   2    3.73    2.16
 -12   0  -2    0.34    2.03
  13   0   2    0.98    1.75
  13   0   2   -1.71    1.83
 -13   0  -2    0.23    1.84
 -13   0  -2    1.52    2.13
  14   0   2   12.45    2.63
  14   0   2   11.75    3.12
 -14   0  -2    9.74    2.58
 -14   0  -2   10.43    3.00
  15   0   2    5.27    2.85
 -15   0  -2    6.38    2.44
  15   0   2    4.43    2.29
 -15   0  -2   12.28    3.14
 -15  -1   2   24.77    3.80
  15  -1  -2   21.21    3.81
 -15  -1   2   19.68    3.25
 -15   1   2   13.92    3.30
  15   1  -2   21.17    3.73
  14  -1  -2    8.27    2.88
 -14  -1   2    5.57    2.38
 -14  -1   2    9.93    2.39
 -14   1   2    9.07    2.71
 -14   1   2    9.02    2.30
  14   1  -2    6.85    2.63
  13  -1  -2   -0.72    2.07
 -13  -1   2   -0.39    1.70
 -13  -1   2    2.45    1.91
 -13   1   2    0.38    1.61
  13   1  -2    2.76    2.25
 -13   1   2    1.60    2.19
 -12  -1   2    3.29    1.73
  12  -1  -2   -0.99    1.77
 -12  -1   2   -0.75    1.75
  12   1  -2   -1.99    1.64
 -12   1   2    1.30    2.01
 -12   1   2    0.83    1.43
 -11  -1   2    1.50    1.92
  11  -1  -2    2.34    1.95
 -11  -1   2    1.53    1.51
  11   1  -2    2.52    1.80
 -11   1   2    5.37    1.56
 -11   1   2    4.94    2.12
 -10  -1   2   18.26    2.71
  10  -1  -2   19.25    2.80
 -10  -1   2   17.44    2.41
  10  -1  -2   16.99    1.88
  10   1  -2   15.21    1.65
  10   1  -2   11.86    2.39
 -10   1   2   19.77    2.26
 -10   1   2   16.49    2.76
   9  -1  -2   50.08    3.70
   9  -1  -2   49.22    4.32
  -9  -1   2   54.46    4.33
  -9  -1   2   46.52    4.10
   9   1  -2   42.64    3.55
  -9   1   2   52.82    4.44
  -9   1   2   52.87    3.89
   9   1  -2   45.68    4.22
   8  -1  -2    2.08    1.57
   8  -1  -2    3.39    1.02
  -8  -1   2    5.19    1.56
  -8  -1   2    3.49    1.40
   8   1  -2    4.42    1.54
   8   1  -2    3.66    0.93
  -8   1   2    4.40    1.78
  -8   1   2    5.58    1.28
  -7  -1   2    1.90    1.10
   7  -1  -2    1.46    1.20
   7  -1  -2    1.47    0.94
  -7  -1   2   -0.83    1.12
   7   1  -2    2.97    0.93
  -7   1   2   -0.71    1.29
  -7   1   2    2.23    0.96
   7   1  -2    4.02    1.37
   6  -1  -2   -0.82    0.76
  -6  -1   2    1.55    1.06
   6  -1  -2   -0.11    1.11
  -6  -1   2    1.56    1.05
  -6   1   2    0.81    0.80
  -6   1   2   -0.42    1.16
   6   1  -2    0.72    0.73
   6   1  -2    0.73    1.19
   5  -1  -2   87.37    6.14
  -5  -1   2   90.98    6.11
   5  -1  -2   83.24    5.96
  -5  -1   2   91.31    6.06
   5   1  -2   90.63    6.15
   5   1  -2   82.58    5.88
  -5   1   2   92.22    6.22
  -5   1   2   85.13    5.86
   4  -1  -2   45.48    3.39
  -4  -1   2   44.52    3.34
  -4  -1   2   43.32    3.31
   4  -1  -2   42.50    3.27
   4   1  -2   47.30    3.38
  -4   1   2   43.74    3.48
   4   1  -2   46.96    3.23
  -4   1   2   45.22    3.14
  -3  -1   2   99.69    6.59
  -3  -1   2  101.51    6.53
   3  -1  -2   95.58    6.58
   3  -1  -2   98.14    6.59
  -3   1   2   97.56    6.39
   3   1  -2   94.63    6.57
  -3   1   2   96.87    6.67
   3   1  -2  103.51    6.55
  -2  -1   2  113.22    7.24
   2  -1  -2  110.87    7.30
   2  -1  -2  109.24    7.36
  -2  -1   2  115.87    7.35
   2   1  -2  106.70    7.30
  -2   1   2  115.71    7.40
   2   1  -2  108.37    7.31
   1  -1  -2  135.36    8.84
   1  -1  -2  136.87    8.74
  -1  -1   2  136.13    8.81
   1  -1  -2  134.49    8.68
  -1  -1   2  135.41    8.74
   1   1  -2  135.32    8.82
  -1   1   2  133.79    8.68
  -1   1   2  136.91    8.84
   0  -1  -2  130.42    8.17
   0  -1  -2  125.20    8.17
   0  -1  -2  126.95    8.06
   0  -1   2  120.08    8.07
   0  -1   2  120.26    8.12
   0  -1  -2  127.86    8.09
   0   1   2  128.49    8.08
   0   1  -2  121.39    8.07
   0   1  -2  127.69    8.16
  -1  -1  -2    6.16    0.79
   1  -1   2    7.38    0.92
  -1  -1  -2    7.70    0.96
   1  -1   2    6.19    0.83
  -1  -1  -2    5.08    0.96
  -1  -1  -2    8.67    0.89
  -1   1  -2    5.79    0.89
   1   1   2    7.05    0.80
  -1   1  -2    7.47    0.95
   2  -1   2    1.18    0.66
  -2  -1  -2    1.10    0.77
  -2  -1  -2    0.82    0.49
   2  -1   2    1.29    0.65
  -2  -1  -2    2.00    0.80
  -2   1  -2    0.80    0.77
  -2   1  -2    1.09    0.62
   2   1   2   -0.02    0.57
   3  -1   2  153.98   10.05
   3  -1   2  153.96   10.09
  -3  -1  -2  151.89   10.15
  -3  -1  -2  148.16   10.13
   3   1   2  161.69   10.09
  -3   1  -2  157.51    9.97
  -3   1  -2  148.14   10.18
   4  -1   2   30.12    2.59
   4  -1   2   30.68    2.51
  -4  -1  -2   33.80    2.68
  -4  -1  -2   28.58    2.68
  -4   1  -2   31.23    2.53
  -4   1  -2   30.57    2.74
   4   1   2   34.46    2.63
  -4   1  -2   31.47    2.31
  -5  -1  -2   67.25    4.83
   5  -1   2   65.19    4.68
  -5  -1  -2   68.87    4.92
   5  -1   2   62.78    4.80
  -5   1  -2   62.71    4.43
   5   1   2   68.37    4.84
  -5   1  -2   70.11    4.98
  -5   1  -2   65.41    4.72
   6  -1   2    2.09    1.02
  -6  -1  -2    1.98    1.22
   6  -1   2    3.07    1.32
  -6  -1  -2    0.96    1.12
   6   1   2    2.36    1.26
  -6   1  -2    1.48    1.30
  -6   1  -2    2.98    1.09
   7  -1   2    7.75    1.47
  -7  -1  -2    8.76    1.75
  -7  -1  -2    6.57    1.54
   7  -1   2    9.48    1.77
  -7   1  -2    5.65    1.65
   7   1   2   10.35    1.96
  -7   1  -2    8.89    1.57
  -8  -1  -2    5.09    1.56
   8  -1   2    3.36    1.28
  -8  -1  -2    2.94    1.49
   8  -1   2    3.46    1.57
  -8   1  -2    3.69    1.33
   8   1   2    3.12    1.32
  -8   1  -2    5.26    1.71
   9  -1   2    2.49    1.34
  -9  -1  -2    1.99    1.53
  -9  -1  -2    3.67    1.48
   9  -1   2    1.30    1.63
   9   1   2    2.45    1.46
  -9   1  -2    3.91    1.47
  -9   1  -2    1.59    1.49
 -10  -1  -2   38.30    3.90
  10  -1   2   42.52    3.55
  10  -1   2   36.67    4.04
 -10  -1  -2   36.37    4.04
  10   1   2   36.16    4.01
 -10   1  -2   38.63    3.77
 -10   1  -2   31.19    3.97
  11  -1   2   26.60    3.59
  11  -1   2   25.79    3.06
 -11  -1  -2   26.14    3.31
 -11  -1  -2   29.07    3.65
 -11   1  -2   29.41    3.30
 -11   1  -2   24.49    3.56
  11   1   2   29.05    3.65
 -12  -1  -2    2.83    1.90
 -12  -1  -2   -0.84    1.94
  12  -1   2    1.42    1.53
  12  -1   2    2.36    1.98
 -12   1  -2    4.28    1.88
 -12   1  -2    1.46    1.87
  12   1   2    0.96    1.90
 -13  -1  -2    0.56    2.14
 -13  -1  -2    6.50    2.16
  13  -1   2    9.50    2.18
  13  -1   2    3.33    2.38
  13   1   2    1.94    2.31
 -13   1  -2    5.21    2.32
 -13   1  -2    6.17    2.01
 -14  -1  -2    4.90    2.18
  14  -1   2    0.85    2.46
  14  -1   2    4.48    1.95
 -14  -1  -2    4.91    2.58
 -14   1  -2    2.27    1.83
  14   1   2    3.87    2.03
  14   1   2    4.68    2.53
 -14   1  -2    0.70    2.40
  15  -1   2    0.50    2.59
  15  -1   2   -1.46    2.01
 -15  -1  -2    2.63    2.60
 -15  -1  -2   -0.13    2.11
 -15   1  -2    2.70    2.13
 -15   1  -2   -1.59    2.32
  15   1   2   -3.15    2.07
  15   1   2    2.53    2.07
 -15  -2   2    3.60    2.05
  15  -2  -2   -0.71    2.38
 -15  -2   2    1.67    2.55
 -15   2   2    1.01    2.58
  15   2  -2    1.08    2.56
 -14  -2   2   14.19    2.67
 -14  -2   2   11.53    2.87
  14  -2  -2    8.12    2.91
 -14   2   2    7.95    2.95
  14   2  -2    9.23    2.65
 -13  -2   2    8.38    2.41
  13  -2  -2    7.00    2.62
 -13  -2   2   12.44    2.63
 -13   2   2   10.02    2.97
  13   2  -2    5.69    2.24
 -12  -2   2   -0.68    1.57
  12  -2  -2   -0.57    1.89
 -12  -2   2   -2.42    1.39
 -12   2   2    2.49    1.39
  12   2  -2    3.53    1.95
 -12   2   2   -2.83    1.80
  11  -2  -2   71.26    5.09
  11  -2  -2   46.59    5.54
 -11  -2   2   68.40    5.45
 -11  -2   2   61.01    5.31
  11   2  -2   64.01    5.54
 -11   2   2   61.53    5.77
 -11   2   2   65.46    4.91
  10  -2  -2    3.63    1.23
  10  -2  -2    2.60    1.86
 -10  -2   2   -0.65    1.54
 -10  -2   2    0.79    1.46
 -10   2   2    3.26    1.28
  10   2  -2    6.90    2.04
 -10   2   2    2.76    1.91
  -9  -2   2   -1.88    1.15
   9  -2  -2   -1.07    0.91
  -9  -2   2   -1.45    1.23
   9  -2  -2    1.59    1.45
  -9   2   2    2.54    1.54
   9   2  -2    0.60    0.90
  -9   2   2    0.57    0.98
   9   2  -2   -1.15    1.20
  -8  -2   2    4.03    1.43
  -8  -2   2    7.43    1.65
   8  -2  -2    4.35    1.20
   8  -2  -2    4.12    1.58
   8   2  -2    5.95    1.57
   8   2  -2    6.81    1.09
  -8   2   2    6.70    1.24
  -8   2   2    2.01    1.63
  -7  -2   2   79.37    5.80
  -7  -2   2   76.50    5.72
   7  -2  -2   80.00    5.60
   7  -2  -2   88.83    5.94
   7   2  -2   78.09    5.83
   7   2  -2   80.26    5.42
  -7   2   2   71.40    5.37
  -7   2   2   78.98    5.97
   6  -2  -2    4.04    1.40
  -6  -2   2    5.61    1.36
  -6  -2   2    4.62    1.30
   6  -2  -2    3.70    1.10
   6   2  -2    4.68    1.26
  -6   2   2    5.59    1.54
   6   2  -2    3.69    0.97
   5  -2  -2  110.17    7.95
  -5  -2   2  124.83    8.06
   5  -2  -2  117.33    8.08
  -5  -2   2  120.63    7.95
   5   2  -2  117.19    7.85
   5   2  -2  120.08    8.07
  -5   2   2  115.65    8.16
  -4  -2   2   87.08    5.97
   4  -2  -2   84.89    5.95
   4  -2  -2   85.43    5.93
  -4  -2   2   83.49    5.81
   4   2  -2   87.92    5.83
   4   2  -2   82.55    5.95
  -4   2   2   88.99    6.07
   3  -2  -2   24.21    2.29
  -3  -2   2   26.54    2.25
  -3  -2   2   25.12    2.25
   3  -2  -2   28.64    2.30
   3   2  -2   29.56    2.22
  -3   2   2   27.46    2.41
   3   2  -2   26.77    2.26
   2  -2  -2   22.84    2.02
   2  -2  -2   25.67    2.14
  -2  -2   2   26.22    2.03
  -2  -2   2   25.42    2.08
   2   2  -2   23.53    2.03
  -2   2   2   24.41    2.14
   2   2  -2   21.95    2.01
  -1  -2   2   15.71    1.64
  -1  -2   2   15.62    1.59
   1  -2  -2   18.23    1.76
   1  -2  -2   15.50    1.58
   1   2  -2   20.24    1.84
  -1   2   2   13.84    1.58
   0  -2   2    2.05    0.71
   0  -2  -2    2.10    0.65
   0  -2  -2    2.01    0.69
   0  -2   2    3.36    0.77
   0  -2  -2    2.28    0.79
   0  -2  -2    0.90    0.73
   0   2   2    3.81    0.83
   0   2  -2    0.96    0.72
  -1  -2  -2  555.74   36.38
  -1  -2  -2  583.65   36.37
  -1  -2  -2  562.00   36.37
   1  -2   2  556.81   36.38
   1  -2   2  542.49   36.32
  -1  -2  -2  591.55   36.39
  -1   2  -2  578.96   36.34
  -1   2  -2  594.77   36.44
   2  -2   2  109.19    7.08
  -2  -2  -2  107.07    7.17
  -2  -2  -2  105.93    7.05
   2  -2   2  106.91    7.15
  -2  -2  -2  104.65    7.15
  -2  -2  -2  104.28    7.13
   2   2   2  104.90    7.12
  -2   2  -2  110.77    7.16
  -2   2  -2  103.64    7.15
  -3  -2  -2  799.53   51.22
  -3  -2  -2  802.04   51.26
   3  -2   2  808.36   51.24
   3  -2   2  819.71   51.13
  -3  -2  -2  780.51   51.04
   3   2   2  804.93   51.05
  -3   2  -2  807.33   51.28
   3   2   2  813.14   51.23
  -3   2  -2  799.25   51.17
   4  -2   2   31.84    2.75
  -4  -2  -2   39.73    3.06
   4  -2   2   39.21    2.98
  -4  -2  -2   38.23    2.99
  -4   2  -2   35.74    2.78
   4   2   2   38.78    2.97
  -4   2  -2   38.19    3.09
   4   2   2   34.00    2.53
  -5  -2  -2   21.77    2.32
  -5  -2  -2   24.51    2.52
   5  -2   2   22.38    2.13
   5  -2   2   19.32    2.26
  -5   2  -2   23.03    2.59
  -5   2  -2   17.99    1.94
   5   2   2   25.94    2.44
  -6  -2  -2    8.31    1.62
   6  -2   2   10.28    1.83
   6  -2   2    9.75    1.45
  -6  -2  -2    8.81    1.70
  -6   2  -2    7.04    1.57
  -6   2  -2    6.78    1.12
   6   2   2    9.73    1.65
  -7  -2  -2   20.82    2.48
   7  -2   2   21.73    2.24
  -7  -2  -2   18.50    2.37
   7  -2   2   19.23    2.53
  -7   2  -2   20.52    2.66
   7   2   2   20.79    2.48
  -7   2  -2   28.82    2.46
  -7   2  -2   15.32    1.79
   8  -2   2    7.07    1.46
   8  -2   2    5.65    1.75
  -8  -2  -2    5.44    1.67
  -8  -2  -2    5.75    1.70
  -8   2  -2    7.73    1.46
  -8   2  -2    4.35    1.71
  -8   2  -2    7.02    1.10
   8   2   2    4.50    1.60
  -9  -2  -2  121.54    8.77
   9  -2   2  119.23    8.75
   9  -2   2  121.29    8.41
  -9  -2  -2  124.80    8.71
   9   2   2  112.91    8.72
  -9   2  -2  119.78    8.41
  -9   2  -2  120.99    8.92
  -9   2  -2  124.43    8.38
 -10  -2  -2   12.83    2.36
  10  -2   2    7.81    1.76
  10  -2   2   11.35    2.37
 -10  -2  -2   13.72    2.48
 -10   2  -2   12.24    1.99
  10   2   2   13.33    2.52
 -10   2  -2   11.93    2.43
  11  -2   2    7.67    2.34
 -11  -2  -2    9.72    2.42
  11  -2   2    8.81    1.88
 -11  -2  -2    7.26    2.14
 -11   2  -2    9.68    1.97
 -11   2  -2    6.75    2.14
  11   2   2   10.31    2.28
 -12  -2  -2    3.76    2.15
  12  -2   2   -0.49    2.03
  12  -2   2    4.78    1.79
 -12  -2  -2    2.07    1.87
 -12   2  -2    2.62    1.99
  12   2   2    2.99    1.92
 -12   2  -2    2.50    1.63
 -13  -2  -2   -2.62    1.76
 -13  -2  -2    5.00    2.35
  13  -2   2    0.17    1.62
  13  -2   2    6.35    2.48
 -13   2  -2    0.54    1.61
 -13   2  -2    3.77    2.24
  13   2   2   -0.53    1.90
 -14  -2  -2   -0.24    2.10
  14  -2   2   -0.06    2.53
 -14  -2  -2   -0.83    1.96
  14   2   2   -0.14    2.21
 -14   2  -2   -1.07    2.07
 -15  -3   2    1.70    2.31
 -15  -3   2    4.96    2.51
  15  -3  -2    2.66    2.29
 -15   3   2    5.86    3.05
  15   3  -2    3.78    2.46
 -14  -3   2   24.38    3.69
  14  -3  -2   20.79    3.81
 -14  -3   2   30.40    3.98
  14   3  -2   28.34    4.36
 -14   3   2   24.06    4.23
 -13  -3   2   16.32    2.93
  13  -3  -2   11.03    2.80
 -13  -3   2   17.27    2.94
  13   3  -2   13.62    3.01
 -13   3   2   10.78    3.03
 -12  -3   2    0.83    1.77
  12  -3  -2    1.43    1.79
 -12  -3   2   -0.87    1.67
 -12   3   2    1.46    2.19
  12   3  -2    0.85    1.91
  11  -3  -2   31.90    4.60
 -11  -3   2   55.21    4.76
  11  -3  -2   56.97    4.15
 -11  -3   2   57.08    4.62
  11   3  -2   49.81    5.12
 -11   3   2   40.84    5.14
  10  -3  -2    4.35    1.93
  10  -3  -2    5.86    1.49
 -10  -3   2    4.26    1.71
 -10  -3   2    4.63    1.90
  10  -3  -2    7.35    1.54
 -10   3   2    6.39    1.34
 -10   3   2    6.08    1.46
  10   3  -2    2.80    1.78
 -10   3   2    7.63    2.35
   9  -3  -2    5.86    1.50
  -9  -3   2    3.50    1.69
   9  -3  -2    3.01    1.42
  -9  -3   2    5.16    1.58
   9   3  -2    4.89    1.15
  -9   3   2    5.63    2.06
   9   3  -2    3.84    1.53
   8  -3  -2  156.58   10.99
  -8  -3   2  163.14   10.99
   8  -3  -2  160.99   10.76
  -8  -3   2  154.29   10.76
   8   3  -2  157.98   10.50
  -8   3   2  154.51   11.11
   8   3  -2  162.87   11.01
  -7  -3   2   89.90    6.24
   7  -3  -2   78.57    6.12
   7  -3  -2   79.81    5.96
  -7  -3   2   80.64    5.90
  -7   3   2   88.60    6.36
   7   3  -2   84.36    5.78
   7   3  -2   81.41    6.14
  -6  -3   2    0.73    0.86
   6  -3  -2   -0.53    1.02
   6  -3  -2    1.39    1.03
  -6  -3   2   -0.06    1.08
   6   3  -2    2.27    0.94
  -6   3   2   -0.31    1.13
   6   3  -2    0.51    1.10
   5  -3  -2    1.23    1.03
   5  -3  -2   -0.60    0.90
  -5  -3   2    0.47    0.96
   5   3  -2   -0.07    0.90
   5   3  -2    0.51    0.81
  -5   3   2    0.21    1.09
   4  -3  -2    2.44    1.08
   4  -3  -2    2.46    1.04
  -4  -3   2    2.84    1.11
  -4  -3   2    1.77    0.96
  -4   3   2    2.85    1.15
   4   3  -2    1.66    0.92
   4   3  -2    3.56    1.12
  -3  -3   2  151.59   10.04
   3  -3  -2  149.01   10.06
  -3  -3   2  150.92   10.05
   3  -3  -2  151.35   10.04
  -3   3   2  155.03   10.09
   3   3  -2  146.31    9.97
   3   3  -2  148.61   10.04
  -2  -3   2  485.76   31.29
   2  -3  -2  477.88   31.35
   2  -3  -2  483.89   31.31
  -2  -3   2  492.42   31.33
  -2   3   2  487.44   31.30
   2   3  -2  500.67   31.33
   1  -3  -2  405.13   26.87
  -1  -3   2  423.18   26.91
  -1  -3   2  421.20   26.85
   1  -3  -2  412.28   26.93
  -1   3   2  416.70   26.86
   1   3  -2  433.30   26.95
   0  -3  -2   12.96    1.63
   0  -3  -2   17.67    1.62
   0  -3  -2   13.84    1.68
   0  -3   2   17.26    1.68
   0  -3  -2   18.20    1.86
   0  -3   2   15.56    1.73
   0   3  -2   15.14    1.78
   0   3   2   14.72    1.65
  -1  -3  -2  217.72   13.99
  -1  -3  -2  208.31   13.92
   1  -3   2  217.38   13.89
   1  -3   2  207.16   13.99
  -1  -3  -2  214.51   13.98
  -1  -3  -2  211.15   13.92
  -1   3  -2  214.30   13.85
  -1   3  -2  223.17   14.06
   2  -3   2    6.35    1.00
  -2  -3  -2    5.28    1.17
   2  -3   2    5.16    1.16
  -2  -3  -2    5.71    1.30
  -2  -3  -2    7.17    1.18
  -2  -3  -2    5.00    1.06
  -2   3  -2    4.25    1.13
   2   3   2    6.52    1.09
  -2   3  -2    8.41    1.28
   3  -3   2   20.96    2.17
  -3  -3  -2   16.24    2.01
  -3  -3  -2   19.76    1.89
   3  -3   2   19.59    1.84
  -3  -3  -2   18.38    2.15
  -3  -3  -2   20.45    2.06
  -3   3  -2   21.70    2.21
  -3   3  -2   17.72    2.03
   3   3   2   18.88    1.74
   3   3   2   18.18    2.06
   4  -3   2   63.50    4.74
  -4  -3  -2   66.91    5.05
  -4  -3  -2   69.80    4.93
   4  -3   2   70.30    5.03
   4   3   2   68.34    4.72
   4   3   2   71.51    5.01
  -4   3  -2   70.57    4.94
  -4   3  -2   67.99    5.08
   5  -3   2   90.52    6.10
  -5  -3  -2   79.37    5.96
  -5  -3  -2   83.88    6.10
   5  -3   2   82.60    5.75
   5   3   2   84.16    5.65
   5   3   2   88.08    6.07
  -5   3  -2   80.09    5.89
  -5   3  -2   84.99    6.17
  -6  -3  -2   41.36    3.44
   6  -3   2   39.59    3.40
  -6  -3  -2   38.75    3.36
   6  -3   2   39.08    3.03
   6   3   2   43.61    3.43
  -6   3  -2   34.34    3.10
   6   3   2   37.78    2.79
  -6   3  -2   38.30    3.53
   7  -3   2   -1.11    1.01
  -7  -3  -2    0.16    1.19
  -7  -3  -2   -1.37    1.13
   7  -3   2   -0.69    0.83
  -7   3  -2    0.20    1.37
  -7   3  -2    1.31    0.95
   7   3   2    0.17    1.05
   8  -3   2    1.98    1.44
  -8  -3  -2    4.27    1.56
   8  -3   2    3.01    1.17
  -8  -3  -2    1.49    1.37
   8   3   2    4.15    1.49
  -8   3  -2    1.69    1.01
  -8   3  -2    2.18    1.60
   9  -3   2    2.94    1.66
   9  -3   2    5.00    1.34
  -9  -3  -2    4.55    1.80
  -9  -3  -2    2.74    1.64
  -9   3  -2    1.28    1.75
  -9   3  -2    3.22    1.04
   9   3   2    2.25    1.43
 -10  -3  -2    1.53    1.75
  10  -3   2    4.65    1.42
  10  -3   2    1.99    1.71
 -10  -3  -2    5.86    1.91
  10   3   2    3.54    1.73
 -10   3  -2    2.88    1.95
  11  -3   2   10.06    1.80
 -11  -3  -2    4.12    2.11
 -11  -3  -2    8.48    2.38
  11  -3   2    8.60    2.22
  11   3   2   11.18    2.64
 -11   3  -2   10.16    2.43
 -12  -3  -2    9.75    2.52
 -12  -3  -2   16.10    2.87
  12  -3   2   14.30    2.72
 -12   3  -2   11.09    2.64
  12   3   2   11.86    2.82
 -13  -3  -2   -0.89    2.14
  13  -3   2    0.26    1.86
 -13  -3  -2    1.38    2.04
  13   3   2    0.83    1.94
 -13   3  -2    1.42    2.16
 -14  -3  -2   -1.26    2.14
 -14  -3  -2    1.70    2.10
  14  -3   2    0.57    2.24
  14   3   2   -2.33    1.90
 -14   3  -2   -0.37    2.25
  14  -4  -2    0.25    2.25
 -14  -4   2    2.79    2.16
 -14   4   2    2.29    2.57
  14   4  -2    4.92    2.65
 -13  -4   2   -0.76    1.88
  13  -4  -2   -2.36    1.79
 -13  -4   2    1.35    2.22
 -13   4   2   -3.40    1.93
  13   4  -2   -1.89    2.03
 -12  -4   2   -0.98    1.74
 -12  -4   2    2.79    1.86
  12  -4  -2    3.75    2.28
 -12   4   2    2.56    2.38
  12   4  -2    4.93    2.22
 -11  -4   2    2.63    1.99
 -11  -4   2    0.51    1.56
  11  -4  -2    2.54    1.82
  11  -4  -2    3.14    1.59
  11   4  -2    3.38    1.89
 -11   4   2    1.68    1.94
 -11   4   2    2.01    1.39
 -10  -4   2    6.12    2.17
 -10  -4   2    7.94    1.89
  10  -4  -2    5.95    2.02
  10  -4  -2    9.56    1.87
 -10   4   2    8.78    1.79
 -10   4   2    4.07    2.10
  10   4  -2    7.00    2.18
   9  -4  -2    2.71    1.30
   9  -4  -2    1.17    1.47
  -9  -4   2    2.50    1.70
  -9  -4   2   -0.34    1.30
  -9   4   2    3.54    1.35
   9   4  -2    1.10    1.05
  -9   4   2    2.60    1.93
   9   4  -2   -0.04    1.40
   8  -4  -2    3.81    1.37
  -8  -4   2   -1.64    1.06
  -8  -4   2   -1.70    1.19
   8  -4  -2    1.60    1.46
   8   4  -2    2.36    1.46
  -8   4   2    1.11    1.53
   8   4  -2    0.20    0.95
  -8   4   2    1.28    1.20
  -7  -4   2   19.05    2.79
   7  -4  -2   26.50    2.69
   7  -4  -2   15.33    2.51
  -7  -4   2   26.11    2.36
  -7   4   2   21.73    2.83
   7   4  -2   18.79    2.67
   7   4  -2   22.00    2.29
   6  -4  -2   18.94    2.33
   6  -4  -2   19.57    2.41
  -6  -4   2   23.09    2.58
   6   4  -2   14.84    2.35
  -6   4   2   15.99    2.42
   6   4  -2   18.80    2.10
  -5  -4   2   12.16    1.99
   5  -4  -2   10.73    1.86
   5  -4  -2   11.72    1.89
  -5  -4   2   13.01    1.99
   5   4  -2   13.74    2.00
  -5   4   2    8.51    1.85
   5   4  -2   13.90    1.77
  -4  -4   2   70.27    5.20
  -4  -4   2   70.87    5.16
   4  -4  -2   67.04    5.15
   4  -4  -2   65.01    5.10
   4   4  -2   70.80    5.03
  -4   4   2   68.36    5.16
   4   4  -2   71.49    5.18
   3  -4  -2  222.96   14.35
  -3  -4   2  223.79   14.34
   3  -4  -2  210.53   14.28
  -3  -4   2  219.97   14.26
  -3   4   2  207.09   14.24
   3   4  -2  211.49   14.22
   2  -4  -2   58.87    4.42
   2  -4  -2   58.76    4.49
  -2  -4   2   63.50    4.47
  -2  -4   2   57.42    4.36
   2   4  -2   62.34    4.44
  -2   4   2   56.61    4.38
   1  -4  -2  193.77   13.03
   1  -4  -2  198.54   13.10
  -1  -4   2  187.56   12.93
  -1  -4   2  194.96   13.06
  -1   4   2  203.88   13.12
  -1   4   2  193.85   12.96
   1   4  -2  209.92   13.11
   0  -4   2  107.16    6.98
   0  -4   2   97.83    6.82
   0  -4  -2   96.69    6.73
   0  -4  -2  100.12    6.99
   0  -4  -2  100.42    6.94
   0   4  -2   99.89    6.99
   0   4   2   98.03    6.82
   0   4   2  106.52    7.01
  -1  -4  -2   46.59    3.57
   1  -4   2   46.32    3.47
  -1  -4  -2   46.63    3.54
  -1  -4  -2   42.90    3.64
   1  -4   2   45.25    3.67
  -1  -4  -2   50.10    3.74
   1   4   2   53.67    3.74
  -1   4  -2   46.95    3.75
   1   4   2   50.07    3.55
  -1   4  -2   49.25    3.49
  -2  -4  -2  114.55    7.67
  -2  -4  -2  114.79    7.67
   2  -4   2  115.23    7.50
  -2  -4  -2  108.64    7.72
   2  -4   2  108.43    7.73
  -2  -4  -2  108.96    7.55
  -2   4  -2  114.23    7.78
  -2   4  -2  111.60    7.61
   2   4   2  112.00    7.64
  -3  -4  -2   25.44    2.49
  -3  -4  -2   31.80    3.00
   3  -4   2   28.00    2.49
   3  -4   2   33.41    3.03
  -3  -4  -2   25.24    2.44
  -3  -4  -2   29.96    2.96
   3   4   2   28.59    2.94
   3   4   2   29.03    2.45
  -3   4  -2   34.14    3.00
  -3   4  -2   30.10    2.92
   4  -4   2   19.85    1.86
   4  -4   2   21.70    2.36
  -4  -4  -2   19.11    2.09
  -4  -4  -2   17.31    2.22
  -4  -4  -2   15.99    2.20
   4   4   2   15.67    1.91
   4   4   2   18.60    2.33
  -4   4  -2   18.91    2.20
  -4   4  -2   15.67    2.23
  -5  -4  -2    6.02    1.43
   5  -4   2    5.49    1.46
  -5  -4  -2    6.46    1.62
   5  -4   2    7.87    1.22
   5   4   2    6.78    1.14
  -5   4  -2    9.18    1.73
  -5   4  -2    4.00    1.25
   5   4   2    9.80    1.65
  -6  -4  -2    3.21    1.27
  -6  -4  -2    2.57    1.32
   6  -4   2    2.87    0.99
   6  -4   2    4.41    1.43
   6   4   2    2.94    0.95
  -6   4  -2    2.87    1.46
   6   4   2    3.48    1.46
  -6   4  -2    2.04    1.17
  -7  -4  -2   13.03    2.18
   7  -4   2   15.03    2.25
   7  -4   2   15.99    1.79
  -7  -4  -2   17.71    2.23
  -7   4  -2   10.53    2.20
  -7   4  -2   10.04    1.77
   7   4   2   16.08    2.33
   7   4   2   12.57    1.53
  -8  -4  -2   43.64    4.45
   8  -4   2   43.84    3.46
   8  -4   2   36.60    4.18
  -8  -4  -2   47.01    3.93
   8   4   2   36.62    4.11
  -8   4  -2   47.83    3.69
  -8   4  -2   45.81    4.56
  -9  -4  -2   31.42    3.51
  -9  -4  -2   32.87    3.71
   9  -4   2   28.79    3.70
   9  -4   2   33.31    2.93
  -9   4  -2   35.26    3.06
  -9   4  -2   29.79    3.90
   9   4   2   29.97    3.64
  10  -4   2    5.71    2.08
  10  -4   2    8.01    1.64
 -10  -4  -2    6.81    2.15
 -10  -4  -2    8.99    2.24
 -10   4  -2    4.52    2.32
  10   4   2    5.27    2.05
  11  -4   2    7.05    2.27
 -11  -4  -2    2.30    1.96
 -11  -4  -2    7.06    2.23
 -11   4  -2    3.24    2.10
  11   4   2    6.42    2.31
 -12  -4  -2   -0.12    1.83
 -12  -4  -2   -1.10    1.69
  12  -4   2    1.66    2.07
 -12   4  -2   -0.35    2.00
  12   4   2   -1.01    2.02
 -13  -4  -2    4.14    2.34
 -13  -4  -2   10.83    2.73
  13  -4   2    6.97    2.60
 -13   4  -2    0.50    2.13
  13   4   2    5.11    2.76
 -14  -4  -2   17.67    3.28
  14  -4   2   15.16    3.42
 -14  -4  -2   10.12    3.05
  14   4   2   12.17    3.27
 -14   4  -2   15.05    3.32
  14  -5  -2   -2.95    2.13
 -14  -5   2   -1.31    2.42
  14   5  -2    2.20    2.49
 -14   5   2    0.33    2.48
  13  -5  -2    1.64    2.14
 -13  -5   2    8.20    2.79
  13   5  -2    8.25    2.82
 -13   5   2    9.60    3.21
  12  -5  -2   -2.78    1.66
 -12  -5   2   -0.11    2.20
  12   5  -2    1.18    1.92
 -12   5   2    1.98    2.37
 -11  -5   2   16.12    3.00
  11  -5  -2   10.91    2.59
  11  -5  -2   17.02    2.49
 -11   5   2   20.35    2.56
  11   5  -2   13.48    2.89
 -11   5   2   15.99    3.10
  10  -5  -2   36.63    3.84
 -10  -5   2   37.39    4.35
  10  -5  -2   34.95    4.14
 -10   5   2   34.18    3.65
 -10   5   2   27.62    3.97
  10   5  -2   39.72    4.39
  -9  -5   2   64.83    5.78
   9  -5  -2   70.53    5.57
  -9  -5   2   70.86    5.29
   9  -5  -2   66.30    5.75
   9   5  -2   69.19    5.82
  -9   5   2   71.29    5.55
   9   5  -2   70.65    5.24
  -9   5   2   73.41    6.11
   8  -5  -2   73.13    6.13
  -8  -5   2   76.27    6.24
   8  -5  -2   86.31    6.11
  -8   5   2   79.42    6.06
  -8   5   2   73.47    6.29
   8   5  -2   86.58    6.34
   8   5  -2   75.04    5.75
  -7  -5   2   37.81    4.00
   7  -5  -2   38.81    3.41
   7  -5  -2   36.50    3.76
  -7   5   2   34.74    3.58
   7   5  -2   37.74    3.14
  -7   5   2   29.24    3.60
   7   5  -2   31.24    3.69
   6  -5  -2    3.53    1.45
  -6  -5   2    4.61    1.53
   6  -5  -2    2.70    1.30
  -6  -5   2    3.34    1.48
  -6   5   2    3.78    1.61
   6   5  -2    4.50    1.52
  -6   5   2    4.73    1.47
   6   5  -2    4.69    1.32
   5  -5  -2    2.41    1.23
   5  -5  -2    1.02    1.16
  -5  -5   2    2.42    1.35
  -5  -5   2    0.87    1.11
   5   5  -2    2.52    1.14
  -5   5   2    1.62    1.36
  -5   5   2    0.98    1.18
   5   5  -2   -1.01    1.05
  -4  -5   2   10.28    1.87
   4  -5  -2    9.16    1.86
  -4  -5   2   11.18    1.95
   4  -5  -2    8.18    1.70
  -4   5   2   11.82    1.88
   4   5  -2   11.56    2.03
  -4   5   2   13.90    1.99
   4   5  -2   16.58    2.03
   3  -5  -2    7.14    1.64
  -3  -5   2   10.59    1.79
  -3  -5   2   10.31    1.78
   3  -5  -2   10.93    1.89
  -3   5   2   12.54    1.85
   3   5  -2    8.92    1.62
  -3   5   2   11.52    1.86
   2  -5  -2   47.00    3.84
   2  -5  -2   45.95    3.74
  -2  -5   2   42.74    3.69
  -2  -5   2   38.86    3.56
   2   5  -2   53.42    3.81
  -2   5   2   45.14    3.62
  -2   5   2   49.06    3.86
   1  -5  -2   45.40    3.74
   1  -5  -2   44.93    3.63
  -1  -5   2   47.81    3.51
   1  -5  -2   45.00    3.25
  -1  -5   2   46.12    3.67
   1   5  -2   45.48    3.67
  -1   5   2   40.81    3.68
  -1   5   2   41.04    3.44
   0  -5   2   44.11    3.33
   0  -5  -2   43.20    3.61
   0  -5  -2   42.29    3.50
   0  -5  -2   43.26    3.27
   0  -5   2   40.41    3.50
   0   5  -2   46.42    3.60
   0   5   2   41.50    3.29
   0   5   2   42.53    3.57
   1  -5   2    0.06    0.90
  -1  -5  -2    1.58    1.00
  -1  -5  -2    1.68    1.08
   1  -5   2    1.51    0.94
  -1  -5  -2   -0.75    0.81
   1   5   2   -0.62    0.82
  -1   5  -2   -0.03    0.95
   1   5   2   -0.14    0.88
  -2  -5  -2    4.09    1.24
   2  -5   2    4.11    0.96
  -2  -5  -2    4.82    1.29
   2  -5   2    3.48    1.23
  -2  -5  -2    4.86    1.34
  -2  -5  -2    2.35    1.05
   2   5   2    3.73    1.06
  -2   5  -2    3.64    1.27
  -2   5  -2    3.02    1.09
   2   5   2    2.59    1.06
   3  -5   2    0.59    1.14
   3  -5   2    2.69    0.86
  -3  -5  -2    1.61    1.24
  -3  -5  -2    0.79    1.08
  -3  -5  -2    0.78    0.93
   3   5   2    1.50    0.94
  -3   5  -2    0.64    1.11
  -3   5  -2    1.42    1.16
  -4  -5  -2    3.22    1.25
  -4  -5  -2    1.24    0.96
   4  -5   2    1.36    1.21
  -4  -5  -2   -0.85    0.96
   4  -5   2    1.14    0.80
   4   5   2    2.59    0.99
  -4   5  -2    1.55    1.17
  -4   5  -2    0.27    1.16
   4   5   2   -0.30    1.05
  -5  -5  -2   70.60    5.37
   5  -5   2   70.56    4.80
   5  -5   2   73.89    5.37
  -5  -5  -2   66.93    5.02
  -5  -5  -2   63.07    5.30
  -5   5  -2   68.33    5.26
  -5   5  -2   67.12    5.33
   5   5   2   64.40    5.26
   5   5   2   69.82    4.98
   6  -5   2   16.15    1.68
  -6  -5  -2   12.04    1.97
  -6  -5  -2   12.07    2.19
   6  -5   2   13.82    2.18
  -6   5  -2   12.54    2.29
   6   5   2   16.37    1.85
   6   5   2   10.16    1.99
  -6   5  -2   12.07    2.03
  -7  -5  -2    9.20    1.80
   7  -5   2    7.94    1.87
   7  -5   2   11.44    1.47
  -7  -5  -2   10.20    2.10
   7   5   2    5.85    1.78
  -7   5  -2    8.21    1.70
  -7   5  -2   10.60    2.22
   7   5   2    9.11    1.41
  -8  -5  -2    8.29    2.06
   8  -5   2   11.09    1.56
   8  -5   2    5.45    1.85
  -8  -5  -2   11.03    1.98
  -8   5  -2    8.27    2.33
   8   5   2    8.56    1.98
  -8   5  -2    8.79    1.84
   8   5   2   12.02    1.85
   9  -5   2   12.46    2.50
  -9  -5  -2   17.82    2.58
  -9  -5  -2    7.24    2.18
  -9   5  -2   16.85    2.34
   9   5   2   10.04    2.22
  -9   5  -2   14.06    2.73
 -10  -5  -2    0.68    1.78
  10  -5   2    0.05    1.62
 -10  -5  -2    3.05    1.91
 -10   5  -2    1.66    1.60
  10   5   2    0.65    1.73
 -10   5  -2   -3.26    1.71
 -11  -5  -2   24.76    3.51
  11  -5   2   16.87    3.12
 -11  -5  -2   23.13    3.14
 -11   5  -2   15.26    3.19
  11   5   2   17.32    3.14
 -12  -5  -2   14.58    3.03
 -12  -5  -2   21.55    3.23
  12  -5   2   11.66    2.81
 -12   5  -2   10.32    2.94
  12   5   2   14.01    3.09
 -13  -5  -2   11.06    2.83
  13  -5   2    7.99    2.74
 -13  -5  -2   12.66    3.23
  13   5   2    9.54    3.01
 -13   5  -2   10.34    3.12
  13  -6  -2    0.64    1.97
 -13  -6   2    3.10    2.39
  13   6  -2    2.13    2.17
 -13   6   2    0.50    2.66
  12  -6  -2   11.33    2.78
 -12  -6   2    8.79    2.68
  12   6  -2    8.14    2.67
 -12   6   2   14.65    3.35
 -11  -6   2    1.62    2.26
  11  -6  -2    6.47    2.28
  11  -6  -2    3.94    1.81
 -11   6   2    2.99    1.73
  11   6  -2    3.48    2.02
 -11   6   2    6.58    2.55
  10  -6  -2   19.80    2.93
  10  -6  -2   17.84    2.97
 -10  -6   2   20.49    3.33
  10   6  -2   20.31    3.21
 -10   6   2   17.84    2.78
 -10   6   2   16.22    3.37
  -9  -6   2    0.21    1.64
   9  -6  -2   -0.75    1.25
   9  -6  -2    1.91    1.62
  -9   6   2   -1.68    1.90
  -9   6   2    1.11    1.44
   9   6  -2    0.94    1.78
   9   6  -2    2.17    1.43
   8  -6  -2    6.92    2.03
   8  -6  -2   10.14    2.12
  -8  -6   2    7.22    2.10
   8   6  -2    6.55    1.62
  -8   6   2    8.31    2.25
   8   6  -2    8.89    2.27
  -8   6   2    4.06    1.76
   7  -6  -2   23.21    3.27
  -7  -6   2   24.46    3.35
   7  -6  -2   34.50    3.70
   7   6  -2   37.18    3.41
  -7   6   2   33.90    3.59
   7   6  -2   30.17    3.74
  -7   6   2   24.20    3.37
  -6  -6   2   55.86    4.89
  -6  -6   2   62.80    5.02
   6  -6  -2   55.00    4.86
   6  -6  -2   59.53    4.87
  -6   6   2   54.76    4.88
   6   6  -2   58.37    4.65
  -6   6   2   58.65    4.87
   6   6  -2   61.77    4.98
   5  -6  -2   51.34    4.43
  -5  -6   2   47.54    4.41
  -5  -6   2   53.15    4.35
   5  -6  -2   56.12    4.47
   5   6  -2   47.47    4.38
  -5   6   2   50.91    4.39
  -5   6   2   50.91    4.38
   5   6  -2   51.83    4.18
  -4  -6   2   51.32    4.32
   4  -6  -2   50.77    4.38
  -4  -6   2   50.72    4.24
   4  -6  -2   48.04    4.30
  -4   6   2   55.58    4.30
   4   6  -2   47.96    4.18
  -4   6   2   54.16    4.40
   3  -6  -2   35.55    3.62
   3  -6  -2   33.02    3.61
  -3  -6   2   32.32    3.50
  -3  -6   2   36.47    3.62
   3   6  -2   35.80    3.55
  -3   6   2   33.08    3.08
  -3   6   2   31.59    3.56
  -2  -6   2   46.41    4.22
   2  -6  -2   53.78    4.45
   2  -6  -2   57.39    4.40
  -2  -6   2   55.81    4.21
  -2   6   2   56.83    4.19
  -2   6   2   50.93    4.38
   2   6  -2   51.68    4.31
   1  -6  -2   36.17    3.45
  -1  -6   2   25.89    2.73
  -1  -6   2   23.64    2.88
   1  -6  -2   23.75    2.20
   1  -6  -2   20.56    2.80
  -1   6   2   27.61    3.12
  -1   6   2   28.97    2.66
   1   6  -2   21.49    2.83
   0  -6  -2   15.45    1.88
   0  -6   2   17.80    2.05
   0  -6  -2   18.49    2.39
   0  -6   2   13.89    2.09
   0  -6  -2   14.82    2.20
   0   6   2   13.54    1.85
   0   6  -2   13.13    2.18
   0   6   2   15.68    2.24
  -1  -6  -2   37.81    3.58
   1  -6   2   44.66    3.34
   1  -6   2   39.74    3.64
  -1  -6  -2   44.07    3.71
  -1  -6  -2   40.51    3.45
   1   6   2   44.81    3.68
  -1   6  -2   43.78    3.76
   1   6   2   44.32    3.34
   2  -6   2   21.84    2.67
  -2  -6  -2   21.23    2.43
   2  -6   2   16.46    1.97
  -2  -6  -2   17.96    2.02
  -2  -6  -2   16.67    2.43
  -2   6  -2   16.94    2.48
   2   6   2   19.99    2.48
  -2   6  -2   20.64    2.28
   2   6   2   17.08    1.96
  -3  -6  -2   14.02    2.24
   3  -6   2   18.46    2.55
  -3  -6  -2   15.17    2.24
  -3  -6  -2   14.10    1.86
   3  -6   2   22.05    1.95
  -3   6  -2   12.84    2.23
   3   6   2   14.33    2.15
   3   6   2   17.43    1.92
  -3   6  -2   17.46    2.30
  -4  -6  -2   14.54    2.32
  -4  -6  -2   10.07    2.17
  -4  -6  -2   12.42    1.77
   4  -6   2   14.68    2.31
   4  -6   2   15.93    1.70
   4   6   2   24.38    2.81
   4   6   2   16.10    2.13
  -4   6  -2   13.07    2.21
  -4   6  -2   19.31    2.43
  -5  -6  -2   -0.93    1.10
   5  -6   2   -0.36    0.74
  -5  -6  -2    0.00    0.93
   5  -6   2    0.04    1.21
  -5  -6  -2   -0.13    1.30
  -5   6  -2    2.44    1.49
   5   6   2   -0.96    1.18
   5   6   2   -0.86    0.83
  -5   6  -2   -0.17    1.08
  -6  -6  -2    1.47    1.47
  -6  -6  -2   -0.36    1.36
  -6  -6  -2   -1.39    1.12
   6  -6   2   -0.69    1.21
   6   6   2    0.18    1.26
  -6   6  -2    1.76    1.36
  -6   6  -2    1.26    1.48
   6   6   2    0.46    0.98
  -7  -6  -2    1.89    1.68
  -7  -6  -2   -0.63    1.10
   7  -6   2   -1.62    1.24
   7   6   2   -1.46    1.38
   7   6   2   -0.56    0.89
  -7   6  -2   -0.85    1.61
  -7   6  -2   -1.73    1.05
  -8  -6  -2    0.76    1.52
   8  -6   2   -1.63    1.28
  -8  -6  -2    0.16    1.50
  -8   6  -2   -0.12    1.39
  -8   6  -2   -1.63    1.60
   8   6   2    0.80    1.65
   9  -6   2    0.38    1.71
  -9  -6  -2    0.06    1.74
  -9  -6  -2    1.26    1.67
  -9   6  -2    2.05    1.88
   9   6   2    0.89    1.73
  -9   6  -2   -0.22    1.32
  10  -6   2   19.38    3.15
 -10  -6  -2   18.01    3.10
 -10   6  -2   17.63    3.33
  10   6   2   14.34    2.81
 -10   6  -2   17.87    2.60
  11  -6   2    6.40    2.47
 -11  -6  -2    6.30    2.44
  11   6   2    5.33    2.24
 -11   6  -2    6.82    2.67
 -12  -6  -2    2.26    2.21
  12  -6   2   -1.49    1.83
 -12   6  -2    1.65    2.39
  12   6   2   -1.36    2.04
 -12  -7   2   -1.70    2.04
  12  -7  -2    1.80    2.06
 -12   7   2    2.48    2.71
  12   7  -2    4.59    2.38
  11  -7  -2    3.71    2.16
 -11  -7   2    2.25    2.20
 -11   7   2    3.55    1.99
  11   7  -2    1.34    2.07
 -11   7   2    3.58    2.41
  10  -7  -2    0.42    1.78
 -10  -7   2   -2.45    1.89
  10  -7  -2    0.85    1.65
 -10   7   2    0.72    1.54
 -10   7   2    1.67    2.07
  10   7  -2    0.25    1.99
   9  -7  -2   -0.68    1.61
  -9  -7   2    4.51    2.25
   9  -7  -2    3.10    1.91
   9   7  -2    2.11    1.55
  -9   7   2    2.42    1.70
   9   7  -2    0.97    1.85
  -9   7   2    0.17    2.14
  -8  -7   2   18.40    2.99
   8  -7  -2   14.55    2.70
   8  -7  -2   19.61    2.92
  -8   7   2   15.95    2.72
  -8   7   2   20.56    3.19
   8   7  -2   11.17    2.63
   8   7  -2   20.94    2.68
   7  -7  -2   -3.15    1.51
   7  -7  -2   -0.54    1.34
  -7  -7   2    1.00    1.64
  -7  -7   2    0.15    1.34
  -7   7   2    0.73    1.44
  -7   7   2   -1.92    1.62
   7   7  -2    0.48    1.35
   7   7  -2    0.67    1.44
  -6  -7   2    2.36    1.72
   6  -7  -2    4.08    1.76
   6  -7  -2    2.39    1.52
  -6  -7   2    4.16    1.72
   6   7  -2    3.30    1.47
  -6   7   2    3.68    1.69
   6   7  -2    3.75    1.66
  -6   7   2    2.47    1.89
  -5  -7   2    2.30    1.56
  -5  -7   2    1.14    1.40
   5  -7  -2    0.59    1.48
   5  -7  -2    0.21    1.28
   5   7  -2    1.17    1.31
   5   7  -2    2.51    1.49
  -5   7   2    1.77    1.46
  -5   7   2   -0.21    1.44
   4  -7  -2    4.59    1.74
  -4  -7   2    8.18    2.02
  -4  -7   2    7.59    1.83
   4  -7  -2    6.95    1.85
   4   7  -2    5.12    1.65
  -4   7   2    8.90    1.91
  -4   7   2    9.80    1.87
  -3  -7   2   69.33    5.62
  -3  -7   2   67.76    5.45
   3  -7  -2   76.83    5.80
   3  -7  -2   71.03    5.61
   3   7  -2   78.97    5.64
  -3   7   2   65.03    5.34
  -3   7   2   69.52    5.69
   2  -7  -2    8.32    1.85
  -2  -7   2    6.17    1.57
  -2  -7   2    6.18    1.59
   2  -7  -2    7.29    1.87
   2   7  -2    7.04    1.75
  -2   7   2    6.70    1.55
  -2   7   2    5.38    1.73
   1  -7  -2   -1.36    0.95
  -1  -7   2   -0.40    1.06
   1  -7  -2   -0.33    0.83
   1  -7  -2   -0.06    1.20
  -1  -7   2    0.02    0.94
   1   7  -2    0.25    1.22
  -1   7   2    0.79    1.01
  -1   7   2    1.16    1.27
   0  -7  -2   13.04    1.88
   0  -7  -2   13.43    2.21
   0  -7  -2   13.96    2.37
   0  -7   2   16.31    2.08
   0  -7   2    9.33    1.95
   0   7   2   13.44    1.85
   0   7   2   11.28    2.20
   0   7  -2   12.55    2.22
  -1  -7  -2    8.30    1.63
  -1  -7  -2    8.58    1.83
   1  -7   2   10.43    1.61
   1  -7   2    7.18    1.69
  -1   7  -2    4.57    1.65
   1   7   2    7.23    1.46
   1   7   2   10.17    2.00
   2  -7   2   -0.42    1.27
  -2  -7  -2    3.44    1.49
  -2  -7  -2    5.62    1.56
   2  -7   2    5.40    1.23
   2   7   2    4.55    1.23
  -2   7  -2    1.81    1.27
   2   7   2    2.32    1.43
  -2   7  -2    2.25    1.39
  -3  -7  -2   58.26    4.83
   3  -7   2   58.31    4.23
  -3  -7  -2   53.87    4.64
   3  -7   2   64.05    4.89
  -3  -7  -2   58.34    4.31
  -3   7  -2   57.56    4.59
   3   7   2   54.37    4.27
   3   7   2   60.65    4.73
  -3   7  -2   51.34    4.84
  -4  -7  -2   34.46    3.78
   4  -7   2   30.81    2.69
  -4  -7  -2   36.93    3.87
   4  -7   2   34.07    3.91
  -4   7  -2   38.25    3.68
   4   7   2   25.50    3.23
   4   7   2   31.42    3.62
  -4   7  -2   32.33    3.77
  -5  -7  -2    9.53    2.09
  -5  -7  -2    7.24    1.44
  -5  -7  -2    2.43    1.67
   5  -7   2    3.75    1.71
   5   7   2    3.42    1.73
  -5   7  -2    3.66    1.86
   5   7   2    5.27    1.53
  -5   7  -2    6.48    1.88
   6  -7   2   26.44    3.51
  -6  -7  -2   28.83    3.50
  -6  -7  -2   28.30    3.62
  -6   7  -2   25.80    3.34
   6   7   2   27.58    3.03
   6   7   2   31.47    3.76
  -6   7  -2   25.14    3.42
   7  -7   2   11.15    2.52
  -7  -7  -2   14.43    2.77
  -7   7  -2   13.95    2.76
   7   7   2   13.89    2.66
  -7   7  -2   12.98    2.51
   7   7   2   13.07    2.09
   8  -7   2   24.55    3.57
  -8  -7  -2   27.96    3.72
  -8   7  -2   27.58    3.52
   8   7   2   27.94    3.82
  -8   7  -2   32.84    4.00
   9  -7   2    9.94    2.48
  -9  -7  -2   14.12    2.87
  -9   7  -2   18.33    2.79
  -9   7  -2   12.97    2.99
   9   7   2   15.49    3.04
  10  -7   2   16.61    3.19
 -10  -7  -2   11.09    2.94
 -10   7  -2   17.43    2.82
 -10   7  -2   15.58    3.23
  10   7   2   15.70    3.00
  11  -7   2    2.87    2.08
 -11  -7  -2    1.46    2.24
 -11   7  -2    0.91    2.45
  11   7   2    4.42    2.56
  12  -7   2    2.34    2.23
 -12  -7  -2    2.90    2.23
  12   7   2    5.57    2.66
 -12   7  -2    0.52    2.48
 -11  -8   2   -0.01    2.34
  11  -8  -2    2.93    2.19
 -11   8   2    0.79    2.43
 -11   8   2   -4.51    1.79
  11   8  -2    4.82    2.46
  10  -8  -2   -0.94    1.73
 -10  -8   2   -3.61    2.14
 -10   8   2   -2.17    1.84
 -10   8   2    0.91    1.74
  10   8  -2   -3.01    1.79
  -9  -8   2   -2.67    1.88
   9  -8  -2   -1.43    1.64
  -9   8   2    3.38    1.95
  -9   8   2   -3.00    2.11
   9   8  -2    0.61    1.98
  -8  -8   2    2.92    2.06
   8  -8  -2    1.27    1.83
   8  -8  -2   -0.36    1.71
   8   8  -2   -1.82    1.44
  -8   8   2   -0.72    2.07
   8   8  -2    2.32    1.94
  -8   8   2    0.86    1.67
   7  -8  -2    0.43    1.65
  -7  -8   2    0.62    1.78
   7  -8  -2    3.57    1.82
  -7  -8   2   -1.05    1.56
   7   8  -2    1.22    1.43
  -7   8   2   -0.04    1.31
   7   8  -2   -0.23    1.53
  -7   8   2   -0.61    1.70
   6  -8  -2    4.21    1.86
  -6  -8   2    1.16    1.54
  -6  -8   2    4.21    2.01
   6  -8  -2    2.18    1.68
   6   8  -2    3.77    1.68
  -6   8   2    4.50    2.05
  -6   8   2    2.21    1.56
   6   8  -2    4.11    1.79
   5  -8  -2    0.73    1.43
  -5  -8   2    0.80    1.64
   5  -8  -2    1.96    1.64
  -5  -8   2    0.29    1.43
  -5   8   2   -1.79    1.41
   5   8  -2   -0.28    1.43
   5   8  -2    1.12    1.44
  -5   8   2    0.30    1.36
  -4  -8   2   13.67    2.43
   4  -8  -2   16.68    2.76
   4  -8  -2   18.28    2.96
  -4  -8   2   19.31    2.90
   4   8  -2   15.36    2.61
  -4   8   2   11.04    2.32
  -4   8   2   16.02    2.52
  -3  -8   2   23.32    3.34
   3  -8  -2   28.01    3.68
   3  -8  -2   30.26    3.58
  -3  -8   2   34.69    3.60
   3   8  -2   25.73    3.37
  -3   8   2   30.11    3.22
  -3   8   2   20.02    3.36
   2  -8  -2   16.81    2.81
  -2  -8   2   25.27    2.95
  -2  -8   2   20.39    2.95
  -2   8   2   19.94    2.51
  -2   8   2   13.53    2.59
   2   8  -2   20.51    2.91
   1  -8  -2    1.41    1.03
   1  -8  -2   -0.31    1.37
  -1  -8   2    0.31    1.20
  -1  -8   2    1.25    1.29
  -1   8   2   -0.59    1.18
  -1   8   2    0.08    1.11
   1   8  -2   -1.00    1.26
   0  -8  -2    9.39    2.07
   0  -8   2   10.79    1.76
   0  -8   2    5.57    1.81
   0  -8  -2    7.94    1.59
   0   8   2    7.82    1.57
   0   8  -2    5.20    1.87
   0   8   2    5.63    1.83
   1  -8   2   32.88    3.23
  -1  -8  -2   33.70    3.30
  -1  -8  -2   26.16    3.45
   1  -8   2   28.98    3.50
  -1   8  -2   32.01    3.88
   1   8   2   25.47    2.83
   1   8   2   26.71    3.60
   2  -8   2   13.48    2.51
   2  -8   2   14.78    1.90
  -2  -8  -2    9.49    2.10
  -2  -8  -2    8.31    1.95
  -2   8  -2   13.52    2.07
  -2   8  -2    9.78    2.27
   2   8   2   12.80    2.38
   3  -8   2    8.93    2.14
  -3  -8  -2    8.07    1.96
  -3  -8  -2    8.36    2.04
   3  -8   2   10.30    1.61
  -3   8  -2   10.32    1.98
  -3   8  -2    6.79    2.17
   3   8   2    6.89    1.85
  -4  -8  -2   45.64    4.78
  -4  -8  -2   47.27    4.63
   4  -8   2   49.79    4.99
  -4   8  -2   41.73    4.81
   4   8   2   45.40    4.19
  -4   8  -2   48.18    4.23
   5  -8   2    0.21    1.52
  -5  -8  -2    0.66    1.65
  -5  -8  -2    1.77    1.68
  -5   8  -2   -0.15    1.63
  -5   8  -2    0.57    1.67
   5   8   2    1.65    1.68
   5   8   2    0.69    1.32
   6  -8   2   20.60    3.06
  -6  -8  -2   17.27    2.87
  -6  -8  -2   12.09    2.66
   6   8   2   14.01    2.33
   6   8   2   14.87    2.79
  -6   8  -2   17.81    2.84
  -6   8  -2   17.05    2.90
  -7  -8  -2   13.12    2.67
  -7  -8  -2   10.81    2.72
   7  -8   2   10.10    2.50
   7   8   2   11.36    2.59
  -7   8  -2   11.26    2.68
   7   8   2    8.24    1.90
  -7   8  -2    8.71    2.39
  -8  -8  -2    9.46    2.57
   8  -8   2   11.74    2.68
  -8   8  -2   15.59    3.12
  -8   8  -2   13.85    2.67
   8   8   2   10.45    2.62
  -9  -8  -2    0.74    1.92
   9  -8   2    2.52    2.04
  -9   8  -2    1.80    2.14
   9   8   2    2.33    1.98
  -9   8  -2    1.33    1.90
 -10  -8  -2    1.65    2.06
  10  -8   2    0.09    1.78
 -10   8  -2   -0.87    2.15
  10   8   2    0.70    2.12
 -10   8  -2    0.67    1.91
 -11  -8  -2    3.86    2.64
  11  -8   2   -0.90    1.91
 -11   8  -2    0.48    2.41
  11   8   2    0.60    2.25
 -10  -9   2   -1.72    2.36
  10  -9  -2    0.69    2.09
  10   9  -2   -3.00    2.00
 -10   9   2   -1.53    2.11
 -10   9   2   -0.99    1.88
   9  -9  -2   13.74    3.09
  -9  -9   2   11.34    3.18
  -9   9   2   18.07    3.37
  -9   9   2   20.10    3.72
   9   9  -2   15.35    3.37
   8  -9  -2    2.89    2.19
  -8  -9   2    3.82    2.21
  -8  -9   2    3.75    2.35
  -8   9   2    8.63    2.76
   8   9  -2    7.10    2.41
   8   9  -2    9.72    2.40
  -8   9   2    9.95    2.66
  -7  -9   2   15.43    3.14
  -7  -9   2   20.00    3.21
   7  -9  -2   14.18    3.06
   7   9  -2   15.42    3.09
  -7   9   2   11.95    2.81
   7   9  -2   18.46    2.94
  -7   9   2   19.54    3.19
   6  -9  -2   19.78    3.09
  -6  -9   2   24.25    3.50
  -6  -9   2   16.99    3.14
  -6   9   2   20.45    3.31
  -6   9   2   21.39    3.20
   6   9  -2   16.11    3.11
   6   9  -2   18.29    3.04
  -5  -9   2    0.80    1.52
  -5  -9   2    2.35    1.80
   5  -9  -2   -0.65    1.52
   5   9  -2    0.59    1.49
   5   9  -2    1.87    1.70
  -5   9   2   -0.54    1.52
  -5   9   2    0.44    1.62
   4  -9  -2    7.83    2.27
  -4  -9   2    6.79    2.04
  -4  -9   2    5.73    2.02
  -4   9   2    8.07    2.23
   4   9  -2    8.44    2.23
  -4   9   2    7.87    2.15
   3  -9  -2    3.07    1.83
  -3  -9   2    4.48    1.87
  -3  -9   2    5.53    1.88
  -3   9   2    3.50    1.76
   3   9  -2    5.38    1.94
  -3   9   2    3.12    1.87
   2  -9  -2   14.89    2.62
  -2  -9   2    8.45    2.02
  -2  -9   2    8.86    2.23
   2   9  -2    8.28    2.20
  -2   9   2    9.27    1.99
  -2   9   2   14.21    2.74
  -1  -9   2   53.28    4.88
   1  -9  -2   56.56    5.02
  -1  -9   2   57.55    4.64
  -1   9   2   57.26    4.49
  -1   9   2   49.04    5.66
   1   9  -2   54.35    5.60
   0  -9   2    9.09    2.18
   0  -9   2   10.15    1.96
   0  -9  -2    4.45    2.46
   0  -9  -2   10.67    2.40
   0   9   2    4.70    2.09
   0   9   2   10.74    2.70
   0   9  -2    9.41    2.36
  -1  -9  -2   10.06    2.26
   1  -9   2    7.58    2.16
  -1  -9  -2    6.51    1.75
   1  -9   2    7.89    1.73
  -1   9  -2    5.41    2.06
   1   9   2    5.45    2.02
  -2  -9  -2    1.09    1.46
  -2  -9  -2   -0.15    1.50
   2  -9   2   -0.44    1.40
   2   9   2    0.46    1.53
  -2   9  -2    2.07    1.61
  -3  -9  -2   -0.93    1.40
   3  -9   2   -0.92    1.53
  -3  -9  -2   -0.60    1.39
   3   9   2   -2.67    1.17
  -3   9  -2    0.60    1.71
  -4  -9  -2    3.93    1.89
  -4  -9  -2    7.13    2.23
   4  -9   2    2.84    1.89
  -4   9  -2    3.29    1.84
   4   9   2    6.14    1.91
  -4   9  -2    7.05    2.13
   5  -9   2    2.64    1.85
  -5  -9  -2    4.94    2.05
  -5  -9  -2    2.42    2.02
   5   9   2    2.13    1.64
  -5   9  -2    3.89    2.01
   5   9   2    3.91    1.93
  -5   9  -2    7.41    2.26
  -6  -9  -2   10.19    2.55
   6  -9   2    9.70    2.57
  -6  -9  -2    7.78    2.43
  -6   9  -2    9.67    2.63
   6   9   2    8.51    2.27
   6   9   2    9.64    2.12
  -6   9  -2   10.59    2.62
  -7  -9  -2   13.36    3.14
  -7  -9  -2   16.45    3.14
   7  -9   2   14.25    3.08
  -7   9  -2   22.70    3.43
   7   9   2   15.43    2.70
   7   9   2   21.97    3.51
  -7   9  -2   19.62    3.20
  -8  -9  -2    2.27    2.12
   8  -9   2    6.25    2.29
   8   9   2    5.13    2.33
  -8   9  -2    3.12    2.13
  -8   9  -2    6.81    2.57
   9  -9   2   -2.70    1.78
  -9  -9  -2    1.68    2.21
  -9   9  -2    1.69    2.10
  -9   9  -2    1.64    2.28
   9   9   2    0.97    2.24
   8 -10  -2   -1.89    1.89
  -8 -10   2   -0.27    2.28
  -8 -10   2   -1.56    1.98
   8  10  -2    3.99    2.13
  -8  10   2   -1.94    2.28
   8  10  -2    1.35    2.09
  -8  10   2    1.21    2.23
   7 -10  -2   24.00    3.72
  -7 -10   2   22.05    3.84
  -7 -10   2   22.24    3.68
   7  10  -2   24.71    3.50
  -7  10   2   26.99    4.00
   7  10  -2   28.61    4.00
  -7  10   2   19.55    3.64
   6 -10  -2    3.78    2.28
  -6 -10   2    0.99    1.93
  -6 -10   2   -1.33    1.82
   6  10  -2    2.90    2.35
  -6  10   2    0.41    1.71
  -6  10   2    1.26    1.84
   6  10  -2    2.14    1.88
  -5 -10   2    1.21    1.90
  -5 -10   2    5.26    2.16
   5 -10  -2    3.28    2.10
   5  10  -2    7.66    2.31
   5  10  -2    6.37    2.14
  -5  10   2    0.55    2.05
  -5  10   2    5.51    2.11
  -4 -10   2   11.63    2.77
   4 -10  -2   16.01    3.06
  -4 -10   2   20.33    3.25
  -4  10   2   11.63    2.65
   4  10  -2   18.01    3.21
  -4  10   2   18.01    3.48
  -3 -10   2   22.82    3.17
  -3 -10   2   16.92    3.13
   3 -10  -2   15.52    3.10
  -3  10   2   15.30    3.22
   3  10  -2   13.46    2.81
   2 -10  -2    0.76    1.83
  -2 -10   2    5.41    2.15
  -2 -10   2    0.08    1.49
  -2  10   2    0.90    1.73
   2  10  -2    1.00    1.64
  -1 -10   2   24.18    3.03
  -1 -10   2   20.15    3.15
   1 -10  -2   20.73    3.32
   1  10  -2   17.62    3.31
  -1  10   2   15.66    3.12
   0 -10   2   12.26    2.63
   0 -10  -2   12.52    2.62
   0  10  -2    8.72    2.44
   0  10   2    6.94    2.34
  -1 -10  -2    1.63    1.70
   1 -10   2    4.66    2.13
  -1  10  -2    1.58    1.90
   1  10   2    3.66    1.91
  -2 -10  -2    9.70    2.47
   2 -10   2    4.46    2.13
  -2 -10  -2    7.85    2.08
   2  10   2    6.69    2.25
  -2  10  -2    8.04    2.62
   3 -10   2    3.14    1.96
  -3 -10  -2    6.58    2.23
  -3 -10  -2    2.53    1.79
   3  10   2    7.58    2.21
  -3  10  -2    5.28    2.31
   4 -10   2   10.66    2.69
  -4 -10  -2   11.92    2.72
  -4 -10  -2   14.76    2.78
   4  10   2   14.98    2.83
  -4  10  -2   10.50    2.88
  -5 -10  -2    5.85    2.42
  -5 -10  -2    6.40    2.37
   5 -10   2    4.18    2.16
   5  10   2    3.10    1.92
   5  10   2    4.48    2.20
  -5  10  -2    2.87    2.17
  -6 -10  -2   12.70    2.82
  -6 -10  -2   11.30    2.93
   6 -10   2   15.15    3.01
  -6  10  -2   25.80    3.85
   6  10   2   10.84    2.42
   6  10   2   17.38    3.28
  -7 -10  -2   -0.10    2.07
   7 -10   2    2.14    2.06
  -7 -10  -2    5.12    2.58
   7  10   2   -0.62    1.94
  -7  10  -2    1.18    2.29
  -5 -11   2    3.53    2.19
  -5 -11   2    6.52    2.55
   5 -11  -2    6.55    2.67
  -5  11   2    6.51    2.85
   5  11  -2    4.40    2.23
   5  11  -2    4.52    2.16
   4 -11  -2    9.52    2.82
  -4 -11   2    4.69    2.20
  -4 -11   2    6.50    2.23
  -4  11   2    6.13    2.74
   4  11  -2    7.41    2.74
   3 -11  -2   -1.34    1.70
  -3 -11   2   -0.90    1.82
  -3 -11   2    0.57    1.54
  -3  11   2    1.71    2.18
   3  11  -2   -0.30    1.94
   2 -11  -2   -0.03    1.66
  -2 -11   2   -2.11    1.71
  -2 -11   2    0.66    2.01
   2  11  -2    4.74    2.25
  -2  11   2    2.41    2.12
  -1 -11   2    0.36    1.75
   1 -11  -2    1.28    1.84
   1  11  -2    1.00    1.81
  -1  11   2    1.17    2.07
   0 -11   2    5.32    2.29
   0 -11  -2    5.66    2.31
   0  11   2    4.04    2.44
   0  11  -2    5.09    2.36
  -1 -11  -2   -1.20    1.63
   1 -11   2   -0.64    1.83
   1  11   2   -0.73    1.80
  -1  11  -2   -0.71    1.71
   2 -11   2    3.41    2.13
  -2 -11  -2    2.59    2.16
   2  11   2   -1.35    1.76
  -2  11  -2   -1.04    1.72
   3 -11   2    0.08    1.93
  -3 -11  -2   -0.86    1.87
  -3  11  -2   -0.26    2.01
   3  11   2    0.09    1.97
  -4 -11  -2    4.94    2.31
  -4 -11  -2   -1.38    1.77
   4 -11   2   -1.94    1.90
  -4  11  -2   -0.46    2.14
   4  11   2    0.12    1.84
   5 -11   2   21.31    3.88
  -5 -11  -2   23.27    3.65
  -5 -11  -2   22.80    3.76
   5  11   2   21.71    3.52
   5  11   2   18.86    3.57
  -5  11  -2   24.72    4.14
 -15   0   3    1.07    2.01
 -15   0   3   -1.78    2.21
  15   0  -3    3.36    2.83
 -14   0   3    1.91    1.82
  14   0  -3   -0.74    2.19
 -14   0   3    4.50    2.50
 -13   0   3    0.73    2.13
  13   0  -3    0.72    2.18
 -13   0   3    0.48    1.54
 -12   0   3   -2.08    1.79
  12   0  -3   -0.80    1.71
 -12   0   3    0.62    1.49
  11   0  -3    0.65    1.75
 -11   0   3   -0.75    1.74
 -11   0   3   -0.87    1.26
  10   0  -3   -1.02    1.37
  10   0  -3    0.46    0.95
 -10   0   3    0.44    1.29
 -10   0   3    0.59    1.56
  -9   0   3    0.66    1.29
  -9   0   3    0.94    1.24
   9   0  -3   -0.94    0.85
   9   0  -3   -2.40    1.24
   8   0  -3    0.16    0.89
  -8   0   3    2.30    1.53
  -8   0   3    1.00    1.05
   8   0  -3   -0.71    1.14
  -7   0   3    0.82    1.19
   7   0  -3    0.16    0.88
   7   0  -3    0.84    1.19
  -7   0   3    1.59    0.96
  -6   0   3    0.57    0.81
   6   0  -3   -1.12    0.92
  -6   0   3    0.80    1.09
   6   0  -3   -0.03    0.76
  -5   0   3    0.34    1.01
  -5   0   3   -1.69    0.77
   5   0  -3   -1.07    0.88
   5   0  -3    0.69    0.89
   4   0  -3    0.16    0.80
   4   0  -3   -0.54    0.78
  -4   0   3   -0.80    0.87
  -4   0   3    0.31    0.74
  -3   0   3   -0.72    0.75
   3   0  -3   -0.65    0.63
  -3   0   3    0.39    0.72
   3   0  -3    0.35    0.72
  -2   0   3    0.11    0.65
   2   0  -3   -0.52    0.64
   2   0  -3    0.59    0.56
  -2   0   3   -1.35    0.57
   1   0  -3   -1.47    0.65
  -1   0   3    0.35    0.62
  -1   0   3   -1.01    0.62
   1   0  -3   -0.31    0.61
   0   0  -3   -1.78    0.65
   0   0   3   -0.60    0.65
   0   0  -3   -1.93    0.57
  -1   0  -3    0.95    0.73
  -1   0  -3    0.03    0.62
   1   0   3    0.24    0.63
   2   0   3    0.32    0.74
   2   0   3    0.07    0.55
  -2   0  -3   -0.29    0.81
  -2   0  -3    0.35    0.59
  -3   0  -3   -0.45    0.82
  -3   0  -3    0.19    0.54
   3   0   3    0.23    0.78
  -3   0  -3   -1.06    0.93
   3   0   3   -0.28    0.72
  -4   0  -3   -0.18    0.99
   4   0   3    2.08    0.92
  -4   0  -3   -0.13    0.90
   4   0   3    0.21    0.81
   5   0   3    0.28    0.94
  -5   0  -3   -0.18    1.10
   5   0   3    2.43    1.04
  -5   0  -3   -1.53    0.90
   6   0   3    0.48    1.18
  -6   0  -3   -0.35    1.09
  -6   0  -3   -0.68    1.13
   6   0   3   -1.02    0.98
  -7   0  -3    0.88    1.30
   7   0   3    0.52    1.01
  -7   0  -3   -0.56    1.03
   7   0   3   -0.04    1.17
   8   0   3   -0.77    1.04
  -8   0  -3    1.57    1.44
   8   0   3    0.01    1.34
  -8   0  -3   -0.33    1.11
   9   0   3   -1.41    1.09
  -9   0  -3   -2.15    1.22
  -9   0  -3   -0.52    1.46
   9   0   3    1.22    1.51
  10   0   3   -0.79    1.47
  10   0   3   -2.40    1.24
 -10   0  -3   -1.77    1.43
 -10   0  -3   -1.34    1.36
  11   0   3    0.36    1.51
 -11   0  -3   -0.02    1.72
 -11   0  -3   -1.73    1.42
  11   0   3   -0.83    1.81
 -12   0  -3    2.23    2.03
  12   0   3   -1.46    1.56
 -12   0  -3    3.39    1.91
  12   0   3   -0.15    1.92
 -13   0  -3   -1.97    1.73
  13   0   3    1.83    1.80
 -13   0  -3    3.07    2.35
  13   0   3   -1.26    1.90
 -14   0  -3   -2.61    2.15
  14   0   3   -1.47    2.21
 -14   0  -3    2.34    2.10
  14   0   3    1.45    2.01
 -15  -1   3    2.51    2.52
  15  -1  -3    5.70    2.92
 -15  -1   3    1.69    1.98
  15   1  -3   -0.54    2.22
 -15   1   3   -3.10    2.45
  14  -1  -3   22.68    3.81
 -14  -1   3   21.71    3.22
 -14  -1   3   22.62    3.59
  14   1  -3   21.67    3.74
 -14   1   3   26.18    4.03
 -13  -1   3    3.74    1.80
  13  -1  -3    3.13    2.32
 -13  -1   3    2.96    2.25
 -13   1   3    5.13    1.82
  13   1  -3    4.07    2.43
 -13   1   3    4.54    2.43
  12  -1  -3    3.78    2.19
 -12  -1   3    1.77    2.01
 -12  -1   3    2.29    1.78
  12   1  -3   -0.47    1.59
 -12   1   3    0.46    2.01
 -12   1   3    3.14    1.48
 -11  -1   3    3.42    2.01
  11  -1  -3    3.41    2.10
 -11  -1   3    2.97    1.74
  11  -1  -3    2.15    1.30
 -11   1   3    6.76    1.67
  11   1  -3    3.16    1.83
 -11   1   3    0.72    1.75
 -10  -1   3    0.75    1.42
 -10  -1   3    5.62    1.91
  10  -1  -3    0.95    1.13
  10  -1  -3   -0.40    1.54
  10   1  -3    1.31    1.40
 -10   1   3    1.51    1.25
 -10   1   3    1.20    1.73
  10   1  -3    0.63    1.05
  -9  -1   3   16.48    2.42
   9  -1  -3   12.30    2.26
   9  -1  -3   13.98    1.88
  -9  -1   3   13.46    2.08
   9   1  -3   13.81    2.33
  -9   1   3   16.00    1.99
   9   1  -3   13.93    1.69
  -9   1   3   12.96    2.40
   8  -1  -3   80.71    6.38
   8  -1  -3   82.89    6.02
  -8  -1   3   90.87    6.26
  -8  -1   3   86.47    6.35
  -8   1   3   84.21    6.44
  -8   1   3   85.41    6.03
   8   1  -3   89.54    6.42
   8   1  -3   85.79    5.97
   7  -1  -3    7.70    1.65
  -7  -1   3    4.69    1.44
   7  -1  -3    4.91    1.16
  -7  -1   3    4.96    1.34
   7   1  -3    4.91    1.56
   7   1  -3    3.69    1.09
  -7   1   3    6.73    1.58
  -7   1   3    7.68    1.27
  -6  -1   3    7.97    1.44
   6  -1  -3    5.38    1.43
  -6  -1   3    5.84    1.26
   6  -1  -3    5.63    1.22
  -6   1   3    5.53    1.47
  -6   1   3    5.19    0.99
   6   1  -3    6.20    1.43
   6   1  -3    5.56    1.09
  -5  -1   3    4.63    1.17
   5  -1  -3    5.60    1.21
   5  -1  -3    6.60    1.40
  -5  -1   3    6.94    1.27
  -5   1   3    7.86    1.48
   5   1  -3    7.91    1.35
  -5   1   3    4.98    0.93
   5   1  -3    6.19    1.15
   4  -1  -3    1.19    0.90
  -4  -1   3    3.17    0.95
   4  -1  -3    1.35    0.95
  -4  -1   3    1.32    0.88
   4   1  -3    2.35    0.87
  -4   1   3    1.52    0.65
  -4   1   3    0.80    1.02
   4   1  -3    2.37    0.87
   3  -1  -3   23.05    1.93
  -3  -1   3   18.69    1.80
  -3  -1   3   20.23    1.92
   3  -1  -3   21.19    1.81
   3   1  -3   18.96    1.81
   3   1  -3   20.90    1.80
  -3   1   3   23.96    2.02
  -3   1   3   17.20    1.63
   2  -1  -3   30.06    2.49
  -2  -1   3   30.77    2.35
  -2  -1   3   31.10    2.45
   2  -1  -3   30.95    2.32
   2   1  -3   32.16    2.35
  -2   1   3   32.82    2.27
   2   1  -3   36.56    2.50
  -2   1   3   28.69    2.51
  -1  -1   3  409.78   26.58
  -1  -1   3  411.54   26.70
   1  -1  -3  413.46   26.73
   1  -1  -3  432.39   26.57
   1  -1  -3  420.24   26.74
   1   1  -3  422.51   26.73
  -1   1   3  428.00   26.60
   1   1  -3  400.42   26.60
  -1   1   3  419.06   26.74
   0  -1  -3   39.39    2.96
   0  -1   3   39.22    2.70
   0  -1  -3   42.81    2.92
   0  -1   3   39.74    2.89
   0   1   3   42.64    2.83
   0   1  -3   35.89    2.89
   0   1  -3   39.17    2.85
  -1  -1  -3   23.44    2.13
  -1  -1  -3   24.14    1.96
  -1  -1  -3   25.96    1.82
  -1  -1  -3   21.87    2.00
   1  -1   3   25.60    1.87
   1  -1   3   23.44    2.03
  -1   1  -3   25.06    2.04
   1   1   3   24.16    1.82
  -1   1  -3   27.06    2.02
   1   1   3   24.17    1.98
  -2  -1  -3    2.55    0.96
  -2  -1  -3    1.67    0.67
   2  -1   3    2.86    0.84
   2  -1   3    2.14    0.73
  -2  -1  -3    2.09    0.92
   2   1   3    0.04    0.58
   2   1   3    1.65    0.81
  -2   1  -3    2.46    0.93
  -2   1  -3    1.46    0.70
  -3  -1  -3   76.25    5.37
  -3  -1  -3   77.04    5.68
   3  -1   3   84.52    5.56
   3  -1   3   81.13    5.59
  -3  -1  -3   86.04    5.68
   3   1   3   81.61    5.53
   3   1   3   80.39    5.65
  -3   1  -3   84.21    5.47
  -3   1  -3   84.74    5.73
   4  -1   3   52.08    3.76
  -4  -1  -3   49.38    3.89
  -4  -1  -3   47.48    3.85
   4  -1   3   51.50    3.78
  -4   1  -3   49.40    3.54
  -4   1  -3   53.90    4.00
   4   1   3   52.32    3.77
   5  -1   3   23.87    2.47
  -5  -1  -3   27.26    2.69
  -5  -1  -3   30.46    2.83
   5  -1   3   33.33    2.80
  -5   1  -3   28.78    2.43
   5   1   3   26.92    2.63
  -5   1  -3   22.12    1.99
  -5   1  -3   21.56    2.58
   6  -1   3    2.54    1.31
  -6  -1  -3   -0.58    1.07
   6  -1   3    2.25    1.06
  -6  -1  -3    2.81    1.39
  -6   1  -3    3.88    1.20
  -6   1  -3    1.31    1.34
   6   1   3    3.16    1.33
   7  -1   3    4.85    1.54
   7  -1   3    4.36    1.21
  -7  -1  -3    4.12    1.36
  -7  -1  -3    6.36    1.62
  -7   1  -3    4.13    1.45
  -7   1  -3    4.07    1.29
   7   1   3    3.39    1.56
  -8  -1  -3    2.69    1.56
   8  -1   3    3.62    1.53
  -8  -1  -3    4.17    1.48
   8  -1   3    6.20    1.43
  -8   1  -3    2.46    1.53
   8   1   3    4.31    1.53
  -8   1  -3    3.47    1.34
  -9  -1  -3    5.06    1.88
  -9  -1  -3    1.91    1.43
   9  -1   3    1.57    1.18
   9  -1   3    1.38    1.52
   9   1   3    1.59    1.51
  -9   1  -3    1.97    1.66
  -9   1  -3    3.74    1.45
 -10  -1  -3   -0.70    1.39
 -10  -1  -3    0.44    1.62
  10  -1   3    0.28    1.30
  10  -1   3    2.21    1.77
 -10   1  -3    1.45    1.35
 -10   1  -3   -0.83    1.47
  10   1   3    1.25    1.51
 -11  -1  -3   10.62    2.39
 -11  -1  -3   12.25    2.53
  11  -1   3   10.10    2.07
  11  -1   3    8.40    2.39
  11   1   3    9.61    2.42
 -11   1  -3    9.63    2.57
 -11   1  -3   13.03    2.35
  11   1   3   13.31    2.43
 -12  -1  -3    2.78    2.11
 -12  -1  -3    2.38    1.75
  12  -1   3    1.68    1.65
  12  -1   3    1.90    1.99
  12   1   3    0.49    2.00
 -12   1  -3   -2.13    1.78
 -12   1  -3    1.97    1.68
  12   1   3    2.28    1.73
  13  -1   3    3.21    2.33
 -13  -1  -3   -0.85    1.96
  13  -1   3    5.74    1.88
 -13  -1  -3    4.00    2.11
 -13   1  -3   -1.71    2.06
  13   1   3    2.34    2.20
  13   1   3    3.15    1.96
 -13   1  -3    0.70    1.83
 -14  -1  -3    2.94    2.33
  14  -1   3    6.72    2.17
 -14  -1  -3    2.45    2.66
  14  -1   3    1.60    2.41
 -14   1  -3    3.99    2.07
  14   1   3    5.05    2.63
 -14   1  -3    0.02    2.30
  14   1   3    7.04    2.43
  15  -2  -3    0.71    2.77
 -15  -2   3    9.62    2.91
 -15  -2   3   10.68    2.63
  15   2  -3    6.45    2.88
 -15   2   3    9.53    3.24
 -14  -2   3   -1.53    1.83
 -14  -2   3   -0.59    1.81
  14  -2  -3    0.20    2.31
  14   2  -3    1.32    2.14
 -14   2   3    3.94    2.67
  13  -2  -3   12.75    2.99
 -13  -2   3   17.56    2.94
 -13  -2   3    9.58    2.46
 -13   2   3   16.60    3.33
  13   2  -3    9.28    2.64
 -12  -2   3    3.42    2.04
 -12  -2   3    3.54    1.86
  12  -2  -3    2.62    2.15
 -12   2   3    1.78    1.43
 -12   2   3    2.01    2.24
  12   2  -3    1.03    1.99
 -11  -2   3    0.02    1.63
 -11  -2   3   -2.27    1.40
  11  -2  -3    1.19    1.20
  11  -2  -3    2.74    1.87
 -11   2   3    0.01    1.76
 -11   2   3   -1.05    1.16
  11   2  -3   -2.71    1.43
  10  -2  -3  126.02    9.27
  10  -2  -3  128.04    8.79
 -10  -2   3  130.47    9.15
 -10  -2   3  124.95    9.10
  10   2  -3  123.21    9.28
 -10   2   3  134.16    8.70
 -10   2   3  116.67    9.41
  10   2  -3  127.89    8.61
   9  -2  -3   17.46    2.19
  -9  -2   3   16.07    2.38
  -9  -2   3   17.79    2.57
   9  -2  -3   20.71    2.73
  -9   2   3   19.74    2.04
   9   2  -3   16.48    1.98
   9   2  -3   16.73    2.56
  -9   2   3   21.31    2.99
  -8  -2   3   11.54    1.86
  -8  -2   3    9.33    1.74
   8  -2  -3   10.08    1.57
   8  -2  -3    5.22    1.62
  -8   2   3    8.51    1.31
   8   2  -3    8.50    1.36
   8   2  -3    7.74    1.76
  -8   2   3    7.78    2.01
  -7  -2   3   69.86    4.97
   7  -2  -3   69.72    4.87
   7  -2  -3   64.26    5.02
  -7  -2   3   61.47    4.89
  -7   2   3   64.11    4.54
  -7   2   3   65.42    5.14
   7   2  -3   59.71    4.96
   7   2  -3   66.69    4.69
  -6  -2   3    1.16    1.05
  -6  -2   3    1.58    1.01
   6  -2  -3    1.95    1.07
   6  -2  -3    2.77    1.26
   6   2  -3    4.38    1.22
   6   2  -3    3.71    1.04
  -6   2   3    2.87    1.39
   5  -2  -3   25.90    2.40
  -5  -2   3   14.92    2.03
   5  -2  -3   25.06    2.35
  -5  -2   3   17.98    1.94
   5   2  -3   17.30    2.09
   5   2  -3   17.74    1.94
  -5   2   3   18.56    2.27
   4  -2  -3  456.55   29.14
   4  -2  -3  457.30   29.19
  -4  -2   3  446.96   28.97
  -4  -2   3  453.64   29.18
   4   2  -3  441.33   29.09
  -4   2   3  464.83   29.26
   4   2  -3  454.77   29.15
   3  -2  -3  367.67   24.11
  -3  -2   3  384.55   24.09
  -3  -2   3  368.63   24.03
   3  -2  -3  371.98   24.02
  -3   2   3  379.47   24.14
   3   2  -3  363.80   24.02
   3   2  -3  381.08   24.06
  -2  -2   3   59.57    4.15
  -2  -2   3   58.09    4.24
   2  -2  -3   62.68    4.16
   2  -2  -3   64.18    4.32
   2   2  -3   56.22    4.14
   2   2  -3   56.56    4.21
  -2   2   3   58.86    4.30
   1  -2  -3   16.08    1.75
  -1  -2   3   14.97    1.70
  -1  -2   3   18.63    1.69
   1  -2  -3   16.48    1.60
   1  -2  -3   18.51    1.91
   1   2  -3   20.53    1.93
  -1   2   3   16.11    1.43
  -1   2   3   16.17    1.75
   0  -2   3   65.09    4.52
   0  -2   3   66.98    4.45
   0  -2  -3   62.11    4.40
   0  -2  -3   63.20    4.41
   0  -2  -3   64.16    4.58
   0  -2  -3   67.30    4.58
   0   2   3   64.34    4.38
   0   2  -3   63.71    4.36
   0   2  -3   69.45    4.59
   1  -2   3   14.20    1.54
   1  -2   3   12.88    1.47
  -1  -2  -3   12.82    1.50
  -1  -2  -3   13.38    1.44
  -1  -2  -3   11.29    1.59
  -1  -2  -3   16.13    1.66
  -1   2  -3   14.74    1.50
  -1   2  -3   15.50    1.66
  -2  -2  -3  262.15   16.67
   2  -2   3  245.90   16.58
  -2  -2  -3  260.94   16.64
   2  -2   3  257.70   16.59
  -2  -2  -3  261.86   16.54
  -2  -2  -3  248.57   16.55
   2   2   3  253.18   16.55
  -2   2  -3  259.59   16.62
  -2   2  -3  259.36   16.63
  -3  -2  -3  116.51    8.10
   3  -2   3  117.79    7.99
  -3  -2  -3  114.24    8.10
  -3  -2  -3  118.59    7.88
   3  -2   3  119.50    8.04
  -3   2  -3  123.26    8.16
  -3   2  -3  123.57    8.03
   3   2   3  124.92    8.03
  -4  -2  -3   37.67    3.26
  -4  -2  -3   42.59    3.31
   4  -2   3   38.69    3.17
   4  -2   3   39.12    3.08
  -4  -2  -3   38.15    2.82
   4   2   3   40.51    3.15
  -4   2  -3   42.01    3.35
  -4   2  -3   41.98    3.08
   5  -2   3   13.72    1.85
  -5  -2  -3   13.59    2.01
  -5  -2  -3   13.40    1.96
   5  -2   3   15.63    1.80
   5   2   3   16.96    1.94
  -5   2  -3   11.30    1.47
  -5   2  -3   11.47    1.86
   6  -2   3    7.02    1.31
   6  -2   3    3.99    1.37
  -6  -2  -3    5.43    1.42
  -6  -2  -3    6.95    1.55
  -6   2  -3    4.07    1.06
   6   2   3    4.11    1.34
  -6   2  -3    3.54    1.31
   7  -2   3    7.67    1.52
  -7  -2  -3    6.93    1.64
  -7  -2  -3    8.95    1.87
   7  -2   3    8.22    1.83
   7   2   3    4.57    1.40
  -7   2  -3    7.60    1.18
  -7   2  -3    5.32    1.65
   8  -2   3   47.72    4.24
  -8  -2  -3   44.90    4.19
  -8  -2  -3   48.64    4.33
   8  -2   3   50.00    3.95
  -8   2  -3   50.91    3.60
  -8   2  -3   45.72    4.35
   8   2   3   54.52    4.31
  -9  -2  -3   73.04    5.69
  -9  -2  -3   66.98    5.51
   9  -2   3   68.68    5.57
   9  -2   3   73.27    5.31
   9   2   3   67.82    5.62
  -9   2  -3   63.14    5.68
 -10  -2  -3   74.19    5.88
  10  -2   3   71.53    5.46
 -10  -2  -3   73.91    5.74
  10  -2   3   66.04    5.76
  10   2   3   71.97    5.79
 -10   2  -3   59.83    5.82
  11  -2   3    4.35    1.61
 -11  -2  -3    2.44    2.04
  11  -2   3    6.08    2.28
 -11  -2  -3    1.36    1.65
 -11   2  -3    3.92    2.03
  11   2   3    3.64    1.93
 -12  -2  -3   -1.74    1.66
 -12  -2  -3    0.60    2.03
  12  -2   3    2.22    1.66
  12  -2   3    6.55    2.51
 -12   2  -3   -2.19    1.76
  12   2   3    2.27    2.04
  13  -2   3    7.00    2.63
 -13  -2  -3    7.81    2.78
  13  -2   3    6.76    2.16
 -13  -2  -3    8.02    2.39
 -13   2  -3    4.01    2.44
  13   2   3    6.63    2.48
 -14  -2  -3    3.71    2.63
  14  -2   3    2.82    2.65
 -14  -2  -3    2.28    2.20
 -14   2  -3    1.17    2.41
  14   2   3    5.88    2.27
  14   2   3   -0.26    2.18
  15  -3  -3   -2.30    2.05
 -15  -3   3    3.33    2.45
 -15  -3   3   -0.71    2.00
  15   3  -3    1.38    2.41
 -15   3   3   -0.11    2.80
 -14  -3   3   -1.33    1.97
  14  -3  -3    0.12    2.29
 -14  -3   3   -1.79    1.77
 -14   3   3    0.65    2.42
  14   3  -3   -0.40    2.19
 -13  -3   3    3.80    2.06
  13  -3  -3    5.53    2.29
 -13  -3   3    7.03    2.33
  13   3  -3    6.92    2.57
 -13   3   3    4.01    2.62
 -12  -3   3    1.17    1.96
  12  -3  -3   -1.34    1.70
 -12  -3   3    3.12    1.83
 -12   3   3    2.01    2.10
  12   3  -3   -0.19    1.85
  11  -3  -3    2.73    1.90
 -11  -3   3    4.97    1.95
 -11  -3   3    4.19    1.70
  11  -3  -3    7.38    1.83
  11   3  -3    6.24    2.04
 -11   3   3    4.13    2.22
 -10  -3   3   -1.93    1.41
 -10  -3   3   -0.16    1.36
  10  -3  -3    3.54    1.44
  10  -3  -3    0.94    1.52
 -10   3   3   -0.09    1.84
  10   3  -3    0.23    1.00
  10   3  -3    1.50    1.56
  -9  -3   3    0.36    1.34
  -9  -3   3    1.25    1.31
   9  -3  -3    1.17    1.25
   9  -3  -3    4.13    1.65
   9   3  -3    0.37    0.98
   9   3  -3    0.91    1.41
  -9   3   3    3.23    1.71
   8  -3  -3    5.78    1.38
   8  -3  -3    2.99    1.42
  -8  -3   3    5.30    1.40
  -8  -3   3    5.05    1.69
   8   3  -3    3.51    1.44
  -8   3   3    3.26    1.68
   8   3  -3    5.45    1.26
   7  -3  -3    1.24    1.18
  -7  -3   3   -0.27    1.02
  -7  -3   3    1.93    1.21
   7  -3  -3    2.62    1.22
   7   3  -3    2.09    1.27
  -7   3   3    2.36    1.43
   7   3  -3    2.33    1.04
  -6  -3   3   45.93    3.93
  -6  -3   3   49.31    3.67
   6  -3  -3   45.36    3.88
   6  -3  -3   43.91    3.90
   6   3  -3   53.96    3.76
  -6   3   3   49.59    4.15
   6   3  -3   49.65    3.97
   5  -3  -3    0.94    1.06
   5  -3  -3    0.12    1.00
  -5  -3   3   -0.38    0.96
   5   3  -3    0.70    0.90
   5   3  -3    0.22    0.99
  -5   3   3    0.10    1.14
  -4  -3   3   35.40    2.94
  -4  -3   3   35.71    2.97
   4  -3  -3   38.52    3.05
   4  -3  -3   35.28    2.95
  -4   3   3   31.16    3.05
   4   3  -3   37.25    2.90
   4   3  -3   32.03    2.92
  -3  -3   3    2.91    0.98
   3  -3  -3    2.00    0.97
   3  -3  -3    0.52    0.91
  -3  -3   3    1.00    0.92
   3   3  -3    1.81    0.99
   3   3  -3    3.10    1.00
  -3   3   3    2.21    1.06
  -2  -3   3   66.83    4.57
   2  -3  -3   67.33    4.67
  -2  -3   3   62.82    4.54
   2  -3  -3   60.52    4.52
  -2   3   3   64.68    4.64
   2   3  -3   57.56    4.55
   1  -3  -3    1.90    0.89
   1  -3  -3    5.64    0.84
   1  -3  -3    4.45    1.19
  -1  -3   3    4.18    1.04
  -1  -3   3    5.21    1.08
   1   3  -3    5.30    1.19
  -1   3   3    2.23    0.98
  -1   3   3    5.02    0.77
   0  -3  -3    6.76    1.09
   0  -3   3    6.50    1.22
   0  -3   3    7.02    1.19
   0  -3  -3    7.45    1.32
   0  -3  -3    6.25    1.15
   0  -3  -3    6.00    1.21
   0   3  -3    9.11    1.42
   0   3   3    7.82    1.23
  -1  -3  -3   20.66    2.15
  -1  -3  -3   22.98    2.08
  -1  -3  -3   22.28    2.11
  -1  -3  -3   19.95    2.08
   1  -3   3   24.74    2.25
   1  -3   3   25.93    2.21
  -1   3  -3   18.77    1.84
  -1   3  -3   24.68    2.36
  -2  -3  -3  148.56   10.02
  -2  -3  -3  147.58   10.06
  -2  -3  -3  144.14   10.08
   2  -3   3  154.26   10.10
  -2  -3  -3  155.25   10.09
   2  -3   3  145.07    9.97
  -2   3  -3  159.69   10.06
  -2   3  -3  159.02   10.16
  -3  -3  -3    4.32    1.10
  -3  -3  -3    3.29    1.21
   3  -3   3    4.57    1.14
  -3  -3  -3    4.73    1.21
  -3  -3  -3    3.99    0.95
   3  -3   3    3.93    1.03
   3   3   3    2.71    1.01
  -3   3  -3    3.11    1.17
  -3   3  -3    5.00    1.18
   4  -3   3   56.56    3.96
  -4  -3  -3   49.39    3.89
   4  -3   3   54.42    3.77
  -4  -3  -3   50.40    3.97
  -4  -3  -3   47.06    3.60
   4   3   3   49.16    3.59
   4   3   3   50.49    3.89
  -4   3  -3   48.19    3.95
  -4   3  -3   48.11    3.80
  -5  -3  -3   61.70    4.73
  -5  -3  -3   61.69    4.79
   5  -3   3   66.58    4.52
   5  -3   3   64.00    4.73
   5   3   3   62.10    4.71
   5   3   3   59.01    4.28
  -5   3  -3   65.16    4.86
  -5   3  -3   59.67    4.55
   6  -3   3   31.44    2.76
  -6  -3  -3   34.94    3.11
   6  -3   3   31.56    3.25
  -6  -3  -3   32.29    3.25
   6   3   3   33.18    2.99
  -6   3  -3   32.83    3.42
  -6   3  -3   30.03    2.71
   7  -3   3   18.90    2.55
  -7  -3  -3   27.78    2.89
   7  -3   3   27.38    2.47
  -7  -3  -3   22.16    2.70
  -7   3  -3   23.39    2.90
   7   3   3   20.14    2.58
  -7   3  -3   18.48    2.16
   8  -3   3   37.47    4.00
  -8  -3  -3   43.47    3.82
  -8  -3  -3   37.86    4.00
   8  -3   3   44.30    3.45
  -8   3  -3   36.76    3.23
  -8   3  -3   44.52    4.40
   8   3   3   43.29    3.81
   9  -3   3   14.95    2.53
  -9  -3  -3   14.18    2.43
   9  -3   3   16.43    2.16
  -9  -3  -3   17.27    2.62
   9   3   3   13.73    2.42
  -9   3  -3   15.91    1.98
  -9   3  -3   12.62    2.39
 -10  -3  -3    4.62    1.93
  10  -3   3    4.43    1.90
  10  -3   3    5.13    1.63
 -10  -3  -3    3.60    1.83
  10   3   3    4.13    1.89
 -10   3  -3    4.48    2.14
  11  -3   3    3.58    1.91
 -11  -3  -3    1.03    1.80
 -11  -3  -3   -0.85    1.72
  11  -3   3    4.19    1.55
 -11   3  -3    2.08    2.03
  11   3   3    3.92    2.20
  12  -3   3   -0.32    1.76
 -12  -3  -3   -1.40    1.73
 -12  -3  -3    4.88    2.16
  12  -3   3   -0.76    1.46
  12   3   3    3.23    2.10
 -12   3  -3    1.90    2.04
  13  -3   3    0.70    1.99
 -13  -3  -3    0.78    2.06
 -13  -3  -3    1.50    2.35
  13   3   3   -0.42    2.15
 -13   3  -3   -0.06    2.27
 -14  -3  -3    2.64    2.44
 -14  -3  -3    1.54    2.56
  14  -3   3    3.22    2.38
  14   3   3   -0.71    2.19
 -14   3  -3    3.85    2.52
 -14  -4   3    3.33    2.43
  14  -4  -3    5.28    2.45
 -14   4   3    2.60    2.79
  14   4  -3    5.02    2.74
 -13  -4   3    0.27    1.94
  13  -4  -3   -1.95    1.86
 -13   4   3    2.37    2.65
  13   4  -3    3.38    2.41
 -12  -4   3   -0.78    1.87
 -12  -4   3    1.76    1.74
  12  -4  -3   -0.11    1.80
  12   4  -3    1.03    2.01
 -12   4   3    1.40    2.11
  11  -4  -3    7.09    2.23
 -11  -4   3    5.83    1.81
 -11  -4   3    5.03    2.28
  11  -4  -3    7.32    1.91
 -11   4   3    2.77    2.53
  11   4  -3    6.38    2.13
 -11   4   3    6.29    1.72
  10  -4  -3    0.40    1.68
  10  -4  -3   -0.99    1.22
 -10  -4   3    0.31    1.54
 -10  -4   3   -0.97    1.44
  10   4  -3   -2.65    1.41
 -10   4   3   -1.83    1.82
  10   4  -3   -0.28    1.16
  -9  -4   3    3.12    1.44
   9  -4  -3    1.60    1.44
   9  -4  -3    1.00    1.35
  -9  -4   3    0.81    1.43
   9   4  -3   -0.71    1.00
  -9   4   3    0.96    1.64
   9   4  -3    2.57    1.49
   8  -4  -3    1.62    1.32
  -8  -4   3    0.04    1.16
  -8  -4   3    0.12    1.32
   8  -4  -3    2.15    1.27
  -8   4   3    0.90    1.58
   8   4  -3    0.11    1.28
   8   4  -3    0.49    0.97
  -7  -4   3    1.72    1.31
   7  -4  -3    1.63    1.21
   7  -4  -3    2.25    1.30
   7   4  -3    1.52    1.11
   7   4  -3    0.89    1.27
  -7   4   3    1.56    1.52
  -6  -4   3    3.88    1.39
   6  -4  -3    4.08    1.37
   6  -4  -3    5.93    1.51
   6   4  -3    4.40    1.26
  -6   4   3    5.81    1.65
   6   4  -3    5.81    1.58
  -5  -4   3    4.69    1.39
   5  -4  -3    4.55    1.37
  -5  -4   3    3.43    1.35
   5  -4  -3    4.52    1.36
  -5   4   3    7.60    1.65
   5   4  -3    8.32    1.44
   5   4  -3    4.70    1.38
  -4  -4   3    3.12    1.19
   4  -4  -3    2.64    1.21
  -4  -4   3    3.11    1.15
   4  -4  -3    0.85    1.00
   4   4  -3    5.13    1.29
   4   4  -3    3.13    1.23
  -4   4   3    2.72    1.33
   3  -4  -3   -1.22    0.87
  -3  -4   3   -0.57    0.94
   3  -4  -3    1.06    0.98
  -3  -4   3   -1.49    0.82
  -3   4   3    0.62    1.06
   3   4  -3    0.30    0.93
   2  -4  -3    0.05    0.95
  -2  -4   3    0.05    0.86
  -2  -4   3    1.55    0.95
   2  -4  -3    0.07    0.89
   2   4  -3   -0.51    0.88
  -2   4   3    0.48    0.97
  -1  -4   3    9.21    1.50
   1  -4  -3    9.90    1.14
   1  -4  -3    6.94    1.32
   1  -4  -3    7.85    1.53
  -1  -4   3    7.69    1.44
   1   4  -3    8.50    1.62
  -1   4   3    6.66    1.33
   0  -4   3    3.25    1.05
   0  -4  -3    2.67    1.12
   0  -4  -3    2.14    1.00
   0  -4  -3    1.80    0.94
   0  -4   3    3.25    0.99
   0  -4  -3    2.23    0.87
   0   4   3    2.54    0.98
   0   4  -3    2.04    1.13
   1  -4   3   45.21    3.40
  -1  -4  -3   45.37    3.49
  -1  -4  -3   44.62    3.43
  -1  -4  -3   43.40    3.48
  -1  -4  -3   45.12    3.57
   1  -4   3   43.91    3.51
  -1   4  -3   44.91    3.61
  -1   4  -3   46.61    3.28
   1   4   3   44.08    3.44
  -2  -4  -3   14.12    1.84
  -2  -4  -3   14.99    1.91
  -2  -4  -3   14.84    1.88
   2  -4   3   17.25    1.78
  -2  -4  -3   14.63    1.94
   2  -4   3   15.57    1.95
  -2   4  -3   14.07    1.98
  -2   4  -3   13.99    1.80
   2   4   3   14.20    1.81
  -3  -4  -3  271.74   18.40
  -3  -4  -3  284.30   18.33
  -3  -4  -3  281.85   18.28
  -3  -4  -3  269.29   18.37
   3  -4   3  287.95   18.45
   3  -4   3  273.06   18.18
   3   4   3  287.87   18.40
  -3   4  -3  287.54   18.36
   3   4   3  288.54   18.29
  -3   4  -3  275.81   18.42
  -4  -4  -3   12.21    1.88
  -4  -4  -3   11.06    1.74
   4  -4   3   10.29    1.71
  -4  -4  -3    8.67    1.54
  -4  -4  -3    5.67    1.21
   4  -4   3    7.43    1.31
  -4   4  -3    8.56    1.60
  -4   4  -3    8.49    1.56
   4   4   3    8.60    1.61
   4   4   3    7.35    1.31
   5  -4   3   39.76    3.23
   5  -4   3   45.79    3.67
  -5  -4  -3   44.87    3.66
  -5  -4  -3   44.57    3.52
   5   4   3   40.23    3.54
  -5   4  -3   38.35    3.62
  -5   4  -3   39.51    3.47
   5   4   3   41.24    3.21
  -6  -4  -3   75.18    5.93
   6  -4   3   80.97    5.58
  -6  -4  -3   82.47    5.83
   6  -4   3   79.67    5.92
  -6   4  -3   77.12    5.75
  -6   4  -3   70.38    5.94
   6   4   3   75.68    5.88
   6   4   3   81.49    5.43
  -7  -4  -3   37.67    3.55
   7  -4   3   35.20    2.91
  -7  -4  -3   34.82    3.62
   7  -4   3   26.63    3.38
   7   4   3   36.08    3.56
  -7   4  -3   36.60    3.08
  -7   4  -3   29.14    3.52
   7   4   3   31.09    2.57
   8  -4   3   22.80    2.39
  -8  -4  -3   17.75    2.72
   8  -4   3   18.25    2.69
  -8  -4  -3   20.15    2.72
  -8   4  -3   24.18    2.46
  -8   4  -3   18.18    2.83
   8   4   3   17.47    2.69
  -9  -4  -3   37.05    3.73
   9  -4   3   23.01    3.37
  -9  -4  -3   29.94    3.71
   9  -4   3   36.36    3.07
  -9   4  -3   35.75    3.05
  -9   4  -3   34.60    3.97
   9   4   3   23.41    3.38
  10  -4   3    6.53    1.56
 -10  -4  -3    2.14    1.93
 -10  -4  -3    5.98    2.05
  10  -4   3    6.90    2.11
  10   4   3    4.47    1.88
 -10   4  -3    4.83    2.26
  11  -4   3    1.63    2.01
 -11  -4  -3   -0.87    1.68
 -11  -4  -3   -0.65    1.93
  11   4   3    2.81    2.06
 -11   4  -3   -0.19    1.82
 -12  -4  -3    4.12    2.32
  12  -4   3    0.68    2.00
 -12  -4  -3    0.52    1.90
 -12   4  -3    2.73    2.21
  12   4   3    1.23    2.22
 -13  -4  -3    0.27    2.24
  13  -4   3   -0.44    2.12
 -13  -4  -3    3.92    2.55
  13   4   3    2.92    2.51
 -13   4  -3    2.38    2.44
  14  -5  -3    0.51    2.36
 -14  -5   3    5.64    2.69
  14   5  -3    4.91    2.90
 -14   5   3    4.63    3.19
 -13  -5   3    0.53    2.14
  13  -5  -3    3.36    2.21
 -13   5   3    4.65    2.75
  13   5  -3    7.69    2.74
  12  -5  -3   -2.38    1.65
  12  -5  -3   -0.92    1.74
 -12  -5   3   -0.66    1.92
  12   5  -3    2.00    2.04
 -12   5   3    0.65    2.16
  11  -5  -3   17.44    2.64
  11  -5  -3   13.92    2.87
 -11  -5   3   15.92    2.96
 -11   5   3   17.88    2.60
  11   5  -3   11.58    2.64
 -11   5   3   12.25    3.24
  10  -5  -3   -0.79    1.49
 -10  -5   3    2.16    1.88
  10  -5  -3   -3.13    1.20
 -10   5   3    3.02    2.27
  10   5  -3    2.80    1.81
 -10   5   3   -0.69    1.32
   9  -5  -3    5.25    1.84
  -9  -5   3    3.65    1.72
   9  -5  -3    8.10    1.87
  -9   5   3    7.97    2.41
   9   5  -3    6.11    1.48
  -9   5   3    6.62    1.78
   9   5  -3    9.83    2.17
   8  -5  -3    1.47    1.39
  -8  -5   3   -0.12    1.60
   8  -5  -3    2.25    1.49
   8   5  -3    0.80    1.44
   8   5  -3    3.92    1.48
  -8   5   3    0.57    1.73
  -8   5   3    1.50    1.34
   7  -5  -3   44.73    3.80
   7  -5  -3   41.79    3.69
  -7  -5   3   31.52    3.80
   7   5  -3   44.93    3.50
  -7   5   3   38.27    4.15
   7   5  -3   32.04    3.87
   6  -5  -3   60.50    4.82
  -6  -5   3   66.01    4.97
   6  -5  -3   56.17    4.78
  -6  -5   3   57.84    4.81
   6   5  -3   62.50    4.90
   6   5  -3   58.40    4.61
  -6   5   3   56.67    4.93
  -5  -5   3    3.43    1.36
   5  -5  -3    3.81    1.36
  -5  -5   3    2.61    1.40
   5  -5  -3    0.96    1.24
   5   5  -3    1.95    1.15
   5   5  -3    1.44    1.34
  -5   5   3    2.03    1.34
   4  -5  -3    9.87    1.94
  -4  -5   3   13.75    2.13
  -4  -5   3   10.81    1.84
   4  -5  -3   12.92    2.13
   4   5  -3   12.46    1.98
   4   5  -3   18.91    2.26
  -4   5   3   13.57    2.07
  -3  -5   3   22.82    2.65
   3  -5  -3   16.54    2.44
  -3  -5   3   19.66    2.34
   3  -5  -3   20.67    2.44
   3   5  -3   20.08    2.44
  -3   5   3   19.15    2.37
  -2  -5   3    1.86    1.12
   2  -5  -3    2.94    1.30
   2  -5  -3    3.72    1.23
  -2  -5   3    1.59    1.09
  -2   5   3    2.49    1.17
   2   5  -3    2.93    1.19
   1  -5  -3  155.53   10.52
  -1  -5   3  152.64   10.34
   1  -5  -3  153.70   10.06
  -1  -5   3  150.83   10.44
   1  -5  -3  144.86   10.40
  -1   5   3  160.25   10.53
   1   5  -3  152.68   10.49
  -1   5   3  157.67   10.36
   0  -5  -3   15.84    2.25
   0  -5   3   19.15    2.25
   0  -5  -3   19.91    2.50
   0  -5   3   19.68    2.37
   0  -5  -3   24.43    2.26
   0   5  -3   21.74    2.55
   0   5   3   20.81    2.51
   0   5   3   19.36    2.21
   1  -5   3   73.99    5.52
  -1  -5  -3   78.16    5.41
  -1  -5  -3   71.51    5.34
   1  -5   3   74.17    5.32
  -1  -5  -3   74.69    5.55
  -1  -5  -3   75.73    5.51
  -1   5  -3   69.93    5.56
   1   5   3   77.88    5.40
   1   5   3   78.63    5.56
  -2  -5  -3   23.84    2.70
  -2  -5  -3   22.18    2.51
   2  -5   3   23.21    2.65
  -2  -5  -3   21.74    2.69
   2  -5   3   25.70    2.43
  -2  -5  -3   23.67    2.46
  -2   5  -3   26.40    2.52
   2   5   3   22.62    2.55
  -2   5  -3   26.92    2.92
  -3  -5  -3    1.35    1.04
   3  -5   3   -0.84    0.97
   3  -5   3    1.92    0.94
  -3  -5  -3   -0.81    0.90
  -3  -5  -3    0.25    1.03
  -3  -5  -3    1.26    1.03
  -3   5  -3   -0.11    1.04
   3   5   3    0.66    0.94
  -3   5  -3    0.38    1.11
  -4  -5  -3    2.97    1.41
   4  -5   3    4.93    1.08
   4  -5   3    3.43    1.28
  -4  -5  -3    3.34    1.37
  -4  -5  -3    3.50    1.25
   4   5   3    4.79    1.41
   4   5   3    2.65    1.03
  -4   5  -3   -0.06    1.02
  -4   5  -3    4.35    1.41
  -5  -5  -3  122.73    8.75
   5  -5   3  130.22    8.56
  -5  -5  -3  123.43    8.96
  -5  -5  -3  116.21    8.93
   5  -5   3  128.18    8.99
   5   5   3  130.48    8.97
  -5   5  -3  129.97    8.96
  -5   5  -3  131.59    8.95
   5   5   3  128.37    8.66
  -6  -5  -3    3.38    1.58
   6  -5   3    2.88    1.48
  -6  -5  -3    3.30    1.45
   6  -5   3    1.46    0.97
   6   5   3    1.95    1.46
   6   5   3    3.03    0.97
  -6   5  -3    3.05    1.38
  -6   5  -3    1.46    1.44
   7  -5   3   13.49    2.36
  -7  -5  -3   14.81    2.56
  -7  -5  -3   20.44    2.57
   7  -5   3   20.18    2.12
   7   5   3   19.54    2.74
  -7   5  -3   21.04    2.89
   7   5   3   16.94    1.96
  -7   5  -3   16.61    2.40
  -8  -5  -3    3.87    1.85
   8  -5   3    6.85    1.93
  -8  -5  -3    7.55    1.96
   8  -5   3    7.16    1.41
  -8   5  -3    2.83    1.93
   8   5   3   10.69    2.16
  -8   5  -3    7.88    1.71
  -9  -5  -3    8.00    2.05
  -9  -5  -3    5.89    1.90
   9  -5   3    8.60    2.13
   9   5   3    4.63    1.89
  -9   5  -3    6.00    2.27
  -9   5  -3    4.56    1.67
 -10  -5  -3    3.44    1.92
 -10  -5  -3    0.97    1.73
  10  -5   3   -1.85    1.48
  10   5   3    1.50    1.77
 -10   5  -3    2.81    1.92
 -11  -5  -3   13.21    2.93
 -11  -5  -3   25.35    3.34
  11  -5   3   18.27    3.32
 -11   5  -3   15.00    3.20
  11   5   3   15.77    3.06
  12  -5   3    4.59    2.31
 -12  -5  -3    1.22    2.16
 -12  -5  -3    1.61    2.06
  12   5   3    4.32    2.31
 -12   5  -3    0.75    2.14
 -13  -5  -3   -1.12    2.07
 -13  -5  -3    2.23    2.30
  13  -5   3    1.15    2.29
  13   5   3    5.20    2.72
 -13   5  -3    2.44    2.59
 -13  -6   3    5.56    2.71
  13  -6  -3    8.29    2.68
  13   6  -3   11.30    3.13
 -13   6   3   10.81    3.40
 -12  -6   3   -0.41    2.38
  12  -6  -3    5.01    2.01
  12  -6  -3    7.29    2.60
 -12   6   3    3.62    2.31
  12   6  -3    3.54    2.37
  11  -6  -3    0.95    1.90
  11  -6  -3    0.03    1.70
 -11  -6   3    0.26    2.04
 -11   6   3   -0.35    2.46
 -11   6   3   -0.41    1.55
  11   6  -3   -1.37    1.57
 -10  -6   3   18.75    3.15
  10  -6  -3   20.60    3.26
  10  -6  -3   21.86    3.13
 -10   6   3   22.55    3.03
  10   6  -3   22.42    3.27
 -10   6   3   24.69    3.81
   9  -6  -3    0.68    1.56
  -9  -6   3    0.82    1.45
   9  -6  -3    2.82    1.77
   9   6  -3    0.18    1.45
  -9   6   3    1.87    1.94
  -9   6   3   -0.62    1.40
   9   6  -3    2.07    1.90
   8  -6  -3   13.95    2.60
   8  -6  -3   21.22    2.90
  -8  -6   3   14.14    2.79
   8   6  -3   15.94    2.79
  -8   6   3   13.79    2.66
  -8   6   3   18.95    2.76
   8   6  -3   15.22    2.36
   7  -6  -3   15.00    2.42
   7  -6  -3   12.35    2.29
  -7  -6   3   13.13    2.42
  -7   6   3   12.78    2.29
   7   6  -3   16.41    2.62
   7   6  -3   16.87    2.34
  -7   6   3   16.05    2.72
   6  -6  -3    3.29    1.67
  -6  -6   3    2.26    1.51
  -6  -6   3    3.04    1.57
   6  -6  -3    4.03    1.62
   6   6  -3    1.39    1.32
  -6   6   3    3.56    1.51
  -6   6   3    3.63    1.64
   6   6  -3    3.57    1.58
   5  -6  -3    3.41    1.39
  -5  -6   3    2.35    1.41
   5  -6  -3    0.48    1.24
  -5  -6   3    3.89    1.53
  -5   6   3    2.57    1.50
  -5   6   3    2.83    1.37
   5   6  -3    0.52    1.19
   5   6  -3    1.52    1.37
  -4  -6   3  165.67   11.46
   4  -6  -3  170.55   11.59
   4  -6  -3  174.81   11.54
  -4  -6   3  179.51   11.62
   4   6  -3  148.70   11.34
  -4   6   3  165.78   11.56
  -4   6   3  164.08   11.42
   3  -6  -3   56.94    4.74
  -3  -6   3   58.50    4.62
  -3  -6   3   59.89    4.71
   3  -6  -3   57.36    4.67
  -3   6   3   57.60    4.74
  -3   6   3   61.97    4.67
   3   6  -3   53.78    4.63
  -2  -6   3   49.00    4.04
   2  -6  -3   43.67    4.10
   2  -6  -3   51.00    4.09
  -2  -6   3   44.11    3.90
  -2   6   3   50.96    3.95
   2   6  -3   54.95    4.18
  -2   6   3   48.09    4.14
  -1  -6   3   16.89    2.10
  -1  -6   3   12.95    2.19
   1  -6  -3   15.09    2.25
   1  -6  -3   19.49    2.66
   1  -6  -3   17.60    1.85
  -1   6   3   15.61    2.39
   1   6  -3   12.81    2.11
  -1   6   3   16.60    2.09
   0  -6  -3  120.81    8.27
   0  -6   3  116.30    8.25
   0  -6  -3  123.43    8.38
   0  -6  -3  118.37    7.94
   0  -6   3  108.76    8.02
   0   6   3  114.75    8.31
   0   6   3  115.49    8.04
   0   6  -3  117.86    8.34
   1  -6   3    0.71    1.03
  -1  -6  -3    1.44    1.16
  -1  -6  -3    1.54    1.28
  -1  -6  -3   -0.07    0.99
   1  -6   3   -0.08    1.13
  -1   6  -3    0.86    1.18
   1   6   3    0.75    1.05
   1   6   3    0.88    1.07
  -2  -6  -3   15.97    2.00
   2  -6   3   13.51    1.84
   2  -6   3   20.86    2.51
  -2  -6  -3   17.57    2.37
  -2  -6  -3   18.34    2.32
  -2  -6  -3   19.72    2.49
  -2   6  -3   19.98    2.15
  -2   6  -3   12.33    2.30
   2   6   3   16.41    2.23
   2   6   3   11.15    1.86
   3  -6   3   49.51    3.65
  -3  -6  -3   45.25    3.96
  -3  -6  -3   46.69    3.94
   3  -6   3   48.74    4.12
  -3  -6  -3   47.27    4.10
  -3  -6  -3   49.90    3.83
   3   6   3   44.07    3.85
  -3   6  -3   49.29    4.17
  -3   6  -3   48.49    3.86
  -4  -6  -3    7.56    1.75
  -4  -6  -3    8.08    1.77
  -4  -6  -3    8.04    1.55
   4  -6   3    7.60    1.83
   4  -6   3    7.50    1.33
   4   6   3    6.52    1.67
  -4   6  -3    7.06    1.77
  -4   6  -3    7.28    1.66
   4   6   3    4.68    1.43
   5  -6   3    2.98    1.07
   5  -6   3    1.64    1.43
  -5  -6  -3    2.79    1.22
  -5  -6  -3    2.08    1.50
  -5  -6  -3    2.50    1.39
   5   6   3   -0.20    1.26
  -5   6  -3    3.44    1.59
  -5   6  -3    1.82    1.36
   5   6   3   -0.32    1.01
  -6  -6  -3    5.71    1.77
  -6  -6  -3    4.42    1.47
  -6  -6  -3    3.84    1.62
   6  -6   3    6.17    1.30
   6  -6   3    0.12    1.47
   6   6   3    1.10    1.11
  -6   6  -3    3.92    1.65
  -6   6  -3    3.99    1.80
   6   6   3    4.37    1.65
   7  -6   3   -0.15    1.50
   7  -6   3   -0.52    1.26
  -7  -6  -3    1.10    1.55
  -7  -6  -3   -0.22    1.27
   7   6   3   -0.44    1.31
   7   6   3    0.22    1.12
  -7   6  -3   -0.47    1.45
  -7   6  -3    1.35    1.54
  -8  -6  -3    2.60    1.72
  -8  -6  -3    2.35    1.62
   8  -6   3    2.26    1.58
  -8   6  -3   -0.49    1.42
  -8   6  -3   -0.01    1.76
   8   6   3   -0.01    1.57
  -9  -6  -3   10.78    2.44
  -9  -6  -3   15.16    2.50
   9  -6   3    7.76    2.31
  -9   6  -3   12.52    2.21
  -9   6  -3   12.77    2.77
   9   6   3   10.60    2.48
 -10  -6  -3    8.98    2.31
  10  -6   3    5.80    2.17
 -10  -6  -3   10.31    2.59
  10   6   3    7.35    2.41
 -10   6  -3    6.10    2.42
 -11  -6  -3    4.67    2.05
  11  -6   3    4.00    2.09
 -11   6  -3   -0.22    2.21
  11   6   3   -1.01    1.82
  12  -6   3    0.71    2.29
 -12  -6  -3    1.31    2.23
  12   6   3   -0.99    1.98
 -12   6  -3    4.02    2.58
  12  -7  -3    2.75    2.04
 -12  -7   3    0.74    2.36
  12  -7  -3    2.49    2.27
 -12   7   3    1.71    1.66
  12   7  -3   -1.98    1.92
 -12   7   3   -0.23    2.22
 -11  -7   3    8.46    3.05
  11  -7  -3    5.40    2.31
  11  -7  -3    4.71    2.13
  11   7  -3    4.63    2.34
 -11   7   3    0.87    1.87
 -11   7   3    2.43    2.68
  10  -7  -3    1.05    1.90
  10  -7  -3   -2.24    1.49
 -10  -7   3   -4.33    1.48
 -10   7   3   -1.33    1.62
 -10   7   3   -2.59    2.17
  10   7  -3   -1.02    1.79
   9  -7  -3    3.38    1.90
  -9  -7   3    6.87    2.37
   9  -7  -3    8.51    2.30
  -9   7   3    5.63    2.34
   9   7  -3    6.32    2.26
   9   7  -3    4.93    1.92
  -9   7   3    8.38    2.13
   8  -7  -3   17.95    3.02
  -8  -7   3   21.89    3.45
   8  -7  -3   17.47    2.93
  -8   7   3   17.28    2.87
   8   7  -3   17.17    3.09
  -8   7   3   20.61    3.15
   8   7  -3   18.85    2.76
   7  -7  -3    1.30    1.69
  -7  -7   3    2.70    1.81
  -7  -7   3    1.23    1.63
   7  -7  -3    1.66    1.85
  -7   7   3    1.91    1.92
   7   7  -3    3.33    1.63
   7   7  -3    5.93    1.97
  -7   7   3    2.84    1.71
  -6  -7   3   11.05    2.31
  -6  -7   3    8.22    2.26
   6  -7  -3   12.21    2.46
   6  -7  -3   11.53    2.30
  -6   7   3   11.58    2.46
   6   7  -3   11.90    2.49
  -6   7   3   11.60    2.38
   6   7  -3   16.88    2.43
   5  -7  -3   -0.62    1.44
  -5  -7   3    1.15    1.43
  -5  -7   3   -2.17    1.19
   5  -7  -3    1.08    1.31
  -5   7   3   -0.17    1.30
   5   7  -3    0.72    1.39
  -5   7   3    3.16    1.63
   5   7  -3   -0.12    1.28
  -4  -7   3    2.75    1.60
  -4  -7   3    3.31    1.64
   4  -7  -3    3.59    1.56
   4  -7  -3    6.35    1.90
   4   7  -3    2.66    1.47
  -4   7   3    1.62    1.45
  -4   7   3    1.53    1.44
   3  -7  -3    4.09    1.72
  -3  -7   3    4.20    1.62
  -3  -7   3    4.85    1.54
   3  -7  -3    5.42    1.75
  -3   7   3    5.01    1.59
  -3   7   3    7.39    1.81
   3   7  -3    4.23    1.63
   2  -7  -3    4.16    1.61
   2  -7  -3    1.28    1.52
  -2  -7   3    1.09    1.25
  -2  -7   3    2.87    1.33
  -2   7   3    3.23    1.41
  -2   7   3    3.04    1.51
   2   7  -3    2.89    1.41
   1  -7  -3   19.53    2.81
  -1  -7   3   16.81    2.48
   1  -7  -3   22.96    2.14
  -1  -7   3   17.65    2.39
   1  -7  -3   15.21    2.41
  -1   7   3   14.26    2.12
   1   7  -3   15.34    2.46
  -1   7   3   15.28    2.52
   0  -7   3    5.45    1.61
   0  -7  -3    9.07    1.54
   0  -7  -3    7.02    1.66
   0  -7  -3    5.57    1.68
   0  -7   3    7.98    1.51
   0   7   3    8.30    1.82
   0   7   3    3.02    1.26
   0   7  -3    2.55    1.49
  -1  -7  -3    2.61    1.21
   1  -7   3    3.45    1.18
  -1  -7  -3    1.74    1.24
   1  -7   3    1.76    1.35
  -1  -7  -3    0.03    1.19
   1   7   3    3.08    1.16
   1   7   3    1.95    1.30
  -1   7  -3    1.55    1.34
  -2  -7  -3   12.25    2.17
   2  -7   3   17.04    2.50
   2  -7   3   19.80    2.15
  -2  -7  -3   14.64    2.37
  -2  -7  -3   11.27    2.05
   2   7   3    9.75    1.82
   2   7   3   11.92    2.10
  -2   7  -3    8.35    2.06
  -2   7  -3   14.58    1.97
  -3  -7  -3    6.15    1.77
   3  -7   3    6.89    1.37
  -3  -7  -3    9.12    1.56
   3  -7   3    9.68    2.01
  -3  -7  -3    7.37    1.91
   3   7   3    4.98    1.56
   3   7   3    8.46    1.63
  -3   7  -3    6.15    1.67
  -3   7  -3    4.78    1.77
  -4  -7  -3    2.53    1.48
  -4  -7  -3    0.97    1.45
   4  -7   3    0.91    0.92
  -4  -7  -3    2.50    1.28
   4  -7   3    1.42    1.47
  -4   7  -3    1.02    1.43
   4   7   3    2.15    1.15
   4   7   3    1.76    1.27
  -4   7  -3   -1.10    1.22
   4   7   3    1.74    1.51
   5  -7   3    4.18    1.21
  -5  -7  -3    3.24    1.56
  -5  -7  -3    3.93    1.41
  -5  -7  -3    3.36    1.66
   5  -7   3    3.48    1.57
  -5   7  -3    3.27    1.72
  -5   7  -3    1.49    1.57
   5   7   3    3.62    1.65
   5   7   3    3.20    1.36
  -6  -7  -3    5.32    1.93
   6  -7   3    3.49    1.61
  -6  -7  -3    2.62    1.43
  -6  -7  -3    2.28    1.63
   6   7   3    4.94    1.80
  -6   7  -3    0.38    1.59
   6   7   3    2.03    1.34
  -6   7  -3    2.02    1.82
  -7  -7  -3    7.09    2.25
   7  -7   3    6.20    1.98
  -7  -7  -3   10.83    2.04
  -7   7  -3    4.35    1.99
   7   7   3    6.18    1.57
   7   7   3    4.36    1.94
  -7   7  -3    6.43    1.92
   8  -7   3   -0.30    1.61
  -8  -7  -3    2.27    1.78
   8   7   3    0.98    1.88
  -8   7  -3   -2.61    1.79
  -8   7  -3   -0.63    1.57
   9  -7   3   -0.57    1.75
  -9  -7  -3    0.95    1.98
  -9   7  -3   -0.18    1.64
  -9   7  -3   -1.54    1.87
   9   7   3   -1.97    1.95
  10  -7   3   11.02    2.61
 -10  -7  -3   13.61    3.04
 -10   7  -3   16.97    3.28
 -10   7  -3   12.59    2.46
  10   7   3   14.25    2.97
  11  -7   3   -3.64    1.68
 -11  -7  -3   -2.12    1.92
  11   7   3   -4.21    1.62
 -11   7  -3    2.45    2.44
  11  -8  -3   13.24    2.98
 -11  -8   3   18.23    3.63
 -11   8   3   12.64    2.88
 -11   8   3   20.95    3.67
  11   8  -3   16.11    3.65
 -10  -8   3   12.78    3.12
  10  -8  -3   10.53    2.65
  10  -8  -3   14.29    2.96
 -10   8   3   10.76    3.24
  10   8  -3   20.83    3.57
 -10   8   3   12.91    2.80
  -9  -8   3   42.40    5.16
   9  -8  -3   44.89    4.99
   9  -8  -3   42.81    4.98
   9   8  -3   51.19    4.51
  -9   8   3   47.83    5.25
   9   8  -3   47.41    5.38
  -9   8   3   40.70    4.82
  -8  -8   3   23.87    3.53
   8  -8  -3   23.13    3.45
   8  -8  -3   25.68    3.60
   8   8  -3   22.37    3.52
  -8   8   3   23.57    3.60
  -8   8   3   21.36    3.59
   8   8  -3   28.97    3.47
  -7  -8   3   -1.06    1.81
   7  -8  -3    1.58    1.59
   7  -8  -3   -0.58    1.55
  -7  -8   3    0.33    1.77
  -7   8   3    0.23    1.52
   7   8  -3    1.45    1.60
   7   8  -3    2.17    1.81
  -7   8   3    2.97    2.08
  -6  -8   3    3.96    1.93
   6  -8  -3    5.06    2.07
  -6  -8   3    1.22    1.84
   6  -8  -3    0.02    1.64
  -6   8   3   -0.54    1.59
  -6   8   3    1.56    1.75
   6   8  -3    5.10    1.96
   6   8  -3    5.45    1.73
   5  -8  -3   12.85    2.49
  -5  -8   3   11.24    2.49
  -5  -8   3   16.69    2.68
   5  -8  -3   10.41    2.40
   5   8  -3   18.64    2.76
   5   8  -3   12.02    2.35
  -5   8   3   13.29    2.61
  -5   8   3   23.71    2.99
  -4  -8   3   80.93    6.21
  -4  -8   3   79.07    5.97
   4  -8  -3   73.80    6.06
   4  -8  -3   63.19    6.01
  -4   8   3   72.78    5.86
   4   8  -3   74.42    5.99
  -4   8   3   75.36    6.14
  -3  -8   3   52.30    4.58
   3  -8  -3   55.10    4.75
   3  -8  -3   53.96    5.42
  -3  -8   3   51.56    4.67
   3   8  -3   51.47    4.71
  -3   8   3   57.13    4.86
  -3   8   3   48.45    4.43
  -2  -8   3   30.93    3.53
   2  -8  -3   20.03    3.06
  -2  -8   3   27.60    3.16
   2  -8  -3   17.84    2.82
  -2   8   3   19.12    2.62
   2   8  -3   17.65    2.99
  -2   8   3   17.78    2.96
   1  -8  -3   47.57    4.67
   1  -8  -3   50.15    4.96
  -1  -8   3   47.01    4.42
  -1  -8   3   42.38    4.60
   1  -8  -3   40.80    3.61
  -1   8   3   36.95    3.70
   1   8  -3   50.50    5.12
  -1   8   3   59.24    5.26
   0  -8   3    0.86    1.27
   0  -8  -3    2.89    1.21
   0  -8  -3    0.28    1.41
   0  -8   3    2.47    1.53
   0  -8  -3    1.62    1.42
   0   8   3    4.35    1.65
   0   8   3    2.15    1.30
   0   8  -3    0.14    1.39
  -1  -8  -3   18.82    2.57
   1  -8   3   23.36    3.10
   1  -8   3   18.78    2.39
  -1  -8  -3   20.36    2.94
  -1   8  -3   17.96    2.97
   1   8   3   19.37    2.42
   1   8   3   18.89    2.86
  -2  -8  -3   27.65    3.39
   2  -8   3   27.30    2.84
   2  -8   3   28.95    3.54
  -2  -8  -3   18.43    2.78
   2   8   3   21.31    3.09
  -2   8  -3   22.29    3.33
   2   8   3   22.98    2.57
   3  -8   3   85.49    6.44
  -3  -8  -3   74.05    6.28
   3  -8   3   84.28    5.78
  -3  -8  -3   75.28    6.12
  -3   8  -3   73.35    6.40
  -3   8  -3   77.88    5.91
   3   8   3   76.95    5.84
   3   8   3   85.19    6.31
   4  -8   3   59.47    5.08
  -4  -8  -3   61.71    5.14
  -4  -8  -3   58.56    4.96
   4   8   3   55.18    4.49
  -4   8  -3   54.11    5.13
  -4   8  -3   53.65    4.72
   4   8   3   59.94    5.09
   4   8   3   55.37    4.82
  -5  -8  -3    9.77    2.27
   5  -8   3    6.78    2.03
  -5  -8  -3    5.77    2.02
  -5   8  -3    8.48    2.09
   5   8   3    3.78    1.95
  -5   8  -3    1.45    1.81
   5   8   3    8.11    1.89
   6  -8   3    4.76    1.98
  -6  -8  -3    5.14    2.19
  -6  -8  -3    4.50    2.00
   6   8   3    4.29    1.99
  -6   8  -3    5.26    2.01
   6   8   3    3.67    1.64
  -6   8  -3    8.11    2.40
  -7  -8  -3   -1.22    1.76
  -7  -8  -3    0.22    1.67
   7  -8   3    2.57    1.87
   7   8   3   -1.53    1.28
  -7   8  -3   -2.82    1.48
   7   8   3   -1.18    1.60
  -7   8  -3   -1.37    1.81
  -8  -8  -3   17.86    3.00
   8  -8   3   13.33    2.73
  -8   8  -3   13.12    2.72
  -8   8  -3   10.72    2.74
   8   8   3    9.05    2.52
  -9  -8  -3   54.09    6.14
   9  -8   3   65.35    5.95
   9   8   3   54.10    6.17
  -9   8  -3   68.11    5.85
  -9   8  -3   76.81    6.23
 -10  -8  -3   21.52    3.58
  10  -8   3   16.65    3.37
 -10   8  -3   18.42    3.11
 -10   8  -3   18.69    3.42
  10   8   3   20.31    3.60
  10  -9  -3   -0.15    1.93
 -10  -9   3    0.43    2.18
 -10   9   3    1.16    1.91
  10   9  -3   -1.07    2.05
 -10   9   3   -3.61    2.33
   9  -9  -3    8.72    2.62
  -9  -9   3   16.10    3.20
  -9   9   3   15.46    3.42
   9   9  -3    5.92    2.67
  -9   9   3   13.32    2.79
   8  -9  -3    8.82    2.44
  -8  -9   3    9.83    2.63
  -8  -9   3    8.37    2.57
   8  -9  -3    3.70    2.25
  -8   9   3    5.04    2.09
   8   9  -3   11.88    2.55
   8   9  -3    9.02    2.61
  -8   9   3    7.98    2.63
   7  -9  -3    4.35    2.10
  -7  -9   3    3.35    1.94
  -7  -9   3    2.76    1.99
   7  -9  -3    4.66    2.08
  -7   9   3    6.03    2.09
  -7   9   3    3.14    2.03
   7   9  -3    3.21    1.94
   7   9  -3    4.32    2.10
  -6  -9   3    8.86    2.48
  -6  -9   3    7.40    2.30
   6  -9  -3    7.34    2.28
   6  -9  -3    9.40    2.46
  -6   9   3   13.28    2.69
   6   9  -3    6.06    2.25
   6   9  -3    9.79    2.40
  -6   9   3    4.83    1.92
   5  -9  -3    0.63    1.53
   5  -9  -3   -0.99    1.47
  -5  -9   3   -0.63    1.66
  -5  -9   3    1.14    1.74
  -5   9   3    0.53    1.62
   5   9  -3    2.97    1.76
   5   9  -3   -0.79    1.46
  -5   9   3    0.92    1.42
   4  -9  -3    9.22    2.37
   4  -9  -3    7.23    2.30
  -4  -9   3   15.29    2.62
  -4  -9   3    9.58    2.45
   4   9  -3    7.17    2.19
  -4   9   3    8.35    2.28
  -4   9   3   11.99    2.40
  -3  -9   3   11.71    2.44
   3  -9  -3   12.46    2.68
   3  -9  -3   11.22    2.58
  -3  -9   3   17.74    2.89
   3   9  -3   12.16    2.67
  -3   9   3   13.37    2.70
  -3   9   3   13.88    2.41
   2  -9  -3    6.93    2.19
   2  -9  -3   10.68    2.36
  -2  -9   3   15.20    2.43
  -2  -9   3   12.42    2.55
  -2   9   3   11.21    2.52
   2   9  -3    6.91    2.20
  -2   9   3   13.02    2.33
  -1  -9   3   14.05    2.37
  -1  -9   3    9.51    2.26
   1  -9  -3   13.64    2.63
  -1   9   3   16.19    2.32
  -1   9   3   11.88    2.55
   1   9  -3   10.01    2.38
   0  -9   3    1.66    1.55
   0  -9  -3   -0.14    1.48
   0  -9   3    0.09    1.31
   0   9   3    1.46    1.51
   0   9  -3   -0.57    1.41
   0   9   3   -0.88    1.24
   1  -9   3    6.18    1.60
   1  -9   3    7.68    2.11
  -1  -9  -3    3.26    1.77
  -1  -9  -3    5.69    1.67
   1   9   3    8.06    2.68
   1   9   3    4.44    1.92
  -1   9  -3    1.69    1.74
   2  -9   3   10.68    2.91
   2  -9   3   12.49    2.59
  -2  -9  -3    9.56    2.12
  -2  -9  -3    6.11    2.12
   2   9   3   10.93    2.45
  -2   9  -3    6.76    2.24
   3  -9   3    1.57    1.83
  -3  -9  -3    3.45    1.87
  -3  -9  -3    5.21    1.80
  -3   9  -3    3.16    1.86
   3   9   3    6.89    2.10
  -4  -9  -3    2.24    1.75
  -4  -9  -3    1.09    1.76
   4  -9   3   -0.61    1.62
   4   9   3   -2.75    1.19
  -4   9  -3   -0.49    1.77
  -5  -9  -3    1.80    1.90
  -5  -9  -3    2.45    2.04
   5  -9   3    3.41    2.09
   5   9   3    0.98    1.57
  -5   9  -3    1.20    1.93
   5   9   3    4.36    2.03
  -5   9  -3    2.67    2.02
   6  -9   3   12.02    2.57
  -6  -9  -3    7.32    2.25
  -6  -9  -3   13.60    2.79
  -6   9  -3    9.91    2.66
   6   9   3    5.79    1.92
  -6   9  -3    6.96    2.43
   6   9   3    9.42    2.49
   7  -9   3    3.46    2.22
  -7  -9  -3    5.56    2.50
  -7  -9  -3    3.18    2.16
  -7   9  -3   -0.46    1.93
   7   9   3    2.28    1.94
  -7   9  -3    0.28    2.09
  -8  -9  -3    5.62    2.43
   8  -9   3    1.23    2.02
   8   9   3    4.40    2.44
  -8   9  -3    2.67    2.11
  -8   9  -3    3.02    2.45
   9  -9   3   30.54    4.40
  -9  -9  -3   30.94    4.24
  -9   9  -3   32.54    4.30
  -9   9  -3   23.61    3.87
   9   9   3   23.78    4.03
   8 -10  -3    3.85    2.22
  -8 -10   3   -1.06    2.06
  -8 -10   3    1.58    2.29
  -8  10   3   -3.14    2.09
  -8  10   3    5.05    2.52
   8  10  -3    0.33    2.02
   8  10  -3    1.37    1.93
  -7 -10   3    4.14    2.12
   7 -10  -3    4.74    2.34
  -7 -10   3    4.57    2.33
   7  10  -3    6.36    2.40
  -7  10   3    6.87    2.52
   7  10  -3    8.64    2.68
  -7  10   3    6.86    2.57
  -6 -10   3   -0.35    1.55
   6 -10  -3    0.08    1.96
  -6 -10   3   -2.65    1.86
   6  10  -3   -1.30    1.63
   6  10  -3   -2.90    1.77
  -6  10   3   -1.85    1.78
  -6  10   3    0.92    1.81
  -5 -10   3   12.36    2.83
  -5 -10   3   13.95    2.82
   5 -10  -3   13.53    2.91
  -5  10   3    9.54    2.66
  -5  10   3   11.69    2.66
   5  10  -3   11.13    2.77
   5  10  -3   10.97    2.75
   4 -10  -3   10.94    2.55
  -4 -10   3   10.33    2.48
  -4 -10   3   12.31    2.78
  -4  10   3   10.14    2.45
  -4  10   3    8.62    2.52
   4  10  -3    8.66    2.50
  -3 -10   3    0.70    1.84
   3 -10  -3    0.87    1.81
  -3 -10   3    2.61    1.76
  -3  10   3    2.78    2.02
   3  10  -3    3.78    2.30
  -3  10   3    6.19    2.12
  -2 -10   3    2.83    1.64
  -2 -10   3    2.90    1.84
   2 -10  -3    1.64    1.76
   2  10  -3    2.14    1.81
  -2  10   3    0.54    1.80
  -1 -10   3   17.62    2.96
   1 -10  -3   13.19    2.83
  -1 -10   3   15.76    2.67
  -1  10   3   13.99    3.09
   1  10  -3    7.52    2.58
   0 -10  -3    1.46    1.68
   0 -10   3    1.11    1.77
   0 -10   3    0.28    1.36
   0  10   3    1.39    1.86
   0  10  -3   -1.67    1.47
  -1 -10  -3    0.76    1.62
   1 -10   3    4.75    2.01
   1  10   3    0.33    1.89
  -1  10  -3   -0.47    1.68
   2 -10   3    2.64    1.85
  -2 -10  -3    3.77    2.06
  -2  10  -3    5.83    2.38
   2  10   3    4.37    2.12
   3 -10   3   -1.38    1.66
  -3 -10  -3   -1.03    1.55
  -3 -10  -3   -2.73    1.43
  -3  10  -3   -0.02    1.78
   3  10   3    1.79    1.85
   4 -10   3    3.72    2.29
  -4 -10  -3    0.79    1.73
  -4 -10  -3    3.65    2.00
   4  10   3    4.16    2.05
  -4  10  -3    0.57    1.94
   4  10   3    4.23    1.94
   5 -10   3    3.84    2.25
  -5 -10  -3    1.40    1.93
  -5 -10  -3    1.51    2.09
  -5  10  -3    3.26    2.23
   5  10   3    2.06    1.73
   5  10   3   -0.16    1.74
  -6 -10  -3    4.22    2.41
   6 -10   3    6.22    2.43
  -6 -10  -3    2.37    2.38
   6  10   3    9.42    2.72
  -6  10  -3   10.74    2.72
   6  10   3    1.20    1.92
  -7 -10  -3    6.54    2.46
  -7 -10  -3    2.77    2.45
   7 -10   3    2.15    2.27
   7  10   3    4.76    2.44
  -7  10  -3    3.35    2.19
  -5 -11   3    2.27    2.21
   5 -11  -3    1.77    2.25
  -5 -11   3    2.89    2.04
  -5  11   3    2.18    2.46
   5  11  -3    1.56    2.02
   5  11  -3   -1.12    1.93
   4 -11  -3    2.60    2.15
  -4 -11   3    4.48    2.25
  -4 -11   3    6.51    2.47
   4  11  -3    9.17    2.63
  -4  11   3    6.66    2.47
  -3 -11   3    0.65    1.95
  -3 -11   3    0.73    1.83
   3 -11  -3    4.56    2.25
  -3  11   3    3.45    2.23
   3  11  -3    2.13    2.17
  -2 -11   3   22.84    3.26
   2 -11  -3   21.89    3.63
  -2 -11   3   28.40    4.02
   2  11  -3   19.60    3.64
  -2  11   3   19.25    3.69
  -1 -11   3   -0.01    1.73
   1 -11  -3    1.84    1.94
   1  11  -3   -0.91    1.53
  -1  11   3    1.89    2.25
   0 -11   3    9.29    2.61
   0 -11  -3    2.92    2.15
   0  11   3    2.78    2.30
   0  11  -3    1.61    1.90
   1 -11   3   -0.23    1.98
  -1 -11  -3   -0.16    1.83
  -1  11  -3    2.13    1.91
   1  11   3   -3.12    1.67
   2 -11   3   15.99    3.24
  -2 -11  -3   19.75    3.43
   2  11   3   10.81    2.86
  -2  11  -3   15.29    3.49
   3 -11   3    8.25    2.63
  -3 -11  -3    1.65    2.36
  -3  11  -3    2.66    2.31
   3  11   3    6.93    2.35
   4 -11   3   40.29    5.16
  -4 -11  -3   38.11    6.44
  -4 -11  -3   41.49    5.08
   4  11   3   36.84    4.88
   4  11   3   55.37    5.73
  -4  11  -3   48.22    5.75
  15   0  -4    2.10    2.62
 -15   0   4    9.68    2.87
 -15   0   4   13.97    3.48
 -14   0   4    3.83    1.92
 -14   0   4   -0.97    2.43
  14   0  -4    3.57    2.53
 -13   0   4   13.42    2.42
  13   0  -4   15.00    3.02
 -13   0   4   11.95    2.78
  12   0  -4    1.10    1.71
 -12   0   4   -0.61    1.47
 -12   0   4   -0.86    1.97
 -11   0   4   32.20    3.32
  11   0  -4   26.75    3.64
 -11   0   4   25.41    3.50
  11   0  -4   34.30    2.92
 -10   0   4   14.85    2.11
 -10   0   4    9.70    2.19
  10   0  -4    6.78    2.22
  10   0  -4   10.81    1.74
   9   0  -4   15.91    1.98
   9   0  -4   18.08    2.55
  -9   0   4   12.40    2.29
  -9   0   4   13.88    1.99
  -8   0   4   88.26    6.47
  -8   0   4   89.75    6.76
   8   0  -4   93.65    6.48
   8   0  -4   95.25    6.78
  -7   0   4   58.98    4.46
   7   0  -4   66.02    4.79
  -7   0   4   59.85    4.75
   7   0  -4   60.26    4.55
  -6   0   4   14.97    2.06
   6   0  -4   18.36    2.05
   6   0  -4   17.67    2.10
  -6   0   4   12.40    1.73
  -5   0   4  150.97   10.04
   5   0  -4  149.55    9.99
  -5   0   4  146.60    9.87
   5   0  -4  150.01   10.00
  -4   0   4   41.79    3.21
   4   0  -4   44.14    3.28
  -4   0   4   42.56    3.38
   4   0  -4   43.46    3.35
  -3   0   4  217.81   14.08
   3   0  -4  217.44   14.11
  -3   0   4  214.47   13.97
   3   0  -4  210.15   13.93
  -2   0   4    9.00    1.33
  -2   0   4    7.62    1.19
   2   0  -4   13.69    1.51
   2   0  -4   12.68    1.16
   1   0  -4   84.90    5.61
  -1   0   4   79.92    5.49
   1   0  -4   79.96    5.56
   0   0  -4   86.26    6.04
   0   0   4   86.72    5.99
   0   0  -4   94.17    6.04
   1   0   4   14.35    1.70
  -1   0  -4   18.59    1.74
  -1   0  -4   17.60    1.87
   2   0   4  378.59   24.15
  -2   0  -4  385.04   24.40
  -2   0  -4  373.02   24.22
   2   0   4  377.35   24.32
  -3   0  -4  253.99   16.57
  -3   0  -4  253.25   16.30
   3   0   4  257.36   16.49
   3   0   4  249.59   16.36
  -4   0  -4    6.20    1.39
  -4   0  -4    4.78    1.23
   4   0   4    5.07    1.25
  -4   0  -4    5.62    0.87
   4   0   4    5.63    1.17
   5   0   4   62.12    4.46
  -5   0  -4   59.96    4.68
  -5   0  -4   55.81    4.50
   5   0   4   60.77    4.48
   6   0   4    1.23    1.16
  -6   0  -4    1.64    1.35
   6   0   4    3.49    1.25
  -6   0  -4    4.48    1.31
   7   0   4   61.14    4.69
  -7   0  -4   57.15    4.82
  -7   0  -4   57.11    4.60
   7   0   4   58.74    4.60
   8   0   4   19.10    2.42
  -8   0  -4   19.58    2.48
   8   0   4   18.84    2.54
  -8   0  -4   14.16    2.45
  -9   0  -4    2.62    1.76
   9   0   4    0.88    1.28
  -9   0  -4    2.21    1.55
   9   0   4    2.02    1.58
 -10   0  -4    2.13    1.51
  10   0   4    0.29    1.64
  10   0   4    4.04    1.64
 -10   0  -4    4.14    2.00
 -11   0  -4    9.24    2.54
 -11   0  -4   14.40    2.42
  11   0   4    9.22    2.53
  11   0   4    8.52    2.19
 -12   0  -4   19.53    3.33
  12   0   4   11.57    2.90
  12   0   4   15.24    2.67
 -12   0  -4   16.92    2.83
 -13   0  -4    9.60    2.75
  13   0   4    5.62    2.62
  13   0   4   10.44    2.39
 -13   0  -4    7.45    2.29
  14   0   4   -0.13    1.84
 -14   0  -4   -0.53    2.33
  14   0   4    3.92    2.58
 -14   0  -4    1.67    2.02
 -15  -1   4    3.31    2.30
  15  -1  -4    0.69    2.64
 -15  -1   4   -1.41    2.35
  15   1  -4    3.55    2.70
 -15   1   4   -0.71    2.44
  14  -1  -4   11.56    3.08
 -14  -1   4    5.03    2.62
 -14  -1   4    9.41    2.49
  14   1  -4   10.06    2.91
 -14   1   4   14.18    3.26
  13  -1  -4   -0.36    1.88
 -13  -1   4    2.07    1.84
 -13  -1   4    0.81    2.20
  13   1  -4    0.36    2.02
 -13   1   4    3.57    1.73
 -13   1   4   -0.32    2.13
 -12  -1   4    9.21    2.20
 -12  -1   4    7.93    2.36
  12  -1  -4    5.49    2.26
 -12   1   4    9.54    2.51
 -12   1   4   10.06    1.95
  12   1  -4    9.19    2.49
 -11  -1   4    0.46    1.77
  11  -1  -4    2.37    1.35
 -11  -1   4    1.17    1.53
  11  -1  -4    1.42    1.88
 -11   1   4    0.59    1.70
 -11   1   4    3.84    1.49
  11   1  -4    2.63    1.40
  11   1  -4    3.17    1.90
 -10  -1   4   88.10    6.31
  10  -1  -4   81.62    6.06
  10  -1  -4   84.54    6.60
 -10  -1   4   82.12    6.50
 -10   1   4   76.09    6.65
  10   1  -4   76.13    6.46
 -10   1   4   83.58    6.08
  10   1  -4   90.60    6.05
   9  -1  -4    0.54    1.04
   9  -1  -4    1.19    1.57
  -9  -1   4    2.47    1.48
  -9  -1   4    0.67    1.16
   9   1  -4   -2.08    1.08
   9   1  -4    2.43    1.22
  -9   1   4    0.87    1.49
  -9   1   4    1.28    1.12
   8  -1  -4   70.28    5.52
  -8  -1   4   76.04    5.38
   8  -1  -4   71.60    5.26
  -8  -1   4   66.83    5.43
  -8   1   4   69.74    5.10
   8   1  -4   75.47    5.56
   8   1  -4   70.68    5.20
  -8   1   4   72.13    5.62
   7  -1  -4   40.81    3.41
  -7  -1   4   42.84    3.56
   7  -1  -4   45.67    3.67
  -7  -1   4   43.06    3.44
  -7   1   4   40.73    3.69
   7   1  -4   42.55    3.64
  -7   1   4   36.86    3.19
   7   1  -4   43.05    3.37
   6  -1  -4   -1.17    0.93
   6  -1  -4    0.17    1.07
  -6  -1   4    0.12    0.92
  -6  -1   4   -0.89    1.01
  -6   1   4   -0.84    1.12
  -6   1   4   -0.43    0.74
   6   1  -4    1.06    1.07
   6   1  -4    0.82    0.95
   5  -1  -4   96.88    6.37
   5  -1  -4   86.18    6.36
  -5  -1   4   87.44    6.30
  -5  -1   4   92.10    6.34
  -5   1   4   93.33    6.14
  -5   1   4   90.84    6.50
   5   1  -4   91.68    6.36
   5   1  -4   90.65    6.31
   4  -1  -4   60.47    4.72
  -4  -1   4   71.80    4.73
   4  -1  -4   66.45    4.62
  -4  -1   4   65.37    4.64
  -4   1   4   65.45    4.48
   4   1  -4   63.44    4.67
   4   1  -4   64.18    4.63
  -4   1   4   67.36    4.83
   3  -1  -4   28.76    2.47
   3  -1  -4   26.78    2.24
  -3  -1   4   30.49    2.43
  -3  -1   4   28.81    2.35
   3   1  -4   27.48    2.41
   3   1  -4   29.81    2.28
  -3   1   4   25.90    2.51
  -3   1   4   30.96    2.23
  -2  -1   4   -0.11    0.70
   2  -1  -4   -0.65    0.74
   2  -1  -4   -0.02    0.57
  -2  -1   4    0.57    0.80
  -2   1   4    0.06    0.62
   2   1  -4   -0.53    0.55
   2   1  -4    0.90    0.79
  -2   1   4   -0.59    0.81
   1  -1  -4    0.47    0.83
   1  -1  -4   -0.33    0.72
  -1  -1   4    1.55    0.81
  -1   1   4    0.58    0.88
   1   1  -4    1.27    0.81
   1   1  -4    0.29    0.71
  -1   1   4    0.53    0.66
   0  -1   4  363.15   23.78
   0  -1  -4  370.57   23.85
   0  -1  -4  372.32   23.81
   0   1  -4  365.39   23.75
   0   1   4  373.68   23.72
   0   1  -4  377.57   23.83
   1  -1   4  256.44   16.93
  -1  -1  -4  266.37   17.09
   1  -1   4  265.38   17.13
  -1  -1  -4  274.92   17.20
  -1   1  -4  264.84   17.12
   1   1   4  256.42   17.08
  -1   1  -4  269.93   17.11
   2  -1   4  125.82    8.87
  -2  -1  -4  131.59    8.78
  -2  -1  -4  138.05    8.99
   2  -1   4  134.94    8.74
  -2  -1  -4  134.73    8.91
   2   1   4  128.76    8.86
  -2   1  -4  138.60    8.83
   2   1   4  132.94    8.71
  -2   1  -4  136.11    8.91
  -3  -1  -4  200.99   13.03
  -3  -1  -4  212.23   13.28
   3  -1   4  201.50   13.11
  -3  -1  -4  196.50   13.31
   3  -1   4  203.78   13.21
  -3   1  -4  198.39   13.29
   3   1   4  201.13   13.24
  -3   1  -4  203.21   13.10
   3   1   4  197.35   13.10
   4  -1   4   26.28    2.35
   4  -1   4   26.59    2.31
  -4  -1  -4   25.24    2.60
  -4  -1  -4   25.36    2.60
  -4  -1  -4   20.54    1.94
   4   1   4   29.55    2.67
   4   1   4   28.39    2.51
  -4   1  -4   26.87    2.11
  -4   1  -4   29.41    2.77
  -5  -1  -4   26.51    2.91
  -5  -1  -4   36.48    3.16
   5  -1   4   31.88    2.73
   5  -1   4   34.19    2.99
   5   1   4   29.16    2.93
   5   1   4   33.43    3.00
  -5   1  -4   26.23    3.01
  -5   1  -4   28.20    2.31
   6  -1   4   78.45    5.52
   6  -1   4   80.75    5.56
  -6  -1  -4   68.86    5.68
  -6  -1  -4   80.64    5.67
   6   1   4   69.96    5.52
   6   1   4   80.88    5.58
  -6   1  -4   73.34    5.09
  -6   1  -4   72.61    5.71
   7  -1   4   31.80    3.09
  -7  -1  -4   25.91    3.14
   7  -1   4   35.11    3.27
  -7  -1  -4   31.82    3.26
   7   1   4   25.10    2.98
  -7   1  -4   25.23    3.12
   7   1   4   29.52    3.06
  -7   1  -4   32.34    3.20
  -8  -1  -4    5.51    1.67
   8  -1   4    4.33    1.42
  -8  -1  -4    4.87    1.76
   8  -1   4    5.99    1.74
   8   1   4    6.99    1.68
   8   1   4    5.54    1.54
  -8   1  -4    4.66    1.49
  -8   1  -4    2.65    1.69
  -9  -1  -4    1.19    1.66
  -9  -1  -4    1.36    1.54
   9  -1   4    0.15    1.51
   9  -1   4   -0.71    1.29
  -9   1  -4   -1.02    1.50
   9   1   4    0.40    1.55
   9   1   4    1.08    1.42
  -9   1  -4    0.57    1.25
  10  -1   4    0.36    1.79
 -10  -1  -4    1.60    1.77
 -10  -1  -4    2.71    1.90
  10  -1   4    2.51    1.61
  10   1   4    5.23    1.84
  10   1   4    1.53    1.71
 -10   1  -4    2.55    1.74
 -10   1  -4    4.32    1.62
 -11  -1  -4   14.27    2.94
  11  -1   4   18.82    2.59
 -11  -1  -4   13.58    2.65
  11  -1   4   15.58    2.94
 -11   1  -4   11.51    2.73
  11   1   4   15.48    2.83
  11   1   4   15.81    2.63
 -11   1  -4   18.09    2.70
 -12  -1  -4   16.79    3.24
  12  -1   4   19.31    2.90
  12  -1   4   13.87    2.96
 -12  -1  -4   23.66    3.19
  12   1   4   16.13    2.97
 -12   1  -4   14.47    3.24
  12   1   4   20.10    3.04
 -12   1  -4   19.31    2.96
 -13  -1  -4    4.67    2.54
  13  -1   4    6.74    2.70
  13  -1   4    4.52    2.10
 -13  -1  -4    7.17    2.33
 -13   1  -4    4.65    2.48
  13   1   4    3.34    2.31
 -13   1  -4    3.82    2.10
  13   1   4    7.14    2.25
  14  -1   4    6.29    2.79
 -14  -1  -4    5.80    2.75
  14  -1   4    3.02    2.08
 -14  -1  -4    5.37    2.34
 -14   1  -4    3.48    2.64
  14   1   4   -1.01    2.12
  14   1   4    5.25    2.43
  15  -2  -4    6.88    3.21
 -15  -2   4   10.03    3.01
 -15  -2   4    8.33    2.54
 -15   2   4    6.99    3.14
  15   2  -4   13.91    3.34
 -14  -2   4   -0.95    2.06
 -14  -2   4    1.04    2.09
  14  -2  -4    3.44    2.42
  14   2  -4    0.77    2.09
 -14   2   4    2.65    2.60
  13  -2  -4    9.69    2.70
 -13  -2   4    4.68    2.34
 -13  -2   4    7.05    2.36
  13   2  -4    4.45    2.13
 -13   2   4    4.77    2.59
  12  -2  -4   -4.21    1.64
 -12  -2   4   -0.93    1.80
 -12  -2   4   -0.65    1.67
 -12   2   4   -0.29    1.83
  12   2  -4    3.68    2.10
 -11  -2   4   14.88    2.61
  11  -2  -4   18.06    2.44
 -11  -2   4   16.92    2.73
  11  -2  -4   12.03    2.63
 -11   2   4   13.57    2.93
 -11   2   4   21.96    2.24
  11   2  -4   15.16    2.94
 -10  -2   4  103.50    7.39
 -10  -2   4  101.64    7.37
  10  -2  -4   89.96    7.44
  10  -2  -4   97.17    7.08
  10   2  -4   92.40    7.47
 -10   2   4  100.43    6.87
  10   2  -4   98.38    6.96
 -10   2   4  102.99    7.71
  -9  -2   4  101.39    7.41
   9  -2  -4  103.51    7.24
  -9  -2   4  100.60    7.42
   9  -2  -4  101.19    7.51
  -9   2   4  111.38    7.77
   9   2  -4   98.31    7.49
  -9   2   4  100.89    6.97
   9   2  -4   95.14    7.06
   8  -2  -4    7.04    1.73
  -8  -2   4    4.94    1.52
   8  -2  -4    4.69    1.40
  -8  -2   4    5.82    1.43
   8   2  -4    5.04    1.29
  -8   2   4    4.12    1.67
  -8   2   4    6.99    1.22
   8   2  -4    5.71    1.65
  -7  -2   4    5.48    1.45
   7  -2  -4    6.80    1.67
  -7  -2   4   11.94    1.70
   7  -2  -4    6.47    1.45
   7   2  -4    6.03    1.51
  -7   2   4    7.89    1.17
   7   2  -4    8.13    1.40
  -7   2   4    5.52    1.68
  -6  -2   4   12.26    1.67
   6  -2  -4   14.89    2.03
   6  -2  -4   16.18    1.98
  -6  -2   4   11.71    1.85
   6   2  -4   14.56    1.80
  -6   2   4   12.34    2.10
   6   2  -4   11.60    1.78
   5  -2  -4   38.66    3.07
  -5  -2   4   34.81    2.91
  -5  -2   4   39.17    3.16
   5  -2  -4   40.70    3.20
  -5   2   4   36.65    3.31
   5   2  -4   33.35    3.05
   5   2  -4   38.59    3.05
   4  -2  -4   77.92    5.44
  -4  -2   4   74.71    5.29
   4  -2  -4   77.26    5.57
  -4  -2   4   79.83    5.54
   4   2  -4   72.29    5.46
   4   2  -4   82.83    5.48
  -4   2   4   81.05    5.66
   3  -2  -4  477.43   30.14
  -3  -2   4  463.47   29.96
   3  -2  -4  463.71   29.95
  -3  -2   4  465.00   30.06
  -3   2   4  479.07   30.15
   3   2  -4  451.51   29.95
   3   2  -4  475.35   30.07
  -2  -2   4   16.14    1.79
   2  -2  -4   15.65    1.86
   2  -2  -4   16.02    1.59
  -2  -2   4   16.15    1.63
   2   2  -4   14.73    1.60
  -2   2   4   14.76    1.89
  -2   2   4   14.47    1.38
   2   2  -4   16.96    1.94
  -1  -2   4  154.26   10.41
   1  -2  -4  153.67   10.46
  -1  -2   4  155.34   10.27
   1  -2  -4  159.49   10.24
   1  -2  -4  170.01   10.50
  -1   2   4  156.57   10.47
   1   2  -4  155.00   10.45
  -1   2   4  156.40   10.21
   0  -2  -4   -0.25    0.76
   0  -2  -4   -0.10    0.89
   0  -2   4   -0.07    0.82
   0  -2  -4    0.03    0.61
   0  -2   4   -0.05    0.63
   0   2  -4    0.31    0.82
   0   2   4    0.43    0.60
   0   2  -4    0.14    0.72
   1  -2   4   83.39    5.88
  -1  -2  -4   86.13    5.98
  -1  -2  -4   94.87    6.03
  -1  -2  -4   83.53    5.85
   1  -2   4   91.36    6.02
  -1  -2  -4   91.51    6.12
   1   2   4   89.56    5.96
  -1   2  -4   83.46    5.93
  -1   2  -4   88.25    6.05
  -2  -2  -4   37.59    2.76
  -2  -2  -4   35.67    2.96
   2  -2   4   34.36    2.78
  -2  -2  -4   41.46    3.08
  -2  -2  -4   36.59    2.81
   2  -2   4   35.24    2.91
  -2   2  -4   35.77    2.92
   2   2   4   36.05    2.73
   2   2   4   39.75    2.92
  -2   2  -4   33.88    2.89
   3  -2   4  471.82   29.96
  -3  -2  -4  463.82   29.87
  -3  -2  -4  469.96   30.06
  -3  -2  -4  463.07   30.09
   3  -2   4  473.46   29.99
   3   2   4  466.47   30.04
  -3   2  -4  465.41   29.96
  -3   2  -4  468.17   30.07
   3   2   4  460.40   29.92
  -4  -2  -4   59.64    4.26
   4  -2   4   61.55    4.55
  -4  -2  -4   65.38    4.73
   4  -2   4   60.05    4.52
  -4  -2  -4   62.66    4.68
   4   2   4   62.77    4.48
  -4   2  -4   61.29    4.45
  -4   2  -4   65.33    4.73
   5  -2   4  146.21    9.82
  -5  -2  -4  144.49    9.94
   5  -2   4  148.19    9.78
  -5  -2  -4  139.86    9.95
  -5   2  -4  139.74    9.98
   5   2   4  154.67    9.82
  -5   2  -4  142.52    9.63
  -6  -2  -4   -0.80    1.21
   6  -2   4   -0.30    0.95
   6  -2   4    0.58    1.06
  -6  -2  -4   -0.52    1.07
   6   2   4    1.32    1.11
  -6   2  -4    0.25    0.79
  -6   2  -4    2.93    1.42
  -7  -2  -4    5.14    1.62
   7  -2   4    5.20    1.40
   7  -2   4    4.86    1.52
  -7  -2  -4    2.97    1.39
  -7   2  -4    5.35    1.09
  -7   2  -4    1.86    1.46
   7   2   4    5.08    1.54
   8  -2   4    8.98    1.67
   8  -2   4    9.99    2.04
  -8  -2  -4    5.87    1.78
  -8  -2  -4    5.87    1.76
   8   2   4    4.86    1.69
  -8   2  -4    6.66    1.91
  -8   2  -4    8.48    1.18
  -9  -2  -4   15.00    2.40
   9  -2   4   15.27    2.56
   9  -2   4   12.38    2.17
  -9  -2  -4   15.95    2.62
   9   2   4   13.81    2.42
  -9   2  -4   10.64    2.49
  10  -2   4   29.59    3.33
  10  -2   4   28.08    3.52
 -10  -2  -4   23.16    3.32
 -10  -2  -4   28.42    3.58
  10   2   4   28.02    3.49
 -10   2  -4   33.11    4.00
 -11  -2  -4    8.60    2.24
  11  -2   4   12.27    2.26
  11  -2   4    6.97    2.45
 -11  -2  -4   12.12    2.60
  11   2   4    8.67    2.48
 -11   2  -4   10.07    2.54
  11   2   4    8.10    2.14
 -12  -2  -4    6.22    2.47
  12  -2   4    2.78    1.79
 -12  -2  -4    3.95    2.11
  12  -2   4    3.64    2.50
  12   2   4    4.32    2.06
  12   2   4    3.71    1.91
 -12   2  -4    3.37    2.21
  13  -2   4    1.12    1.79
 -13  -2  -4    0.72    1.98
 -13  -2  -4    0.75    2.01
  13  -2   4    1.39    2.55
 -13   2  -4   -4.07    1.83
  13   2   4    0.69    1.83
  13   2   4   -0.11    2.14
 -14  -2  -4   -0.42    2.25
 -14  -2  -4   -1.10    2.18
  14  -2   4    0.20    2.38
  14  -2   4    1.09    1.85
 -14   2  -4   -2.70    2.34
  14   2   4   -2.57    2.12
  14   2   4   -0.29    1.87
  15  -3  -4    6.71    2.73
 -15  -3   4    5.49    2.58
 -15   3   4    8.39    3.23
  15   3  -4    9.40    2.83
  14  -3  -4    0.87    2.09
 -14  -3   4   -3.04    1.92
 -14  -3   4    1.33    1.91
 -14   3   4    1.59    2.66
  14   3  -4    0.38    2.19
 -13  -3   4    2.55    2.14
  13  -3  -4    3.15    2.17
 -13  -3   4    3.12    1.96
  13   3  -4    3.49    2.25
 -13   3   4    5.67    2.61
  12  -3  -4    1.37    1.84
 -12  -3   4    3.12    1.69
  12  -3  -4    2.54    2.05
 -12  -3   4    2.98    2.05
 -12   3   4    3.89    2.18
  12   3  -4    2.66    2.19
 -11  -3   4    4.92    1.97
 -11  -3   4    6.29    1.98
  11  -3  -4    6.51    1.78
  11  -3  -4    2.68    1.75
  11   3  -4    3.48    1.91
 -11   3   4   -0.51    2.11
 -10  -3   4    2.35    1.71
  10  -3  -4    2.83    1.52
  10  -3  -4   -0.28    1.33
 -10  -3   4   -0.04    1.42
  10   3  -4    0.73    1.54
 -10   3   4   -0.24    1.69
  10   3  -4    0.39    1.17
   9  -3  -4    1.86    1.64
  -9  -3   4    4.17    1.68
  -9  -3   4    5.26    1.62
   9  -3  -4    2.58    1.50
   9   3  -4    5.80    1.78
   9   3  -4    4.20    1.34
  -9   3   4    2.34    1.69
   8  -3  -4   42.94    3.43
   8  -3  -4   34.29    3.68
  -8  -3   4   38.12    3.24
  -8  -3   4   34.07    3.60
  -8   3   4   34.58    3.85
   8   3  -4   34.49    3.09
   8   3  -4   36.11    3.67
  -7  -3   4   26.28    3.02
   7  -3  -4   29.45    2.89
  -7  -3   4   22.64    2.51
   7  -3  -4   23.65    2.87
   7   3  -4   25.81    2.63
  -7   3   4   24.86    3.08
   7   3  -4   28.61    2.98
  -6  -3   4   79.13    5.58
   6  -3  -4   71.59    5.50
  -6  -3   4   70.24    5.19
   6  -3  -4   72.28    5.50
   6   3  -4   74.71    5.38
   6   3  -4   76.31    5.53
  -6   3   4   76.30    5.69
   5  -3  -4    8.72    1.66
   5  -3  -4    7.16    1.47
  -5  -3   4    8.32    1.56
   5   3  -4    8.57    1.49
   5   3  -4    9.58    1.61
  -5   3   4    8.47    1.78
   4  -3  -4   77.25    5.59
  -4  -3   4   72.93    5.49
   4  -3  -4   79.24    5.45
  -4  -3   4   71.52    5.43
   4   3  -4   75.69    5.48
   4   3  -4   78.89    5.48
  -4   3   4   76.09    5.61
   3  -3  -4  159.49   10.55
  -3  -3   4  160.72   10.59
   3  -3  -4  161.01   10.74
  -3  -3   4  159.06   10.65
   3   3  -4  161.81   10.64
  -3   3   4  158.88   10.72
   3   3  -4  151.40   10.56
   2  -3  -4   62.44    4.70
  -2  -3   4   67.56    4.82
  -2  -3   4   68.37    4.76
   2  -3  -4   66.67    4.91
   2   3  -4   65.08    4.81
  -2   3   4   68.31    4.88
   1  -3  -4   38.35    3.05
  -1  -3   4   22.94    2.18
   1  -3  -4   24.41    2.15
   1  -3  -4   25.41    2.50
  -1  -3   4   30.09    2.56
  -1   3   4   19.47    1.91
  -1   3   4   25.09    2.52
   1   3  -4   32.29    2.80
   0  -3  -4  118.21    8.23
   0  -3   4  121.38    8.26
   0  -3  -4  132.08    8.44
   0  -3   4  121.44    8.33
   0  -3  -4  124.18    8.42
   0  -3  -4  122.77    8.20
   0   3   4  120.37    8.16
   0   3  -4  126.97    8.43
   0   3   4  127.63    8.42
  -1  -3  -4  287.87   18.17
  -1  -3  -4  286.42   18.21
   1  -3   4  277.20   18.10
   1  -3   4  273.47   18.08
  -1  -3  -4  280.33   18.07
  -1  -3  -4  273.07   18.07
  -1   3  -4  280.73   18.21
  -1   3  -4  274.64   18.00
  -2  -3  -4   13.56    1.78
   2  -3   4   11.02    1.61
  -2  -3  -4   13.44    1.66
   2  -3   4   13.41    1.69
  -2  -3  -4   12.87    1.68
  -2  -3  -4    8.65    1.40
  -2   3  -4   13.11    1.77
   2   3   4    9.90    1.46
  -2   3  -4   14.03    1.66
   3  -3   4    3.93    1.10
  -3  -3  -4    2.16    1.18
  -3  -3  -4    4.88    1.34
   3  -3   4    4.69    1.15
  -3  -3  -4    3.70    1.06
  -3  -3  -4    2.49    0.95
   3   3   4    2.15    0.91
  -3   3  -4    2.60    1.09
  -3   3  -4    3.64    1.19
  -4  -3  -4   34.05    3.01
   4  -3   4   34.19    2.89
  -4  -3  -4   32.60    3.00
   4  -3   4   35.23    2.83
  -4  -3  -4   30.02    2.57
   4   3   4   36.46    2.82
  -4   3  -4   30.01    2.80
  -4   3  -4   30.60    2.95
  -5  -3  -4    2.78    0.83
  -5  -3  -4    1.92    1.29
   5  -3   4    4.79    1.27
  -5  -3  -4    3.05    1.29
   5  -3   4    1.73    1.15
   5   3   4    2.43    0.83
  -5   3  -4    4.06    1.19
   5   3   4    2.10    1.15
  -5   3  -4    3.06    1.31
  -6  -3  -4   16.48    2.26
  -6  -3  -4   15.39    2.20
   6  -3   4   15.86    1.93
   6  -3   4   16.97    2.15
   6   3   4    8.52    1.19
  -6   3  -4   13.47    2.12
  -6   3  -4   14.33    1.77
   6   3   4   16.09    2.10
   7  -3   4   34.52    3.26
   7  -3   4   41.20    3.95
  -7  -3  -4   40.94    3.71
  -7  -3  -4   34.79    3.78
  -7   3  -4   39.31    3.16
  -7   3  -4   36.56    3.94
   7   3   4   40.15    3.47
  -8  -3  -4   46.90    4.22
  -8  -3  -4   41.17    4.41
   8  -3   4   46.81    3.83
   8  -3   4   48.29    4.15
  -8   3  -4   39.44    4.45
   8   3   4   42.09    4.01
  -8   3  -4   53.35    3.69
  -9  -3  -4   -0.07    1.49
   9  -3   4    0.70    1.21
   9  -3   4    0.44    1.51
  -9  -3  -4   -1.17    1.48
  -9   3  -4    0.07    1.67
   9   3   4    4.51    1.81
 -10  -3  -4   -1.32    1.51
  10  -3   4    0.16    1.42
 -10  -3  -4    0.69    1.63
  10  -3   4    0.05    1.64
 -10   3  -4   -3.75    1.50
  10   3   4    1.72    1.73
  11  -3   4   23.79    2.93
 -11  -3  -4   21.48    3.37
  11  -3   4   20.93    3.13
 -11  -3  -4   19.13    3.12
  11   3   4   21.40    3.22
 -11   3  -4   19.36    3.30
  12  -3   4   -0.33    1.56
 -12  -3  -4   -0.77    1.86
 -12  -3  -4    3.47    2.32
  12  -3   4   -1.50    1.74
 -12   3  -4   -0.23    1.98
  12   3   4    1.20    1.87
 -13  -3  -4    9.99    2.92
  13  -3   4    7.63    2.63
 -13  -3  -4    6.93    2.43
  13   3   4    3.41    2.27
  13   3   4    5.42    2.33
 -13   3  -4   14.76    3.16
 -14  -3  -4   34.79    4.47
  14  -3   4   31.82    4.38
 -14  -3  -4   34.48    4.42
 -14   3  -4   28.02    4.46
  14   3   4   29.14    4.06
  14   3   4   28.59    4.17
  14  -4  -4   10.64    3.16
 -14  -4   4   22.11    3.62
 -14   4   4   13.85    3.52
  14   4  -4   15.28    3.34
  13  -4  -4    4.06    2.24
 -13  -4   4   -2.95    2.09
 -13   4   4    2.72    2.31
  13   4  -4    1.90    2.24
 -12  -4   4    0.45    2.12
  12  -4  -4    2.03    1.56
  12  -4  -4    0.00    1.89
  12   4  -4   -0.34    1.89
 -12   4   4   -1.19    2.27
 -11  -4   4   19.42    3.01
 -11  -4   4   19.08    2.60
  11  -4  -4   19.46    2.68
  11  -4  -4   13.13    2.81
  11   4  -4   12.68    2.60
 -11   4   4   16.88    3.32
 -10  -4   4   86.72    6.69
  10  -4  -4   85.17    6.38
  10  -4  -4   74.98    6.58
 -10  -4   4   79.00    6.16
  10   4  -4   89.35    6.11
  10   4  -4   78.64    6.58
 -10   4   4   81.44    6.85
  -9  -4   4    9.95    1.73
   9  -4  -4   14.29    2.39
  -9  -4   4    8.21    2.01
   9  -4  -4   10.01    1.98
  -9   4   4    6.91    2.11
   9   4  -4    8.44    2.07
   9   4  -4    8.50    1.66
   8  -4  -4   48.05    4.15
   8  -4  -4   49.35    4.26
  -8  -4   4   51.10    4.31
   8   4  -4   45.73    4.24
   8   4  -4   51.34    4.00
  -8   4   4   47.21    4.50
  -7  -4   4    2.33    1.38
   7  -4  -4   -1.21    1.09
   7  -4  -4    1.17    1.21
   7   4  -4   -0.27    0.97
   7   4  -4   -1.07    1.07
  -7   4   4   -0.77    1.33
   6  -4  -4   24.11    2.72
  -6  -4   4   18.15    2.59
   6  -4  -4   27.75    2.94
   6   4  -4   23.54    2.61
   6   4  -4   22.39    2.73
  -6   4   4   22.61    2.79
   5  -4  -4    7.56    1.52
  -5  -4   4    6.46    1.58
  -5  -4   4    4.21    1.48
   5  -4  -4    6.83    1.60
  -5   4   4    5.87    1.64
   5   4  -4    5.91    1.33
   5   4  -4    5.22    1.45
  -4  -4   4   71.00    5.44
  -4  -4   4   78.54    5.49
   4  -4  -4   74.30    5.52
   4  -4  -4   76.37    5.39
   4   4  -4   68.22    5.39
   4   4  -4   73.62    5.41
  -4   4   4   70.47    5.51
   3  -4  -4    2.87    1.24
  -3  -4   4    2.97    1.17
  -3  -4   4    0.64    0.92
   3  -4  -4    0.94    1.03
   3   4  -4    1.52    1.16
  -3   4   4    3.19    1.29
  -2  -4   4  223.76   15.92
   2  -4  -4  242.57   16.08
   2  -4  -4  242.55   15.93
  -2  -4   4  245.03   15.98
  -2   4   4  250.91   16.05
   2   4  -4  252.48   16.06
  -1  -4   4    1.95    1.04
   1  -4  -4    3.73    1.26
   1  -4  -4    1.23    0.79
  -1  -4   4    2.51    1.06
   1  -4  -4    1.76    0.99
  -1   4   4    2.40    1.15
   1   4  -4    2.76    1.21
  -1   4   4    3.57    0.83
   0  -4  -4   13.38    1.89
   0  -4   4   10.08    1.55
   0  -4  -4   13.37    1.52
   0  -4  -4   11.13    1.66
   0  -4   4   10.52    1.58
   0  -4  -4    8.78    1.47
   0   4  -4    8.15    1.60
   0   4   4   11.23    1.70
   1  -4   4    8.07    1.43
   1  -4   4    9.12    1.49
  -1  -4  -4    7.77    1.41
  -1  -4  -4    5.75    1.38
  -1  -4  -4    8.10    1.50
  -1  -4  -4    9.82    1.45
  -1   4  -4    7.33    1.25
  -1   4  -4   12.57    1.92
  -2  -4  -4   52.38    4.15
  -2  -4  -4   54.31    4.17
  -2  -4  -4   55.91    4.18
   2  -4   4   52.09    4.17
   2  -4   4   52.76    4.07
  -2  -4  -4   57.17    4.25
  -2   4  -4   55.31    4.08
  -2   4  -4   59.94    4.35
  -3  -4  -4  148.54    9.90
  -3  -4  -4  139.95    9.89
   3  -4   4  144.93    9.75
  -3  -4  -4  148.42    9.80
   3  -4   4  146.72    9.92
  -3  -4  -4  140.40    9.87
  -3   4  -4  146.47    9.97
  -3   4  -4  153.40    9.89
   3   4   4  141.60    9.84
  -4  -4  -4  361.01   23.98
  -4  -4  -4  367.36   24.18
   4  -4   4  369.36   24.20
   4  -4   4  367.32   24.02
  -4  -4  -4  375.61   24.23
  -4  -4  -4  357.58   24.15
  -4   4  -4  376.49   24.23
   4   4   4  395.15   24.03
   4   4   4  375.45   24.17
  -4   4  -4  368.31   24.20
  -5  -4  -4    2.96    0.96
  -5  -4  -4    4.48    1.46
   5  -4   4    3.35    1.17
  -5  -4  -4    2.87    1.47
   5  -4   4    5.10    1.44
   5   4   4    3.40    0.98
  -5   4  -4    4.61    1.34
  -5   4  -4    2.26    1.29
   5   4   4    4.89    1.36
   6  -4   4    0.88    1.25
   6  -4   4    1.38    1.11
  -6  -4  -4    1.62    1.40
  -6  -4  -4    0.07    1.31
  -6   4  -4   -0.30    1.17
  -6   4  -4   -0.06    1.00
   6   4   4   -1.29    1.10
   6   4   4    1.62    0.84
  -7  -4  -4    0.56    1.40
  -7  -4  -4   -0.16    1.39
   7  -4   4   -0.60    1.06
   7  -4   4   -1.31    1.13
   7   4   4    0.47    0.78
   7   4   4    0.44    1.15
  -7   4  -4   -1.63    1.00
  -7   4  -4    2.09    1.52
   8  -4   4    4.67    1.73
  -8  -4  -4    3.04    1.59
  -8  -4  -4    4.26    1.71
   8  -4   4    3.90    1.45
  -8   4  -4    2.00    1.58
  -8   4  -4    2.75    1.40
   8   4   4    2.77    1.52
   9  -4   4    6.81    1.54
   9  -4   4    6.09    1.91
  -9  -4  -4   10.70    2.29
  -9  -4  -4   10.88    2.37
  -9   4  -4    7.33    1.74
   9   4   4    6.00    1.95
  -9   4  -4   10.43    2.30
  10  -4   4   14.99    2.65
  10  -4   4   23.20    2.64
 -10  -4  -4   20.33    3.07
 -10  -4  -4   22.13    3.10
  10   4   4    9.85    2.58
 -10   4  -4   15.72    2.97
  11  -4   4    3.94    1.94
  11  -4   4    0.59    2.37
 -11  -4  -4    2.27    2.10
 -11  -4  -4    1.77    1.89
 -11   4  -4    0.65    1.98
  11   4   4    2.81    2.05
 -12  -4  -4   -3.04    2.02
  12  -4   4   -0.40    1.87
 -12  -4  -4   -0.03    1.92
  12   4   4   -0.65    2.20
 -12   4  -4    1.10    2.18
  13  -4   4    4.65    2.50
 -13  -4  -4   -2.92    2.01
 -13  -4  -4    5.22    2.65
  13   4   4   -0.56    2.30
 -13   4  -4    3.24    2.56
 -14  -5   4   16.67    3.55
  14  -5  -4    6.03    2.65
 -14   5   4    9.83    3.27
  14   5  -4   12.87    3.34
  13  -5  -4    1.81    2.00
 -13  -5   4    0.66    2.49
 -13   5   4    0.50    2.21
  13   5  -4    1.01    2.33
 -12  -5   4    8.20    2.85
  12  -5  -4   17.48    2.74
  12  -5  -4   11.08    2.76
 -12   5   4   11.93    2.37
  12   5  -4   13.83    3.08
 -12   5   4   14.10    3.31
  11  -5  -4   -0.42    1.74
 -11  -5   4    2.40    1.78
  11  -5  -4    1.70    1.59
 -11   5   4   -2.20    2.07
  11   5  -4    0.38    1.76
 -11   5   4    2.55    1.69
 -10  -5   4   -0.62    1.48
  10  -5  -4    0.18    1.40
  10  -5  -4    0.67    1.61
 -10   5   4    0.80    1.96
  10   5  -4   -0.57    1.54
  10   5  -4    1.29    1.37
  -9  -5   4    2.05    1.72
   9  -5  -4    2.78    1.68
   9  -5  -4    3.83    1.74
   9   5  -4    2.67    1.38
   9   5  -4    2.97    1.74
  -9   5   4    1.77    1.92
   8  -5  -4    7.80    1.96
  -8  -5   4    9.76    2.00
   8  -5  -4   10.88    2.17
   8   5  -4    8.88    2.13
  -8   5   4    8.18    2.23
   8   5  -4   11.41    1.91
  -7  -5   4   18.51    2.61
   7  -5  -4   16.60    2.51
   7  -5  -4   15.22    2.43
  -7   5   4   19.72    2.88
   7   5  -4   16.41    2.30
   7   5  -4   10.65    2.18
  -6  -5   4   12.71    2.24
   6  -5  -4   13.50    2.21
   6  -5  -4   15.60    2.34
  -6  -5   4   12.83    2.23
   6   5  -4   15.25    2.18
  -6   5   4   14.28    2.35
   6   5  -4   13.00    2.17
  -5  -5   4    3.81    1.44
   5  -5  -4    2.02    1.27
  -5  -5   4    5.08    1.54
   5  -5  -4    3.01    1.39
   5   5  -4    3.26    1.43
   5   5  -4    3.69    1.35
  -5   5   4    2.57    1.48
  -4  -5   4    0.67    1.09
   4  -5  -4   -2.62    0.99
  -4  -5   4    0.68    1.15
   4  -5  -4   -1.16    1.00
   4   5  -4    0.79    1.06
  -4   5   4   -0.23    1.42
   4   5  -4    0.20    1.16
   3  -5  -4   10.76    1.97
  -3  -5   4   11.97    1.98
  -3  -5   4   10.74    1.82
   3  -5  -4   11.02    1.77
   3   5  -4   12.53    1.96
  -3   5   4   11.27    1.92
   2  -5  -4   37.14    3.32
  -2  -5   4   37.68    3.18
  -2  -5   4   32.68    3.09
   2  -5  -4   37.56    3.15
   2   5  -4   33.36    3.22
  -2   5   4   38.15    3.22
  -1  -5   4    2.73    1.19
  -1  -5   4    2.53    1.14
   1  -5  -4    2.71    1.28
   1  -5  -4    0.94    1.01
   1  -5  -4    1.79    0.85
   1   5  -4    1.65    1.15
  -1   5   4    1.53    1.04
   0  -5   4    2.61    1.10
   0  -5  -4    1.31    1.07
   0  -5  -4    0.14    0.86
   0  -5   4   -1.45    0.87
   0  -5  -4    0.40    1.09
   0   5   4    0.97    0.99
   0   5  -4    1.81    1.21
   1  -5   4   28.67    2.87
  -1  -5  -4   23.43    2.65
  -1  -5  -4   27.84    2.90
  -1  -5  -4   28.76    2.67
   1  -5   4   22.73    2.54
  -1  -5  -4   25.14    2.72
  -1   5  -4   27.05    3.10
   1   5   4   26.72    2.71
   2  -5   4    0.61    1.00
  -2  -5  -4    1.06    1.02
  -2  -5  -4    2.05    1.11
  -2  -5  -4   -0.81    0.98
   2  -5   4    0.24    0.89
  -2  -5  -4   -0.19    0.97
  -2   5  -4    1.22    1.08
  -2   5  -4    0.34    0.82
   2   5   4   -0.08    0.85
  -3  -5  -4    2.91    1.28
  -3  -5  -4    2.07    1.26
  -3  -5  -4    3.61    1.27
   3  -5   4    2.13    1.26
  -3  -5  -4    1.93    1.15
   3  -5   4    4.98    1.15
  -3   5  -4    2.63    1.24
   3   5   4    1.89    1.20
   3   5   4    3.65    1.18
  -3   5  -4    3.50    1.20
  -4  -5  -4   17.08    2.15
  -4  -5  -4   14.63    2.15
  -4  -5  -4   13.15    2.07
   4  -5   4    9.22    1.89
  -4  -5  -4   13.20    1.87
   4  -5   4   15.56    1.88
  -4   5  -4   12.85    2.02
   4   5   4   15.42    2.12
   4   5   4   12.14    1.80
  -4   5  -4   15.35    2.17
  -5  -5  -4    8.36    1.93
  -5  -5  -4   14.90    2.06
   5  -5   4   16.70    2.29
  -5  -5  -4    9.66    1.54
   5  -5   4   14.30    1.82
  -5  -5  -4   14.11    2.12
   5   5   4   11.77    1.63
  -5   5  -4   13.68    2.09
  -5   5  -4   13.32    2.11
   5   5   4   12.09    1.97
  -6  -5  -4    1.93    1.46
   6  -5   4    0.97    1.30
   6  -5   4    1.84    1.05
  -6  -5  -4    2.54    1.49
   6   5   4    1.13    1.25
   6   5   4    0.44    0.92
  -6   5  -4    0.54    1.32
  -6   5  -4    4.01    1.33
  -7  -5  -4   14.83    2.41
   7  -5   4    6.94    2.00
  -7  -5  -4   10.26    2.21
   7  -5   4   12.80    1.82
   7   5   4   14.70    1.71
  -7   5  -4   14.14    2.42
   7   5   4    9.12    2.14
  -7   5  -4   10.80    2.02
  -8  -5  -4   15.32    2.44
   8  -5   4   15.66    2.01
   8  -5   4    9.18    2.17
  -8  -5  -4    8.31    2.15
  -8   5  -4   10.26    2.38
   8   5   4    9.25    2.13
  -8   5  -4   11.06    2.06
  -9  -5  -4    2.10    1.83
   9  -5   4   -0.07    1.18
  -9  -5  -4   -1.91    1.51
   9  -5   4    0.34    1.57
  -9   5  -4   -1.97    1.59
  -9   5  -4    0.46    1.33
   9   5   4   -0.94    1.38
 -10  -5  -4   -1.11    1.82
 -10  -5  -4    0.09    1.88
  10  -5   4   -1.84    1.68
 -10   5  -4    0.70    1.97
  10   5   4   -1.80    1.67
 -11  -5  -4   -0.37    1.94
  11  -5   4   -0.40    1.87
 -11  -5  -4    0.35    1.84
 -11   5  -4    0.91    2.10
  11   5   4    1.02    1.99
  12  -5   4    9.87    2.59
 -12  -5  -4    8.16    2.62
 -12  -5  -4    7.85    2.55
  12   5   4    9.33    2.78
 -12   5  -4    2.76    2.40
 -13  -5  -4    3.22    2.50
 -13  -5  -4    1.07    2.28
  13  -5   4    0.31    2.13
  13   5   4   -2.73    2.09
 -13   5  -4   -3.29    2.09
  13  -6  -4    3.63    2.20
 -13  -6   4   -0.80    2.25
  13   6  -4    0.72    2.30
 -13   6   4    3.11    2.58
  12  -6  -4    3.82    2.16
 -12  -6   4    2.40    2.46
  12  -6  -4    3.92    2.18
 -12   6   4    3.36    2.93
  12   6  -4    0.54    2.19
 -12   6   4    6.67    2.20
  11  -6  -4    2.67    1.81
 -11  -6   4    8.47    2.52
  11  -6  -4    4.55    2.24
 -11   6   4    0.64    2.42
  11   6  -4    3.24    2.04
 -11   6   4    4.59    1.90
  10  -6  -4   11.26    2.39
  10  -6  -4    9.84    2.39
 -10  -6   4    9.83    2.38
 -10   6   4    9.10    2.21
  10   6  -4    8.79    2.47
 -10   6   4   12.57    2.80
  10   6  -4   12.37    2.30
  -9  -6   4   14.68    2.86
   9  -6  -4   16.74    2.64
   9  -6  -4   13.58    2.49
   9   6  -4   15.85    2.42
  -9   6   4   13.69    2.49
   9   6  -4   15.03    2.83
  -9   6   4   10.89    2.73
  -8  -6   4    8.08    2.13
   8  -6  -4    8.58    2.06
   8  -6  -4   10.06    2.15
   8   6  -4   13.82    2.61
  -8   6   4    6.46    2.16
   8   6  -4    9.12    1.97
  -8   6   4    9.39    2.10
  -7  -6   4   -0.61    1.31
   7  -6  -4    1.24    1.33
   7  -6  -4   -2.00    1.20
  -7   6   4    2.97    1.75
   7   6  -4   -1.26    1.22
   7   6  -4    2.77    1.43
  -6  -6   4   15.49    2.55
  -6  -6   4   11.30    2.19
   6  -6  -4    8.68    1.96
   6  -6  -4   20.35    2.72
   6   6  -4   11.93    2.18
   6   6  -4   10.01    2.13
  -6   6   4   13.36    2.43
  -5  -6   4    0.64    1.28
  -5  -6   4    0.90    1.48
   5  -6  -4    2.69    1.47
   5  -6  -4    1.58    1.48
  -5   6   4    2.66    1.57
   5   6  -4    3.53    1.67
   5   6  -4    3.68    1.43
  -4  -6   4   28.72    3.36
  -4  -6   4   34.05    3.62
   4  -6  -4   32.13    3.64
   4  -6  -4   28.89    3.36
   4   6  -4   35.55    3.63
  -4   6   4   33.40    3.57
   3  -6  -4   38.95    3.53
   3  -6  -4   45.23    4.29
  -3  -6   4   40.82    3.58
  -3  -6   4   39.81    3.49
  -3   6   4   36.37    3.51
   3   6  -4   37.80    3.57
   2  -6  -4   41.03    3.80
  -2  -6   4   39.25    3.68
  -2  -6   4   34.33    3.62
   2  -6  -4   35.08    3.74
  -2   6   4   31.78    3.67
   2   6  -4   44.74    4.13
  -2   6   4   32.82    3.23
  -1  -6   4   12.66    2.06
   1  -6  -4   16.89    1.76
  -1  -6   4   12.47    2.16
   1  -6  -4   16.21    2.26
   1  -6  -4   13.01    2.21
  -1   6   4   18.73    2.30
   1   6  -4   15.40    2.40
  -1   6   4   16.26    2.34
   0  -6  -4   45.47    3.47
   0  -6   4   41.62    3.75
   0  -6   4   46.44    3.70
   0  -6  -4   44.86    3.78
   0  -6  -4   44.45    3.88
   0   6   4   45.12    3.87
   0   6   4   48.10    3.70
   0   6  -4   39.99    3.85
   1  -6   4   44.28    3.60
  -1  -6  -4   39.73    3.69
   1  -6   4   45.60    3.83
  -1  -6  -4   46.55    3.91
  -1  -6  -4   42.84    3.57
  -1  -6  -4   44.47    3.69
  -1   6  -4   47.28    3.96
   1   6   4   43.82    3.85
   1   6   4   48.12    3.69
  -2  -6  -4  138.17    9.97
  -2  -6  -4  152.19   10.19
   2  -6   4  146.58   10.18
  -2  -6  -4  148.81   10.18
  -2  -6  -4  152.41   10.06
   2  -6   4  149.47    9.91
   2   6   4  142.59    9.99
  -2   6  -4  137.79   10.23
   2   6   4  138.96   10.11
  -2   6  -4  154.85    9.88
   3  -6   4    0.18    1.03
  -3  -6  -4    1.20    1.12
  -3  -6  -4    1.02    1.15
  -3  -6  -4    2.29    1.25
   3  -6   4    2.01    1.32
  -3  -6  -4   -0.25    1.24
  -3   6  -4    1.49    1.15
  -3   6  -4    0.27    1.00
   3   6   4    1.76    1.08
   4  -6   4   -2.14    0.77
  -4  -6  -4    0.42    1.06
  -4  -6  -4   -0.13    1.21
   4  -6   4    0.79    1.27
  -4  -6  -4    0.91    1.27
  -4  -6  -4    0.89    1.15
   4   6   4   -0.35    0.97
   4   6   4    1.37    1.22
  -4   6  -4   -2.07    1.10
  -4   6  -4   -1.00    1.08
  -5  -6  -4   16.40    2.16
  -5  -6  -4   11.89    2.27
   5  -6   4    8.56    2.06
  -5  -6  -4   18.18    2.47
   5  -6   4   15.76    1.86
  -5   6  -4   16.65    2.45
  -5   6  -4   16.21    2.43
   5   6   4   14.29    2.31
   5   6   4   12.51    1.98
   6  -6   4    3.44    1.52
  -6  -6  -4    0.51    1.44
   6  -6   4    1.69    1.10
  -6  -6  -4    3.26    1.56
  -6   6  -4    1.32    1.38
   6   6   4    1.79    1.21
  -6   6  -4    1.49    1.61
   6   6   4    0.94    1.44
  -7  -6  -4    3.71    1.89
   7  -6   4    2.18    1.54
   7  -6   4    3.26    1.22
  -7  -6  -4    6.95    1.88
   7   6   4    2.14    1.62
  -7   6  -4    1.74    1.74
   7   6   4    3.07    1.27
  -7   6  -4    1.88    1.49
   8  -6   4    1.49    1.60
  -8  -6  -4    2.20    1.87
  -8  -6  -4    1.34    1.65
   8   6   4   -0.52    1.72
  -8   6  -4    2.75    1.51
  -8   6  -4    3.89    1.82
  -9  -6  -4    1.00    1.89
  -9  -6  -4   -1.10    1.72
   9  -6   4    0.25    1.68
  -9   6  -4   -0.02    1.82
   9   6   4   -1.12    1.70
  -9   6  -4   -0.11    1.44
 -10  -6  -4   16.51    3.25
  10  -6   4   17.32    3.18
 -10  -6  -4   28.95    3.57
  10   6   4   20.63    3.28
 -10   6  -4   21.14    3.63
 -11  -6  -4    2.12    2.20
 -11  -6  -4    0.92    2.06
  11  -6   4    1.14    1.88
  11   6   4    1.12    2.05
 -11   6  -4    2.36    2.25
 -12  -6  -4    3.58    2.26
  12  -6   4    4.66    2.40
  12   6   4    3.65    2.39
 -12   6  -4    1.28    2.28
  12  -7  -4    5.20    2.51
 -12  -7   4    8.07    3.07
  12  -7  -4    7.70    2.41
 -12   7   4    7.17    3.24
 -12   7   4    5.59    2.16
  12   7  -4    6.58    2.68
 -11  -7   4   15.17    3.18
  11  -7  -4   22.97    3.46
  11  -7  -4   15.07    3.11
  11   7  -4   19.43    3.42
 -11   7   4   26.35    3.45
 -11   7   4   23.49    4.11
  10  -7  -4    5.75    2.20
  10  -7  -4    4.17    2.09
 -10  -7   4    6.19    2.38
 -10   7   4    2.81    1.96
 -10   7   4   -2.65    1.96
  10   7  -4    3.36    2.35
  -9  -7   4    7.21    2.38
   9  -7  -4    4.83    2.05
   9  -7  -4    6.43    2.23
   9   7  -4    7.61    2.38
  -9   7   4    4.82    2.05
   9   7  -4    6.36    2.00
  -9   7   4    5.74    2.29
  -8  -7   4   15.55    2.97
   8  -7  -4   20.40    3.10
   8  -7  -4   17.51    3.02
   8   7  -4   19.71    3.14
  -8   7   4   20.28    3.24
   8   7  -4   22.16    2.94
  -8   7   4   22.23    3.12
   7  -7  -4   -0.01    1.43
  -7  -7   4   -1.50    1.27
  -7  -7   4    2.42    1.88
   7  -7  -4    0.17    1.46
   7   7  -4    1.54    1.53
  -7   7   4   -0.79    1.50
  -7   7   4    2.10    1.86
   7   7  -4   -1.99    1.43
   6  -7  -4    0.39    1.45
  -6  -7   4    0.64    1.50
  -6  -7   4   -0.87    1.42
   6  -7  -4   -0.95    1.37
   6   7  -4   -0.99    1.41
  -6   7   4   -0.90    1.32
   6   7  -4    1.56    1.46
  -6   7   4   -1.35    1.50
  -5  -7   4   11.21    2.31
  -5  -7   4   10.36    2.20
   5  -7  -4   10.37    2.35
   5  -7  -4   11.53    2.32
   5   7  -4    7.81    1.96
   5   7  -4    9.45    2.15
  -5   7   4    7.04    1.94
  -5   7   4   10.07    2.19
  -4  -7   4   47.57    4.65
   4  -7  -4   51.34    4.79
   4  -7  -4   44.82    4.72
  -4  -7   4   45.39    4.13
  -4   7   4   46.16    4.16
  -4   7   4   38.37    4.37
   4   7  -4   45.63    4.14
   3  -7  -4    4.37    1.75
  -3  -7   4    2.57    1.50
  -3  -7   4    5.26    1.59
   3  -7  -4    2.79    1.59
  -3   7   4    3.48    1.63
  -3   7   4    5.78    1.70
   3   7  -4    3.77    1.55
  -2  -7   4   21.54    2.79
   2  -7  -4   16.08    2.47
  -2  -7   4   17.79    2.55
   2  -7  -4   14.94    2.70
  -2   7   4   17.70    2.67
   2   7  -4   15.09    2.50
  -2   7   4   23.98    2.66
   1  -7  -4   10.36    2.33
  -1  -7   4   11.52    1.95
  -1  -7   4    8.35    1.88
   1  -7  -4   13.01    1.66
   1  -7  -4   13.08    2.23
  -1   7   4   10.41    2.21
   1   7  -4   12.73    2.41
  -1   7   4   10.89    1.95
   0  -7   4   36.18    3.38
   0  -7  -4   37.17    3.22
   0  -7  -4   46.01    4.29
   0  -7   4   39.31    3.62
   0  -7  -4   47.21    4.53
   0   7   4   37.08    3.41
   0   7   4   45.13    4.36
   0   7  -4   37.84    4.04
  -1  -7  -4   10.66    1.68
   1  -7   4    5.44    1.56
  -1  -7  -4   11.21    2.09
  -1  -7  -4    8.31    2.07
   1  -7   4    6.43    1.77
  -1   7  -4    4.70    1.59
   1   7   4    9.80    1.72
   1   7   4    5.56    1.73
  -2  -7  -4   17.46    2.55
  -2  -7  -4   16.79    2.44
   2  -7   4   19.31    2.23
  -2  -7  -4   13.56    2.08
   2  -7   4   17.21    2.58
  -2  -7  -4   16.07    2.25
   2   7   4   14.04    2.29
   2   7   4   16.64    2.19
  -2   7  -4    8.22    2.10
  -3  -7  -4   79.89    5.69
  -3  -7  -4   68.10    5.72
   3  -7   4   72.77    5.47
  -3  -7  -4   74.27    5.85
  -3  -7  -4   72.91    5.92
   3  -7   4   77.06    5.94
   3   7   4   76.27    5.81
  -3   7  -4   71.85    5.96
   3   7   4   71.67    5.57
  -3   7  -4   81.25    5.61
   4  -7   4    6.99    1.45
  -4  -7  -4    7.51    1.96
  -4  -7  -4    3.87    1.74
   4  -7   4    6.11    1.93
  -4  -7  -4    7.81    1.63
  -4   7  -4    5.33    1.91
  -4   7  -4   10.31    1.94
   4   7   4    5.53    1.66
   4   7   4    6.60    1.86
   5  -7   4   21.60    3.12
  -5  -7  -4   24.14    2.76
   5  -7   4   21.16    2.42
  -5  -7  -4   24.23    3.19
  -5  -7  -4   23.47    3.01
  -5   7  -4   25.59    3.25
   5   7   4   20.80    3.05
   5   7   4   16.96    2.55
  -5   7  -4   25.51    3.05
  -6  -7  -4   -1.74    1.38
   6  -7   4   -0.43    1.49
  -6  -7  -4    2.35    1.64
  -6  -7  -4   -0.71    1.42
  -6   7  -4   -0.49    1.53
  -6   7  -4    0.59    1.46
   6   7   4   -1.80    1.32
   6   7   4    0.86    1.25
   7  -7   4    0.36    1.71
  -7  -7  -4   -0.80    1.56
  -7  -7  -4    0.33    1.37
   7   7   4   -1.78    1.50
  -7   7  -4    0.42    1.84
  -7   7  -4    0.29    1.47
   7   7   4   -0.18    1.31
   8  -7   4    0.43    1.55
  -8  -7  -4   -0.82    1.76
  -8  -7  -4    1.18    1.81
   8   7   4    2.11    1.94
  -8   7  -4   -3.29    1.48
  -8   7  -4    2.40    1.61
   9  -7   4   12.02    2.60
  -9  -7  -4   13.94    2.94
   9   7   4   14.41    2.95
  -9   7  -4   11.40    2.43
  -9   7  -4   16.50    3.03
 -10  -7  -4    0.52    1.99
  10  -7   4   -0.57    1.82
 -10   7  -4    0.03    1.98
  10   7   4    0.54    1.87
  11  -7   4    2.59    2.01
 -11  -7  -4    1.53    2.48
 -11   7  -4   -0.83    2.11
  11   7   4    0.22    2.16
  11  -8  -4    2.61    2.13
 -11  -8   4    1.29    2.16
  11  -8  -4    0.98    2.02
 -11   8   4    3.43    2.91
  11   8  -4    0.73    2.35
 -11   8   4    3.85    2.21
 -10  -8   4   12.07    3.17
  10  -8  -4   11.41    2.76
  10  -8  -4    8.96    2.70
  10   8  -4   14.42    3.11
 -10   8   4   16.98    3.16
 -10   8   4   11.44    3.17
   9  -8  -4    3.95    2.17
  -9  -8   4    5.81    2.13
   9  -8  -4    5.24    2.23
   9   8  -4    4.91    2.48
   9   8  -4    4.00    1.89
  -9   8   4    6.27    2.72
  -9   8   4    2.74    2.01
   8  -8  -4   -0.72    1.81
   8  -8  -4    2.59    1.94
  -8  -8   4   -0.28    1.91
   8   8  -4    0.58    1.73
  -8   8   4    2.78    2.13
   8   8  -4   -0.13    1.76
  -8   8   4    3.28    2.00
   7  -8  -4   -0.45    1.55
  -7  -8   4    0.32    1.72
  -7  -8   4    1.97    1.81
   7  -8  -4   -3.14    1.59
   7   8  -4    0.21    1.57
  -7   8   4   -0.06    1.81
  -7   8   4    1.52    1.80
   7   8  -4   -1.50    1.39
  -6  -8   4   -1.10    1.56
   6  -8  -4    0.02    1.55
   6  -8  -4   -0.50    1.63
  -6  -8   4    0.14    1.48
  -6   8   4   -0.11    1.76
   6   8  -4   -0.82    1.41
   6   8  -4    0.08    1.59
  -6   8   4    0.90    1.56
  -5  -8   4   -0.28    1.52
  -5  -8   4   -1.75    1.23
   5  -8  -4    3.62    2.04
   5  -8  -4    0.74    1.53
  -5   8   4    0.74    1.58
   5   8  -4    2.91    1.66
   5   8  -4    0.10    1.55
  -5   8   4   -0.13    1.52
  -4  -8   4    3.60    1.86
   4  -8  -4    5.51    2.08
   4  -8  -4    3.63    1.66
  -4  -8   4    1.78    1.66
  -4   8   4    4.36    1.70
   4   8  -4    6.92    2.10
  -4   8   4    8.17    2.06
   3  -8  -4   51.83    4.73
   3  -8  -4   59.06    5.72
  -3  -8   4   54.39    4.73
  -3  -8   4   52.45    5.01
   3   8  -4   56.14    5.43
  -3   8   4   43.26    5.07
  -3   8   4   51.60    4.54
   2  -8  -4  104.68    7.16
  -2  -8   4   89.56    6.79
  -2  -8   4   86.72    6.96
   2  -8  -4   89.33    7.17
   2   8  -4   93.76    7.11
  -2   8   4   79.89    7.02
  -2   8   4   91.23    6.78
   1  -8  -4   60.19    5.36
   1  -8  -4   62.24    5.52
  -1  -8   4   71.21    5.22
  -1  -8   4   68.36    5.41
  -1   8   4   64.31    5.51
   1   8  -4   64.06    5.52
  -1   8   4   65.40    5.15
   0  -8  -4    4.85    1.91
   0  -8   4    4.56    1.51
   0  -8   4    6.59    1.91
   0  -8  -4    6.57    1.45
   0  -8  -4    7.45    2.01
   0   8   4    8.94    1.78
   0   8  -4    3.80    1.74
   0   8   4    6.93    1.99
   1  -8   4    5.70    1.75
  -1  -8  -4    2.86    1.53
  -1  -8  -4    5.58    1.42
   1  -8   4    6.30    1.57
  -1  -8  -4    3.85    1.79
   1   8   4    0.27    1.24
   1   8   4    1.38    1.62
  -1   8  -4    3.15    1.53
  -2  -8  -4   76.54    5.91
   2  -8   4   76.12    5.96
  -2  -8  -4   73.46    5.92
  -2  -8  -4   64.70    5.51
   2  -8   4   70.98    5.39
   2   8   4   72.46    5.52
   2   8   4   81.99    5.97
  -2   8  -4   62.76    5.86
  -3  -8  -4    1.72    1.28
  -3  -8  -4    2.09    1.60
   3  -8   4    1.15    1.54
   3  -8   4    0.47    1.33
  -3  -8  -4    1.56    1.63
  -3   8  -4    0.54    1.47
  -3   8  -4    1.91    1.30
   3   8   4    2.10    1.37
   3   8   4    2.81    1.61
   4  -8   4   43.81    4.16
   4  -8   4   41.12    4.48
  -4  -8  -4   44.99    3.72
  -4  -8  -4   29.30    4.10
  -4  -8  -4   44.21    4.43
   4   8   4   41.14    4.40
  -4   8  -4   38.62    4.59
   4   8   4   45.85    4.54
  -4   8  -4   37.44    4.03
   4   8   4   40.86    3.69
  -5  -8  -4   28.93    3.90
   5  -8   4   31.99    3.88
  -5  -8  -4   29.37    3.63
  -5   8  -4   24.07    3.60
   5   8   4   27.78    3.13
   5   8   4   44.01    4.40
  -5   8  -4   32.26    3.66
   5   8   4   30.26    3.56
   6  -8   4    4.91    2.15
  -6  -8  -4    4.86    2.07
  -6  -8  -4    1.03    1.87
  -6   8  -4    4.81    2.06
   6   8   4    6.76    1.77
   6   8   4    4.43    1.95
  -6   8  -4    5.75    2.05
   7  -8   4   -0.16    1.71
  -7  -8  -4   -0.72    1.72
  -7   8  -4    4.38    2.16
   7   8   4    0.12    1.72
  -7   8  -4   -0.30    1.53
   8  -8   4   12.84    3.01
  -8  -8  -4   20.48    3.31
  -8   8  -4   14.96    2.97
   8   8   4   15.86    3.12
  -8   8  -4   14.51    2.87
  -9  -8  -4    7.21    2.45
   9  -8   4   10.21    2.72
  -9   8  -4    7.35    2.41
   9   8   4   12.13    2.84
  -9   8  -4    8.33    2.69
 -10  -8  -4    8.88    2.90
  10  -8   4   12.03    2.87
  10   8   4   10.05    3.00
 -10   8  -4    8.07    2.84
  10   9  -4    2.08    2.42
  -9  -9   4   14.46    3.19
   9  -9  -4   13.90    3.11
   9  -9  -4    9.83    2.96
  -9   9   4   15.08    3.21
  -9   9   4   12.84    3.03
   9   9  -4   13.71    3.34
   9   9  -4   17.70    3.08
  -8  -9   4    2.06    2.14
   8  -9  -4    3.11    2.04
   8  -9  -4    0.14    1.78
  -8  -9   4    2.46    2.19
   8   9  -4   -0.73    1.75
  -8   9   4   -1.43    1.89
   8   9  -4    0.98    1.91
  -8   9   4   -1.32    1.87
  -7  -9   4   -0.24    1.65
  -7  -9   4    0.26    1.89
   7  -9  -4   -3.80    1.47
   7  -9  -4   -0.30    1.66
  -7   9   4   -1.89    1.59
   7   9  -4   -3.45    1.52
  -7   9   4   -1.70    1.81
   7   9  -4   -1.09    1.70
  -6  -9   4    4.61    2.18
   6  -9  -4    2.33    1.91
   6  -9  -4    2.28    1.86
  -6  -9   4    7.52    2.28
   6   9  -4    4.74    1.93
  -6   9   4    4.06    2.08
  -6   9   4   -0.54    1.55
   6   9  -4    2.03    1.97
  -5  -9   4    0.16    1.56
   5  -9  -4    1.83    1.76
   5  -9  -4   -1.13    1.68
  -5  -9   4    0.20    1.58
   5   9  -4   -0.68    1.52
  -5   9   4    0.99    1.77
   5   9  -4    2.65    1.78
  -5   9   4   -0.13    1.69
   4  -9  -4   11.36    2.52
   4  -9  -4   10.22    2.50
  -4  -9   4    8.32    2.21
  -4  -9   4    7.04    2.39
  -4   9   4    7.65    2.23
  -4   9   4   11.01    2.32
   4   9  -4   10.69    2.49
   3  -9  -4    5.42    2.08
   3  -9  -4    7.18    2.20
  -3  -9   4    3.63    1.84
  -3  -9   4    3.12    1.80
   3   9  -4    2.99    1.73
  -3   9   4    3.29    1.89
  -3   9   4    6.28    2.13
   2  -9  -4   -3.16    1.32
   2  -9  -4   -2.77    1.44
  -2  -9   4   -1.47    1.29
  -2  -9   4    0.67    1.41
  -2   9   4   -1.97    1.45
  -2   9   4   -0.81    1.49
   2   9  -4   -0.71    1.55
   1  -9  -4    0.82    1.62
  -1  -9   4    2.29    1.47
   1  -9  -4    0.65    1.59
  -1  -9   4   -0.20    1.44
   1   9  -4    0.52    1.69
  -1   9   4    0.30    1.40
  -1   9   4    0.11    1.51
   0  -9   4    3.89    1.54
   0  -9  -4    4.42    1.88
   0  -9  -4    6.97    2.03
   0  -9   4    2.21    1.77
   0   9  -4    5.36    2.00
   0   9   4    4.36    1.69
   0   9   4    3.28    1.57
   1  -9   4    5.12    2.06
   1  -9   4    2.23    1.34
  -1  -9  -4    3.40    1.77
  -1  -9  -4    5.04    1.53
   1   9   4    5.12    1.98
   1   9   4    3.17    1.50
  -1   9  -4    3.95    1.81
   2  -9   4    6.52    1.59
  -2  -9  -4    4.44    1.84
   2  -9   4    5.56    2.00
  -2  -9  -4    7.09    1.85
  -2   9  -4    4.07    1.92
   2   9   4    6.76    2.06
   2   9   4    3.72    1.94
  -3  -9  -4   -1.15    1.49
   3  -9   4   -0.62    1.58
  -3  -9  -4    0.49    1.49
  -3   9  -4   -0.02    1.49
   3   9   4   -0.45    1.46
   4  -9   4   -2.82    1.35
  -4  -9  -4    2.18    1.71
  -4  -9  -4    0.05    1.59
  -4   9  -4   -1.69    1.47
   4   9   4    3.39    1.89
   4   9   4   -0.46    1.49
  -5  -9  -4   -2.25    1.53
  -5  -9  -4    3.02    2.01
   5  -9   4   -1.08    1.66
  -5   9  -4    0.37    1.66
   5   9   4   -0.02    1.89
   5   9   4   -0.23    1.37
  -6  -9  -4    5.05    2.34
   6  -9   4   10.91    2.73
  -6  -9  -4   12.64    2.61
   6   9   4   13.92    2.82
  -6   9  -4    8.03    2.57
   6   9   4   11.58    2.42
  -6   9  -4    8.57    2.46
  -7  -9  -4   19.31    3.29
  -7  -9  -4   19.80    3.54
   7  -9   4   11.73    2.95
   7   9   4   21.53    3.51
  -7   9  -4   18.55    3.10
  -7   9  -4   19.76    3.33
   8  -9   4    4.28    2.16
  -8  -9  -4    6.47    2.56
  -8   9  -4    3.08    2.05
   8   9   4    0.23    2.06
  -8   9  -4    6.82    2.60
  -8 -10   4    8.37    2.80
   8 -10  -4    6.98    2.52
  -8 -10   4    4.25    2.28
   8 -10  -4    4.53    2.52
  -8  10   4    2.64    2.52
   8  10  -4    4.57    2.40
   8  10  -4    7.26    2.41
  -8  10   4    5.72    2.35
   7 -10  -4    0.99    2.07
  -7 -10   4    1.20    2.33
   7 -10  -4    0.10    1.90
  -7 -10   4    2.00    2.19
  -7  10   4   -2.64    2.09
   7  10  -4   -2.16    1.79
  -7  10   4    1.35    1.79
   7  10  -4    3.26    2.28
  -6 -10   4   16.27    3.27
   6 -10  -4    8.68    2.71
   6 -10  -4   16.39    3.34
  -6 -10   4   16.96    3.34
   6  10  -4   20.43    3.36
  -6  10   4   11.39    2.78
  -6  10   4   16.09    3.08
   6  10  -4   20.44    3.49
  -5 -10   4    2.11    1.95
  -5 -10   4    2.11    2.00
   5 -10  -4    0.82    1.82
   5 -10  -4    1.88    1.94
  -5  10   4    0.06    1.74
   5  10  -4    2.42    1.76
  -5  10   4    4.69    2.12
   5  10  -4    0.69    1.83
  -4 -10   4    0.45    1.71
   4 -10  -4    1.39    1.91
   4 -10  -4   -2.73    1.56
  -4 -10   4    0.75    1.90
  -4  10   4   -0.56    1.49
   4  10  -4    0.53    1.77
  -4  10   4    2.45    1.98
   3 -10  -4    3.78    2.01
  -3 -10   4    7.86    2.38
   3 -10  -4    4.32    2.26
  -3 -10   4    5.29    2.00
  -3  10   4    8.36    2.11
   3  10  -4    5.77    2.34
  -3  10   4    4.23    2.09
   2 -10  -4    5.38    2.26
  -2 -10   4    3.75    1.93
  -2 -10   4    5.75    2.08
   2  10  -4    3.96    2.11
  -2  10   4    5.48    2.09
  -2  10   4    1.89    1.89
  -1 -10   4    0.60    1.43
  -1 -10   4    2.13    1.72
   1 -10  -4   -0.25    1.71
  -1  10   4    1.43    1.81
   1  10  -4   -2.05    1.76
   0 -10  -4   21.85    3.27
   0 -10   4   13.54    2.46
   0 -10   4   18.12    3.06
   0  10   4   15.18    3.11
   0  10  -4   14.35    3.23
  -1 -10  -4    3.97    2.04
   1 -10   4    2.46    1.77
  -1  10  -4   -0.28    1.67
   1  10   4    1.32    2.03
  -2 -10  -4    4.75    2.12
   2 -10   4   -0.18    1.70
   2  10   4    1.46    1.89
  -2  10  -4    0.40    1.67
  -3 -10  -4   -0.62    1.73
   3 -10   4   -0.18    1.79
  -3 -10  -4    0.16    1.61
  -3  10  -4   -0.03    1.72
   3  10   4    0.31    1.71
  -4 -10  -4    0.57    2.09
   4 -10   4   -1.32    1.80
  -4 -10  -4   -1.17    1.69
  -4  10  -4    2.55    2.03
   4  10   4   -0.34    1.63
   4  10   4    0.79    1.76
  -5 -10  -4   -0.94    2.01
   5 -10   4    0.40    1.80
  -5 -10  -4   -0.87    1.73
   5  10   4   -1.35    1.81
   5  10   4   -0.20    1.63
  -5  10  -4   -0.88    1.74
  -6 -10  -4    0.49    1.94
  -6 -10  -4   -0.15    2.09
   6 -10   4    2.21    2.12
  -6  10  -4    1.14    2.00
   6  10   4    2.03    2.14
   6  10   4    2.48    1.83
   7 -10   4    7.09    2.40
  -7 -10  -4    6.04    2.51
  -7 -10  -4   13.02    3.04
  -7  10  -4    5.25    2.52
   7  10   4    7.53    2.53
  -5 -11   4    6.97    2.53
  -5 -11   4    5.35    2.47
   5 -11  -4   14.40    3.10
   5  11  -4    8.84    2.76
   5  11  -4    6.29    2.50
  -5  11   4    6.09    2.64
   4 -11  -4    2.71    2.15
  -4 -11   4    0.79    1.82
  -4 -11   4   -0.84    1.94
   4  11  -4   -0.35    1.91
  -4  11   4   -0.36    1.96
  -3 -11   4    0.01    1.73
   3 -11  -4    0.91    1.93
  -3 -11   4   -1.70    1.79
   3  11  -4   -1.26    1.84
  -3  11   4    2.79    2.21
   2 -11  -4    5.86    2.28
  -2 -11   4    1.54    1.78
  -2 -11   4    0.48    1.87
  -2  11   4    1.80    2.21
   2  11  -4   -0.32    1.93
  -1 -11   4   -0.73    1.63
   1 -11  -4    1.93    1.86
   1  11  -4   -0.08    1.93
  -1  11   4    0.70    2.07
   0 -11  -4    1.49    1.87
   0 -11   4    2.74    2.15
   0  11  -4   -1.06    2.11
   0  11   4   -0.13    2.10
  -1 -11  -4   11.30    2.85
   1 -11   4   13.34    3.01
  -1  11  -4    7.54    2.76
   1  11   4    7.36    2.68
   2 -11   4    0.86    2.04
  -2 -11  -4    3.62    2.37
  -2  11  -4    2.90    2.11
   2  11   4    3.00    2.09
  -3 -11  -4   -0.27    2.09
   3 -11   4   -1.94    1.80
   3  11   4    1.12    2.00
  -3  11  -4    1.18    1.99
   4 -11   4   13.13    3.20
  -4 -11  -4   12.93    3.13
   4  11   4   16.35    3.22
  -4  11  -4   10.63    3.13
   4  11   4   12.60    2.94
 -15   0   5   -3.22    2.45
  15   0  -5    0.83    2.52
 -14   0   5   -2.54    1.64
  14   0  -5    1.32    2.22
 -14   0   5    2.10    2.46
 -13   0   5    2.96    2.38
 -13   0   5   -3.27    1.46
  13   0  -5   -1.92    1.94
 -12   0   5   -1.66    1.45
  12   0  -5   -1.93    1.67
 -12   0   5    2.24    1.99
 -11   0   5   -0.74    1.89
  11   0  -5   -0.53    1.67
 -11   0   5   -2.55    1.40
  11   0  -5    0.47    1.34
 -10   0   5   -3.16    0.98
  10   0  -5   -1.85    1.15
  10   0  -5   -0.88    1.59
 -10   0   5   -0.34    1.60
  -9   0   5   -2.81    1.04
   9   0  -5    0.02    1.43
   9   0  -5   -2.24    0.98
  -9   0   5   -0.49    1.37
   8   0  -5   -0.09    1.04
  -8   0   5    1.09    1.29
   8   0  -5    0.64    1.41
  -8   0   5   -0.11    1.00
   7   0  -5    0.30    1.11
  -7   0   5   -0.16    1.24
   7   0  -5    0.05    1.15
  -7   0   5    1.12    1.00
  -6   0   5   -0.56    0.89
  -6   0   5    0.09    1.05
   6   0  -5    0.15    1.03
   6   0  -5    0.97    1.08
   5   0  -5   -0.65    0.97
  -5   0   5    0.26    0.87
  -5   0   5   -0.04    1.13
   5   0  -5   -0.77    0.90
  -4   0   5    0.24    0.86
   4   0  -5    0.09    0.96
   4   0  -5    0.14    0.79
  -4   0   5    0.45    0.99
  -3   0   5    0.01    0.87
   3   0  -5   -0.82    0.84
   3   0  -5    0.16    0.69
  -3   0   5   -0.25    0.84
  -2   0   5    0.29    0.81
   2   0  -5   -0.29    0.83
   2   0  -5    0.35    0.90
  -2   0   5   -0.25    0.84
   1   0  -5    0.40    0.91
  -1   0   5    1.09    0.82
   1   0  -5   -0.25    0.85
   0   0  -5   -0.28    0.83
   0   0   5   -0.28    0.78
   0   0  -5    0.69    0.92
   1   0   5    0.34    0.83
  -1   0  -5    0.15    0.95
  -1   0  -5    0.25    0.78
  -2   0  -5    0.18    0.93
  -2   0  -5   -0.09    0.73
   2   0   5    0.42    0.87
   2   0   5    0.41    0.61
   3   0   5   -0.55    0.87
   3   0   5    1.35    0.77
  -3   0  -5   -0.32    0.69
  -3   0  -5    1.04    1.11
   4   0   5    0.01    1.03
  -4   0  -5   -0.46    0.69
  -4   0  -5    0.52    1.16
   4   0   5    1.18    0.88
   5   0   5    0.01    0.97
  -5   0  -5   -0.19    1.04
  -5   0  -5    1.61    1.31
   5   0   5    0.04    0.93
  -5   0  -5    1.09    0.63
  -6   0  -5    0.24    1.20
   6   0   5    0.64    1.06
  -6   0  -5    0.19    1.05
   6   0   5    0.81    1.02
  -7   0  -5    0.53    1.18
  -7   0  -5   -0.33    1.30
   7   0   5   -0.10    1.08
   7   0   5    0.82    1.19
  -8   0  -5    0.60    1.45
  -8   0  -5   -0.41    1.25
   8   0   5   -0.21    1.14
   8   0   5    1.08    1.40
   9   0   5    0.49    1.39
  -9   0  -5   -0.23    1.43
   9   0   5   -0.62    1.55
  -9   0  -5    0.89    1.75
 -10   0  -5    1.63    1.95
  10   0   5    1.00    1.77
 -10   0  -5   -1.98    1.38
  10   0   5   -1.24    1.26
 -11   0  -5    2.56    1.90
  11   0   5    1.07    1.66
 -11   0  -5   -2.01    1.89
  11   0   5    1.65    2.04
  12   0   5   -5.69    1.76
 -12   0  -5    0.99    2.20
  12   0   5    0.05    1.68
 -12   0  -5   -0.12    1.73
 -13   0  -5   -1.66    1.67
  13   0   5    1.60    2.32
 -13   0  -5   -1.09    2.04
  13   0   5   -0.79    1.83
  14   0   5   -1.95    2.27
  14   0   5    0.61    2.00
 -14   0  -5   -0.73    2.43
 -14   0  -5   -0.36    2.01
  15  -1  -5   -1.07    2.50
 -15  -1   5    6.61    2.98
 -15  -1   5    3.03    2.17
 -15   1   5    1.88    2.67
  15   1  -5    7.34    2.94
  14  -1  -5   -2.00    2.12
 -14  -1   5   -3.70    2.13
 -14  -1   5   -1.15    1.84
  14   1  -5   -1.26    1.94
 -14   1   5   -3.24    2.21
 -13  -1   5    0.95    1.89
 -13  -1   5    1.82    2.16
  13  -1  -5   -1.06    1.99
 -13   1   5   -0.22    1.58
  13   1  -5    1.50    2.20
 -13   1   5    2.42    2.22
  12  -1  -5   19.85    3.16
 -12  -1   5   17.37    2.80
 -12  -1   5   21.58    3.34
  12   1  -5   20.10    3.17
 -12   1   5   10.86    2.80
 -12   1   5   22.59    2.72
 -11  -1   5    3.15    1.64
 -11  -1   5    4.28    1.93
  11  -1  -5    8.47    2.34
  11  -1  -5    2.85    1.46
 -11   1   5    3.91    2.18
  11   1  -5    4.03    1.51
 -11   1   5    2.39    1.47
  11   1  -5    3.64    1.92
 -10  -1   5    1.19    1.36
  10  -1  -5   -1.21    1.72
  10  -1  -5    0.20    1.26
 -10  -1   5    0.55    1.69
  10   1  -5   -1.81    1.27
  10   1  -5    0.63    1.20
 -10   1   5   -1.04    1.07
 -10   1   5   -0.72    1.60
   9  -1  -5    8.55    1.98
   9  -1  -5    9.27    1.73
  -9  -1   5    9.88    2.04
  -9  -1   5    7.54    1.66
  -9   1   5    9.03    1.53
   9   1  -5   10.71    1.75
   9   1  -5    9.54    1.97
  -9   1   5    9.70    2.20
  -8  -1   5   11.68    1.78
   8  -1  -5   12.11    1.94
   8  -1  -5   13.76    2.17
  -8  -1   5   13.08    2.01
  -8   1   5   11.17    1.64
  -8   1   5    7.41    1.94
   8   1  -5   13.15    1.89
   8   1  -5   13.23    2.20
  -7  -1   5   -0.77    0.92
  -7  -1   5   -0.93    1.14
   7  -1  -5   -0.15    1.10
   7  -1  -5    1.96    1.28
   7   1  -5    1.74    1.11
   7   1  -5    0.19    1.21
  -7   1   5    1.02    0.89
  -7   1   5    1.75    1.37
  -6  -1   5    5.30    1.30
  -6  -1   5    3.39    1.21
   6  -1  -5    4.23    1.30
   6  -1  -5    3.88    1.37
   6   1  -5    4.76    1.33
  -6   1   5    4.15    1.04
   6   1  -5    3.50    1.20
  -6   1   5    1.54    1.28
  -5  -1   5  698.83   44.11
   5  -1  -5  678.59   44.04
   5  -1  -5  712.66   44.24
  -5  -1   5  682.23   44.08
  -5   1   5  704.66   44.26
   5   1  -5  679.61   44.14
  -5   1   5  672.35   43.93
   5   1  -5  685.88   44.09
  -4  -1   5   12.37    1.67
   4  -1  -5   10.68    1.50
   4  -1  -5   11.74    1.75
  -4  -1   5   12.80    1.63
   4   1  -5   13.50    1.58
  -4   1   5    9.22    1.66
  -4   1   5   11.58    1.39
   4   1  -5   16.31    1.89
  -3  -1   5    5.41    1.21
   3  -1  -5   10.01    1.53
   3  -1  -5    6.51    1.05
  -3  -1   5    6.37    1.14
  -3   1   5    6.51    1.09
  -3   1   5    5.14    1.27
   3   1  -5    8.13    1.38
   3   1  -5    5.76    1.03
  -2  -1   5   86.71    5.86
   2  -1  -5   87.47    5.57
   2  -1  -5   83.23    5.91
   2  -1  -5   85.95    5.96
  -2  -1   5   80.87    5.75
  -2   1   5   82.33    5.70
  -2   1   5   89.58    5.93
   2   1  -5   82.84    5.59
   2   1  -5   87.60    5.91
   2   1  -5   77.52    5.74
  -1  -1   5   38.01    3.01
   1  -1  -5   38.39    3.14
   1  -1  -5   41.14    3.14
  -1   1   5   39.32    2.93
  -1   1   5   39.86    3.15
   1   1  -5   37.52    2.98
   1   1  -5   39.26    3.11
   0  -1   5    1.22    0.92
   0  -1  -5    0.25    0.97
   0  -1  -5    1.58    1.00
   0   1  -5    2.50    0.94
   0   1  -5    2.17    0.94
   0   1   5    1.74    0.89
   1  -1   5  199.97   13.18
  -1  -1  -5  200.97   13.25
  -1  -1  -5  193.20   13.13
  -1   1  -5  202.15   13.17
  -1   1  -5  205.28   13.17
   1   1   5  202.98   13.13
  -2  -1  -5  226.58   15.76
   2  -1   5  240.10   15.47
  -2  -1  -5  241.24   15.60
   2  -1   5  246.74   15.69
   2   1   5  245.55   15.68
   2   1   5  243.22   15.45
  -2   1  -5  238.74   15.63
  -2   1  -5  238.68   15.73
  -3  -1  -5   24.02    2.44
  -3  -1  -5   18.16    1.89
   3  -1   5   23.10    2.31
   3  -1   5   21.75    2.01
  -3  -1  -5   22.21    2.31
  -3   1  -5   18.58    1.96
   3   1   5   23.38    2.29
  -3   1  -5   21.99    2.33
   3   1   5   19.50    1.82
   4  -1   5    8.91    1.54
   4  -1   5   11.75    1.53
  -4  -1  -5    7.68    1.59
  -4  -1  -5    8.11    1.14
  -4  -1  -5   10.31    1.71
   4   1   5   11.33    1.52
  -4   1  -5    9.36    1.69
  -4   1  -5    7.12    1.17
   4   1   5   10.37    1.58
   5  -1   5    8.76    1.58
   5  -1   5   10.35    1.62
  -5  -1  -5   10.54    1.76
  -5  -1  -5    9.72    1.83
  -5   1  -5   14.12    2.03
   5   1   5    9.78    1.70
   5   1   5   13.30    1.68
  -5   1  -5    6.93    1.15
   6  -1   5   29.10    2.90
   6  -1   5   32.91    3.02
  -6  -1  -5   22.87    2.92
  -6  -1  -5   27.95    3.01
  -6   1  -5   25.90    2.18
   6   1   5   26.68    2.88
  -6   1  -5   25.61    3.10
   6   1   5   30.38    3.02
   7  -1   5   80.54    5.73
  -7  -1  -5   68.63    5.77
   7  -1   5   73.02    5.67
  -7  -1  -5   80.75    5.95
   7   1   5   75.00    5.75
   7   1   5   75.56    5.68
  -7   1  -5   76.56    5.95
   8  -1   5   67.51    5.42
  -8  -1  -5   67.11    5.62
   8  -1   5   74.88    5.41
  -8  -1  -5   70.06    5.54
   8   1   5   66.48    5.40
  -8   1  -5   67.77    5.68
   8   1   5   69.59    5.43
  -9  -1  -5   25.94    3.29
   9  -1   5   24.39    3.25
  -9  -1  -5   26.03    3.34
   9  -1   5   27.97    3.12
   9   1   5   28.79    3.27
   9   1   5   29.04    3.32
  -9   1  -5   24.84    3.30
 -10  -1  -5    2.53    1.87
  10  -1   5    1.83    1.57
  10  -1   5   -0.39    1.89
 -10  -1  -5    2.78    1.85
 -10   1  -5   -0.90    1.64
  10   1   5    1.86    1.73
  10   1   5   -0.28    1.36
 -11  -1  -5   14.38    2.80
  11  -1   5   14.81    2.54
 -11  -1  -5   14.29    2.62
  11  -1   5   12.63    2.78
  11   1   5    9.20    2.33
  11   1   5   11.50    2.69
 -11   1  -5    9.77    2.63
  12  -1   5   -0.32    2.07
 -12  -1  -5    0.91    2.00
 -12  -1  -5    1.28    2.04
  12  -1   5    1.94    1.85
 -12   1  -5    3.17    2.24
  12   1   5    2.75    2.18
  12   1   5    2.30    2.05
 -13  -1  -5    3.02    2.48
 -13  -1  -5   -1.42    1.82
  13  -1   5    0.12    1.97
  13  -1   5    0.37    1.91
  13   1   5    1.06    2.39
 -13   1  -5   -1.22    2.25
  13   1   5    1.18    2.03
  14  -1   5   25.05    3.47
  14  -1   5   13.82    3.38
 -14  -1  -5   17.28    3.59
 -14  -1  -5   14.59    3.12
  14   1   5   10.66    2.83
  14   1   5   18.68    3.66
 -14   1  -5   20.49    3.72
  15  -2  -5   11.48    3.30
 -15  -2   5   10.24    2.96
 -15  -2   5   10.96    2.97
  15   2  -5   12.88    3.15
 -15   2   5    8.28    3.28
  14  -2  -5    8.81    3.04
 -14  -2   5   13.85    3.09
 -14  -2   5   12.04    2.79
 -14   2   5    9.13    3.07
  14   2  -5    4.15    2.47
  13  -2  -5   -0.83    2.08
 -13  -2   5    1.84    2.09
 -13  -2   5   -0.28    2.00
 -13   2   5    2.88    2.17
  13   2  -5    0.58    2.00
  12  -2  -5    1.21    1.54
 -12  -2   5   -1.67    1.71
 -12  -2   5   -1.70    1.63
  12  -2  -5   -2.72    1.84
 -12   2   5    2.45    2.35
  12   2  -5   -1.12    1.89
  11  -2  -5    3.07    1.51
  11  -2  -5    3.05    2.03
 -11  -2   5    3.84    1.90
 -11  -2   5    1.80    1.64
 -11   2   5    4.40    1.40
  11   2  -5    3.40    1.99
  11   2  -5    3.48    1.63
 -11   2   5    1.82    2.04
 -10  -2   5    1.03    1.51
  10  -2  -5    0.84    1.34
 -10  -2   5    0.45    1.44
  10  -2  -5    0.74    1.65
 -10   2   5    0.18    1.71
  10   2  -5    1.17    1.24
 -10   2   5   -1.74    1.01
  10   2  -5    0.84    1.77
   9  -2  -5   47.72    3.96
   9  -2  -5   47.82    4.17
  -9  -2   5   42.83    3.97
  -9  -2   5   47.71    3.98
   9   2  -5   51.74    4.22
   9   2  -5   43.97    3.75
  -9   2   5   42.11    3.54
  -9   2   5   42.44    4.51
  -8  -2   5    2.82    1.40
  -8  -2   5    4.31    1.47
   8  -2  -5    2.83    1.53
   8  -2  -5    2.57    1.29
  -8   2   5    2.03    0.97
   8   2  -5    3.31    1.19
  -8   2   5    4.94    1.82
   8   2  -5    1.78    1.37
  -7  -2   5    3.65    1.35
   7  -2  -5    3.30    1.27
  -7  -2   5    4.20    1.30
   7  -2  -5    4.72    1.50
  -7   2   5    3.47    0.98
   7   2  -5    5.39    1.33
   7   2  -5    3.99    1.41
  -7   2   5    4.21    1.55
  -6  -2   5    9.71    1.55
   6  -2  -5   11.77    1.79
   6  -2  -5    8.13    1.65
  -6  -2   5    8.75    1.69
   6   2  -5    9.89    1.67
   6   2  -5    9.69    1.63
  -6   2   5   10.38    1.90
  -6   2   5   14.09    1.34
   5  -2  -5   47.10    3.66
   5  -2  -5   43.89    3.45
  -5  -2   5   42.99    3.36
  -5  -2   5   41.74    3.55
  -5   2   5   45.73    3.78
   5   2  -5   48.58    3.58
   5   2  -5   38.14    3.40
   4  -2  -5   13.20    1.56
   4  -2  -5   12.08    1.79
  -4  -2   5   10.16    1.65
  -4  -2   5    9.83    1.40
  -4   2   5    9.09    1.69
   4   2  -5   11.19    1.53
   4   2  -5   10.33    1.59
   3  -2  -5  449.44   29.04
   3  -2  -5  462.80   29.32
  -3  -2   5  455.37   29.01
  -3  -2   5  442.62   29.22
  -3   2   5  445.52   28.94
   3   2  -5  465.67   29.28
   3   2  -5  446.28   29.07
  -3   2   5  463.31   29.32
  -2  -2   5   73.03    4.92
  -2  -2   5   72.45    4.93
   2  -2  -5   74.47    5.25
  -2  -2   5   72.71    5.15
   2  -2  -5   77.17    4.92
  -2   2   5   71.61    5.24
   2   2  -5   71.28    5.17
  -2   2   5   69.35    4.87
   2   2  -5   68.95    4.92
   2   2  -5   68.55    4.90
  -1  -2   5   15.16    1.58
  -1  -2   5   12.65    1.74
   1  -2  -5   14.48    1.48
   1  -2  -5   18.31    2.06
   1  -2  -5   21.37    2.25
   1   2  -5   16.14    1.67
  -1   2   5   16.20    1.61
  -1   2   5   15.99    1.98
   1   2  -5   19.05    2.12
   0  -2  -5  216.60   14.08
   0  -2  -5  228.68   14.44
   0  -2   5  218.59   14.32
   0  -2  -5  223.79   14.38
   0  -2   5  210.42   14.12
   0   2  -5  211.46   14.22
   0   2   5  220.26   14.21
   0   2  -5  223.98   14.40
  -1  -2  -5   -0.51    0.98
  -1  -2  -5    0.01    0.59
  -1  -2  -5    0.89    0.93
   1  -2   5   -0.69    0.64
   1  -2   5   -0.55    0.88
   1   2   5    0.63    0.81
  -1   2  -5    0.29    0.83
   1   2   5    1.48    0.63
  -1   2  -5    1.31    0.94
  -2  -2  -5   32.44    2.85
   2  -2   5   34.02    2.76
   2  -2   5   33.17    2.98
  -2  -2  -5   36.56    3.02
  -2  -2  -5   35.99    3.13
  -2   2  -5   35.65    2.95
   2   2   5   42.54    3.00
   2   2   5   39.07    2.76
  -2   2  -5   38.54    3.02
   3  -2   5   20.88    1.98
  -3  -2  -5   15.56    1.75
  -3  -2  -5   15.13    2.13
  -3  -2  -5   14.77    2.01
   3  -2   5   16.44    2.02
   3   2   5   14.95    1.75
   3   2   5   16.90    2.03
  -3   2  -5   15.67    1.88
  -3   2  -5   20.72    2.19
   4  -2   5   30.08    2.84
  -4  -2  -5   24.29    2.80
   4  -2   5   28.14    2.53
  -4  -2  -5   25.56    2.28
  -4  -2  -5   31.30    3.00
  -4   2  -5   31.59    3.01
   4   2   5   27.26    2.37
   4   2   5   30.62    2.92
  -4   2  -5   27.57    2.47
  -5  -2  -5   -0.17    1.10
   5  -2   5    0.50    0.99
   5  -2   5   -0.95    0.99
  -5  -2  -5    0.75    1.22
  -5  -2  -5    0.43    0.62
  -5   2  -5   -0.46    0.81
   5   2   5    0.89    0.94
   5   2   5   -0.05    1.02
  -5   2  -5   -0.63    1.15
  -6  -2  -5   55.90    4.59
   6  -2   5   57.67    4.39
  -6  -2  -5   57.99    4.66
   6  -2   5   57.20    4.40
   6   2   5   54.94    4.39
  -6   2  -5   57.26    4.68
  -6   2  -5   54.76    4.10
   6   2   5   56.91    4.52
  -7  -2  -5    4.77    1.72
   7  -2   5    4.84    1.55
   7  -2   5    4.08    1.44
  -7  -2  -5    6.17    1.78
  -7   2  -5    7.16    1.90
  -7   2  -5    5.30    1.14
   7   2   5    6.96    1.69
   7   2   5    5.88    1.54
   8  -2   5    2.96    1.37
  -8  -2  -5   -1.70    1.47
   8  -2   5   -1.41    1.25
  -8  -2  -5    0.61    1.33
  -8   2  -5   -2.52    1.37
   8   2   5    1.43    1.37
   8   2   5    0.90    1.40
  -8   2  -5   -1.05    0.81
   9  -2   5    0.63    1.65
  -9  -2  -5    0.54    1.62
   9  -2   5    0.66    1.32
  -9  -2  -5   -0.07    1.71
   9   2   5    2.25    1.54
   9   2   5    0.80    1.36
  -9   2  -5   -1.29    1.63
 -10  -2  -5    6.75    2.15
  10  -2   5   10.91    2.10
  10  -2   5    9.39    2.44
 -10  -2  -5   11.73    2.60
  10   2   5   12.29    2.59
 -10   2  -5    8.55    2.47
  10   2   5   10.38    2.16
  11  -2   5    5.41    2.25
  11  -2   5    7.12    2.05
 -11  -2  -5    2.10    2.10
 -11  -2  -5    2.59    1.91
 -11   2  -5   11.67    2.73
  11   2   5    3.49    1.95
  11   2   5    1.73    2.03
 -12  -2  -5    4.31    2.37
  12  -2   5    8.02    2.08
  12  -2   5    3.33    2.20
 -12  -2  -5    8.16    2.54
  12   2   5    3.60    2.13
  12   2   5    6.27    2.29
 -12   2  -5    8.33    2.67
 -13  -2  -5    9.20    2.61
  13  -2   5    3.88    2.26
  13  -2   5    1.79    1.89
 -13  -2  -5    7.24    2.57
  13   2   5    2.73    2.24
 -13   2  -5    5.49    2.56
  13   2   5    2.56    2.28
 -14  -3   5    1.82    2.36
  14  -3  -5    1.53    2.22
  14   3  -5   -1.85    1.99
 -14   3   5    6.48    2.76
 -13  -3   5   13.54    2.60
 -13  -3   5    9.36    2.65
  13  -3  -5   11.21    2.81
 -13   3   5    8.10    2.77
  13   3  -5   11.19    3.06
  12  -3  -5   -0.81    1.73
 -12  -3   5    1.53    1.67
  12  -3  -5    2.58    1.56
 -12  -3   5    1.47    1.92
 -12   3   5    0.68    2.48
  12   3  -5    1.78    2.12
 -11  -3   5   19.56    2.78
  11  -3  -5   18.88    2.68
  11  -3  -5   16.02    2.88
 -11  -3   5   21.21    3.05
  11   3  -5   18.56    2.74
 -11   3   5   16.23    3.13
  11   3  -5   15.06    2.79
 -10  -3   5    9.32    1.93
 -10  -3   5    8.29    2.08
  10  -3  -5    6.63    1.99
  10  -3  -5    8.03    1.91
  10   3  -5    6.13    1.99
  10   3  -5    8.08    1.69
 -10   3   5    5.30    2.04
  -9  -3   5    1.45    1.45
  -9  -3   5    3.01    1.53
   9  -3  -5    2.70    1.53
   9  -3  -5    1.66    1.42
  -9   3   5    1.91    1.81
   9   3  -5    3.33    1.54
   9   3  -5    3.61    1.33
  -8  -3   5   -0.95    0.98
   8  -3  -5    1.75    1.33
  -8  -3   5    3.02    1.47
   8  -3  -5   -1.24    1.11
  -8   3   5   -0.26    1.42
   8   3  -5    0.41    1.08
   8   3  -5    0.78    1.20
  -7  -3   5   -0.32    1.16
  -7  -3   5    0.26    1.13
   7  -3  -5    0.03    1.18
   7  -3  -5    2.49    1.28
  -7   3   5    0.20    1.25
   7   3  -5   -0.56    1.00
   7   3  -5   -0.79    1.05
   6  -3  -5    6.57    1.58
   6  -3  -5    8.45    1.65
  -6  -3   5    4.58    1.39
  -6   3   5   10.02    1.89
   6   3  -5    5.41    1.47
   6   3  -5    9.77    1.62
  -5  -3   5   32.87    3.14
   5  -3  -5   29.33    3.14
   5  -3  -5   34.33    3.11
  -5   3   5   30.10    3.26
   5   3  -5   26.75    2.96
   5   3  -5   32.83    2.81
  -4  -3   5   26.91    2.70
  -4  -3   5   26.99    2.82
   4  -3  -5   27.71    2.91
   4  -3  -5   28.68    2.71
   4   3  -5   29.66    2.91
  -4   3   5   25.12    2.85
   4   3  -5   28.99    2.77
   3  -3  -5   30.07    2.93
   3  -3  -5   24.74    2.38
  -3  -3   5   30.72    2.89
  -3  -3   5   27.05    2.45
  -3   3   5   30.95    3.02
   3   3  -5   26.69    2.44
   3   3  -5   30.60    2.89
   2  -3  -5   35.08    2.63
  -2  -3   5   33.97    2.86
  -2  -3   5   30.09    2.63
   2  -3  -5   31.25    2.88
   2   3  -5   32.32    2.85
  -2   3   5   31.46    2.40
  -2   3   5   32.18    3.10
  -1  -3   5   50.80    3.80
   1  -3  -5   56.26    4.09
  -1  -3   5   54.65    4.00
   1  -3  -5   54.93    4.09
   1  -3  -5   55.16    3.80
  -1   3   5   50.09    3.68
  -1   3   5   47.09    4.03
   1   3  -5   49.46    4.03
   0  -3   5   21.86    2.33
   0  -3   5   26.47    2.57
   0  -3  -5   23.44    2.64
   0  -3  -5   25.07    2.35
   0  -3  -5   28.76    2.44
   0  -3  -5   27.70    2.73
   0   3  -5   25.79    2.68
   0   3   5   30.29    2.78
   0   3   5   24.72    2.32
   0   3  -5   26.77    2.33
   1  -3   5    2.00    1.00
   1  -3   5    1.81    0.88
  -1  -3  -5    4.30    1.07
  -1  -3  -5   -0.10    1.08
  -1  -3  -5    3.01    1.16
  -1  -3  -5    0.79    0.83
  -1   3  -5    3.07    1.02
  -1   3  -5    1.38    1.04
   1   3   5    1.65    0.89
  -2  -3  -5   83.91    5.34
  -2  -3  -5   78.61    5.56
  -2  -3  -5   81.25    5.49
   2  -3   5   74.97    5.35
  -2  -3  -5   75.12    5.41
   2  -3   5   65.85    5.36
  -2   3  -5   76.18    5.49
   2   3   5   76.10    5.27
  -2   3  -5   71.87    5.36
   2   3   5   73.82    5.39
  -3  -3  -5   32.30    2.78
   3  -3   5   33.75    2.86
   3  -3   5   28.85    2.86
  -3  -3  -5   34.87    2.85
  -3  -3  -5   39.38    3.08
  -3  -3  -5   34.75    3.34
   3   3   5   36.15    3.26
  -3   3  -5   33.85    2.96
   3   3   5   37.58    2.82
  -3   3  -5   31.64    2.96
  -4  -3  -5    3.20    1.28
   4  -3   5    3.23    1.17
  -4  -3  -5    4.04    1.48
  -4  -3  -5    5.26    1.05
   4  -3   5    1.73    1.09
   4   3   5    4.67    1.08
   4   3   5    2.45    1.20
  -4   3  -5    3.09    1.31
  -4   3  -5    3.66    1.19
  -5  -3  -5    3.94    1.55
   5  -3   5    8.42    1.57
   5  -3   5    5.89    1.35
  -5  -3  -5    5.83    1.63
  -5  -3  -5    6.54    1.08
  -5   3  -5    6.82    1.62
  -5   3  -5    4.45    1.23
   5   3   5    5.74    1.33
  -6  -3  -5   53.16    4.62
   6  -3   5   59.32    4.51
  -6  -3  -5   57.59    3.98
   6  -3   5   59.01    4.43
  -6  -3  -5   63.67    4.76
  -6   3  -5   51.63    4.65
  -6   3  -5   59.52    4.33
   6   3   5   53.23    4.38
   6   3   5   54.17    3.98
   7  -3   5   -2.04    1.04
   7  -3   5    1.54    1.31
  -7  -3  -5    2.68    1.54
  -7  -3  -5    0.33    1.32
  -7   3  -5    1.17    1.05
   7   3   5    0.60    1.26
  -7   3  -5    1.66    1.55
  -8  -3  -5    3.77    1.72
  -8  -3  -5    3.82    1.89
   8  -3   5    2.87    1.49
   8  -3   5    2.14    1.47
  -8   3  -5    3.72    1.84
   8   3   5    3.88    1.64
  -8   3  -5    0.59    0.99
  -9  -3  -5    7.07    2.11
   9  -3   5    7.88    2.04
  -9  -3  -5    8.73    2.26
   9  -3   5    6.16    1.71
   9   3   5    7.53    2.07
  -9   3  -5    6.00    2.06
  10  -3   5    2.70    1.66
 -10  -3  -5    4.42    1.97
  10  -3   5    2.56    1.50
 -10  -3  -5    2.42    2.06
  10   3   5    1.27    1.56
 -10   3  -5    2.32    2.03
  10   3   5    1.18    2.00
 -11  -3  -5    1.51    2.20
 -11  -3  -5    2.48    1.97
  11  -3   5    2.00    1.61
  11  -3   5   -0.88    1.65
  11   3   5    6.86    2.40
 -11   3  -5    1.25    2.13
  11   3   5    2.34    1.80
  12  -3   5   12.14    2.35
 -12  -3  -5    9.99    2.86
 -12  -3  -5    7.52    2.43
  12  -3   5    7.41    2.56
  12   3   5    6.02    2.14
 -12   3  -5    2.72    2.47
  12   3   5    4.89    2.41
 -13  -3  -5   -4.79    1.84
 -13  -3  -5   -2.76    2.21
  13  -3   5    0.67    2.00
  13   3   5    1.76    2.37
  13   3   5   -0.65    1.90
 -13   3  -5   -0.30    2.36
 -14  -4   5   14.40    3.44
  14  -4  -5    9.60    2.97
 -14   4   5   14.20    3.59
  14   4  -5   13.98    3.43
 -13  -4   5    6.81    2.60
  13  -4  -5    6.03    2.37
  13   4  -5    0.71    2.40
 -13   4   5    1.34    2.52
 -12  -4   5    0.56    1.99
  12  -4  -5   -0.06    1.65
  12  -4  -5   -1.04    1.97
 -12   4   5   -1.74    2.18
  12   4  -5   -0.28    2.04
  11  -4  -5   59.20    4.72
 -11  -4   5   42.67    5.07
  11  -4  -5   46.57    5.21
  11   4  -5   57.80    5.00
 -11   4   5   48.39    5.54
  10  -4  -5    3.08    1.76
 -10  -4   5    2.57    1.46
  10  -4  -5    1.33    1.53
 -10  -4   5    3.32    1.86
  10   4  -5    3.36    1.82
 -10   4   5    2.02    2.06
  10   4  -5    3.14    1.45
   9  -4  -5   14.56    2.34
  -9  -4   5   12.40    2.32
  -9  -4   5   10.41    1.87
   9  -4  -5   11.49    2.31
   9   4  -5    9.71    1.95
  -9   4   5   11.78    2.58
   9   4  -5   14.18    2.37
   8  -4  -5    7.87    1.94
   8  -4  -5   11.92    2.18
  -8  -4   5    9.29    2.01
  -8   4   5    7.92    2.23
   8   4  -5   12.49    1.88
   8   4  -5    9.94    1.93
   7  -4  -5    0.42    1.09
  -7  -4   5   -0.52    1.23
   7  -4  -5    1.11    1.31
  -7   4   5   -1.51    1.29
   7   4  -5    1.16    1.38
   7   4  -5   -1.05    0.96
   6  -4  -5   35.94    3.30
  -6  -4   5   34.34    3.63
   6  -4  -5   35.83    3.77
  -6   4   5   37.73    3.86
   6   4  -5   38.43    3.43
   6   4  -5   41.14    3.38
   5  -4  -5    2.33    1.12
   5  -4  -5    2.98    1.36
  -5  -4   5    5.25    1.48
  -5  -4   5    2.67    1.25
  -5   4   5    4.33    1.62
   5   4  -5    1.41    1.07
   5   4  -5    3.16    1.24
  -4  -4   5    7.77    1.66
  -4  -4   5   11.35    1.88
   4  -4  -5   10.20    1.68
   4  -4  -5   13.16    2.04
  -4   4   5   13.07    2.06
   4   4  -5   10.33    1.79
   4   4  -5    9.08    1.71
  -3  -4   5   28.32    2.83
   3  -4  -5   38.42    3.62
   3  -4  -5   33.51    3.17
  -3  -4   5   30.17    3.26
  -3   4   5   34.71    3.40
   3   4  -5   40.94    3.57
   2  -4  -5   -0.16    1.02
  -2  -4   5    0.55    1.03
  -2  -4   5    1.51    1.01
   2  -4  -5    0.71    0.99
   2   4  -5    0.55    1.01
  -2   4   5   -0.46    1.02
   1  -4  -5  133.11    9.16
  -1  -4   5  132.56    9.04
   1  -4  -5  130.95    8.96
  -1  -4   5  142.16    9.02
   1  -4  -5  126.05    9.08
  -1   4   5  132.11    9.12
   1   4  -5  134.82    9.17
  -1   4   5  129.91    8.73
   0  -4  -5   18.38    2.38
   0  -4   5   23.43    2.56
   0  -4  -5   25.92    2.71
   0  -4   5   21.46    2.35
   0  -4  -5   20.72    2.30
   0  -4  -5   22.65    2.20
   0   4   5   24.41    2.60
   0   4  -5   20.86    2.60
   0   4   5   23.39    2.17
   1  -4   5    0.77    0.98
  -1  -4  -5    1.58    1.02
  -1  -4  -5    0.38    0.87
   1  -4   5    1.41    0.97
  -1  -4  -5   -0.16    1.03
  -1  -4  -5    1.19    1.09
  -1   4  -5    0.62    0.85
  -1   4  -5    1.46    1.12
   1   4   5   -0.04    0.80
  -2  -4  -5    8.39    1.54
   2  -4   5    7.09    1.44
  -2  -4  -5    5.32    1.35
  -2  -4  -5    8.67    1.60
   2  -4   5    6.72    1.40
  -2  -4  -5    6.18    1.32
  -2   4  -5   10.19    1.49
  -2   4  -5    7.08    1.59
  -3  -4  -5    6.45    1.43
  -3  -4  -5    2.24    1.09
  -3  -4  -5    2.92    1.09
   3  -4   5    6.61    1.42
  -3  -4  -5    4.84    1.40
   3  -4   5    2.59    1.20
  -3   4  -5    4.77    1.32
   3   4   5    4.82    1.21
  -3   4  -5    1.94    1.26
   4  -4   5    1.65    1.07
  -4  -4  -5    1.20    1.24
  -4  -4  -5   -0.29    0.86
  -4  -4  -5    1.96    1.14
  -4  -4  -5   -0.23    1.22
   4  -4   5    2.03    1.14
   4   4   5    2.49    1.05
  -4   4  -5    0.24    1.03
  -4   4  -5    0.85    1.16
   5  -4   5   28.37    2.97
  -5  -4  -5   23.10    2.84
  -5  -4  -5   24.50    2.23
  -5  -4  -5   23.64    2.89
   5  -4   5   27.86    2.74
   5   4   5   23.74    2.72
  -5   4  -5   27.54    2.80
   5   4   5   20.74    2.29
  -5   4  -5   24.29    2.87
  -6  -4  -5   34.75    2.90
  -6  -4  -5   41.74    3.94
   6  -4   5   38.01    3.74
  -6  -4  -5   33.55    3.81
   6  -4   5   36.19    3.28
  -6   4  -5   41.65    3.38
  -6   4  -5   36.09    3.90
   6   4   5   36.37    2.92
   6   4   5   39.04    3.78
  -7  -4  -5    8.83    1.99
  -7  -4  -5    7.07    2.02
   7  -4   5   12.87    2.22
   7  -4   5    7.92    1.71
   7   4   5    9.53    1.37
  -7   4  -5   10.26    2.24
   7   4   5    9.47    1.88
  -7   4  -5   11.91    1.88
   8  -4   5    2.14    1.59
  -8  -4  -5    0.35    1.48
   8  -4   5   -1.16    1.27
  -8  -4  -5   -0.69    1.44
   8   4   5    0.70    1.38
  -8   4  -5   -0.56    1.08
  -8   4  -5   -0.12    1.60
   9  -4   5   14.17    2.53
   9  -4   5   10.90    2.07
  -9  -4  -5   12.19    2.50
  -9  -4  -5   10.11    2.39
   9   4   5   11.34    2.31
  -9   4  -5   11.92    2.61
  10  -4   5    0.19    1.34
 -10  -4  -5    4.60    2.16
  10  -4   5   -0.23    1.53
 -10  -4  -5    1.32    1.84
  10   4   5   -0.03    1.90
 -10   4  -5   -0.74    1.78
  11  -4   5   22.67    3.32
  11  -4   5   21.12    2.89
 -11  -4  -5   27.75    3.73
 -11  -4  -5   19.03    3.44
 -11   4  -5   24.20    3.69
  11   4   5   20.46    3.41
  12  -4   5   14.36    2.97
 -12  -4  -5   16.72    3.23
 -12  -4  -5   16.07    3.13
  12   4   5   19.51    3.48
 -12   4  -5   19.14    3.66
  12   4   5    9.33    2.73
 -13  -4  -5    1.97    2.53
  13  -4   5    0.17    2.16
 -13  -4  -5   -1.85    1.83
  13   4   5    1.21    2.06
 -13   4  -5    2.55    2.68
  13   4   5   -3.11    2.04
 -13  -5   5   13.92    3.26
  13  -5  -5   17.31    3.40
 -13   5   5   15.01    3.81
  13   5  -5   14.48    3.31
  12  -5  -5   16.67    2.70
 -12  -5   5   13.91    2.93
  12  -5  -5    9.43    2.66
 -12   5   5    8.37    2.88
  12   5  -5   11.47    2.64
  11  -5  -5   10.54    2.61
 -11  -5   5    7.37    2.18
  11  -5  -5    8.47    2.36
  11   5  -5    7.48    2.29
 -11   5   5    7.51    2.61
 -10  -5   5    3.55    1.87
  10  -5  -5    9.74    2.29
  10  -5  -5    7.43    2.11
  10   5  -5    7.27    1.76
  10   5  -5    4.50    2.02
 -10   5   5    4.90    2.35
   9  -5  -5   14.17    2.52
   9  -5  -5   13.32    2.43
  -9  -5   5   15.93    2.73
  -9   5   5   16.20    2.94
   9   5  -5   16.44    2.69
   9   5  -5   12.60    2.17
   8  -5  -5    1.63    1.46
  -8  -5   5    2.58    1.46
   8  -5  -5    0.77    1.40
   8   5  -5   -0.11    1.30
   8   5  -5    0.18    1.41
  -8   5   5    1.75    1.78
   7  -5  -5    1.79    1.37
   7  -5  -5    0.33    1.32
  -7  -5   5    2.02    1.49
  -7   5   5   -0.01    1.44
   7   5  -5    1.64    1.36
   7   5  -5    0.62    1.28
  -6  -5   5    6.84    1.81
  -6  -5   5    8.00    1.86
   6  -5  -5   10.20    2.02
   6  -5  -5    8.43    1.75
   6   5  -5    8.13    1.89
   6   5  -5    8.28    1.78
  -6   5   5    7.40    1.97
   5  -5  -5    7.46    1.73
   5  -5  -5    7.34    1.69
  -5  -5   5    8.06    1.81
  -5  -5   5    5.83    1.66
   5   5  -5    7.50    1.73
   5   5  -5    9.73    1.85
  -5   5   5    9.45    2.01
  -4  -5   5   33.60    3.50
   4  -5  -5   25.27    3.28
   4  -5  -5   35.01    3.13
  -4  -5   5   33.57    3.43
  -4   5   5   31.70    3.47
   4   5  -5   37.11    3.56
   4   5  -5   36.72    3.63
   3  -5  -5    2.94    1.33
  -3  -5   5    3.12    1.35
   3  -5  -5    0.94    1.16
  -3  -5   5    0.16    1.01
  -3   5   5    1.30    1.29
   3   5  -5    1.61    1.26
  -2  -5   5   15.21    2.02
  -2  -5   5   11.64    1.91
   2  -5  -5   13.84    2.10
   2  -5  -5   10.67    1.82
  -2   5   5   11.20    1.88
   2   5  -5   13.32    2.08
   1  -5  -5    9.79    1.88
   1  -5  -5   10.70    1.30
  -1  -5   5    9.83    1.66
  -1  -5   5    4.93    1.44
   1  -5  -5    6.35    1.45
  -1   5   5    7.84    1.16
  -1   5   5   10.54    1.74
   1   5  -5    7.71    1.70
   0  -5   5    0.60    1.05
   0  -5   5    0.61    0.97
   0  -5  -5    1.02    0.91
   0  -5  -5    0.32    0.94
   0  -5  -5    0.31    1.10
   0  -5  -5   -0.38    1.01
   0   5   5    0.83    0.81
   0   5  -5    0.31    1.11
   0   5   5    1.26    0.99
  -1  -5  -5    4.42    1.40
  -1  -5  -5    5.60    1.36
  -1  -5  -5    3.26    1.36
  -1  -5  -5    6.31    1.42
   1  -5   5    3.65    1.31
   1  -5   5    5.82    1.41
   1   5   5    4.90    1.36
  -1   5  -5    6.66    1.59
  -2  -5  -5  126.02    8.94
   2  -5   5  132.68    8.94
  -2  -5  -5  137.90    9.02
   2  -5   5  123.95    8.98
  -2  -5  -5  140.33    9.09
  -2  -5  -5  130.42    9.05
  -2   5  -5  124.84    8.80
  -2   5  -5  127.17    9.13
  -3  -5  -5    7.34    1.69
  -3  -5  -5    7.27    1.55
   3  -5   5    8.75    1.59
   3  -5   5    4.88    1.41
  -3  -5  -5    6.50    1.59
  -3  -5  -5    7.34    1.48
   3   5   5    7.83    1.57
  -3   5  -5    9.93    1.72
  -3   5  -5    6.20    1.59
   4  -5   5   -0.29    1.01
  -4  -5  -5   -1.13    1.09
  -4  -5  -5    0.57    1.02
   4  -5   5   -0.15    1.14
  -4  -5  -5    2.38    1.24
  -4  -5  -5    1.82    1.30
  -4   5  -5    1.59    1.24
   4   5   5   -0.69    0.97
   4   5   5    0.62    1.14
  -4   5  -5   -0.31    1.15
  -5  -5  -5    1.26    1.43
   5  -5   5   -2.00    1.06
   5  -5   5    0.56    1.09
  -5  -5  -5   -0.18    1.22
  -5  -5  -5    0.77    1.03
   5   5   5    0.12    0.95
  -5   5  -5    2.97    1.31
   5   5   5    2.64    1.30
  -5   5  -5    0.58    1.16
   6  -5   5   10.77    2.12
  -6  -5  -5   19.96    2.50
  -6  -5  -5   15.54    2.55
   6  -5   5   15.73    2.07
  -6   5  -5   13.58    2.41
   6   5   5   13.87    2.24
   6   5   5   12.96    1.69
  -6   5  -5   13.47    2.16
  -7  -5  -5   13.45    2.50
   7  -5   5   18.71    2.25
  -7  -5  -5   17.06    2.61
   7  -5   5   15.19    2.59
   7   5   5   14.59    2.44
   7   5   5   16.37    2.13
  -7   5  -5   12.88    2.16
  -7   5  -5   15.46    2.61
  -8  -5  -5   32.70    3.97
   8  -5   5   40.58    3.46
  -8  -5  -5   38.05    4.09
   8  -5   5   34.28    3.91
  -8   5  -5   31.47    4.01
   8   5   5   40.08    4.12
  -8   5  -5   33.87    3.63
   9  -5   5    0.47    1.46
  -9  -5  -5   -1.67    1.80
  -9  -5  -5    0.91    1.84
   9  -5   5   -0.41    1.64
   9   5   5    1.90    1.69
  -9   5  -5   -0.59    1.80
  -9   5  -5   -0.34    2.07
 -10  -5  -5    0.79    1.96
  10  -5   5    1.29    1.82
 -10  -5  -5   -0.38    2.01
 -10   5  -5    0.73    1.83
  10   5   5    4.28    1.93
 -11  -5  -5    0.96    1.99
  11  -5   5    4.46    2.17
 -11  -5  -5    1.35    2.16
 -11   5  -5    3.12    2.51
  11   5   5    3.44    2.26
 -12  -5  -5   -1.16    2.18
 -12  -5  -5    2.27    2.33
  12  -5   5   -0.01    2.02
 -12   5  -5    2.86    2.66
  12   5   5    0.42    2.27
  13  -6  -5    3.86    2.32
 -13  -6   5    3.17    2.56
  13   6  -5    1.40    2.32
 -13   6   5    1.51    2.93
  12  -6  -5    5.64    2.34
 -12  -6   5    7.41    2.45
  12  -6  -5    9.44    2.69
 -12   6   5    4.43    1.89
  12   6  -5   10.96    2.71
 -12   6   5    8.05    2.88
 -11  -6   5    0.69    1.89
  11  -6  -5    4.91    2.00
  11  -6  -5   -3.50    1.50
 -11   6   5    1.13    2.21
  11   6  -5   -1.08    1.72
 -11   6   5    0.56    1.61
 -10  -6   5    4.16    2.18
  10  -6  -5    3.03    2.02
  10  -6  -5    4.23    1.93
  10   6  -5   -1.32    1.64
  10   6  -5    2.55    1.69
 -10   6   5    1.52    2.35
  -9  -6   5    5.77    2.15
   9  -6  -5    7.81    2.28
   9  -6  -5    7.59    2.08
   9   6  -5    8.66    2.12
  -9   6   5    7.31    2.48
   9   6  -5    8.81    2.42
  -8  -6   5   15.45    2.70
   8  -6  -5   14.74    2.59
   8  -6  -5    9.26    2.27
  -8   6   5   14.88    2.78
   8   6  -5   15.75    2.80
   8   6  -5   15.71    2.37
   7  -6  -5   12.64    2.50
  -7  -6   5   17.23    2.71
   7  -6  -5   17.43    2.55
   7   6  -5   11.85    2.25
  -7   6   5    9.40    2.37
   7   6  -5   16.97    2.66
  -6  -6   5   15.46    2.57
  -6  -6   5   18.12    2.85
   6  -6  -5   18.82    2.80
   6  -6  -5   20.35    2.71
   6   6  -5   17.93    2.57
   6   6  -5   17.68    2.74
  -6   6   5   22.92    3.12
  -5  -6   5    8.71    2.06
   5  -6  -5    5.73    1.78
  -5  -6   5    6.69    1.91
   5  -6  -5    8.79    1.92
   5   6  -5    5.09    1.77
   5   6  -5    3.54    1.49
  -5   6   5    8.04    2.01
  -4  -6   5   42.85    3.81
   4  -6  -5   41.87    3.79
  -4  -6   5   42.08    3.78
   4  -6  -5   38.81    4.22
   4   6  -5   43.94    4.30
  -4   6   5   43.38    3.90
   4   6  -5   41.93    3.83
   3  -6  -5   10.05    2.08
  -3  -6   5    7.99    1.77
  -3  -6   5   14.69    2.18
   3  -6  -5    9.66    1.82
   3   6  -5    9.57    2.02
  -3   6   5    8.37    1.87
  -2  -6   5   76.97    5.51
   2  -6  -5   72.68    5.46
   2  -6  -5   72.52    5.64
  -2  -6   5   67.00    5.37
  -2   6   5   68.61    5.48
   2   6  -5   68.65    5.56
   1  -6  -5    1.91    1.21
   1  -6  -5    2.41    0.95
  -1  -6   5   -0.36    1.06
   1  -6  -5    1.90    1.37
  -1  -6   5    0.21    1.22
  -1   6   5    1.66    1.15
   1   6  -5   -0.46    1.14
  -1   6   5    2.38    0.93
   0  -6   5   25.99    2.95
   0  -6  -5   28.08    2.65
   0  -6  -5   21.39    2.81
   0  -6   5   27.43    3.04
   0  -6  -5   27.58    3.24
   0   6  -5   23.85    3.03
   0   6   5   27.94    3.01
   1  -6   5    2.52    1.27
  -1  -6  -5    6.10    1.50
  -1  -6  -5    4.56    1.47
  -1  -6  -5    4.06    1.36
  -1  -6  -5    4.66    1.29
   1  -6   5    3.65    1.14
   1   6   5    2.36    1.28
  -1   6  -5    0.75    1.25
   1   6   5    1.47    1.20
  -2  -6  -5    1.15    1.15
  -2  -6  -5    0.04    1.11
   2  -6   5    1.50    1.27
   2  -6   5   -0.28    0.96
  -2  -6  -5    0.00    1.08
  -2  -6  -5    0.21    1.12
  -2   6  -5    1.21    1.29
   2   6   5   -0.41    0.91
   2   6   5    0.00    1.05
  -2   6  -5   -1.18    0.95
  -3  -6  -5   -1.74    1.17
  -3  -6  -5   -0.93    1.11
  -3  -6  -5   -0.17    1.19
   3  -6   5    1.46    1.08
  -3  -6  -5   -1.57    1.08
   3  -6   5    0.37    1.13
  -3   6  -5    0.84    1.33
  -3   6  -5   -0.97    1.06
   3   6   5    0.18    1.07
  -4  -6  -5    9.69    2.06
   4  -6   5   10.95    2.06
  -4  -6  -5   10.43    1.92
  -4  -6  -5   13.79    2.24
   4  -6   5   10.32    1.76
  -4  -6  -5   11.20    1.96
   4   6   5   11.14    1.85
  -4   6  -5    7.90    2.06
   4   6   5    6.85    1.78
  -4   6  -5   12.51    2.04
  -5  -6  -5    5.46    1.81
  -5  -6  -5    7.27    1.66
  -5  -6  -5    7.34    1.87
   5  -6   5    8.38    1.92
  -5  -6  -5    9.19    2.08
   5  -6   5   10.83    1.83
  -5   6  -5    8.48    2.10
   5   6   5   11.37    1.84
  -5   6  -5    8.57    1.91
   5   6   5    9.80    1.95
  -6  -6  -5   13.14    2.37
   6  -6   5   17.70    2.70
  -6  -6  -5   15.32    2.39
   6  -6   5    9.98    1.85
   6   6   5   10.53    1.85
  -6   6  -5   12.69    2.40
  -6   6  -5   12.31    2.36
   6   6   5   11.15    2.32
  -7  -6  -5   25.26    3.55
  -7  -6  -5   37.64    3.68
   7  -6   5   31.31    3.07
   7  -6   5   28.40    3.49
  -7   6  -5   27.13    3.47
   7   6   5   25.63    3.39
  -7   6  -5   26.77    3.51
   8  -6   5   -1.76    1.36
  -8  -6  -5    1.11    1.63
  -8  -6  -5   -0.26    1.67
  -8   6  -5   -1.57    1.53
   8   6   5   -1.11    1.61
  -8   6  -5   -1.97    1.64
  -9  -6  -5   10.21    2.50
   9  -6   5    5.76    2.27
  -9  -6  -5    3.41    2.03
   9   6   5    8.22    2.25
  -9   6  -5    4.22    1.77
  -9   6  -5    7.43    2.40
 -10  -6  -5   20.73    3.16
 -10  -6  -5   17.10    3.15
  10  -6   5   19.29    3.08
  10   6   5   12.09    2.79
 -10   6  -5   14.92    3.15
 -11  -6  -5    9.19    2.89
 -11  -6  -5    6.72    2.77
  11  -6   5    8.84    2.46
  11   6   5    8.38    2.59
 -11   6  -5   10.04    2.85
  12  -6   5    1.77    2.04
  12   6   5   -0.23    2.29
  12  -7  -5   14.27    3.24
 -12  -7   5   16.65    3.44
  12  -7  -5   17.16    3.21
  12   7  -5   15.09    3.40
 -12   7   5   21.97    4.11
 -12   7   5   16.20    2.99
 -11  -7   5   16.41    3.19
  11  -7  -5   10.99    2.79
  11  -7  -5   13.31    2.92
 -11   7   5   15.68    3.48
  11   7  -5   10.58    2.89
 -11   7   5   12.03    2.83
  10  -7  -5    3.59    2.07
 -10  -7   5    4.22    2.16
  10  -7  -5    2.18    1.97
 -10   7   5    2.82    1.94
  10   7  -5    4.49    2.24
  10   7  -5    1.12    1.74
 -10   7   5   -0.03    1.94
  -9  -7   5   -1.46    1.57
   9  -7  -5    3.45    1.91
   9  -7  -5    0.82    1.74
   9   7  -5   -1.90    1.65
  -9   7   5   -0.15    1.87
   9   7  -5    1.30    1.96
  -9   7   5   -0.19    1.46
  -8  -7   5    2.14    1.96
   8  -7  -5    2.04    1.70
   8  -7  -5    3.07    1.80
  -8   7   5    3.73    2.10
  -8   7   5    3.16    1.76
   8   7  -5    5.32    2.18
   8   7  -5    7.23    2.16
   7  -7  -5    0.41    1.56
   7  -7  -5   -1.09    1.42
  -7  -7   5    3.83    1.78
  -7  -7   5    0.28    1.56
  -7   7   5    1.59    1.80
   7   7  -5    0.12    1.58
  -7   7   5   -0.66    1.35
   7   7  -5   -0.08    1.53
   6  -7  -5   18.44    2.82
  -6  -7   5   18.74    2.91
   6  -7  -5   18.48    2.88
  -6  -7   5   25.81    3.19
   6   7  -5   18.12    2.86
  -6   7   5   12.16    2.50
   6   7  -5   19.58    2.81
  -6   7   5   23.52    3.17
  -5  -7   5   69.79    5.16
  -5  -7   5   63.20    5.15
   5  -7  -5   54.35    5.07
   5  -7  -5   58.94    5.01
   5   7  -5   56.22    5.01
  -5   7   5   63.49    5.17
   5   7  -5   50.57    4.92
  -5   7   5   54.72    5.02
  -4  -7   5    6.02    1.76
   4  -7  -5    7.98    1.90
  -4  -7   5    8.59    1.93
   4  -7  -5    9.53    2.22
   4   7  -5    6.47    1.88
  -4   7   5   10.23    2.10
  -4   7   5    3.88    1.88
  -3  -7   5   12.46    2.33
  -3  -7   5   10.49    2.13
   3  -7  -5    9.73    2.14
   3  -7  -5    9.76    2.06
   3   7  -5   13.98    2.46
  -3   7   5    8.46    2.07
  -3   7   5   14.26    2.29
   2  -7  -5    4.10    1.49
   2  -7  -5    1.62    1.46
  -2  -7   5    2.84    1.43
  -2  -7   5    5.40    1.66
  -2   7   5    3.32    1.53
   2   7  -5    4.17    1.60
  -2   7   5    4.15    1.57
   1  -7  -5    4.10    1.65
   1  -7  -5    1.46    1.45
  -1  -7   5    3.41    1.39
  -1  -7   5    1.68    1.33
   1  -7  -5    0.88    0.89
  -1   7   5    1.12    1.36
   1   7  -5    1.52    1.47
  -1   7   5    0.82    1.18
   0  -7  -5   43.36    4.41
   0  -7   5   32.49    3.71
   0  -7   5   43.65    3.90
   0  -7  -5   38.94    3.98
   0  -7  -5   34.04    3.33
   0   7   5   35.55    4.04
   0   7  -5   37.97    4.28
   0   7   5   36.59    3.70
   1  -7   5   27.90    3.19
  -1  -7  -5   33.43    3.56
   1  -7   5   31.99    3.55
  -1  -7  -5   25.90    2.98
  -1  -7  -5   25.70    3.43
  -1   7  -5   33.76    3.96
   1   7   5   32.22    3.62
   1   7   5   29.50    3.30
  -2  -7  -5   85.34    6.53
  -2  -7  -5   92.77    6.54
  -2  -7  -5   85.25    6.75
   2  -7   5   88.26    6.42
  -2  -7  -5   88.12    6.69
   2  -7   5   83.45    6.69
   2   7   5  100.32    6.80
   2   7   5   89.86    6.54
  -2   7  -5   78.77    6.79
  -3  -7  -5   14.05    2.28
  -3  -7  -5   17.36    2.52
  -3  -7  -5   12.51    2.41
   3  -7   5   16.29    2.18
   3  -7   5   19.86    2.80
  -3  -7  -5   19.76    2.66
   3   7   5   19.03    2.53
  -3   7  -5   13.52    2.63
   3   7   5   22.37    2.61
  -3   7  -5   19.45    2.35
  -4  -7  -5   11.82    2.25
  -4  -7  -5    9.86    2.16
   4  -7   5    9.18    1.72
  -4  -7  -5   10.19    2.04
  -4  -7  -5   12.04    2.10
   4  -7   5   13.02    2.37
  -4   7  -5    6.30    2.01
   4   7   5    9.76    2.09
  -4   7  -5    8.79    1.95
   4   7   5   10.26    1.98
   5  -7   5    7.29    1.64
  -5  -7  -5   18.03    2.79
   5  -7   5    8.59    2.21
  -5  -7  -5   11.69    2.17
  -5  -7  -5   13.60    2.44
  -5   7  -5    9.85    2.12
  -5   7  -5    8.19    2.14
   5   7   5    7.72    2.06
   5   7   5    7.88    1.77
  -6  -7  -5   10.02    2.33
  -6  -7  -5    6.38    1.90
   6  -7   5    8.51    2.34
   6  -7   5    8.16    1.70
  -6  -7  -5   12.21    2.34
  -6   7  -5    6.74    2.02
   6   7   5    9.53    2.26
  -6   7  -5   11.28    2.21
   6   7   5   10.30    1.99
   7  -7   5   12.19    2.65
  -7  -7  -5   19.12    2.62
  -7  -7  -5   14.30    2.74
   7   7   5   16.44    2.91
  -7   7  -5   15.04    2.73
  -7   7  -5   13.16    2.74
   8  -7   5   10.22    2.52
  -8  -7  -5   14.95    2.61
  -8  -7  -5   16.85    3.06
  -8   7  -5   10.66    2.62
  -8   7  -5    7.14    2.34
   8   7   5   12.80    2.64
   9  -7   5   22.11    3.45
  -9  -7  -5   28.95    5.34
  -9  -7  -5   21.00    3.54
   9   7   5   22.89    3.60
  -9   7  -5   25.16    3.44
  -9   7  -5   26.11    3.83
 -10  -7  -5    5.48    2.50
  10  -7   5    4.86    2.28
  10   7   5    2.37    2.06
 -10   7  -5    5.21    2.48
  11  -7   5    3.19    2.18
 -11  -7  -5    2.24    2.41
 -11   7  -5    5.07    2.75
  11   7   5    3.70    2.30
  11  -8  -5    3.66    2.48
 -11  -8   5    1.38    2.36
  11  -8  -5    5.36    2.50
  11   8  -5    6.78    2.71
 -11   8   5    9.33    3.12
 -11   8   5    6.24    2.41
  10  -8  -5    2.44    2.46
 -10  -8   5    3.96    2.30
  10  -8  -5    0.30    1.98
 -10   8   5    5.12    2.67
 -10   8   5    1.55    2.18
  10   8  -5    2.00    2.27
   9  -8  -5   11.71    2.81
  -9  -8   5   12.13    2.81
   9  -8  -5   12.69    2.80
  -9   8   5   11.97    2.74
  -9   8   5   11.18    3.02
   9   8  -5   14.79    2.77
   9   8  -5   10.84    2.60
   8  -8  -5   24.75    3.78
  -8  -8   5   24.57    3.62
   8  -8  -5   22.79    3.50
  -8   8   5   23.23    3.45
   8   8  -5   25.15    3.80
   8   8  -5   25.81    3.47
  -8   8   5   21.21    3.58
  -7  -8   5    3.20    1.78
   7  -8  -5    0.52    1.84
   7  -8  -5    4.29    1.91
  -7  -8   5   -1.12    1.90
  -7   8   5    3.10    1.98
  -7   8   5    6.07    2.27
   7   8  -5    1.28    1.68
   7   8  -5    2.74    1.96
   6  -8  -5    6.85    2.23
   6  -8  -5    7.08    2.32
  -6  -8   5   11.82    2.62
  -6  -8   5    6.11    2.23
   6   8  -5    6.56    2.10
  -6   8   5    7.57    2.27
  -6   8   5    7.99    2.27
   6   8  -5    8.45    2.23
  -5  -8   5    0.18    1.58
   5  -8  -5    2.90    1.65
   5  -8  -5    0.80    1.66
  -5  -8   5    0.68    1.52
  -5   8   5   -0.62    1.39
  -5   8   5    1.85    1.70
   5   8  -5    6.00    1.91
   5   8  -5    0.39    1.64
  -4  -8   5    6.85    1.98
   4  -8  -5    6.35    2.14
   4  -8  -5    8.08    2.16
  -4  -8   5    9.52    2.02
   4   8  -5    6.68    2.05
  -4   8   5    6.61    2.14
  -4   8   5    7.96    2.12
   3  -8  -5    8.02    2.24
  -3  -8   5   10.76    2.18
   3  -8  -5   11.67    2.39
  -3  -8   5   13.07    2.43
  -3   8   5   18.93    2.63
   3   8  -5    8.06    2.23
  -3   8   5    8.36    2.15
   2  -8  -5  105.03    7.69
  -2  -8   5  101.12    7.48
  -2  -8   5  103.96    7.68
   2  -8  -5   96.34    7.80
  -2   8   5   97.43    7.78
   2   8  -5   92.70    7.67
  -2   8   5  108.46    7.54
  -1  -8   5   -0.48    1.12
   1  -8  -5    0.93    1.42
   1  -8  -5    1.31    1.69
  -1  -8   5    1.13    1.44
  -1   8   5    1.03    1.40
   1   8  -5    1.30    1.53
  -1   8   5   -0.05    1.37
   0  -8  -5   36.13    3.34
   0  -8   5   49.22    4.31
   0  -8  -5   36.41    4.19
   0  -8  -5   35.57    4.42
   0  -8   5   40.84    4.30
   0   8   5   43.61    4.17
   0   8  -5   38.34    4.46
   0   8   5   39.90    4.43
   1  -8   5    2.03    1.19
   1  -8   5    1.00    1.39
  -1  -8  -5   -0.75    1.25
  -1  -8  -5    1.82    1.34
  -1  -8  -5    1.97    1.66
   1   8   5    0.01    1.22
  -1   8  -5    0.26    1.58
   1   8   5    2.43    1.49
   2  -8   5    9.38    2.20
  -2  -8  -5   11.67    2.37
  -2  -8  -5   12.98    2.17
  -2  -8  -5   13.79    2.56
   2  -8   5   15.98    2.28
   2   8   5   11.63    2.25
  -2   8  -5   14.18    2.81
   2   8   5   10.15    2.17
   3  -8   5   17.72    2.39
  -3  -8  -5   18.68    2.83
   3  -8   5   17.64    2.88
  -3  -8  -5   14.63    2.52
  -3  -8  -5   21.05    2.65
  -3  -8  -5   23.05    3.20
  -3   8  -5   14.49    2.92
   3   8   5   17.87    2.69
   3   8   5   19.13    2.59
   4  -8   5    9.35    1.76
  -4  -8  -5    1.33    1.74
  -4  -8  -5    3.38    1.91
   4  -8   5    5.66    2.03
  -4  -8  -5    7.36    1.77
   4   8   5    5.58    1.78
  -4   8  -5    4.08    1.91
   4   8   5    2.46    1.73
   4   8   5    4.09    1.66
  -4   8  -5    5.72    1.78
  -5  -8  -5    7.35    1.94
   5  -8   5    6.57    2.12
  -5  -8  -5    6.76    2.21
  -5  -8  -5    3.21    2.00
  -5   8  -5    7.19    2.14
   5   8   5    4.08    2.06
   5   8   5   10.07    2.15
   5   8   5    8.57    1.83
  -5   8  -5    4.26    2.00
   6  -8   5    2.05    1.86
  -6  -8  -5   -0.54    1.73
  -6  -8  -5    2.51    2.06
  -6   8  -5    1.19    1.87
   6   8   5    3.38    1.60
   6   8   5    4.88    2.06
  -6   8  -5    5.52    2.11
  -7  -8  -5    2.14    2.14
   7  -8   5    3.16    1.97
  -7   8  -5    2.78    2.05
  -7   8  -5    2.96    2.27
   7   8   5    0.84    1.95
   8  -8   5   -2.02    1.77
  -8  -8  -5    1.32    1.98
  -8   8  -5   -1.23    2.00
  -8   8  -5    0.05    2.02
   8   8   5   -0.80    1.94
  -9  -8  -5   -0.80    2.00
   9  -8   5   -1.03    1.70
  -9   8  -5   -1.12    1.85
  -9   8  -5   -2.89    1.98
   9   8   5   -4.20    1.82
   9  -9  -5    1.30    1.97
   9  -9  -5   -2.91    1.73
  -9  -9   5   -2.15    1.94
  -9   9   5    0.30    2.54
  -9   9   5   -0.60    1.81
   9   9  -5   -1.31    1.87
   9   9  -5    2.31    2.00
   8  -9  -5   12.51    3.07
  -8  -9   5   12.89    3.08
   8  -9  -5   11.82    2.82
  -8  -9   5   10.66    2.85
   8   9  -5   12.78    2.95
  -8   9   5   13.71    2.85
   8   9  -5    9.66    2.58
  -8   9   5    8.76    2.84
  -7  -9   5    2.16    2.05
  -7  -9   5    4.78    2.21
   7  -9  -5    7.23    2.27
   7  -9  -5    7.64    2.55
  -7   9   5    1.35    2.09
  -7   9   5    3.67    2.20
   7   9  -5    7.09    2.30
   7   9  -5    7.95    2.25
   6  -9  -5    9.77    2.39
  -6  -9   5    2.31    1.92
  -6  -9   5    5.34    2.06
   6  -9  -5    6.41    2.48
  -6   9   5    8.35    2.45
  -6   9   5    5.18    2.16
   6   9  -5    4.63    2.11
   6   9  -5    9.16    2.43
  -5  -9   5    4.42    2.00
   5  -9  -5    1.71    2.00
  -5  -9   5    4.12    1.97
   5  -9  -5    6.73    2.50
  -5   9   5    4.67    2.00
   5   9  -5    4.92    2.06
  -5   9   5    4.84    2.23
   5   9  -5    5.60    2.09
   4  -9  -5   58.05    5.81
  -4  -9   5   60.84    6.06
  -4  -9   5   60.49    5.15
   4  -9  -5   48.20    5.61
  -4   9   5   48.43    5.61
   4   9  -5   65.07    6.12
  -4   9   5   52.33    5.39
  -3  -9   5    2.29    1.74
   3  -9  -5    0.92    1.78
   3  -9  -5    0.73    1.59
  -3  -9   5    3.08    1.70
   3   9  -5   -0.49    1.64
  -3   9   5    1.40    1.59
  -3   9   5   -1.06    1.64
  -2  -9   5   38.24    4.25
  -2  -9   5   37.35    4.18
   2  -9  -5   33.21    4.12
   2  -9  -5   27.48    4.07
   2   9  -5   41.44    4.58
  -2   9   5   30.58    4.10
  -2   9   5   40.15    4.12
  -1  -9   5   37.64    3.90
   1  -9  -5   27.60    3.82
  -1  -9   5   35.76    4.11
   1  -9  -5   33.71    4.20
  -1   9   5   23.52    3.73
   1   9  -5   26.42    3.85
  -1   9   5   35.71    3.76
   0  -9   5    2.93    1.60
   0  -9  -5   12.16    2.35
   0  -9   5    5.02    1.95
   0  -9  -5    3.22    2.08
   0   9  -5    4.44    2.03
   0   9   5    6.80    2.14
   0   9   5    4.41    1.78
  -1  -9  -5    6.90    2.09
  -1  -9  -5    4.15    1.97
   1  -9   5    4.14    1.82
   1  -9   5    5.42    1.74
   1   9   5    5.03    1.83
  -1   9  -5    3.97    2.08
   1   9   5    5.07    2.05
   2  -9   5    6.42    1.73
  -2  -9  -5    3.95    1.74
  -2  -9  -5    5.36    2.14
   2  -9   5    1.35    1.67
  -2  -9  -5    7.68    2.21
   2   9   5    2.30    1.61
   2   9   5    6.93    1.78
  -2   9  -5    5.58    2.18
  -3  -9  -5   11.93    2.35
   3  -9   5   11.39    2.57
  -3  -9  -5   10.03    2.53
   3   9   5   11.18    2.38
  -3   9  -5    6.95    2.33
   3   9   5   10.94    2.93
  -4  -9  -5    4.35    2.11
   4  -9   5    5.21    2.06
  -4  -9  -5    5.88    2.07
   4   9   5    9.22    2.36
  -4   9  -5    5.60    2.24
   4   9   5    4.62    2.04
  -5  -9  -5    2.59    2.05
  -5  -9  -5    1.45    1.81
   5  -9   5   -0.07    1.76
  -5   9  -5   -0.42    1.82
   5   9   5   -1.44    1.75
   5   9   5   -1.57    1.50
   6  -9   5   12.56    2.76
  -6  -9  -5   18.79    3.26
  -6  -9  -5   21.11    3.33
   6   9   5   18.02    2.98
  -6   9  -5   14.08    3.20
   6   9   5   15.15    2.70
   7  -9   5    2.07    2.04
  -7  -9  -5    0.08    2.05
  -7   9  -5    3.60    2.70
   7   9   5   -0.89    1.87
  -7   9  -5   -1.09    2.02
  -8  -9  -5    0.79    2.31
   8  -9   5    1.93    2.23
   8   9   5   -0.89    1.84
  -8   9  -5    2.11    2.22
  -8   9  -5   -2.91    2.08
  -7 -10   5    5.39    2.57
  -7 -10   5    8.75    2.81
   7 -10  -5    4.26    2.31
   7 -10  -5    4.61    2.48
  -7  10   5    7.16    2.70
   7  10  -5    5.77    2.41
  -7  10   5    1.58    2.43
   7  10  -5    9.09    2.75
  -6 -10   5   -0.08    2.01
   6 -10  -5    2.46    2.19
  -6 -10   5    0.43    1.76
   6 -10  -5    1.79    2.05
  -6  10   5   -1.42    1.72
   6  10  -5    1.54    2.07
  -6  10   5    5.08    2.44
   6  10  -5    1.23    2.06
   5 -10  -5    6.50    2.34
  -5 -10   5    5.33    2.11
  -5 -10   5    1.83    1.97
   5 -10  -5    3.55    2.33
   5  10  -5    5.30    2.32
  -5  10   5    3.94    2.28
  -5  10   5    3.26    2.09
   5  10  -5    4.24    2.04
   4 -10  -5    9.30    2.77
  -4 -10   5    6.20    2.12
   4 -10  -5    8.61    2.69
  -4 -10   5   11.67    2.69
  -4  10   5    5.99    2.53
   4  10  -5   10.15    2.52
  -4  10   5   13.05    2.57
   3 -10  -5    0.55    1.73
  -3 -10   5   -2.27    1.61
  -3 -10   5   -0.69    1.60
   3 -10  -5    1.91    2.20
  -3  10   5   -0.59    1.86
   3  10  -5    0.93    1.92
  -3  10   5   -1.09    1.76
  -2 -10   5   11.25    2.76
   2 -10  -5   11.22    2.77
   2 -10  -5   11.50    2.71
  -2 -10   5    7.93    2.24
  -2  10   5   14.85    2.68
  -2  10   5   10.30    2.66
   2  10  -5    9.96    2.79
  -1 -10   5    7.25    2.20
  -1 -10   5   10.00    2.53
   1 -10  -5    9.40    2.55
   1 -10  -5    6.86    2.27
  -1  10   5   13.18    2.54
  -1  10   5    8.64    2.38
   1  10  -5    7.14    2.61
   0 -10  -5    4.31    2.10
   0 -10   5    5.28    1.86
   0 -10  -5    3.67    1.83
   0 -10   5    4.01    1.94
   0  10  -5    1.80    1.88
   0  10   5    5.07    2.13
   1 -10   5    7.28    2.23
   1 -10   5   10.09    2.47
  -1 -10  -5   13.97    2.89
  -1  10  -5    8.39    2.63
   1  10   5   11.67    2.66
  -2 -10  -5   14.45    3.06
   2 -10   5   21.19    3.34
   2  10   5   14.60    3.10
  -2  10  -5   12.22    3.15
  -3 -10  -5    2.95    2.20
   3 -10   5    6.61    2.46
  -3 -10  -5    7.59    2.91
   3  10   5    4.25    2.17
  -3  10  -5    2.56    2.40
  -4 -10  -5    0.53    1.80
   4 -10   5    3.19    2.15
  -4 -10  -5    1.00    2.04
  -4  10  -5    0.27    2.08
   4  10   5    2.17    1.99
   4  10   5    1.01    1.88
  -5 -10  -5    4.36    2.28
  -5 -10  -5    4.89    2.34
   5 -10   5    1.51    1.96
   5  10   5    0.31    1.76
  -5  10  -5    1.96    2.35
   5  10   5    3.97    2.31
  -6 -10  -5    0.59    2.04
   6 -10   5    2.82    2.29
  -6 -10  -5   -2.44    2.00
   6  10   5    1.27    2.05
  -6  10  -5   -1.80    2.12
   4 -11  -5    2.51    2.27
  -4 -11   5    7.29    2.32
  -4 -11   5    4.59    2.15
  -4  11   5    2.39    2.02
   4  11  -5    0.82    1.90
   3 -11  -5   10.35    2.90
  -3 -11   5    8.18    2.34
  -3 -11   5    7.97    2.59
   3  11  -5    7.11    2.61
  -3  11   5    4.50    2.23
  -2 -11   5    8.21    2.40
   2 -11  -5   14.54    3.13
  -2 -11   5   10.60    2.74
   2  11  -5   11.45    3.08
  -2  11   5    9.52    2.68
  -1 -11   5    6.47    2.32
   1 -11  -5    6.33    2.32
  -1 -11   5    5.00    2.20
   1  11  -5    2.57    2.25
  -1  11   5    7.23    2.55
   0 -11   5    3.60    2.13
   0 -11  -5    3.68    2.18
   0  11   5   -3.32    1.85
   0  11  -5    1.91    2.13
  -1 -11  -5    7.26    2.52
   1 -11   5   10.65    2.63
   1  11   5    7.84    2.65
  -1  11  -5    5.60    2.57
   2 -11   5   -0.25    1.90
  -2 -11  -5   -1.53    1.86
   2  11   5    1.19    2.13
  -2  11  -5    0.74    2.15
   3 -11   5   22.31    3.86
  -3 -11  -5   24.61    3.86
   3  11   5   26.68    4.04
  -3  11  -5   26.18    4.50
 -15   0   6    1.20    2.50
  15   0  -6   -4.18    2.24
 -14   0   6   37.26    4.17
 -14   0   6   38.09    4.93
  14   0  -6   31.32    4.42
 -13   0   6   25.90    3.26
 -13   0   6   24.86    3.74
  13   0  -6   23.40    3.70
  12   0  -6   13.62    2.91
  12   0  -6   15.84    2.48
 -12   0   6   17.94    3.27
 -12   0   6   17.78    2.72
 -11   0   6    1.11    1.95
  11   0  -6    0.08    1.40
  11   0  -6    0.92    1.79
 -11   0   6    0.85    1.51
  10   0  -6   52.29    4.54
 -10   0   6   54.06    4.95
 -10   0   6   57.20    4.57
  10   0  -6   58.19    4.93
   9   0  -6    2.00    1.57
   9   0  -6    0.75    1.24
  -9   0   6   -0.87    1.36
  -9   0   6    1.91    1.15
  -8   0   6  133.24    9.54
   8   0  -6  137.42    9.48
  -8   0   6  131.49    9.23
   8   0  -6  137.42    9.40
  -7   0   6  176.85   12.41
  -7   0   6  181.97   12.22
   7   0  -6  189.11   12.36
   7   0  -6  184.67   12.40
   6   0  -6   16.58    2.16
   6   0  -6   10.28    1.78
  -6   0   6   15.27    2.08
  -6   0   6   13.72    1.82
  -5   0   6    7.72    1.55
  -5   0   6    7.85    1.49
   5   0  -6   10.25    1.68
   5   0  -6    9.63    1.49
   4   0  -6    5.02    1.08
  -4   0   6    3.44    1.13
   4   0  -6    5.35    1.37
  -4   0   6    4.18    1.25
   3   0  -6    0.16    0.97
  -3   0   6   -1.13    0.81
   3   0  -6   -0.03    0.68
  -3   0   6   -0.37    0.96
  -2   0   6  335.93   21.91
   2   0  -6  349.57   22.01
   2   0  -6  340.78   21.91
  -2   0   6  326.91   21.82
  -1   0   6  240.32   16.04
   1   0  -6  238.47   16.11
   1   0  -6  261.35   16.19
   0   0   6  989.56   63.06
   0   0  -6  979.28   63.11
   0   0  -6 1000.00   63.11
  -1   0  -6    7.82    1.41
   1   0   6    6.05    1.30
  -1   0  -6    7.50    1.42
  -2   0  -6    9.54    1.70
   2   0   6    8.03    1.47
  -2   0  -6   10.61    1.51
  -3   0  -6   -0.30    1.04
   3   0   6    2.47    0.88
   3   0   6    0.53    0.96
  -3   0  -6    1.71    0.93
   4   0   6  120.87    8.00
  -4   0  -6  114.54    7.94
  -4   0  -6  120.38    8.37
   4   0   6  120.72    8.23
   5   0   6   73.58    5.58
   5   0   6   74.33    5.39
  -5   0  -6   78.57    5.77
  -5   0  -6   74.86    5.18
   6   0   6  412.87   27.19
  -6   0  -6  409.91   26.74
   6   0   6  429.37   27.09
  -6   0  -6  419.39   27.36
  -7   0  -6   16.93    2.54
   7   0   6   17.86    2.36
   7   0   6   15.57    2.37
   8   0   6    0.55    1.42
   8   0   6   -1.08    1.21
  -8   0  -6    2.89    1.51
  -8   0  -6    2.13    1.69
   9   0   6   10.64    2.11
  -9   0  -6    7.28    2.13
   9   0   6   11.92    2.29
  -9   0  -6    7.65    2.11
  10   0   6    6.41    1.94
 -10   0  -6    4.52    2.03
 -10   0  -6    5.65    2.25
  10   0   6    4.78    2.01
 -11   0  -6    3.83    2.19
 -11   0  -6    1.15    1.84
  11   0   6   -0.15    1.56
  11   0   6    4.00    2.10
 -12   0  -6   87.10    7.73
 -12   0  -6   97.23    7.51
  13   0   6   37.78    4.71
 -13   0  -6   39.62    4.79
  13   0   6   36.06    4.57
 -15  -1   6    0.77    2.68
  15  -1  -6    3.49    2.76
 -15  -1   6   -1.03    2.00
 -15   1   6    1.37    2.78
  15   1  -6    1.27    2.50
 -14  -1   6   -0.22    2.30
 -14  -1   6    1.70    1.92
  14  -1  -6    1.68    2.41
 -14   1   6   -0.28    2.27
  14   1  -6    0.11    2.17
 -13  -1   6   10.57    2.91
  13  -1  -6   14.90    3.02
 -13  -1   6   16.07    2.83
  13   1  -6   14.09    3.06
 -13   1   6   13.82    2.90
 -12  -1   6    7.29    2.33
  12  -1  -6    8.24    2.40
  12  -1  -6   11.02    2.07
 -12  -1   6   10.02    2.28
 -12   1   6    5.64    2.67
  12   1  -6    6.45    2.26
 -12   1   6    6.31    1.97
  11  -1  -6    1.45    1.90
  11  -1  -6    0.79    1.38
 -11  -1   6    0.83    1.88
 -11  -1   6    0.88    1.40
  11   1  -6    3.74    1.92
  11   1  -6    3.51    1.54
 -11   1   6   -0.80    1.81
 -11   1   6   -0.30    1.40
  10  -1  -6    9.32    2.26
 -10  -1   6   12.17    2.15
  10  -1  -6   10.91    2.03
 -10  -1   6   11.95    2.25
  10   1  -6    9.70    2.07
 -10   1   6   11.29    2.49
  10   1  -6   11.73    2.12
 -10   1   6   14.25    1.96
   9  -1  -6   36.18    3.67
  -9  -1   6   27.40    3.21
   9  -1  -6   35.45    3.52
  -9  -1   6   29.74    3.41
  -9   1   6   34.86    3.79
   9   1  -6   31.93    3.33
   9   1  -6   35.37    3.72
  -9   1   6   30.00    3.04
   8  -1  -6    0.90    1.25
  -8  -1   6   -0.23    1.12
  -8  -1   6    0.25    1.33
   8  -1  -6    0.27    1.36
  -8   1   6    1.04    1.02
   8   1  -6    2.02    1.26
   8   1  -6    2.65    1.36
  -8   1   6    1.57    1.54
   7  -1  -6   11.40    1.89
  -7  -1   6    9.03    1.66
   7  -1  -6   10.85    1.85
  -7  -1   6   11.30    1.88
   7   1  -6   11.47    1.96
   7   1  -6    9.15    1.76
  -7   1   6    8.99    1.46
  -7   1   6    9.39    1.97
  -6  -1   6    6.19    1.48
  -6  -1   6    8.47    1.54
   6  -1  -6    5.84    1.49
   6  -1  -6    5.14    1.40
   6   1  -6    7.21    1.57
  -6   1   6    7.47    1.30
   6   1  -6    4.45    1.37
  -6   1   6    4.52    1.57
  -5  -1   6  164.04   10.90
   5  -1  -6  161.03   10.79
  -5  -1   6  166.33   10.92
   5  -1  -6  165.88   11.08
   5   1  -6  160.21   10.83
  -5   1   6  155.79   11.01
   5   1  -6  168.36   11.01
  -5   1   6  159.33   10.74
  -4  -1   6    7.33    1.45
  -4  -1   6    4.68    1.25
   4  -1  -6    6.33    1.47
   4  -1  -6    7.03    1.21
   4   1  -6    7.72    1.48
  -4   1   6    6.06    1.19
  -4   1   6    6.38    1.49
   4   1  -6    8.59    1.28
   3  -1  -6   91.50    6.02
  -3  -1   6   86.79    6.30
   3  -1  -6   88.83    6.46
  -3  -1   6   84.41    6.22
  -3   1   6   95.86    6.19
  -3   1   6   91.04    6.40
   3   1  -6   90.57    6.39
   3   1  -6   91.22    6.05
  -2  -1   6   27.48    2.61
   2  -1  -6   36.24    3.07
   2  -1  -6   29.67    2.77
  -2  -1   6   26.13    2.52
   2   1  -6   35.65    3.00
   2   1  -6   22.88    2.35
  -2   1   6   24.25    2.30
  -2   1   6   28.61    2.76
   1  -1  -6   28.71    2.65
   1  -1  -6   26.65    2.76
  -1  -1   6   27.32    2.52
   1   1  -6   26.26    2.51
  -1   1   6   30.89    2.49
   1   1  -6   39.27    3.16
   0  -1   6   41.27    3.33
   0  -1  -6   42.64    3.40
   0  -1  -6   45.86    3.51
   0   1   6   39.68    3.23
   0   1  -6   45.29    3.40
   0   1  -6   40.05    3.32
   1  -1   6   30.15    2.80
  -1  -1  -6   26.99    2.79
  -1  -1  -6   30.69    2.78
  -1   1  -6   24.87    2.62
   1   1   6   26.99    2.58
  -1   1  -6   29.27    2.76
  -2  -1  -6   16.34    1.88
   2  -1   6   14.38    1.89
  -2  -1  -6   12.51    1.94
  -2   1  -6   12.68    1.88
   2   1   6   17.67    1.95
  -2   1  -6   13.48    1.75
  -3  -1  -6    1.07    1.22
   3  -1   6    2.58    1.13
   3  -1   6    2.08    0.86
  -3  -1  -6    0.37    0.96
   3   1   6    1.41    1.08
  -3   1  -6   -0.64    1.10
  -3   1  -6    1.50    0.87
   3   1   6    2.28    0.83
  -4  -1  -6   -0.29    0.68
   4  -1   6    0.92    0.98
  -4  -1  -6   -0.18    1.15
   4  -1   6   -0.39    0.88
  -4   1  -6   -1.75    1.06
   4   1   6    0.97    0.91
  -4   1  -6    0.00    0.83
   4   1   6    0.07    0.99
  -5  -1  -6   -0.28    0.64
  -5  -1  -6    1.73    1.18
  -5  -1  -6    0.19    1.29
   5  -1   6    1.08    1.08
   5  -1   6   -0.11    1.03
  -5   1  -6   -0.90    1.23
   5   1   6   -0.34    1.03
  -5   1  -6   -0.80    0.68
   5   1   6    1.11    1.01
  -6  -1  -6    6.80    1.67
  -6  -1  -6    8.08    1.93
   6  -1   6    7.57    1.60
   6  -1   6    6.37    1.50
  -6   1  -6    6.68    1.15
   6   1   6    5.44    1.40
  -6   1  -6    6.15    1.76
   6   1   6    7.18    1.59
   7  -1   6   10.24    1.91
  -7  -1  -6    5.17    1.84
   7  -1   6   12.37    2.00
  -7  -1  -6   11.47    2.06
   7   1   6   10.29    1.87
   7   1   6    6.43    1.66
  -7   1  -6    9.07    1.21
  -7   1  -6   11.61    2.27
  -8  -1  -6    3.84    1.66
   8  -1   6    4.40    1.63
  -8  -1  -6    7.36    2.07
   8  -1   6    8.08    1.92
  -8   1  -6    5.09    2.00
   8   1   6    3.40    1.62
   8   1   6    4.90    1.60
  -9  -1  -6   -0.17    1.50
  -9  -1  -6    0.85    1.70
   9  -1   6    0.79    1.40
   9  -1   6    1.19    1.67
   9   1   6    0.07    1.58
   9   1   6    0.94    1.52
  -9   1  -6   -0.15    1.77
 -10  -1  -6    5.08    1.89
  10  -1   6   -0.31    1.75
  10  -1   6    3.53    1.78
 -10  -1  -6    4.77    2.23
  10   1   6    9.21    2.34
 -10   1  -6    2.12    2.04
  10   1   6    3.29    1.61
 -11  -1  -6    2.59    2.00
  11  -1   6    2.58    1.85
  11  -1   6    2.68    2.14
 -11  -1  -6    5.46    2.26
  11   1   6    1.53    1.69
 -11   1  -6    2.93    2.26
  11   1   6    3.67    2.17
  12  -1   6    6.16    2.47
 -12  -1  -6    5.02    2.26
 -12  -1  -6    1.09    2.20
  12  -1   6    3.37    1.92
  12   1   6   10.40    2.41
  12   1   6    1.29    2.12
 -12   1  -6    4.18    2.40
  13  -1   6    8.13    2.39
 -13  -1  -6    9.11    2.94
  13  -1   6    7.70    2.73
 -13  -1  -6    4.71    2.50
  13   1   6    7.45    2.44
  13   1   6    6.38    2.73
 -13   1  -6   12.10    3.17
  15  -2  -6    6.40    3.14
 -15  -2   6    7.64    2.70
 -15  -2   6    9.86    2.76
  15   2  -6    8.61    2.80
 -15   2   6    4.71    2.71
  14  -2  -6   -0.97    2.18
 -14  -2   6   -2.08    2.03
 -14  -2   6   -1.07    2.22
  14   2  -6    2.74    2.34
 -14   2   6    1.84    2.26
 -13  -2   6   16.50    3.07
  13  -2  -6   13.78    3.25
 -13  -2   6   20.63    3.24
  13   2  -6   16.18    3.16
 -13   2   6   16.67    3.54
 -12  -2   6    9.80    2.40
  12  -2  -6   12.89    2.90
  12  -2  -6    7.71    2.10
 -12  -2   6    9.73    2.61
  12   2  -6   10.18    2.59
 -12   2   6    9.36    2.72
  11  -2  -6   -0.86    1.49
  11  -2  -6   -0.36    1.65
 -11  -2   6   -1.24    1.43
 -11  -2   6    0.35    1.75
  11   2  -6   -1.47    1.42
  11   2  -6   -0.98    1.58
 -11   2   6   -0.52    1.88
 -11   2   6   -0.14    1.48
 -10  -2   6    7.71    1.96
 -10  -2   6    7.76    2.05
  10  -2  -6    6.89    2.11
  10  -2  -6    4.74    1.71
  10   2  -6    6.75    2.19
  10   2  -6    3.01    1.47
 -10   2   6    5.72    2.13
 -10   2   6    9.17    1.64
  -9  -2   6   11.17    2.04
  -9  -2   6   12.50    2.06
   9  -2  -6   10.82    2.25
   9  -2  -6   11.28    1.99
   9   2  -6    9.64    1.83
  -9   2   6    9.25    2.29
   9   2  -6   14.80    2.45
  -9   2   6   10.86    1.60
  -8  -2   6   54.74    4.72
  -8  -2   6   63.33    4.94
   8  -2  -6   60.95    4.93
   8  -2  -6   64.80    4.95
   8   2  -6   66.16    4.98
  -8   2   6   62.54    5.16
  -8   2   6   55.55    4.38
   8   2  -6   68.32    4.84
  -7  -2   6    5.37    1.46
  -7  -2   6    6.71    1.59
   7  -2  -6    7.45    1.72
   7  -2  -6    9.99    1.87
   7   2  -6   10.63    1.74
   7   2  -6    9.56    1.74
  -7   2   6   11.19    1.37
  -7   2   6   11.18    2.12
  -6  -2   6    2.81    1.13
   6  -2  -6    1.68    1.29
  -6  -2   6    1.82    1.13
   6  -2  -6    5.13    1.29
  -6   2   6    5.38    1.04
   6   2  -6    1.65    1.14
  -6   2   6    2.32    1.52
   6   2  -6    3.62    1.20
   5  -2  -6   27.85    3.16
   5  -2  -6   33.35    2.75
  -5  -2   6   30.60    2.76
  -5  -2   6   30.76    3.13
   5   2  -6   40.21    3.04
  -5   2   6   34.01    2.56
   5   2  -6   28.70    2.72
  -5   2   6   30.71    3.20
  -4  -2   6   69.29    5.26
  -4  -2   6   70.89    5.07
   4  -2  -6   73.60    5.05
   4  -2  -6   77.45    5.43
   4   2  -6   73.14    5.31
   4   2  -6   68.63    5.07
  -4   2   6   70.11    4.95
  -4   2   6   71.29    5.41
  -3  -2   6    0.36    0.83
  -3  -2   6    1.46    1.05
   3  -2  -6   -1.33    0.65
   3  -2  -6   -0.21    1.02
  -3   2   6   -0.12    0.92
  -3   2   6    0.99    0.74
   3   2  -6   -0.45    0.73
   3   2  -6   -0.21    0.94
  -2  -2   6  122.98    8.57
   2  -2  -6  127.28    8.85
  -2  -2   6  122.82    8.50
  -2  -2   6  126.33    8.78
   2  -2  -6  135.43    8.92
   2  -2  -6  133.62    8.49
  -2   2   6  132.48    8.87
   2   2  -6  133.08    8.86
  -2   2   6  135.15    8.56
   2   2  -6  125.44    8.50
   2   2  -6  127.05    8.58
   1  -2  -6    6.51    1.49
   1  -2  -6    8.58    1.64
  -1  -2   6    7.70    1.50
  -1  -2   6    9.88    1.19
  -1   2   6    9.19    1.28
  -1   2   6    8.34    1.66
   1   2  -6    9.86    1.62
   1   2  -6   10.29    1.41
   0  -2   6   34.39    2.95
   0  -2   6   27.65    2.26
   0  -2  -6   30.15    2.72
   0  -2  -6   31.86    3.02
   0   2  -6   26.61    2.53
   0   2  -6   29.73    2.68
   0   2   6   33.27    2.53
   1  -2   6   99.01    6.94
   1  -2   6  107.26    7.27
  -1  -2  -6  105.48    6.91
  -1  -2  -6  108.26    7.39
  -1  -2  -6  101.61    7.23
  -1   2  -6  111.24    7.30
  -1   2  -6  105.44    7.19
   1   2   6  102.00    7.15
  -2  -2  -6  123.73    8.34
   2  -2   6  119.81    8.22
  -2  -2  -6  122.04    8.15
   2  -2   6  118.44    7.96
  -2   2  -6  116.27    8.20
  -2   2  -6  118.00    8.20
   2   2   6  117.87    8.16
   2   2   6  121.23    7.92
   3  -2   6    8.30    1.30
   3  -2   6    9.62    1.58
  -3  -2  -6    7.71    1.32
  -3  -2  -6    7.22    1.60
  -3  -2  -6    5.69    1.43
  -3   2  -6    9.06    1.48
   3   2   6    6.51    1.38
  -3   2  -6    8.90    1.63
   3   2   6    8.51    1.25
  -4  -2  -6   46.14    3.84
   4  -2   6   49.69    3.77
  -4  -2  -6   47.18    3.95
   4  -2   6   46.25    3.56
  -4  -2  -6   50.64    3.49
  -4   2  -6   45.33    3.60
   4   2   6   41.50    3.71
  -4   2  -6   40.95    3.78
   4   2   6   45.28    3.49
  -5  -2  -6   42.62    3.61
  -5  -2  -6   40.04    3.62
  -5  -2  -6   40.35    3.05
   5  -2   6   37.29    3.29
   5  -2   6   38.10    3.40
   5   2   6   40.25    3.50
  -5   2  -6   43.12    3.23
  -5   2  -6   37.51    3.58
   5   2   6   38.57    3.22
  -6  -2  -6    9.77    2.02
  -6  -2  -6    8.68    1.10
  -6  -2  -6    7.13    1.78
   6  -2   6    5.09    1.48
   6  -2   6    6.69    1.55
  -6   2  -6    9.11    1.38
   6   2   6   10.18    1.86
   6   2   6   10.17    1.74
  -6   2  -6    9.35    2.08
   7  -2   6    5.27    1.52
  -7  -2  -6    5.67    1.76
   7  -2   6    6.73    1.65
  -7  -2  -6    5.97    1.90
  -7   2  -6    8.19    2.06
  -7   2  -6    8.50    1.34
   7   2   6   10.33    1.92
   7   2   6    7.53    1.72
  -8  -2  -6    5.18    1.92
   8  -2   6    1.85    1.44
  -8  -2  -6    2.40    1.72
   8  -2   6    2.00    1.51
   8   2   6    4.59    1.71
   8   2   6    2.77    1.63
  -8   2  -6    4.86    1.92
  -9  -2  -6   -1.71    1.75
  -9  -2  -6   -1.10    1.44
   9  -2   6   -1.06    1.41
   9  -2   6    1.44    1.48
   9   2   6    0.05    1.55
  -9   2  -6   -0.57    1.66
   9   2   6   -0.65    1.35
 -10  -2  -6   -2.97    1.54
  10  -2   6   -0.31    1.55
 -10  -2  -6   -5.05    1.70
  10  -2   6   -0.62    1.54
  10   2   6   -1.35    1.56
  10   2   6   -2.56    1.38
 -10   2  -6    1.84    2.08
 -11  -2  -6   -1.77    1.87
  11  -2   6   -1.16    1.73
 -11  -2  -6    2.70    2.08
  11  -2   6   -0.85    1.75
 -11   2  -6    3.16    2.37
  11   2   6    1.21    1.78
  11   2   6   -0.41    1.87
 -12  -2  -6    5.37    2.30
  12  -2   6    1.06    1.98
  12  -2   6   -0.18    1.83
 -12  -2  -6   -1.17    1.95
 -12   2  -6    0.81    2.44
  12   2   6    0.19    2.05
  12   2   6    2.84    2.00
 -13  -2  -6    3.54    2.30
  13  -2   6    0.69    2.03
  13  -2   6    0.72    1.99
 -13  -2  -6    0.98    2.43
 -13   2  -6   -1.70    2.23
  13   2   6    2.73    1.98
  13   2   6    0.16    1.99
  14  -3  -6    5.35    2.56
 -14  -3   6    2.99    2.34
 -14   3   6    5.81    2.87
  14   3  -6    5.69    2.75
 -13  -3   6    0.36    2.91
 -13  -3   6   -1.63    1.96
  13  -3  -6   -0.79    1.97
  13   3  -6   -0.69    1.71
 -13   3   6   -0.05    2.53
 -12  -3   6    5.56    2.02
  12  -3  -6    4.96    2.29
 -12  -3   6    5.70    2.08
  12  -3  -6    3.61    1.92
 -12   3   6    7.01    2.56
  12   3  -6    6.49    2.35
 -11  -3   6  166.44   11.12
  11  -3  -6  155.23   10.84
 -11  -3   6  150.22   10.76
  11   3  -6  156.78   10.67
 -11   3   6  139.52   11.22
  11   3  -6  147.66   11.03
  10  -3  -6    8.87    2.13
 -10  -3   6    7.22    1.93
 -10  -3   6    8.92    2.22
  10  -3  -6    7.56    2.00
 -10   3   6    5.03    2.19
  10   3  -6   13.17    2.51
  10   3  -6    9.58    1.93
  -9  -3   6    3.59    1.81
  -9  -3   6    2.34    1.28
   9  -3  -6    2.13    1.60
   9  -3  -6    3.67    1.64
   9   3  -6    1.95    1.61
   9   3  -6    3.11    1.41
  -9   3   6    1.79    1.73
  -8  -3   6    4.20    1.61
   8  -3  -6    8.16    1.78
   8  -3  -6    7.88    1.84
  -8  -3   6    7.81    1.59
   8   3  -6    4.66    1.55
   8   3  -6    7.11    1.71
  -8   3   6    6.69    2.04
  -7  -3   6    0.60    1.31
  -7  -3   6   -0.18    0.96
   7  -3  -6    1.24    1.26
   7  -3  -6   -0.24    1.13
  -7   3   6   -2.37    1.18
   7   3  -6    1.67    1.19
   7   3  -6    0.80    1.16
  -6  -3   6   14.05    2.19
   6  -3  -6   12.36    2.09
   6  -3  -6   12.61    1.92
  -6  -3   6   16.37    1.80
  -6   3   6   12.27    2.31
   6   3  -6   16.00    2.07
   6   3  -6   16.19    2.14
   5  -3  -6  158.69   10.34
  -5  -3   6  143.17   10.18
   5  -3  -6  145.21   10.01
   5   3  -6  145.55   10.06
   5   3  -6  150.21   10.20
  -5   3   6  150.27   10.32
  -4  -3   6  166.12   10.72
  -4  -3   6  148.96   10.50
   4  -3  -6  148.18   10.75
   4  -3  -6  161.87   10.49
   4   3  -6  153.69   10.51
  -4   3   6  158.49   10.81
   4   3  -6  162.39   10.74
   3  -3  -6   33.20    3.35
   3  -3  -6   33.14    2.71
  -3  -3   6   33.69    2.77
  -3  -3   6   39.12    3.35
   3   3  -6   30.91    2.94
   3   3  -6   31.07    2.73
  -3   3   6   33.27    3.33
  -3   3   6   32.53    2.47
  -2  -3   6    0.00    0.85
   2  -3  -6    1.29    1.09
   2  -3  -6   -0.19    0.79
  -2  -3   6   -0.62    0.95
  -2   3   6    0.80    0.74
  -2   3   6    1.28    1.14
   2   3  -6   -0.17    0.90
   1  -3  -6   -0.89    0.72
  -1  -3   6   -1.05    0.68
  -1  -3   6   -0.17    1.00
   1  -3  -6    0.44    1.04
   1  -3  -6    0.58    1.07
  -1   3   6    0.67    0.73
  -1   3   6    0.46    1.09
   1   3  -6    0.95    0.79
   1   3  -6   -0.04    0.93
   0  -3   6    1.56    0.85
   0  -3  -6    2.88    0.86
   0  -3   6    2.43    1.15
   0  -3  -6    3.25    1.19
   0  -3  -6    2.98    1.28
   0   3  -6    4.23    1.26
   0   3   6    1.98    0.88
   0   3  -6    2.59    1.06
  -1  -3  -6  160.96   10.91
  -1  -3  -6  165.07   10.67
   1  -3   6  156.45   10.68
   1  -3   6  159.18   10.87
  -1  -3  -6  164.68   11.02
  -1  -3  -6  164.87   10.82
   1   3   6  158.84   10.77
  -1   3  -6  161.26   10.77
  -1   3  -6  167.55   10.97
  -2  -3  -6  145.06    9.78
  -2  -3  -6  140.08    9.63
  -2  -3  -6  136.62    9.60
   2  -3   6  144.09    9.49
  -2  -3  -6  145.42    9.44
   2  -3   6  151.62    9.67
  -2   3  -6  135.36    9.66
   2   3   6  147.46    9.60
  -2   3  -6  130.38    9.53
   2   3   6  143.19    9.43
  -3  -3  -6   64.90    5.08
  -3  -3  -6   72.32    4.92
  -3  -3  -6   69.69    5.03
   3  -3   6   72.17    5.00
   3  -3   6   66.00    4.82
  -3   3  -6   68.91    4.98
   3   3   6   66.44    4.96
   3   3   6   61.83    4.74
  -3   3  -6   56.06    4.88
  -4  -3  -6    0.34    1.27
   4  -3   6    4.55    1.21
   4  -3   6    3.50    1.28
  -4  -3  -6    2.71    1.47
  -4  -3  -6    2.44    0.94
   4   3   6    2.62    1.06
   4   3   6    2.84    1.34
  -4   3  -6    4.66    1.47
  -4   3  -6    3.17    1.19
  -5  -3  -6   13.96    2.17
   5  -3   6    9.43    1.76
  -5  -3  -6    9.26    1.93
   5  -3   6   11.38    1.79
  -5  -3  -6    8.30    1.33
   5   3   6    9.58    1.78
   5   3   6    8.69    1.52
  -5   3  -6    5.12    1.72
  -5   3  -6    8.95    1.54
  -6  -3  -6   21.65    1.87
  -6  -3  -6   16.27    2.65
  -6  -3  -6   21.13    2.74
   6  -3   6   18.52    2.42
   6  -3   6   17.36    2.38
  -6   3  -6   23.47    2.38
  -6   3  -6   14.63    2.51
   6   3   6   21.09    2.65
   6   3   6   21.02    2.38
  -7  -3  -6    4.03    1.65
  -7  -3  -6    2.96    1.66
   7  -3   6    2.01    1.33
   7  -3   6    1.07    1.22
   7   3   6    3.55    1.31
   7   3   6    1.35    1.41
  -7   3  -6    0.44    1.49
  -7   3  -6    2.41    1.20
   8  -3   6   69.86    5.61
  -8  -3  -6   67.22    5.92
  -8  -3  -6   73.53    5.99
   8  -3   6   73.34    5.76
   8   3   6   72.30    5.73
   8   3   6   78.93    5.89
  -8   3  -6   67.88    6.01
  -8   3  -6   74.44    5.37
  -9  -3  -6   23.12    3.33
  -9  -3  -6   20.34    3.21
   9  -3   6   24.10    3.09
   9  -3   6   22.96    2.96
   9   3   6   35.04    3.62
  -9   3  -6   22.08    3.35
   9   3   6   21.63    3.10
  10  -3   6    8.42    2.03
  10  -3   6   10.01    2.34
 -10  -3  -6    7.71    2.39
 -10  -3  -6   11.41    2.76
 -10   3  -6    6.46    2.38
  10   3   6    9.29    2.37
  10   3   6    6.70    2.24
  11  -3   6    0.96    1.67
 -11  -3  -6    3.15    2.14
  11  -3   6    0.80    1.77
 -11  -3  -6    1.62    2.09
  11   3   6    0.10    1.81
  11   3   6    1.13    1.89
 -11   3  -6   -0.23    2.06
  12  -3   6    5.95    2.26
  12  -3   6    3.76    1.94
 -12  -3  -6    9.44    2.69
 -12  -3  -6   11.59    2.96
  12   3   6    3.31    2.27
  12   3   6   12.06    2.70
 -12   3  -6    6.92    2.67
 -13  -3  -6    2.74    2.40
  13  -3   6    0.66    2.06
  13  -3   6    2.32    2.00
 -13  -3  -6    0.01    2.09
  13   3   6    2.21    2.42
  13   3   6    0.41    1.96
 -13   3  -6    1.41    2.28
  14  -4  -6    5.43    2.63
 -14  -4   6    3.75    2.78
  14   4  -6    5.69    2.91
 -14   4   6   11.10    3.68
 -13  -4   6    3.52    2.15
  13  -4  -6   -0.87    1.97
  13   4  -6    0.65    2.29
 -13   4   6    1.64    2.75
  12  -4  -6   11.05    2.35
 -12  -4   6    8.83    2.53
  12  -4  -6    7.49    2.45
 -12   4   6    5.79    2.53
  12   4  -6   14.79    2.86
  11  -4  -6   10.86    2.63
 -11  -4   6   11.05    2.69
  11  -4  -6   15.90    2.67
  11   4  -6    9.39    2.40
 -11   4   6    9.17    2.51
  11   4  -6   11.61    2.26
  10  -4  -6    7.75    2.17
 -10  -4   6    9.55    2.29
  10  -4  -6    9.78    2.33
  10   4  -6    7.61    1.90
 -10   4   6    9.44    2.61
  10   4  -6    7.75    2.20
  -9  -4   6    3.05    1.61
  -9  -4   6    2.36    1.46
   9  -4  -6    1.51    1.49
   9  -4  -6    1.17    1.51
  -9   4   6    0.38    1.66
   9   4  -6    1.32    1.42
   9   4  -6    0.53    1.47
   8  -4  -6   49.92    4.45
  -8  -4   6   53.07    4.65
   8  -4  -6   50.64    4.51
   8   4  -6   55.25    4.40
   8   4  -6   55.03    4.52
  -8   4   6   48.72    4.74
   7  -4  -6    1.23    1.43
   7  -4  -6    5.41    1.50
  -7  -4   6    3.12    1.54
  -7   4   6    4.51    1.79
   7   4  -6    3.45    1.39
   7   4  -6    8.21    1.83
  -6  -4   6    3.00    1.37
   6  -4  -6    2.97    1.48
   6  -4  -6    2.58    1.29
   6   4  -6    3.22    1.32
  -6   4   6    1.52    1.59
   6   4  -6    1.89    1.29
   5  -4  -6   14.92    2.07
  -5  -4   6   14.09    2.14
   5  -4  -6   12.70    2.21
  -5  -4   6   16.16    2.19
  -5   4   6   12.58    2.21
   5   4  -6   20.26    2.44
   5   4  -6   17.02    2.16
  -4  -4   6    9.08    1.63
   4  -4  -6    4.90    1.58
   4  -4  -6    5.76    1.34
  -4  -4   6    6.25    1.48
  -4   4   6    7.89    1.76
   4   4  -6    5.40    1.49
   4   4  -6    7.30    1.46
   3  -4  -6    0.36    1.18
  -3  -4   6   -0.37    0.99
  -3  -4   6    0.48    0.90
   3  -4  -6   -0.23    0.86
   3   4  -6    0.15    0.98
   3   4  -6   -0.86    0.94
  -3   4   6    0.21    1.14
   2  -4  -6   37.77    2.95
  -2  -4   6   34.88    2.99
  -2  -4   6   32.81    3.38
   2  -4  -6   36.65    3.57
  -2   4   6   34.63    2.69
  -2   4   6   34.09    3.51
   2   4  -6   35.91    3.21
  -1  -4   6   -0.08    0.97
   1  -4  -6   -1.09    0.79
   1  -4  -6   -1.29    1.03
  -1  -4   6    0.23    0.85
   1  -4  -6   -0.05    1.14
  -1   4   6   -1.28    1.02
   1   4  -6   -0.17    0.97
  -1   4   6   -0.18    0.72
   0  -4  -6    1.79    1.27
   0  -4   6    3.27    1.27
   0  -4   6    2.00    0.98
   0  -4  -6    2.09    0.97
   0  -4  -6    1.62    1.21
   0  -4  -6    3.56    1.03
   0   4  -6    2.43    1.30
   0   4   6    3.68    1.37
   0   4   6    2.34    0.91
  -1  -4  -6   20.79    2.29
   1  -4   6   18.09    2.16
   1  -4   6   21.08    2.41
  -1  -4  -6   20.18    2.51
  -1  -4  -6   19.40    2.46
  -1  -4  -6   18.70    2.16
   1   4   6   20.15    2.18
  -1   4  -6   18.84    2.50
  -1   4  -6   22.20    2.21
   2  -4   6   14.96    2.12
  -2  -4  -6   14.28    2.11
  -2  -4  -6   15.93    2.17
   2  -4   6   18.04    2.10
  -2  -4  -6   19.45    2.44
  -2  -4  -6   15.46    1.99
   2   4   6   18.66    2.18
  -2   4  -6   20.42    2.16
   2   4   6   20.80    2.15
  -2   4  -6   21.04    2.48
  -3  -4  -6   35.21    3.37
  -3  -4  -6   32.61    2.90
  -3  -4  -6   33.38    3.38
   3  -4   6   28.17    3.08
   3  -4   6   32.67    3.15
  -3  -4  -6   30.07    2.82
  -3   4  -6   32.57    3.33
  -3   4  -6   32.71    3.17
   3   4   6   35.08    3.26
   3   4   6   30.90    2.76
   4  -4   6    7.61    1.63
  -4  -4  -6    8.79    1.50
  -4  -4  -6   10.21    1.92
   4  -4   6    8.12    1.58
  -4  -4  -6    7.03    1.68
  -4   4  -6    8.71    1.77
   4   4   6   10.74    1.81
   4   4   6    7.46    1.51
  -4   4  -6   11.15    1.89
  -5  -4  -6    0.16    1.29
  -5  -4  -6    0.36    0.93
   5  -4   6    0.51    1.17
   5  -4   6   -1.33    1.07
  -5  -4  -6   -1.01    1.18
  -5   4  -6    2.15    1.25
  -5   4  -6   -1.36    1.15
   5   4   6    0.34    1.24
   5   4   6   -1.07    0.94
   6  -4   6   34.86    3.57
  -6  -4  -6   34.86    2.96
  -6  -4  -6   39.43    3.98
  -6  -4  -6   34.48    3.91
   6  -4   6   39.94    3.49
  -6   4  -6   35.50    3.34
   6   4   6   38.95    3.41
   6   4   6   37.20    3.89
   6   4   6   35.99    3.01
  -6   4  -6   43.27    4.09
  -7  -4  -6    6.71    2.02
   7  -4   6    6.40    1.63
  -7  -4  -6    4.47    1.92
   7  -4   6    5.09    1.68
  -7   4  -6    5.67    1.94
  -7   4  -6    4.68    1.47
   7   4   6    5.86    1.75
   7   4   6    3.40    1.50
  -8  -4  -6   11.02    2.41
   8  -4   6    7.66    1.97
  -8  -4  -6    8.25    2.18
   8  -4   6    8.41    1.91
  -8   4  -6    9.10    1.80
  -8   4  -6    6.81    2.10
   8   4   6    8.35    2.03
   8   4   6    8.78    2.12
   9  -4   6   -1.59    1.57
  -9  -4  -6    0.41    1.72
  -9  -4  -6   -3.38    1.57
   9  -4   6    1.39    1.62
  -9   4  -6    3.50    2.02
   9   4   6   -1.19    1.45
   9   4   6   -1.04    1.41
 -10  -4  -6    4.43    2.21
 -10  -4  -6    4.38    1.93
  10  -4   6    3.17    1.84
  10  -4   6   -0.13    1.74
  10   4   6    2.50    1.97
 -10   4  -6    3.46    2.36
  10   4   6    6.42    2.13
 -11  -4  -6    1.47    2.05
  11  -4   6    1.77    1.91
 -11  -4  -6    6.12    2.35
  11  -4   6    4.17    1.92
 -11   4  -6    3.26    2.52
  11   4   6    1.77    2.17
  11   4   6    5.25    2.14
  12  -4   6   -1.16    1.84
 -12  -4  -6    2.38    2.31
 -12  -4  -6   -1.43    2.09
 -12   4  -6    0.02    2.12
  12   4   6   -2.00    1.90
  12   4   6   -0.41    2.24
  13  -5  -6    2.50    2.30
 -13  -5   6   -1.69    2.16
  13  -5  -6    0.15    2.08
 -13   5   6    2.02    2.83
  13   5  -6    2.37    2.41
  12  -5  -6    6.24    2.28
  12  -5  -6    3.53    2.25
 -12  -5   6    6.75    2.51
 -12   5   6    4.96    2.59
  12   5  -6    4.51    2.24
  11  -5  -6    3.10    1.98
 -11  -5   6    4.75    2.25
  11  -5  -6    3.14    2.06
  11   5  -6    2.49    2.03
  11   5  -6    2.19    2.69
 -11   5   6    6.84    2.54
 -10  -5   6    4.12    1.96
  10  -5  -6    1.40    1.71
  10  -5  -6   -0.16    1.49
  10   5  -6    3.52    1.86
 -10   5   6    1.48    2.18
  10   5  -6    4.92    1.82
  -9  -5   6   -1.53    1.46
   9  -5  -6   -2.17    1.36
   9  -5  -6    1.38    1.57
   9   5  -6    1.29    1.45
  -9   5   6   -0.19    1.65
   9   5  -6   -1.94    1.29
   8  -5  -6   12.79    2.37
   8  -5  -6   13.37    2.32
  -8  -5   6   11.02    2.41
  -8   5   6    7.82    2.20
   8   5  -6   10.84    2.28
   8   5  -6    9.08    1.95
   7  -5  -6   20.82    2.76
  -7  -5   6   19.91    2.91
   7  -5  -6   20.75    2.91
   7   5  -6   21.65    2.85
  -7   5   6   20.43    2.95
   7   5  -6   24.85    3.07
  -6  -5   6   55.14    4.49
   6  -5  -6   53.36    4.59
   6  -5  -6   49.06    4.26
   6   5  -6   52.67    4.42
  -6   5   6   52.29    4.67
   6   5  -6   47.34    4.35
  -5  -5   6   12.51    2.20
  -5  -5   6   17.09    2.49
   5  -5  -6   23.38    2.55
   5  -5  -6   11.78    2.44
  -5   5   6   16.63    2.70
   5   5  -6   19.91    2.64
   5   5  -6   21.16    2.61
   4  -5  -6   60.32    4.61
  -4  -5   6   55.96    4.63
   4  -5  -6   58.73    4.82
  -4  -5   6   58.29    4.63
  -4   5   6   56.09    4.79
   4   5  -6   55.71    4.67
   4   5  -6   60.03    4.64
   3  -5  -6    9.89    1.69
   3  -5  -6    6.50    1.73
  -3  -5   6   12.57    2.03
  -3  -5   6    5.00    1.51
   3   5  -6    9.41    1.95
  -3   5   6    6.84    1.74
  -2  -5   6   42.14    3.58
   2  -5  -6   42.43    3.78
  -2  -5   6   39.41    3.49
   2  -5  -6   39.47    3.45
   2   5  -6   42.39    3.66
  -2   5   6   42.52    3.09
  -2   5   6   42.83    3.71
  -1  -5   6   15.92    2.19
  -1  -5   6   15.55    2.26
   1  -5  -6   22.39    2.77
   1  -5  -6   16.62    2.14
   1   5  -6   16.17    2.49
  -1   5   6   19.34    2.49
  -1   5   6   17.65    1.85
   0  -5  -6  135.40    9.71
   0  -5   6  130.66    9.54
   0  -5   6  140.06    9.53
   0  -5  -6  142.38    9.52
   0  -5  -6  151.25    9.77
   0  -5  -6  138.21    9.36
   0   5  -6  131.37    9.73
   0   5   6  143.79    9.34
   0   5   6  138.84    9.69
  -1  -5  -6    0.93    1.00
   1  -5   6    2.62    1.12
  -1  -5  -6    1.28    1.21
   1  -5   6    1.68    1.17
  -1  -5  -6    1.79    1.16
  -1  -5  -6    1.32    1.22
  -1   5  -6    3.99    1.41
   1   5   6    1.82    1.08
  -1   5  -6    2.12    1.01
   1   5   6    1.25    1.15
  -2  -5  -6   22.32    2.83
  -2  -5  -6   31.52    3.25
   2  -5   6   29.98    3.01
  -2  -5  -6   24.16    2.91
   2  -5   6   32.68    3.15
  -2  -5  -6   30.45    3.19
  -2   5  -6   27.31    3.18
  -2   5  -6   30.62    2.63
   2   5   6   33.27    3.07
   3  -5   6    4.15    1.36
  -3  -5  -6    7.45    1.64
   3  -5   6    3.42    1.38
  -3  -5  -6    4.30    1.36
  -3  -5  -6    4.78    1.40
  -3  -5  -6    2.50    1.42
   3   5   6    4.61    1.37
  -3   5  -6    2.81    1.40
  -3   5  -6    3.94    1.53
   3   5   6    4.96    1.55
   4  -5   6    1.55    1.22
  -4  -5  -6    0.53    1.10
   4  -5   6    0.46    1.13
  -4  -5  -6   -0.11    1.37
  -4  -5  -6   -0.17    1.11
  -4  -5  -6    2.80    1.43
  -4   5  -6   -0.46    1.22
  -4   5  -6   -1.05    1.13
   4   5   6    2.73    1.23
  -5  -5  -6   18.17    2.54
   5  -5   6   20.97    2.36
  -5  -5  -6    9.50    1.76
  -5  -5  -6   12.16    2.34
   5  -5   6   13.51    2.18
   5   5   6   15.20    2.25
  -5   5  -6   15.56    2.39
  -5   5  -6   11.60    2.15
   5   5   6   13.16    1.88
   6  -5   6   15.69    2.55
  -6  -5  -6   23.05    2.43
   6  -5   6   24.97    2.80
  -6  -5  -6   21.14    3.08
  -6  -5  -6   27.71    3.17
   6   5   6   25.67    2.51
  -6   5  -6   19.69    2.91
  -6   5  -6   20.33    2.77
   6   5   6   24.69    2.88
  -7  -5  -6   10.99    2.35
   7  -5   6   11.45    1.92
  -7  -5  -6   10.83    2.31
   7  -5   6    7.84    2.02
  -7   5  -6    6.30    1.83
   7   5   6   12.13    2.20
  -7   5  -6    7.76    2.21
   8  -5   6    0.46    1.58
  -8  -5  -6   -2.58    1.60
  -8  -5  -6   -0.35    1.66
   8  -5   6    0.50    1.46
  -8   5  -6    0.04    1.34
   8   5   6    3.61    1.69
  -8   5  -6    0.42    1.72
  -9  -5  -6    7.16    2.41
   9  -5   6    5.70    1.74
   9  -5   6    3.16    1.84
  -9  -5  -6    7.09    2.32
   9   5   6    4.31    1.94
  -9   5  -6    5.65    2.37
 -10  -5  -6    9.19    2.65
  10  -5   6   10.19    2.56
  10  -5   6   10.21    2.52
 -10  -5  -6   13.87    2.99
  10   5   6   12.35    2.65
  10   5   6    8.57    2.41
 -10   5  -6    3.60    2.44
  11  -5   6    3.12    1.95
 -11  -5  -6   -1.98    1.77
 -11  -5  -6   -0.21    2.32
  11   5   6   -1.48    1.87
  11   5   6    0.82    1.86
 -11   5  -6    2.13    2.45
  12  -5   6    2.21    2.13
 -12  -5  -6    1.20    2.60
 -12  -5  -6   -0.36    2.00
  12   5   6   -3.08    1.68
  12   5   6    1.68    2.47
 -12   5  -6   -0.66    2.28
  13  -6  -6   13.61    3.02
  13  -6  -6   13.11    2.92
 -13  -6   6   15.48    3.27
 -13   6   6   13.05    3.66
  13   6  -6   13.48    3.24
  12  -6  -6    1.94    1.90
  12  -6  -6   -2.27    1.97
 -12  -6   6    0.39    2.12
 -12   6   6    0.16    2.31
  12   6  -6   -1.54    1.83
 -12   6   6   -1.32    1.58
  11  -6  -6    1.55    1.86
  11  -6  -6   -1.67    1.86
 -11  -6   6    0.86    2.23
 -11   6   6    1.07    2.13
  11   6  -6   -0.53    1.81
 -10  -6   6   10.86    2.62
  10  -6  -6    8.34    2.45
  10  -6  -6   13.51    2.66
 -10   6   6   13.04    3.01
  10   6  -6    9.40    2.46
  10   6  -6   11.81    2.33
   9  -6  -6   -0.66    1.51
  -9  -6   6   -0.20    1.43
   9  -6  -6   -1.91    1.55
   9   6  -6   -1.01    1.39
   9   6  -6   -1.75    1.49
  -9   6   6   -0.89    1.77
  -8  -6   6    0.44    1.77
   8  -6  -6   -0.22    1.40
   8  -6  -6   -2.23    1.44
   8   6  -6   -0.34    1.44
   8   6  -6   -1.95    1.46
  -8   6   6    1.04    1.93
  -7  -6   6  147.96   11.11
   7  -6  -6  155.32   11.19
   7  -6  -6  159.12   11.03
   7   6  -6  158.99   11.06
  -7   6   6  158.62   11.27
   7   6  -6  155.61   11.16
   6  -6  -6    1.19    1.42
  -6  -6   6    1.83    1.60
   6  -6  -6    1.77    1.52
  -6  -6   6    0.70    1.43
  -6   6   6   -0.35    1.65
   6   6  -6   -0.08    1.21
   6   6  -6    0.99    1.41
   5  -6  -6    2.76    1.46
  -5  -6   6    2.41    1.56
   5  -6  -6    4.97    1.72
  -5  -6   6    2.09    1.45
   5   6  -6   -0.91    1.21
   5   6  -6    3.91    1.54
  -5   6   6    1.60    1.55
  -4  -6   6   54.72    4.20
  -4  -6   6   41.39    3.99
   4  -6  -6   39.17    4.46
   4  -6  -6   53.94    4.12
   4   6  -6   42.14    4.08
  -4   6   6   46.17    4.15
   4   6  -6   45.11    4.06
  -3  -6   6    0.16    1.23
   3  -6  -6    0.49    1.25
  -3  -6   6   -0.41    1.18
   3  -6  -6    1.57    1.33
  -3   6   6    3.40    1.59
   3   6  -6    1.22    1.33
   2  -6  -6    6.80    1.64
  -2  -6   6    9.11    1.80
  -2  -6   6    5.67    1.61
   2  -6  -6    3.42    1.52
   2   6  -6    6.40    1.78
  -2   6   6    6.51    1.73
   1  -6  -6  181.30   12.11
  -1  -6   6  169.82   11.84
   1  -6  -6  179.79   11.86
   1  -6  -6  172.87   11.49
  -1  -6   6  174.36   11.86
  -1   6   6  175.95   11.95
  -1   6   6  169.14   11.46
   1   6  -6  169.63   12.05
   0  -6  -6   65.40    5.29
   0  -6   6   71.63    5.23
   0  -6  -6   67.66    5.43
   0  -6  -6   68.46    4.96
   0  -6  -6   65.23    5.19
   0  -6   6   66.26    5.19
   0   6   6   69.21    4.91
   0   6   6   65.03    5.28
   0   6  -6   70.02    5.45
   1  -6   6   18.67    2.52
  -1  -6  -6   20.51    2.44
  -1  -6  -6   20.09    2.60
   1  -6   6   17.54    2.41
  -1  -6  -6   22.62    2.76
  -1  -6  -6   20.67    2.75
  -1   6  -6   19.18    2.77
   1   6   6   21.53    2.36
   1   6   6   22.08    2.72
  -2  -6  -6    4.09    1.59
  -2  -6  -6    5.61    1.58
   2  -6   6    5.28    1.58
  -2  -6  -6    6.01    1.70
  -2  -6  -6    5.97    1.61
   2  -6   6    3.40    1.41
  -2   6  -6    4.78    1.73
  -2   6  -6    5.76    1.37
   2   6   6    4.01    1.53
  -3  -6  -6    7.67    1.78
  -3  -6  -6    7.64    1.71
  -3  -6  -6   10.20    1.93
   3  -6   6   10.67    1.81
   3  -6   6    9.60    1.89
  -3  -6  -6   10.70    1.94
   3   6   6    5.86    1.49
  -3   6  -6    6.40    1.84
   3   6   6    7.73    1.71
  -3   6  -6    9.18    1.71
   4  -6   6    3.39    1.57
  -4  -6  -6    5.68    1.84
  -4  -6  -6    1.66    1.49
  -4  -6  -6    2.82    1.65
   4  -6   6    5.52    1.49
  -4  -6  -6    6.09    1.67
  -4   6  -6    4.76    1.54
  -4   6  -6    5.27    1.81
   4   6   6    3.32    1.46
   4   6   6    2.21    1.30
   5  -6   6   60.48    5.14
  -5  -6  -6   62.11    4.88
  -5  -6  -6   57.43    5.04
   5  -6   6   70.01    4.91
  -5  -6  -6   55.00    5.05
  -5  -6  -6   57.89    5.16
   5   6   6   59.39    4.81
  -5   6  -6   63.87    5.13
   5   6   6   61.61    5.04
  -5   6  -6   65.86    5.22
   6  -6   6   32.66    3.24
  -6  -6  -6   25.75    2.90
  -6  -6  -6   23.87    3.46
  -6  -6  -6   36.19    3.63
   6  -6   6   27.41    3.43
  -6   6  -6   30.00    3.50
   6   6   6   26.95    2.94
   6   6   6   27.00    3.37
  -6   6  -6   36.56    3.79
   7  -6   6   60.60    4.90
  -7  -6  -6   68.60    5.39
   7  -6   6   66.98    5.36
  -7  -6  -6   52.00    5.63
   7   6   6   51.61    5.13
  -7   6  -6   66.14    5.29
  -7   6  -6   61.62    5.37
   8  -6   6    2.57    1.61
  -8  -6  -6    7.74    2.18
   8  -6   6    0.87    1.72
  -8  -6  -6    1.07    2.04
   8   6   6    1.74    1.75
  -8   6  -6   -0.32    1.57
  -8   6  -6    1.77    2.02
  -9  -6  -6    7.94    2.41
   9  -6   6    3.69    1.92
  -9  -6  -6    6.04    2.43
   9   6   6    1.04    1.64
  -9   6  -6    7.33    2.62
 -10  -6  -6    1.21    2.34
  10  -6   6   -1.16    1.75
 -10  -6  -6    1.56    2.37
 -10   6  -6   -0.09    2.23
  10   6   6   -0.07    1.79
  11  -6   6   10.00    2.71
 -11  -6  -6   13.06    2.91
 -11  -6  -6   10.73    3.05
 -11   6  -6    8.14    2.81
  11   6   6    4.82    2.27
  12  -7  -6    0.03    2.05
 -12  -7   6    2.52    2.30
  12  -7  -6   -1.43    2.07
 -12   7   6    1.81    1.97
 -12   7   6   -0.61    2.34
  12   7  -6   -3.82    1.86
  11  -7  -6    1.15    2.02
 -11  -7   6    1.51    2.38
  11  -7  -6   -0.92    1.80
  11   7  -6    1.56    2.25
 -11   7   6    4.65    2.20
 -11   7   6   -0.49    2.26
 -10  -7   6   38.64    4.62
  10  -7  -6   34.19    4.17
  10  -7  -6   34.29    4.07
  10   7  -6   36.06    4.06
  10   7  -6   40.78    4.69
 -10   7   6   32.00    4.41
 -10   7   6   28.52    3.96
   9  -7  -6    7.34    2.24
  -9  -7   6    3.35    2.06
   9  -7  -6    3.97    1.88
   9   7  -6    7.10    2.45
   9   7  -6    4.01    1.99
  -9   7   6    3.34    2.28
  -8  -7   6    2.41    1.81
   8  -7  -6    2.02    1.80
   8  -7  -6   -0.51    1.52
  -8   7   6   -0.56    1.99
   8   7  -6   -1.90    1.44
   8   7  -6    0.76    1.76
  -7  -7   6    2.22    1.89
   7  -7  -6    5.84    2.00
   7  -7  -6    5.94    2.08
  -7  -7   6    5.71    2.03
   7   7  -6    5.60    1.96
   7   7  -6    6.51    2.09
  -7   7   6    5.08    2.05
  -6  -7   6   19.62    3.09
   6  -7  -6   17.24    2.82
   6  -7  -6   17.16    2.94
  -6  -7   6   19.89    2.93
   6   7  -6   17.08    2.86
  -6   7   6   19.60    3.08
   6   7  -6   23.65    3.11
  -5  -7   6    3.14    1.55
   5  -7  -6    0.04    1.47
   5  -7  -6    3.62    1.68
  -5  -7   6    2.02    1.53
   5   7  -6    2.19    1.66
  -5   7   6    0.63    1.72
   5   7  -6    3.48    1.71
   4  -7  -6   22.40    3.02
  -4  -7   6   20.38    2.98
  -4  -7   6   26.82    3.27
   4  -7  -6   20.04    3.16
  -4   7   6   28.79    3.38
   4   7  -6   25.75    3.32
   3  -7  -6    2.70    1.41
  -3  -7   6    2.02    1.48
   3  -7  -6   -1.33    1.41
  -3  -7   6    1.79    1.42
  -3   7   6   -0.93    1.34
   3   7  -6   -0.06    1.27
   2  -7  -6    0.04    1.51
  -2  -7   6    4.37    1.53
  -2  -7   6    2.11    1.49
   2  -7  -6    1.73    1.46
  -2   7   6    2.94    1.53
   2   7  -6    0.19    1.28
   1  -7  -6    5.21    1.19
   1  -7  -6    3.06    1.58
  -1  -7   6    5.55    1.62
   1  -7  -6    6.35    1.68
  -1  -7   6    2.88    1.47
  -1   7   6    4.04    1.63
  -1   7   6    5.56    1.27
   1   7  -6    2.85    1.58
   0  -7  -6    0.59    1.36
   0  -7  -6   -1.99    0.98
   0  -7   6   -0.76    1.12
   0  -7  -6    0.61    1.23
   0  -7   6   -1.73    1.08
   0   7   6   -0.44    1.29
   0   7   6    1.43    1.23
   0   7   6    0.85    1.10
   0   7  -6    0.09    1.39
   1  -7   6   -1.47    1.10
  -1  -7  -6    0.22    1.12
  -1  -7  -6    1.12    1.34
  -1  -7  -6    2.14    1.35
   1  -7   6    1.43    1.36
  -1  -7  -6   -0.78    1.23
   1   7   6    0.43    1.24
   1   7   6   -0.09    1.17
  -1   7  -6    0.21    1.33
  -2  -7  -6   30.57    3.53
  -2  -7  -6   25.20    3.21
   2  -7   6   28.75    3.12
   2  -7   6   32.02    3.55
  -2  -7  -6   25.90    3.12
  -2  -7  -6   23.94    3.17
  -2   7  -6   29.05    3.58
   2   7   6   26.96    3.38
   2   7   6   30.55    3.32
   3  -7   6    8.87    1.79
  -3  -7  -6   10.91    2.14
  -3  -7  -6    6.65    1.84
   3  -7   6   11.90    2.28
  -3  -7  -6    7.67    1.86
  -3  -7  -6    9.69    2.12
  -3   7  -6    7.70    2.08
   3   7   6    7.50    1.87
   3   7   6    7.69    1.90
  -3   7  -6    7.70    1.76
  -4  -7  -6    0.04    1.51
   4  -7   6    0.43    1.26
  -4  -7  -6    2.13    1.41
   4  -7   6   -2.25    1.17
  -4  -7  -6   -0.76    1.45
  -4  -7  -6   -2.56    1.21
   4   7   6   -0.26    1.38
  -4   7  -6    1.31    1.45
   4   7   6    1.61    1.47
  -4   7  -6    0.55    1.41
  -5  -7  -6   -0.98    1.30
   5  -7   6   -0.70    1.49
  -5  -7  -6   -2.00    1.40
  -5  -7  -6   -1.03    1.35
   5  -7   6   -0.44    1.29
  -5  -7  -6    0.65    1.61
   5   7   6    1.07    1.49
   5   7   6   -0.03    1.30
  -5   7  -6   -2.13    1.46
  -5   7  -6   -1.27    1.44
  -6  -7  -6   -4.06    1.37
  -6  -7  -6   -1.10    1.49
   6  -7   6    0.95    1.25
   6  -7   6   -1.40    1.53
  -6   7  -6    0.52    1.69
  -6   7  -6   -0.22    1.68
   6   7   6    0.01    1.51
   6   7   6   -0.08    1.24
  -7  -7  -6   16.96    2.74
   7  -7   6   13.07    2.74
  -7  -7  -6   13.54    2.76
  -7   7  -6   15.63    2.76
  -7   7  -6   15.38    2.83
   7   7   6   17.49    2.90
  -8  -7  -6    0.64    2.00
   8  -7   6    2.91    1.87
  -8  -7  -6   -2.46    1.76
  -8   7  -6   -0.66    1.67
  -8   7  -6    0.43    2.04
   8   7   6    2.20    2.12
   9  -7   6    0.30    1.83
  -9  -7  -6   -0.94    1.87
  -9  -7  -6    4.12    2.21
   9   7   6    1.01    1.82
  -9   7  -6   -1.06    2.10
  -9   7  -6    0.39    2.06
  10  -7   6    2.52    2.10
 -10  -7  -6   11.29    3.05
 -10   7  -6    8.80    2.80
  10   7   6    7.74    2.42
  10  -8  -6    3.03    2.19
 -10  -8   6   -0.76    2.01
  10  -8  -6    3.02    2.30
 -10   8   6   -0.48    2.39
  10   8  -6    5.54    2.48
  10   8  -6    1.37    2.13
 -10   8   6    1.69    2.08
  -9  -8   6    2.25    2.05
   9  -8  -6    0.08    1.97
   9  -8  -6    1.43    1.92
  -9   8   6    0.89    1.94
   9   8  -6   -3.20    1.76
   9   8  -6   -2.55    1.67
  -9   8   6   -0.78    2.10
   8  -8  -6    7.37    2.42
  -8  -8   6    8.43    2.35
   8  -8  -6    5.84    2.30
  -8   8   6    4.70    2.45
   8   8  -6    8.31    2.54
  -8   8   6    6.11    2.32
   8   8  -6    9.95    2.43
   7  -8  -6    9.42    2.56
  -7  -8   6    9.31    2.47
   7  -8  -6   14.30    2.74
  -7  -8   6   12.39    2.82
  -7   8   6    7.67    2.38
   7   8  -6   13.28    2.82
  -7   8   6   16.40    3.01
   7   8  -6   12.24    2.60
  -6  -8   6    0.41    1.72
   6  -8  -6    1.05    1.66
   6  -8  -6    0.97    1.77
  -6  -8   6    4.01    1.87
  -6   8   6    0.26    1.50
  -6   8   6    2.19    2.15
   6   8  -6    1.65    1.73
   6   8  -6    0.69    1.66
  -5  -8   6   23.49    3.28
  -5  -8   6   21.07    3.20
   5  -8  -6   25.05    3.35
   5  -8  -6   23.66    3.42
  -5   8   6   17.41    3.03
  -5   8   6   23.06    3.33
   5   8  -6   23.73    3.38
   5   8  -6   25.41    3.51
  -4  -8   6    2.54    1.53
  -4  -8   6    1.43    1.46
   4  -8  -6    0.53    1.48
   4  -8  -6    1.37    1.68
  -4   8   6   -1.55    1.38
   4   8  -6    0.92    1.68
  -4   8   6   -0.41    1.66
   3  -8  -6   14.44    2.72
   3  -8  -6   20.61    2.93
  -3  -8   6   16.70    2.86
  -3  -8   6   20.90    3.01
  -3   8   6   13.57    2.64
   3   8  -6   17.60    3.02
  -3   8   6   20.96    2.97
   2  -8  -6    3.61    1.73
  -2  -8   6    1.70    1.41
   2  -8  -6    5.96    2.01
  -2  -8   6    5.42    1.75
  -2   8   6    5.02    1.81
  -2   8   6    3.09    1.58
   2   8  -6    3.15    1.74
  -1  -8   6    3.48    1.64
  -1  -8   6    0.48    1.34
   1  -8  -6    0.96    1.59
   1  -8  -6    0.56    1.57
   1   8  -6   -1.63    1.25
  -1   8   6    0.51    1.37
  -1   8   6    1.51    1.54
   0  -8  -6    1.30    1.53
   0  -8  -6   -0.16    1.33
   0  -8  -6    2.98    1.66
   0  -8   6    3.85    1.42
   0  -8   6    0.10    1.36
   0   8   6    1.76    1.59
   0   8   6    0.87    1.37
   0   8   6    2.62    1.15
   0   8  -6    0.53    1.62
  -1  -8  -6    5.13    1.64
   1  -8   6    3.82    1.72
  -1  -8  -6    5.28    1.78
   1  -8   6    4.56    1.84
  -1  -8  -6    4.86    2.14
   1   8   6    3.99    1.81
   1   8   6    6.61    1.90
  -1   8  -6    6.71    2.09
  -2  -8  -6    3.50    1.57
   2  -8   6    2.15    1.39
  -2  -8  -6    1.47    1.61
   2  -8   6   -0.16    1.39
  -2  -8  -6    0.45    1.70
   2   8   6    2.24    1.65
  -2   8  -6    1.08    1.73
   2   8   6   -0.54    1.35
   3  -8   6   30.41    3.67
  -3  -8  -6   30.52    3.44
  -3  -8  -6   23.70    3.33
  -3  -8  -6   28.29    3.61
   3  -8   6   33.12    3.41
  -3  -8  -6   28.86    3.43
   3   8   6   23.75    3.34
   3   8   6   30.65    3.51
  -3   8  -6   35.42    4.10
  -4  -8  -6    4.23    1.93
   4  -8   6    7.40    1.76
  -4  -8  -6    5.46    1.77
  -4  -8  -6    4.93    1.96
   4  -8   6    6.08    2.17
  -4  -8  -6    6.98    2.17
   4   8   6    6.88    1.90
  -4   8  -6    8.11    2.37
   4   8   6    6.14    2.09
  -4   8  -6    5.89    2.37
   4   8   6    6.79    1.87
  -5  -8  -6    3.13    1.98
  -5  -8  -6    2.21    1.87
   5  -8   6    5.64    1.99
  -5  -8  -6    4.17    1.86
  -5   8  -6    1.90    1.80
   5   8   6    3.77    1.95
   5   8   6    7.46    1.85
   5   8   6    5.25    1.88
  -5   8  -6    7.23    2.08
  -6  -8  -6   24.92    3.51
  -6  -8  -6   29.02    3.35
  -6  -8  -6   22.02    3.44
   6  -8   6   26.45    3.66
  -6   8  -6   28.53    3.54
   6   8   6   21.07    3.33
   6   8   6   23.11    3.06
  -6   8  -6   18.68    3.26
  -7  -8  -6    2.15    1.92
   7  -8   6    3.32    2.09
  -7   8  -6    4.01    2.07
   7   8   6    2.53    2.16
  -7   8  -6    4.25    2.25
  -8  -8  -6   -2.42    1.99
   8  -8   6    0.50    1.98
  -8   8  -6   -0.99    2.06
   8   8   6    1.50    2.06
  -8   8  -6   -0.84    1.93
  -9  -8  -6   34.89    4.76
   9  -8   6   39.30    4.85
  -9   8  -6   47.54    5.05
   9   8   6   41.92    4.91
  -9   8  -6   41.75    4.94
   9  -9  -6   -1.99    1.79
  -9  -9   6   -0.20    2.01
   9  -9  -6   -2.41    2.19
  -9   9   6   -1.84    2.18
  -9   9   6    0.53    2.06
   9   9  -6    0.73    2.07
   9   9  -6   -3.62    1.84
   8  -9  -6    4.75    2.59
  -8  -9   6    0.54    1.75
   8  -9  -6    3.10    2.24
  -8   9   6    2.19    2.33
   8   9  -6    2.88    2.26
   8   9  -6    4.59    2.25
  -8   9   6   -0.26    1.86
  -7  -9   6    1.60    1.90
  -7  -9   6    2.51    2.01
   7  -9  -6    3.71    2.04
   7  -9  -6    0.83    1.98
  -7   9   6    2.19    2.16
   7   9  -6    7.28    2.29
   7   9  -6   -0.20    1.94
  -7   9   6    0.04    1.80
   6  -9  -6   20.86    3.27
  -6  -9   6   14.89    3.03
   6  -9  -6   12.21    2.99
  -6  -9   6   11.14    2.72
  -6   9   6   14.98    2.94
   6   9  -6   12.97    2.99
   6   9  -6   17.38    3.02
  -6   9   6   14.53    3.02
   5  -9  -6   18.75    3.13
  -5  -9   6   16.42    3.04
   5  -9  -6   17.35    3.30
  -5  -9   6   12.88    2.87
   5   9  -6   21.82    3.39
   5   9  -6   17.27    3.02
  -5   9   6   17.94    3.17
  -5   9   6   20.95    3.41
  -4  -9   6    0.06    1.54
  -4  -9   6   -1.13    1.29
   4  -9  -6    2.40    1.98
   4  -9  -6    1.22    1.86
  -4   9   6    1.32    1.84
  -4   9   6    2.66    1.99
   4   9  -6    3.50    1.90
   3  -9  -6   -1.71    1.56
  -3  -9   6   -0.36    1.49
  -3  -9   6    1.95    1.74
   3  -9  -6    1.07    1.88
  -3   9   6   -1.11    1.63
  -3   9   6    1.61    1.86
   3   9  -6    0.83    1.72
   2  -9  -6   -0.55    1.51
  -2  -9   6   -2.46    1.31
  -2  -9   6   -0.60    1.51
   2  -9  -6   -3.68    1.55
   2   9  -6   -2.20    1.45
  -2   9   6    1.54    1.68
  -2   9   6   -1.22    1.36
  -1  -9   6    1.36    1.57
  -1  -9   6    1.62    1.54
   1  -9  -6    1.46    2.07
   1  -9  -6    1.72    1.79
   1   9  -6    4.34    1.99
  -1   9   6    3.04    1.90
  -1   9   6    1.31    1.48
   0  -9   6   25.20    3.28
   0  -9  -6   19.88    3.51
   0  -9  -6   23.03    3.36
   0  -9   6   31.64    3.80
   0   9  -6   20.27    3.40
   0   9   6   22.36    3.40
   0   9   6   20.12    2.94
   1  -9   6    2.67    1.79
  -1  -9  -6    2.67    1.89
   1  -9   6    0.37    1.41
  -1  -9  -6    5.64    2.00
   1   9   6    1.70    1.75
  -1   9  -6    3.37    2.04
   1   9   6    1.17    1.64
  -2  -9  -6    0.10    1.75
   2  -9   6   -0.29    1.46
  -2  -9  -6    0.71    1.53
  -2  -9  -6   -0.63    1.72
   2  -9   6    1.87    1.17
   2   9   6   -0.94    1.55
   2   9   6   -1.00    1.33
  -2   9  -6   -0.37    1.62
  -3  -9  -6    2.38    1.79
   3  -9   6    3.48    1.66
  -3  -9  -6   -1.33    1.59
  -3  -9  -6    0.83    1.60
   3  -9   6    2.42    1.86
   3   9   6    1.54    1.82
  -3   9  -6   -0.71    1.59
   3   9   6    3.39    1.64
   4  -9   6   13.68    2.76
  -4  -9  -6   16.02    2.89
  -4  -9  -6    9.34    2.37
  -4   9  -6    9.79    2.70
   4   9   6   10.56    2.37
   4   9   6   10.16    2.53
  -5  -9  -6    4.32    2.11
  -5  -9  -6    5.57    2.23
   5  -9   6    6.14    2.32
   5   9   6    5.73    2.14
   5   9   6    7.26    2.39
  -5   9  -6    5.30    2.34
   6  -9   6    1.58    1.99
  -6  -9  -6    0.14    1.82
  -6  -9  -6    2.09    2.05
   6   9   6    1.82    1.95
  -6   9  -6    0.74    2.03
  -7  -9  -6   -0.38    2.10
   7  -9   6    6.09    2.28
   7   9   6   -3.41    1.67
  -7   9  -6    0.74    2.05
  -7 -10   6    0.31    2.12
   7 -10  -6    1.67    2.26
   7 -10  -6    1.12    2.15
  -7 -10   6    1.75    2.11
   7  10  -6    0.41    1.95
  -7  10   6    5.26    2.51
  -7  10   6    1.46    2.16
   7  10  -6    0.68    1.95
  -6 -10   6   33.50    4.46
   6 -10  -6   32.91    4.46
   6 -10  -6   24.31    3.92
  -6 -10   6   27.53    4.10
  -6  10   6   30.83    4.25
  -6  10   6   29.61    4.19
   6  10  -6   33.78    4.37
   6  10  -6   30.48    4.31
  -5 -10   6   10.69    2.67
  -5 -10   6    9.83    2.70
   5 -10  -6    8.29    2.71
   5 -10  -6    9.63    2.72
  -5  10   6    7.94    2.57
   5  10  -6   10.08    2.66
  -5  10   6   14.42    2.81
   5  10  -6    9.94    2.87
   4 -10  -6    1.71    2.00
  -4 -10   6    0.24    1.71
   4 -10  -6   -0.65    1.84
  -4 -10   6    1.74    1.73
  -4  10   6   -0.16    1.75
   4  10  -6    2.26    1.97
  -4  10   6    1.26    2.14
   3 -10  -6    3.47    2.15
  -3 -10   6    7.15    2.46
  -3 -10   6    9.45    2.35
   3 -10  -6    5.38    2.27
  -3  10   6    1.56    1.95
  -3  10   6    5.93    2.29
   3  10  -6    6.67    2.34
  -2 -10   6    5.78    1.98
   2 -10  -6    2.91    2.09
  -2 -10   6    5.01    2.09
   2 -10  -6    7.45    2.46
   2  10  -6    0.92    1.83
  -2  10   6    3.76    2.10
  -2  10   6    0.91    1.97
   1 -10  -6    4.06    2.33
  -1 -10   6    4.74    1.90
  -1 -10   6    7.55    2.32
   1 -10  -6    9.31    2.51
  -1  10   6    6.08    2.03
  -1  10   6    7.00    2.31
   1  10  -6    5.60    2.36
   0 -10  -6   13.90    3.15
   0 -10   6   15.30    2.98
   0 -10   6   20.79    2.91
   0 -10  -6   25.19    3.51
   0  10   6   17.29    3.25
   0  10  -6   14.99    3.18
   0  10   6   19.09    3.51
   1 -10   6   20.25    3.42
  -1 -10  -6   21.65    3.47
  -1 -10  -6   27.04    3.73
   1 -10   6   19.59    2.95
  -1  10  -6   18.53    3.64
   1  10   6   21.55    3.46
  -2 -10  -6   -0.74    1.83
   2 -10   6   -0.85    1.63
   2  10   6    0.64    1.73
  -2  10  -6    2.53    2.16
   3 -10   6    0.65    1.74
  -3 -10  -6    2.85    2.02
  -3  10  -6    0.44    1.96
   3  10   6   -1.48    1.45
   4 -10   6    4.83    2.28
  -4 -10  -6    1.14    2.06
  -4 -10  -6    4.64    2.43
   4  10   6    4.54    2.45
   4  10   6    4.04    2.15
  -4  10  -6    5.43    2.55
  -5 -10  -6    6.52    2.44
   5 -10   6    7.64    2.58
  -5 -10  -6    5.90    2.60
  -5  10  -6    4.89    2.52
   5  10   6    7.94    2.45
   5  10   6    6.05    2.53
  -3 -11   6   -0.86    2.00
   3 -11  -6   -1.53    1.95
  -3 -11   6    0.51    2.04
   3 -11  -6   -1.55    1.82
  -3  11   6   -1.15    1.99
   3  11  -6   -2.01    1.58
   2 -11  -6    9.13    2.89
  -2 -11   6   12.75    2.78
   2 -11  -6   17.98    3.33
  -2 -11   6   16.04    3.22
   2  11  -6   14.57    3.10
  -2  11   6   12.73    2.81
   1 -11  -6   10.80    2.86
  -1 -11   6    8.56    2.31
   1 -11  -6   11.77    3.05
  -1 -11   6   12.22    2.99
   1  11  -6   11.03    3.02
  -1  11   6    8.60    2.72
   0 -11   6   16.30    3.11
   0 -11  -6   14.35    3.15
   0  11   6   14.73    3.14
   0  11  -6   23.80    4.09
   1 -11   6    3.09    2.01
  -1 -11  -6    0.03    2.06
  -1  11  -6    2.26    2.21
   1  11   6    2.63    2.04
  -2 -11  -6   16.14    3.35
   2 -11   6   12.87    3.06
  -2  11  -6   12.83    3.39
   2  11   6   12.68    3.25
  15   0  -7   -2.25    2.41
 -15   0   7   -1.24    2.62
 -14   0   7    1.24    2.28
 -14   0   7   -4.93    2.02
  14   0  -7   -2.42    2.05
 -13   0   7   -2.08    1.80
 -13   0   7   -0.82    1.91
  13   0  -7    0.34    2.18
 -12   0   7    0.96    2.12
  12   0  -7   -0.05    1.60
  12   0  -7    0.23    2.03
 -12   0   7   -0.68    1.47
 -11   0   7    0.54    1.84
  11   0  -7   -1.80    1.69
  11   0  -7   -0.08    1.56
 -11   0   7   -1.73    1.34
 -10   0   7    0.93    1.78
 -10   0   7   -2.04    1.19
  10   0  -7    0.54    1.73
  10   0  -7   -1.14    1.27
   9   0  -7   -0.55    1.28
  -9   0   7   -0.84    1.52
   9   0  -7    1.55    1.57
  -9   0   7   -1.37    1.16
  -8   0   7    0.14    1.06
   8   0  -7   -1.88    1.21
   8   0  -7   -0.63    1.24
  -8   0   7    1.46    1.49
   7   0  -7   -1.85    1.13
  -7   0   7   -1.22    0.99
  -7   0   7   -1.57    1.20
   7   0  -7   -1.52    1.07
   6   0  -7    0.24    1.27
  -6   0   7    0.33    0.99
  -6   0   7   -0.67    1.24
   6   0  -7    1.09    1.07
   5   0  -7    0.71    1.22
  -5   0   7    0.74    1.01
  -5   0   7   -1.29    1.03
   5   0  -7    0.85    0.95
  -4   0   7    0.93    1.06
   4   0  -7   -0.15    1.02
  -4   0   7    1.49    1.12
   4   0  -7   -0.16    0.84
  -3   0   7    0.71    1.03
  -3   0   7   -0.44    0.92
   3   0  -7    0.79    1.06
  -2   0   7    0.42    1.03
   2   0  -7    1.49    1.07
  -2   0   7    1.06    0.98
   2   0  -7    0.65    1.04
   1   0  -7   -1.14    0.87
  -1   0   7    0.90    0.93
   1   0  -7   -1.16    0.97
   0   0   7    0.81    1.00
   0   0  -7   -0.26    0.93
   0   0  -7   -0.05    1.06
  -1   0  -7    1.40    1.13
  -1   0  -7   -0.73    0.86
   1   0   7    0.67    1.05
   2   0   7    0.46    0.99
  -2   0  -7   -0.15    1.20
  -2   0  -7    1.29    0.94
   3   0   7   -0.48    1.00
  -3   0  -7   -0.29    0.86
  -3   0  -7   -2.54    1.07
   4   0   7    0.40    1.09
   4   0   7   -0.80    0.84
  -4   0  -7    0.93    1.18
  -4   0  -7    0.24    0.82
   5   0   7   -0.50    0.89
  -5   0  -7    1.33    1.40
   5   0   7    1.05    1.18
  -5   0  -7   -1.47    0.73
  -6   0  -7   -1.01    0.80
   6   0   7    0.14    1.17
   6   0   7   -0.23    1.06
  -6   0  -7   -1.13    1.27
   7   0   7   -0.53    1.28
   7   0   7   -0.47    1.18
  -7   0  -7   -0.36    1.57
  -8   0  -7    0.84    1.74
   8   0   7    1.11    1.56
   8   0   7   -0.54    1.44
   9   0   7   -1.32    1.43
   9   0   7    1.19    1.64
  -9   0  -7   -0.15    1.74
  10   0   7    1.34    1.84
 -10   0  -7    1.67    2.10
  10   0   7    0.10    1.74
 -11   0  -7   -2.67    1.88
  11   0   7    0.03    1.81
  11   0   7   -0.46    1.98
  12   0   7   -1.20    1.92
 -12   0  -7    0.97    2.30
  12   0   7   -3.89    1.96
 -13   0  -7   -0.52    2.43
  13   0   7   -1.64    2.13
  13   0   7   -1.79    2.31
 -15  -1   7    6.94    2.93
 -15  -1   7   -1.12    2.21
  15  -1  -7   -3.02    2.29
  15   1  -7    0.05    2.65
 -15   1   7   -1.95    2.48
 -14  -1   7    0.22    2.05
  14  -1  -7   -0.62    2.29
 -14  -1   7    2.16    2.50
 -14   1   7   -4.06    2.11
  14   1  -7   -3.25    2.06
 -13  -1   7    4.78    2.36
  13  -1  -7    4.62    2.63
 -13  -1   7    6.70    2.32
 -13   1   7    5.03    2.87
  13   1  -7    6.77    2.64
 -12  -1   7   10.90    2.34
  12  -1  -7   11.12    2.78
  12  -1  -7   16.04    2.57
 -12  -1   7   19.69    3.14
  12   1  -7   13.35    2.36
 -12   1   7   17.35    2.51
 -12   1   7   12.82    3.00
  12   1  -7   11.88    2.74
  11  -1  -7   21.09    2.87
 -11  -1   7   27.01    3.37
 -11  -1   7   23.13    3.04
  11  -1  -7   27.72    3.38
 -11   1   7   19.62    2.58
  11   1  -7   25.87    3.11
 -11   1   7   18.83    3.13
  11   1  -7   18.92    3.03
  10  -1  -7   18.95    2.85
 -10  -1   7   11.16    2.38
  10  -1  -7   10.90    2.17
 -10  -1   7    6.23    1.79
 -10   1   7   10.97    2.44
  10   1  -7   10.04    2.26
 -10   1   7    9.97    1.84
  10   1  -7   11.88    2.34
  -9  -1   7    9.53    1.92
   9  -1  -7   11.68    2.10
   9  -1  -7    7.61    1.96
  -9  -1   7    8.66    1.94
   9   1  -7    7.06    1.85
  -9   1   7   11.93    1.73
   9   1  -7    8.84    2.00
  -9   1   7   10.31    2.31
  -8  -1   7    9.09    1.83
  -8  -1   7   11.53    2.01
   8  -1  -7   10.86    1.97
   8  -1  -7    8.96    1.87
  -8   1   7    7.53    1.46
   8   1  -7    6.08    1.67
   8   1  -7    6.61    1.71
  -8   1   7    9.96    2.08
   7  -1  -7   10.01    1.86
  -7  -1   7   11.45    1.92
   7  -1  -7   15.84    2.23
  -7  -1   7   11.97    1.86
  -7   1   7   10.90    2.18
   7   1  -7   14.43    2.06
   7   1  -7   11.08    1.92
  -7   1   7   10.48    1.61
  -6  -1   7   12.61    2.00
  -6  -1   7   11.71    2.01
   6  -1  -7   14.27    2.17
   6  -1  -7   18.57    2.10
  -6   1   7   12.47    2.18
   6   1  -7   16.46    2.20
  -6   1   7   10.40    1.63
   6   1  -7   26.01    2.46
  -5  -1   7   -1.20    0.97
   5  -1  -7    0.91    1.13
  -5  -1   7   -0.91    0.96
   5  -1  -7    0.34    0.94
   5   1  -7   -0.49    0.95
  -5   1   7    0.41    0.90
  -5   1   7    2.15    1.31
   5   1  -7   -0.61    1.12
  -4  -1   7   12.42    1.80
   4  -1  -7   11.21    2.04
  -4  -1   7   13.97    1.89
   4  -1  -7   14.62    1.62
   4   1  -7   16.88    2.20
  -4   1   7   12.53    1.96
   4   1  -7   18.39    1.80
  -4   1   7    9.79    1.61
  -3  -1   7    4.81    1.30
  -3  -1   7   10.11    1.60
   3  -1  -7    5.61    1.60
  -3   1   7    6.20    1.25
   3   1  -7    8.48    1.13
   3   1  -7    8.95    1.62
  -3   1   7    6.23    1.49
   2  -1  -7   37.16    3.26
  -2  -1   7   28.68    2.68
   2  -1  -7   32.06    2.86
  -2  -1   7   28.05    2.86
  -2   1   7   28.87    2.98
   2   1  -7   29.65    2.87
  -2   1   7   26.55    2.57
   2   1  -7   38.57    3.36
  -1  -1   7   31.10    3.01
   1  -1  -7   27.62    3.02
   1  -1  -7   36.31    3.34
   1   1  -7   32.44    3.00
   1   1  -7   42.28    3.48
  -1   1   7   28.71    2.70
   0  -1  -7   28.25    2.79
   0  -1   7   18.22    2.32
   0  -1  -7   22.76    2.57
   0   1   7   23.71    2.45
   0   1  -7   24.44    2.57
   0   1  -7   26.16    2.68
  -1  -1  -7    9.16    1.67
  -1  -1  -7    6.69    1.60
   1  -1   7    8.37    1.51
   1   1   7    8.27    1.47
  -1   1  -7    5.87    1.38
  -1   1  -7    8.69    1.58
   2  -1   7   24.08    2.57
  -2  -1  -7   24.41    2.47
  -2  -1  -7   20.12    2.51
  -2   1  -7   21.65    2.51
   2   1   7   19.87    2.40
  -2   1  -7   21.17    2.34
  -3  -1  -7   10.22    2.04
   3  -1   7   14.88    1.56
   3  -1   7   11.81    1.84
  -3  -1  -7   11.24    1.72
  -3   1  -7   13.06    1.97
  -3   1  -7    7.83    1.52
   3   1   7   13.07    1.46
   3   1   7   14.58    1.94
  -4  -1  -7    4.39    1.58
   4  -1   7    3.68    1.35
   4  -1   7    6.05    1.19
  -4  -1  -7    6.39    1.18
  -4   1  -7    4.35    1.21
   4   1   7    4.68    1.02
  -4   1  -7    5.73    1.59
   4   1   7    5.04    1.35
  -5  -1  -7   14.32    1.67
  -5  -1  -7   10.13    2.05
   5  -1   7   14.43    1.86
   5  -1   7   15.23    2.23
  -5   1  -7   15.16    1.75
  -5   1  -7   19.55    2.52
   5   1   7   21.32    2.37
   5   1   7   15.91    1.90
   6  -1   7    0.70    1.21
  -6  -1  -7    2.64    0.86
   6  -1   7    3.11    1.33
  -6  -1  -7    1.73    1.51
  -6   1  -7    1.32    1.54
   6   1   7   -0.42    1.14
  -6   1  -7   -0.11    0.86
   6   1   7    1.54    1.13
  -7  -1  -7    2.14    1.56
   7  -1   7    1.48    1.40
  -7  -1  -7    1.06    1.61
   7  -1   7    1.33    1.37
   7   1   7    1.96    1.31
   7   1   7    0.65    1.37
  -7   1  -7    0.75    0.82
  -7   1  -7    2.90    1.66
  -8  -1  -7   -1.99    1.65
   8  -1   7   -1.73    1.46
  -8  -1  -7   -0.91    1.38
   8  -1   7    0.76    1.32
   8   1   7    0.48    1.36
   8   1   7   -1.31    1.34
  -8   1  -7    0.27    1.46
  -9  -1  -7    4.50    2.12
  -9  -1  -7   -0.06    1.57
   9  -1   7    0.40    1.52
   9  -1   7    2.27    1.74
   9   1   7    1.62    1.64
   9   1   7    2.81    1.72
  -9   1  -7    3.46    1.99
  10  -1   7   23.55    3.23
  10  -1   7   25.83    3.28
 -10  -1  -7   25.09    3.59
 -10  -1  -7   20.10    3.17
  10   1   7   17.44    3.03
  10   1   7   25.82    3.34
 -10   1  -7   27.98    3.70
 -11  -1  -7    4.44    2.21
  11  -1   7    5.64    2.00
 -11  -1  -7    1.70    1.89
  11  -1   7    1.94    2.07
 -11   1  -7    3.64    2.30
  11   1   7    3.77    2.29
  11   1   7    7.20    2.31
  12  -1   7   -1.68    1.76
 -12  -1  -7    1.93    2.24
  12  -1   7   -2.30    2.10
 -12  -1  -7   -2.38    1.91
  12   1   7   -3.38    1.85
 -12   1  -7    0.88    2.21
  12   1   7    2.84    2.07
  13  -1   7   -2.67    1.72
 -13  -1  -7   -4.07    2.17
  13  -1   7   -0.11    2.32
 -13  -1  -7   -0.49    2.22
  13   1   7   -0.57    2.26
 -13   1  -7   -1.46    2.34
  13   1   7   -0.42    1.96
 -14  -2   7    1.23    2.38
 -14  -2   7    2.58    2.48
  14  -2  -7   -1.02    2.29
  14   2  -7    1.56    2.47
 -14   2   7   -2.43    2.34
 -13  -2   7   -1.50    1.70
  13  -2  -7    4.63    2.53
 -13  -2   7    2.50    2.26
  13   2  -7   -0.80    2.00
 -13   2   7   -1.52    2.19
  12  -2  -7    7.55    2.17
 -12  -2   7    4.66    2.04
  12  -2  -7    2.49    2.20
 -12  -2   7    6.32    2.29
 -12   2   7    6.87    2.60
  12   2  -7    6.45    3.08
  12   2  -7    2.15    1.85
 -11  -2   7   -0.65    1.58
  11  -2  -7   -3.34    1.64
  11  -2  -7    1.43    1.56
 -11  -2   7    1.55    1.91
  11   2  -7   -0.67    1.61
  11   2  -7   -0.44    1.52
 -11   2   7   -0.58    1.98
  10  -2  -7    7.81    2.09
 -10  -2   7    1.71    1.66
 -10  -2   7    2.01    1.53
  10  -2  -7    4.81    1.74
  10   2  -7    3.49    1.63
 -10   2   7    4.31    2.07
 -10   2   7    6.32    1.41
  10   2  -7    5.64    1.99
   9  -2  -7   14.18    2.28
  -9  -2   7   14.26    2.35
   9  -2  -7   15.56    2.58
  -9  -2   7   12.25    2.17
  -9   2   7   11.93    2.51
  -9   2   7   14.18    1.83
   9   2  -7   12.83    2.41
   9   2  -7   11.54    2.07
   8  -2  -7   44.15    3.76
  -8  -2   7   44.78    3.78
  -8  -2   7   37.57    3.62
   8  -2  -7   35.57    3.92
   8   2  -7   42.14    3.67
  -8   2   7   45.37    4.03
   8   2  -7   42.77    3.74
  -8   2   7   38.25    3.25
   7  -2  -7   33.49    3.20
   7  -2  -7   31.45    3.36
  -7  -2   7   32.27    3.05
  -7  -2   7   20.75    2.85
  -7   2   7   26.36    3.25
  -7   2   7   30.06    2.55
   7   2  -7   31.85    3.23
   7   2  -7   35.36    3.36
  -6  -2   7  208.52   13.60
  -6  -2   7  207.65   13.41
   6  -2  -7  201.00   13.72
   6  -2  -7  209.04   13.41
   6   2  -7  192.02   13.42
  -6   2   7  195.62   13.72
   6   2  -7  203.12   13.60
  -6   2   7  197.87   13.21
   5  -2  -7    1.74    1.35
  -5  -2   7    5.41    1.23
  -5  -2   7    3.24    1.41
   5  -2  -7    3.44    1.12
   5   2  -7    4.14    1.12
  -5   2   7    0.93    1.33
   5   2  -7    4.16    1.30
  -5   2   7    4.35    1.02
   4  -2  -7   16.26    1.82
  -4  -2   7   14.64    2.12
   4  -2  -7   21.07    2.48
  -4  -2   7   18.63    2.00
   4   2  -7   22.31    2.53
  -4   2   7   14.94    2.23
  -4   2   7   15.89    1.80
   4   2  -7   15.15    1.84
  -3  -2   7    2.25    1.22
   3  -2  -7    3.77    1.36
  -3  -2   7    3.91    1.14
   3  -2  -7    6.26    0.98
  -3   2   7    5.53    1.48
   3   2  -7    4.71    1.03
  -3   2   7    3.66    1.03
   3   2  -7    5.07    1.40
  -2  -2   7    0.88    0.69
  -2  -2   7   -0.03    1.05
  -2  -2   7   -0.58    0.90
   2  -2  -7    1.63    1.16
   2  -2  -7    0.21    1.09
   2   2  -7   -0.04    0.89
   2   2  -7    0.54    0.68
  -2   2   7   -0.37    1.08
   2   2  -7    0.07    1.06
  -2   2   7    1.47    0.90
   1  -2  -7    0.22    1.00
  -1  -2   7    1.27    1.12
   1  -2  -7   -1.05    1.04
  -1   2   7   -0.11    0.85
  -1   2   7    0.64    1.07
   1   2  -7    0.29    0.98
   1   2  -7   -1.09    0.85
   0  -2   7  158.94   10.79
   0  -2  -7  156.64   10.90
   0  -2  -7  153.81   10.82
   0   2  -7  160.37   10.86
   0   2   7  170.81   10.69
   0   2  -7  158.77   10.69
   1  -2   7   33.41    3.20
  -1  -2  -7   41.46    3.26
  -1  -2  -7   36.10    3.38
   1  -2   7   38.37    2.78
  -1   2  -7   38.53    3.25
  -1   2  -7   39.31    3.25
   1   2   7   36.75    3.12
  -2  -2  -7   18.04    2.42
   2  -2   7   21.17    2.43
   2  -2   7   20.41    1.98
  -2  -2  -7   22.42    2.41
   2   2   7   21.08    1.93
   2   2   7   22.43    2.42
  -2   2  -7   23.03    2.48
  -2   2  -7   18.01    2.31
  -3  -2  -7    0.67    0.99
   3  -2   7    0.97    0.87
  -3  -2  -7   -0.35    1.19
   3  -2   7    1.05    1.17
   3   2   7   -0.01    1.01
  -3   2  -7    0.77    1.21
   3   2   7   -0.52    0.69
  -3   2  -7    1.24    1.08
  -4  -2  -7  108.62    7.23
   4  -2   7  104.83    7.21
   4  -2   7   98.82    7.42
  -4  -2  -7   94.01    7.46
  -4  -2  -7  106.04    7.67
  -4   2  -7  103.51    7.32
   4   2   7  106.30    7.48
  -4   2  -7  111.36    7.58
   4   2   7  107.60    7.17
  -5  -2  -7   28.06    3.31
   5  -2   7   28.76    3.10
   5  -2   7   31.79    2.81
  -5  -2  -7   30.88    2.61
  -5  -2  -7   31.41    3.33
  -5   2  -7   35.48    2.85
  -5   2  -7   32.63    3.47
   5   2   7   32.19    2.78
   5   2   7   26.13    3.11
   6  -2   7   63.13    5.02
   6  -2   7   69.33    4.89
  -6  -2  -7   59.92    4.49
  -6  -2  -7   62.68    5.15
  -6  -2  -7   67.11    5.28
  -6   2  -7   62.55    5.20
  -6   2  -7   60.68    4.65
   6   2   7   63.21    5.06
   6   2   7   62.89    4.85
  -7  -2  -7   10.10    2.22
  -7  -2  -7   10.61    2.20
   7  -2   7    7.79    1.84
   7  -2   7    7.53    1.73
   7   2   7   11.41    1.97
   7   2   7    7.94    1.98
  -7   2  -7    8.14    1.41
  -7   2  -7   10.10    2.18
  -8  -2  -7   16.21    2.71
  -8  -2  -7   10.18    2.27
   8  -2   7   10.75    2.01
   8  -2   7   10.32    2.09
   8   2   7   13.03    2.28
   8   2   7   11.02    2.15
  -8   2  -7   16.92    2.73
   9  -2   7    9.09    2.02
  -9  -2  -7    4.33    2.12
   9  -2   7    9.65    2.08
  -9  -2  -7    9.76    2.40
  -9   2  -7    5.35    2.26
   9   2   7    2.16    1.74
   9   2   7    8.93    2.08
 -10  -2  -7   -1.88    1.58
 -10  -2  -7    1.80    1.91
  10  -2   7    0.54    1.62
  10  -2   7    1.72    1.74
 -10   2  -7    1.34    2.11
  10   2   7    0.63    1.70
  10   2   7    1.37    1.58
 -11  -2  -7    3.68    2.06
  11  -2   7    0.78    1.78
  11  -2   7    3.45    1.99
 -11  -2  -7    3.45    2.40
 -11   2  -7    0.10    2.11
  11   2   7    4.37    2.18
  11   2   7   -0.76    1.72
 -12  -2  -7    2.94    2.28
  12  -2   7    1.35    1.94
  12  -2   7    2.92    2.11
 -12  -2  -7    2.89    2.58
  12   2   7    0.91    2.21
 -12   2  -7    6.57    2.66
  12   2   7    6.33    2.31
 -13  -2  -7    5.05    2.43
  13  -2   7    3.36    2.24
  13  -2   7    8.25    2.49
 -13  -2  -7    0.55    2.29
 -13   2  -7    7.07    2.95
  13   2   7    2.38    2.46
  13   2   7    7.21    2.57
 -14  -3   7   -0.72    2.17
  14  -3  -7    0.90    2.50
  14   3  -7   -1.19    2.00
 -14   3   7    2.75    3.03
  13  -3  -7   -1.19    1.94
  13  -3  -7    3.33    2.30
 -13  -3   7    1.82    2.11
  13   3  -7    0.54    1.84
 -13   3   7    6.83    2.88
 -12  -3   7    2.64    1.98
  12  -3  -7    0.40    1.64
 -12  -3   7    0.34    1.94
  12  -3  -7    0.53    1.91
 -12   3   7   -0.34    2.16
  12   3  -7   -0.76    1.90
 -11  -3   7    1.21    1.64
  11  -3  -7   -1.09    1.47
 -11  -3   7    3.05    1.84
  11  -3  -7    0.02    1.78
 -11   3   7    0.17    1.97
  11   3  -7    2.03    1.66
  11   3  -7    0.61    1.94
  10  -3  -7   28.05    3.46
  10  -3  -7   32.10    3.65
 -10  -3   7   31.65    3.67
 -10  -3   7   26.40    3.08
  10   3  -7   24.21    3.38
  10   3  -7   32.90    3.41
 -10   3   7   23.94    3.50
  -9  -3   7    7.38    1.78
   9  -3  -7    7.18    1.92
   9  -3  -7    6.45    1.81
  -9  -3   7    5.83    1.90
   9   3  -7    5.65    1.65
  -9   3   7    4.86    2.10
   9   3  -7    8.65    2.07
   8  -3  -7   26.62    3.32
   8  -3  -7   35.03    3.54
  -8  -3   7   28.56    3.39
  -8  -3   7   32.71    2.99
   8   3  -7   33.69    3.49
  -8   3   7   26.88    3.59
   8   3  -7   37.24    3.63
  -7  -3   7    0.73    1.33
  -7  -3   7    0.67    1.05
   7  -3  -7   -0.32    1.12
   7  -3  -7    0.57    1.29
   7   3  -7   -0.67    1.10
   7   3  -7   -1.53    0.97
  -7   3   7    1.09    1.48
  -6  -3   7   11.68    1.66
  -6  -3   7   10.56    2.00
   6  -3  -7   11.81    2.10
   6  -3  -7   11.17    1.83
   6   3  -7   16.94    2.07
  -6   3   7   13.00    2.26
   6   3  -7   10.97    1.95
   5  -3  -7    0.70    1.21
   5  -3  -7   -0.07    0.95
  -5  -3   7    0.24    1.09
  -5   3   7    0.07    1.31
   5   3  -7    1.08    1.10
   5   3  -7   -0.05    0.98
   4  -3  -7   38.27    3.23
   4  -3  -7   33.90    2.72
  -4  -3   7   28.21    3.16
   4   3  -7   30.39    3.28
  -4   3   7   30.06    2.51
  -4   3   7   25.13    3.14
   4   3  -7   34.22    2.75
  -3  -3   7   18.28    1.99
   3  -3  -7   18.89    1.94
  -3  -3   7   17.75    2.28
   3  -3  -7   15.42    2.36
   3   3  -7   16.24    2.34
  -3   3   7   19.58    1.84
  -3   3   7   16.00    2.25
   3   3  -7   16.14    1.96
  -2  -3   7    3.84    0.93
   2  -3  -7    3.22    0.94
   2  -3  -7    2.88    1.36
   2  -3  -7    3.99    1.35
  -2  -3   7    3.51    1.33
   2   3  -7    3.24    1.26
  -2   3   7    2.92    0.92
  -2   3   7    2.26    1.22
   2   3  -7    2.13    0.93
   1  -3  -7    0.53    0.70
  -1  -3   7    0.32    0.79
   1  -3  -7    1.38    1.15
  -1  -3   7    1.61    1.16
   1  -3  -7    1.51    1.17
   1   3  -7   -1.31    1.04
  -1   3   7    2.51    1.20
  -1   3   7    1.99    0.86
   1   3  -7    1.26    0.95
   0  -3  -7    3.68    1.27
   0  -3  -7    3.73    1.40
   0  -3   7    5.49    1.44
   0  -3  -7    5.73    1.02
   0  -3   7    4.61    1.07
   0   3   7    7.61    1.32
   0   3  -7    5.49    1.53
   0   3  -7    4.29    1.19
  -1  -3  -7   61.80    4.79
   1  -3   7   70.02    4.70
   1  -3   7   57.65    4.29
  -1  -3  -7   56.77    4.60
  -1  -3  -7   60.37    4.26
  -1   3  -7   52.93    4.45
  -1   3  -7   57.68    4.66
   1   3   7   55.61    4.44
   1   3   7   68.11    4.27
   2  -3   7   27.87    2.96
  -2  -3  -7   30.40    3.11
  -2  -3  -7   24.77    2.28
   2  -3   7   23.03    2.31
  -2  -3  -7   30.64    2.94
  -2   3  -7   26.40    3.02
   2   3   7   32.60    2.94
  -2   3  -7   30.98    2.91
   2   3   7   26.93    2.29
   3  -3   7   20.25    2.46
  -3  -3  -7   19.81    2.59
  -3  -3  -7   15.52    2.28
   3  -3   7   22.38    2.24
  -3  -3  -7   16.46    2.13
  -3   3  -7   15.52    2.28
  -3   3  -7   19.46    2.40
   3   3   7   24.55    2.60
   3   3   7   19.47    2.08
   4  -3   7   22.47    2.68
  -4  -3  -7   21.98    2.71
  -4  -3  -7   22.25    2.87
   4  -3   7   24.33    2.48
  -4  -3  -7   26.06    2.56
  -4   3  -7   25.24    2.80
  -4   3  -7   18.00    2.46
   4   3   7   22.15    2.36
   4   3   7   24.55    2.76
  -5  -3  -7    0.46    1.38
   5  -3   7    3.10    1.30
  -5  -3  -7    1.42    1.37
  -5  -3  -7    4.23    1.13
   5  -3   7    1.47    1.32
  -5   3  -7    2.23    1.34
  -5   3  -7    0.36    1.07
   5   3   7    1.66    1.37
   5   3   7    2.34    1.10
   6  -3   7   55.90    4.42
  -6  -3  -7   55.74    4.84
  -6  -3  -7   53.68    4.68
   6  -3   7   54.45    4.51
  -6  -3  -7   53.34    4.03
  -6   3  -7   56.42    4.76
  -6   3  -7   57.50    4.36
   6   3   7   54.96    4.67
   6   3   7   52.85    4.35
   7  -3   7   25.96    3.04
  -7  -3  -7   23.20    3.19
  -7  -3  -7   35.52    3.74
   7  -3   7   22.74    3.05
  -7   3  -7   25.75    2.71
   7   3   7   26.46    3.31
   7   3   7   27.79    3.06
  -7   3  -7   27.47    3.48
  -8  -3  -7   13.32    2.56
  -8  -3  -7   17.71    2.90
   8  -3   7   14.52    2.37
   8  -3   7   15.58    2.38
   8   3   7   16.48    2.54
   8   3   7   15.29    2.63
  -8   3  -7   19.99    2.99
  -9  -3  -7   16.73    2.88
   9  -3   7   14.19    2.61
   9  -3   7   21.94    2.87
  -9  -3  -7   18.65    3.02
  -9   3  -7   13.70    2.86
   9   3   7   17.20    2.85
   9   3   7   21.29    3.00
  10  -3   7   10.98    2.44
 -10  -3  -7   10.84    2.78
 -10  -3  -7    8.00    2.37
  10  -3   7    8.74    2.24
 -10   3  -7   13.58    2.96
  10   3   7   10.13    2.45
  10   3   7    7.82    2.26
 -11  -3  -7    1.95    1.98
 -11  -3  -7   -1.01    2.09
  11  -3   7    0.56    1.81
  11  -3   7    1.31    1.78
  11   3   7    1.86    1.96
 -11   3  -7    1.03    2.27
  11   3   7    1.00    1.82
 -12  -3  -7   -1.41    1.94
 -12  -3  -7    0.18    2.27
  12  -3   7   -2.77    1.73
  12  -3   7   -2.75    1.68
 -12   3  -7   -0.12    2.23
  12   3   7   -1.91    1.75
  12   3   7    1.16    2.15
 -14  -4   7   10.00    3.14
  14  -4  -7   10.58    3.06
  14   4  -7   10.92    3.20
 -14   4   7   11.23    3.90
  13  -4  -7   46.64    4.57
  13  -4  -7   33.84    4.51
 -13  -4   7   33.45    4.46
 -13   4   7   28.65    4.53
  13   4  -7   47.86    5.33
  12  -4  -7    3.54    2.15
 -12  -4   7    3.89    2.44
  12  -4  -7   -0.23    1.91
  12   4  -7    3.77    2.18
 -12   4   7    1.84    2.26
 -11  -4   7   32.24    4.04
  11  -4  -7   34.71    4.06
  11  -4  -7   42.75    4.42
  11   4  -7   31.83    3.62
  11   4  -7   32.49    4.08
 -11   4   7   27.45    4.11
 -10  -4   7    6.01    2.04
  10  -4  -7    7.32    2.09
  10  -4  -7    8.08    2.07
  10   4  -7    9.65    2.15
  10   4  -7   10.18    2.11
 -10   4   7   10.87    2.66
  -9  -4   7   -1.10    1.52
   9  -4  -7   -1.68    1.41
   9  -4  -7    0.71    1.47
  -9   4   7   -1.64    1.66
   9   4  -7   -0.49    1.42
   9   4  -7    0.67    1.26
   8  -4  -7    7.50    2.11
  -8  -4   7    9.30    2.10
   8  -4  -7   14.20    2.26
   8   4  -7   10.13    2.04
  -8   4   7    8.51    2.38
   8   4  -7   11.33    2.17
   7  -4  -7   98.16    7.89
  -7  -4   7  111.58    7.91
   7  -4  -7  110.55    7.68
  -7   4   7  113.41    8.10
   7   4  -7  107.72    7.80
   7   4  -7   98.70    7.70
   6  -4  -7   21.38    2.40
  -6  -4   7   14.38    2.32
   6  -4  -7   15.33    2.59
   6   4  -7   17.98    2.51
   6   4  -7   16.34    2.37
  -6   4   7   16.20    2.54
   5  -4  -7    8.28    1.62
   5  -4  -7    7.55    1.86
  -5  -4   7    6.41    1.69
   5   4  -7   11.30    1.77
   5   4  -7   12.62    2.09
  -5   4   7   11.44    2.16
   4  -4  -7   51.77    4.51
  -4  -4   7   52.58    4.37
  -4  -4   7   56.03    4.22
   4  -4  -7   56.22    4.16
  -4   4   7   53.31    4.53
   4   4  -7   47.03    4.34
   4   4  -7   54.23    4.18
  -3  -4   7   23.30    2.71
  -3  -4   7   18.20    2.27
   3  -4  -7   21.79    2.75
   3  -4  -7   20.82    2.28
  -3   4   7   21.62    1.85
   3   4  -7   22.64    2.35
  -3   4   7   13.57    2.31
   3   4  -7   23.91    2.87
   2  -4  -7   14.95    1.94
   2  -4  -7   23.52    2.81
  -2  -4   7   14.58    2.22
  -2  -4   7   17.42    2.13
  -2   4   7   18.71    1.88
   2   4  -7   17.56    2.53
  -2   4   7   19.17    2.55
   1  -4  -7  101.90    6.84
  -1  -4   7   98.70    7.13
  -1  -4   7  101.38    6.90
   1  -4  -7   98.55    7.23
   1  -4  -7  102.04    7.27
  -1   4   7   98.71    6.77
   1   4  -7   95.44    7.20
  -1   4   7   95.45    7.21
   0  -4  -7  151.12   11.02
   0  -4  -7  168.82   11.05
   0  -4   7  162.46   10.92
   0  -4  -7  164.45   10.65
   0  -4   7  156.21   10.69
   0   4   7  164.20   10.68
   0   4  -7  151.98   10.97
   0   4   7  155.41   11.02
[truncated: 298,645 more chars]
