# Supplementary material for: Insecticidal and Repellent Properties of Rapid-Acting Fluorine-Containing Compounds against Aedes aegypti Mosquitoes
Source: ACS Infect Dis. 2023 Jun 13;9(7):1396–407. doi: 10.1021/acsinfecdis.3c00161 (PMC10353007; doi:10.1021/acsinfecdis.3c00161)
Supplement: Supplementary file 6 — id3c00161_si_006.cif [file id3c00161_si_006.cif]

 
data_18bk102z
 
_audit_creation_method            'SHELXL-2018/3'
_shelx_SHELXL_version_number      '2018/3'
_chemical_name_systematic         ?
_chemical_name_common             ?
_chemical_melting_point           ?
_chemical_formula_moiety          ?
_chemical_formula_sum
 'C8 H5 Cl3 F2 O' 
_chemical_formula_weight          261.47

loop_
 _atom_type_symbol
 _atom_type_description
 _atom_type_scat_dispersion_real
 _atom_type_scat_dispersion_imag
 _atom_type_scat_source
 'C'  'C'   0.0033   0.0016
 'International Tables Vol C Tables 4.2.6.8 and 6.1.1.4'
 'H'  'H'   0.0000   0.0000
 'International Tables Vol C Tables 4.2.6.8 and 6.1.1.4'
 'O'  'O'   0.0106   0.0060
 'International Tables Vol C Tables 4.2.6.8 and 6.1.1.4'
 'F'  'F'   0.0171   0.0103
 'International Tables Vol C Tables 4.2.6.8 and 6.1.1.4'
 'Cl'  'Cl'   0.1484   0.1585
 'International Tables Vol C Tables 4.2.6.8 and 6.1.1.4'
 
_space_group_crystal_system       triclinic
_space_group_IT_number            2
_space_group_name_H-M_alt         'P -1'
_space_group_name_Hall            '-P 1'
 
_shelx_space_group_comment
;
The symmetry employed for this shelxl refinement is uniquely defined
by the following loop, which should always be used as a source of
symmetry information in preference to the above space-group names.
They are only intended as comments.
;
 
loop_
 _space_group_symop_operation_xyz
 'x, y, z'
 '-x, -y, -z'
 
_cell_length_a                    9.7026(6)
_cell_length_b                    11.0026(6)
_cell_length_c                    11.4241(6)
_cell_angle_alpha                 115.9730(10)
_cell_angle_beta                  104.8730(10)
_cell_angle_gamma                 100.9500(10)
_cell_volume                      993.43(10)
_cell_formula_units_Z             4
_cell_measurement_temperature     100(2)
_cell_measurement_reflns_used      9861
_cell_measurement_theta_min        2.32
_cell_measurement_theta_max       28.28

_exptl_crystal_description       'block'
_exptl_crystal_colour            'colourless'
_exptl_crystal_density_meas       ?
_exptl_crystal_density_method     ?
_exptl_crystal_density_diffrn     1.748          
_exptl_crystal_F_000              520
_exptl_transmission_factor_min    ?
_exptl_transmission_factor_max    ?
_exptl_crystal_size_max           0.370
_exptl_crystal_size_mid           0.300
_exptl_crystal_size_min           0.220
_exptl_absorpt_coefficient_mu     0.912
_shelx_estimated_absorpt_T_min    0.729
_shelx_estimated_absorpt_T_max    0.825
_exptl_absorpt_process_details 'SADABS 2014/5'
_exptl_absorpt_correction_type   multi-scan
_exptl_absorpt_correction_T_max  0.7457
_exptl_absorpt_correction_T_min  0.6998
_exptl_absorpt_special_details    ?
_diffrn_ambient_temperature       100(2)
_diffrn_radiation_wavelength      0.71073
_diffrn_radiation_probe          x-ray
_diffrn_radiation_type           MoK\a
_diffrn_radiation_monochromator  'graphite'
_diffrn_measurement_device       'three-circle diffractometer'
_diffrn_measurement_device_type  'Bruker APEX-II CCD'
_diffrn_measurement_method       '\w scans'
_diffrn_detector_area_resol_mean  ?
_diffrn_reflns_number             21288
_diffrn_reflns_av_unetI/netI      0.0130
_diffrn_reflns_av_R_equivalents   0.0196
_diffrn_reflns_limit_h_min        -12
_diffrn_reflns_limit_h_max        12
_diffrn_reflns_limit_k_min        -14
_diffrn_reflns_limit_k_max        14
_diffrn_reflns_limit_l_min        -15
_diffrn_reflns_limit_l_max        15
_diffrn_reflns_theta_min          2.145
_diffrn_reflns_theta_max          28.296
_diffrn_reflns_theta_full         25.242
_diffrn_measured_fraction_theta_max   0.999
_diffrn_measured_fraction_theta_full  1.000
_diffrn_reflns_Laue_measured_fraction_max    0.999
_diffrn_reflns_Laue_measured_fraction_full   1.000
_diffrn_reflns_point_group_measured_fraction_max   0.999
_diffrn_reflns_point_group_measured_fraction_full  1.000
_reflns_number_total              4934
_reflns_number_gt                 4719
_reflns_threshold_expression      'I > 2\s(I)'
_reflns_Friedel_coverage          0.000
_reflns_Friedel_fraction_max      .
_reflns_Friedel_fraction_full     .
 
_reflns_special_details
;
 Reflections were merged by SHELXL according to the crystal
 class for the calculation of statistics and refinement.
 
 _reflns_Friedel_fraction is defined as the number of unique
 Friedel pairs measured divided by the number that would be
 possible theoretically, ignoring centric projections and
 systematic absences.
;
 
_computing_data_collection              'Bruker APEX3'
_computing_cell_refinement              'Bruker SAINT'
_computing_data_reduction               'Bruker SAINT'
_computing_structure_solution           'SHELXT (Sheldrick 2015)'
_computing_structure_refinement         'SHELXL-2018/3 (Sheldrick, 2018)'
_computing_molecular_graphics           'Diamond (Brakdenburg 2014)'
_computing_publication_material         'Bruker APEX3'
_refine_special_details           ?
_refine_ls_structure_factor_coef  Fsqd
_refine_ls_matrix_type            full
_refine_ls_weighting_scheme       calc
_refine_ls_weighting_details
'w=1/[\s^2^(Fo^2^)+(0.0291P)^2^+0.4552P] where P=(Fo^2^+2Fc^2^)/3'
_atom_sites_solution_primary      ?
_atom_sites_solution_secondary    ?
_atom_sites_solution_hydrogens    mixed
_refine_ls_hydrogen_treatment     mixed
_refine_ls_extinction_method      none
_refine_ls_extinction_coef        .
_refine_ls_number_reflns          4934
_refine_ls_number_parameters      261
_refine_ls_number_restraints      3
_refine_ls_R_factor_all           0.0228
_refine_ls_R_factor_gt            0.0218
_refine_ls_wR_factor_ref          0.0579
_refine_ls_wR_factor_gt           0.0573
_refine_ls_goodness_of_fit_ref    1.055
_refine_ls_restrained_S_all       1.060
_refine_ls_shift/su_max           0.001
_refine_ls_shift/su_mean          0.000
 
loop_
 _atom_site_label
 _atom_site_type_symbol
 _atom_site_fract_x
 _atom_site_fract_y
 _atom_site_fract_z
 _atom_site_U_iso_or_equiv
 _atom_site_adp_type
 _atom_site_occupancy
 _atom_site_site_symmetry_order  
 _atom_site_calc_flag
 _atom_site_refinement_flags_posn
 _atom_site_refinement_flags_adp
 _atom_site_refinement_flags_occupancy
 _atom_site_disorder_assembly
 _atom_site_disorder_group
Cl1 Cl 0.16111(3) 0.14736(3) 0.05345(3) 0.01694(6) Uani 1 1 d . . . . .
Cl2 Cl 0.14813(3) 0.42026(3) 0.08886(3) 0.02085(6) Uani 1 1 d . . . . .
Cl3 Cl 0.24097(3) 0.24112(3) -0.12685(3) 0.01804(6) Uani 1 1 d . . . . .
Cl4 Cl 0.19411(3) 0.36245(3) 0.64166(3) 0.02308(7) Uani 1 1 d . . . . .
Cl5 Cl 0.12051(4) 0.38855(4) 0.39508(4) 0.02868(8) Uani 1 1 d . . . . .
Cl6 Cl -0.02792(3) 0.12333(3) 0.37571(3) 0.02527(7) Uani 1 1 d . . . . .
F1 F 0.59354(8) 0.42351(7) 0.00644(7) 0.01976(14) Uani 1 1 d . . . . .
F2 F 0.47303(8) 0.16188(8) 0.22297(7) 0.02105(14) Uani 1 1 d . . . . .
F3 F 0.13319(8) -0.08711(8) 0.22143(7) 0.02226(15) Uani 1 1 d . . . . .
F4 F 0.46533(8) 0.26609(7) 0.68864(7) 0.02079(14) Uani 1 1 d . . . . .
O1 O 0.42278(9) 0.41927(8) 0.28863(8) 0.01619(15) Uani 1 1 d D . . . .
H1O H 0.4771(18) 0.5054(11) 0.3446(16) 0.036(5) Uiso 1 1 d D . . . .
O2 O 0.40799(9) 0.32188(9) 0.47316(8) 0.01772(16) Uani 1 1 d D . . . .
H2O H 0.4202(17) 0.3482(16) 0.4167(14) 0.035(5) Uiso 1 1 d D . . . .
C1 C 0.25041(12) 0.29931(11) 0.04663(11) 0.01389(19) Uani 1 1 d . . . . .
C2 C 0.41880(12) 0.37981(11) 0.15202(11) 0.01286(19) Uani 1 1 d . . . . .
H2 H 0.455996 0.470851 0.151705 0.015 Uiso 1 1 calc R U . . .
C3 C 0.52387(12) 0.29631(11) 0.11437(11) 0.01357(19) Uani 1 1 d . . . . .
C4 C 0.61344(12) 0.32686(11) 0.04600(11) 0.0157(2) Uani 1 1 d . . . . .
C5 C 0.72387(13) 0.26883(13) 0.01968(13) 0.0212(2) Uani 1 1 d . . . . .
H5 H 0.781160 0.293339 -0.027835 0.025 Uiso 1 1 calc R U . . .
C6 C 0.74868(14) 0.17374(13) 0.06463(14) 0.0242(2) Uani 1 1 d . . . . .
H6 H 0.825031 0.133247 0.049074 0.029 Uiso 1 1 calc R U . . .
C7 C 0.66279(14) 0.13716(13) 0.13226(13) 0.0217(2) Uani 1 1 d . . . . .
H7 H 0.678807 0.071072 0.162135 0.026 Uiso 1 1 calc R U . . .
C8 C 0.55353(12) 0.19873(12) 0.15528(11) 0.0163(2) Uani 1 1 d . . . . .
C9 C 0.14555(13) 0.26904(12) 0.45716(11) 0.0175(2) Uani 1 1 d . . . . .
C10 C 0.26893(12) 0.20845(11) 0.41525(11) 0.01490(19) Uani 1 1 d . . . . .
H10 H 0.233654 0.159848 0.310244 0.018 Uiso 1 1 calc DR U . . .
C11 C 0.29027(12) 0.09675(12) 0.45477(11) 0.01471(19) Uani 1 1 d . . . . .
C12 C 0.21924(12) -0.04987(12) 0.35396(12) 0.0174(2) Uani 1 1 d . . . . .
C13 C 0.23346(14) -0.15921(13) 0.37955(13) 0.0218(2) Uani 1 1 d . . . . .
H13 H 0.181226 -0.257471 0.307298 0.026 Uiso 1 1 calc R U . . .
C14 C 0.32617(14) -0.12178(13) 0.51372(14) 0.0223(2) Uani 1 1 d . . . . .
H14 H 0.337215 -0.195160 0.534124 0.027 Uiso 1 1 calc R U . . .
C15 C 0.40285(13) 0.02213(13) 0.61831(12) 0.0196(2) Uani 1 1 d . . . . .
H15 H 0.467047 0.048094 0.710017 0.023 Uiso 1 1 calc R U . . .
C16 C 0.38390(12) 0.12693(12) 0.58629(11) 0.0163(2) Uani 1 1 d . . . . .
 
loop_
 _atom_site_aniso_label
 _atom_site_aniso_U_11
 _atom_site_aniso_U_22
 _atom_site_aniso_U_33
 _atom_site_aniso_U_23
 _atom_site_aniso_U_13
 _atom_site_aniso_U_12
Cl1 0.01631(12) 0.01608(12) 0.01732(12) 0.00995(10) 0.00514(9) 0.00179(9)
Cl2 0.01838(13) 0.02062(13) 0.02760(14) 0.01300(11) 0.01089(11) 0.01055(10)
Cl3 0.01810(13) 0.02179(13) 0.01204(11) 0.00911(10) 0.00444(9) 0.00336(10)
Cl4 0.02374(14) 0.02924(15) 0.01371(12) 0.00781(11) 0.00941(10) 0.00910(11)
Cl5 0.03984(18) 0.03417(16) 0.03142(16) 0.02417(14) 0.02089(14) 0.02355(14)
Cl6 0.01354(13) 0.02837(15) 0.02600(14) 0.01039(12) 0.00437(11) 0.00479(11)
F1 0.0237(3) 0.0210(3) 0.0244(3) 0.0159(3) 0.0145(3) 0.0096(3)
F2 0.0250(4) 0.0235(3) 0.0222(3) 0.0169(3) 0.0100(3) 0.0092(3)
F3 0.0200(3) 0.0218(3) 0.0136(3) 0.0040(3) 0.0018(3) 0.0036(3)
F4 0.0210(3) 0.0208(3) 0.0121(3) 0.0060(3) 0.0021(3) 0.0024(3)
O1 0.0198(4) 0.0149(4) 0.0106(3) 0.0051(3) 0.0067(3) 0.0019(3)
O2 0.0186(4) 0.0184(4) 0.0133(4) 0.0081(3) 0.0061(3) 0.0007(3)
C1 0.0146(5) 0.0141(4) 0.0142(5) 0.0081(4) 0.0061(4) 0.0048(4)
C2 0.0139(5) 0.0137(4) 0.0108(4) 0.0061(4) 0.0057(4) 0.0038(4)
C3 0.0125(5) 0.0130(4) 0.0122(4) 0.0055(4) 0.0031(4) 0.0030(4)
C4 0.0159(5) 0.0142(5) 0.0154(5) 0.0074(4) 0.0053(4) 0.0041(4)
C5 0.0174(5) 0.0205(5) 0.0237(6) 0.0085(5) 0.0105(4) 0.0060(4)
C6 0.0167(5) 0.0223(5) 0.0298(6) 0.0097(5) 0.0081(5) 0.0096(4)
C7 0.0181(5) 0.0192(5) 0.0248(6) 0.0113(5) 0.0031(4) 0.0078(4)
C8 0.0154(5) 0.0168(5) 0.0143(5) 0.0082(4) 0.0033(4) 0.0037(4)
C9 0.0187(5) 0.0206(5) 0.0134(5) 0.0092(4) 0.0061(4) 0.0066(4)
C10 0.0146(5) 0.0167(5) 0.0117(4) 0.0068(4) 0.0051(4) 0.0031(4)
C11 0.0131(5) 0.0174(5) 0.0138(5) 0.0081(4) 0.0062(4) 0.0043(4)
C12 0.0131(5) 0.0206(5) 0.0144(5) 0.0069(4) 0.0049(4) 0.0038(4)
C13 0.0202(5) 0.0176(5) 0.0268(6) 0.0097(5) 0.0120(5) 0.0054(4)
C14 0.0222(6) 0.0250(6) 0.0314(6) 0.0195(5) 0.0159(5) 0.0114(5)
C15 0.0174(5) 0.0284(6) 0.0198(5) 0.0161(5) 0.0094(4) 0.0093(4)
C16 0.0146(5) 0.0188(5) 0.0139(5) 0.0074(4) 0.0063(4) 0.0037(4)
 
_geom_special_details
;
 All esds (except the esd in the dihedral angle between two l.s. planes)
 are estimated using the full covariance matrix.  The cell esds are taken
 into account individually in the estimation of esds in distances, angles
 and torsion angles; correlations between esds in cell parameters are only
 used when they are defined by crystal symmetry.  An approximate (isotropic)
 treatment of cell esds is used for estimating esds involving l.s. planes.
;
 
loop_
 _geom_bond_atom_site_label_1
 _geom_bond_atom_site_label_2
 _geom_bond_distance
 _geom_bond_site_symmetry_2
 _geom_bond_publ_flag
Cl1 C1 1.7749(11) . ?
Cl2 C1 1.7815(11) . ?
Cl3 C1 1.7661(11) . ?
Cl4 C9 1.7691(11) . ?
Cl5 C9 1.7722(12) . ?
Cl6 C9 1.7701(12) . ?
F1 C4 1.3514(12) . ?
F2 C8 1.3552(13) . ?
F3 C12 1.3546(13) . ?
F4 C16 1.3542(13) . ?
O1 C2 1.4124(12) . ?
O1 H1O 0.832(9) . ?
O2 C10 1.4123(13) . ?
O2 H2O 0.839(9) . ?
C1 C2 1.5523(15) . ?
C2 C3 1.5176(14) . ?
C2 H2 1.0000 . ?
C3 C8 1.3935(15) . ?
C3 C4 1.3950(15) . ?
C4 C5 1.3795(16) . ?
C5 C6 1.3853(18) . ?
C5 H5 0.9500 . ?
C6 C7 1.3889(18) . ?
C6 H6 0.9500 . ?
C7 C8 1.3826(16) . ?
C7 H7 0.9500 . ?
C9 C10 1.5571(15) . ?
C10 C11 1.5140(15) . ?
C10 H10 1.0000 . ?
C11 C16 1.3930(15) . ?
C11 C12 1.3951(15) . ?
C12 C13 1.3791(17) . ?
C13 C14 1.3881(18) . ?
C13 H13 0.9500 . ?
C14 C15 1.3883(17) . ?
C14 H14 0.9500 . ?
C15 C16 1.3830(16) . ?
C15 H15 0.9500 . ?
 
loop_
 _geom_angle_atom_site_label_1
 _geom_angle_atom_site_label_2
 _geom_angle_atom_site_label_3
 _geom_angle
 _geom_angle_site_symmetry_1
 _geom_angle_site_symmetry_3
 _geom_angle_publ_flag
C2 O1 H1O 109.5(13) . . ?
C10 O2 H2O 113.1(10) . . ?
C2 C1 Cl3 109.67(7) . . ?
C2 C1 Cl1 112.44(7) . . ?
Cl3 C1 Cl1 108.74(6) . . ?
C2 C1 Cl2 108.82(7) . . ?
Cl3 C1 Cl2 108.88(6) . . ?
Cl1 C1 Cl2 108.22(6) . . ?
O1 C2 C3 111.98(8) . . ?
O1 C2 C1 108.20(8) . . ?
C3 C2 C1 114.16(8) . . ?
O1 C2 H2 107.4 . . ?
C3 C2 H2 107.4 . . ?
C1 C2 H2 107.4 . . ?
C8 C3 C4 114.29(10) . . ?
C8 C3 C2 125.64(10) . . ?
C4 C3 C2 119.70(9) . . ?
F1 C4 C5 117.70(10) . . ?
F1 C4 C3 117.55(9) . . ?
C5 C4 C3 124.72(10) . . ?
C4 C5 C6 117.99(11) . . ?
C4 C5 H5 121.0 . . ?
C6 C5 H5 121.0 . . ?
C5 C6 C7 120.50(11) . . ?
C5 C6 H6 119.7 . . ?
C7 C6 H6 119.7 . . ?
C8 C7 C6 118.76(11) . . ?
C8 C7 H7 120.6 . . ?
C6 C7 H7 120.6 . . ?
F2 C8 C7 117.19(10) . . ?
F2 C8 C3 119.08(10) . . ?
C7 C8 C3 123.73(11) . . ?
C10 C9 Cl4 112.70(8) . . ?
C10 C9 Cl6 108.58(8) . . ?
Cl4 C9 Cl6 108.78(6) . . ?
C10 C9 Cl5 109.06(7) . . ?
Cl4 C9 Cl5 108.71(6) . . ?
Cl6 C9 Cl5 108.96(6) . . ?
O2 C10 C11 111.17(9) . . ?
O2 C10 C9 110.52(9) . . ?
C11 C10 C9 112.91(9) . . ?
O2 C10 H10 107.3 . . ?
C11 C10 H10 107.3 . . ?
C9 C10 H10 107.3 . . ?
C16 C11 C12 114.54(10) . . ?
C16 C11 C10 125.18(10) . . ?
C12 C11 C10 120.20(10) . . ?
F3 C12 C13 117.88(10) . . ?
F3 C12 C11 117.74(10) . . ?
C13 C12 C11 124.36(11) . . ?
C12 C13 C14 118.20(11) . . ?
C12 C13 H13 120.9 . . ?
C14 C13 H13 120.9 . . ?
C13 C14 C15 120.46(11) . . ?
C13 C14 H14 119.8 . . ?
C15 C14 H14 119.8 . . ?
C16 C15 C14 118.66(11) . . ?
C16 C15 H15 120.7 . . ?
C14 C15 H15 120.7 . . ?
F4 C16 C15 117.24(10) . . ?
F4 C16 C11 118.99(10) . . ?
C15 C16 C11 123.75(10) . . ?
 
_refine_diff_density_max    0.411
_refine_diff_density_min   -0.444
_refine_diff_density_rms    0.052

_shelx_res_file
;
TITL 18bk102z_a.res in P-1
    18bk102z.res
    created by SHELXL-2018/3 at 19:33:14 on 05-Feb-2021
REM Old TITL 18bk102z in P-1
CELL  0.71073   9.7026  11.0026  11.4241  115.973  104.873  100.950
ZERR    4.000   0.0006   0.0006   0.0006    0.001    0.001    0.001
LATT  1
SFAC C H O F CL
UNIT 32 20 4 8 12
TEMP -173.150
SIZE 0.22 0.30 0.37
L.S. 9
BOND $H
HTAB
LIST 4
ACTA
FMAP 2
PLAN -20
WGHT    0.029100    0.455200
FVAR       0.22371
CL1   5    0.161108    0.147363    0.053455    11.00000    0.01631    0.01608 =
         0.01732    0.00995    0.00514    0.00179
CL2   5    0.148131    0.420265    0.088857    11.00000    0.01838    0.02062 =
         0.02760    0.01300    0.01089    0.01055
CL3   5    0.240968    0.241118   -0.126845    11.00000    0.01810    0.02179 =
         0.01204    0.00911    0.00444    0.00336
CL4   5    0.194110    0.362452    0.641660    11.00000    0.02374    0.02924 =
         0.01371    0.00781    0.00941    0.00910
CL5   5    0.120506    0.388547    0.395078    11.00000    0.03984    0.03417 =
         0.03142    0.02417    0.02089    0.02355
CL6   5   -0.027923    0.123335    0.375711    11.00000    0.01354    0.02837 =
         0.02600    0.01039    0.00437    0.00479
F1    4    0.593542    0.423512    0.006443    11.00000    0.02365    0.02105 =
         0.02438    0.01588    0.01453    0.00956
F2    4    0.473030    0.161878    0.222970    11.00000    0.02496    0.02352 =
         0.02216    0.01689    0.00997    0.00919
F3    4    0.133189   -0.087114    0.221433    11.00000    0.02004    0.02180 =
         0.01359    0.00401    0.00183    0.00364
F4    4    0.465334    0.266095    0.688640    11.00000    0.02098    0.02081 =
         0.01215    0.00597    0.00212    0.00242
DFIX 0.84 0.01 O1 H1O O2 H2O
DANG 2.20 0.02 H2O H10
O1    3    0.422784    0.419274    0.288629    11.00000    0.01980    0.01489 =
         0.01060    0.00507    0.00672    0.00193
H1O   2    0.477146    0.505444    0.344645    11.00000    0.03593
O2    3    0.407994    0.321883    0.473159    11.00000    0.01861    0.01840 =
         0.01327    0.00810    0.00613    0.00071
H2O   2    0.420249    0.348160    0.416692    11.00000    0.03489
C1    1    0.250411    0.299314    0.046633    11.00000    0.01461    0.01414 =
         0.01423    0.00809    0.00614    0.00482
C2    1    0.418798    0.379815    0.152018    11.00000    0.01392    0.01374 =
         0.01082    0.00609    0.00573    0.00379
AFIX  13
H2    2    0.455996    0.470851    0.151705    11.00000   -1.20000
AFIX   0
C3    1    0.523867    0.296306    0.114371    11.00000    0.01253    0.01302 =
         0.01216    0.00548    0.00315    0.00305
C4    1    0.613441    0.326862    0.045997    11.00000    0.01594    0.01418 =
         0.01545    0.00736    0.00531    0.00405
C5    1    0.723867    0.268832    0.019677    11.00000    0.01738    0.02049 =
         0.02375    0.00854    0.01054    0.00598
AFIX  43
H5    2    0.781160    0.293339   -0.027835    11.00000   -1.20000
AFIX   0
C6    1    0.748681    0.173743    0.064627    11.00000    0.01667    0.02225 =
         0.02984    0.00966    0.00811    0.00955
AFIX  43
H6    2    0.825031    0.133247    0.049074    11.00000   -1.20000
AFIX   0
C7    1    0.662789    0.137161    0.132257    11.00000    0.01814    0.01925 =
         0.02482    0.01131    0.00305    0.00783
AFIX  43
H7    2    0.678807    0.071072    0.162135    11.00000   -1.20000
AFIX   0
C8    1    0.553531    0.198726    0.155285    11.00000    0.01541    0.01676 =
         0.01427    0.00816    0.00329    0.00369
C9    1    0.145546    0.269040    0.457155    11.00000    0.01874    0.02060 =
         0.01342    0.00922    0.00605    0.00660
C10   1    0.268929    0.208452    0.415252    11.00000    0.01458    0.01675 =
         0.01168    0.00684    0.00509    0.00312
AFIX  13
H10   2    0.233654    0.159848    0.310244    11.00000   -1.20000
AFIX   0
C11   1    0.290273    0.096746    0.454775    11.00000    0.01310    0.01745 =
         0.01382    0.00808    0.00621    0.00426
C12   1    0.219240   -0.049866    0.353964    11.00000    0.01309    0.02064 =
         0.01442    0.00694    0.00487    0.00377
C13   1    0.233461   -0.159205    0.379545    11.00000    0.02016    0.01765 =
         0.02679    0.00967    0.01204    0.00538
AFIX  43
H13   2    0.181226   -0.257471    0.307298    11.00000   -1.20000
AFIX   0
C14   1    0.326168   -0.121782    0.513723    11.00000    0.02220    0.02503 =
         0.03138    0.01949    0.01591    0.01142
AFIX  43
H14   2    0.337215   -0.195160    0.534124    11.00000   -1.20000
AFIX   0
C15   1    0.402852    0.022128    0.618306    11.00000    0.01737    0.02839 =
         0.01976    0.01608    0.00942    0.00928
AFIX  43
H15   2    0.467047    0.048094    0.710017    11.00000   -1.20000
AFIX   0
C16   1    0.383903    0.126932    0.586285    11.00000    0.01460    0.01879 =
         0.01386    0.00741    0.00632    0.00372
HKLF 4


REM  18bk102z_a.res in P-1
REM wR2 = 0.0579, GooF = S = 1.055, Restrained GooF = 1.060 for all data
REM R1 = 0.0218 for 4719 Fo > 4sig(Fo) and 0.0228 for all 4934 data
REM 261 parameters refined using 3 restraints

END

WGHT      0.0291      0.4552

REM Instructions for potential hydrogen bonds
EQIV $1 -x+1, -y+1, -z+1
HTAB O1 O2_$1
HTAB O2 F2
HTAB O2 O1
EQIV $2 -x+1, -y+1, -z
HTAB C2 F1_$2
HTAB C2 F4_$1
HTAB C10 Cl1

REM Highest difference peak  0.411,  deepest hole -0.444,  1-sigma level  0.052
Q1    1   0.2085  0.2318  0.4341  11.00000  0.05    0.41
Q2    1   0.2793  0.1531  0.4406  11.00000  0.05    0.41
Q3    1   0.1869  0.4451  0.4511  11.00000  0.05    0.37
Q4    1   0.3349  0.3440  0.1003  11.00000  0.05    0.37
Q5    1   0.6533  0.2842  0.0168  11.00000  0.05    0.37
Q6    1   0.5394  0.2530  0.1397  11.00000  0.05    0.36
Q7    1   0.5575  0.3003  0.0673  11.00000  0.05    0.35
Q8    1   0.4713  0.3377  0.1349  11.00000  0.05    0.34
Q9    1   0.2437  0.0206  0.4077  11.00000  0.05    0.34
Q10   1   0.6026  0.1628  0.1283  11.00000  0.05    0.34
Q11   1   0.7228  0.2163  0.0360  11.00000  0.05    0.32
Q12   1   0.3859  0.0679  0.5927  11.00000  0.05    0.32
Q13   1   0.3279  0.1125  0.5232  11.00000  0.05    0.31
Q14   1   0.3669 -0.0455  0.5673  11.00000  0.05    0.31
Q15   1   0.7171  0.1767  0.1207  11.00000  0.05    0.29
Q16   1   0.2403 -0.1023  0.3712  11.00000  0.05    0.27
Q17   1   0.2643 -0.1358  0.4469  11.00000  0.05    0.26
Q18   1   0.5970  0.3631  0.0237  11.00000  0.05    0.24
Q19   1   0.2458  0.2738 -0.0337  11.00000  0.05    0.20
Q20   1   0.4244  0.3941  0.2201  11.00000  0.05    0.18
;
_shelx_res_checksum   98879

_shelx_hkl_file
;
  -1   0   0   43.27    0.87
  -1   0   0   42.80    0.87
  -1   0   0   41.64    0.87
  -1   0   0   43.13    0.88
   1   0   0   44.12    0.87
   1   0   0   42.85    0.87
   1   0   0   43.57    0.88
   1   0   0   43.19    0.87
   1   0   0   43.51    0.87
   1   0   0   42.79    0.87
  -2   0   0  113.55    2.30
  -2   0   0  115.13    2.31
  -2   0   0  108.02    2.27
   2   0   0  114.65    2.27
   2   0   0  114.49    2.26
   2   0   0  110.20    2.27
   2   0   0  113.73    2.29
   2   0   0  114.08    2.31
   2   0   0  114.43    2.27
  -3   0   0  398.71    7.82
  -3   0   0  388.79    8.04
   3   0   0  390.32    7.95
   3   0   0  390.56    8.02
   3   0   0  381.55    7.92
   3   0   0  402.26    7.82
   3   0   0  384.62    7.89
  -4   0   0    3.44    0.15
  -4   0   0    3.70    0.15
  -4   0   0    3.49    0.10
   4   0   0    3.55    0.14
   4   0   0    3.54    0.15
   4   0   0    3.46    0.10
   4   0   0    3.30    0.13
  -5   0   0   79.56    1.65
  -5   0   0   77.67    1.65
   5   0   0   74.94    1.64
   5   0   0   78.06    1.61
   5   0   0   76.69    1.63
   5   0   0   78.79    1.56
   5   0   0   74.28    1.64
  -6   0   0    0.00    0.04
  -6   0   0    0.01    0.04
  -6   0   0    0.06    0.04
   6   0   0    0.05    0.02
   6   0   0    0.17    0.05
   6   0   0    0.01    0.04
   6   0   0    0.04    0.04
   6   0   0    0.07    0.04
  -7   0   0   79.97    1.76
  -7   0   0   82.11    1.76
  -7   0   0   79.58    1.69
   7   0   0   80.82    1.70
   7   0   0   74.47    1.74
   7   0   0   79.87    1.75
  -8   0   0   24.60    0.61
  -8   0   0   24.07    0.68
   8   0   0   22.27    0.60
   8   0   0   22.70    0.66
   8   0   0   24.11    0.67
  -9   0   0    2.61    0.16
  -9   0   0    2.64    0.20
   9   0   0    2.58    0.16
   9   0   0    2.63    0.20
   9   0   0    2.51    0.19
  10   0   0   16.25    0.56
  10   0   0   16.27    0.55
  11   0   0   13.99    0.54
  11   0   0   15.84    0.57
  12  -1   0    7.19    0.38
  12  -1   0    7.61    0.39
  11  -1   0    7.32    0.36
  11  -1   0    7.61    0.37
  10  -1   0   17.19    0.57
  10  -1   0   15.60    0.55
   9  -1   0    0.15    0.07
   9  -1   0    0.14    0.07
   9  -1   0    0.07    0.05
  -9   1   0    0.15    0.07
   8  -1   0    2.90    0.18
   8  -1   0    2.65    0.18
   8  -1   0    3.03    0.15
  -8   1   0    3.01    0.19
  -8   1   0    2.73    0.15
  -8   1   0    2.72    0.18
   7  -1   0   22.36    0.54
   7  -1   0   21.57    0.58
   7  -1   0   21.65    0.49
   7  -1   0   21.83    0.59
   7  -1   0   21.57    0.59
  -7   1   0   21.55    0.49
  -7   1   0   21.49    0.59
  -7   1   0   21.19    0.59
   6  -1   0    0.55    0.08
   6  -1   0    0.57    0.08
   6  -1   0    0.62    0.07
  -6   1   0    0.51    0.08
  -6   1   0    0.65    0.05
  -6   1   0    0.45    0.08
   5  -1   0   17.73    0.45
   5  -1   0   17.20    0.41
   5  -1   0   16.16    0.44
  -5   1   0   17.06    0.38
  -5   1   0   16.35    0.45
   4  -1   0   32.63    0.68
   4  -1   0   31.72    0.71
   4  -1   0   32.69    0.72
  -4   1   0   30.59    0.72
  -4   1   0   31.41    0.67
  -4   1   0   31.96    0.72
   3  -1   0  124.88    2.44
   3  -1   0  120.34    2.44
   3  -1   0  118.86    2.44
  -3   1   0  121.06    2.41
  -3   1   0  118.17    2.44
  -3   1   0  122.30    2.45
   2  -1   0   81.32    1.65
   2  -1   0   81.80    1.65
  -2   1   0   82.30    1.66
  -2   1   0   80.25    1.66
  -2   1   0   83.58    1.66
   1  -1   0  454.32    9.18
   1  -1   0  460.17   11.10
   1  -1   0  501.52    9.20
   1  -1   0  483.04    9.98
   1  -1   0  455.72    9.15
  -1   1   0  442.30   11.16
  -1   1   0  437.17    9.14
  -1   1   0  503.89   11.26
  -1   1   0  394.68    9.11
   0  -1   0    2.06    0.07
   0  -1   0    2.21    0.07
   0  -1   0    2.31    0.07
   0  -1   0    2.16    0.07
   0   1   0    2.48    0.07
   0   1   0    2.17    0.07
   0   1   0    2.21    0.07
   0   1   0    2.18    0.07
   0   1   0    2.17    0.07
  -1  -1   0  238.82    4.91
  -1  -1   0  243.98    4.86
  -1  -1   0  250.94    4.97
  -1  -1   0  242.46    4.93
  -1  -1   0  243.46    4.84
   1   1   0  241.89    4.84
   1   1   0  226.97    4.90
   1   1   0  244.46    4.93
   1   1   0  239.22    4.95
   1   1   0  233.67    4.85
   1   1   0  245.82    4.92
  -2  -1   0  169.36    3.47
  -2  -1   0  174.74    3.48
  -2  -1   0  171.58    3.45
  -2  -1   0  172.42    3.46
   2   1   0  168.26    3.43
   2   1   0  167.58    3.50
   2   1   0  170.52    3.48
   2   1   0  167.36    3.39
   2   1   0  160.63    3.39
   2   1   0  173.62    3.47
  -3  -1   0   88.73    1.94
  -3  -1   0   96.50    1.93
  -3  -1   0   95.10    1.94
   3   1   0   96.33    1.88
   3   1   0   94.46    1.93
   3   1   0   98.53    1.94
   3   1   0   93.87    1.93
   3   1   0   96.46    1.94
   3   1   0   89.84    1.94
  -4  -1   0  534.97   10.70
  -4  -1   0  497.93   10.31
  -4  -1   0  498.98   10.36
   4   1   0  489.22   10.34
   4   1   0  518.92   10.51
   4   1   0  541.95   10.53
   4   1   0  533.57   10.27
   4   1   0  509.97   10.42
  -5  -1   0    0.17    0.07
  -5  -1   0    0.17    0.06
   5   1   0    0.07    0.05
   5   1   0    0.18    0.03
   5   1   0    0.13    0.06
   5   1   0    0.24    0.07
   5   1   0    0.12    0.06
  -6  -1   0   59.11    1.29
  -6  -1   0   59.56    1.34
  -6  -1   0   58.43    1.33
   6   1   0   58.97    1.32
   6   1   0   59.33    1.29
  -7  -1   0   -0.05    0.04
  -7  -1   0    0.01    0.05
  -7  -1   0   -0.02    0.04
   7   1   0    0.02    0.06
   7   1   0    0.00    0.04
   7   1   0    0.09    0.06
  -8  -1   0    0.05    0.06
  -8  -1   0    0.07    0.06
   8   1   0    0.03    0.06
   8   1   0   -0.04    0.05
   8   1   0    0.07    0.06
  -9  -1   0    0.26    0.09
  -9  -1   0    0.24    0.08
   9   1   0    0.15    0.08
   9   1   0    0.23    0.10
  10   1   0    0.26    0.10
  10   1   0    0.37    0.12
  11   1   0   11.21    0.47
  11   1   0   10.02    0.44
  12  -2   0   17.10    0.62
  12  -2   0   17.96    0.64
  11  -2   0    9.41    0.42
  11  -2   0   10.27    0.43
  10  -2   0   36.42    0.96
  10  -2   0   36.50    0.97
 -10   2   0   35.57    0.98
   9  -2   0    5.22    0.27
   9  -2   0    5.48    0.25
   9  -2   0    5.09    0.26
  -9   2   0    5.15    0.27
   8  -2   0    7.39    0.25
   8  -2   0    7.45    0.30
  -8   2   0    7.35    0.23
  -8   2   0    7.26    0.30
  -8   2   0    7.23    0.30
   7  -2   0    0.88    0.08
   7  -2   0    0.89    0.11
   7  -2   0    0.78    0.10
   7  -2   0    0.88    0.11
  -7   2   0    0.86    0.11
  -7   2   0    0.90    0.07
  -7   2   0    1.09    0.11
   6  -2   0    5.69    0.22
   6  -2   0    5.52    0.18
   6  -2   0    5.82    0.23
   6  -2   0    5.61    0.22
  -6   2   0    5.97    0.23
  -6   2   0    5.40    0.17
  -6   2   0    5.83    0.23
   5  -2   0    6.27    0.22
   5  -2   0    6.09    0.21
   5  -2   0    6.33    0.18
   5  -2   0    6.73    0.23
  -5   2   0    6.33    0.18
  -5   2   0    6.47    0.23
  -5   2   0    6.44    0.22
   4  -2   0  182.01    3.66
   4  -2   0  187.45    3.71
   4  -2   0  186.34    3.72
   4  -2   0  187.29    3.70
  -4   2   0  181.64    3.72
  -4   2   0  182.50    3.71
  -4   2   0  182.89    3.68
   3  -2   0    2.92    0.11
   3  -2   0    3.09    0.09
  -3   2   0    2.85    0.11
  -3   2   0    3.07    0.10
  -3   2   0    2.92    0.12
   2  -2   0   51.08    1.02
   2  -2   0   50.64    1.05
   2  -2   0   49.62    1.04
   2  -2   0   52.60    1.05
   2  -2   0   50.69    1.04
  -2   2   0   49.94    1.05
  -2   2   0   46.98    1.04
  -2   2   0   48.65    1.04
  -2   2   0   51.19    1.04
   1  -2   0  134.11    2.87
   1  -2   0  140.12    2.90
   1  -2   0  136.91    2.84
   1  -2   0  141.16    2.88
   1  -2   0  135.96    2.81
  -1   2   0  146.54    2.93
  -1   2   0  141.57    2.90
  -1   2   0  143.08    2.90
  -1   2   0  143.41    2.90
   0  -2   0  291.98    5.85
   0  -2   0  278.92    5.83
   0  -2   0  310.26    5.83
   0  -2   0  280.71    5.83
   0   2   0  277.57    5.90
   0   2   0  304.32    5.85
   0   2   0  279.97    5.82
   0   2   0  268.21    5.83
   0   2   0  283.25    5.81
  -1  -2   0  537.30   10.68
  -1  -2   0  542.07   10.68
  -1  -2   0  525.63   10.71
  -1  -2   0  534.66   10.72
   1   2   0  530.83   10.62
   1   2   0  497.65   10.67
   1   2   0  523.67   10.58
   1   2   0  535.42   10.64
   1   2   0  523.20   10.68
  -2  -2   0  335.45    6.78
  -2  -2   0  338.98    6.74
  -2  -2   0  321.97    6.74
  -2  -2   0  334.52    6.75
   2   2   0  324.69    6.74
   2   2   0  337.12    6.75
   2   2   0  323.50    6.63
   2   2   0  322.01    6.74
   2   2   0  325.49    6.63
   2   2   0  333.11    6.75
  -3  -2   0   66.26    1.38
  -3  -2   0   65.40    1.38
  -3  -2   0   66.20    1.37
   3   2   0   65.14    1.37
   3   2   0   63.84    1.37
   3   2   0   62.21    1.36
   3   2   0   65.11    1.31
   3   2   0   64.99    1.37
   3   2   0   64.34    1.38
  -4  -2   0  148.90    3.38
  -4  -2   0  168.45    3.39
  -4  -2   0  170.33    3.38
   4   2   0  167.36    3.40
   4   2   0  163.92    3.31
   4   2   0  170.46    3.38
   4   2   0  167.33    3.39
   4   2   0  174.31    3.38
   4   2   0  165.76    3.38
  -5  -2   0    1.83    0.13
  -5  -2   0    1.77    0.12
   5   2   0    2.02    0.07
   5   2   0    2.19    0.13
   5   2   0    2.06    0.14
   5   2   0    2.02    0.13
   5   2   0    1.88    0.12
  -6  -2   0   14.92    0.43
  -6  -2   0   14.12    0.44
  -6  -2   0   14.63    0.45
   6   2   0   14.26    0.44
   6   2   0   14.57    0.44
   6   2   0   14.87    0.42
  -7  -2   0   14.58    0.44
  -7  -2   0   14.08    0.46
   7   2   0   14.03    0.45
   7   2   0   14.23    0.46
  -8  -2   0    5.49    0.25
  -8  -2   0    5.62    0.28
   8   2   0    5.08    0.26
   8   2   0    5.53    0.28
  -9  -2   0    1.71    0.16
  -9  -2   0    1.90    0.19
   9   2   0    1.75    0.17
   9   2   0    1.70    0.20
  10   2   0  116.59    2.60
  10   2   0  118.48    2.65
  12  -3   0    2.37    0.23
  12  -3   0    2.51    0.23
  11  -3   0    0.12    0.08
  11  -3   0   -0.04    0.06
 -11   3   0    0.04    0.07
  10  -3   0    5.82    0.29
  10  -3   0    5.80    0.30
 -10   3   0    5.42    0.30
   9  -3   0   10.32    0.39
   9  -3   0   10.19    0.38
  -9   3   0   10.63    0.40
   8  -3   0    5.70    0.26
   8  -3   0    5.75    0.26
   8  -3   0    5.97    0.25
   8  -3   0    6.42    0.21
  -8   3   0    5.86    0.27
  -8   3   0    5.97    0.20
   7  -3   0    0.65    0.10
   7  -3   0    0.46    0.08
   7  -3   0    0.97    0.11
   7  -3   0    0.80    0.08
  -7   3   0    0.39    0.07
  -7   3   0    0.68    0.08
  -7   3   0    0.51    0.08
   6  -3   0  161.80    3.31
   6  -3   0  159.68    3.24
   6  -3   0  166.26    3.33
   6  -3   0  159.07    3.30
  -6   3   0  160.48    3.26
  -6   3   0  161.54    3.32
  -6   3   0  160.16    3.32
   5  -3   0   44.70    0.94
   5  -3   0   44.48    0.99
   5  -3   0   44.66    0.99
  -5   3   0   45.13    1.01
  -5   3   0   44.87    1.00
  -5   3   0   44.59    0.96
   4  -3   0  170.82    3.47
   4  -3   0  177.15    3.53
   4  -3   0  171.62    3.52
   4  -3   0  176.14    3.52
  -4   3   0  174.12    3.50
  -4   3   0  177.07    3.53
   3  -3   0   12.08    0.32
   3  -3   0   13.00    0.33
   3  -3   0   12.32    0.29
   3  -3   0   12.54    0.32
  -3   3   0   12.59    0.32
  -3   3   0   12.62    0.32
  -3   3   0   12.80    0.32
  -3   3   0   12.50    0.32
   2  -3   0   33.79    0.73
   2  -3   0   34.38    0.72
   2  -3   0   34.52    0.73
   2  -3   0   33.45    0.71
   2  -3   0   33.54    0.73
  -2   3   0   32.56    0.72
  -2   3   0   34.10    0.73
  -2   3   0   32.98    0.72
  -2   3   0   34.08    0.73
   1  -3   0    3.95    0.13
   1  -3   0    4.11    0.13
   1  -3   0    3.97    0.13
   1  -3   0    4.03    0.13
  -1   3   0    4.14    0.12
  -1   3   0    4.31    0.14
  -1   3   0    3.97    0.13
  -1   3   0    4.25    0.13
  -1   3   0    4.02    0.12
   0  -3   0   23.13    0.52
   0  -3   0   23.47    0.52
   0  -3   0   23.99    0.53
   0  -3   0   24.08    0.52
   0   3   0   23.18    0.54
   0   3   0   24.26    0.52
   0   3   0   23.20    0.52
   0   3   0   23.45    0.52
   0   3   0   24.08    0.51
  -1  -3   0   25.48    0.56
  -1  -3   0   25.63    0.58
  -1  -3   0   24.90    0.56
  -1  -3   0   24.43    0.56
   1   3   0   24.51    0.55
   1   3   0   25.38    0.55
   1   3   0   25.38    0.55
   1   3   0   25.00    0.56
   1   3   0   25.61    0.58
  -2  -3   0   20.15    0.47
  -2  -3   0   19.16    0.47
  -2  -3   0   19.72    0.47
   2   3   0   19.13    0.44
   2   3   0   19.01    0.48
   2   3   0   19.98    0.46
   2   3   0   19.85    0.47
   2   3   0   19.84    0.46
  -3  -3   0   66.22    1.43
  -3  -3   0   66.23    1.43
  -3  -3   0   67.29    1.43
   3   3   0   66.28    1.37
   3   3   0   68.01    1.41
   3   3   0   67.95    1.41
   3   3   0   66.61    1.44
   3   3   0   66.74    1.42
  -4  -3   0    0.26    0.06
  -4  -3   0    0.16    0.05
  -4  -3   0    0.22    0.06
   4   3   0    0.11    0.04
   4   3   0    0.25    0.05
   4   3   0    0.22    0.05
   4   3   0    0.16    0.05
   4   3   0    0.24    0.03
  -5  -3   0  109.18    2.29
  -5  -3   0  110.85    2.31
  -5  -3   0  107.32    2.31
   5   3   0  105.88    2.31
   5   3   0  110.59    2.29
  -6  -3   0    0.34    0.07
  -6  -3   0    0.22    0.07
   6   3   0    0.25    0.07
   6   3   0    0.31    0.08
  -7  -3   0   12.18    0.43
  -7  -3   0   12.24    0.41
   7   3   0   12.53    0.44
   7   3   0   12.01    0.41
  -8  -3   0   12.70    0.47
  -8  -3   0   12.75    0.44
   8   3   0   12.85    0.47
   8   3   0   12.75    0.44
  -9  -3   0   22.04    0.71
  -9  -3   0   23.51    0.67
   9   3   0   21.93    0.67
   9   3   0   22.25    0.71
  10   3   0   62.68    1.59
  10   3   0   64.53    1.54
  12  -4   0   13.29    0.52
  12  -4   0   13.02    0.53
  11  -4   0    4.24    0.27
  11  -4   0    4.10    0.27
 -11   4   0    3.72    0.26
  10  -4   0    2.25    0.19
  10  -4   0    2.23    0.19
 -10   4   0    2.34    0.20
   9  -4   0   14.87    0.51
   9  -4   0   15.37    0.50
  -9   4   0   17.20    0.53
  -9   4   0   16.16    0.43
   8  -4   0    0.12    0.07
   8  -4   0    0.14    0.06
   8  -4   0    0.22    0.05
   8  -4   0    0.14    0.06
  -8   4   0    0.15    0.05
  -8   4   0    0.11    0.06
   7  -4   0   51.76    1.20
   7  -4   0   51.52    1.09
   7  -4   0   51.15    1.18
   7  -4   0   50.72    1.17
  -7   4   0   50.42    1.18
  -7   4   0   52.28    1.19
  -7   4   0   51.33    1.13
   6  -4   0   12.14    0.31
   6  -4   0   12.38    0.37
   6  -4   0   12.41    0.37
  -6   4   0   12.25    0.38
  -6   4   0   12.68    0.35
  -6   4   0   13.29    0.38
   5  -4   0    3.71    0.16
   5  -4   0    3.50    0.16
   5  -4   0    3.99    0.13
   5  -4   0    3.89    0.17
  -5   4   0    4.12    0.16
  -5   4   0    4.09    0.17
  -5   4   0    4.19    0.17
   4  -4   0  248.93    5.03
   4  -4   0  253.64    5.08
   4  -4   0  251.55    5.03
   4  -4   0  252.01    5.03
  -4   4   0  244.79    5.02
  -4   4   0  252.30    5.03
  -4   4   0  252.54    5.03
   3  -4   0    0.03    0.03
   3  -4   0    0.02    0.03
   3  -4   0   -0.01    0.02
   3  -4   0    0.05    0.03
  -3   4   0    0.17    0.04
  -3   4   0    0.02    0.03
  -3   4   0    0.02    0.03
  -3   4   0    0.02    0.03
   2  -4   0  201.25    4.27
   2  -4   0  219.61    4.36
   2  -4   0  206.91    4.31
   2  -4   0  222.45    4.37
   2  -4   0  214.54    4.28
  -2   4   0  211.64    4.26
  -2   4   0  209.61    4.28
  -2   4   0  214.84    4.31
  -2   4   0  215.97    4.28
  -2   4   0  221.30    4.36
   1  -4   0  236.11    4.85
   1  -4   0  236.71    4.75
   1  -4   0  236.12    4.78
  -1   4   0  226.18    4.65
  -1   4   0  232.09    4.74
  -1   4   0  224.98    4.67
  -1   4   0  238.30    4.65
  -1   4   0  240.32    4.79
   0  -4   0  405.42    8.42
   0  -4   0  421.54    8.49
   0  -4   0  411.01    8.52
   0  -4   0  442.43    8.57
   0   4   0  411.38    8.60
   0   4   0  417.20    8.51
   0   4   0  401.47    8.44
   0   4   0  421.11    8.38
   0   4   0  405.99    8.38
  -1  -4   0   17.77    0.44
  -1  -4   0   18.19    0.45
  -1  -4   0   18.81    0.45
  -1  -4   0   17.59    0.46
   1   4   0   18.14    0.44
   1   4   0   18.30    0.43
   1   4   0   18.80    0.47
   1   4   0   18.72    0.44
   1   4   0   19.03    0.46
  -2  -4   0   56.01    1.20
  -2  -4   0   53.43    1.21
  -2  -4   0   56.35    1.20
  -2  -4   0   56.41    1.20
   2   4   0   54.22    1.22
   2   4   0   56.06    1.18
   2   4   0   55.12    1.19
   2   4   0   55.84    1.18
   2   4   0   55.61    1.16
  -3  -4   0   13.75    0.40
  -3  -4   0   15.15    0.41
  -3  -4   0   13.87    0.41
   3   4   0   14.48    0.39
   3   4   0   15.14    0.40
   3   4   0   14.60    0.38
   3   4   0   14.98    0.35
  -4  -4   0   53.37    1.21
  -4  -4   0   54.89    1.22
  -4  -4   0   54.42    1.22
   4   4   0   53.12    1.19
   4   4   0   52.73    1.23
   4   4   0   53.72    1.12
  -5  -4   0   82.33    1.77
  -5  -4   0   80.76    1.78
   5   4   0   78.79    1.79
   5   4   0   80.45    1.75
  -6  -4   0  117.85    2.52
  -6  -4   0  120.02    2.55
   6   4   0  117.49    2.55
   6   4   0  115.89    2.50
  -7  -4   0    3.76    0.22
  -7  -4   0    3.76    0.24
   7   4   0    3.97    0.24
   7   4   0    3.96    0.22
  -8  -4   0   16.12    0.53
  -8  -4   0   15.95    0.56
   8   4   0   16.32    0.57
   8   4   0   16.57    0.53
  -9  -4   0   22.26    0.73
  -9  -4   0   23.51    0.70
   9   4   0   22.34    0.74
   9   4   0   22.95    0.69
  12  -5   0   -0.07    0.09
 -12   5   0   -0.05    0.08
  11  -5   0   12.44    0.47
 -11   5   0   12.20    0.48
  10  -5   0   15.04    0.51
  10  -5   0   15.49    0.53
 -10   5   0   15.59    0.53
   9  -5   0   73.99    1.72
   9  -5   0   79.01    1.77
  -9   5   0   77.53    1.75
  -9   5   0   76.91    1.67
   8  -5   0    0.03    0.05
   8  -5   0    0.01    0.04
   8  -5   0    0.02    0.06
   8  -5   0    0.02    0.04
  -8   5   0    0.04    0.05
  -8   5   0    0.07    0.05
   7  -5   0    0.47    0.08
   7  -5   0    0.57    0.10
   7  -5   0    0.44    0.08
  -7   5   0    0.50    0.09
  -7   5   0    0.62    0.09
   6  -5   0   19.89    0.53
   6  -5   0   20.44    0.54
   6  -5   0   20.46    0.48
   6  -5   0   20.59    0.55
  -6   5   0   19.88    0.54
  -6   5   0   19.81    0.52
  -6   5   0   21.30    0.56
   5  -5   0   67.32    1.46
   5  -5   0   66.62    1.45
   5  -5   0   66.87    1.46
   5  -5   0   68.77    1.40
  -5   5   0   67.78    1.45
  -5   5   0   67.26    1.45
  -5   5   0   66.22    1.46
   4  -5   0    3.52    0.15
   4  -5   0    3.54    0.13
   4  -5   0    3.27    0.15
   4  -5   0    3.77    0.16
  -4   5   0    3.60    0.15
  -4   5   0    3.59    0.15
  -4   5   0    3.61    0.15
  -4   5   0    3.78    0.16
   3  -5   0  157.60    3.15
   3  -5   0  154.48    3.18
   3  -5   0  154.29    3.18
   3  -5   0  156.90    3.17
  -3   5   0  154.48    3.17
  -3   5   0  155.40    3.19
  -3   5   0  158.80    3.16
  -3   5   0  159.54    3.17
   2  -5   0   48.88    1.03
   2  -5   0   48.82    1.04
   2  -5   0   48.25    1.05
   2  -5   0   47.62    1.04
   2  -5   0   45.69    1.04
  -2   5   0   48.21    1.03
  -2   5   0   47.71    1.03
  -2   5   0   48.45    1.02
  -2   5   0   48.61    1.05
  -2   5   0   48.03    1.05
   1  -5   0    0.54    0.07
   1  -5   0    0.53    0.06
   1  -5   0    0.39    0.05
   1  -5   0    0.43    0.06
  -1   5   0    0.36    0.06
  -1   5   0    0.37    0.05
  -1   5   0    0.46    0.06
  -1   5   0    0.36    0.06
   0  -5   0    6.90    0.22
   0  -5   0    6.89    0.23
   0  -5   0    6.93    0.22
   0  -5   0    6.97    0.22
   0   5   0    6.63    0.23
   0   5   0    6.54    0.20
   0   5   0    6.83    0.21
   0   5   0    6.76    0.22
  -1  -5   0    0.23    0.05
  -1  -5   0    0.25    0.05
  -1  -5   0    0.29    0.06
  -1  -5   0    0.25    0.05
   1   5   0    0.29    0.05
   1   5   0    0.29    0.05
   1   5   0    0.25    0.06
  -2  -5   0    0.43    0.07
  -2  -5   0    0.40    0.07
  -2  -5   0    0.60    0.08
  -2  -5   0    0.55    0.08
   2   5   0    0.42    0.06
   2   5   0    0.44    0.08
   2   5   0    0.52    0.06
   2   5   0    0.47    0.06
  -3  -5   0   17.15    0.49
  -3  -5   0   18.56    0.49
   3   5   0   16.80    0.46
   3   5   0   16.89    0.50
   3   5   0   17.75    0.43
  -4  -5   0   78.36    1.70
  -4  -5   0   77.54    1.69
   4   5   0   75.35    1.71
   4   5   0   75.92    1.65
  -5  -5   0   17.06    0.53
  -5  -5   0   17.29    0.52
   5   5   0   17.71    0.50
   5   5   0   18.08    0.55
  -6  -5   0   10.49    0.39
  -6  -5   0   11.14    0.41
   6   5   0   10.60    0.41
   6   5   0   10.88    0.37
  -7  -5   0   11.09    0.41
  -7  -5   0   10.57    0.42
   7   5   0   10.38    0.43
   7   5   0   10.57    0.38
  -8  -5   0    0.14    0.09
  -8  -5   0    0.12    0.08
   8   5   0    0.06    0.09
   8   5   0    0.05    0.07
  -9  -5   0   12.52    0.49
  -9  -5   0   13.08    0.53
   9   5   0   12.66    0.53
   9   5   0   12.67    0.46
  12  -6   0   19.80    0.67
 -12   6   0   20.14    0.68
  11  -6   0   64.42    1.53
 -11   6   0   62.41    1.55
  10  -6   0   51.98    1.29
 -10   6   0   55.56    1.32
 -10   6   0   51.67    1.22
   9  -6   0    5.00    0.26
   9  -6   0    4.69    0.25
  -9   6   0    4.48    0.22
  -9   6   0    5.22    0.26
   8  -6   0   18.76    0.56
   8  -6   0   17.31    0.52
   8  -6   0   15.64    0.50
  -8   6   0   17.35    0.53
  -8   6   0   18.17    0.50
   7  -6   0   35.78    0.79
   7  -6   0   35.98    0.87
   7  -6   0   36.45    0.88
   7  -6   0   34.86    0.89
  -7   6   0   35.21    0.88
  -7   6   0   35.09    0.85
   6  -6   0   28.96    0.72
   6  -6   0   29.34    0.66
   6  -6   0   28.89    0.73
   6  -6   0   29.67    0.73
  -6   6   0   27.18    0.72
  -6   6   0   29.41    0.72
   5  -6   0   37.12    0.86
   5  -6   0   37.49    0.81
   5  -6   0   35.65    0.86
   5  -6   0   34.85    0.85
  -5   6   0   36.51    0.86
  -5   6   0   36.54    0.85
   4  -6   0   55.40    1.18
   4  -6   0   52.38    1.21
   4  -6   0   56.21    1.22
   4  -6   0   54.09    1.21
  -4   6   0   57.54    1.23
  -4   6   0   55.51    1.20
  -4   6   0   53.74    1.22
  -4   6   0   55.92    1.21
   3  -6   0   11.65    0.34
   3  -6   0   11.07    0.33
   3  -6   0   11.84    0.37
   3  -6   0   11.62    0.32
   3  -6   0   11.67    0.34
  -3   6   0   11.70    0.34
  -3   6   0   11.14    0.32
  -3   6   0   11.83    0.33
  -3   6   0   11.74    0.32
  -3   6   0   11.75    0.35
   2  -6   0   12.44    0.35
   2  -6   0   12.29    0.35
   2  -6   0   12.59    0.35
   2  -6   0   12.30    0.36
   2  -6   0   12.10    0.34
  -2   6   0   11.14    0.34
  -2   6   0   12.63    0.33
  -2   6   0   11.82    0.33
  -2   6   0   12.66    0.36
   1  -6   0    1.05    0.09
   1  -6   0    1.20    0.09
   1  -6   0    1.11    0.09
   1  -6   0    1.19    0.09
  -1   6   0    1.26    0.08
  -1   6   0    1.11    0.09
  -1   6   0    1.04    0.09
  -1   6   0    1.07    0.08
   0  -6   0   31.15    0.75
   0  -6   0   33.49    0.76
   0  -6   0   33.49    0.76
   0  -6   0   31.91    0.77
   0   6   0   32.60    0.73
   0   6   0   31.73    0.75
   0   6   0   32.03    0.73
   0   6   0   32.39    0.78
  -1  -6   0   46.69    1.05
  -1  -6   0   45.51    1.04
  -1  -6   0   45.55    1.05
   1   6   0   46.23    1.00
   1   6   0   44.93    1.01
   1   6   0   47.01    1.07
   1   6   0   46.18    1.02
  -2  -6   0    0.07    0.04
  -2  -6   0   -0.01    0.04
   2   6   0    0.01    0.03
   2   6   0    0.01    0.05
   2   6   0    0.08    0.04
  -3  -6   0    1.09    0.13
  -3  -6   0    1.31    0.12
   3   6   0    0.94    0.09
   3   6   0    0.68    0.11
   3   6   0    1.11    0.09
  -4  -6   0    4.76    0.23
  -4  -6   0    4.62    0.24
   4   6   0    4.34    0.24
   4   6   0    4.47    0.20
  -5  -6   0    0.05    0.06
  -5  -6   0    0.09    0.06
   5   6   0    0.08    0.05
   5   6   0    0.03    0.06
  -6  -6   0    0.17    0.08
  -6  -6   0    0.19    0.08
   6   6   0    0.60    0.12
   6   6   0    0.22    0.07
  -7  -6   0   13.64    0.50
  -7  -6   0   12.76    0.48
   7   6   0   13.16    0.51
   7   6   0   12.64    0.43
  -8  -6   0    4.47    0.30
  -8  -6   0    4.68    0.29
   8   6   0    4.66    0.25
   8   6   0    4.90    0.31
  12  -7   0   26.15    0.80
 -12   7   0   25.78    0.81
  11  -7   0    5.01    0.29
 -11   7   0    4.80    0.29
  10  -7   0   35.69    0.93
 -10   7   0   33.07    0.92
 -10   7   0   34.54    0.87
   9  -7   0   34.18    0.90
   9  -7   0   34.03    0.89
  -9   7   0   34.15    0.86
  -9   7   0   33.35    0.89
   8  -7   0   33.00    0.87
   8  -7   0   33.91    0.86
  -8   7   0   33.26    0.84
  -8   7   0   33.43    0.86
   7  -7   0  131.43    2.63
   7  -7   0  125.86    2.71
   7  -7   0  131.65    2.73
  -7   7   0  128.72    2.71
  -7   7   0  124.21    2.71
   6  -7   0   62.44    1.39
   6  -7   0   62.53    1.32
   6  -7   0   60.04    1.38
  -6   7   0   61.22    1.39
  -6   7   0   62.10    1.38
   5  -7   0    0.14    0.05
   5  -7   0    0.16    0.06
   5  -7   0    0.13    0.06
  -5   7   0    0.05    0.04
  -5   7   0    0.07    0.05
   4  -7   0    0.41    0.06
   4  -7   0    0.35    0.06
   4  -7   0    0.49    0.09
   4  -7   0    0.43    0.08
  -4   7   0    0.30    0.06
  -4   7   0    0.49    0.09
   3  -7   0    0.19    0.05
   3  -7   0    0.23    0.06
   3  -7   0    0.30    0.06
   3  -7   0    0.38    0.07
  -3   7   0    0.25    0.06
  -3   7   0    0.41    0.07
  -3   7   0    0.26    0.05
   2  -7   0    2.65    0.15
   2  -7   0    2.73    0.14
   2  -7   0    2.80    0.15
  -2   7   0    2.76    0.15
  -2   7   0    2.98    0.16
  -2   7   0    2.63    0.13
  -2   7   0    2.61    0.13
   1  -7   0   53.56    1.25
   1  -7   0   56.81    1.25
  -1   7   0   55.50    1.20
  -1   7   0   58.42    1.27
  -1   7   0   56.68    1.20
  -1   7   0   55.73    1.25
   0  -7   0   85.49    1.83
   0  -7   0   80.96    1.81
   0   7   0   84.21    1.76
   0   7   0   86.63    1.84
   0   7   0   85.32    1.80
  -1  -7   0   20.40    0.56
  -1  -7   0   19.73    0.54
   1   7   0   19.89    0.57
   1   7   0   21.29    0.53
   1   7   0   19.92    0.50
  -2  -7   0   29.83    0.77
  -2  -7   0   29.97    0.76
   2   7   0   29.83    0.71
   2   7   0   29.11    0.78
   2   7   0   29.69    0.71
  -3  -7   0   11.55    0.40
  -3  -7   0   11.47    0.41
   3   7   0   12.08    0.45
   3   7   0   11.72    0.35
   3   7   0   11.66    0.42
  -4  -7   0   32.86    0.86
  -4  -7   0   31.14    0.86
   4   7   0   33.77    0.89
   4   7   0   32.55    0.79
  -5  -7   0    1.89    0.17
  -5  -7   0    1.94    0.17
   5   7   0    1.78    0.13
   5   7   0    1.51    0.18
  -6  -7   0    6.17    0.32
  -6  -7   0    6.31    0.32
   6   7   0    6.77    0.35
   6   7   0    6.31    0.27
  -7  -7   0    0.20    0.10
  -7  -7   0    0.25    0.10
   7   7   0    0.15    0.10
   7   7   0    0.13    0.06
  11  -8   0    2.08    0.22
 -11   8   0    1.85    0.18
 -11   8   0    2.14    0.20
  10  -8   0    2.34    0.20
 -10   8   0    2.25    0.18
 -10   8   0    2.43    0.20
   9  -8   0   45.42    1.13
   9  -8   0   44.07    1.11
  -9   8   0   44.50    1.12
  -9   8   0   44.78    1.10
   8  -8   0   13.47    0.46
   8  -8   0   14.35    0.48
  -8   8   0   14.74    0.47
  -8   8   0   14.09    0.46
   7  -8   0    0.18    0.07
   7  -8   0    0.19    0.07
   7  -8   0    0.22    0.06
  -7   8   0    0.24    0.07
  -7   8   0    0.10    0.06
   6  -8   0   13.91    0.43
   6  -8   0   12.87    0.37
   6  -8   0   13.15    0.42
  -6   8   0   12.74    0.40
  -6   8   0   13.09    0.43
   5  -8   0   40.15    0.98
   5  -8   0   41.32    0.94
   5  -8   0   41.09    0.98
  -5   8   0   41.18    0.96
  -5   8   0   41.80    1.00
   4  -8   0    5.26    0.23
   4  -8   0    5.19    0.21
   4  -8   0    5.23    0.23
  -4   8   0    5.15    0.21
  -4   8   0    5.86    0.25
   3  -8   0  109.06    2.27
   3  -8   0  107.01    2.29
   3  -8   0  105.36    2.27
  -3   8   0  108.17    2.30
  -3   8   0  109.51    2.30
  -3   8   0  106.02    2.23
   2  -8   0   16.21    0.46
   2  -8   0   15.94    0.48
   2  -8   0   16.49    0.46
  -2   8   0   15.90    0.42
  -2   8   0   16.26    0.48
  -2   8   0   15.79    0.47
   1  -8   0   46.27    1.05
   1  -8   0   44.77    1.06
  -1   8   0   45.55    1.00
  -1   8   0   45.08    1.05
  -1   8   0   43.75    1.07
   0  -8   0   31.02    0.77
   0  -8   0   30.47    0.78
   0   8   0   29.72    0.70
   0   8   0   31.08    0.80
   0   8   0   30.41    0.76
  -1  -8   0   10.84    0.38
  -1  -8   0   11.72    0.38
   1   8   0   10.47    0.31
   1   8   0   10.87    0.39
   1   8   0   10.53    0.34
  -2  -8   0   37.18    0.95
  -2  -8   0   36.72    0.92
   2   8   0   37.36    0.88
   2   8   0   36.73    0.85
   2   8   0   36.70    0.96
  -3  -8   0   34.54    0.92
  -3  -8   0   34.52    0.90
   3   8   0   35.57    0.82
  -4  -8   0   25.79    0.74
  -4  -8   0   24.69    0.72
   4   8   0   24.49    0.75
   4   8   0   24.96    0.63
  -5  -8   0   36.06    0.98
  -5  -8   0   37.27    0.99
   5   8   0   34.41    1.00
   5   8   0   36.54    0.87
  -6  -8   0   25.49    0.77
  -6  -8   0   24.95    0.77
   6   8   0   25.15    0.80
   6   8   0   24.03    0.65
  11  -9   0    0.10    0.09
 -11   9   0    0.15    0.09
 -11   9   0    0.19    0.08
  10  -9   0    3.45    0.23
 -10   9   0    3.59    0.23
 -10   9   0    3.49    0.23
   9  -9   0   12.86    0.47
   9  -9   0   12.24    0.45
  -9   9   0   11.96    0.44
  -9   9   0   11.95    0.44
   8  -9   0   15.72    0.52
   8  -9   0   16.16    0.52
  -8   9   0   15.22    0.50
  -8   9   0   15.94    0.52
   7  -9   0    0.30    0.08
   7  -9   0    0.37    0.10
  -7   9   0    0.47    0.11
  -7   9   0    0.37    0.08
   6  -9   0    0.78    0.12
   6  -9   0    0.97    0.11
   6  -9   0    0.67    0.11
  -6   9   0    0.60    0.11
  -6   9   0    0.97    0.12
   5  -9   0   22.09    0.58
   5  -9   0   22.24    0.61
   5  -9   0   21.50    0.62
  -5   9   0   21.70    0.58
  -5   9   0   22.07    0.63
   4  -9   0   43.95    1.08
   4  -9   0   44.65    1.06
   4  -9   0   45.07    1.04
  -4   9   0   45.68    1.09
  -4   9   0   44.14    1.02
   3  -9   0   58.16    1.29
   3  -9   0   56.31    1.29
   3  -9   0   56.43    1.31
  -3   9   0   55.79    1.31
  -3   9   0   57.64    1.32
  -3   9   0   54.45    1.23
   2  -9   0    2.58    0.17
   2  -9   0    2.72    0.17
   2  -9   0    2.75    0.19
  -2   9   0    2.76    0.18
  -2   9   0    2.69    0.18
  -2   9   0    2.74    0.14
   1  -9   0    8.81    0.33
   1  -9   0    9.06    0.34
  -1   9   0    8.90    0.33
  -1   9   0    8.89    0.27
  -1   9   0    8.87    0.34
   0  -9   0    1.77    0.15
   0  -9   0    2.01    0.16
   0   9   0    1.72    0.15
   0   9   0    1.96    0.15
   0   9   0    1.79    0.11
  -1  -9   0   10.55    0.38
  -1  -9   0   10.46    0.39
   1   9   0    9.71    0.39
   1   9   0   10.18    0.30
   1   9   0    9.93    0.35
  -2  -9   0    0.21    0.08
  -2  -9   0    0.16    0.07
   2   9   0    0.13    0.07
   2   9   0    0.22    0.05
  -3  -9   0   28.32    0.79
  -3  -9   0   29.14    0.82
   3   9   0   27.72    0.67
   3   9   0   28.14    0.82
  -4  -9   0   27.00    0.79
  -4  -9   0   26.37    0.78
   4   9   0   26.78    0.65
   4   9   0   26.02    0.81
  -5  -9   0    3.77    0.26
  -5  -9   0    3.65    0.27
   5   9   0    3.59    0.27
   5   9   0    3.75    0.17
  10 -10   0    0.58    0.13
 -10  10   0    0.84    0.15
 -10  10   0    0.83    0.13
   9 -10   0    6.25    0.31
   9 -10   0    5.49    0.31
  -9  10   0    6.28    0.31
  -9  10   0    5.82    0.29
   8 -10   0   17.95    0.58
   8 -10   0   16.69    0.55
  -8  10   0   17.42    0.57
  -8  10   0   17.81    0.54
   7 -10   0    0.13    0.08
   7 -10   0    0.07    0.07
  -7  10   0    0.39    0.11
  -7  10   0    0.03    0.05
   6 -10   0   16.00    0.52
   6 -10   0   16.28    0.52
   6 -10   0   16.43    0.48
  -6  10   0   16.63    0.54
  -6  10   0   15.76    0.47
   5 -10   0   26.35    0.68
   5 -10   0   25.41    0.72
   5 -10   0   25.26    0.71
  -5  10   0   26.31    0.66
  -5  10   0   26.30    0.73
   4 -10   0   19.48    0.56
   4 -10   0   20.22    0.58
   4 -10   0   19.50    0.59
  -4  10   0   19.37    0.59
  -4  10   0   19.06    0.59
  -4  10   0   19.10    0.51
   3 -10   0    0.12    0.06
   3 -10   0    0.07    0.07
   3 -10   0    0.07    0.06
  -3  10   0    0.08    0.04
  -3  10   0    0.07    0.07
  -3  10   0    0.27    0.09
   2 -10   0   20.98    0.63
   2 -10   0   20.81    0.61
   2 -10   0   21.22    0.61
  -2  10   0   20.67    0.52
  -2  10   0   21.39    0.62
  -2  10   0   21.59    0.63
   1 -10   0    0.52    0.10
   1 -10   0    0.67    0.12
  -1  10   0    0.70    0.08
  -1  10   0    0.45    0.10
  -1  10   0    0.55    0.11
   0 -10   0    4.04    0.24
   0 -10   0    4.56    0.24
   0  10   0    4.57    0.17
   0  10   0    4.56    0.26
   0  10   0    4.13    0.22
  -1 -10   0    4.94    0.27
  -1 -10   0    5.40    0.29
   1  10   0    5.45    0.30
   1  10   0    5.66    0.19
   1  10   0    5.86    0.26
  -2 -10   0    7.17    0.34
   2  10   0    7.71    0.23
   2  10   0    7.60    0.36
  -3 -10   0   19.38    0.62
  -3 -10   0   18.99    0.63
   3  10   0   18.55    0.64
   3  10   0   17.99    0.45
  -4 -10   0    0.04    0.09
  -4 -10   0    0.01    0.08
   4  10   0    0.09    0.04
   4  10   0    0.12    0.10
  10 -11   0    9.72    0.43
 -10  11   0   10.25    0.43
 -10  11   0    9.32    0.39
   9 -11   0    5.67    0.32
   9 -11   0    5.72    0.31
  -9  11   0    6.02    0.29
  -9  11   0    5.57    0.31
   8 -11   0    6.25    0.32
   8 -11   0    6.12    0.32
  -8  11   0    6.94    0.34
  -8  11   0    6.27    0.28
   7 -11   0   74.13    1.70
   7 -11   0   72.09    1.70
  -7  11   0   72.45    1.71
  -7  11   0   71.43    1.62
   6 -11   0   -0.01    0.06
   6 -11   0    0.10    0.08
   6 -11   0    0.05    0.06
  -6  11   0    0.14    0.06
  -6  11   0    0.09    0.08
   5 -11   0    7.16    0.33
   5 -11   0    7.15    0.30
   5 -11   0    6.72    0.31
  -5  11   0    7.23    0.26
  -5  11   0    7.13    0.33
   4 -11   0   22.97    0.69
   4 -11   0   21.47    0.66
   4 -11   0   23.69    0.66
  -4  11   0   23.14    0.69
  -4  11   0   23.47    0.58
  -4  11   0   22.75    0.68
   3 -11   0    1.05    0.14
   3 -11   0    1.16    0.15
   3 -11   0    0.90    0.15
  -3  11   0    0.97    0.14
  -3  11   0    0.99    0.09
  -3  11   0    0.98    0.15
   2 -11   0    4.65    0.26
   2 -11   0    4.29    0.26
   2 -11   0    4.88    0.26
  -2  11   0    4.82    0.18
  -2  11   0    4.82    0.26
  -2  11   0    4.87    0.27
   1 -11   0    2.28    0.20
   1 -11   0    2.30    0.19
   1 -11   0    2.54    0.20
  -1  11   0    2.32    0.20
  -1  11   0    2.22    0.18
  -1  11   0    2.36    0.11
   0 -11   0   11.72    0.44
   0 -11   0   11.37    0.45
   0  11   0   11.54    0.46
   0  11   0   12.93    0.44
   0  11   0   11.54    0.30
  -1 -11   0   -0.01    0.06
  -1 -11   0    0.17    0.11
   1  11   0    0.05    0.09
   1  11   0    0.08    0.03
  -2 -11   0    3.68    0.26
  -2 -11   0    3.92    0.26
   2  11   0    3.84    0.27
   8 -12   0    0.14    0.10
   8 -12   0    0.03    0.08
  -8  12   0    0.11    0.10
  -8  12   0    0.09    0.06
   7 -12   0   19.48    0.64
   7 -12   0   20.59    0.65
  -7  12   0   19.81    0.65
  -7  12   0   19.20    0.55
   6 -12   0    0.42    0.11
   6 -12   0    0.64    0.13
  -6  12   0    0.32    0.11
  -6  12   0    0.67    0.09
   5 -12   0   -0.04    0.06
   5 -12   0    0.05    0.07
   5 -12   0    0.05    0.07
  -5  12   0    0.10    0.05
  -5  12   0    0.03    0.07
   4 -12   0    2.54    0.20
   4 -12   0    2.24    0.20
   4 -12   0    2.40    0.19
  -4  12   0    2.40    0.20
  -4  12   0    2.29    0.21
  -4  12   0    2.30    0.13
   3 -12   0   11.59    0.46
   3 -12   0   11.60    0.44
   3 -12   0   11.42    0.44
  -3  12   0   12.14    0.47
  -3  12   0   11.58    0.45
  -3  12   0   11.85    0.32
   2 -12   0    8.79    0.40
   2 -12   0    9.21    0.39
   2 -12   0    9.49    0.40
  -2  12   0    8.76    0.39
  -2  12   0    8.72    0.38
  -2  12   0    9.05    0.24
   1 -12   0    5.26    0.30
   1 -12   0    4.35    0.27
   1 -12   0    5.38    0.29
  -1  12   0    4.62    0.29
  -1  12   0    5.10    0.28
   0 -12   0    0.61    0.13
   0 -12   0    0.70    0.14
   0  12   0    0.76    0.17
   0  12   0    0.61    0.14
   6 -13   0    5.71    0.33
   6 -13   0    6.80    0.34
  -6  13   0    6.48    0.23
  -6  13   0    6.40    0.35
   5 -13   0    0.17    0.09
   5 -13   0    0.16    0.10
   5 -13   0    0.17    0.09
  -5  13   0    0.13    0.05
  -5  13   0    0.14    0.10
   4 -13   0    2.25    0.20
   4 -13   0    1.86    0.22
   4 -13   0    2.16    0.20
  -4  13   0    2.00    0.09
  -4  13   0    2.07    0.22
   3 -13   0    0.31    0.11
   3 -13   0    0.47    0.13
   3 -13   0    0.44    0.12
  -3  13   0    0.25    0.10
  -3  13   0    0.48    0.14
  -1  13  -1    0.64    0.13
  -1  13  -1    0.56    0.07
  -1  13  -1    0.64    0.14
   1 -13   1    0.68    0.14
   1 -13   1    0.38    0.11
   1 -13   1    0.55    0.13
  -2  13  -1    0.61    0.13
  -2  13  -1    0.52    0.08
  -2  13  -1    0.52    0.13
   2 -13   1    0.57    0.13
   2 -13   1    0.44    0.12
   2 -13   1    0.51    0.13
  -3  13  -1   13.96    0.52
  -3  13  -1   14.27    0.41
  -3  13  -1   14.47    0.53
   3 -13   1   15.41    0.55
   3 -13   1   14.77    0.53
   3 -13   1   13.70    0.51
  -4  13  -1    1.28    0.18
  -4  13  -1    1.44    0.12
   4 -13   1    1.20    0.17
   4 -13   1    1.28    0.18
   4 -13   1    1.11    0.16
  -5  13  -1    3.19    0.18
  -5  13  -1    3.27    0.24
   5 -13   1    3.66    0.25
   5 -13   1    3.48    0.25
   5 -13   1    3.26    0.23
  -6  13  -1    6.24    0.27
  -6  13  -1    5.62    0.32
   6 -13   1    6.51    0.34
   6 -13   1    5.99    0.32
  -7  13  -1    6.29    0.34
  -7  13  -1    5.39    0.26
   7 -13   1    5.93    0.33
   7 -13   1    5.69    0.32
   1  12  -1   39.84    0.93
   1  12  -1   42.57    1.12
  -1 -12   1   41.46    1.11
  -1 -12   1   41.34    1.10
   0  12  -1    8.08    0.35
   0  12  -1    8.16    0.27
   0  12  -1    8.82    0.39
   0 -12   1    7.98    0.37
   0 -12   1    8.37    0.39
  -1  12  -1    2.31    0.14
  -1  12  -1    2.47    0.21
  -1  12  -1    2.32    0.19
   1 -12   1    2.22    0.20
   1 -12   1    1.71    0.19
   1 -12   1    2.26    0.20
  -2  12  -1   16.56    0.46
  -2  12  -1   17.10    0.56
  -2  12  -1   15.92    0.55
   2 -12   1   15.60    0.54
   2 -12   1   15.74    0.55
   2 -12   1   16.81    0.56
  -3  12  -1    1.05    0.16
  -3  12  -1    1.16    0.11
  -3  12  -1    1.08    0.16
   3 -12   1    1.19    0.16
   3 -12   1    1.25    0.17
   3 -12   1    1.11    0.16
  -4  12  -1   18.89    0.62
  -4  12  -1   18.58    0.53
   4 -12   1   19.16    0.61
   4 -12   1   19.81    0.62
   4 -12   1   19.45    0.59
  -5  12  -1    1.98    0.19
  -5  12  -1    1.80    0.14
   5 -12   1    1.60    0.18
   5 -12   1    2.00    0.18
   5 -12   1    1.77    0.17
  -6  12  -1    0.72    0.13
  -6  12  -1    0.80    0.11
   6 -12   1    0.68    0.13
   6 -12   1    0.78    0.13
   6 -12   1    0.76    0.14
  -7  12  -1   10.55    0.39
  -7  12  -1   10.33    0.43
   7 -12   1   10.64    0.42
   7 -12   1   10.72    0.44
  -8  12  -1    0.05    0.08
  -8  12  -1   -0.01    0.05
   8 -12   1    0.04    0.09
   8 -12   1    0.12    0.09
  -9  12  -1    2.42    0.20
  -9  12  -1    2.28    0.22
   9 -12   1    2.22    0.21
   3  11  -1    9.97    0.32
   3  11  -1   10.35    0.45
  -3 -11   1    9.87    0.44
  -3 -11   1    9.66    0.43
   2  11  -1   16.74    0.47
   2  11  -1   17.64    0.60
  -2 -11   1   17.82    0.60
  -2 -11   1   17.01    0.58
   1  11  -1    2.25    0.14
   1  11  -1    2.36    0.18
   1  11  -1    2.31    0.20
  -1 -11   1    2.18    0.20
  -1 -11   1    2.54    0.20
   0  11  -1    0.35    0.07
   0  11  -1    0.33    0.11
   0  11  -1    0.37    0.09
   0 -11   1    0.39    0.10
   0 -11   1    0.40    0.11
  -1  11  -1    4.24    0.25
  -1  11  -1    4.46    0.25
  -1  11  -1    4.30    0.19
   1 -11   1    4.28    0.25
   1 -11   1    4.36    0.25
   1 -11   1    4.53    0.26
  -2  11  -1    0.43    0.08
  -2  11  -1    0.64    0.12
  -2  11  -1    0.53    0.11
   2 -11   1    0.54    0.11
   2 -11   1    0.75    0.13
   2 -11   1    0.65    0.12
  -3  11  -1   26.38    0.73
  -3  11  -1   26.06    0.67
  -3  11  -1   25.29    0.73
   3 -11   1   26.35    0.72
   3 -11   1   25.66    0.73
   3 -11   1   26.42    0.73
  -4  11  -1   12.94    0.41
  -4  11  -1   12.57    0.46
   4 -11   1   13.11    0.44
   4 -11   1   12.18    0.44
   4 -11   1   13.31    0.46
  -5  11  -1    0.51    0.09
  -5  11  -1    0.57    0.11
   5 -11   1    0.42    0.10
   5 -11   1    0.66    0.11
   5 -11   1    0.70    0.13
  -6  11  -1    4.65    0.24
  -6  11  -1    4.74    0.27
   6 -11   1    5.18    0.27
   6 -11   1    4.52    0.26
   6 -11   1    4.44    0.23
  -7  11  -1    0.92    0.13
  -7  11  -1    1.07    0.16
   7 -11   1    1.01    0.15
   7 -11   1    0.97    0.15
  -8  11  -1    3.56    0.24
  -8  11  -1    3.66    0.23
   8 -11   1    3.78    0.24
   8 -11   1    3.47    0.25
  -9  11  -1    0.15    0.10
  -9  11  -1    0.15    0.08
   9 -11   1    0.14    0.09
 -10  11  -1    0.22    0.09
 -10  11  -1    0.25    0.11
  10 -11   1    0.27    0.11
   5  10  -1    4.70    0.22
   5  10  -1    5.00    0.31
  -5 -10   1    5.04    0.31
   4  10  -1    0.04    0.09
   4  10  -1    0.07    0.06
  -4 -10   1    0.09    0.08
  -4 -10   1    0.10    0.09
   3  10  -1    0.20    0.10
   3  10  -1    0.12    0.06
  -3 -10   1    0.21    0.09
  -3 -10   1    0.10    0.08
   2  10  -1    8.00    0.33
   2  10  -1    7.78    0.28
   2  10  -1    7.87    0.36
  -2 -10   1    7.93    0.35
  -2 -10   1    8.00    0.35
   1  10  -1    0.09    0.07
   1  10  -1    0.08    0.05
   1  10  -1    0.17    0.07
  -1 -10   1    0.10    0.06
  -1 -10   1    0.04    0.07
   0  10  -1    0.04    0.04
   0  10  -1    0.13    0.07
   0  10  -1    0.14    0.07
   0 -10   1    0.05    0.06
   0 -10   1    0.01    0.05
  -1  10  -1    0.88    0.13
  -1  10  -1    0.98    0.10
  -1  10  -1    0.85    0.12
   1 -10   1    1.06    0.14
   1 -10   1    0.98    0.13
  -2  10  -1   79.25    1.76
  -2  10  -1   77.90    1.75
  -2  10  -1   76.66    1.69
   2 -10   1   77.83    1.75
   2 -10   1   78.36    1.76
   2 -10   1   79.17    1.76
  -3  10  -1    5.50    0.23
  -3  10  -1    5.81    0.27
  -3  10  -1    5.93    0.27
   3 -10   1    5.61    0.26
   3 -10   1    5.57    0.27
   3 -10   1    5.91    0.27
  -4  10  -1    3.41    0.18
  -4  10  -1    3.17    0.20
   4 -10   1    3.18    0.19
   4 -10   1    3.21    0.20
   4 -10   1    2.99    0.19
  -5  10  -1    7.81    0.33
  -5  10  -1    8.24    0.31
   5 -10   1    7.77    0.30
   5 -10   1    7.18    0.31
   5 -10   1    7.43    0.31
  -6  10  -1    0.06    0.05
  -6  10  -1    0.02    0.07
   6 -10   1    0.04    0.06
   6 -10   1    0.05    0.06
   6 -10   1    0.08    0.07
  -7  10  -1   21.04    0.61
  -7  10  -1   21.30    0.63
   7 -10   1   20.26    0.63
   7 -10   1   20.28    0.56
   7 -10   1   19.74    0.60
  -8  10  -1    6.00    0.29
  -8  10  -1    6.87    0.31
   8 -10   1    6.24    0.31
   8 -10   1    6.22    0.30
  -9  10  -1   26.94    0.77
  -9  10  -1   27.12    0.78
   9 -10   1   26.74    0.77
 -10  10  -1    0.03    0.08
 -10  10  -1   -0.02    0.07
  10 -10   1   -0.03    0.08
   6   9  -1   -0.09    0.08
   6   9  -1    0.10    0.07
  -6  -9   1    0.02    0.08
  -6  -9   1   -0.03    0.08
   5   9  -1   25.58    0.80
   5   9  -1   26.48    0.70
  -5  -9   1   27.20    0.80
  -5  -9   1   25.51    0.78
   4   9  -1    5.97    0.31
   4   9  -1    5.54    0.25
  -4  -9   1    5.45    0.30
  -4  -9   1    5.48    0.30
   3   9  -1    0.56    0.12
   3   9  -1    0.48    0.08
  -3  -9   1    0.44    0.10
  -3  -9   1    0.46    0.11
   2   9  -1    3.96    0.20
   2   9  -1    4.21    0.20
   2   9  -1    4.44    0.25
  -2  -9   1    4.43    0.24
  -2  -9   1    4.20    0.23
   1   9  -1    0.50    0.08
   1   9  -1    0.53    0.10
   1   9  -1    0.47    0.09
  -1  -9   1    0.66    0.11
  -1  -9   1    0.43    0.09
   0   9  -1   30.68    0.78
   0   9  -1   30.24    0.74
   0   9  -1   29.50    0.80
   0  -9   1   31.12    0.80
   0  -9   1   31.04    0.79
  -1   9  -1   66.11    1.49
  -1   9  -1   68.27    1.50
  -1   9  -1   65.91    1.45
   1  -9   1   65.64    1.49
   1  -9   1   64.98    1.49
  -2   9  -1    2.49    0.17
  -2   9  -1    2.89    0.15
  -2   9  -1    2.67    0.17
   2  -9   1    2.75    0.17
   2  -9   1    2.75    0.17
   2  -9   1    2.59    0.17
  -3   9  -1    2.72    0.17
  -3   9  -1    2.65    0.17
  -3   9  -1    2.46    0.15
   3  -9   1    2.47    0.15
   3  -9   1    2.64    0.17
   3  -9   1    2.42    0.16
  -4   9  -1   31.94    0.82
  -4   9  -1   31.39    0.78
   4  -9   1   32.59    0.81
   4  -9   1   31.80    0.81
   4  -9   1   32.23    0.79
  -5   9  -1    2.44    0.16
  -5   9  -1    2.11    0.16
   5  -9   1    2.18    0.16
   5  -9   1    1.97    0.14
   5  -9   1    1.97    0.14
  -6   9  -1    9.48    0.34
  -6   9  -1    9.43    0.35
   6  -9   1    9.67    0.31
   6  -9   1    8.54    0.33
   6  -9   1    8.64    0.34
  -7   9  -1    4.00    0.22
  -7   9  -1    3.86    0.22
   7  -9   1    4.03    0.19
   7  -9   1    4.04    0.23
   7  -9   1    3.98    0.21
  -8   9  -1   14.29    0.49
  -8   9  -1   14.76    0.48
   8  -9   1   15.12    0.50
   8  -9   1   13.56    0.47
  -9   9  -1   26.21    0.76
  -9   9  -1   26.45    0.74
   9  -9   1   26.38    0.74
 -10   9  -1   12.43    0.44
 -10   9  -1   12.04    0.47
  10  -9   1   12.15    0.46
 -11   9  -1    0.55    0.13
  11  -9   1    0.50    0.13
   7   8  -1    2.80    0.24
   7   8  -1    2.61    0.19
  -7  -8   1    2.72    0.24
  -7  -8   1    2.71    0.22
   6   8  -1    7.90    0.38
   6   8  -1    7.56    0.32
  -6  -8   1    7.62    0.37
  -6  -8   1    7.82    0.36
   5   8  -1    0.13    0.09
   5   8  -1    0.14    0.06
  -5  -8   1    0.16    0.08
  -5  -8   1    0.04    0.07
   4   8  -1    9.22    0.38
   4   8  -1    9.05    0.33
  -4  -8   1    9.62    0.38
  -4  -8   1    8.99    0.37
   3   8  -1    1.65    0.18
   3   8  -1    1.33    0.11
   3   8  -1    1.19    0.11
  -3  -8   1    1.24    0.15
  -3  -8   1    1.37    0.14
   2   8  -1   66.65    1.45
   2   8  -1   66.38    1.46
   2   8  -1   65.99    1.52
  -2  -8   1   64.64    1.51
  -2  -8   1   66.70    1.51
   1   8  -1   55.84    1.26
   1   8  -1   54.64    1.30
   1   8  -1   56.20    1.25
  -1  -8   1   55.75    1.29
  -1  -8   1   58.15    1.30
   0   8  -1    0.18    0.06
   0   8  -1    0.15    0.05
   0   8  -1    0.15    0.06
   0  -8   1    0.16    0.06
   0  -8   1    0.12    0.05
  -1   8  -1   66.03    1.45
  -1   8  -1   67.97    1.49
  -1   8  -1   66.67    1.49
   1  -8   1   66.31    1.48
   1  -8   1   68.25    1.49
  -2   8  -1    0.07    0.05
  -2   8  -1    0.04    0.04
  -2   8  -1   -0.01    0.05
   2  -8   1   -0.03    0.05
   2  -8   1   -0.01    0.04
   2  -8   1    0.02    0.04
  -3   8  -1   75.48    1.59
  -3   8  -1   73.77    1.60
  -3   8  -1   73.12    1.61
   3  -8   1   73.04    1.60
   3  -8   1   67.63    1.57
   3  -8   1   76.10    1.61
  -4   8  -1   22.12    0.61
  -4   8  -1   22.33    0.59
   4  -8   1   22.98    0.60
   4  -8   1   22.66    0.57
   4  -8   1   22.15    0.59
  -5   8  -1    2.31    0.15
  -5   8  -1    2.24    0.15
   5  -8   1    2.19    0.15
   5  -8   1    2.25    0.13
   5  -8   1    2.50    0.16
  -6   8  -1   15.32    0.47
  -6   8  -1   15.08    0.47
   6  -8   1   15.54    0.48
   6  -8   1   15.65    0.42
   6  -8   1   15.19    0.46
  -7   8  -1   29.71    0.77
  -7   8  -1   30.60    0.79
   7  -8   1   29.85    0.71
   7  -8   1   29.61    0.79
   7  -8   1   28.82    0.76
  -8   8  -1   13.13    0.45
  -8   8  -1   12.80    0.42
   8  -8   1   12.31    0.42
  -9   8  -1    3.11    0.19
  -9   8  -1    3.04    0.22
   9  -8   1    3.24    0.21
 -10   8  -1    9.29    0.35
 -10   8  -1    9.15    0.40
  10  -8   1    8.76    0.37
 -11   8  -1    2.77    0.23
  11  -8   1    2.54    0.22
   8   7  -1    1.87    0.23
   8   7  -1    1.85    0.18
  -8  -7   1    1.77    0.21
  -8  -7   1    1.38    0.19
   7   7  -1    0.18    0.08
   7   7  -1    0.18    0.10
  -7  -7   1    0.27    0.10
  -7  -7   1    0.23    0.10
   6   7  -1   22.82    0.72
   6   7  -1   23.09    0.65
  -6  -7   1   24.46    0.72
  -6  -7   1   23.21    0.69
   5   7  -1    0.43    0.09
   5   7  -1    0.66    0.13
  -5  -7   1    0.52    0.10
  -5  -7   1    0.75    0.13
   4   7  -1   21.00    0.64
   4   7  -1   21.75    0.59
  -4  -7   1   21.41    0.62
  -4  -7   1   22.77    0.64
   3   7  -1  103.37    2.26
   3   7  -1  103.95    2.21
   3   7  -1  103.98    2.17
  -3  -7   1  107.59    2.25
  -3  -7   1  101.59    2.25
   2   7  -1   49.74    1.14
   2   7  -1   53.21    1.20
   2   7  -1   50.20    1.13
  -2  -7   1   51.12    1.18
  -2  -7   1   50.21    1.18
   1   7  -1    0.82    0.08
   1   7  -1    0.93    0.10
   1   7  -1    0.94    0.11
  -1  -7   1    0.84    0.10
   0   7  -1   78.27    1.69
   0   7  -1   77.01    1.66
   0   7  -1   77.71    1.67
   0  -7   1   75.63    1.68
   0  -7   1   80.10    1.69
   0  -7   1   79.50    1.69
  -1   7  -1   39.02    0.89
  -1   7  -1   38.08    0.90
   1  -7   1   40.08    0.91
   1  -7   1   38.79    0.90
   1  -7   1   38.83    0.90
  -2   7  -1   34.87    0.81
  -2   7  -1   34.38    0.81
  -2   7  -1   35.69    0.83
   2  -7   1   34.70    0.82
   2  -7   1   34.19    0.82
   2  -7   1   35.58    0.81
   2  -7   1   33.72    0.82
  -3   7  -1   70.99    1.57
  -3   7  -1   74.95    1.57
  -3   7  -1   70.75    1.58
   3  -7   1   73.38    1.56
   3  -7   1   74.08    1.58
   3  -7   1   73.51    1.58
   3  -7   1   73.43    1.57
  -4   7  -1   50.83    1.15
  -4   7  -1   47.14    1.13
   4  -7   1   53.20    1.12
   4  -7   1   50.96    1.14
   4  -7   1   52.34    1.16
   4  -7   1   50.42    1.15
  -5   7  -1   12.37    0.38
  -5   7  -1   11.88    0.37
   5  -7   1   11.96    0.36
   5  -7   1   11.80    0.34
   5  -7   1   12.31    0.39
   5  -7   1   11.65    0.37
  -6   7  -1    2.52    0.16
  -6   7  -1    2.47    0.16
   6  -7   1    2.73    0.14
   6  -7   1    2.31    0.16
   6  -7   1    2.55    0.15
  -7   7  -1    0.39    0.08
  -7   7  -1    0.36    0.08
   7  -7   1    0.46    0.07
   7  -7   1    0.45    0.09
   7  -7   1    0.51    0.09
  -8   7  -1    4.43    0.24
  -8   7  -1    4.59    0.22
   8  -7   1    4.66    0.24
   8  -7   1    4.85    0.24
   8  -7   1    4.77    0.20
  -9   7  -1   17.31    0.57
  -9   7  -1   16.98    0.51
   9  -7   1   18.62    0.56
 -10   7  -1    7.71    0.36
 -10   7  -1    7.20    0.35
  10  -7   1    7.36    0.34
 -11   7  -1   44.74    1.19
  11  -7   1   45.65    1.17
 -12   7  -1   14.39    0.57
  12  -7   1   14.42    0.54
   8   6  -1    0.43    0.11
   8   6  -1    0.62    0.15
  -8  -6   1    0.51    0.13
  -8  -6   1    0.66    0.13
   7   6  -1   18.79    0.58
   7   6  -1   19.56    0.64
  -7  -6   1   19.22    0.60
  -7  -6   1   19.81    0.63
   6   6  -1    2.93    0.21
   6   6  -1    2.94    0.19
  -6  -6   1    2.56    0.19
  -6  -6   1    3.26    0.22
   5   6  -1    6.17    0.29
   5   6  -1    5.95    0.26
  -5  -6   1    5.49    0.27
  -5  -6   1    6.34    0.28
   4   6  -1    9.31    0.27
   4   6  -1    8.53    0.34
   4   6  -1    9.21    0.32
  -4  -6   1    9.30    0.33
  -4  -6   1    9.24    0.34
   3   6  -1   16.12    0.45
   3   6  -1   16.49    0.48
   3   6  -1   16.34    0.42
  -3  -6   1   15.87    0.47
  -3  -6   1   15.26    0.46
   2   6  -1   60.44    1.31
   2   6  -1   63.45    1.37
   2   6  -1   60.93    1.34
  -2  -6   1   60.56    1.35
  -2  -6   1   59.36    1.35
  -2  -6   1   62.71    1.36
   1   6  -1    0.05    0.04
   1   6  -1    0.06    0.03
   1   6  -1    0.18    0.05
   1   6  -1    0.11    0.04
   1   6  -1    0.09    0.04
  -1  -6   1    0.11    0.04
  -1  -6   1    0.12    0.05
  -1  -6   1    0.07    0.04
   0   6  -1   50.05    1.09
   0   6  -1   49.38    1.10
   0   6  -1   50.00    1.09
   0   6  -1   50.10    1.10
   0   6  -1   50.14    1.11
   0  -6   1   50.73    1.11
   0  -6   1   48.76    1.11
   0  -6   1   50.90    1.11
  -1   6  -1   15.55    0.39
  -1   6  -1   15.06    0.40
  -1   6  -1   14.20    0.40
  -1   6  -1   14.81    0.40
  -1   6  -1   14.48    0.39
   1  -6   1   14.90    0.40
   1  -6   1   14.94    0.40
   1  -6   1   15.08    0.40
  -2   6  -1    0.31    0.06
  -2   6  -1    0.43    0.06
  -2   6  -1    0.39    0.06
  -2   6  -1    0.42    0.06
  -2   6  -1    0.47    0.06
   2  -6   1    0.45    0.07
   2  -6   1    0.46    0.06
   2  -6   1    0.45    0.07
   2  -6   1    0.46    0.07
  -3   6  -1   18.16    0.48
  -3   6  -1   18.60    0.49
  -3   6  -1   19.05    0.48
  -3   6  -1   19.00    0.48
   3  -6   1   19.27    0.47
   3  -6   1   18.76    0.48
   3  -6   1   18.27    0.47
   3  -6   1   18.55    0.49
  -4   6  -1   32.18    0.77
  -4   6  -1   32.46    0.77
  -4   6  -1   33.25    0.77
   4  -6   1   32.85    0.76
   4  -6   1   32.30    0.73
   4  -6   1   32.44    0.78
   4  -6   1   31.67    0.76
  -5   6  -1  236.11    4.75
  -5   6  -1  232.84    4.76
  -5   6  -1  228.99    4.75
   5  -6   1  238.00    4.77
   5  -6   1  221.75    4.75
   5  -6   1  244.48    4.70
   5  -6   1  238.62    4.74
  -6   6  -1    0.56    0.09
  -6   6  -1    0.72    0.10
   6  -6   1    0.51    0.09
   6  -6   1    0.60    0.09
   6  -6   1    0.74    0.08
   6  -6   1    0.61    0.09
  -7   6  -1    3.32    0.17
  -7   6  -1    3.48    0.20
   7  -6   1    3.53    0.19
   7  -6   1    3.35    0.19
   7  -6   1    3.73    0.16
  -8   6  -1    4.10    0.19
  -8   6  -1    3.97    0.23
   8  -6   1    4.03    0.22
   8  -6   1    4.43    0.24
   8  -6   1    4.52    0.22
   8  -6   1    4.06    0.17
  -9   6  -1    7.29    0.28
  -9   6  -1    7.80    0.34
   9  -6   1    7.99    0.35
   9  -6   1    7.58    0.32
 -10   6  -1    0.11    0.08
  10  -6   1   -0.03    0.07
  10  -6   1   -0.04    0.06
 -11   6  -1    9.54    0.43
  11  -6   1   10.20    0.42
  11  -6   1    9.91    0.48
 -12   6  -1   10.28    0.46
  12  -6   1    9.65    0.44
   9   5  -1    0.12    0.08
   9   5  -1    0.17    0.10
  -9  -5   1    0.18    0.10
   8   5  -1    3.58    0.23
   8   5  -1    3.21    0.24
  -8  -5   1    3.76    0.23
  -8  -5   1    3.73    0.25
   7   5  -1   60.75    1.42
   7   5  -1   59.88    1.46
  -7  -5   1   59.38    1.46
  -7  -5   1   62.59    1.42
   6   5  -1    1.67    0.14
   6   5  -1    1.66    0.15
  -6  -5   1    1.60    0.15
  -6  -5   1    1.74    0.16
   5   5  -1   17.34    0.50
   5   5  -1   16.02    0.51
  -5  -5   1   17.45    0.50
  -5  -5   1   16.49    0.51
   4   5  -1    6.28    0.20
   4   5  -1    6.63    0.25
   4   5  -1    5.87    0.25
  -4  -5   1    6.11    0.25
  -4  -5   1    6.31    0.26
  -4  -5   1    6.04    0.25
   3   5  -1  107.47    2.30
   3   5  -1  109.75    2.29
   3   5  -1  111.11    2.24
  -3  -5   1  110.71    2.30
  -3  -5   1  108.16    2.30
  -3  -5   1  107.61    2.29
   2   5  -1    1.20    0.09
   2   5  -1    1.10    0.08
   2   5  -1    0.88    0.08
   2   5  -1    0.95    0.09
   2   5  -1    1.16    0.08
  -2  -5   1    1.17    0.10
  -2  -5   1    1.21    0.09
  -2  -5   1    1.01    0.09
   1   5  -1    0.27    0.05
   1   5  -1    0.29    0.05
   1   5  -1    0.18    0.04
   1   5  -1    0.24    0.05
   1   5  -1    0.21    0.05
  -1  -5   1    0.26    0.05
  -1  -5   1    0.21    0.05
  -1  -5   1    0.54    0.07
   0   5  -1   28.29    0.66
   0   5  -1   27.78    0.64
   0   5  -1   28.76    0.65
   0   5  -1   28.75    0.64
   0   5  -1   27.47    0.65
   0  -5   1   27.15    0.65
   0  -5   1   27.65    0.65
   0  -5   1   29.54    0.66
  -1   5  -1    2.60    0.12
  -1   5  -1    2.75    0.12
  -1   5  -1    2.78    0.12
  -1   5  -1    2.62    0.12
  -1   5  -1    2.85    0.13
   1  -5   1    2.53    0.12
   1  -5   1    2.78    0.12
  -2   5  -1    0.20    0.05
  -2   5  -1    0.29    0.06
  -2   5  -1    0.31    0.06
  -2   5  -1    0.12    0.05
  -2   5  -1    0.20    0.05
   2  -5   1    0.26    0.05
   2  -5   1    0.25    0.06
   2  -5   1    0.18    0.05
   2  -5   1    0.27    0.05
  -3   5  -1   48.71    1.05
  -3   5  -1   49.98    1.06
  -3   5  -1   48.01    1.05
   3  -5   1   48.57    1.05
   3  -5   1   48.08    1.03
   3  -5   1   47.48    1.06
   3  -5   1   45.84    1.04
  -4   5  -1   49.10    1.04
  -4   5  -1   46.32    1.02
   4  -5   1   44.97    1.03
   4  -5   1   44.24    1.02
   4  -5   1   47.18    0.99
   4  -5   1   45.84    1.01
  -5   5  -1   31.01    0.74
  -5   5  -1   30.29    0.71
  -5   5  -1   30.73    0.73
   5  -5   1   30.73    0.68
   5  -5   1   30.18    0.71
   5  -5   1   29.29    0.73
   5  -5   1   29.03    0.72
  -6   5  -1   43.49    0.96
  -6   5  -1   42.49    1.01
  -6   5  -1   43.72    1.00
   6  -5   1   43.17    0.93
   6  -5   1   41.81    0.98
   6  -5   1   40.44    1.00
   6  -5   1   44.07    1.00
  -7   5  -1   11.53    0.33
  -7   5  -1   10.19    0.41
  -7   5  -1   10.50    0.37
   7  -5   1   11.22    0.37
   7  -5   1   10.91    0.36
   7  -5   1   11.04    0.31
   7  -5   1   11.81    0.39
  -8   5  -1  119.35    2.60
  -8   5  -1  119.58    2.51
   8  -5   1  119.52    2.57
   8  -5   1  122.79    2.63
   8  -5   1  121.21    2.49
   8  -5   1  122.20    2.60
  -9   5  -1   35.66    0.86
  -9   5  -1   34.47    0.92
   9  -5   1   34.14    0.89
   9  -5   1   34.26    0.92
 -10   5  -1    0.09    0.07
  10  -5   1    0.10    0.08
  10  -5   1    0.02    0.07
 -11   5  -1    2.54    0.22
  11  -5   1    2.51    0.22
  11  -5   1    2.16    0.20
  12  -5   1    0.34    0.13
  12  -5   1    0.47    0.13
  10   4  -1    1.99    0.20
  10   4  -1    1.77    0.22
   9   4  -1    2.88    0.22
   9   4  -1    2.76    0.22
  -9  -4   1    2.60    0.20
  -9  -4   1    2.15    0.28
   8   4  -1   33.92    0.91
   8   4  -1   34.93    0.94
  -8  -4   1   33.93    0.94
  -8  -4   1   34.74    0.89
   7   4  -1    0.37    0.10
   7   4  -1    0.32    0.09
  -7  -4   1    0.29    0.08
  -7  -4   1    0.28    0.08
   6   4  -1    0.88    0.12
   6   4  -1    0.57    0.11
  -6  -4   1    0.75    0.11
  -6  -4   1    0.67    0.10
   5   4  -1   39.70    0.96
   5   4  -1   40.02    0.94
   5   4  -1   39.75    0.85
  -5  -4   1   39.19    0.93
  -5  -4   1   40.60    0.96
  -5  -4   1   38.43    0.96
   4   4  -1  113.70    2.39
   4   4  -1  113.69    2.38
   4   4  -1  114.06    2.31
  -4  -4   1  109.06    2.37
  -4  -4   1  113.85    2.39
  -4  -4   1  117.43    2.39
   3   4  -1  148.59    2.99
   3   4  -1  147.75    3.06
   3   4  -1  154.24    3.04
   3   4  -1  144.45    3.04
   3   4  -1  154.66    3.04
  -3  -4   1  146.17    3.05
  -3  -4   1  142.01    3.05
  -3  -4   1  151.60    3.05
   2   4  -1    0.14    0.04
   2   4  -1    0.21    0.04
   2   4  -1    0.28    0.05
   2   4  -1    0.38    0.06
   2   4  -1    0.22    0.05
  -2  -4   1    0.15    0.04
  -2  -4   1    0.15    0.04
  -2  -4   1    0.16    0.04
   1   4  -1   24.53    0.57
   1   4  -1   25.92    0.58
   1   4  -1   24.23    0.58
   1   4  -1   24.70    0.57
   1   4  -1   25.21    0.59
  -1  -4   1   24.77    0.58
  -1  -4   1   25.25    0.58
  -1  -4   1   24.87    0.58
   0   4  -1   51.89    1.08
   0   4  -1   51.83    1.07
   0   4  -1   50.78    1.07
   0   4  -1   48.60    1.07
   0   4  -1   49.93    1.07
   0  -4   1   47.15    1.17
   0  -4   1   51.94    1.08
   0  -4   1   49.68    1.07
   0  -4   1   52.08    1.07
  -1   4  -1   24.67    0.57
  -1   4  -1   25.34    0.57
  -1   4  -1   26.01    0.57
  -1   4  -1   25.38    0.57
   1  -4   1   25.21    0.57
   1  -4   1   24.89    0.57
   1  -4   1   24.90    0.57
  -2   4  -1   89.02    1.87
  -2   4  -1   92.02    1.88
  -2   4  -1   92.21    1.87
   2  -4   1   92.18    1.86
   2  -4   1   90.41    1.86
   2  -4   1   95.18    1.88
   2  -4   1   87.67    1.87
  -3   4  -1  310.24    6.29
  -3   4  -1  312.28    6.27
  -3   4  -1  292.37    6.32
   3  -4   1  315.03    6.22
   3  -4   1  315.13    6.26
   3  -4   1  306.50    8.63
  -4   4  -1  125.50    2.55
  -4   4  -1  125.80    2.58
  -4   4  -1  123.66    2.58
   4  -4   1  124.72    2.57
   4  -4   1  125.52    2.58
   4  -4   1  125.97    2.56
   4  -4   1  125.69    2.53
  -5   4  -1   58.59    1.30
  -5   4  -1   59.08    1.30
  -5   4  -1   60.25    1.26
   5  -4   1   60.97    1.30
   5  -4   1   58.72    1.28
   5  -4   1   58.03    1.24
  -6   4  -1  194.76    4.00
  -6   4  -1  194.74    4.00
  -6   4  -1  197.28    3.94
   6  -4   1  194.92    3.93
   6  -4   1  198.85    3.98
   6  -4   1  191.44    3.98
  -7   4  -1  228.41    4.77
  -7   4  -1  238.22    4.69
  -7   4  -1  222.12    4.77
   7  -4   1  236.60    4.75
   7  -4   1  232.69    4.69
   7  -4   1  241.36    4.78
   7  -4   1  234.71    4.76
  -8   4  -1    5.53    0.20
  -8   4  -1    5.91    0.27
   8  -4   1    5.60    0.21
   8  -4   1    5.09    0.24
   8  -4   1    5.50    0.26
  -9   4  -1   23.53    0.69
   9  -4   1   23.08    0.67
   9  -4   1   24.27    0.69
 -10   4  -1   35.49    0.95
  10  -4   1   34.93    0.93
  10  -4   1   33.00    0.93
  11  -4   1    2.65    0.22
  11  -4   1    3.27    0.24
  12  -4   1    8.83    0.41
  12  -4   1    8.17    0.41
  10   3  -1    4.08    0.27
  10   3  -1    4.16    0.29
   9   3  -1    0.13    0.08
   9   3  -1    0.06    0.07
  -9  -3   1    0.11    0.08
  -9  -3   1    0.09    0.07
   8   3  -1    0.62    0.12
   8   3  -1    0.82    0.14
  -8  -3   1    0.56    0.11
  -8  -3   1    0.68    0.11
   7   3  -1   56.66    1.32
   7   3  -1   56.05    1.33
  -7  -3   1   58.13    1.29
  -7  -3   1   55.85    1.34
   6   3  -1    0.36    0.08
   6   3  -1    0.15    0.07
  -6  -3   1    0.19    0.07
  -6  -3   1    0.15    0.06
  -6  -3   1    0.19    0.06
   5   3  -1    0.40    0.07
   5   3  -1    0.45    0.05
   5   3  -1    0.53    0.11
   5   3  -1    0.44    0.08
  -5  -3   1    0.45    0.08
  -5  -3   1    0.34    0.07
  -5  -3   1    0.47    0.08
   4   3  -1  194.76    3.97
   4   3  -1  198.89    3.98
   4   3  -1  198.34    3.96
   4   3  -1  195.85    3.89
  -4  -3   1  198.18    3.96
  -4  -3   1  201.95    3.98
  -4  -3   1  180.49    3.97
   3   3  -1  154.02    3.01
   3   3  -1  144.47    2.96
   3   3  -1  145.56    3.01
  -3  -3   1  149.06    3.02
  -3  -3   1  149.55    3.01
  -3  -3   1  144.77    3.01
   2   3  -1    0.38    0.05
   2   3  -1    0.44    0.04
   2   3  -1    0.50    0.06
   2   3  -1    0.49    0.06
   2   3  -1    0.55    0.06
  -2  -3   1    0.55    0.06
  -2  -3   1    0.50    0.06
  -2  -3   1    0.34    0.05
   1   3  -1   10.81    0.26
   1   3  -1   11.04    0.28
   1   3  -1   11.03    0.28
   1   3  -1   10.54    0.27
   1   3  -1   10.72    0.27
  -1  -3   1   10.72    0.28
  -1  -3   1   10.14    0.28
  -1  -3   1   10.23    0.28
   0   3  -1   12.26    0.30
   0   3  -1   11.90    0.30
   0   3  -1   11.80    0.30
   0   3  -1   12.29    0.30
   0   3  -1   12.03    0.30
   0  -3   1   12.81    0.30
   0  -3   1   13.17    0.30
   0  -3   1   12.60    0.30
   0  -3   1   12.62    0.32
  -1   3  -1    1.53    0.07
  -1   3  -1    1.69    0.08
  -1   3  -1    1.93    0.08
  -1   3  -1    1.80    0.08
  -1   3  -1    1.71    0.07
   1  -3   1    1.72    0.07
   1  -3   1    1.75    0.08
   1  -3   1    1.72    0.08
   1  -3   1    1.69    0.07
  -2   3  -1  210.13    4.25
  -2   3  -1  208.75    4.32
  -2   3  -1  205.95    4.26
   2  -3   1  212.47    4.26
   2  -3   1  202.48    4.15
   2  -3   1  209.29    4.28
   2  -3   1  213.04    4.34
  -3   3  -1  176.73    3.49
  -3   3  -1  167.69    3.47
  -3   3  -1  176.70    3.50
   3  -3   1  175.57    3.47
   3  -3   1  174.25    3.46
   3  -3   1  170.64    3.49
   3  -3   1  172.55    3.49
  -4   3  -1    1.05    0.08
  -4   3  -1    1.20    0.09
  -4   3  -1    1.16    0.07
   4  -3   1    1.23    0.09
   4  -3   1    1.21    0.07
  -5   3  -1   32.72    0.78
  -5   3  -1   33.70    0.73
  -5   3  -1   32.14    0.78
   5  -3   1   33.36    0.76
   5  -3   1   33.92    0.78
   5  -3   1   33.51    0.73
  -6   3  -1   47.65    1.11
  -6   3  -1   49.19    1.11
  -6   3  -1   47.65    1.03
   6  -3   1   48.95    1.09
   6  -3   1   50.07    1.05
   6  -3   1   48.27    1.09
   6  -3   1   46.82    1.10
  -7   3  -1  142.57    2.85
  -7   3  -1  139.99    2.95
  -7   3  -1  137.89    2.95
   7  -3   1  143.69    2.88
   7  -3   1  140.64    2.94
   7  -3   1  135.64    2.93
   7  -3   1  144.31    2.95
  -8   3  -1   42.47    1.03
  -8   3  -1   40.94    1.02
   8  -3   1   40.90    1.00
   8  -3   1   41.44    0.95
   8  -3   1   41.42    1.02
  -9   3  -1   13.04    0.47
   9  -3   1   14.03    0.47
   9  -3   1   13.10    0.45
   9  -3   1   12.96    0.39
  10  -3   1   50.74    1.27
  10  -3   1   50.91    1.26
  11  -3   1    6.05    0.32
  11  -3   1    6.27    0.33
  12  -3   1    4.37    0.29
  12  -3   1    3.61    0.27
  11   2  -1    0.13    0.11
  11   2  -1    0.13    0.10
  10   2  -1    0.54    0.12
  10   2  -1    0.60    0.14
   9   2  -1    0.51    0.11
   9   2  -1    0.73    0.13
  -9  -2   1    1.01    0.17
  -9  -2   1    0.77    0.11
   8   2  -1   82.97    1.91
   8   2  -1   86.21    1.91
  -8  -2   1   86.08    1.85
  -8  -2   1   85.97    1.93
   7   2  -1   21.92    0.61
   7   2  -1   20.50    0.60
  -7  -2   1   22.25    0.62
  -7  -2   1   21.96    0.57
  -7  -2   1   21.64    0.62
   6   2  -1    7.81    0.29
   6   2  -1    8.32    0.21
   6   2  -1    8.38    0.30
  -6  -2   1    8.04    0.30
  -6  -2   1    8.20    0.27
  -6  -2   1    7.72    0.30
   5   2  -1   36.43    0.88
   5   2  -1   37.34    0.87
   5   2  -1   38.35    0.88
   5   2  -1   38.97    0.80
  -5  -2   1   37.60    0.88
  -5  -2   1   36.86    0.88
  -5  -2   1   37.54    0.85
   4   2  -1   16.82    0.42
   4   2  -1   16.71    0.43
   4   2  -1   16.36    0.37
   4   2  -1   15.79    0.43
  -4  -2   1   15.58    0.43
  -4  -2   1   16.75    0.41
   3   2  -1   21.54    0.47
   3   2  -1   21.46    0.51
   3   2  -1   22.08    0.52
   3   2  -1   21.90    0.52
  -3  -2   1   20.91    0.52
  -3  -2   1   21.57    0.50
  -3  -2   1   21.29    0.52
   2   2  -1    9.70    0.26
   2   2  -1    9.84    0.23
   2   2  -1    9.71    0.25
   2   2  -1    9.87    0.26
  -2  -2   1    8.82    0.26
  -2  -2   1    9.04    0.25
   1   2  -1    4.29    0.13
   1   2  -1    4.50    0.13
   1   2  -1    4.18    0.13
   1   2  -1    4.07    0.13
   1   2  -1    4.34    0.12
  -1  -2   1    4.16    0.13
  -1  -2   1    4.19    0.12
   0   2  -1   57.42    1.11
   0   2  -1   54.80    1.11
   0   2  -1   55.30    1.10
   0   2  -1   52.79    1.11
   0   2  -1   51.72    1.11
   0  -2   1   54.41    1.11
   0  -2   1   55.78    1.13
   0  -2   1   53.52    1.11
   0  -2   1   53.12    1.10
  -1   2  -1   22.62    0.49
  -1   2  -1   23.25    0.50
  -1   2  -1   22.96    0.50
   1  -2   1   22.93    0.48
   1  -2   1   22.92    0.49
   1  -2   1   23.78    0.50
   1  -2   1   23.06    0.49
  -2   2  -1  154.66    3.21
  -2   2  -1  158.88    3.26
  -2   2  -1  157.86    3.22
   2  -2   1  149.76    3.17
   2  -2   1  157.55    3.15
   2  -2   1  163.49    3.23
   2  -2   1  166.25    3.25
  -3   2  -1  102.73    2.04
  -3   2  -1  102.47    2.04
  -3   2  -1   99.14    2.00
   3  -2   1   96.75    2.02
   3  -2   1   98.74    2.01
   3  -2   1   98.60    2.03
  -4   2  -1    7.46    0.23
  -4   2  -1    7.63    0.19
  -4   2  -1    6.91    0.23
   4  -2   1    7.41    0.21
   4  -2   1    7.28    0.23
   4  -2   1    7.27    0.22
  -5   2  -1    0.56    0.05
  -5   2  -1    0.49    0.07
  -5   2  -1    0.39    0.07
   5  -2   1    0.52    0.07
   5  -2   1    0.78    0.08
   5  -2   1    0.70    0.08
   5  -2   1    0.56    0.06
  -6   2  -1  286.89    5.75
  -6   2  -1  278.11    5.66
  -6   2  -1  285.01    5.74
   6  -2   1  284.94    5.74
   6  -2   1  287.48    5.72
   6  -2   1  284.76    5.72
   6  -2   1  282.95    5.68
  -7   2  -1    3.09    0.18
  -7   2  -1    3.03    0.18
  -7   2  -1    3.15    0.11
   7  -2   1    2.85    0.15
   7  -2   1    3.15    0.18
   7  -2   1    3.22    0.18
  -8   2  -1    8.37    0.33
  -8   2  -1    8.09    0.33
   8  -2   1    8.49    0.28
   8  -2   1    7.19    0.30
   8  -2   1    8.52    0.33
  -9   2  -1   24.77    0.73
   9  -2   1   24.84    0.71
   9  -2   1   26.25    0.73
   9  -2   1   25.75    0.66
  10  -2   1    2.43    0.20
  10  -2   1    2.07    0.19
  11  -2   1   37.03    1.01
  11  -2   1   35.49    1.00
  11   1  -1   46.42    1.22
  11   1  -1   46.81    1.24
  10   1  -1   43.74    1.14
  10   1  -1   43.23    1.13
   9   1  -1   31.22    0.84
   9   1  -1   30.35    0.84
   8   1  -1   41.06    1.02
   8   1  -1   39.20    1.01
  -8  -1   1   41.25    1.03
  -8  -1   1   41.87    0.96
  -8  -1   1   41.64    1.03
   7   1  -1    3.01    0.15
   7   1  -1    2.94    0.18
   7   1  -1    3.01    0.18
  -7  -1   1    3.07    0.15
  -7  -1   1    3.35    0.19
  -7  -1   1    3.98    0.21
   6   1  -1    2.91    0.16
   6   1  -1    2.29    0.14
   6   1  -1    2.77    0.13
   6   1  -1    2.70    0.15
   6   1  -1    2.87    0.10
  -6  -1   1    2.93    0.16
  -6  -1   1    2.51    0.15
  -6  -1   1    2.69    0.13
   5   1  -1   40.82    0.91
   5   1  -1   41.03    0.85
   5   1  -1   40.79    0.93
   5   1  -1   41.39    0.89
   5   1  -1   39.83    0.92
  -5  -1   1   38.28    0.92
  -5  -1   1   40.30    0.88
  -5  -1   1   40.70    0.93
   4   1  -1  108.99    2.16
   4   1  -1  107.02    2.21
   4   1  -1  110.22    2.21
   4   1  -1  104.04    2.18
   4   1  -1  110.97    2.22
  -4  -1   1  108.56    2.22
  -4  -1   1  104.37    2.18
  -4  -1   1  105.24    2.22
   3   1  -1   64.84    1.29
   3   1  -1   64.17    1.33
   3   1  -1   63.48    1.33
   3   1  -1   62.43    1.33
   3   1  -1   62.47    1.30
  -3  -1   1   64.69    1.34
  -3  -1   1   64.18    1.33
  -3  -1   1   63.23    1.30
   2   1  -1   13.78    0.32
   2   1  -1   13.96    0.32
   2   1  -1   13.59    0.32
   2   1  -1   13.71    0.30
  -2  -1   1   13.64    0.32
  -2  -1   1   13.27    0.31
  -2  -1   1   13.60    0.32
   1   1  -1   48.35    0.96
   1   1  -1   47.68    0.96
   1   1  -1   48.42    0.97
   1   1  -1   47.19    0.97
   1   1  -1   47.39    0.98
  -1  -1   1   48.71    0.96
  -1  -1   1   47.57    0.97
  -1  -1   1   46.82    0.98
  -1  -1   1   47.21    0.97
   0   1  -1    0.67    0.03
   0   1  -1    0.71    0.02
   0   1  -1    0.74    0.04
   0   1  -1    0.55    0.04
   0   1  -1    0.78    0.03
   0   1  -1    0.72    0.03
   0  -1   1    0.71    0.04
   0  -1   1    0.74    0.02
   0  -1   1    0.70    0.03
   0  -1   1    0.69    0.04
   0  -1   1    0.66    0.03
   0  -1   1    0.77    0.03
  -1   1  -1    0.57    0.03
  -1   1  -1    0.63    0.04
  -1   1  -1    0.53    0.03
  -1   1  -1    0.63    0.03
   1  -1   1    0.60    0.03
   1  -1   1    0.63    0.04
   1  -1   1    0.65    0.04
   1  -1   1    0.62    0.03
  -2   1  -1  176.30    3.80
  -2   1  -1  191.00    3.88
  -2   1  -1  190.50    3.81
   2  -1   1  193.29    3.87
   2  -1   1  180.18    3.74
   2  -1   1  189.92    3.84
   2  -1   1  195.20    3.92
  -3   1  -1   15.92    0.33
  -3   1  -1   15.10    0.38
  -3   1  -1   15.58    0.38
   3  -1   1   15.62    0.38
   3  -1   1   15.52    0.37
   3  -1   1   15.87    0.37
  -4   1  -1    0.78    0.04
  -4   1  -1    0.83    0.07
  -4   1  -1    0.68    0.07
   4  -1   1    0.85    0.06
   4  -1   1    0.79    0.07
   4  -1   1    0.80    0.07
  -5   1  -1   24.30    0.62
  -5   1  -1   24.91    0.53
  -5   1  -1   26.01    0.62
   5  -1   1   24.89    0.61
   5  -1   1   24.55    0.61
   5  -1   1   26.07    0.59
   5  -1   1   25.69    0.62
  -6   1  -1   45.46    1.07
  -6   1  -1   45.50    0.95
  -6   1  -1   45.93    1.07
   6  -1   1   46.23    0.95
   6  -1   1   46.06    1.06
   6  -1   1   47.26    1.05
   6  -1   1   45.76    1.06
   6  -1   1   47.26    1.03
  -7   1  -1   25.04    0.69
  -7   1  -1   26.10    0.69
   7  -1   1   26.32    0.68
   7  -1   1   25.64    0.64
   7  -1   1   25.90    0.68
  -8   1  -1   11.15    0.39
  -8   1  -1    9.90    0.33
   8  -1   1   10.37    0.34
   8  -1   1    9.58    0.37
   8  -1   1   10.49    0.38
  -9   1  -1   29.25    0.74
  -9   1  -1   28.78    0.81
   9  -1   1   28.37    0.79
   9  -1   1   28.70    0.79
   9  -1   1   29.00    0.74
  10  -1   1   19.79    0.63
  10  -1   1   19.83    0.64
  11  -1   1    7.98    0.39
  11  -1   1    7.33    0.36
  12   0  -1    6.06    0.35
  12   0  -1    6.39    0.36
  11   0  -1    7.49    0.38
  11   0  -1    7.93    0.38
  10   0  -1   37.64    0.98
  10   0  -1   34.28    0.96
   9   0  -1   13.59    0.47
   9   0  -1   14.73    0.49
   9   0  -1   14.26    0.44
  -9   0   1   12.98    0.47
   8   0  -1   31.25    0.74
   8   0  -1   32.82    0.83
   8   0  -1   31.12    0.81
  -8   0   1   31.72    0.83
  -8   0   1   30.21    0.82
  -8   0   1   32.14    0.75
   7   0  -1    2.06    0.14
   7   0  -1    2.18    0.15
   7   0  -1    1.94    0.11
   7   0  -1    1.86    0.14
   7   0  -1    1.94    0.09
  -7   0   1    1.92    0.15
  -7   0   1    1.82    0.11
   6   0  -1   99.95    2.12
   6   0  -1   99.43    2.05
   6   0  -1  100.33    2.10
   6   0  -1  100.28    2.03
   6   0  -1   98.37    2.10
  -6   0   1   99.30    2.05
  -6   0   1   99.34    2.12
  -6   0   1  101.16    2.03
   5   0  -1   80.72    1.63
   5   0  -1   79.82    1.69
   5   0  -1   80.76    1.70
   5   0  -1   78.28    1.69
   5   0  -1   79.52    1.64
  -5   0   1   80.43    1.63
  -5   0   1   82.91    1.71
  -5   0   1   81.48    1.65
  -5   0   1   76.99    1.70
   4   0  -1   18.24    0.41
   4   0  -1   18.02    0.40
   4   0  -1   18.02    0.44
   4   0  -1   17.96    0.44
  -4   0   1   18.26    0.45
  -4   0   1   17.35    0.45
  -4   0   1   17.23    0.40
  -4   0   1   17.73    0.41
   3   0  -1    7.89    0.22
   3   0  -1    8.11    0.22
   3   0  -1    7.86    0.22
   3   0  -1    8.07    0.19
  -3   0   1    8.06    0.22
  -3   0   1    8.27    0.19
  -3   0   1    8.19    0.20
   2   0  -1   10.20    0.22
   2   0  -1   10.17    0.25
   2   0  -1   10.52    0.25
   2   0  -1   10.32    0.25
   2   0  -1   10.79    0.27
  -2   0   1   10.40    0.22
  -2   0   1   10.38    0.22
  -2   0   1   10.16    0.25
  -2   0   1    9.49    0.25
  -2   0   1   10.54    0.25
  -2   0   1    9.99    0.24
   1   0  -1    4.34    0.11
   1   0  -1    4.50    0.11
   1   0  -1    4.16    0.10
   1   0  -1    4.75    0.11
  -1   0   1    4.33    0.11
  -1   0   1    4.50    0.11
  -1   0   1    4.26    0.11
  -1   0   1    4.39    0.11
   0   0  -1    1.39    0.05
   0   0  -1    1.45    0.05
   0   0   1    1.47    0.05
   0   0   1    1.75    0.05
  -1   0  -1   64.94    1.32
  -1   0  -1   65.58    1.33
  -1   0  -1   67.96    1.33
  -1   0  -1   64.81    1.33
  -1   0  -1   67.00    1.33
   1   0   1   65.52    1.33
   1   0   1   66.05    1.34
   1   0   1   66.91    1.34
   1   0   1   66.27    1.34
   1   0   1   62.65    1.33
  -2   0  -1  293.38    5.92
  -2   0  -1  277.66    5.82
  -2   0  -1  279.66    5.82
   2   0   1  292.41    5.86
   2   0   1  285.52    5.86
   2   0   1  287.04    5.92
   2   0   1  283.14    5.94
   2   0   1  297.46    5.84
  -3   0  -1  206.58    4.26
  -3   0  -1  208.74    4.26
   3   0   1  210.54    4.19
   3   0   1  213.79    4.21
   3   0   1  212.86    4.34
   3   0   1  207.32    4.20
   3   0   1  210.04    4.23
  -4   0  -1    6.02    0.21
  -4   0  -1    6.22    0.21
   4   0   1    5.86    0.20
   4   0   1    6.08    0.20
   4   0   1    6.07    0.20
   4   0   1    5.91    0.21
   4   0   1    5.99    0.20
  -5   0  -1   48.65    1.12
  -5   0  -1   50.89    1.12
   5   0   1   49.37    1.11
   5   0   1   49.47    1.11
   5   0   1   49.64    1.10
   5   0   1   51.15    1.10
  -6   0  -1   76.93    1.66
  -6   0  -1   78.00    1.66
   6   0   1   72.53    1.64
   6   0   1   75.35    1.65
   6   0   1   75.69    1.62
  -7   0  -1   38.85    0.91
  -7   0  -1   37.82    0.95
  -7   0  -1   39.59    0.95
   7   0   1   35.64    0.93
   7   0   1   37.89    0.94
   7   0   1   40.10    0.91
  -8   0  -1    0.10    0.06
   8   0   1    0.09    0.06
   8   0   1    0.02    0.05
   8   0   1    0.11    0.07
  -9   0  -1    6.30    0.31
  -9   0  -1    6.15    0.27
   9   0   1    5.84    0.30
   9   0   1    6.05    0.27
   9   0   1    5.98    0.29
  10   0   1   44.34    1.14
  10   0   1   44.62    1.17
  11   0   1    3.65    0.26
  11   0   1    3.78    0.27
  12  -1  -1    2.50    0.24
  12  -1  -1    2.73    0.23
  11  -1  -1    0.33    0.11
  11  -1  -1    0.42    0.12
  10  -1  -1    0.51    0.12
  10  -1  -1    0.45    0.11
 -10   1   1    0.45    0.11
   9  -1  -1   38.04    0.97
   9  -1  -1   37.23    0.95
  -9   1   1   36.84    0.97
   8  -1  -1   22.61    0.62
   8  -1  -1   22.23    0.62
   8  -1  -1   21.73    0.54
  -8   1   1   21.77    0.54
  -8   1   1   21.81    0.52
  -8   1   1   22.22    0.63
   7  -1  -1    5.96    0.26
   7  -1  -1    6.96    0.26
   7  -1  -1    6.51    0.21
   7  -1  -1    6.30    0.26
   7  -1  -1    6.56    0.20
  -7   1   1    6.79    0.21
  -7   1   1    6.25    0.26
  -7   1   1    6.71    0.20
  -7   1   1    6.71    0.27
   6  -1  -1    9.77    0.31
   6  -1  -1    9.54    0.30
   6  -1  -1    9.47    0.25
   6  -1  -1    9.15    0.30
  -6   1   1    9.20    0.26
  -6   1   1    9.89    0.32
  -6   1   1    9.84    0.31
   5  -1  -1    0.78    0.07
   5  -1  -1    0.77    0.08
   5  -1  -1    0.89    0.08
   5  -1  -1    0.90    0.05
  -5   1   1    1.08    0.06
  -5   1   1    0.87    0.08
  -5   1   1    0.87    0.08
   4  -1  -1    2.04    0.07
   4  -1  -1    2.00    0.10
   4  -1  -1    2.08    0.10
   4  -1  -1    1.88    0.10
  -4   1   1    1.98    0.10
  -4   1   1    2.03    0.10
  -4   1   1    2.10    0.09
   3  -1  -1  943.33   19.61
   3  -1  -1 1000.00   19.00
   3  -1  -1  970.75   18.94
   3  -1  -1  983.22   18.94
  -3   1   1  866.14   18.88
  -3   1   1  976.12   18.92
  -3   1   1  930.41   18.84
  -3   1   1  873.20   18.94
   2  -1  -1    8.91    0.22
   2  -1  -1    8.97    0.22
   2  -1  -1    9.13    0.22
   2  -1  -1    9.42    0.22
   2  -1  -1    9.05    0.19
  -2   1   1    9.14    0.22
  -2   1   1    9.05    0.22
  -2   1   1    8.76    0.22
  -2   1   1    8.77    0.22
  -2   1   1    9.18    0.19
   1  -1  -1    6.11    0.14
   1  -1  -1    6.19    0.14
   1  -1  -1    6.26    0.14
   1  -1  -1    6.26    0.14
   1  -1  -1    6.23    0.16
  -1   1   1    6.37    0.15
  -1   1   1    6.11    0.13
  -1   1   1    5.92    0.15
  -1   1   1    6.66    0.14
  -1   1   1    5.98    0.16
   0  -1  -1  247.36    4.98
   0  -1  -1  241.79    4.83
   0  -1  -1  248.52    4.83
   0   1   1  244.61    4.97
   0   1   1  238.49    4.97
   0   1   1  237.03    4.89
  -1  -1  -1  121.70    2.48
  -1  -1  -1  123.39    2.50
  -1  -1  -1  118.63    2.43
  -1  -1  -1  123.70    2.45
   1   1   1  117.25    2.43
   1   1   1  122.69    2.49
   1   1   1  120.58    2.45
   1   1   1  121.03    2.44
   1   1   1  121.80    2.44
  -2  -1  -1  695.13   13.53
  -2  -1  -1  631.32   13.42
  -2  -1  -1  655.64   13.75
  -2  -1  -1  680.59   13.59
  -2  -1  -1  679.96   13.50
   2   1   1  648.99   13.48
   2   1   1  649.30   13.47
   2   1   1  695.85   13.58
   2   1   1  688.85   13.50
   2   1   1  674.18   13.43
   2   1   1  664.56   13.79
  -3  -1  -1   20.54    0.48
  -3  -1  -1   20.30    0.48
  -3  -1  -1   20.08    0.48
  -3  -1  -1   20.08    0.48
   3   1   1   20.57    0.48
   3   1   1   20.69    0.47
   3   1   1   19.13    0.48
   3   1   1   20.26    0.48
   3   1   1   20.53    0.50
  -4  -1  -1    3.35    0.15
  -4  -1  -1    3.49    0.15
  -4  -1  -1    3.10    0.15
   4   1   1    3.45    0.14
   4   1   1    3.49    0.15
   4   1   1    3.29    0.14
   4   1   1    3.44    0.16
   4   1   1    3.41    0.15
  -5  -1  -1    0.84    0.09
  -5  -1  -1    0.80    0.10
  -5  -1  -1    0.98    0.11
   5   1   1    0.87    0.10
   5   1   1    0.69    0.09
   5   1   1    0.82    0.09
  -6  -1  -1   14.57    0.44
  -6  -1  -1   13.86    0.43
  -6  -1  -1   13.80    0.41
   6   1   1   14.22    0.42
   6   1   1   14.53    0.44
   6   1   1   14.39    0.42
  -7  -1  -1   92.69    1.99
   7   1   1   90.31    2.02
   7   1   1   91.18    2.00
   7   1   1   94.58    2.00
  -8  -1  -1    1.09    0.15
  -8  -1  -1    1.16    0.14
   8   1   1    0.81    0.12
   8   1   1    0.91    0.14
   8   1   1    1.03    0.13
  -9  -1  -1    0.11    0.07
  -9  -1  -1   -0.02    0.06
   9   1   1    0.04    0.08
   9   1   1    0.03    0.06
   9   1   1    0.01    0.06
  10   1   1    0.30    0.11
  10   1   1    0.37    0.11
  12  -2  -1    0.00    0.08
  12  -2  -1    0.02    0.08
  11  -2  -1    3.18    0.23
  11  -2  -1    3.24    0.24
 -11   2   1    2.60    0.22
  10  -2  -1   13.39    0.47
  10  -2  -1   11.86    0.45
 -10   2   1   12.07    0.46
   9  -2  -1    3.68    0.21
   9  -2  -1    3.40    0.22
  -9   2   1    3.77    0.23
   8  -2  -1    3.96    0.21
   8  -2  -1    4.88    0.22
   8  -2  -1    3.81    0.15
   8  -2  -1    4.29    0.21
  -8   2   1    4.07    0.16
  -8   2   1    4.00    0.21
   7  -2  -1  104.39    2.17
   7  -2  -1  101.09    2.18
   7  -2  -1  102.37    2.08
   7  -2  -1  101.44    2.17
  -7   2   1  103.81    2.11
  -7   2   1  103.52    2.18
  -7   2   1   98.70    2.18
   6  -2  -1    0.55    0.05
   6  -2  -1    0.39    0.07
   6  -2  -1    0.58    0.08
   6  -2  -1    0.55    0.08
  -6   2   1    0.48    0.07
  -6   2   1    0.62    0.07
  -6   2   1    0.48    0.07
   5  -2  -1    2.37    0.12
   5  -2  -1    2.71    0.13
   5  -2  -1    2.66    0.09
  -5   2   1    2.81    0.12
  -5   2   1    2.83    0.13
   4  -2  -1  966.22   19.16
   4  -2  -1  944.50   20.82
   4  -2  -1  998.25   19.32
   4  -2  -1  999.22   19.27
  -4   2   1  913.64   19.26
  -4   2   1  912.65   19.05
  -4   2   1  930.85   19.21
   3  -2  -1    3.46    0.12
   3  -2  -1    3.77    0.13
   3  -2  -1    3.55    0.13
   3  -2  -1    4.17    0.13
   3  -2  -1    3.84    0.10
  -3   2   1    3.75    0.13
  -3   2   1    3.79    0.13
  -3   2   1    3.61    0.13
  -3   2   1    3.84    0.13
   2  -2  -1  188.61    3.78
   2  -2  -1  185.64    3.69
   2  -2  -1  190.99    3.83
   2  -2  -1  182.71    3.77
  -2   2   1  184.60    3.80
  -2   2   1  174.47    3.72
  -2   2   1  187.09    3.72
  -2   2   1  179.62    3.74
   1  -2  -1  331.62    6.59
   1  -2  -1  324.46    6.59
   1  -2  -1  324.70    6.62
  -1   2   1  319.38    6.66
  -1   2   1  334.52    6.52
  -1   2   1  327.86    6.53
  -1   2   1  324.15    6.67
   0  -2  -1   25.87    0.55
   0  -2  -1   25.79    0.53
   0  -2  -1   24.75    0.53
   0   2   1   24.07    0.56
   0   2   1   24.82    0.51
   0   2   1   25.59    0.54
   0   2   1   25.35    0.51
  -1  -2  -1  231.34    4.71
  -1  -2  -1  244.20    4.87
  -1  -2  -1  241.54    4.83
  -1  -2  -1  232.43    4.74
   1   2   1  229.90    4.71
   1   2   1  234.41    4.83
   1   2   1  235.45    4.82
   1   2   1  243.16    4.80
   1   2   1  231.88    4.78
  -2  -2  -1    3.22    0.12
  -2  -2  -1    3.18    0.12
  -2  -2  -1    3.10    0.13
  -2  -2  -1    3.27    0.12
   2   2   1    3.15    0.14
   2   2   1    3.32    0.12
   2   2   1    3.26    0.09
   2   2   1    3.15    0.13
   2   2   1    3.20    0.11
  -3  -2  -1  103.07    2.07
  -3  -2  -1   98.93    2.06
   3   2   1  100.39    2.05
   3   2   1   99.99    2.09
   3   2   1   97.63    2.04
   3   2   1  100.80    1.99
   3   2   1  100.21    2.08
   3   2   1   99.50    2.05
  -4  -2  -1   42.70    0.97
  -4  -2  -1   43.15    0.97
  -4  -2  -1   41.22    0.97
   4   2   1   42.80    0.95
   4   2   1   42.38    0.94
   4   2   1   45.45    0.86
   4   2   1   42.75    0.97
   4   2   1   41.79    0.95
   4   2   1   41.12    0.98
   4   2   1   42.95    0.85
  -5  -2  -1   16.63    0.47
  -5  -2  -1   17.72    0.49
  -5  -2  -1   17.02    0.48
   5   2   1   17.06    0.46
   5   2   1   17.87    0.50
   5   2   1   16.34    0.47
  -6  -2  -1   19.17    0.54
  -6  -2  -1   19.65    0.56
   6   2   1   18.93    0.53
   6   2   1   19.71    0.54
   6   2   1   19.17    0.56
  -7  -2  -1    3.82    0.22
  -7  -2  -1    3.34    0.20
   7   2   1    3.57    0.20
   7   2   1    3.61    0.21
   7   2   1    3.66    0.20
  -8  -2  -1    5.22    0.27
  -8  -2  -1    4.90    0.25
   8   2   1    4.51    0.26
   8   2   1    4.36    0.24
   8   2   1    4.45    0.24
  -9  -2  -1    2.20    0.20
  -9  -2  -1    2.33    0.19
   9   2   1    2.38    0.21
   9   2   1    2.17    0.18
 -10  -2  -1    2.39    0.29
  10   2   1    1.54    0.21
  10   2   1    2.09    0.19
  12  -3  -1    7.21    0.40
  12  -3  -1    6.81    0.36
 -12   3   1    7.86    0.39
  11  -3  -1    0.01    0.07
  11  -3  -1    0.06    0.09
 -11   3   1    0.02    0.07
  10  -3  -1   48.36    1.22
  10  -3  -1   49.81    1.21
 -10   3   1   47.55    1.21
   9  -3  -1   21.57    0.62
   9  -3  -1   20.17    0.62
  -9   3   1   21.98    0.55
  -9   3   1   22.32    0.64
   8  -3  -1   40.51    0.98
   8  -3  -1   40.93    0.92
   8  -3  -1   41.22    0.99
   8  -3  -1   41.00    0.98
  -8   3   1   38.37    0.98
  -8   3   1   40.92    0.92
   7  -3  -1    0.46    0.08
   7  -3  -1    0.37    0.05
   7  -3  -1    0.38    0.07
   7  -3  -1    0.39    0.08
  -7   3   1    0.39    0.08
  -7   3   1    0.48    0.07
  -7   3   1    0.33    0.07
   6  -3  -1    7.81    0.27
   6  -3  -1    7.78    0.27
   6  -3  -1    8.24    0.21
   6  -3  -1    8.22    0.27
  -6   3   1    8.34    0.28
  -6   3   1    8.00    0.25
  -6   3   1    8.18    0.28
   5  -3  -1   22.81    0.55
   5  -3  -1   22.30    0.48
   5  -3  -1   22.48    0.55
   5  -3  -1   21.62    0.54
  -5   3   1   22.49    0.55
  -5   3   1   22.41    0.55
  -5   3   1   22.91    0.54
   4  -3  -1  194.80    3.84
   4  -3  -1  188.41    3.84
   4  -3  -1  191.18    3.85
   4  -3  -1  191.24    3.80
  -4   3   1  191.13    3.84
  -4   3   1  195.71    3.84
  -4   3   1  186.91    3.84
  -4   3   1  188.77    3.84
   3  -3  -1  271.46    5.50
   3  -3  -1  266.42    5.42
   3  -3  -1  282.46    5.55
   3  -3  -1  270.07    5.47
   3  -3  -1  264.27    7.30
  -3   3   1  283.29    5.61
  -3   3   1  265.65    5.42
  -3   3   1  270.59    5.62
  -3   3   1  275.07    5.41
   2  -3  -1    8.80    0.22
   2  -3  -1    8.54    0.22
   2  -3  -1    8.09    0.21
   2  -3  -1    8.60    0.24
   2  -3  -1    8.47    0.22
  -2   3   1    8.49    0.24
  -2   3   1    8.51    0.21
  -2   3   1    8.45    0.21
  -2   3   1    8.47    0.24
   1  -3  -1   30.43    0.65
   1  -3  -1   30.27    0.66
   1  -3  -1   30.44    0.65
  -1   3   1   30.10    0.68
  -1   3   1   30.78    0.67
  -1   3   1   30.86    0.63
  -1   3   1   30.69    0.63
   0  -3  -1  290.66    5.91
   0  -3  -1  295.92    5.90
   0  -3  -1  279.15    5.72
   0   3   1  277.79    5.79
   0   3   1  289.93    5.88
   0   3   1  291.76    5.79
   0   3   1  286.61    5.88
  -1  -3  -1    4.36    0.14
  -1  -3  -1    4.55    0.17
  -1  -3  -1    4.61    0.15
   1   3   1    4.20    0.17
   1   3   1    4.53    0.13
   1   3   1    4.47    0.14
   1   3   1    4.55    0.13
  -2  -3  -1    9.43    0.27
  -2  -3  -1    9.22    0.27
  -2  -3  -1    9.60    0.29
  -2  -3  -1   10.16    0.27
   2   3   1    9.64    0.25
   2   3   1    9.24    0.29
   2   3   1    9.79    0.24
   2   3   1    9.57    0.29
   2   3   1    9.95    0.26
  -3  -3  -1   29.47    0.70
  -3  -3  -1   30.01    0.70
  -3  -3  -1   29.56    0.69
  -3  -3  -1   28.92    0.71
   3   3   1   29.72    0.72
   3   3   1   29.71    0.67
   3   3   1   29.64    0.71
   3   3   1   30.29    0.68
   3   3   1   30.26    0.63
  -4  -3  -1    1.08    0.10
  -4  -3  -1    1.22    0.11
  -4  -3  -1    1.08    0.10
   4   3   1    1.19    0.11
   4   3   1    1.18    0.05
   4   3   1    1.05    0.09
   4   3   1    1.17    0.11
  -5  -3  -1    1.31    0.12
  -5  -3  -1    1.29    0.12
   5   3   1    1.65    0.13
   5   3   1    1.32    0.11
   5   3   1    1.64    0.14
  -6  -3  -1    0.18    0.07
  -6  -3  -1   -0.01    0.05
   6   3   1    0.42    0.10
   6   3   1    0.05    0.05
  -7  -3  -1   52.96    1.26
  -7  -3  -1   53.05    1.29
   7   3   1   54.41    1.24
   7   3   1   52.11    1.29
  -8  -3  -1   11.91    0.43
  -8  -3  -1   11.92    0.46
   8   3   1   12.09    0.42
   8   3   1   11.16    0.45
  -9  -3  -1   13.64    0.53
  -9  -3  -1   14.74    0.51
   9   3   1   13.70    0.48
   9   3   1   14.26    0.54
  12  -4  -1   10.35    0.45
 -12   4   1   10.26    0.45
  11  -4  -1    7.43    0.35
 -11   4   1    7.16    0.35
  10  -4  -1    6.39    0.37
  10  -4  -1    7.14    0.32
 -10   4   1    7.25    0.33
   9  -4  -1   -0.03    0.05
   9  -4  -1    0.09    0.06
   9  -4  -1    0.01    0.06
  -9   4   1    0.02    0.05
  -9   4   1    0.03    0.05
   8  -4  -1    0.14    0.06
   8  -4  -1    0.13    0.06
   8  -4  -1    0.18    0.07
  -8   4   1    0.12    0.06
  -8   4   1    0.15    0.05
   7  -4  -1    4.91    0.15
   7  -4  -1    4.33    0.20
   7  -4  -1    4.58    0.21
   7  -4  -1    4.66    0.22
  -7   4   1    4.73    0.19
  -7   4   1    4.90    0.22
   6  -4  -1   79.91    1.78
   6  -4  -1   82.50    1.79
   6  -4  -1   84.50    1.69
   6  -4  -1   84.39    1.78
  -6   4   1   86.87    1.79
  -6   4   1   81.77    1.76
  -6   4   1   83.85    1.78
   5  -4  -1   15.49    0.35
   5  -4  -1   13.67    0.40
   5  -4  -1   15.10    0.41
   5  -4  -1   14.50    0.40
  -5   4   1   15.42    0.40
  -5   4   1   14.85    0.40
  -5   4   1   15.25    0.40
  -5   4   1   15.31    0.40
   4  -4  -1  247.16    4.82
   4  -4  -1  234.41    4.82
   4  -4  -1  233.00    4.85
   4  -4  -1  234.78    4.81
   4  -4  -1  241.26    4.81
  -4   4   1  248.21    4.99
  -4   4   1  241.74    4.80
  -4   4   1  237.00    4.82
  -4   4   1  241.84    4.80
   3  -4  -1   98.79    2.07
   3  -4  -1   98.52    2.09
   3  -4  -1  101.44    2.05
   3  -4  -1  103.76    2.07
   3  -4  -1   99.34    2.07
  -3   4   1  103.19    2.06
  -3   4   1  104.39    2.06
  -3   4   1   99.53    2.09
   2  -4  -1   33.16    0.75
   2  -4  -1   33.15    0.72
   2  -4  -1   32.68    0.72
   2  -4  -1   32.90    0.72
   2  -4  -1   33.78    0.72
  -2   4   1   33.65    0.75
  -2   4   1   32.69    0.70
  -2   4   1   32.45    0.74
  -2   4   1   33.25    0.71
   1  -4  -1   55.11    1.13
   1  -4  -1   53.84    1.14
   1  -4  -1   54.65    1.15
  -1   4   1   54.17    1.11
  -1   4   1   54.38    1.15
  -1   4   1   52.94    1.11
   0  -4  -1  292.01    6.19
   0  -4  -1  315.43    6.29
   0  -4  -1  318.59    6.35
   0   4   1  317.63    6.39
   0   4   1  311.49    6.31
   0   4   1  314.97    6.28
   0   4   1  311.68    6.41
  -1  -4  -1  124.15    2.48
  -1  -4  -1  124.54    2.48
  -1  -4  -1  121.73    2.48
  -1  -4  -1  121.78    2.52
   1   4   1  119.56    2.47
   1   4   1  121.51    2.53
   1   4   1  120.48    2.45
   1   4   1  121.19    2.45
  -2  -4  -1    8.21    0.25
  -2  -4  -1    8.29    0.26
  -2  -4  -1    7.67    0.25
  -2  -4  -1    8.42    0.28
   2   4   1    8.08    0.23
   2   4   1    8.48    0.29
   2   4   1    8.13    0.23
   2   4   1    8.16    0.23
  -3  -4  -1   10.98    0.34
  -3  -4  -1   10.92    0.35
   3   4   1   10.69    0.30
   3   4   1   11.10    0.31
   3   4   1   11.50    0.28
   3   4   1   11.04    0.36
  -4  -4  -1   14.13    0.42
  -4  -4  -1   13.23    0.40
   4   4   1   12.20    0.41
   4   4   1   12.98    0.37
  -5  -4  -1    5.86    0.26
  -5  -4  -1    5.64    0.25
   5   4   1    5.37    0.26
   5   4   1    5.83    0.23
  -6  -4  -1   76.01    1.76
  -6  -4  -1   79.43    1.77
   6   4   1   78.73    1.72
   6   4   1   80.01    1.80
  -7  -4  -1    2.06    0.19
  -7  -4  -1    2.29    0.19
   7   4   1    2.03    0.19
   7   4   1    2.25    0.16
  -8  -4  -1    5.07    0.29
  -8  -4  -1    4.62    0.26
   8   4   1    4.75    0.30
   8   4   1    4.77    0.25
  -9  -4  -1   25.07    0.76
  -9  -4  -1   26.27    0.81
   9   4   1   25.32    0.81
   9   4   1   25.34    0.72
  12  -5  -1    0.63    0.15
 -12   5   1    0.60    0.14
  11  -5  -1    5.04    0.28
 -11   5   1    4.42    0.27
  10  -5  -1    4.15    0.24
 -10   5   1    3.73    0.20
 -10   5   1    4.12    0.24
   9  -5  -1    6.09    0.28
   9  -5  -1    6.23    0.28
  -9   5   1    5.66    0.24
  -9   5   1    5.47    0.27
   8  -5  -1    0.72    0.11
   8  -5  -1    1.22    0.16
  -8   5   1    0.81    0.10
  -8   5   1    0.87    0.11
   7  -5  -1   -0.07    0.04
   7  -5  -1    0.09    0.05
   7  -5  -1    0.01    0.02
  -7   5   1   -0.02    0.04
  -7   5   1    0.01    0.04
   6  -5  -1    2.03    0.13
   6  -5  -1    1.72    0.12
   6  -5  -1    1.84    0.12
   6  -5  -1    1.96    0.09
  -6   5   1    1.74    0.12
  -6   5   1    1.96    0.12
   5  -5  -1    5.68    0.17
   5  -5  -1    5.57    0.21
   5  -5  -1    5.54    0.22
  -5   5   1    5.74    0.21
  -5   5   1    5.56    0.22
  -5   5   1    5.99    0.30
  -5   5   1    5.49    0.20
   4  -5  -1    8.16    0.25
   4  -5  -1    7.35    0.25
   4  -5  -1    8.01    0.26
   4  -5  -1    7.54    0.24
   4  -5  -1    7.82    0.22
  -4   5   1    7.79    0.23
  -4   5   1    7.65    0.24
   3  -5  -1   16.85    0.43
   3  -5  -1   17.45    0.45
   3  -5  -1   17.23    0.43
   3  -5  -1   17.61    0.42
   3  -5  -1   16.78    0.43
  -3   5   1   17.16    0.45
  -3   5   1   17.54    0.42
  -3   5   1   17.22    0.41
   2  -5  -1   43.19    0.95
   2  -5  -1   43.52    0.96
   2  -5  -1   43.52    0.95
   2  -5  -1   44.23    0.95
  -2   5   1   42.99    0.98
  -2   5   1   44.37    0.92
  -2   5   1   43.58    0.97
  -2   5   1   43.43    0.92
   1  -5  -1    0.10    0.03
   1  -5  -1    0.16    0.04
   1  -5  -1    0.15    0.04
  -1   5   1    0.16    0.05
  -1   5   1    0.08    0.02
  -1   5   1    0.07    0.02
  -1   5   1    0.04    0.03
   0  -5  -1  124.97    2.47
   0  -5  -1  116.76    2.46
   0  -5  -1  122.38    2.50
   0   5   1  118.51    2.51
   0   5   1  116.72    2.42
   0   5   1  119.99    2.47
   0   5   1  123.92    2.42
  -1  -5  -1   23.96    0.62
  -1  -5  -1   23.43    0.59
  -1  -5  -1   25.02    0.59
  -1  -5  -1   25.47    0.59
   1   5   1   25.05    0.55
   1   5   1   25.38    0.58
   1   5   1   24.61    0.63
   1   5   1   24.32    0.55
  -2  -5  -1   32.88    0.79
  -2  -5  -1   33.87    0.82
   2   5   1   33.20    0.74
   2   5   1   33.47    0.73
   2   5   1   33.36    0.75
  -3  -5  -1    0.69    0.09
  -3  -5  -1    0.78    0.10
   3   5   1    0.72    0.07
   3   5   1    0.56    0.10
   3   5   1    0.73    0.07
  -4  -5  -1    6.39    0.28
  -4  -5  -1    7.16    0.28
   4   5   1    6.59    0.29
   4   5   1    6.96    0.24
  -5  -5  -1    0.11    0.06
  -5  -5  -1    0.11    0.06
   5   5   1    0.16    0.08
   5   5   1    0.10    0.05
  -6  -5  -1    1.18    0.15
  -6  -5  -1    1.00    0.15
   6   5   1    0.95    0.14
   6   5   1    1.00    0.11
  -7  -5  -1   21.65    0.66
  -7  -5  -1   19.88    0.64
   7   5   1   20.05    0.67
   7   5   1   20.70    0.58
  -8  -5  -1   11.41    0.46
  -8  -5  -1   12.14    0.49
   8   5   1   11.66    0.40
   8   5   1   12.19    0.50
  12  -6  -1   15.36    0.56
 -12   6   1   14.45    0.55
  11  -6  -1    2.26    0.20
 -11   6   1    1.83    0.19
  10  -6  -1   10.80    0.41
  10  -6  -1   11.95    0.59
 -10   6   1   11.22    0.42
 -10   6   1   10.48    0.38
   9  -6  -1    0.45    0.10
   9  -6  -1    0.49    0.11
  -9   6   1    0.56    0.10
  -9   6   1    0.56    0.10
   8  -6  -1   77.47    1.74
   8  -6  -1   79.94    1.75
  -8   6   1   74.97    1.73
  -8   6   1   80.15    1.72
   7  -6  -1   20.74    0.58
   7  -6  -1   22.13    0.59
   7  -6  -1   21.52    0.50
  -7   6   1   20.78    0.57
  -7   6   1   21.20    0.58
   6  -6  -1   80.71    1.74
   6  -6  -1   83.47    1.66
   6  -6  -1   76.73    1.73
  -6   6   1   78.15    1.72
  -6   6   1   80.81    1.74
   5  -6  -1   82.68    1.68
   5  -6  -1   81.81    1.73
   5  -6  -1   77.55    1.74
   5  -6  -1   81.14    1.74
  -5   6   1   80.18    1.74
  -5   6   1   81.00    1.71
   4  -6  -1   19.99    0.51
   4  -6  -1   20.12    0.56
   4  -6  -1   19.60    0.53
   4  -6  -1   20.82    0.52
   4  -6  -1   20.79    0.49
  -4   6   1   19.88    0.49
  -4   6   1   20.00    0.53
  -4   6   1   20.39    0.49
   3  -6  -1   17.53    0.45
   3  -6  -1   17.94    0.46
   3  -6  -1   17.75    0.48
   3  -6  -1   17.63    0.46
   3  -6  -1   17.34    0.46
  -3   6   1   18.32    0.43
  -3   6   1   17.62    0.48
  -3   6   1   17.82    0.48
  -3   6   1   17.51    0.43
   2  -6  -1  122.63    2.57
   2  -6  -1  121.73    2.56
   2  -6  -1  124.84    2.60
   2  -6  -1  125.18    2.56
   2  -6  -1  125.45    2.56
  -2   6   1  125.66    2.52
  -2   6   1  125.98    2.59
  -2   6   1  122.62    2.60
  -2   6   1  128.63    2.52
   1  -6  -1    4.57    0.19
   1  -6  -1    4.45    0.18
   1  -6  -1    4.52    0.18
   1  -6  -1    4.18    0.17
  -1   6   1    4.48    0.19
  -1   6   1    4.42    0.20
  -1   6   1    4.63    0.14
  -1   6   1    4.35    0.14
   0  -6  -1    5.16    0.20
   0  -6  -1    5.45    0.20
   0  -6  -1    5.24    0.22
   0   6   1    5.25    0.23
   0   6   1    5.24    0.16
   0   6   1    5.33    0.16
   0   6   1    4.87    0.19
  -1  -6  -1   74.76    1.60
  -1  -6  -1   74.58    1.63
   1   6   1   75.40    1.58
   1   6   1   76.00    1.53
   1   6   1   70.74    1.64
   1   6   1   73.46    1.53
  -2  -6  -1   69.34    1.58
  -2  -6  -1   69.48    1.55
   2   6   1   69.43    1.48
   2   6   1   69.19    1.60
   2   6   1   78.07    1.51
   2   6   1   70.84    1.51
  -3  -6  -1   11.13    0.37
  -3  -6  -1   10.82    0.39
   3   6   1   10.52    0.30
   3   6   1   11.10    0.40
  -4  -6  -1    1.34    0.13
  -4  -6  -1    1.28    0.15
   4   6   1    1.48    0.17
   4   6   1    1.29    0.10
  -5  -6  -1   14.86    0.49
  -5  -6  -1   14.61    0.50
   5   6   1   14.43    0.41
   5   6   1   12.94    0.49
  -6  -6  -1   22.38    0.67
  -6  -6  -1   21.20    0.66
   6   6   1   20.65    0.56
   6   6   1   21.29    0.69
  -7  -6  -1    1.71    0.20
  -7  -6  -1    1.54    0.20
   7   6   1    1.85    0.14
   7   6   1    1.60    0.21
  12  -7  -1    0.92    0.16
 -12   7   1    0.86    0.16
  11  -7  -1    2.20    0.20
 -11   7   1    2.55    0.19
 -11   7   1    2.12    0.19
  10  -7  -1    3.98    0.25
  10  -7  -1    3.86    0.24
 -10   7   1    4.31    0.23
 -10   7   1    4.31    0.25
   9  -7  -1   33.63    0.90
   9  -7  -1   35.13    0.90
  -9   7   1   33.81    0.88
  -9   7   1   34.01    0.87
   8  -7  -1    8.00    0.32
   8  -7  -1    8.03    0.32
  -8   7   1    7.92    0.31
  -8   7   1    7.70    0.31
   7  -7  -1   44.04    1.06
   7  -7  -1   42.99    1.05
  -7   7   1   45.15    1.06
  -7   7   1   44.63    1.04
   6  -7  -1    0.11    0.06
   6  -7  -1    0.11    0.04
   6  -7  -1    0.10    0.05
  -6   7   1    0.10    0.05
  -6   7   1    0.11    0.05
   5  -7  -1   14.98    0.45
   5  -7  -1   14.68    0.43
   5  -7  -1   14.93    0.40
  -5   7   1   15.60    0.45
  -5   7   1   15.03    0.41
   4  -7  -1  150.99    3.08
   4  -7  -1  148.46    3.12
   4  -7  -1  153.36    3.10
  -4   7   1  147.79    3.12
  -4   7   1  150.86    3.06
   3  -7  -1   38.66    0.89
   3  -7  -1   39.00    0.90
   3  -7  -1   38.33    0.93
  -3   7   1   38.20    0.92
  -3   7   1   39.13    0.85
  -3   7   1   39.33    0.85
  -3   7   1   38.43    0.93
   2  -7  -1    5.46    0.22
   2  -7  -1    5.30    0.24
   2  -7  -1    5.40    0.21
  -2   7   1    5.36    0.17
  -2   7   1    5.10    0.22
  -2   7   1    5.70    0.17
  -2   7   1    5.57    0.23
   1  -7  -1   67.36    1.49
   1  -7  -1   70.56    1.52
  -1   7   1   70.69    1.42
  -1   7   1   66.20    1.50
  -1   7   1   69.11    1.54
  -1   7   1   69.80    1.42
   0  -7  -1   25.54    0.66
   0  -7  -1   26.99    0.70
   0   7   1   26.88    0.59
   0   7   1   27.24    0.67
   0   7   1   26.86    0.71
   0   7   1   27.29    0.59
  -1  -7  -1    5.35    0.25
  -1  -7  -1    5.29    0.23
   1   7   1    5.69    0.17
   1   7   1    5.29    0.26
   1   7   1    5.40    0.22
   1   7   1    5.93    0.17
  -2  -7  -1   55.79    1.29
  -2  -7  -1   55.60    1.32
   2   7   1   56.70    1.19
   2   7   1   57.71    1.24
   2   7   1   55.46    1.34
  -3  -7  -1    0.76    0.13
  -3  -7  -1    0.65    0.10
   3   7   1    0.78    0.07
   3   7   1    0.81    0.13
  -4  -7  -1    0.49    0.11
  -4  -7  -1    0.28    0.09
   4   7   1    0.24    0.05
   4   7   1    0.19    0.09
  -5  -7  -1   13.81    0.49
  -5  -7  -1   14.49    0.52
   5   7   1   14.15    0.39
   5   7   1   14.02    0.53
  -6  -7  -1   24.70    0.76
  -6  -7  -1   25.22    0.77
   6   7   1   25.15    0.80
   6   7   1   25.32    0.62
  11  -8  -1   -0.08    0.07
 -11   8   1    0.05    0.08
 -11   8   1   -0.01    0.06
  10  -8  -1    5.34    0.29
  10  -8  -1    5.50    0.29
 -10   8   1    5.30    0.27
 -10   8   1    5.15    0.27
   9  -8  -1    2.93    0.20
   9  -8  -1    3.38    0.22
  -9   8   1    2.89    0.20
  -9   8   1    2.88    0.19
   8  -8  -1    0.07    0.06
   8  -8  -1    0.05    0.06
  -8   8   1    0.06    0.05
  -8   8   1    0.00    0.06
   7  -8  -1    5.90    0.27
   7  -8  -1    5.53    0.26
  -7   8   1    6.10    0.27
  -7   8   1    6.18    0.25
   6  -8  -1   68.79    1.59
   6  -8  -1   71.95    1.58
   6  -8  -1   71.22    1.51
  -6   8   1   70.01    1.59
  -6   8   1   70.47    1.53
   5  -8  -1   26.68    0.70
   5  -8  -1   26.90    0.66
   5  -8  -1   27.15    0.72
  -5   8   1   27.72    0.66
  -5   8   1   27.35    0.72
   4  -8  -1   15.17    0.42
   4  -8  -1   14.09    0.43
   4  -8  -1   14.26    0.46
  -4   8   1   14.82    0.46
  -4   8   1   14.58    0.39
  -4   8   1   15.12    0.46
   3  -8  -1   40.95    1.00
   3  -8  -1   41.32    0.96
   3  -8  -1   41.50    0.96
  -3   8   1   39.88    0.89
  -3   8   1   40.21    0.98
  -3   8   1   41.42    1.00
   2  -8  -1    0.96    0.11
   2  -8  -1    0.90    0.13
   2  -8  -1    1.01    0.12
  -2   8   1    0.81    0.06
  -2   8   1    0.97    0.07
  -2   8   1    0.77    0.11
  -2   8   1    1.06    0.13
   1  -8  -1   24.20    0.63
   1  -8  -1   24.37    0.66
  -1   8   1   24.48    0.67
  -1   8   1   23.72    0.64
  -1   8   1   24.79    0.54
  -1   8   1   24.45    0.54
   0  -8  -1  101.91    2.19
   0  -8  -1   99.60    2.16
   0   8   1  100.38    2.03
   0   8   1  100.90    2.15
   0   8   1  101.03    2.03
   0   8   1  100.62    2.21
  -1  -8  -1    4.94    0.25
  -1  -8  -1    5.11    0.24
   1   8   1    5.28    0.15
   1   8   1    4.93    0.26
   1   8   1    5.35    0.22
  -2  -8  -1   12.26    0.41
  -2  -8  -1   10.96    0.42
   2   8   1   11.85    0.44
   2   8   1   11.84    0.29
  -3  -8  -1    6.99    0.31
  -3  -8  -1    6.83    0.32
   3   8   1    7.00    0.20
   3   8   1    7.12    0.34
  -4  -8  -1   18.20    0.61
  -4  -8  -1   18.90    0.60
   4   8   1   18.68    0.44
   4   8   1   18.97    0.63
  -5  -8  -1   14.59    0.53
  -5  -8  -1   14.39    0.53
   5   8   1   14.19    0.36
   5   8   1   14.66    0.56
  11  -9  -1    6.41    0.34
 -11   9   1    6.10    0.32
 -11   9   1    5.88    0.31
  10  -9  -1    2.51    0.21
  10  -9  -1    2.28    0.20
 -10   9   1    2.61    0.21
 -10   9   1    2.20    0.18
   9  -9  -1    2.34    0.20
   9  -9  -1    2.89    0.21
  -9   9   1    2.52    0.18
  -9   9   1    2.62    0.20
   8  -9  -1    8.97    0.37
   8  -9  -1    9.23    0.37
  -8   9   1    9.51    0.38
  -8   9   1    9.01    0.33
   7  -9  -1    1.79    0.16
   7  -9  -1    1.72    0.16
  -7   9   1    1.55    0.13
  -7   9   1    1.56    0.15
   6  -9  -1   15.64    0.49
   6  -9  -1   15.04    0.50
   6  -9  -1   16.11    0.45
  -6   9   1   15.80    0.44
  -6   9   1   15.89    0.51
   5  -9  -1   19.75    0.52
   5  -9  -1   19.30    0.55
   5  -9  -1   18.85    0.57
  -5   9   1   19.38    0.49
  -5   9   1   18.02    0.56
   4  -9  -1    0.32    0.08
   4  -9  -1    0.33    0.08
   4  -9  -1    0.37    0.10
  -4   9   1    0.46    0.10
  -4   9   1    0.33    0.06
  -4   9   1    0.34    0.08
   3  -9  -1   46.81    1.11
   3  -9  -1   46.09    1.11
   3  -9  -1   48.81    1.17
  -3   9   1   46.83    1.01
  -3   9   1   48.48    1.14
  -3   9   1   48.29    1.16
   2  -9  -1   36.51    0.90
   2  -9  -1   36.23    0.91
   2  -9  -1   37.00    0.95
  -2   9   1   37.97    0.92
  -2   9   1   35.61    0.94
  -2   9   1   37.20    0.78
   1  -9  -1    5.21    0.24
   1  -9  -1    5.36    0.26
  -1   9   1    5.30    0.27
  -1   9   1    5.20    0.24
  -1   9   1    5.42    0.14
   0  -9  -1    8.35    0.32
   0   9   1    8.47    0.32
   0   9   1    8.26    0.36
  -1  -9  -1    0.73    0.11
  -1  -9  -1    0.63    0.12
   1   9   1    0.80    0.11
   1   9   1    0.71    0.13
  -2  -9  -1    0.20    0.09
  -2  -9  -1    0.21    0.08
   2   9   1    0.23    0.09
  -3  -9  -1   13.88    0.49
  -3  -9  -1   13.89    0.51
   3   9   1   13.64    0.52
  -4  -9  -1    0.11    0.09
  -4  -9  -1    0.19    0.10
   4   9   1    0.14    0.09
  10 -10  -1   16.33    0.58
  10 -10  -1   18.02    0.60
 -10  10   1   16.39    0.58
 -10  10   1   16.14    0.53
   9 -10  -1   36.92    1.00
   9 -10  -1   36.68    1.00
  -9  10   1   36.97    1.00
  -9  10   1   37.57    0.94
   8 -10  -1    1.45    0.17
   8 -10  -1    1.78    0.20
  -8  10   1    1.75    0.14
  -8  10   1    1.63    0.19
   7 -10  -1    5.16    0.28
   7 -10  -1    5.78    0.29
  -7  10   1    5.84    0.24
  -7  10   1    5.82    0.29
   6 -10  -1   42.44    1.06
   6 -10  -1   41.75    1.05
   6 -10  -1   41.61    1.06
  -6  10   1   41.36    1.07
  -6  10   1   41.82    0.96
   5 -10  -1    5.10    0.27
   5 -10  -1    4.98    0.23
   5 -10  -1    5.10    0.25
  -5  10   1    4.74    0.18
  -5  10   1    4.86    0.26
   4 -10  -1    7.12    0.29
   4 -10  -1    6.93    0.30
   4 -10  -1    7.58    0.33
  -4  10   1    7.04    0.32
  -4  10   1    6.80    0.21
  -4  10   1    6.62    0.31
   3 -10  -1    7.27    0.31
   3 -10  -1    6.93    0.30
   3 -10  -1    7.12    0.33
  -3  10   1    7.31    0.33
  -3  10   1    7.00    0.19
  -3  10   1    6.88    0.31
   2 -10  -1   77.19    1.74
   2 -10  -1   77.48    1.75
   2 -10  -1   77.60    1.79
  -2  10   1   77.05    1.75
  -2  10   1   78.18    1.79
   1 -10  -1    4.98    0.27
   1 -10  -1    5.31    0.26
  -1  10   1    5.15    0.25
  -1  10   1    5.45    0.29
   0 -10  -1   20.70    0.64
   0 -10  -1   20.34    0.61
   0  10   1   20.21    0.59
   0  10   1   20.26    0.65
  -1 -10  -1   59.12    1.41
  -1 -10  -1   60.43    1.45
   1  10   1   57.35    1.45
  -2 -10  -1   21.59    0.66
  -2 -10  -1   21.15    0.68
   2  10   1   21.42    0.70
  -3 -10  -1    6.92    0.36
  -3 -10  -1    6.44    0.33
   3  10   1    7.13    0.38
   9 -11  -1    2.80    0.23
   9 -11  -1    2.96    0.23
  -9  11   1    2.71    0.18
  -9  11   1    2.88    0.23
   8 -11  -1    0.58    0.14
   8 -11  -1    0.23    0.10
  -8  11   1    0.16    0.09
  -8  11   1    0.19    0.07
   7 -11  -1    1.05    0.16
   7 -11  -1    1.19    0.16
  -7  11   1    1.24    0.11
  -7  11   1    0.70    0.13
   6 -11  -1    6.17    0.31
   6 -11  -1    5.75    0.29
  -6  11   1    5.85    0.21
  -6  11   1    6.01    0.31
   5 -11  -1    5.58    0.28
   5 -11  -1    5.20    0.26
   5 -11  -1    5.46    0.29
  -5  11   1    5.61    0.18
  -5  11   1    5.35    0.29
   4 -11  -1   21.95    0.65
   4 -11  -1   22.81    0.69
   4 -11  -1   21.77    0.65
  -4  11   1   22.27    0.67
  -4  11   1   22.90    0.69
   3 -11  -1   16.11    0.55
   3 -11  -1   16.04    0.52
   3 -11  -1   16.02    0.52
  -3  11   1   15.52    0.55
  -3  11   1   15.42    0.52
   2 -11  -1    2.98    0.23
   2 -11  -1    2.94    0.22
   2 -11  -1    2.79    0.20
  -2  11   1    2.86    0.21
  -2  11   1    3.13    0.23
   1 -11  -1   35.06    0.92
   1 -11  -1   34.92    0.97
   1 -11  -1   34.83    0.94
  -1  11   1   33.50    0.90
  -1  11   1   34.31    0.96
   0 -11  -1   21.18    0.64
   0 -11  -1   19.87    0.66
   0  11   1   20.81    0.68
  -1 -11  -1    1.81    0.21
  -1 -11  -1    1.80    0.18
   1  11   1    1.77    0.22
   8 -12  -1    1.70    0.21
   8 -12  -1    1.52    0.20
  -8  12   1    1.36    0.19
  -8  12   1    1.52    0.12
   7 -12  -1   13.69    0.52
   7 -12  -1   13.93    0.51
  -7  12   1   13.67    0.37
  -7  12   1   13.18    0.52
   6 -12  -1    2.59    0.22
   6 -12  -1    2.64    0.21
  -6  12   1    2.64    0.22
  -6  12   1    2.83    0.11
   5 -12  -1    1.12    0.16
   5 -12  -1    1.26    0.16
   5 -12  -1    1.22    0.16
  -5  12   1    1.14    0.17
   4 -12  -1    2.24    0.19
   4 -12  -1    2.39    0.22
   4 -12  -1    2.53    0.20
  -4  12   1    2.44    0.21
  -4  12   1    2.10    0.23
   3 -12  -1    5.37    0.31
   3 -12  -1    5.79    0.30
   3 -12  -1    5.59    0.29
  -3  12   1    5.53    0.30
  -3  12   1    5.64    0.31
   2 -12  -1    1.03    0.17
   2 -12  -1    0.74    0.14
   2 -12  -1    0.76    0.13
  -2  12   1    0.78    0.14
  -2  12   1    0.82    0.16
   1 -12  -1    0.19    0.10
   1 -12  -1    0.15    0.09
   1 -12  -1    0.08    0.08
  -1  12   1    0.17    0.09
  -1  12   1    0.10    0.09
   0  13  -2    7.94    0.36
   0  13  -2    8.22    0.38
   0  13  -2    7.78    0.29
   0 -13   2    7.59    0.38
   0 -13   2    7.64    0.38
   0 -13   2    7.78    0.38
  -1  13  -2    3.92    0.20
  -1  13  -2    4.42    0.27
  -1  13  -2    4.53    0.27
   1 -13   2    3.84    0.27
   1 -13   2    4.12    0.27
   1 -13   2    3.62    0.26
  -2  13  -2   22.85    0.71
  -2  13  -2   23.14    0.71
  -2  13  -2   22.74    0.63
   2 -13   2   23.50    0.72
   2 -13   2   23.63    0.73
   2 -13   2   23.44    0.72
  -3  13  -2    3.87    0.25
  -3  13  -2    4.23    0.22
  -3  13  -2    4.49    0.28
   3 -13   2    4.33    0.26
   3 -13   2    4.17    0.26
   3 -13   2    4.11    0.27
  -4  13  -2    4.43    0.28
  -4  13  -2    4.79    0.24
   4 -13   2    5.15    0.29
   4 -13   2    4.38    0.27
   4 -13   2    4.45    0.26
  -5  13  -2    0.73    0.14
  -5  13  -2    1.02    0.14
   5 -13   2    0.99    0.15
   5 -13   2    0.89    0.16
   5 -13   2    0.91    0.15
  -6  13  -2    0.98    0.16
  -6  13  -2    1.01    0.14
   6 -13   2    1.31    0.16
   6 -13   2    1.11    0.16
   6 -13   2    1.09    0.16
  -7  13  -2    0.07    0.09
  -7  13  -2    0.05    0.07
   7 -13   2    0.02    0.08
   7 -13   2    0.17    0.10
   2  12  -2    2.30    0.16
   2  12  -2    1.78    0.21
  -2 -12   2    1.89    0.22
  -2 -12   2    2.19    0.21
   1  12  -2    1.11    0.17
   1  12  -2    1.17    0.15
   1  12  -2    0.90    0.12
  -1 -12   2    1.02    0.16
  -1 -12   2    0.96    0.15
   0  12  -2    2.35    0.20
   0  12  -2    2.14    0.16
   0  12  -2    2.15    0.18
   0 -12   2    2.46    0.21
   0 -12   2    2.13    0.20
  -1  12  -2    0.17    0.09
  -1  12  -2    0.12    0.06
  -1  12  -2    0.39    0.10
   1 -12   2    0.15    0.09
   1 -12   2    0.10    0.09
   1 -12   2    0.23    0.09
  -2  12  -2   16.01    0.54
  -2  12  -2   16.01    0.53
  -2  12  -2   15.90    0.48
   2 -12   2   15.63    0.54
   2 -12   2   16.06    0.54
   2 -12   2   15.83    0.53
  -3  12  -2   14.04    0.49
  -3  12  -2   13.60    0.45
  -3  12  -2   14.57    0.51
   3 -12   2   14.17    0.50
   3 -12   2   14.35    0.49
   3 -12   2   15.23    0.50
  -4  12  -2    0.24    0.09
  -4  12  -2    0.38    0.09
   4 -12   2    0.42    0.11
   4 -12   2    0.37    0.10
   4 -12   2    0.19    0.08
  -5  12  -2   45.94    1.17
  -5  12  -2   46.19    1.11
   5 -12   2   43.72    1.12
   5 -12   2   44.37    1.11
   5 -12   2   46.39    1.16
  -6  12  -2    9.73    0.38
  -6  12  -2    9.79    0.41
   6 -12   2   10.06    0.41
   6 -12   2    9.59    0.37
   6 -12   2   10.07    0.39
  -7  12  -2    0.08    0.06
  -7  12  -2    0.14    0.09
   7 -12   2    0.04    0.07
   7 -12   2    0.05    0.08
  -8  12  -2    0.46    0.12
  -8  12  -2    0.58    0.12
   8 -12   2    0.55    0.12
  -9  12  -2    0.94    0.15
  -9  12  -2    0.66    0.14
   9 -12   2    0.82    0.15
   4  11  -2    4.27    0.23
   4  11  -2    4.48    0.29
  -4 -11   2    4.04    0.28
  -4 -11   2    4.66    0.30
   3  11  -2    1.62    0.14
   3  11  -2    1.32    0.18
  -3 -11   2    1.31    0.18
  -3 -11   2    1.58    0.19
   2  11  -2    0.05    0.06
   2  11  -2    0.11    0.07
   2  11  -2    0.10    0.08
  -2 -11   2    0.08    0.08
  -2 -11   2    0.02    0.07
   1  11  -2   12.61    0.47
   1  11  -2   11.97    0.43
   1  11  -2   12.64    0.41
  -1 -11   2   13.56    0.48
  -1 -11   2   13.33    0.48
   0  11  -2   40.63    1.03
   0  11  -2   42.34    1.05
   0  11  -2   40.95    0.98
   0 -11   2   39.69    1.04
   0 -11   2   40.79    1.05
  -1  11  -2   35.70    0.89
  -1  11  -2   36.76    0.94
  -1  11  -2   35.98    0.93
   1 -11   2   36.00    0.94
   1 -11   2   35.69    0.94
   1 -11   2   37.31    0.95
  -2  11  -2    3.00    0.20
  -2  11  -2    2.53    0.16
  -2  11  -2    2.50    0.18
   2 -11   2    2.30    0.19
   2 -11   2    2.58    0.18
   2 -11   2    2.67    0.19
  -3  11  -2   43.56    1.08
  -3  11  -2   43.79    1.10
  -3  11  -2   44.29    1.06
   3 -11   2   43.70    1.09
   3 -11   2   43.70    1.07
   3 -11   2   44.98    1.09
  -4  11  -2   58.42    1.35
  -4  11  -2   58.10    1.39
   4 -11   2   58.93    1.37
   4 -11   2   58.61    1.36
   4 -11   2   58.01    1.39
  -5  11  -2    3.50    0.21
  -5  11  -2    3.11    0.21
   5 -11   2    3.12    0.20
   5 -11   2    3.14    0.20
   5 -11   2    2.85    0.21
  -6  11  -2   62.15    1.52
  -6  11  -2   63.67    1.50
   6 -11   2   66.48    1.50
   6 -11   2   63.53    1.46
   6 -11   2   66.16    1.53
  -7  11  -2   21.19    0.64
  -7  11  -2   20.94    0.65
   7 -11   2   21.89    0.67
   7 -11   2   20.36    0.62
   7 -11   2   21.28    0.59
  -8  11  -2    2.71    0.21
  -8  11  -2    2.69    0.21
   8 -11   2    2.18    0.19
  -9  11  -2   18.44    0.61
  -9  11  -2   18.42    0.61
   9 -11   2   19.14    0.60
 -10  11  -2    0.29    0.11
 -10  11  -2    0.02    0.08
  10 -11   2    0.20    0.10
   5  10  -2    4.17    0.28
   5  10  -2    3.98    0.23
  -5 -10   2    4.21    0.28
  -5 -10   2    4.37    0.28
   4  10  -2    2.04    0.16
   4  10  -2    2.21    0.21
  -4 -10   2    2.03    0.22
  -4 -10   2    1.57    0.19
   3  10  -2    3.55    0.20
   3  10  -2    3.65    0.24
  -3 -10   2    3.55    0.24
  -3 -10   2    3.17    0.22
   2  10  -2    5.25    0.24
   2  10  -2    5.16    0.24
   2  10  -2    4.24    0.25
  -2 -10   2    4.70    0.26
  -2 -10   2    4.87    0.26
   1  10  -2    2.22    0.16
   1  10  -2    2.17    0.18
   1  10  -2    2.29    0.16
  -1 -10   2    2.09    0.17
  -1 -10   2    2.44    0.18
   0  10  -2    2.44    0.17
   0  10  -2    2.64    0.16
   0  10  -2    2.38    0.18
   0 -10   2    2.54    0.18
   0 -10   2    2.52    0.18
  -1  10  -2   -0.02    0.04
  -1  10  -2    0.00    0.05
  -1  10  -2   -0.01    0.05
   1 -10   2   -0.01    0.06
   1 -10   2    0.09    0.06
  -2  10  -2    4.65    0.22
  -2  10  -2    4.20    0.22
  -2  10  -2    4.17    0.22
   2 -10   2    4.48    0.23
   2 -10   2    4.33    0.22
   2 -10   2    4.37    0.23
  -3  10  -2    1.17    0.12
  -3  10  -2    1.47    0.16
  -3  10  -2    1.19    0.13
   3 -10   2    1.15    0.13
   3 -10   2    0.93    0.12
   3 -10   2    1.01    0.13
  -4  10  -2   91.88    2.06
  -4  10  -2   93.49    2.03
   4 -10   2   93.47    2.02
   4 -10   2   92.17    2.03
   4 -10   2   95.71    2.06
  -5  10  -2   36.74    0.92
  -5  10  -2   36.55    0.94
   5 -10   2   35.19    0.90
   5 -10   2   37.17    0.93
   5 -10   2   36.24    0.89
  -6  10  -2    9.79    0.37
  -6  10  -2   10.09    0.39
   6 -10   2    9.99    0.34
   6 -10   2   10.37    0.39
   6 -10   2   10.00    0.36
  -7  10  -2   32.82    0.88
  -7  10  -2   33.61    0.88
   7 -10   2   34.20    0.90
   7 -10   2   33.70    0.86
   7 -10   2   32.11    0.82
  -8  10  -2   12.93    0.47
  -8  10  -2   12.57    0.45
   8 -10   2   13.45    0.46
  -9  10  -2    0.04    0.07
  -9  10  -2    0.02    0.07
   9 -10   2    0.05    0.07
 -10  10  -2   19.21    0.64
 -10  10  -2   19.07    0.60
  10 -10   2   18.36    0.60
   6   9  -2    0.18    0.10
   6   9  -2    0.16    0.08
  -6  -9   2    0.04    0.09
  -6  -9   2    0.19    0.10
   5   9  -2    6.78    0.35
   5   9  -2    6.49    0.30
  -5  -9   2    6.67    0.33
  -5  -9   2    6.60    0.34
   4   9  -2    0.52    0.12
   4   9  -2    0.37    0.09
  -4  -9   2    0.43    0.11
  -4  -9   2    0.60    0.12
   3   9  -2    0.09    0.06
   3   9  -2    0.22    0.08
   3   9  -2    0.11    0.06
  -3  -9   2    0.36    0.10
  -3  -9   2    0.10    0.07
   2   9  -2   22.69    0.61
   2   9  -2   23.70    0.66
   2   9  -2   22.55    0.62
  -2  -9   2   22.21    0.66
  -2  -9   2   22.96    0.65
   1   9  -2   23.71    0.63
   1   9  -2   24.11    0.66
   1   9  -2   24.26    0.64
  -1  -9   2   23.24    0.66
  -1  -9   2   23.69    0.66
   0   9  -2    3.35    0.19
   0   9  -2    3.56    0.20
   0   9  -2    3.36    0.18
   0  -9   2    3.17    0.19
   0  -9   2    3.12    0.19
  -1   9  -2   82.70    1.77
  -1   9  -2   81.09    1.78
  -1   9  -2   81.27    1.79
   1  -9   2   80.86    1.79
   1  -9   2   81.88    1.79
  -2   9  -2   17.38    0.51
  -2   9  -2   17.06    0.49
  -2   9  -2   17.44    0.49
   2  -9   2   18.08    0.51
   2  -9   2   16.92    0.49
   2  -9   2   17.05    0.50
  -3   9  -2    0.05    0.04
  -3   9  -2    0.04    0.04
  -3   9  -2   -0.03    0.04
   3  -9   2    0.00    0.05
   3  -9   2    0.02    0.04
   3  -9   2    0.04    0.05
  -4   9  -2   41.66    1.03
  -4   9  -2   43.76    1.03
   4  -9   2   43.15    1.01
   4  -9   2   43.30    1.03
   4  -9   2   42.73    1.00
  -5   9  -2   14.39    0.45
  -5   9  -2   14.02    0.44
   5  -9   2   13.21    0.40
   5  -9   2   13.34    0.42
   5  -9   2   14.01    0.45
  -6   9  -2   11.32    0.41
  -6   9  -2   12.05    0.41
   6  -9   2   12.04    0.39
   6  -9   2   11.80    0.41
   6  -9   2   12.28    0.37
  -7   9  -2    7.75    0.32
  -7   9  -2    7.30    0.32
   7  -9   2    7.73    0.31
   7  -9   2    7.35    0.32
   7  -9   2    8.17    0.28
  -8   9  -2   20.55    0.63
  -8   9  -2   20.24    0.60
   8  -9   2   20.67    0.60
   8  -9   2   21.66    0.73
  -9   9  -2   26.25    0.78
  -9   9  -2   26.50    0.73
   9  -9   2   27.31    0.75
 -10   9  -2    6.13    0.29
 -10   9  -2    6.68    0.35
  10  -9   2    6.94    0.33
 -11   9  -2    2.53    0.23
  11  -9   2    2.68    0.22
   7   8  -2   20.65    0.63
   7   8  -2   19.96    0.68
  -7  -8   2   20.66    0.66
  -7  -8   2   19.30    0.68
   6   8  -2   17.20    0.60
   6   8  -2   17.20    0.55
  -6  -8   2   18.37    0.61
  -6  -8   2   17.49    0.58
   5   8  -2   22.85    0.71
   5   8  -2   24.30    0.68
  -5  -8   2   23.92    0.70
  -5  -8   2   25.79    0.73
   4   8  -2    0.12    0.06
   4   8  -2    0.10    0.07
  -4  -8   2    0.13    0.07
  -4  -8   2    0.29    0.09
   3   8  -2    4.12    0.19
   3   8  -2    4.12    0.21
   3   8  -2    4.11    0.22
  -3  -8   2    3.66    0.21
  -3  -8   2    3.80    0.21
   2   8  -2  123.54    2.66
   2   8  -2  123.28    2.61
   2   8  -2  128.91    2.65
  -2  -8   2  124.02    2.66
  -2  -8   2  125.92    2.67
   1   8  -2    0.24    0.07
   1   8  -2    0.43    0.08
   1   8  -2    0.44    0.08
  -1  -8   2    0.24    0.07
  -1  -8   2    0.35    0.08
   0   8  -2   39.94    0.94
   0   8  -2   41.69    0.95
   0   8  -2   38.67    0.93
   0  -8   2   39.21    0.94
   0  -8   2   39.28    0.95
  -1   8  -2    2.87    0.16
  -1   8  -2    2.91    0.16
  -1   8  -2    2.72    0.15
   1  -8   2    2.38    0.15
   1  -8   2    2.86    0.16
   1  -8   2    2.87    0.16
  -2   8  -2   47.99    1.09
  -2   8  -2   47.54    1.07
  -2   8  -2   47.60    1.10
   2  -8   2   46.35    1.09
   2  -8   2   48.98    1.08
   2  -8   2   46.94    1.09
   2  -8   2   46.26    1.08
  -3   8  -2   51.71    1.15
  -3   8  -2   47.56    1.13
   3  -8   2   50.48    1.14
   3  -8   2   49.11    1.12
   3  -8   2   48.35    1.14
   3  -8   2   51.42    1.12
  -4   8  -2   18.65    0.53
  -4   8  -2   19.28    0.54
   4  -8   2   19.31    0.51
   4  -8   2   19.64    0.54
   4  -8   2   19.41    0.51
   4  -8   2   18.81    0.54
  -5   8  -2  172.47    3.59
  -5   8  -2  176.22    3.60
   5  -8   2  168.22    3.61
   5  -8   2  174.82    3.57
   5  -8   2  183.07    3.56
   5  -8   2  166.82    3.59
  -6   8  -2    0.39    0.09
  -6   8  -2    0.41    0.09
   6  -8   2    0.48    0.08
   6  -8   2    0.40    0.09
   6  -8   2    0.48    0.09
   6  -8   2    0.46    0.08
  -7   8  -2    5.65    0.25
  -7   8  -2    5.63    0.27
   7  -8   2    5.45    0.24
   7  -8   2    5.64    0.27
   7  -8   2    5.30    0.22
   7  -8   2    5.40    0.26
  -8   8  -2    0.39    0.09
  -8   8  -2    0.43    0.10
   8  -8   2    0.40    0.09
   8  -8   2    0.28    0.10
   8  -8   2    0.42    0.08
  -9   8  -2    5.35    0.25
  -9   8  -2    5.14    0.28
   9  -8   2    5.03    0.26
 -10   8  -2    8.34    0.39
  10  -8   2    8.69    0.37
 -11   8  -2   49.67    1.31
  11  -8   2   50.39    1.27
   8   7  -2   50.81    1.26
   8   7  -2   50.40    1.32
  -8  -7   2   49.56    1.26
   7   7  -2    2.54    0.20
   7   7  -2    2.91    0.23
  -7  -7   2    2.64    0.22
  -7  -7   2    2.28    0.20
   6   7  -2    4.63    0.26
   6   7  -2    4.99    0.26
  -6  -7   2    4.82    0.26
  -6  -7   2    4.56    0.27
   5   7  -2    0.01    0.05
   5   7  -2    0.05    0.07
  -5  -7   2    0.01    0.06
  -5  -7   2    0.00    0.05
   4   7  -2    0.76    0.11
   4   7  -2    0.86    0.10
   4   7  -2    0.87    0.13
  -4  -7   2    0.87    0.12
  -4  -7   2    1.05    0.14
   3   7  -2    2.77    0.17
   3   7  -2    2.75    0.17
   3   7  -2    2.98    0.15
  -3  -7   2    2.75    0.17
  -3  -7   2    2.88    0.18
   2   7  -2    0.22    0.05
   2   7  -2    0.12    0.05
   2   7  -2    0.06    0.04
  -2  -7   2    0.19    0.06
  -2  -7   2    0.13    0.06
  -2  -7   2    0.07    0.05
   1   7  -2  128.27    2.66
   1   7  -2  131.69    2.69
   1   7  -2  132.20    2.69
  -1  -7   2  116.44    2.68
  -1  -7   2  131.44    2.69
  -1  -7   2  131.57    2.69
   0   7  -2  269.21    5.75
   0   7  -2  292.82    5.75
   0   7  -2  287.95    5.75
   0  -7   2  298.47    5.77
   0  -7   2  287.16    5.76
   0  -7   2  279.84    5.76
  -1   7  -2   22.32    0.57
  -1   7  -2   23.07    0.58
  -1   7  -2   22.36    0.57
   1  -7   2   23.00    0.58
   1  -7   2   22.43    0.58
   1  -7   2   22.36    0.57
  -2   7  -2  190.82    3.93
  -2   7  -2  193.91    3.91
  -2   7  -2  191.00    3.93
  -2   7  -2  195.96    3.92
   2  -7   2  193.48    3.91
   2  -7   2  191.97    3.91
   2  -7   2  191.26    3.93
   2  -7   2  193.62    3.93
  -3   7  -2   51.37    1.16
  -3   7  -2   52.02    1.15
  -3   7  -2   52.04    1.16
   3  -7   2   51.23    1.13
   3  -7   2   50.63    1.15
   3  -7   2   50.67    1.16
   3  -7   2   51.51    1.13
  -4   7  -2   10.97    0.35
  -4   7  -2   10.52    0.35
  -4   7  -2   11.44    0.35
   4  -7   2   10.76    0.32
   4  -7   2   11.06    0.36
   4  -7   2   10.84    0.33
   4  -7   2   10.80    0.34
  -5   7  -2   18.26    0.53
  -5   7  -2   18.37    0.51
   5  -7   2   20.88    0.55
   5  -7   2   18.88    0.49
   5  -7   2   19.15    0.50
   5  -7   2   18.60    0.52
  -6   7  -2   13.45    0.41
  -6   7  -2   13.22    0.43
   6  -7   2   12.73    0.41
   6  -7   2   13.30    0.40
   6  -7   2   13.43    0.38
   6  -7   2   13.50    0.43
  -7   7  -2   23.72    0.63
  -7   7  -2   24.72    0.69
   7  -7   2   25.45    0.69
   7  -7   2   24.43    0.65
   7  -7   2   24.35    0.61
  -8   7  -2    1.13    0.15
  -8   7  -2    0.86    0.11
   8  -7   2    0.86    0.12
   8  -7   2    0.73    0.13
   8  -7   2    1.19    0.12
  -9   7  -2   61.16    1.43
  -9   7  -2   59.18    1.33
   9  -7   2   59.94    1.38
   9  -7   2   54.40    1.41
 -10   7  -2   12.31    0.47
  10  -7   2   11.31    0.43
  10  -7   2   11.66    0.47
 -11   7  -2   12.12    0.50
  11  -7   2   11.42    0.46
  11  -7   2   12.25    0.50
   9   6  -2    0.00    0.08
   9   6  -2    0.03    0.09
  -9  -6   2    0.04    0.09
   8   6  -2    4.31    0.26
   8   6  -2    4.29    0.28
  -8  -6   2    4.35    0.25
  -8  -6   2    4.45    0.28
   7   6  -2    0.93    0.14
   7   6  -2    0.75    0.13
  -7  -6   2    0.62    0.13
  -7  -6   2    0.68    0.12
   6   6  -2    5.79    0.28
   6   6  -2    6.16    0.29
  -6  -6   2    5.73    0.27
  -6  -6   2    6.27    0.30
   5   6  -2   66.46    1.50
   5   6  -2   66.25    1.52
  -5  -6   2   65.66    1.49
  -5  -6   2   66.51    1.52
   4   6  -2    2.93    0.14
   4   6  -2    2.93    0.17
   4   6  -2    2.96    0.17
  -4  -6   2    2.77    0.20
  -4  -6   2    2.85    0.18
  -4  -6   2    2.95    0.17
   3   6  -2    3.54    0.15
   3   6  -2    3.41    0.18
   3   6  -2    3.17    0.17
  -3  -6   2    3.32    0.18
  -3  -6   2    3.65    0.19
  -3  -6   2    3.74    0.19
   2   6  -2   56.32    1.20
   2   6  -2   53.45    1.21
   2   6  -2   54.86    1.21
   2   6  -2   54.32    1.18
  -2  -6   2   50.72    1.20
  -2  -6   2   53.57    1.20
  -2  -6   2   54.85    1.22
   1   6  -2   64.37    1.34
   1   6  -2   61.90    1.34
   1   6  -2   61.22    1.34
   1   6  -2   60.03    1.33
   1   6  -2   62.15    1.35
  -1  -6   2   61.47    1.35
  -1  -6   2   63.41    1.36
  -1  -6   2   59.36    1.34
   0   6  -2    0.58    0.07
   0   6  -2    0.54    0.07
   0   6  -2    0.48    0.07
   0   6  -2    0.68    0.10
   0   6  -2    0.52    0.07
   0  -6   2    0.54    0.07
   0  -6   2    0.44    0.06
   0  -6   2    0.52    0.07
  -1   6  -2    9.23    0.28
  -1   6  -2    9.03    0.28
  -1   6  -2    9.26    0.27
  -1   6  -2    9.07    0.28
   1  -6   2    9.10    0.28
   1  -6   2    8.93    0.28
   1  -6   2    8.96    0.28
  -2   6  -2    2.58    0.13
  -2   6  -2    2.41    0.11
  -2   6  -2    2.52    0.13
  -2   6  -2    2.71    0.13
   2  -6   2    2.49    0.13
   2  -6   2    2.28    0.13
   2  -6   2    2.30    0.12
   2  -6   2    2.49    0.12
  -3   6  -2   57.72    1.22
  -3   6  -2   55.37    1.21
  -3   6  -2   55.91    1.22
   3  -6   2   55.68    1.18
   3  -6   2   53.33    1.20
   3  -6   2   54.37    1.18
   3  -6   2   53.44    1.21
  -4   6  -2   31.79    0.80
  -4   6  -2   34.38    0.80
  -4   6  -2   35.17    0.82
   4  -6   2   34.94    0.82
   4  -6   2   33.46    0.77
   4  -6   2   35.72    0.81
   4  -6   2   33.92    0.78
  -5   6  -2  138.69    2.92
  -5   6  -2  141.35    2.96
  -5   6  -2  144.37    2.95
   5  -6   2  139.20    2.91
   5  -6   2  141.69    2.94
   5  -6   2  142.28    2.95
   5  -6   2  145.16    2.90
  -6   6  -2   14.53    0.45
  -6   6  -2   14.28    0.44
  -6   6  -2   13.91    0.40
   6  -6   2   14.73    0.39
   6  -6   2   13.94    0.41
   6  -6   2   14.45    0.44
  -7   6  -2    1.81    0.12
  -7   6  -2    1.89    0.15
   7  -6   2    1.82    0.14
   7  -6   2    1.88    0.15
   7  -6   2    1.82    0.12
   7  -6   2    1.88    0.14
  -8   6  -2   44.58    1.13
  -8   6  -2   48.07    1.06
   8  -6   2   47.21    1.14
   8  -6   2   46.79    1.10
   8  -6   2   44.62    1.05
  -9   6  -2    4.04    0.25
   9  -6   2    3.76    0.24
   9  -6   2    3.60    0.21
 -10   6  -2    6.26    0.33
  10  -6   2    6.62    0.33
  10  -6   2    6.32    0.31
  11  -6   2    0.40    0.12
  11  -6   2    0.37    0.11
  10   5  -2    8.15    0.39
  10   5  -2    7.69    0.40
   9   5  -2    9.38    0.40
   9   5  -2    8.72    0.41
  -9  -5   2    9.02    0.37
   8   5  -2   19.69    0.62
   8   5  -2   19.30    0.63
  -8  -5   2   20.52    0.60
  -8  -5   2   20.25    0.65
   7   5  -2   19.54    0.61
   7   5  -2   20.48    0.63
  -7  -5   2   21.62    0.64
  -7  -5   2   20.87    0.59
   6   5  -2    5.48    0.26
   6   5  -2    5.35    0.26
  -6  -5   2    5.25    0.26
  -6  -5   2    5.50    0.24
   5   5  -2   87.24    1.83
   5   5  -2   89.83    1.93
   5   5  -2   87.77    1.93
  -5  -5   2   88.57    1.90
  -5  -5   2   89.47    1.94
  -5  -5   2   87.05    1.94
   4   5  -2   84.78    1.91
   4   5  -2   90.54    1.85
   4   5  -2   91.86    1.92
  -4  -5   2   90.97    1.92
  -4  -5   2   88.91    1.90
  -4  -5   2   86.42    1.92
   3   5  -2    9.33    0.30
   3   5  -2    9.11    0.29
   3   5  -2    9.16    0.30
   3   5  -2    8.86    0.26
  -3  -5   2    8.88    0.29
  -3  -5   2    9.16    0.30
   2   5  -2   48.78    1.04
   2   5  -2   48.71    1.06
   2   5  -2   48.71    1.07
   2   5  -2   48.21    1.07
  -2  -5   2   47.09    1.07
  -2  -5   2   47.18    1.07
   1   5  -2   42.50    0.94
   1   5  -2   42.05    0.92
   1   5  -2   41.87    0.93
   1   5  -2   41.70    0.93
  -1  -5   2   42.54    0.93
  -1  -5   2   42.00    0.94
  -1  -5   2   40.53    0.93
   0   5  -2   91.30    1.89
   0   5  -2   93.03    1.91
   0   5  -2   90.15    1.90
   0   5  -2   92.73    1.92
   0  -5   2   94.49    1.91
   0  -5   2   89.02    1.91
   0  -5   2   92.24    1.91
  -1   5  -2  100.54    2.04
  -1   5  -2   97.56    2.07
  -1   5  -2  100.24    2.08
  -1   5  -2   97.08    2.07
   1  -5   2  104.18    2.08
   1  -5   2   98.65    2.06
   1  -5   2  103.14    2.07
   1  -5   2  100.90    2.05
  -2   5  -2  352.23    7.23
  -2   5  -2  343.11    7.21
   2  -5   2  373.00    7.24
   2  -5   2  338.51    7.14
   2  -5   2  368.74    7.36
   2  -5   2  361.85    7.31
  -3   5  -2    6.20    0.21
  -3   5  -2    6.50    0.22
  -3   5  -2    6.61    0.22
   3  -5   2    6.18    0.20
   3  -5   2    6.11    0.19
   3  -5   2    6.49    0.22
   3  -5   2    6.06    0.22
  -4   5  -2    1.97    0.12
  -4   5  -2    1.97    0.11
  -4   5  -2    1.93    0.12
   4  -5   2    1.98    0.10
   4  -5   2    1.83    0.12
   4  -5   2    2.12    0.12
   4  -5   2    1.91    0.10
  -5   5  -2    0.45    0.08
  -5   5  -2    0.32    0.07
   5  -5   2    0.41    0.07
   5  -5   2    0.25    0.06
   5  -5   2    0.37    0.06
  -6   5  -2    5.90    0.25
  -6   5  -2    6.37    0.22
  -6   5  -2    6.77    0.26
   6  -5   2    6.36    0.22
   6  -5   2    6.53    0.25
   6  -5   2    6.24    0.24
  -7   5  -2    4.90    0.24
  -7   5  -2    5.55    0.25
  -7   5  -2    5.18    0.19
   7  -5   2    5.19    0.22
   7  -5   2    4.85    0.20
   7  -5   2    4.81    0.23
   7  -5   2    4.98    0.23
  -8   5  -2    0.34    0.08
  -8   5  -2    0.51    0.07
   8  -5   2    0.31    0.09
   8  -5   2    0.31    0.07
   8  -5   2    0.34    0.09
  -9   5  -2   34.78    0.95
   9  -5   2   36.54    0.95
   9  -5   2   36.10    0.86
   9  -5   2   35.41    0.92
  10  -5   2   14.68    0.52
  10  -5   2   13.67    0.49
  11  -5   2    0.09    0.09
  11  -5   2    0.29    0.11
  10   4  -2    0.37    0.12
  10   4  -2    0.18    0.10
   9   4  -2    0.39    0.11
   9   4  -2    0.28    0.10
  -9  -4   2    0.34    0.09
   8   4  -2    8.78    0.37
   8   4  -2    8.64    0.37
  -8  -4   2    8.88    0.38
  -8  -4   2    9.30    0.34
   7   4  -2   31.61    0.85
   7   4  -2   32.88    0.86
  -7  -4   2   33.46    0.87
  -7  -4   2   33.01    0.82
   6   4  -2  136.16    2.86
   6   4  -2  133.97    2.86
  -6  -4   2  138.19    2.88
  -6  -4   2  136.46    2.87
  -6  -4   2  132.46    2.82
   5   4  -2   46.55    1.00
   5   4  -2   46.44    1.08
   5   4  -2   45.76    1.08
  -5  -4   2   44.97    1.05
  -5  -4   2   46.90    1.09
  -5  -4   2   47.69    1.09
   4   4  -2  184.69    3.92
   4   4  -2  190.28    3.91
   4   4  -2  202.75    3.92
   4   4  -2  196.03    3.86
  -4  -4   2  194.67    3.93
  -4  -4   2  189.66    3.90
  -4  -4   2  186.80    3.92
   3   4  -2   16.89    0.41
   3   4  -2   17.19    0.45
   3   4  -2   16.71    0.44
   3   4  -2   16.46    0.44
  -3  -4   2   17.93    0.46
  -3  -4   2   15.85    0.43
  -3  -4   2   16.88    0.45
   2   4  -2    0.02    0.03
   2   4  -2    0.02    0.03
   2   4  -2    0.09    0.03
   2   4  -2    0.20    0.04
  -2  -4   2    0.06    0.03
  -2  -4   2    0.08    0.04
  -2  -4   2    0.22    0.05
   1   4  -2  252.56    5.06
   1   4  -2  237.51    4.93
   1   4  -2  248.62    5.15
   1   4  -2  254.91    5.04
  -1  -4   2  244.61    5.02
  -1  -4   2  247.33    4.94
  -1  -4   2  245.36    4.95
   0   4  -2   35.04    0.76
   0   4  -2   36.17    0.79
   0   4  -2   36.44    0.78
   0   4  -2   36.72    0.78
   0  -4   2   35.09    0.78
   0  -4   2   33.46    0.78
   0  -4   2   36.17    0.78
  -1   4  -2  105.30    2.18
  -1   4  -2  106.65    2.15
  -1   4  -2  107.60    2.19
  -1   4  -2  106.26    2.18
   1  -4   2  106.51    2.15
   1  -4   2  107.54    2.17
   1  -4   2  109.41    2.18
   1  -4   2  106.45    2.18
  -2   4  -2    0.22    0.05
  -2   4  -2    0.29    0.05
  -2   4  -2    0.18    0.04
   2  -4   2    0.24    0.05
   2  -4   2    0.23    0.04
   2  -4   2    0.24    0.05
   2  -4   2    0.22    0.04
  -3   4  -2    1.86    0.11
  -3   4  -2    1.74    0.10
  -3   4  -2    2.03    0.10
   3  -4   2    1.90    0.10
   3  -4   2    1.72    0.09
   3  -4   2    1.86    0.09
   3  -4   2    1.71    0.10
  -4   4  -2    0.54    0.08
  -4   4  -2    0.46    0.07
  -4   4  -2    0.83    0.07
   4  -4   2    0.52    0.07
   4  -4   2    0.49    0.06
   4  -4   2    0.64    0.08
   4  -4   2    0.61    0.06
  -5   4  -2   62.85    1.32
  -5   4  -2   61.41    1.38
  -5   4  -2   63.36    1.38
   5  -4   2   62.54    1.35
   5  -4   2   63.73    1.33
  -6   4  -2    1.53    0.12
  -6   4  -2    1.40    0.12
  -6   4  -2    1.44    0.09
   6  -4   2    1.29    0.09
   6  -4   2    1.42    0.11
   6  -4   2    1.26    0.11
   6  -4   2    1.51    0.11
  -7   4  -2   14.31    0.44
  -7   4  -2   13.57    0.43
  -7   4  -2   13.83    0.36
   7  -4   2   13.93    0.39
   7  -4   2   12.29    0.42
   7  -4   2   13.20    0.41
  -8   4  -2   26.08    0.71
  -8   4  -2   25.31    0.71
   8  -4   2   25.43    0.64
   8  -4   2   25.41    0.68
   8  -4   2   25.19    0.70
  -9   4  -2   17.46    0.57
   9  -4   2   16.61    0.53
   9  -4   2   15.86    0.53
   9  -4   2   16.71    0.48
  10  -4   2   42.00    1.08
  10  -4   2   42.06    1.10
  11  -4   2    1.90    0.22
  11  -4   2    1.86    0.20
  11   3  -2   21.56    0.73
  11   3  -2   22.55    0.73
  10   3  -2    0.22    0.10
  10   3  -2    0.26    0.11
   9   3  -2   49.92    1.24
   9   3  -2   48.09    1.23
   8   3  -2    2.60    0.19
   8   3  -2    2.61    0.19
  -8  -3   2    2.18    0.19
  -8  -3   2    2.58    0.16
   7   3  -2   33.40    0.85
   7   3  -2   33.06    0.85
  -7  -3   2   32.92    0.80
  -7  -3   2   33.31    0.86
  -7  -3   2   32.17    0.86
   6   3  -2    0.69    0.10
   6   3  -2    0.82    0.11
   6   3  -2    0.81    0.07
  -6  -3   2    0.88    0.10
  -6  -3   2    0.64    0.10
   5   3  -2  159.59    3.19
   5   3  -2  157.31    3.26
   5   3  -2  160.97    3.27
   5   3  -2  162.82    3.26
  -5  -3   2  160.61    3.28
  -5  -3   2  156.78    3.23
  -5  -3   2  150.81    3.27
   4   3  -2   22.76    0.56
   4   3  -2   22.26    0.56
   4   3  -2   22.11    0.57
   4   3  -2   23.06    0.52
  -4  -3   2   22.93    0.58
  -4  -3   2   23.61    0.58
  -4  -3   2   23.07    0.55
   3   3  -2  120.60    2.47
   3   3  -2  121.94    2.47
   3   3  -2  123.93    2.48
   3   3  -2  122.88    2.44
  -3  -3   2  120.76    2.48
  -3  -3   2  122.50    2.46
  -3  -3   2  112.06    2.47
   2   3  -2  516.50   10.97
   2   3  -2  546.25   10.96
   2   3  -2  556.27   11.05
   2   3  -2  548.01   11.18
  -2  -3   2  506.65   10.96
  -2  -3   2  562.36   10.96
  -2  -3   2  566.51   11.17
   1   3  -2   36.91    0.80
   1   3  -2   38.71    0.82
   1   3  -2   38.41    0.81
  -1  -3   2   36.22    0.81
  -1  -3   2   38.19    0.81
  -1  -3   2   38.07    0.82
   0   3  -2   37.24    0.86
   0   3  -2   39.64    0.85
   0   3  -2   41.35    0.83
   0   3  -2   40.37    0.85
   0  -3   2   42.26    0.85
   0  -3   2   39.79    0.85
   0  -3   2   40.49    0.85
  -1   3  -2   80.57    1.63
  -1   3  -2   79.27    1.62
  -1   3  -2   80.45    1.61
   1  -3   2   77.75    1.61
   1  -3   2   78.00    1.58
   1  -3   2   75.06    1.61
   1  -3   2   81.31    1.61
  -2   3  -2   28.79    0.64
  -2   3  -2   27.95    0.62
  -2   3  -2   28.67    0.64
   2  -3   2   27.38    0.63
   2  -3   2   29.03    0.61
   2  -3   2   29.98    0.64
   2  -3   2   28.68    0.62
  -3   3  -2    8.71    0.25
  -3   3  -2    8.44    0.22
  -3   3  -2    8.54    0.25
   3  -3   2    8.39    0.23
   3  -3   2    8.71    0.25
   3  -3   2    7.77    0.22
  -4   3  -2   27.53    0.59
  -4   3  -2   26.19    0.64
  -4   3  -2   25.12    0.64
   4  -3   2   25.63    0.63
   4  -3   2   28.63    0.61
   4  -3   2   27.17    0.63
   4  -3   2   27.50    0.62
  -5   3  -2    4.07    0.14
  -5   3  -2    3.75    0.17
  -5   3  -2    3.86    0.18
   5  -3   2    4.06    0.18
   5  -3   2    3.91    0.15
   5  -3   2    4.01    0.17
   5  -3   2    4.14    0.17
  -6   3  -2  110.14    2.25
  -6   3  -2  108.83    2.35
  -6   3  -2  111.95    2.36
   6  -3   2  113.53    2.30
   6  -3   2  113.66    2.35
   6  -3   2  111.77    2.33
   6  -3   2  108.29    2.33
  -7   3  -2    0.29    0.07
  -7   3  -2    0.22    0.07
  -7   3  -2    0.14    0.04
   7  -3   2    0.14    0.06
   7  -3   2    0.22    0.06
   7  -3   2    0.08    0.05
  -8   3  -2   40.21    1.00
  -8   3  -2   40.57    1.01
   8  -3   2   40.20    0.94
   8  -3   2   38.58    0.99
   8  -3   2   40.14    0.98
  -9   3  -2   39.73    1.05
   9  -3   2   40.22    1.03
   9  -3   2   40.38    0.97
   9  -3   2   41.64    1.04
  10  -3   2    4.70    0.27
  10  -3   2    4.33    0.26
  11  -3   2    0.44    0.12
  11  -3   2    0.47    0.13
  11   2  -2    3.03    0.25
  11   2  -2    3.06    0.25
  10   2  -2    3.11    0.24
  10   2  -2    3.51    0.24
   9   2  -2   70.26    1.64
   9   2  -2   69.49    1.63
   8   2  -2    2.45    0.18
  -8  -2   2    2.40    0.14
  -8  -2   2    2.84    0.20
  -8  -2   2    2.35    0.18
   7   2  -2   43.77    1.05
   7   2  -2   43.35    1.04
   7   2  -2   44.14    0.97
  -7  -2   2   42.82    1.05
  -7  -2   2   43.92    0.99
  -7  -2   2   44.04    1.06
   6   2  -2   10.48    0.35
   6   2  -2   10.68    0.28
   6   2  -2   10.84    0.34
   6   2  -2   10.44    0.34
  -6  -2   2   10.77    0.36
  -6  -2   2   10.52    0.35
  -6  -2   2   10.67    0.31
   5   2  -2    1.37    0.08
   5   2  -2    1.30    0.10
   5   2  -2    1.35    0.10
   5   2  -2    1.35    0.11
  -5  -2   2    1.11    0.10
  -5  -2   2    1.47    0.11
  -5  -2   2    1.32    0.09
   4   2  -2    8.85    0.28
   4   2  -2    9.46    0.25
   4   2  -2    9.81    0.28
   4   2  -2    9.48    0.28
  -4  -2   2    9.44    0.26
  -4  -2   2    9.62    0.29
  -4  -2   2    9.39    0.29
   3   2  -2   90.87    1.86
   3   2  -2   89.33    1.87
   3   2  -2   92.90    1.84
  -3  -2   2   90.80    1.84
  -3  -2   2   92.04    1.88
  -3  -2   2   88.18    1.87
   2   2  -2   24.15    0.52
   2   2  -2   24.49    0.53
   2   2  -2   23.52    0.54
   2   2  -2   24.00    0.52
  -2  -2   2   23.70    0.51
  -2  -2   2   21.80    0.53
  -2  -2   2   23.58    0.53
   1   2  -2   33.24    0.69
   1   2  -2   33.12    0.71
   1   2  -2   33.86    0.71
   1   2  -2   34.13    0.70
  -1  -2   2   34.39    0.71
  -1  -2   2   33.23    0.71
  -1  -2   2   32.23    0.70
   0   2  -2   92.51    1.88
   0   2  -2   87.40    1.88
   0   2  -2   96.48    1.89
   0   2  -2   97.65    1.88
   0   2  -2   92.88    1.89
   0  -2   2   97.16    1.88
   0  -2   2   93.03    1.88
   0  -2   2   93.76    1.88
   0  -2   2   92.81    1.89
   0  -2   2   93.19    1.89
  -1   2  -2  224.61    4.73
  -1   2  -2  224.71    4.70
  -1   2  -2  233.58    4.65
  -1   2  -2  225.34    4.75
   1  -2   2  225.97    4.61
   1  -2   2  232.74    4.59
   1  -2   2  234.90    4.75
   1  -2   2  216.37    4.68
   1  -2   2  235.72    4.67
  -2   2  -2   28.61    0.63
  -2   2  -2   29.15    0.60
  -2   2  -2   29.79    0.63
   2  -2   2   28.24    0.61
   2  -2   2   28.80    0.63
   2  -2   2   28.22    0.62
   2  -2   2   27.00    0.62
   2  -2   2   29.30    0.62
  -3   2  -2    5.70    0.19
  -3   2  -2    6.26    0.16
  -3   2  -2    6.03    0.19
   3  -2   2    6.01    0.18
   3  -2   2    6.32    0.19
   3  -2   2    6.06    0.22
   3  -2   2    6.14    0.19
   3  -2   2    6.24    0.18
  -4   2  -2   86.67    1.74
  -4   2  -2   85.60    1.80
  -4   2  -2   84.42    1.81
   4  -2   2   88.05    1.79
   4  -2   2   87.18    1.79
   4  -2   2   86.43    1.80
   4  -2   2   85.41    1.78
  -5   2  -2  109.55    2.35
  -5   2  -2  112.63    2.36
  -5   2  -2  114.12    2.26
   5  -2   2  113.70    2.34
   5  -2   2  114.15    2.35
   5  -2   2  112.54    2.32
   5  -2   2  113.23    2.34
  -6   2  -2    0.39    0.04
  -6   2  -2    0.35    0.08
   6  -2   2    0.30    0.07
   6  -2   2    0.28    0.06
   6  -2   2    0.33    0.06
  -7   2  -2    2.06    0.15
  -7   2  -2    2.48    0.16
   7  -2   2    2.18    0.15
   7  -2   2    2.05    0.13
   7  -2   2    1.99    0.15
  -8   2  -2    7.44    0.32
   8  -2   2    7.46    0.31
   8  -2   2    7.33    0.31
   8  -2   2    7.68    0.28
  -9   2  -2    4.01    0.25
   9  -2   2    4.05    0.24
   9  -2   2    4.13    0.21
   9  -2   2    3.75    0.23
  10  -2   2    4.96    0.28
  10  -2   2    5.19    0.29
  11  -2   2    5.86    0.32
  11  -2   2    6.50    0.35
  12   1  -2    8.30    0.41
  12   1  -2    7.95    0.40
  11   1  -2   78.54    1.85
  11   1  -2   76.35    1.84
  10   1  -2    1.17    0.17
  10   1  -2    0.90    0.15
   9   1  -2    3.34    0.22
   9   1  -2    3.31    0.21
  -9  -1   2    3.70    0.23
   8   1  -2   93.53    2.05
   8   1  -2   95.92    2.07
  -8  -1   2   93.38    1.96
  -8  -1   2   91.16    2.06
   7   1  -2    4.85    0.23
   7   1  -2    5.31    0.23
   7   1  -2    4.89    0.23
   7   1  -2    5.46    0.18
  -7  -1   2    5.40    0.24
  -7  -1   2    5.49    0.19
  -7  -1   2    5.18    0.24
   6   1  -2   63.26    1.41
   6   1  -2   61.44    1.39
   6   1  -2   63.75    1.33
   6   1  -2   63.37    1.39
  -6  -1   2   65.20    1.41
  -6  -1   2   64.37    1.41
  -6  -1   2   63.50    1.34
   5   1  -2  132.85    2.69
   5   1  -2  133.71    2.68
   5   1  -2  133.23    2.70
   5   1  -2  134.62    2.63
  -5  -1   2  126.56    2.69
  -5  -1   2  131.69    2.63
  -5  -1   2  120.23    2.69
   4   1  -2   33.71    0.73
   4   1  -2   31.25    0.74
   4   1  -2   32.90    0.70
   4   1  -2   31.49    0.73
  -4  -1   2   31.96    0.74
  -4  -1   2   33.53    0.74
  -4  -1   2   32.62    0.69
   3   1  -2   34.88    0.73
   3   1  -2   32.43    0.74
   3   1  -2   35.48    0.74
   3   1  -2   34.29    0.75
  -3  -1   2   34.39    0.71
  -3  -1   2   33.83    0.75
  -3  -1   2   34.84    0.75
   2   1  -2  342.99    6.81
   2   1  -2  322.89    6.66
   2   1  -2  323.69    6.75
   2   1  -2  325.49    6.67
   2   1  -2  337.46    6.76
  -2  -1   2  342.01    6.76
  -2  -1   2  325.79    6.78
  -2  -1   2  338.62    6.65
  -2  -1   2  316.68    6.80
   1   1  -2  435.49   10.36
   1   1  -2  536.60   11.74
   1   1  -2  522.80   10.45
   1   1  -2  490.21   10.39
   1   1  -2  486.17   10.39
  -1  -1   2  550.47   10.43
  -1  -1   2  521.41   10.40
  -1  -1   2  595.72   12.23
  -1  -1   2  578.55   10.36
  -1  -1   2  482.46   10.38
   0   1  -2   28.10    0.54
   0   1  -2   27.85    0.57
   0   1  -2   26.78    0.56
   0   1  -2   26.56    0.56
   0   1  -2   27.16    0.56
   0  -1   2   26.96    0.56
   0  -1   2   26.66    0.57
   0  -1   2   27.56    0.55
   0  -1   2   27.34    0.54
   0  -1   2   26.23    0.55
  -1   1  -2   16.88    0.36
  -1   1  -2   16.88    0.35
  -1   1  -2   16.49    0.36
  -1   1  -2   16.26    0.36
   1  -1   2   15.53    0.37
   1  -1   2   16.21    0.36
   1  -1   2   16.20    0.36
   1  -1   2   16.49    0.35
   1  -1   2   16.23    0.35
  -2   1  -2   76.51    1.53
  -2   1  -2   75.75    1.55
  -2   1  -2   72.88    1.54
  -2   1  -2   77.86    1.55
   2  -1   2   76.46    1.54
   2  -1   2   75.91    1.54
   2  -1   2   73.88    1.54
   2  -1   2   74.51    1.54
   2  -1   2   76.37    1.53
  -3   1  -2  362.23    7.17
  -3   1  -2  348.78    6.98
  -3   1  -2  358.14    7.24
  -3   1  -2  332.97    7.01
   3  -1   2  350.30    7.12
   3  -1   2  363.00    7.24
   3  -1   2  343.73    7.19
   3  -1   2  349.88    7.10
   3  -1   2  350.14    7.18
  -4   1  -2   17.81    0.45
  -4   1  -2   17.01    0.44
  -4   1  -2   17.45    0.36
   4  -1   2   17.83    0.44
   4  -1   2   17.06    0.43
   4  -1   2   18.39    0.37
   4  -1   2   17.06    0.44
   4  -1   2   18.13    0.43
   4  -1   2   15.83    0.43
  -5   1  -2   16.07    0.44
  -5   1  -2   16.34    0.44
   5  -1   2   15.84    0.42
   5  -1   2   15.08    0.43
   5  -1   2   15.42    0.41
   5  -1   2   15.06    0.42
   5  -1   2   16.28    0.44
  -6   1  -2   29.24    0.76
  -6   1  -2   30.72    0.76
   6  -1   2   30.49    0.76
   6  -1   2   31.92    0.74
   6  -1   2   31.16    0.75
  -7   1  -2    4.33    0.22
   7  -1   2    4.36    0.22
   7  -1   2    4.43    0.20
   7  -1   2    4.49    0.22
  -8   1  -2   39.24    1.00
   8  -1   2   38.32    0.99
   8  -1   2   39.77    0.96
   8  -1   2   41.21    0.99
  -9   1  -2   13.43    0.48
  -9   1  -2   12.66    0.43
   9  -1   2   12.44    0.46
   9  -1   2   12.83    0.45
   9  -1   2   13.10    0.43
  10  -1   2    0.07    0.08
  10  -1   2    0.05    0.07
  10  -1   2    0.03    0.07
  11  -1   2    0.62    0.13
  11  -1   2    0.95    0.17
  12   0  -2   13.11    0.53
  12   0  -2   12.88    0.52
  11   0  -2    0.49    0.13
  11   0  -2    0.42    0.11
  10   0  -2    8.11    0.37
  10   0  -2    8.38    0.36
 -10   0   2    8.66    0.38
   9   0  -2   41.92    1.05
   9   0  -2   40.32    1.02
  -9   0   2   40.36    1.04
   8   0  -2  124.97    2.58
   8   0  -2  122.72    2.67
   8   0  -2  124.06    2.67
   8   0  -2  127.27    2.70
  -8   0   2  130.71    2.79
  -8   0   2  125.53    2.62
  -8   0   2  127.81    2.70
   7   0  -2  331.65    6.61
   7   0  -2  334.73    6.53
   7   0  -2  331.83    6.63
   7   0  -2  316.64    6.61
  -7   0   2  314.04    6.62
  -7   0   2  342.06    6.54
  -7   0   2  326.01    6.63
  -7   0   2  328.68    6.52
   6   0  -2   20.23    0.53
   6   0  -2   19.66    0.54
   6   0  -2   20.50    0.48
  -6   0   2   20.68    0.54
  -6   0   2   20.88    0.54
  -6   0   2   20.39    0.48
  -6   0   2   21.18    0.47
   5   0  -2   22.94    0.53
   5   0  -2   22.93    0.56
   5   0  -2   23.15    0.56
   5   0  -2   24.02    0.58
  -5   0   2   22.22    0.57
  -5   0   2   23.78    0.51
  -5   0   2   22.95    0.53
  -5   0   2   23.47    0.57
   4   0  -2  214.15    4.42
   4   0  -2  223.52    4.40
   4   0  -2  224.10    4.43
   4   0  -2  226.80    4.42
  -4   0   2  216.29    4.40
  -4   0   2  220.65    4.50
  -4   0   2  223.22    4.43
  -4   0   2  218.83    4.44
   3   0  -2  299.06    6.06
   3   0  -2  295.86    6.09
   3   0  -2  303.66    6.08
   3   0  -2  296.13    6.14
  -3   0   2  289.69    6.03
  -3   0   2  309.59    6.12
  -3   0   2  298.53    5.90
  -3   0   2  302.68    6.12
  -3   0   2  287.50    6.17
  -3   0   2  284.22    5.89
   2   0  -2   48.94    1.00
   2   0  -2   50.45    0.98
   2   0  -2   49.68    1.01
   2   0  -2   49.77    1.01
   2   0  -2   49.05    1.01
  -2   0   2   48.80    1.01
  -2   0   2   46.87    1.00
  -2   0   2   49.14    1.00
  -2   0   2   47.79    1.00
  -2   0   2   49.98    0.98
   1   0  -2    0.51    0.03
   1   0  -2    0.49    0.02
   1   0  -2    0.56    0.03
  -1   0   2    0.49    0.03
  -1   0   2    0.45    0.03
  -1   0   2    0.52    0.04
   0   0  -2  266.89    5.30
   0   0   2  263.66    5.30
   0   0   2  258.79    5.32
   0   0   2  253.84    5.28
  -1   0  -2   67.99    1.36
  -1   0  -2   69.35    1.36
  -1   0  -2   65.95    1.36
   1   0   2   67.36    1.39
   1   0   2   64.75    1.38
   1   0   2   69.88    1.35
   1   0   2   68.03    1.40
   1   0   2   68.75    1.38
  -2   0  -2  392.89    8.02
  -2   0  -2  397.32    7.98
  -2   0  -2  407.75    7.76
  -2   0  -2  386.60    8.05
   2   0   2  381.43    7.99
   2   0   2  406.11    8.07
   2   0   2  381.32    7.93
   2   0   2  392.47    8.00
  -3   0  -2   21.39    0.50
  -3   0  -2   21.66    0.50
  -3   0  -2   21.94    0.50
   3   0   2   21.29    0.49
   3   0   2   21.50    0.49
   3   0   2   21.21    0.51
   3   0   2   21.09    0.51
   3   0   2   20.42    0.49
  -4   0  -2    0.74    0.07
  -4   0  -2    0.78    0.08
   4   0   2    0.65    0.08
   4   0   2    0.79    0.07
   4   0   2    0.71    0.07
   4   0   2    0.71    0.07
   4   0   2    0.61    0.08
  -5   0  -2   80.74    1.74
  -5   0  -2   80.34    1.74
   5   0   2   79.62    1.74
   5   0   2   83.00    1.73
   5   0   2   80.94    1.72
  -6   0  -2   18.17    0.52
   6   0   2   19.55    0.53
   6   0   2   18.63    0.51
   6   0   2   18.04    0.51
  -7   0  -2   37.69    0.90
  -7   0  -2   36.47    0.92
   7   0   2   36.62    0.90
   7   0   2   37.10    0.90
   7   0   2   35.47    0.92
  -8   0  -2   27.41    0.73
  -8   0  -2   27.45    0.77
   8   0   2   27.81    0.77
   8   0   2   28.47    0.75
   8   0   2   27.65    0.74
  -9   0  -2   18.83    0.56
   9   0   2   17.83    0.56
   9   0   2   18.12    0.56
   9   0   2   18.61    0.60
 -10   0  -2    0.07    0.07
 -10   0  -2    0.02    0.08
  10   0   2    0.03    0.07
  10   0   2    0.11    0.08
  10   0   2    0.04    0.09
  12  -1  -2    0.60    0.14
  12  -1  -2    0.71    0.15
  11  -1  -2   -0.07    0.06
  11  -1  -2   -0.05    0.07
 -11   1   2    0.05    0.08
  10  -1  -2    3.24    0.22
  10  -1  -2    3.03    0.22
 -10   1   2    3.39    0.23
   9  -1  -2   33.26    0.87
   9  -1  -2   31.27    0.87
  -9   1   2   35.79    0.90
  -9   1   2   32.72    0.87
   8  -1  -2   91.41    1.90
   8  -1  -2   90.26    1.98
   8  -1  -2   90.34    1.98
   8  -1  -2   93.28    2.01
   8  -1  -2   89.48    1.89
  -8   1   2   90.44    1.90
  -8   1   2   93.45    2.00
   7  -1  -2    4.07    0.20
   7  -1  -2    4.11    0.20
   7  -1  -2    4.62    0.14
   7  -1  -2    3.76    0.20
   7  -1  -2    4.12    0.16
  -7   1   2    4.65    0.14
  -7   1   2    4.12    0.20
  -7   1   2    4.03    0.16
  -7   1   2    4.24    0.20
   6  -1  -2   41.62    0.94
   6  -1  -2   40.26    0.85
   6  -1  -2   40.89    0.93
   6  -1  -2   38.63    0.94
  -6   1   2   42.06    0.90
  -6   1   2   42.69    0.85
  -6   1   2   40.07    0.94
   5  -1  -2  108.60    2.24
   5  -1  -2  106.52    2.25
   5  -1  -2  107.50    2.24
   5  -1  -2  108.45    2.16
  -5   1   2  111.24    2.16
  -5   1   2  107.65    2.22
  -5   1   2  110.79    2.25
   4  -1  -2  115.15    2.45
   4  -1  -2  119.45    2.46
   4  -1  -2  118.66    2.40
   4  -1  -2  125.10    2.46
  -4   1   2  121.72    2.40
  -4   1   2  125.37    2.45
  -4   1   2  121.98    2.46
  -4   1   2  122.01    2.39
  -4   1   2  117.82    2.44
   3  -1  -2  893.50   16.73
   3  -1  -2  749.20   16.63
   3  -1  -2  867.20   16.75
   3  -1  -2  832.68   16.65
  -3   1   2  878.33   16.65
  -3   1   2  802.96   16.66
  -3   1   2  835.46   16.70
  -3   1   2  790.99   16.65
   2  -1  -2   43.30    0.87
   2  -1  -2   40.99    0.86
   2  -1  -2   42.63    0.89
   2  -1  -2   42.62    0.88
   2  -1  -2   43.17    0.85
  -2   1   2   42.56    0.89
  -2   1   2   41.15    0.86
  -2   1   2   42.97    0.86
   1  -1  -2  110.83    2.18
  -1   1   2  103.09    2.13
  -1   1   2  104.84    2.13
  -1   1   2  106.03    2.12
   0   1   2  124.40    2.52
   0   1   2  125.48    2.51
  -1  -1  -2  133.55    2.75
   1   1   2  138.42    2.71
   1   1   2  134.59    2.70
   1   1   2  129.89    2.71
  -2  -1  -2  140.17    2.79
  -2  -1  -2  141.38    2.79
  -2  -1  -2  136.53    2.78
   2   1   2  135.19    2.81
   2   1   2  136.29    2.82
   2   1   2  137.41    2.76
   2   1   2  143.02    2.80
   2   1   2  138.32    2.77
  -3  -1  -2    4.39    0.16
  -3  -1  -2    4.34    0.16
  -3  -1  -2    3.84    0.15
   3   1   2    4.29    0.17
   3   1   2    4.59    0.18
   3   1   2    4.76    0.15
   3   1   2    4.19    0.15
  -4  -1  -2    7.05    0.24
  -4  -1  -2    8.17    0.26
  -4  -1  -2    6.94    0.24
  -4  -1  -2    6.73    0.24
   4   1   2    7.15    0.23
   4   1   2    8.40    0.26
   4   1   2    6.94    0.22
  -5  -1  -2   13.50    0.40
  -5  -1  -2   13.90    0.41
  -5  -1  -2   13.76    0.54
   5   1   2   13.88    0.42
   5   1   2   13.96    0.41
   5   1   2   13.81    0.39
  -6  -1  -2    9.18    0.33
  -6  -1  -2    9.29    0.33
   6   1   2    9.14    0.33
   6   1   2    9.07    0.31
  -7  -1  -2    4.11    0.23
  -7  -1  -2    3.85    0.21
   7   1   2    4.32    0.24
   7   1   2    4.01    0.21
   7   1   2    3.71    0.20
  -8  -1  -2   20.88    0.65
  -8  -1  -2   22.38    0.63
   8   1   2   22.14    0.66
   8   1   2   21.27    0.61
   8   1   2   21.07    0.62
  -9  -1  -2    2.28    0.20
  -9  -1  -2    2.32    0.19
   9   1   2    2.15    0.20
   9   1   2    2.16    0.18
   9   1   2    1.92    0.17
 -10  -1  -2    1.68    0.21
 -10  -1  -2    2.02    0.21
  10   1   2    1.61    0.17
  10   1   2    1.89    0.23
  10   1   2    1.81    0.20
  12  -2  -2   16.18    0.59
 -12   2   2   17.02    0.61
  11  -2  -2    4.39    0.28
  11  -2  -2    5.10    0.30
 -11   2   2    4.54    0.28
  10  -2  -2    0.46    0.10
  10  -2  -2    0.87    0.14
 -10   2   2    1.05    0.15
   9  -2  -2    0.08    0.06
   9  -2  -2    0.05    0.05
   9  -2  -2    0.03    0.06
   9  -2  -2    0.03    0.04
  -9   2   2    0.01    0.05
  -9   2   2    0.03    0.04
   8  -2  -2    3.93    0.21
   8  -2  -2    4.12    0.21
   8  -2  -2    3.79    0.20
  -8   2   2    3.66    0.16
  -8   2   2    3.84    0.21
   7  -2  -2   34.53    0.85
   7  -2  -2   35.63    0.75
   7  -2  -2   35.46    0.85
   7  -2  -2   34.52    0.85
  -7   2   2   35.80    0.86
  -7   2   2   34.77    0.85
  -7   2   2   35.10    0.81
  -7   2   2   37.02    0.75
   6  -2  -2   62.53    1.36
   6  -2  -2   63.77    1.26
   6  -2  -2   64.69    1.38
   6  -2  -2   59.94    1.36
  -6   2   2   64.12    1.34
  -6   2   2   60.89    1.36
  -6   2   2   62.43    1.37
   5  -2  -2   28.68    0.66
   5  -2  -2   29.12    0.67
   5  -2  -2   28.84    0.58
   5  -2  -2   28.07    0.67
  -5   2   2   28.45    0.65
  -5   2   2   28.49    0.66
  -5   2   2   27.95    0.66
   4  -2  -2    5.70    0.19
   4  -2  -2    5.70    0.13
   4  -2  -2    5.90    0.19
   4  -2  -2    5.65    0.18
   4  -2  -2    5.73    0.18
  -4   2   2    5.86    0.13
  -4   2   2    5.74    0.18
  -4   2   2    5.55    0.18
  -4   2   2    5.85    0.18
  -4   2   2    5.80    0.19
   3  -2  -2    1.24    0.07
   3  -2  -2    1.39    0.07
   3  -2  -2    1.47    0.05
   3  -2  -2    1.32    0.08
   3  -2  -2    1.36    0.07
  -3   2   2    1.35    0.07
  -3   2   2    1.32    0.08
  -3   2   2    1.36    0.06
   2  -2  -2   51.77    1.09
   2  -2  -2   56.85    1.09
   2  -2  -2   52.98    1.12
   2  -2  -2   53.85    1.08
  -2   2   2   51.73    1.12
  -2   2   2   53.10    1.12
   1  -2  -2  308.18    6.08
   1  -2  -2  306.21    6.22
   1  -2  -2  305.45    6.09
  -1   2   2  297.12    6.16
  -1   2   2  309.63    6.23
  -1   2   2  298.84    6.22
   0  -2  -2    1.02    0.04
   0  -2  -2    0.95    0.07
   0  -2  -2    0.92    0.04
   0   2   2    0.99    0.06
   0   2   2    0.91    0.07
   0   2   2    0.98    0.07
  -1  -2  -2   86.75    1.81
  -1  -2  -2   89.15    1.76
  -1  -2  -2   85.76    1.76
   1   2   2   87.11    1.81
   1   2   2   87.32    1.81
   1   2   2   86.84    1.76
  -2  -2  -2   49.21    1.04
  -2  -2  -2   48.80    1.04
  -2  -2  -2   50.60    1.08
   2   2   2   50.37    1.08
   2   2   2   48.13    1.00
   2   2   2   48.41    1.01
   2   2   2   48.97    1.01
  -3  -2  -2    0.17    0.05
  -3  -2  -2    0.04    0.03
  -3  -2  -2    0.08    0.04
  -3  -2  -2    0.07    0.04
   3   2   2    0.10    0.03
   3   2   2    0.11    0.03
   3   2   2    0.16    0.05
  -4  -2  -2  112.16    2.35
  -4  -2  -2  115.12    2.35
  -4  -2  -2  105.54    2.32
   4   2   2  117.17    2.35
   4   2   2  110.65    2.29
   4   2   2  111.51    2.29
   4   2   2  108.27    2.35
  -5  -2  -2    6.08    0.25
   5   2   2    6.05    0.26
   5   2   2    5.46    0.21
   5   2   2    6.30    0.25
  -6  -2  -2   13.77    0.45
  -6  -2  -2   14.03    0.45
   6   2   2   14.57    0.46
   6   2   2   14.27    0.42
   6   2   2   14.11    0.47
  -7  -2  -2    6.03    0.28
  -7  -2  -2    6.12    0.29
   7   2   2    5.73    0.27
   7   2   2    6.39    0.26
   7   2   2    6.03    0.30
  -8  -2  -2   38.58    0.99
  -8  -2  -2   37.69    1.01
   8   2   2   37.65    0.95
   8   2   2   39.11    1.03
   8   2   2   39.10    0.99
  -9  -2  -2    2.82    0.23
  -9  -2  -2    2.31    0.21
   9   2   2    2.71    0.23
   9   2   2    2.22    0.18
  12  -3  -2   23.14    0.73
 -12   3   2   22.21    0.73
  11  -3  -2    0.06    0.08
 -11   3   2   -0.04    0.06
  10  -3  -2    1.86    0.17
 -10   3   2    1.95    0.18
 -10   3   2    1.76    0.13
   9  -3  -2    9.74    0.36
   9  -3  -2    9.75    0.37
   9  -3  -2   10.22    0.37
  -9   3   2    9.52    0.31
  -9   3   2    9.46    0.36
   8  -3  -2    2.44    0.16
   8  -3  -2    2.79    0.18
  -8   3   2    2.82    0.15
  -8   3   2    2.76    0.17
   7  -3  -2    0.43    0.07
   7  -3  -2    0.37    0.07
   7  -3  -2    0.55    0.04
   7  -3  -2    0.46    0.08
  -7   3   2    0.46    0.07
  -7   3   2    0.46    0.07
   6  -3  -2   38.15    0.89
   6  -3  -2   39.35    0.91
   6  -3  -2   38.82    0.90
   6  -3  -2   38.59    0.80
  -6   3   2   38.81    0.88
  -6   3   2   39.57    0.89
  -6   3   2   39.36    0.90
   5  -3  -2   63.41    1.38
   5  -3  -2   62.17    1.36
   5  -3  -2   65.54    1.37
   5  -3  -2   64.19    1.29
  -5   3   2   66.09    1.37
  -5   3   2   63.82    1.36
  -5   3   2   62.65    1.37
  -5   3   2   64.09    1.35
   4  -3  -2    0.59    0.07
   4  -3  -2    0.54    0.06
   4  -3  -2    0.59    0.06
   4  -3  -2    0.67    0.06
   4  -3  -2    0.66    0.04
  -4   3   2    0.51    0.06
  -4   3   2    0.64    0.06
  -4   3   2    0.70    0.06
   3  -3  -2   31.62    0.68
   3  -3  -2   30.55    0.66
   3  -3  -2   31.63    0.71
   3  -3  -2   30.73    0.68
   3  -3  -2   31.39    0.68
  -3   3   2   30.33    0.70
  -3   3   2   31.81    0.66
  -3   3   2   31.44    0.66
   2  -3  -2  622.47   12.68
   2  -3  -2  629.69   12.68
   2  -3  -2  628.69   12.67
   2  -3  -2  646.17   12.96
  -2   3   2  620.63   12.73
  -2   3   2  633.14   12.90
   1  -3  -2    1.74    0.09
   1  -3  -2    1.86    0.07
   1  -3  -2    1.77    0.07
  -1   3   2    1.85    0.10
  -1   3   2    2.12    0.10
   0  -3  -2   21.72    0.47
   0  -3  -2   21.43    0.47
   0  -3  -2   20.78    0.51
   0   3   2   21.15    0.49
   0   3   2   20.47    0.52
  -1  -3  -2  102.44    2.09
  -1  -3  -2  104.66    2.14
  -1  -3  -2  103.27    2.09
   1   3   2  101.87    2.08
   1   3   2  101.66    2.13
   1   3   2  101.91    2.14
  -2  -3  -2  184.75    3.72
  -2  -3  -2  183.20    3.71
  -2  -3  -2  184.40    3.76
   2   3   2  187.89    3.72
   2   3   2  183.29    3.72
   2   3   2  185.33    3.77
   2   3   2  182.02    3.76
   2   3   2  186.31    3.68
  -3  -3  -2  168.59    3.49
  -3  -3  -2  167.47    3.45
  -3  -3  -2  164.58    3.46
   3   3   2  169.94    3.38
   3   3   2  171.39    3.51
   3   3   2  171.19    3.41
   3   3   2  176.55    3.50
   3   3   2  170.66    3.41
  -4  -3  -2    6.75    0.25
  -4  -3  -2    6.90    0.27
   4   3   2    7.02    0.28
   4   3   2    6.50    0.26
   4   3   2    6.90    0.22
  -5  -3  -2   24.26    0.66
  -5  -3  -2   24.64    0.65
   5   3   2   23.71    0.60
   5   3   2   23.56    0.67
   5   3   2   24.44    0.66
  -6  -3  -2    0.26    0.07
  -6  -3  -2    0.25    0.08
   6   3   2    0.25    0.06
   6   3   2    0.29    0.09
   6   3   2    0.49    0.11
  -7  -3  -2    1.15    0.15
  -7  -3  -2    1.47    0.17
   7   3   2    1.46    0.18
   7   3   2    1.46    0.13
  -8  -3  -2    7.45    0.36
  -8  -3  -2    8.59    0.37
   8   3   2    8.15    0.32
   8   3   2    7.56    0.37
  -9  -3  -2    5.94    0.33
  -9  -3  -2    5.01    0.30
   9   3   2    5.20    0.32
   9   3   2    4.98    0.26
  12  -4  -2    0.25    0.10
 -12   4   2    0.13    0.09
  11  -4  -2    0.20    0.10
 -11   4   2    0.19    0.09
  10  -4  -2    0.56    0.11
  10  -4  -2    0.74    0.13
 -10   4   2    0.65    0.10
 -10   4   2    0.66    0.12
   9  -4  -2   23.71    0.66
   9  -4  -2   23.57    0.66
  -9   4   2   23.19    0.66
  -9   4   2   23.72    0.62
   8  -4  -2   17.37    0.51
   8  -4  -2   17.36    0.51
  -8   4   2   17.80    0.51
  -8   4   2   18.18    0.49
   7  -4  -2   29.02    0.72
   7  -4  -2   28.83    0.72
  -7   4   2   27.73    0.70
  -7   4   2   29.08    0.71
   6  -4  -2   36.74    0.85
   6  -4  -2   37.27    0.76
   6  -4  -2   36.66    0.86
   6  -4  -2   34.26    0.85
  -6   4   2   36.11    0.84
  -6   4   2   36.40    0.84
   5  -4  -2    0.01    0.03
   5  -4  -2    0.00    0.03
   5  -4  -2    0.05    0.03
   5  -4  -2    0.05    0.04
   5  -4  -2    0.05    0.02
  -5   4   2    0.03    0.04
  -5   4   2    0.02    0.02
  -5   4   2    0.02    0.03
   4  -4  -2    6.11    0.18
   4  -4  -2    6.51    0.21
   4  -4  -2    6.31    0.22
   4  -4  -2    6.40    0.21
   4  -4  -2    6.13    0.20
  -4   4   2    6.54    0.19
  -4   4   2    6.42    0.19
  -4   4   2    6.23    0.22
   3  -4  -2   33.87    0.74
   3  -4  -2   33.84    0.74
   3  -4  -2   33.42    0.73
   3  -4  -2   32.82    0.77
  -3   4   2   34.16    0.71
  -3   4   2   34.03    0.77
  -3   4   2   32.50    0.77
  -3   4   2   33.47    0.70
   2  -4  -2  120.68    2.45
   2  -4  -2  122.96    2.51
   2  -4  -2  123.85    2.45
   2  -4  -2  120.38    2.47
  -2   4   2  120.57    2.50
  -2   4   2  121.03    2.49
   1  -4  -2    8.28    0.22
   1  -4  -2    8.15    0.22
   1  -4  -2    8.18    0.25
  -1   4   2    8.33    0.25
  -1   4   2    8.33    0.27
   0  -4  -2    6.92    0.20
   0  -4  -2    6.67    0.20
   0   4   2    6.68    0.25
   0   4   2    6.82    0.21
  -1  -4  -2   75.52    1.56
  -1  -4  -2   74.73    1.61
  -1  -4  -2   73.91    1.56
   1   4   2   74.96    1.63
   1   4   2   75.27    1.55
  -2  -4  -2   90.72    1.89
  -2  -4  -2   89.93    1.93
  -2  -4  -2   90.78    1.89
   2   4   2   91.25    1.82
   2   4   2   91.45    1.82
   2   4   2   88.08    1.95
   2   4   2   90.61    1.85
  -3  -4  -2   39.67    0.98
  -3  -4  -2   41.30    0.95
   3   4   2   42.54    1.01
   3   4   2   42.20    0.88
   3   4   2   41.65    0.89
  -4  -4  -2   17.26    0.51
  -4  -4  -2   16.40    0.48
   4   4   2   17.10    0.43
   4   4   2   17.02    0.52
  -5  -4  -2    2.12    0.16
  -5  -4  -2    2.14    0.16
   5   4   2    2.48    0.18
   5   4   2    2.34    0.13
  -6  -4  -2   27.69    0.75
  -6  -4  -2   25.07    0.73
   6   4   2   26.33    0.66
   6   4   2   26.78    0.77
  -7  -4  -2   51.94    1.29
  -7  -4  -2   54.58    1.30
   7   4   2   50.86    1.32
   7   4   2   51.56    1.19
  -8  -4  -2    9.78    0.42
  -8  -4  -2   10.05    0.43
   8   4   2   10.12    0.45
   8   4   2   10.32    0.35
  12  -5  -2    1.16    0.17
 -12   5   2    1.32    0.18
  11  -5  -2    0.00    0.07
 -11   5   2   -0.02    0.06
 -11   5   2    0.11    0.08
  10  -5  -2   18.24    0.57
  10  -5  -2   18.05    0.58
 -10   5   2   19.08    0.58
 -10   5   2   18.22    0.53
   9  -5  -2    5.05    0.26
   9  -5  -2    5.52    0.26
  -9   5   2    5.02    0.23
  -9   5   2    5.47    0.26
   8  -5  -2    0.32    0.08
   8  -5  -2    0.36    0.09
  -8   5   2    0.24    0.07
  -8   5   2    0.22    0.07
   7  -5  -2    0.27    0.07
   7  -5  -2    0.48    0.08
  -7   5   2    0.41    0.08
  -7   5   2    0.29    0.07
   6  -5  -2    0.03    0.04
   6  -5  -2    0.02    0.05
   6  -5  -2    0.02    0.02
  -6   5   2    0.02    0.03
  -6   5   2    0.00    0.03
   5  -5  -2   10.53    0.27
   5  -5  -2   10.21    0.32
   5  -5  -2   10.81    0.37
   5  -5  -2    9.92    0.31
   5  -5  -2   10.66    0.33
  -5   5   2   11.05    0.30
  -5   5   2   10.75    0.34
  -5   5   2   10.64    0.30
   4  -5  -2    6.58    0.21
   4  -5  -2    6.21    0.21
   4  -5  -2    6.41    0.21
   4  -5  -2    6.46    0.24
   4  -5  -2    6.14    0.19
  -4   5   2    5.89    0.23
  -4   5   2    6.56    0.19
  -4   5   2    6.40    0.19
   3  -5  -2  108.62    2.22
   3  -5  -2  106.75    2.27
   3  -5  -2  109.41    2.22
   3  -5  -2  108.12    2.22
  -3   5   2  107.39    2.17
  -3   5   2  110.89    2.17
  -3   5   2  107.29    2.26
  -3   5   2  108.81    2.27
   2  -5  -2   91.07    1.89
   2  -5  -2   91.91    1.91
   2  -5  -2   93.33    1.89
   2  -5  -2   91.22    1.95
  -2   5   2   90.64    1.92
   0  -5  -2   13.51    0.36
   0  -5  -2   13.87    0.36
   0  -5  -2   14.12    0.40
   0   5   2   13.82    0.41
   0   5   2   13.87    0.37
  -1  -5  -2   17.35    0.44
  -1  -5  -2   17.30    0.48
  -1  -5  -2   16.68    0.44
   1   5   2   16.76    0.43
   1   5   2   16.59    0.49
  -2  -5  -2   64.23    1.45
  -2  -5  -2   65.42    1.41
   2   5   2   62.70    1.46
   2   5   2   65.71    1.36
  -3  -5  -2   10.63    0.37
  -3  -5  -2    9.96    0.34
   3   5   2   10.47    0.26
   3   5   2   10.35    0.26
   3   5   2   10.38    0.38
  -4  -5  -2    0.34    0.08
  -4  -5  -2    0.37    0.09
   4   5   2    0.34    0.09
   4   5   2    0.51    0.06
  -5  -5  -2   24.96    0.72
  -5  -5  -2   25.43    0.71
   5   5   2   25.52    0.60
   5   5   2   24.58    0.73
  -6  -5  -2    0.07    0.08
  -6  -5  -2   -0.02    0.06
   6   5   2    0.18    0.10
   6   5   2    0.01    0.04
  -7  -5  -2    5.49    0.30
  -7  -5  -2    5.56    0.30
   7   5   2    5.66    0.22
   7   5   2    5.44    0.32
  -8  -5  -2    6.22    0.35
  -8  -5  -2    7.26    0.37
   8   5   2    6.89    0.26
   8   5   2    7.18    0.39
  12  -6  -2   21.57    0.70
 -12   6   2   21.27    0.69
  11  -6  -2    5.78    0.30
 -11   6   2    5.69    0.30
 -11   6   2    6.08    0.28
  10  -6  -2    7.04    0.32
  10  -6  -2    7.17    0.32
 -10   6   2    6.86    0.31
 -10   6   2    6.58    0.29
   9  -6  -2    3.88    0.23
  -9   6   2    3.92    0.21
  -9   6   2    4.02    0.22
   8  -6  -2    2.86    0.18
   8  -6  -2    3.07    0.19
  -8   6   2    2.90    0.17
  -8   6   2    3.13    0.19
   7  -6  -2    0.31    0.08
   7  -6  -2    0.18    0.07
  -7   6   2    0.38    0.08
  -7   6   2    0.37    0.07
   6  -6  -2    2.01    0.10
   6  -6  -2    2.13    0.14
   6  -6  -2    1.97    0.14
  -6   6   2    2.13    0.14
  -6   6   2    2.02    0.12
   5  -6  -2    0.36    0.08
   5  -6  -2    0.46    0.07
   5  -6  -2    0.39    0.06
  -5   6   2    0.61    0.07
  -5   6   2    0.34    0.08
  -5   6   2    0.54    0.08
   4  -6  -2   18.60    0.49
   4  -6  -2   19.34    0.53
   4  -6  -2   19.75    0.48
  -4   6   2   19.22    0.44
  -4   6   2   19.12    0.44
  -4   6   2   18.60    0.52
   3  -6  -2   44.83    0.98
   3  -6  -2   44.74    0.99
   3  -6  -2   43.49    1.03
   3  -6  -2   43.45    0.98
  -3   6   2   44.96    0.91
  -3   6   2   44.16    1.02
  -3   6   2   44.74    0.91
  -3   6   2   44.10    1.03
   2  -6  -2   14.64    0.41
   2  -6  -2   15.39    0.39
   2  -6  -2   14.29    0.39
   2  -6  -2   13.94    0.43
  -2   6   2   14.91    0.42
  -2   6   2   14.52    0.43
   1  -6  -2    0.25    0.06
   1  -6  -2    0.22    0.05
   1  -6  -2    0.20    0.05
  -1   6   2    0.27    0.06
  -1   6   2    0.41    0.08
   0  -6  -2    3.67    0.16
   0  -6  -2    3.53    0.18
   0   6   2    3.08    0.18
   0   6   2    3.62    0.16
  -1  -6  -2    9.92    0.32
  -1  -6  -2   10.11    0.36
   1   6   2   10.19    0.31
   1   6   2   10.49    0.37
  -2  -6  -2    1.06    0.13
  -2  -6  -2    1.00    0.10
   2   6   2    1.11    0.14
   2   6   2    1.12    0.09
  -3  -6  -2    0.12    0.08
  -3  -6  -2    0.11    0.05
   3   6   2    0.04    0.06
  -4  -6  -2   17.76    0.57
  -4  -6  -2   17.69    0.54
   4   6   2   18.12    0.58
   4   6   2   16.77    0.39
  -5  -6  -2   34.19    0.94
  -5  -6  -2   36.03    0.93
   5   6   2   34.68    0.97
   5   6   2   34.21    0.75
  -6  -6  -2    2.53    0.21
  -6  -6  -2    2.77    0.23
   6   6   2    2.86    0.12
   6   6   2    2.84    0.24
  -7  -6  -2    1.03    0.16
  -7  -6  -2    1.26    0.18
   7   6   2    1.07    0.17
   7   6   2    1.46    0.09
  12  -7  -2    1.46    0.19
 -12   7   2    1.49    0.19
  11  -7  -2    3.94    0.37
  11  -7  -2    3.30    0.23
 -11   7   2    3.44    0.23
 -11   7   2    3.60    0.22
  10  -7  -2    0.24    0.09
  10  -7  -2    0.17    0.09
 -10   7   2    0.13    0.07
 -10   7   2    0.16    0.08
   9  -7  -2    2.53    0.19
   9  -7  -2    2.70    0.20
  -9   7   2    2.78    0.19
  -9   7   2    2.47    0.17
   8  -7  -2    1.06    0.13
   8  -7  -2    1.14    0.13
  -8   7   2    1.21    0.11
  -8   7   2    1.58    0.15
   7  -7  -2    8.69    0.32
   7  -7  -2    8.49    0.33
  -7   7   2    8.46    0.33
  -7   7   2    8.53    0.29
   6  -7  -2   17.19    0.51
   6  -7  -2   17.03    0.49
   6  -7  -2   16.54    0.43
  -6   7   2   16.99    0.44
  -6   7   2   16.56    0.50
   5  -7  -2   20.80    0.59
   5  -7  -2   21.27    0.52
   5  -7  -2   20.42    0.55
  -5   7   2   21.01    0.50
  -5   7   2   21.28    0.59
   4  -7  -2   62.21    1.40
   4  -7  -2   62.59    1.34
   4  -7  -2   61.04    1.35
  -4   7   2   60.58    1.40
  -4   7   2   61.54    1.27
  -4   7   2   61.08    1.27
  -4   7   2   62.04    1.39
   3  -7  -2    1.07    0.10
   3  -7  -2    0.83    0.11
   3  -7  -2    1.24    0.10
  -3   7   2    1.07    0.12
  -3   7   2    1.04    0.12
   2  -7  -2    5.60    0.23
   2  -7  -2    6.03    0.26
   2  -7  -2    5.82    0.22
  -2   7   2    6.15    0.26
  -2   7   2    5.69    0.24
   1  -7  -2    5.63    0.22
   1  -7  -2    5.62    0.24
  -1   7   2    5.76    0.23
  -1   7   2    5.43    0.25
   0  -7  -2    3.19    0.17
   0  -7  -2    3.21    0.19
   0   7   2    3.37    0.20
   0   7   2    3.07    0.16
  -1  -7  -2    4.41    0.21
  -1  -7  -2    4.05    0.22
   1   7   2    4.59    0.19
   1   7   2    4.30    0.24
  -2  -7  -2    3.20    0.18
  -2  -7  -2    3.44    0.21
   2   7   2    2.96    0.20
  -3  -7  -2   16.82    0.51
  -3  -7  -2   16.17    0.54
   3   7   2   15.32    0.54
  -4  -7  -2   24.56    0.70
  -4  -7  -2   24.94    0.74
   4   7   2   24.80    0.76
  -5  -7  -2    0.33    0.10
  -5  -7  -2    0.44    0.12
   5   7   2    0.48    0.12
  -6  -7  -2   13.56    0.51
  -6  -7  -2   13.07    0.52
   6   7   2   13.31    0.55
  11  -8  -2   13.38    0.50
 -11   8   2   13.97    0.49
 -11   8   2   12.79    0.47
  10  -8  -2    3.57    0.24
  10  -8  -2    3.48    0.24
 -10   8   2    3.71    0.24
 -10   8   2    3.56    0.21
   9  -8  -2    1.68    0.17
   9  -8  -2    1.93    0.18
  -9   8   2    1.79    0.17
  -9   8   2    1.65    0.14
   8  -8  -2    0.07    0.07
   8  -8  -2    0.05    0.06
  -8   8   2    0.08    0.05
  -8   8   2    0.09    0.07
   7  -8  -2   22.13    0.65
   7  -8  -2   23.53    0.64
  -7   8   2   22.60    0.66
  -7   8   2   23.10    0.58
   6  -8  -2   79.75    1.69
   6  -8  -2   79.87    1.79
   6  -8  -2   79.84    1.76
  -6   8   2   80.09    1.68
  -6   8   2   79.12    1.79
   5  -8  -2   11.71    0.38
   5  -8  -2   11.92    0.41
   5  -8  -2   11.85    0.36
  -5   8   2   11.97    0.31
  -5   8   2   11.79    0.41
   4  -8  -2   32.98    0.80
   4  -8  -2   33.07    0.81
   4  -8  -2   32.71    0.85
  -4   8   2   32.13    0.85
  -4   8   2   33.54    0.69
  -4   8   2   33.00    0.84
  -4   8   2   33.57    0.69
   3  -8  -2    7.25    0.31
   3  -8  -2    7.55    0.28
   3  -8  -2    7.42    0.27
  -3   8   2    6.98    0.29
  -3   8   2    7.57    0.31
   2  -8  -2   10.80    0.40
   2  -8  -2   11.59    0.36
   2  -8  -2   11.84    0.39
  -2   8   2   11.12    0.40
  -2   8   2   11.10    0.38
   1  -8  -2    4.79    0.22
   1  -8  -2    4.96    0.24
  -1   8   2    4.81    0.23
  -1   8   2    4.73    0.25
   0  -8  -2   33.12    0.83
   0  -8  -2   33.26    0.87
   0   8   2   34.05    0.83
   0   8   2   33.70    0.90
  -1  -8  -2    1.12    0.15
  -1  -8  -2    1.00    0.12
   1   8   2    0.93    0.14
   1   8   2    1.40    0.15
  -2  -8  -2    0.02    0.05
  -2  -8  -2   -0.01    0.07
   2   8   2   -0.07    0.05
  -3  -8  -2    0.46    0.10
  -3  -8  -2    0.21    0.09
   3   8   2    0.39    0.11
  -4  -8  -2    0.34    0.11
  -4  -8  -2    0.36    0.10
   4   8   2    0.85    0.15
  -5  -8  -2    0.46    0.12
  -5  -8  -2    0.39    0.11
   5   8   2    0.38    0.13
  11  -9  -2    0.32    0.11
  11  -9  -2    0.24    0.11
 -11   9   2    0.36    0.12
 -11   9   2    0.23    0.08
  10  -9  -2   -0.07    0.08
  10  -9  -2    0.02    0.08
 -10   9   2   -0.01    0.06
 -10   9   2   -0.04    0.07
   9  -9  -2    3.63    0.25
   9  -9  -2    3.55    0.24
  -9   9   2    3.54    0.19
  -9   9   2    3.43    0.23
   8  -9  -2   19.33    0.60
   8  -9  -2   19.54    0.61
  -8   9   2   19.51    0.61
  -8   9   2   19.13    0.52
   7  -9  -2    0.16    0.07
   7  -9  -2    0.11    0.07
  -7   9   2    0.12    0.07
  -7   9   2    0.13    0.05
   6  -9  -2    0.74    0.13
   6  -9  -2    0.99    0.13
  -6   9   2    0.58    0.11
  -6   9   2    0.61    0.07
   5  -9  -2   10.41    0.35
   5  -9  -2   10.37    0.39
   5  -9  -2   10.19    0.36
  -5   9   2   10.49    0.39
  -5   9   2   10.03    0.25
   4  -9  -2   11.27    0.42
   4  -9  -2   11.85    0.39
   4  -9  -2   11.93    0.39
  -4   9   2   11.47    0.42
  -4   9   2   11.90    0.42
   3  -9  -2   24.18    0.65
   3  -9  -2   24.59    0.67
   3  -9  -2   24.92    0.71
  -3   9   2   23.87    0.70
  -3   9   2   25.10    0.69
   2  -9  -2   33.08    0.85
   2  -9  -2   32.70    0.82
   2  -9  -2   31.98    0.87
  -2   9   2   32.33    0.87
  -2   9   2   31.84    0.83
   1  -9  -2    2.88    0.20
   1  -9  -2    3.18    0.19
  -1   9   2    2.61    0.20
  -1   9   2    2.91    0.18
   0  -9  -2    0.65    0.11
   0  -9  -2    0.81    0.14
   0   9   2    0.89    0.12
   0   9   2    0.76    0.13
  -1  -9  -2    0.68    0.13
  -1  -9  -2    0.45    0.09
   1   9   2    0.47    0.12
  -2  -9  -2    0.36    0.11
  -2  -9  -2    0.33    0.09
   2   9   2    0.43    0.12
  -3  -9  -2    0.14    0.10
  -3  -9  -2    0.13    0.08
   3   9   2    0.10    0.08
  10 -10  -2    4.97    0.30
  10 -10  -2    4.98    0.30
 -10  10   2    4.47    0.23
 -10  10   2    4.80    0.29
   9 -10  -2   23.11    0.71
   9 -10  -2   22.93    0.72
  -9  10   2   22.80    0.72
  -9  10   2   23.33    0.61
   8 -10  -2    3.95    0.25
   8 -10  -2    3.70    0.25
  -8  10   2    4.00    0.25
  -8  10   2    3.83    0.18
   7 -10  -2   31.00    0.87
   7 -10  -2   31.58    0.84
  -7  10   2   30.62    0.71
  -7  10   2   30.99    0.87
   6 -10  -2    0.98    0.13
   6 -10  -2    1.30    0.17
  -6  10   2    1.31    0.17
  -6  10   2    1.06    0.07
   5 -10  -2   22.66    0.62
   5 -10  -2   22.25    0.68
   5 -10  -2   22.08    0.63
  -5  10   2   21.84    0.66
   4 -10  -2  110.48    2.39
   4 -10  -2  109.94    2.39
   4 -10  -2  113.52    2.47
  -4  10   2  109.32    2.45
  -4  10   2  111.27    2.44
   3 -10  -2    1.63    0.15
   3 -10  -2    1.64    0.16
   3 -10  -2    1.56    0.19
  -3  10   2    1.75    0.17
  -3  10   2    1.79    0.20
   2 -10  -2    0.03    0.08
   2 -10  -2    0.07    0.06
   2 -10  -2    0.04    0.06
  -2  10   2    0.11    0.07
  -2  10   2    0.08    0.07
   1 -10  -2    1.39    0.17
   1 -10  -2    1.52    0.15
  -1  10   2    1.34    0.15
  -1  10   2    1.74    0.20
   0 -10  -2    2.27    0.18
   0 -10  -2    2.54    0.21
   0  10   2    2.43    0.21
  -1 -10  -2    3.75    0.24
  -1 -10  -2    3.66    0.26
   1  10   2    4.46    0.29
  -2 -10  -2    0.25    0.11
  -2 -10  -2    0.40    0.11
   2  10   2    0.33    0.12
   9 -11  -2    4.60    0.29
   9 -11  -2    4.58    0.29
  -9  11   2    4.08    0.28
  -9  11   2    4.54    0.19
   8 -11  -2   13.95    0.51
   8 -11  -2   14.09    0.53
  -8  11   2   13.97    0.37
  -8  11   2   13.85    0.52
   7 -11  -2    1.63    0.20
   7 -11  -2    1.24    0.16
  -7  11   2    1.70    0.21
   6 -11  -2   11.12    0.43
   6 -11  -2   11.64    0.46
  -6  11   2   11.92    0.46
   5 -11  -2    4.69    0.26
   5 -11  -2    4.84    0.29
  -5  11   2    4.75    0.27
   4 -11  -2    0.64    0.11
   4 -11  -2    0.84    0.15
   4 -11  -2    0.90    0.14
  -4  11   2    0.58    0.12
  -4  11   2    0.80    0.15
   3 -11  -2    0.12    0.07
   3 -11  -2    0.16    0.09
   3 -11  -2    0.15    0.09
  -3  11   2    0.02    0.07
  -3  11   2    0.04    0.09
   2 -11  -2   17.82    0.59
   2 -11  -2   18.64    0.58
   2 -11  -2   18.42    0.63
  -2  11   2   18.55    0.59
  -2  11   2   18.86    0.64
   1 -11  -2   23.16    0.68
   1 -11  -2   23.39    0.72
   1 -11  -2   21.74    0.73
  -1  11   2   22.88    0.73
  -1  11   2   23.28    0.68
   0 -11  -2    0.57    0.14
   0 -11  -2    0.48    0.11
   0  11   2    0.40    0.12
   6 -12  -2   10.62    0.43
   6 -12  -2   11.41    0.48
  -6  12   2   10.81    0.46
   5 -12  -2    3.59    0.23
   5 -12  -2    3.64    0.27
  -5  12   2    3.44    0.25
   4 -12  -2    0.09    0.08
   4 -12  -2    0.11    0.10
   4 -12  -2    0.21    0.10
  -4  12   2    0.00    0.09
  -4  12   2    0.19    0.10
   3 -12  -2    5.53    0.31
   3 -12  -2    5.15    0.32
   3 -12  -2    5.26    0.29
  -3  12   2    5.14    0.29
  -3  12   2    5.78    0.33
  -2  14  -3    0.32    0.11
  -2  14  -3    0.56    0.11
  -2  14  -3    0.65    0.14
   2 -14   3    0.41    0.12
   2 -14   3    0.55    0.13
   2 -14   3    0.35    0.12
  -3  14  -3    0.44    0.12
  -3  14  -3    0.33    0.09
   3 -14   3    0.54    0.13
   3 -14   3    0.44    0.12
   3 -14   3    0.40    0.11
  -4  14  -3    0.13    0.09
  -4  14  -3    0.20    0.08
   4 -14   3    0.17    0.09
   4 -14   3    0.11    0.10
   4 -14   3    0.30    0.12
  -5  14  -3    0.24    0.11
  -5  14  -3    0.27    0.09
   5 -14   3    0.39    0.12
   5 -14   3    0.22    0.10
   1  13  -3   26.31    0.73
   1  13  -3   26.37    0.80
   1  13  -3   26.53    0.77
  -1 -13   3   27.77    0.83
  -1 -13   3   27.93    0.83
   0  13  -3    7.49    0.36
   0  13  -3    7.66    0.32
   0  13  -3    7.62    0.35
   0 -13   3    8.19    0.37
   0 -13   3    8.04    0.38
   0 -13   3    7.55    0.37
  -1  13  -3    2.07    0.19
  -1  13  -3    1.79    0.16
  -1  13  -3    1.82    0.20
   1 -13   3    1.90    0.22
   1 -13   3    1.63    0.20
   1 -13   3    1.70    0.19
  -2  13  -3    1.79    0.19
  -2  13  -3    1.67    0.15
  -2  13  -3    1.33    0.17
   2 -13   3    1.63    0.19
   2 -13   3    1.82    0.21
   2 -13   3    1.66    0.19
  -3  13  -3    0.70    0.14
  -3  13  -3    0.60    0.12
  -3  13  -3    0.59    0.11
   3 -13   3    0.64    0.12
   3 -13   3    0.68    0.13
   3 -13   3    0.67    0.13
  -4  13  -3   16.85    0.54
  -4  13  -3   15.32    0.56
   4 -13   3   15.38    0.53
   4 -13   3   17.25    0.58
   4 -13   3   17.35    0.55
  -5  13  -3    4.54    0.26
  -5  13  -3    4.57    0.29
   5 -13   3    4.94    0.29
   5 -13   3    5.29    0.27
   5 -13   3    4.57    0.26
  -6  13  -3    0.12    0.08
  -6  13  -3    0.12    0.10
   6 -13   3    0.07    0.08
   6 -13   3    0.10    0.08
  -7  13  -3    1.12    0.17
  -7  13  -3    1.03    0.15
   7 -13   3    1.07    0.15
  -8  13  -3    0.28    0.10
  -8  13  -3    0.12    0.09
   8 -13   3    0.14    0.09
   3  12  -3   11.84    0.48
   3  12  -3   11.82    0.42
  -3 -12   3   12.17    0.50
   2  12  -3   14.18    0.48
   2  12  -3   13.59    0.46
   2  12  -3   13.30    0.50
  -2 -12   3   12.97    0.51
  -2 -12   3   14.50    0.53
   1  12  -3   19.86    0.64
   1  12  -3   20.76    0.60
   1  12  -3   20.14    0.62
  -1 -12   3   19.72    0.65
  -1 -12   3   21.32    0.67
   0  12  -3    6.63    0.32
   0  12  -3    6.55    0.29
   0  12  -3    6.53    0.31
   0 -12   3    6.76    0.33
   0 -12   3    7.09    0.34
  -1  12  -3   17.78    0.57
  -1  12  -3   17.68    0.55
  -1  12  -3   18.46    0.58
   1 -12   3   17.18    0.56
   1 -12   3   18.97    0.59
   1 -12   3   18.47    0.60
  -2  12  -3    2.00    0.17
  -2  12  -3    2.22    0.19
  -2  12  -3    1.69    0.16
   2 -12   3    2.08    0.19
   2 -12   3    2.05    0.17
   2 -12   3    1.85    0.18
  -3  12  -3    0.41    0.10
  -3  12  -3    0.81    0.13
  -3  12  -3    0.42    0.10
   3 -12   3    0.50    0.11
   3 -12   3    0.84    0.14
   3 -12   3    0.70    0.12
  -4  12  -3    0.45    0.11
  -4  12  -3    0.41    0.10
   4 -12   3    0.34    0.09
   4 -12   3    0.59    0.11
   4 -12   3    0.43    0.11
  -5  12  -3   22.92    0.69
  -5  12  -3   22.98    0.66
   5 -12   3   22.18    0.68
   5 -12   3   21.76    0.64
   5 -12   3   21.33    0.63
  -6  12  -3    0.78    0.14
  -6  12  -3    0.83    0.13
   6 -12   3    0.70    0.13
   6 -12   3    0.71    0.14
   6 -12   3    0.76    0.12
  -7  12  -3   17.62    0.59
  -7  12  -3   17.88    0.59
   7 -12   3   18.58    0.55
   7 -12   3   18.07    0.57
  -8  12  -3   34.18    0.96
  -8  12  -3   34.52    0.95
   8 -12   3   34.49    0.92
  -9  12  -3    2.16    0.21
  -9  12  -3    2.92    0.23
   9 -12   3    2.35    0.20
   5  11  -3    0.02    0.09
   5  11  -3    0.06    0.06
  -5 -11   3    0.15    0.10
  -5 -11   3    0.08    0.09
   4  11  -3   76.24    1.83
   4  11  -3   74.88    1.77
  -4 -11   3   79.94    1.87
  -4 -11   3   78.67    1.84
   3  11  -3    6.58    0.34
   3  11  -3    6.97    0.31
  -3 -11   3    7.47    0.36
  -3 -11   3    7.40    0.35
   2  11  -3   18.46    0.59
   2  11  -3   17.72    0.55
   2  11  -3   18.25    0.55
  -2 -11   3   17.77    0.59
  -2 -11   3   18.20    0.60
   1  11  -3   33.63    0.89
   1  11  -3   32.65    0.87
   1  11  -3   34.01    0.87
  -1 -11   3   33.47    0.91
  -1 -11   3   34.11    0.91
   0  11  -3    4.76    0.25
   0  11  -3    4.96    0.25
   0  11  -3    4.91    0.26
   0 -11   3    5.76    0.28
   0 -11   3    5.03    0.27
  -1  11  -3   12.44    0.42
  -1  11  -3   12.26    0.42
  -1  11  -3   12.72    0.44
   1 -11   3   12.50    0.43
   1 -11   3   12.00    0.44
   1 -11   3   12.24    0.44
  -2  11  -3    4.30    0.23
  -2  11  -3    4.19    0.22
  -2  11  -3    4.21    0.24
   2 -11   3    4.57    0.24
   2 -11   3    4.17    0.24
   2 -11   3    4.55    0.23
  -3  11  -3    0.04    0.05
  -3  11  -3    0.04    0.07
  -3  11  -3    0.01    0.05
   3 -11   3    0.03    0.06
   3 -11   3   -0.02    0.06
   3 -11   3    0.09    0.06
  -4  11  -3    8.66    0.35
  -4  11  -3    9.06    0.35
   4 -11   3    8.92    0.36
   4 -11   3    8.96    0.34
   4 -11   3    8.60    0.33
  -5  11  -3   23.00    0.69
  -5  11  -3   24.13    0.69
   5 -11   3   24.48    0.70
   5 -11   3   24.13    0.66
   5 -11   3   23.52    0.65
  -6  11  -3   41.66    1.08
  -6  11  -3   42.85    1.09
   6 -11   3   42.99    1.09
   6 -11   3   42.17    1.03
   6 -11   3   43.28    1.05
  -7  11  -3   44.74    1.15
  -7  11  -3   45.43    1.14
   7 -11   3   45.40    1.10
   7 -11   3   44.19    1.08
  -8  11  -3    0.21    0.10
  -8  11  -3    0.32    0.10
   8 -11   3    0.21    0.10
  -9  11  -3   41.54    1.09
  -9  11  -3   39.58    1.04
   9 -11   3   38.94    1.03
 -10  11  -3    0.23    0.10
 -10  11  -3    0.37    0.11
  10 -11   3    0.32    0.11
   6  10  -3    7.44    0.34
   6  10  -3    7.01    0.37
  -6 -10   3    7.52    0.37
  -6 -10   3    7.14    0.49
   5  10  -3   11.05    0.42
   5  10  -3   10.08    0.44
  -5 -10   3    9.98    0.45
  -5 -10   3   11.46    0.45
   4  10  -3    1.75    0.17
   4  10  -3    1.91    0.21
  -4 -10   3    1.87    0.19
  -4 -10   3    1.57    0.19
   3  10  -3    2.58    0.18
   3  10  -3    2.44    0.19
   3  10  -3    2.43    0.17
  -3 -10   3    1.97    0.18
  -3 -10   3    2.50    0.20
   2  10  -3    2.80    0.19
   2  10  -3    2.84    0.18
   2  10  -3    2.89    0.20
  -2 -10   3    2.55    0.19
  -2 -10   3    2.70    0.20
   1  10  -3   29.09    0.77
   1  10  -3   29.11    0.77
   1  10  -3   28.25    0.77
  -1 -10   3   29.92    0.80
  -1 -10   3   30.24    0.80
   0  10  -3    0.70    0.11
   0  10  -3    1.04    0.13
   0  10  -3    0.99    0.13
   0 -10   3    0.70    0.11
  -1  10  -3    3.00    0.18
  -1  10  -3    3.55    0.20
  -1  10  -3    2.92    0.18
   1 -10   3    3.14    0.20
   1 -10   3    2.74    0.17
   1 -10   3    2.80    0.19
  -2  10  -3    0.25    0.07
  -2  10  -3    0.20    0.07
  -2  10  -3    0.24    0.07
   2 -10   3    0.32    0.08
   2 -10   3    0.16    0.06
   2 -10   3    0.26    0.07
  -3  10  -3    8.60    0.33
  -3  10  -3    8.82    0.34
   3 -10   3    8.93    0.33
   3 -10   3    9.04    0.34
   3 -10   3    8.80    0.32
  -4  10  -3    0.55    0.10
  -4  10  -3    0.92    0.13
   4 -10   3    0.83    0.11
   4 -10   3    1.17    0.15
   4 -10   3    0.69    0.11
  -5  10  -3    6.31    0.29
  -5  10  -3    6.81    0.30
   5 -10   3    7.15    0.30
   5 -10   3    6.93    0.27
   5 -10   3    6.76    0.27
  -6  10  -3    0.72    0.12
  -6  10  -3    0.87    0.13
   6 -10   3    0.79    0.11
   6 -10   3    0.89    0.13
   6 -10   3    0.61    0.10
  -7  10  -3   10.19    0.40
  -7  10  -3    9.52    0.38
   7 -10   3   10.20    0.37
   7 -10   3    9.85    0.35
  -8  10  -3    3.51    0.24
  -8  10  -3    3.92    0.23
   8 -10   3    3.87    0.22
   8 -10   3    3.23    0.19
  -9  10  -3    7.37    0.32
  -9  10  -3    6.72    0.35
   9 -10   3    6.76    0.32
 -10  10  -3   14.57    0.56
  10 -10   3   15.08    0.52
   7   9  -3    0.21    0.11
   7   9  -3    0.26    0.10
  -7  -9   3    0.34    0.12
   6   9  -3    0.52    0.12
   6   9  -3    0.74    0.13
  -6  -9   3    0.82    0.16
  -6  -9   3    0.67    0.14
   5   9  -3   46.84    1.21
   5   9  -3   48.92    1.20
  -5  -9   3   49.87    1.24
  -5  -9   3   47.23    1.20
   4   9  -3    0.51    0.11
   4   9  -3    0.48    0.10
   4   9  -3    0.51    0.09
  -4  -9   3    0.27    0.09
  -4  -9   3    0.29    0.09
   3   9  -3    0.73    0.11
   3   9  -3    0.78    0.12
   3   9  -3    0.88    0.13
  -3  -9   3    0.68    0.12
  -3  -9   3    0.75    0.13
   2   9  -3   24.91    0.69
   2   9  -3   24.48    0.66
   2   9  -3   25.31    0.69
  -2  -9   3   25.42    0.69
  -2  -9   3   26.17    0.71
   1   9  -3   15.17    0.47
   1   9  -3   15.70    0.47
   1   9  -3   15.11    0.46
  -1  -9   3   15.07    0.47
  -1  -9   3   15.31    0.48
   0   9  -3   69.37    1.50
   0   9  -3   67.15    1.50
   0   9  -3   64.78    1.50
   0  -9   3   67.16    1.52
   0  -9   3   67.09    1.51
  -1   9  -3   30.14    0.77
  -1   9  -3   29.57    0.76
  -1   9  -3   30.03    0.74
   1  -9   3   30.11    0.77
   1  -9   3   30.75    0.78
   1  -9   3   29.80    0.75
  -2   9  -3  154.86    3.23
  -2   9  -3  155.69    3.27
  -2   9  -3  156.31    3.27
   2  -9   3  158.03    3.24
   2  -9   3  157.15    3.26
   2  -9   3  160.48    3.28
   2  -9   3  155.34    3.28
  -3   9  -3   99.47    2.12
  -3   9  -3   98.90    2.12
   3  -9   3  100.70    2.12
   3  -9   3   94.92    2.08
   3  -9   3   99.30    2.07
   3  -9   3   93.46    2.11
  -4   9  -3   13.98    0.44
  -4   9  -3   13.44    0.44
   4  -9   3   13.00    0.43
   4  -9   3   13.40    0.44
   4  -9   3   13.34    0.40
   4  -9   3   13.33    0.41
  -5   9  -3   24.76    0.67
  -5   9  -3   26.22    0.69
   5  -9   3   25.32    0.64
   5  -9   3   24.92    0.70
   5  -9   3   22.97    0.67
   5  -9   3   25.42    0.65
  -6   9  -3   32.73    0.85
  -6   9  -3   33.22    0.88
   6  -9   3   33.58    0.87
   6  -9   3   33.23    0.82
   6  -9   3   33.24    0.82
   6  -9   3   34.49    0.89
  -7   9  -3    0.37    0.09
  -7   9  -3    0.31    0.09
   7  -9   3    0.21    0.06
   7  -9   3    0.36    0.10
   7  -9   3    0.23    0.07
  -8   9  -3    7.14    0.30
  -8   9  -3    6.10    0.31
   8  -9   3    6.82    0.27
   8  -9   3    6.74    0.29
   8  -9   3    7.01    0.44
  -9   9  -3    8.46    0.39
  -9   9  -3    8.12    0.33
   9  -9   3    8.42    0.35
 -10   9  -3    7.01    0.37
  10  -9   3    7.68    0.34
 -11   9  -3    6.71    0.37
  11  -9   3    6.62    0.34
   8   8  -3    7.65    0.39
   8   8  -3    7.32    0.36
  -8  -8   3    8.11    0.38
   7   8  -3    6.75    0.33
   7   8  -3    6.50    0.34
  -7  -8   3    6.42    0.32
   6   8  -3   16.92    0.55
   6   8  -3   16.46    0.56
  -6  -8   3   15.96    0.56
  -6  -8   3   16.44    0.54
   5   8  -3    2.78    0.20
   5   8  -3    2.67    0.20
  -5  -8   3    2.46    0.19
  -5  -8   3    2.64    0.21
   4   8  -3   14.09    0.42
   4   8  -3   14.62    0.48
   4   8  -3   14.64    0.47
  -4  -8   3   14.67    0.49
  -4  -8   3   14.14    0.47
   3   8  -3   37.04    0.90
   3   8  -3   36.04    0.86
   3   8  -3   36.37    0.90
  -3  -8   3   35.08    0.91
  -3  -8   3   34.10    0.89
   2   8  -3    5.09    0.22
   2   8  -3    3.88    0.19
   2   8  -3    4.35    0.21
  -2  -8   3    3.57    0.21
  -2  -8   3    4.35    0.21
   1   8  -3   28.09    0.70
   1   8  -3   27.94    0.70
   1   8  -3   27.57    0.72
  -1  -8   3   28.03    0.71
  -1  -8   3   27.86    0.72
  -1  -8   3   27.82    0.72
   0   8  -3   39.98    0.96
   0   8  -3   42.00    0.95
   0   8  -3   40.78    0.98
   0  -8   3   41.59    0.98
   0  -8   3   41.25    0.97
   0  -8   3   41.07    0.98
  -1   8  -3  149.38    3.12
  -1   8  -3  147.98    3.12
  -1   8  -3  151.15    3.08
   1  -8   3  152.95    3.11
   1  -8   3  153.02    3.09
   1  -8   3  149.44    3.12
   1  -8   3  147.87    3.12
  -2   8  -3    0.43    0.07
  -2   8  -3    0.49    0.08
  -2   8  -3    0.34    0.08
   2  -8   3    0.41    0.08
   2  -8   3    0.53    0.08
   2  -8   3    0.42    0.09
   2  -8   3    0.36    0.07
  -3   8  -3  151.51    3.20
  -3   8  -3  151.48    3.20
   3  -8   3  151.95    3.20
   3  -8   3  157.35    3.16
   3  -8   3  158.98    3.18
   3  -8   3  154.00    3.21
  -4   8  -3    2.68    0.16
  -4   8  -3    2.97    0.18
   4  -8   3    3.01    0.15
   4  -8   3    3.11    0.18
   4  -8   3    3.02    0.17
   4  -8   3    3.18    0.16
  -5   8  -3    3.07    0.19
  -5   8  -3    3.36    0.18
   5  -8   3    2.92    0.18
   5  -8   3    2.69    0.18
   5  -8   3    2.82    0.15
   5  -8   3    2.85    0.16
  -6   8  -3  164.89    3.50
  -6   8  -3  166.01    3.45
   6  -8   3  167.96    3.43
   6  -8   3  168.91    3.42
   6  -8   3  159.92    3.48
   6  -8   3  170.18    3.48
  -7   8  -3   17.19    0.50
  -7   8  -3   17.73    0.55
   7  -8   3   16.83    0.49
   7  -8   3   16.75    0.54
   7  -8   3   16.34    0.47
  -8   8  -3    5.56    0.29
  -8   8  -3    5.62    0.25
   8  -8   3    5.43    0.23
   8  -8   3    5.33    0.25
  -9   8  -3    0.36    0.11
  -9   8  -3    0.85    0.12
   9  -8   3    0.51    0.11
   9  -8   3    0.55    0.12
 -10   8  -3    1.63    0.20
  10  -8   3    1.77    0.19
  10  -8   3    1.30    0.18
  11  -8   3    0.11    0.10
  11  -8   3    0.13    0.09
   9   7  -3    3.17    0.25
   9   7  -3    3.15    0.25
  -9  -7   3    4.00    0.26
   8   7  -3    0.59    0.14
   8   7  -3    0.79    0.15
  -8  -7   3    0.86    0.15
   7   7  -3    7.31    0.34
   7   7  -3    6.56    0.33
  -7  -7   3    6.51    0.34
  -7  -7   3    7.21    0.32
   6   7  -3   69.58    1.64
   6   7  -3   69.72    1.64
  -6  -7   3   70.55    1.61
  -6  -7   3   72.70    1.67
   5   7  -3   18.89    0.57
   5   7  -3   18.09    0.56
   5   7  -3   19.20    0.50
  -5  -7   3   18.80    0.55
  -5  -7   3   18.16    0.57
   4   7  -3   12.08    0.40
   4   7  -3   11.43    0.35
   4   7  -3   11.24    0.39
  -4  -7   3   11.33    0.40
  -4  -7   3   11.31    0.38
   3   7  -3   10.62    0.33
   3   7  -3   11.23    0.36
   3   7  -3   11.56    0.38
  -3  -7   3   10.96    0.36
  -3  -7   3   10.54    0.37
  -3  -7   3   11.43    0.38
   2   7  -3   56.88    1.23
   2   7  -3   52.88    1.24
   2   7  -3   55.00    1.21
  -2  -7   3   55.05    1.23
  -2  -7   3   51.95    1.24
  -2  -7   3   56.55    1.25
   1   7  -3    2.55    0.14
   1   7  -3    2.86    0.15
   1   7  -3    2.19    0.14
   1   7  -3    2.45    0.14
  -1  -7   3    2.13    0.13
  -1  -7   3    2.54    0.15
  -1  -7   3    2.58    0.15
   0   7  -3    2.87    0.14
   0   7  -3    3.06    0.16
   0   7  -3    2.92    0.15
   0   7  -3    2.72    0.15
   0  -7   3    2.82    0.16
   0  -7   3    2.81    0.15
   0  -7   3    3.04    0.15
  -1   7  -3  139.67    2.90
  -1   7  -3  147.22    2.92
  -1   7  -3  138.63    2.89
  -1   7  -3  143.88    2.86
   1  -7   3  134.03    2.90
   1  -7   3  140.31    2.89
   1  -7   3  145.53    2.87
   1  -7   3  132.19    2.89
  -2   7  -3  150.10    3.05
  -2   7  -3  150.86    3.11
  -2   7  -3  147.70    3.09
  -2   7  -3  152.14    3.10
   2  -7   3  151.27    3.09
   2  -7   3  149.92    3.08
   2  -7   3  148.85    3.05
   2  -7   3  150.02    3.10
  -3   7  -3   14.74    0.44
  -3   7  -3   15.39    0.44
   3  -7   3   15.66    0.43
   3  -7   3   15.86    0.40
   3  -7   3   15.61    0.42
   3  -7   3   14.47    0.43
  -4   7  -3  150.83    3.13
  -4   7  -3  151.67    3.12
   4  -7   3  149.61    3.12
   4  -7   3  146.93    3.06
   4  -7   3  154.11    3.11
   4  -7   3  147.23    3.07
  -5   7  -3  272.59    5.85
  -5   7  -3  293.09    5.89
  -5   7  -3  291.70    5.89
   5  -7   3  295.57    5.88
   5  -7   3  296.06    5.89
   5  -7   3  298.20    5.84
   5  -7   3  285.17    5.83
  -6   7  -3   27.99    0.70
  -6   7  -3   26.67    0.84
   6  -7   3   28.65    0.74
   6  -7   3   27.27    0.72
   6  -7   3   27.54    0.68
   6  -7   3   28.77    0.70
  -7   7  -3    0.02    0.05
  -7   7  -3    0.03    0.05
   7  -7   3    0.04    0.05
   7  -7   3   -0.03    0.05
   7  -7   3    0.03    0.06
  -8   7  -3    3.65    0.23
  -8   7  -3    3.61    0.19
   8  -7   3    3.65    0.19
   8  -7   3    3.73    0.20
   8  -7   3    3.42    0.23
  -9   7  -3    8.85    0.38
   9  -7   3    9.25    0.35
   9  -7   3    7.48    0.36
   9  -7   3    9.11    0.32
  10  -7   3    2.08    0.19
  10  -7   3    2.09    0.20
  11  -7   3   10.10    0.45
  11  -7   3    9.10    0.41
   9   6  -3    0.29    0.10
   9   6  -3    0.43    0.13
  -9  -6   3    0.38    0.11
   8   6  -3    0.68    0.14
   8   6  -3    0.60    0.12
  -8  -6   3    0.47    0.11
   7   6  -3   16.10    0.53
   7   6  -3   15.56    0.53
  -7  -6   3   15.94    0.50
  -7  -6   3   15.25    0.53
   6   6  -3    3.85    0.22
   6   6  -3    3.44    0.21
  -6  -6   3    4.01    0.23
  -6  -6   3    3.59    0.20
   5   6  -3    0.81    0.11
   5   6  -3    0.77    0.12
   5   6  -3    0.84    0.09
  -5  -6   3    0.60    0.09
  -5  -6   3    0.75    0.11
  -5  -6   3    0.52    0.10
   4   6  -3    4.57    0.21
   4   6  -3    3.64    0.20
   4   6  -3    3.68    0.16
  -4  -6   3    3.39    0.18
  -4  -6   3    3.70    0.20
  -4  -6   3    3.80    0.20
   3   6  -3   42.56    0.97
   3   6  -3   40.22    0.97
   3   6  -3   40.58    0.93
   3   6  -3   40.37    0.95
  -3  -6   3   41.49    0.96
  -3  -6   3   42.33    0.98
  -3  -6   3   41.25    0.98
   2   6  -3  144.80    2.94
   2   6  -3  143.44    2.92
   2   6  -3  147.18    2.96
   2   6  -3  147.26    2.93
  -2  -6   3  141.43    2.95
  -2  -6   3  133.75    2.95
  -2  -6   3  140.18    2.93
   1   6  -3   23.90    0.54
   1   6  -3   21.93    0.54
   1   6  -3   21.89    0.55
   1   6  -3   22.48    0.57
  -1  -6   3   21.17    0.54
  -1  -6   3   20.17    0.55
  -1  -6   3   19.99    0.55
   0   6  -3   33.87    0.81
   0   6  -3   35.91    0.79
   0   6  -3   35.25    0.81
   0   6  -3   37.42    0.84
   0  -6   3   34.81    0.82
   0  -6   3   35.76    0.81
   0  -6   3   34.60    0.82
  -1   6  -3   68.01    1.38
  -1   6  -3   66.96    1.42
  -1   6  -3   66.00    1.42
  -1   6  -3   65.11    1.44
   1  -6   3   67.46    1.39
   1  -6   3   66.93    1.41
   1  -6   3   61.81    1.42
   1  -6   3   67.12    1.43
  -2   6  -3   25.76    0.64
  -2   6  -3   26.12    0.65
  -2   6  -3   27.00    0.66
   2  -6   3   27.34    0.65
   2  -6   3   26.28    0.64
   2  -6   3   27.42    0.63
   2  -6   3   26.79    0.60
  -3   6  -3   28.23    0.67
  -3   6  -3   26.36    0.64
  -3   6  -3   25.53    0.65
   3  -6   3   26.03    0.63
   3  -6   3   26.81    0.61
   3  -6   3   25.91    0.64
  -4   6  -3    9.40    0.31
  -4   6  -3    8.73    0.28
  -4   6  -3    8.68    0.30
   4  -6   3    8.69    0.26
   4  -6   3    8.83    0.30
   4  -6   3    8.76    0.29
   4  -6   3    8.45    0.27
  -5   6  -3   36.49    0.89
  -5   6  -3   36.55    0.85
  -5   6  -3   33.52    0.87
   5  -6   3   38.54    0.88
   5  -6   3   35.78    0.83
   5  -6   3   36.32    0.83
   5  -6   3   37.60    0.88
  -6   6  -3   19.41    0.51
  -6   6  -3   19.91    0.57
  -6   6  -3   19.76    0.56
   6  -6   3   20.57    0.57
   6  -6   3   20.02    0.52
   6  -6   3   20.49    0.56
   6  -6   3   19.72    0.52
  -7   6  -3    3.83    0.17
  -7   6  -3    3.81    0.21
  -7   6  -3    4.25    0.23
   7  -6   3    3.94    0.18
   7  -6   3    3.72    0.19
   7  -6   3    3.82    0.21
  -8   6  -3   45.12    1.12
  -8   6  -3   42.97    1.00
   8  -6   3   43.84    1.03
   8  -6   3   44.31    1.06
   8  -6   3   45.06    1.11
  -9   6  -3    2.20    0.20
   9  -6   3    2.07    0.19
   9  -6   3    2.06    0.16
   9  -6   3    2.35    0.16
  10  -6   3    0.65    0.12
  10  -6   3    0.80    0.14
  11  -6   3   33.57    0.98
  11  -6   3   35.55    0.97
  10   5  -3   14.57    0.55
  10   5  -3   14.49    0.56
   9   5  -3    5.43    0.31
   9   5  -3    5.99    0.32
   8   5  -3    0.03    0.07
   8   5  -3    0.08    0.07
  -8  -5   3   -0.08    0.05
   7   5  -3    0.05    0.06
   7   5  -3    0.09    0.07
  -7  -5   3    0.03    0.05
  -7  -5   3    0.16    0.08
   6   5  -3    1.44    0.13
   6   5  -3    1.67    0.15
   6   5  -3    1.29    0.10
  -6  -5   3    1.33    0.12
  -6  -5   3    1.42    0.16
  -6  -5   3    1.41    0.16
   5   5  -3  144.79    3.04
   5   5  -3  149.28    3.13
   5   5  -3  148.66    3.11
  -5  -5   3  148.19    3.08
  -5  -5   3  152.53    3.13
  -5  -5   3  151.56    3.13
   4   5  -3   36.39    0.88
   4   5  -3   36.66    0.82
   4   5  -3   35.34    0.85
   4   5  -3   35.66    0.86
  -4  -5   3   35.85    0.87
  -4  -5   3   37.21    0.88
  -4  -5   3   35.50    0.84
   3   5  -3   66.90    1.43
   3   5  -3   64.22    1.40
   3   5  -3   68.19    1.44
   3   5  -3   66.25    1.45
  -3  -5   3   64.11    1.44
  -3  -5   3   67.63    1.43
   2   5  -3  201.43    4.03
   2   5  -3  204.43    4.04
   2   5  -3  197.44    4.00
   2   5  -3  197.67    4.00
  -2  -5   3  199.36    4.01
  -2  -5   3  190.81    4.03
  -2  -5   3  200.38    4.03
   1   5  -3   83.41    1.71
   1   5  -3   81.29    1.70
   1   5  -3   82.77    1.72
   1   5  -3   81.09    1.68
  -1  -5   3   76.93    1.71
  -1  -5   3   83.10    1.72
  -1  -5   3   80.92    1.70
   0   5  -3    0.11    0.03
   0   5  -3    0.04    0.03
   0   5  -3    0.05    0.03
   0   5  -3    0.09    0.03
   0  -5   3    0.07    0.03
   0  -5   3    0.16    0.04
   0  -5   3    0.02    0.03
  -1   5  -3  355.86    7.11
  -1   5  -3  323.78    7.14
  -1   5  -3  366.94    7.14
  -1   5  -3  349.51    7.32
   1  -5   3  350.15    7.27
   1  -5   3  365.62    7.26
   1  -5   3  363.39    7.16
   1  -5   3  359.22    7.35
  -2   5  -3  288.85    5.94
  -2   5  -3  294.04    5.92
  -2   5  -3  284.06    6.11
   2  -5   3  307.79    6.04
   2  -5   3  296.05    5.99
   2  -5   3  299.32    5.91
   2  -5   3  306.79    6.08
  -3   5  -3   13.36    0.38
  -3   5  -3   13.94    0.37
  -3   5  -3   13.73    0.39
   3  -5   3   13.80    0.34
   3  -5   3   13.76    0.38
   3  -5   3   13.33    0.36
   3  -5   3   14.38    0.38
  -4   5  -3   51.56    1.16
  -4   5  -3   50.98    1.12
  -4   5  -3   51.49    1.16
   4  -5   3   52.17    1.12
   4  -5   3   50.69    1.10
   4  -5   3   53.18    1.14
   4  -5   3   50.39    1.15
  -5   5  -3   55.35    1.23
  -5   5  -3   53.94    1.17
  -5   5  -3   55.29    1.23
   5  -5   3   53.95    1.22
   5  -5   3   54.49    1.18
   5  -5   3   52.35    1.18
  -6   5  -3   12.02    0.39
  -6   5  -3   12.67    0.34
  -6   5  -3   12.57    0.40
   6  -5   3   12.32    0.36
   6  -5   3   12.29    0.39
   6  -5   3   11.93    0.36
   6  -5   3   12.10    0.39
  -7   5  -3    0.00    0.05
  -7   5  -3    0.02    0.03
  -7   5  -3    0.08    0.05
   7  -5   3    0.00    0.05
   7  -5   3    0.02    0.04
   7  -5   3    0.04    0.05
  -8   5  -3    8.39    0.35
  -8   5  -3    7.77    0.34
   8  -5   3    8.35    0.32
   8  -5   3    8.47    0.34
   8  -5   3    8.50    0.30
   9  -5   3   13.12    0.47
   9  -5   3   12.52    0.41
   9  -5   3   13.12    0.45
  10  -5   3    6.29    0.32
  10  -5   3    5.92    0.30
  11  -5   3    0.12    0.09
  11  -5   3    0.05    0.09
  10   4  -3   11.11    0.46
  10   4  -3   10.71    0.45
   9   4  -3    0.02    0.07
   9   4  -3    0.04    0.07
   8   4  -3   -0.01    0.06
   8   4  -3   -0.01    0.06
  -8  -4   3    0.01    0.05
   7   4  -3    6.39    0.29
   7   4  -3    6.05    0.28
  -7  -4   3    6.74    0.30
  -7  -4   3    6.98    0.26
  -7  -4   3    6.89    0.30
   6   4  -3    0.16    0.05
   6   4  -3    0.24    0.07
   6   4  -3    0.24    0.07
  -6  -4   3    0.17    0.06
  -6  -4   3    0.23    0.07
  -6  -4   3    0.17    0.07
   5   4  -3   30.43    0.75
   5   4  -3   30.98    0.75
   5   4  -3   30.61    0.70
   5   4  -3   30.69    0.77
  -5  -4   3   31.28    0.77
  -5  -4   3   30.46    0.72
  -5  -4   3   29.11    0.76
   4   4  -3   32.19    0.76
   4   4  -3   32.08    0.76
   4   4  -3   31.35    0.74
   4   4  -3   30.74    0.71
  -4  -4   3   31.97    0.76
  -4  -4   3   31.52    0.73
  -4  -4   3   30.18    0.76
   3   4  -3  135.39    2.72
   3   4  -3  136.49    2.76
   3   4  -3  130.93    2.75
   3   4  -3  132.13    2.73
  -3  -4   3  135.23    2.73
  -3  -4   3  135.22    2.76
  -3  -4   3  130.89    2.75
   2   4  -3    3.92    0.16
   2   4  -3    4.33    0.15
   2   4  -3    4.21    0.17
   2   4  -3    4.26    0.15
  -2  -4   3    4.33    0.17
  -2  -4   3    4.27    0.15
  -2  -4   3    3.78    0.16
   1   4  -3  661.41   13.25
   1   4  -3  650.80   13.10
   1   4  -3  603.16   13.24
   1   4  -3  625.05   13.20
  -1  -4   3  649.21   13.29
  -1  -4   3  669.63   13.21
  -1  -4   3  689.83   13.25
   0   4  -3   56.96    1.14
   0   4  -3   54.60    1.19
   0   4  -3   56.53    1.18
   0   4  -3   56.89    1.20
   0  -4   3   54.78    1.18
   0  -4   3   54.88    1.18
   0  -4   3   56.50    1.18
  -1   4  -3  297.37    6.13
  -1   4  -3  286.15    6.11
  -1   4  -3  302.20    6.22
   1  -4   3  304.41    6.02
   1  -4   3  309.59    6.12
   1  -4   3  288.43    6.01
  -2   4  -3  327.58    7.08
  -2   4  -3  338.20    6.91
  -2   4  -3  343.11    7.15
   2  -4   3  338.95    6.87
   2  -4   3  355.87    7.07
   2  -4   3  360.77    6.99
  -3   4  -3   21.73    0.56
  -3   4  -3   23.49    0.54
  -3   4  -3   23.42    0.57
   3  -4   3   22.54    0.55
   3  -4   3   22.68    0.52
   3  -4   3   22.84    0.54
   3  -4   3   24.05    0.56
  -4   4  -3    0.06    0.03
  -4   4  -3    0.01    0.03
  -4   4  -3    0.23    0.06
   4  -4   3    0.05    0.04
   4  -4   3    0.03    0.03
   4  -4   3    0.04    0.03
   4  -4   3    0.03    0.03
  -5   4  -3   96.79    2.08
  -5   4  -3   99.70    2.01
  -5   4  -3   96.55    2.08
   5  -4   3   96.84    2.04
   5  -4   3   99.88    2.04
   5  -4   3   96.65    2.07
   5  -4   3   98.93    2.06
  -6   4  -3   80.14    1.72
  -6   4  -3   79.22    1.71
  -6   4  -3   77.61    1.61
   6  -4   3   77.12    1.70
   6  -4   3   76.93    1.66
   6  -4   3   75.95    1.67
  -7   4  -3   51.48    1.22
  -7   4  -3   50.79    1.22
   7  -4   3   52.85    1.17
   7  -4   3   51.76    1.21
   7  -4   3   51.79    1.19
  -8   4  -3    3.15    0.21
   8  -4   3    3.52    0.19
   8  -4   3    3.48    0.20
   8  -4   3    3.58    0.21
  -9   4  -3   11.29    0.46
   9  -4   3   11.58    0.43
   9  -4   3   11.26    0.42
   9  -4   3   11.05    0.38
  10  -4   3    5.10    0.29
  10  -4   3    4.47    0.26
  11  -4   3    6.20    0.33
  11  -4   3    5.97    0.33
  11   3  -3    4.69    0.31
  11   3  -3    4.91    0.31
  10   3  -3    1.28    0.18
  10   3  -3    1.45    0.19
   9   3  -3   31.98    0.89
   9   3  -3   31.73    0.88
  -9  -3   3   33.51    0.91
   8   3  -3    2.47    0.18
   8   3  -3    2.37    0.19
  -8  -3   3    2.45    0.15
  -8  -3   3    2.70    0.20
   7   3  -3    5.67    0.20
   7   3  -3    5.26    0.25
   7   3  -3    5.68    0.26
  -7  -3   3    6.14    0.27
  -7  -3   3    5.70    0.22
  -7  -3   3    5.85    0.27
   6   3  -3   14.45    0.44
   6   3  -3   13.07    0.41
   6   3  -3   13.90    0.42
   6   3  -3   13.97    0.36
  -6  -3   3   13.29    0.42
  -6  -3   3   13.63    0.38
  -6  -3   3   13.93    0.43
   5   3  -3   28.00    0.69
   5   3  -3   28.75    0.71
   5   3  -3   26.22    0.69
   5   3  -3   28.80    0.65
  -5  -3   3   28.73    0.71
  -5  -3   3   29.57    0.71
  -5  -3   3   28.15    0.65
   4   3  -3    0.27    0.06
   4   3  -3    0.15    0.04
   4   3  -3    0.13    0.04
   4   3  -3    0.15    0.05
  -4  -3   3    0.09    0.04
  -4  -3   3    0.19    0.04
   3   3  -3   14.93    0.37
   3   3  -3   15.79    0.39
   3   3  -3   14.78    0.37
   3   3  -3   15.28    0.40
  -3  -3   3   14.71    0.36
  -3  -3   3   14.38    0.39
  -3  -3   3   13.65    0.38
   2   3  -3  340.89    7.27
   2   3  -3  359.00    7.50
   2   3  -3  353.53    7.37
   2   3  -3  360.23    7.45
  -2  -3   3  395.55    7.51
  -2  -3   3  370.48    7.48
  -2  -3   3  352.42    7.33
   1   3  -3    4.15    0.15
   1   3  -3    4.14    0.12
   1   3  -3    4.10    0.14
   1   3  -3    4.19    0.14
  -1  -3   3    4.11    0.14
  -1  -3   3    4.90    0.15
  -1  -3   3    4.24    0.14
   0   3  -3  275.57    5.30
   0   3  -3  258.73    5.36
   0   3  -3  250.26    5.26
   0   3  -3  269.95    5.44
   0  -3   3  270.49    5.29
   0  -3   3  273.64    5.39
   0  -3   3  259.81    5.32
   0  -3   3  267.87    5.31
   0  -3   3  265.69    5.34
   0  -3   3  257.14    5.32
  -1   3  -3  387.40    7.86
  -1   3  -3  376.50    7.90
  -1   3  -3  375.33    7.91
   1  -3   3  361.71    7.78
   1  -3   3  398.70    7.77
   1  -3   3  400.19    7.86
   1  -3   3  368.56    7.87
   1  -3   3  392.41    7.65
  -2   3  -3    2.68    0.10
  -2   3  -3    2.81    0.12
  -2   3  -3    2.77    0.12
   2  -3   3    2.69    0.11
   2  -3   3    2.50    0.11
   2  -3   3    2.67    0.12
   2  -3   3    2.59    0.09
   2  -3   3    2.93    0.12
  -3   3  -3  265.74    5.53
  -3   3  -3  271.12    5.61
  -3   3  -3  269.79    5.60
   3  -3   3  272.61    5.45
   3  -3   3  269.70    5.48
   3  -3   3  281.45    5.64
   3  -3   3  281.91    5.45
  -4   3  -3   67.57    1.51
  -4   3  -3   71.28    1.45
  -4   3  -3   73.14    1.52
   4  -3   3   69.68    1.48
   4  -3   3   72.25    1.50
   4  -3   3   70.70    1.49
   4  -3   3   70.36    1.51
  -5   3  -3  194.06    3.91
  -5   3  -3  195.43    4.00
  -5   3  -3  190.44    4.00
   5  -3   3  196.56    3.97
   5  -3   3  201.76    3.98
   5  -3   3  202.09    3.99
   5  -3   3  191.37    3.97
  -6   3  -3   16.44    0.48
  -6   3  -3   16.31    0.38
  -6   3  -3   17.09    0.48
   6  -3   3   16.63    0.45
   6  -3   3   15.95    0.46
   6  -3   3   16.08    0.46
  -7   3  -3    0.05    0.05
   7  -3   3    0.03    0.05
   7  -3   3    0.19    0.06
   7  -3   3    0.06    0.05
  -8   3  -3   10.45    0.40
   8  -3   3   10.63    0.36
   8  -3   3   11.20    0.39
   8  -3   3   10.86    0.39
  -9   3  -3    0.00    0.06
   9  -3   3    0.07    0.07
   9  -3   3    0.05    0.07
   9  -3   3    0.03    0.06
  10  -3   3   24.05    0.68
  10  -3   3   24.28    0.73
  10  -3   3   23.35    0.71
  11  -3   3   23.48    0.74
  11  -3   3   23.20    0.73
  11   2  -3   12.31    0.49
  11   2  -3   11.90    0.49
  10   2  -3    0.25    0.10
  10   2  -3    0.11    0.09
 -10  -2   3    0.24    0.10
   9   2  -3   18.86    0.60
   9   2  -3   18.75    0.59
  -9  -2   3   19.00    0.60
   8   2  -3   86.92    1.97
   8   2  -3   87.70    1.99
  -8  -2   3   90.62    1.89
  -8  -2   3   93.56    2.00
   7   2  -3   10.34    0.35
   7   2  -3    9.58    0.34
   7   2  -3   10.27    0.30
   7   2  -3   10.60    0.37
  -7  -2   3   10.35    0.30
  -7  -2   3   10.60    0.37
  -7  -2   3   10.37    0.37
   6   2  -3    8.12    0.30
   6   2  -3    8.64    0.29
   6   2  -3    8.10    0.24
   6   2  -3    8.16    0.29
  -6  -2   3    8.25    0.30
  -6  -2   3    8.29    0.30
  -6  -2   3    8.44    0.24
   5   2  -3  285.17    5.70
   5   2  -3  279.01    5.69
   5   2  -3  287.28    5.68
   5   2  -3  281.04    5.69
  -5  -2   3  281.43    5.67
  -5  -2   3  282.54    5.70
  -5  -2   3  285.25    5.70
   4   2  -3   40.49    0.86
   4   2  -3   37.30    0.86
   4   2  -3   39.52    0.84
   4   2  -3   39.19    0.88
  -4  -2   3   39.24    0.87
  -4  -2   3   38.51    0.82
  -4  -2   3   36.42    0.87
   3   2  -3   46.09    1.00
   3   2  -3   47.40    0.99
   3   2  -3   46.37    0.99
   3   2  -3   45.39    1.01
  -3  -2   3   48.52    1.01
  -3  -2   3   45.91    1.00
  -3  -2   3   45.98    0.97
   2   2  -3  117.69    2.39
   2   2  -3  120.14    2.38
   2   2  -3  117.62    2.38
   2   2  -3  121.76    2.36
  -2  -2   3  117.19    2.38
  -2  -2   3  112.33    2.38
  -2  -2   3  116.90    2.38
  -2  -2   3  119.78    2.36
   1   2  -3   39.95    0.84
   1   2  -3   41.52    0.80
   1   2  -3   38.75    0.84
   1   2  -3   37.28    0.83
   1   2  -3   39.03    0.84
  -1  -2   3   38.07    0.82
  -1  -2   3   39.13    0.83
  -1  -2   3   39.09    0.83
  -1  -2   3   43.87    0.81
  -1  -2   3   39.96    0.83
   0   2  -3   17.16    0.39
   0   2  -3   16.90    0.38
   0   2  -3   17.28    0.39
   0   2  -3   17.06    0.38
   0  -2   3   16.77    0.37
   0  -2   3   16.53    0.38
   0  -2   3   16.99    0.38
   0  -2   3   17.32    0.38
  -1   2  -3    0.03    0.03
  -1   2  -3    0.01    0.03
  -1   2  -3    0.08    0.03
  -1   2  -3    0.08    0.03
   1  -2   3    0.19    0.04
   1  -2   3    0.01    0.02
   1  -2   3    0.06    0.02
   1  -2   3   -0.01    0.02
  -2   2  -3  194.10    3.98
  -2   2  -3  189.34    3.98
  -2   2  -3  187.87    3.91
  -2   2  -3  197.77    3.88
   2  -2   3  198.09    3.89
   2  -2   3  196.48    3.96
   2  -2   3  197.63    3.98
   2  -2   3  193.27    3.93
  -3   2  -3  258.33    5.26
  -3   2  -3  258.07    5.27
  -3   2  -3  274.26    5.20
  -3   2  -3  253.68    5.34
   3  -2   3  248.65    5.19
   3  -2   3  265.23    5.20
   3  -2   3  257.15    5.18
   3  -2   3  271.83    5.19
   3  -2   3  254.39    5.19
  -4   2  -3   14.83    0.40
  -4   2  -3   14.18    0.32
  -4   2  -3   14.17    0.39
   4  -2   3   14.51    0.38
   4  -2   3   14.15    0.38
   4  -2   3   14.10    0.38
   4  -2   3   14.47    0.37
   4  -2   3   14.31    0.38
  -5   2  -3    0.57    0.08
  -5   2  -3    0.59    0.04
  -5   2  -3    0.70    0.09
   5  -2   3    0.75    0.09
   5  -2   3    0.41    0.06
   5  -2   3    0.88    0.10
  -6   2  -3    9.72    0.33
  -6   2  -3    8.99    0.32
   6  -2   3    8.77    0.30
   6  -2   3    9.79    0.32
   6  -2   3    9.03    0.31
  -7   2  -3    3.15    0.19
   7  -2   3    3.25    0.18
   7  -2   3    3.43    0.19
   7  -2   3    3.29    0.18
  -8   2  -3    0.78    0.12
   8  -2   3    0.76    0.11
   8  -2   3    1.04    0.13
   8  -2   3    0.74    0.12
  -9   2  -3    7.02    0.33
   9  -2   3    6.11    0.29
   9  -2   3    5.91    0.30
   9  -2   3    6.55    0.29
 -10   2  -3    2.04    0.18
  10  -2   3    2.07    0.19
  10  -2   3    1.94    0.21
  10  -2   3    1.99    0.18
  11  -2   3   17.77    0.61
  11  -2   3   19.03    0.65
  12   1  -3    0.28    0.11
  12   1  -3    0.33    0.12
  11   1  -3    4.83    0.29
  11   1  -3    4.75    0.30
 -11  -1   3    4.72    0.30
  10   1  -3   27.33    0.80
  10   1  -3   28.53    0.81
 -10  -1   3   27.75    0.81
   9   1  -3   61.58    1.41
   9   1  -3   57.33    1.41
  -9  -1   3   59.93    1.42
   8   1  -3   28.86    0.76
   8   1  -3   26.91    0.73
   8   1  -3   27.72    0.66
   8   1  -3   27.56    0.74
  -8  -1   3   28.75    0.76
   7   1  -3   14.71    0.44
   7   1  -3   14.96    0.46
   7   1  -3   14.98    0.44
   7   1  -3   15.26    0.39
  -7  -1   3   14.47    0.45
  -7  -1   3   15.28    0.46
  -7  -1   3   15.03    0.37
   6   1  -3  181.66    3.65
   6   1  -3  178.69    3.65
   6   1  -3  179.85    3.60
   6   1  -3  182.48    3.67
  -6  -1   3  174.63    3.57
  -6  -1   3  181.91    3.66
  -6  -1   3  169.69    3.65
   5   1  -3   88.65    1.86
   5   1  -3   87.94    1.85
   5   1  -3   89.50    1.84
   5   1  -3   85.52    1.81
  -5  -1   3   88.70    1.86
  -5  -1   3   86.46    1.78
  -5  -1   3   88.81    1.86
   4   1  -3    4.20    0.15
   4   1  -3    4.16    0.14
   4   1  -3    3.73    0.14
   4   1  -3    3.73    0.15
  -4  -1   3    3.48    0.15
  -4  -1   3    4.08    0.14
  -4  -1   3    3.86    0.11
   3   1  -3  217.24    4.31
   3   1  -3  219.99    4.34
   3   1  -3  216.32    4.36
   3   1  -3  206.62    4.32
   3   1  -3  210.68    4.28
  -3  -1   3  228.65    4.38
  -3  -1   3  202.34    4.27
  -3  -1   3  208.70    4.42
  -3  -1   3  217.49    4.35
  -3  -1   3  214.76    4.32
   2   1  -3   43.99    0.90
   2   1  -3   43.47    0.92
   2   1  -3   43.01    0.92
   2   1  -3   43.65    0.91
   2   1  -3   44.46    0.93
  -2  -1   3   44.88    0.89
  -2  -1   3   44.62    0.93
  -2  -1   3   42.98    0.91
  -2  -1   3   43.91    0.91
  -2  -1   3   43.86    0.91
   1   1  -3   77.92    1.56
   1   1  -3   79.22    1.56
   1   1  -3   74.56    1.56
   1   1  -3   77.51    1.56
   1   1  -3   78.59    1.58
  -1  -1   3   78.52    1.56
  -1  -1   3   79.06    1.58
  -1  -1   3   76.04    1.59
   0   1  -3  160.31    3.33
   0   1  -3  164.93    3.73
   0   1  -3  156.80    3.27
   0  -1   3  163.76    3.23
   0  -1   3  163.90    3.23
   0  -1   3  162.41    3.30
  -1   1  -3  260.94    5.21
  -1   1  -3  255.76    5.28
  -1   1  -3  273.79    5.27
   1  -1   3  241.15    5.20
   1  -1   3  260.25    5.28
   1  -1   3  256.04    5.27
   1  -1   3  256.93    5.20
  -2   1  -3  183.75    3.53
  -2   1  -3  170.46    3.53
  -2   1  -3  175.97    3.54
  -2   1  -3  175.58    3.60
   2  -1   3  174.50    3.54
   2  -1   3  179.77    3.55
   2  -1   3  175.82    3.56
   2  -1   3  178.31    3.55
  -3   1  -3   86.67    1.74
  -3   1  -3   83.10    1.81
  -3   1  -3   88.09    1.82
  -3   1  -3   90.30    1.81
   3  -1   3   85.57    1.82
   3  -1   3   97.53    1.85
   3  -1   3   87.14    1.80
   3  -1   3   86.67    1.80
   3  -1   3   84.68    1.81
  -4   1  -3   23.25    0.56
  -4   1  -3   22.65    0.56
  -4   1  -3   23.41    0.57
   4  -1   3   22.51    0.57
   4  -1   3   23.97    0.55
   4  -1   3   23.13    0.55
   4  -1   3   22.81    0.55
  -5   1  -3   80.50    1.72
  -5   1  -3   78.53    1.72
   5  -1   3   81.59    1.70
   5  -1   3   78.95    1.72
   5  -1   3   80.89    1.72
  -6   1  -3    1.54    0.13
   6  -1   3    1.46    0.13
   6  -1   3    1.68    0.12
   6  -1   3    1.31    0.12
  -7   1  -3  129.31    2.76
   7  -1   3  131.81    2.74
   7  -1   3  128.24    2.75
   7  -1   3  128.66    2.73
  -8   1  -3    1.00    0.14
   8  -1   3    0.96    0.13
   8  -1   3    0.65    0.12
   8  -1   3    0.85    0.12
  -9   1  -3    1.30    0.16
  -9   1  -3    1.12    0.16
   9  -1   3    1.04    0.14
   9  -1   3    1.27    0.16
   9  -1   3    1.20    0.16
 -10   1  -3    8.44    0.40
 -10   1  -3    8.65    0.37
  10  -1   3    9.12    0.38
  10  -1   3    8.47    0.39
  10  -1   3    8.43    0.36
  12   0  -3   15.29    0.69
  12   0  -3   15.20    0.58
 -12   0   3   15.47    0.58
  11   0  -3    5.69    0.33
  11   0  -3    5.86    0.31
 -11   0   3    6.61    0.34
  10   0  -3    2.60    0.21
  10   0  -3    2.76    0.20
 -10   0   3    2.57    0.20
   9   0  -3    5.28    0.27
   9   0  -3    5.06    0.26
  -9   0   3    5.04    0.26
   8   0  -3    7.72    0.30
   8   0  -3    8.44    0.32
   8   0  -3    7.20    0.29
   8   0  -3    7.61    0.25
  -8   0   3    7.36    0.30
  -8   0   3    7.57    0.25
   7   0  -3    1.06    0.11
   7   0  -3    0.93    0.11
   7   0  -3    0.84    0.08
   7   0  -3    1.08    0.11
  -7   0   3    1.21    0.13
  -7   0   3    1.10    0.06
  -7   0   3    1.06    0.12
  -7   0   3    0.99    0.09
   6   0  -3   84.16    1.80
   6   0  -3   84.42    1.76
   6   0  -3   79.15    1.80
   6   0  -3   85.57    1.80
  -6   0   3   87.57    1.81
  -6   0   3   83.79    1.70
  -6   0   3   85.59    1.81
  -6   0   3   86.67    1.77
   5   0  -3    3.63    0.16
   5   0  -3    3.57    0.15
   5   0  -3    3.90    0.16
   5   0  -3    4.70    0.16
  -5   0   3    3.77    0.16
  -5   0   3    3.85    0.10
  -5   0   3    3.62    0.16
  -5   0   3    4.55    0.16
   4   0  -3   -0.38    0.03
   4   0  -3   -0.36    0.03
   4   0  -3   -0.39    0.03
  -4   0   3   -0.34    0.03
  -4   0   3   -0.30    0.01
  -4   0   3   -0.34    0.03
  -4   0   3   -0.28    0.01
  -4   0   3   -0.35    0.03
  -4   0   3   -0.40    0.02
   3   0  -3   37.32    0.82
   3   0  -3   38.07    0.81
   3   0  -3   38.46    0.82
   3   0  -3   37.91    0.81
   3   0  -3   38.51    0.76
   3   0  -3   37.83    0.81
  -3   0   3   37.11    0.81
  -3   0   3   38.62    0.82
  -3   0   3   37.86    0.76
  -3   0   3   38.39    0.81
   2   0  -3  266.66    5.48
   2   0  -3  269.71    5.44
   2   0  -3  265.08    5.42
  -2   0   3  258.74    5.35
  -2   0   3  268.71    5.38
  -2   0   3  272.86    5.35
  -2   0   3  271.57    5.50
   1   0  -3  123.43    2.46
   1   0  -3  124.73    2.47
  -1   0   3  120.85    2.46
  -1   0   3  122.76    2.46
  -1   0   3  123.63    2.47
   0   0  -3  121.91    2.41
   0   0   3  119.52    2.42
   0   0   3  120.01    2.41
   0   0   3  120.22    2.42
  -1   0  -3   17.92    0.38
  -1   0  -3   17.78    0.38
  -1   0  -3   17.15    0.38
   1   0   3   16.91    0.41
   1   0   3   17.18    0.41
   1   0   3   17.37    0.38
  -2   0  -3  157.61    3.18
  -2   0  -3  160.33    3.19
  -2   0  -3  162.73    3.18
   2   0   3  155.58    3.23
   2   0   3  155.07    3.25
   2   0   3  160.24    3.21
   2   0   3  160.16    3.22
  -3   0  -3    8.55    0.24
  -3   0  -3    8.55    0.25
  -3   0  -3    8.47    0.25
   3   0   3    8.44    0.23
   3   0   3    8.07    0.26
   3   0   3    8.62    0.23
   3   0   3    8.26    0.26
  -4   0  -3    8.55    0.27
  -4   0  -3    8.69    0.27
  -4   0  -3    8.63    0.27
   4   0   3    8.52    0.28
   4   0   3    8.50    0.25
   4   0   3    8.73    0.25
   4   0   3    8.22    0.28
  -5   0  -3  244.56    4.82
   5   0   3  234.97    4.83
   5   0   3  236.49    4.83
   5   0   3  234.51    4.79
  -6   0  -3   73.43    1.68
   6   0   3   79.43    1.69
   6   0   3   76.45    1.70
   6   0   3   76.47    1.65
  -7   0  -3    0.01    0.05
  -7   0  -3    0.00    0.06
   7   0   3    0.02    0.04
   7   0   3   -0.03    0.05
   7   0   3    0.04    0.06
  -8   0  -3   19.50    0.60
  -8   0  -3   19.14    0.58
   8   0   3   19.44    0.59
   8   0   3   18.01    0.59
   8   0   3   19.53    0.56
  -9   0  -3    3.43    0.22
   9   0   3    3.20    0.24
   9   0   3    3.65    0.22
   9   0   3    3.58    0.23
 -10   0  -3   11.56    0.49
 -10   0  -3   12.76    0.47
  10   0   3   12.02    0.44
  10   0   3   12.13    0.50
  10   0   3   12.81    0.48
  12  -1  -3    9.91    0.44
 -12   1   3    9.35    0.43
  11  -1  -3    2.35    0.21
 -11   1   3    2.36    0.21
  10  -1  -3   25.82    0.76
  10  -1  -3   26.13    0.74
 -10   1   3   26.17    0.75
   9  -1  -3   40.38    1.01
   9  -1  -3   40.28    0.92
   9  -1  -3   39.46    0.99
   9  -1  -3   40.62    0.99
  -9   1   3   39.55    0.92
  -9   1   3   38.59    1.00
   8  -1  -3   57.74    1.34
   8  -1  -3   58.01    1.27
   8  -1  -3   58.82    1.33
   8  -1  -3   58.75    1.33
  -8   1   3   55.89    1.33
  -8   1   3   58.76    1.27
   7  -1  -3   -0.01    0.03
   7  -1  -3   -0.01    0.04
   7  -1  -3    0.04    0.05
   7  -1  -3    0.03    0.04
  -7   1   3    0.00    0.04
  -7   1   3    0.03    0.03
   6  -1  -3   27.42    0.66
   6  -1  -3   27.45    0.66
   6  -1  -3   26.77    0.66
  -6   1   3   26.64    0.65
  -6   1   3   26.66    0.66
  -6   1   3   26.87    0.63
   5  -1  -3   17.74    0.46
   5  -1  -3   16.96    0.46
   5  -1  -3   18.91    0.46
  -5   1   3   18.85    0.46
  -5   1   3   18.61    0.45
  -5   1   3   18.62    0.46
  -5   1   3   18.09    0.45
   4  -1  -3   37.37    0.82
   4  -1  -3   36.16    0.81
   4  -1  -3   37.77    0.82
   4  -1  -3   38.11    0.82
  -4   1   3   36.55    0.81
  -4   1   3   36.32    0.82
  -4   1   3   37.51    0.81
  -4   1   3   38.20    0.80
   3  -1  -3    5.52    0.18
   3  -1  -3    5.59    0.17
   3  -1  -3    5.57    0.14
   3  -1  -3    6.37    0.14
   3  -1  -3    5.88    0.17
  -3   1   3    6.75    0.19
  -3   1   3    5.82    0.16
  -3   1   3    6.56    0.16
   2  -1  -3    0.06    0.03
   2  -1  -3    0.05    0.01
   2  -1  -3    0.07    0.02
  -2   1   3    0.01    0.02
  -2   1   3    0.04    0.02
  -2   1   3    0.06    0.03
  -1   1   3   72.46    1.48
  -1   1   3   72.59    1.47
  -1   1   3   71.41    1.48
   0   1   3  380.86    8.09
   0   1   3  408.32    8.16
   0   1   3  403.87    8.08
  -1  -1  -3   13.47    0.31
  -1  -1  -3   13.81    0.31
   1   1   3   13.54    0.31
   1   1   3   14.25    0.36
   1   1   3   13.36    0.36
  -2  -1  -3    3.95    0.14
  -2  -1  -3    4.25    0.11
  -2  -1  -3    4.04    0.14
   2   1   3    4.42    0.11
   2   1   3    4.15    0.17
   2   1   3    5.24    0.18
   2   1   3    4.33    0.11
   2   1   3    4.44    0.11
  -3  -1  -3   62.22    1.30
  -3  -1  -3   60.04    1.29
  -3  -1  -3   59.76    1.29
   3   1   3   60.01    1.33
   3   1   3   62.48    1.25
   3   1   3   61.23    1.25
   3   1   3   59.07    1.32
  -4  -1  -3  153.29    3.12
   4   1   3  153.87    3.08
   4   1   3  155.06    3.08
   4   1   3  153.15    3.15
   4   1   3  145.63    3.14
  -5  -1  -3   47.06    1.10
  -5  -1  -3   48.57    1.12
   5   1   3   47.84    1.12
   5   1   3   48.70    1.06
   5   1   3   48.15    1.13
  -6  -1  -3    7.71    0.30
  -6  -1  -3    7.95    0.31
   6   1   3    7.48    0.27
   6   1   3    7.55    0.31
   6   1   3    7.71    0.31
  -7  -1  -3  123.13    2.67
  -7  -1  -3  122.95    2.67
   7   1   3  125.56    2.61
   7   1   3  126.39    2.68
   7   1   3  122.69    2.69
  -8  -1  -3   16.31    0.55
  -8  -1  -3   16.30    0.53
   8   1   3   15.66    0.53
   8   1   3   16.01    0.48
   8   1   3   16.19    0.55
  -9  -1  -3   46.89    1.22
  -9  -1  -3   46.45    1.18
   9   1   3   46.58    1.13
   9   1   3   46.36    1.18
   9   1   3   46.50    1.22
  12  -2  -3   18.58    0.63
 -12   2   3   18.48    0.64
  11  -2  -3  103.32    2.27
 -11   2   3   97.62    2.26
  10  -2  -3    0.15    0.09
  10  -2  -3    0.10    0.08
 -10   2   3    0.07    0.05
 -10   2   3    0.11    0.07
   9  -2  -3   17.50    0.53
   9  -2  -3   17.17    0.53
   9  -2  -3   18.06    0.49
  -9   2   3   17.56    0.48
  -9   2   3   16.71    0.53
   8  -2  -3   66.88    1.50
   8  -2  -3   62.99    1.47
   8  -2  -3   64.57    1.48
  -8   2   3   68.46    1.49
  -8   2   3   67.12    1.44
   7  -2  -3   18.84    0.53
   7  -2  -3   19.42    0.52
   7  -2  -3   18.31    0.51
  -7   2   3   20.39    0.50
  -7   2   3   18.97    0.52
   6  -2  -3  153.33    3.10
   6  -2  -3  147.10    3.09
   6  -2  -3  144.42    3.09
  -6   2   3  153.07    3.09
  -6   2   3  145.63    3.08
  -6   2   3  152.42    3.08
  -6   2   3  159.70    3.09
   5  -2  -3   33.59    0.79
   5  -2  -3   35.91    0.78
   5  -2  -3   32.05    0.78
   5  -2  -3   33.63    0.77
  -5   2   3   34.66    0.77
  -5   2   3   34.93    0.78
  -5   2   3   36.14    0.77
  -5   2   3   34.34    0.76
   4  -2  -3   53.86    1.05
   4  -2  -3   54.54    1.12
   4  -2  -3   51.00    1.11
   4  -2  -3   51.72    1.11
   4  -2  -3   53.37    1.14
  -4   2   3   52.91    1.09
  -4   2   3   51.91    1.10
  -4   2   3   51.98    1.14
   3  -2  -3    4.88    0.14
   3  -2  -3    5.06    0.13
   3  -2  -3    4.58    0.14
   3  -2  -3    4.66    0.17
  -3   2   3    4.39    0.16
   2  -2  -3    3.46    0.10
   2  -2  -3    3.31    0.12
   2  -2  -3    3.37    0.14
   2  -2  -3    3.52    0.10
  -2   2   3    3.31    0.12
  -2   2   3    3.27    0.13
   1  -2  -3   50.34    1.05
  -1   2   3   48.40    1.06
  -1   2   3   50.09    1.05
  -1   2   3   49.81    1.05
   0  -2  -3   18.13    0.38
   0  -2  -3   18.03    0.44
   0  -2  -3   18.62    0.38
   0   2   3   17.76    0.45
   0   2   3   17.21    0.42
   0   2   3   18.40    0.46
  -1  -2  -3   89.44    1.81
  -1  -2  -3   88.45    1.87
  -1  -2  -3   89.72    1.81
   1   2   3   88.45    1.88
   1   2   3   90.61    1.87
   1   2   3   89.68    1.81
  -2  -2  -3   48.35    1.11
  -2  -2  -3   50.24    1.06
  -2  -2  -3   50.60    1.06
   2   2   3   48.96    1.11
   2   2   3   50.27    1.02
   2   2   3   50.37    1.12
  -3  -2  -3   22.09    0.54
  -3  -2  -3   22.41    0.58
  -3  -2  -3   21.58    0.53
   3   2   3   21.56    0.58
   3   2   3   22.25    0.46
   3   2   3   22.57    0.49
   3   2   3   23.02    0.49
   3   2   3   22.29    0.58
  -4  -2  -3    7.19    0.26
  -4  -2  -3    6.94    0.27
   4   2   3    7.10    0.21
   4   2   3    7.27    0.28
   4   2   3    7.19    0.21
   4   2   3    7.27    0.28
  -5  -2  -3   13.51    0.42
  -5  -2  -3   13.71    0.43
   5   2   3   13.60    0.44
   5   2   3   13.15    0.36
   5   2   3   13.27    0.43
  -6  -2  -3   10.79    0.39
  -6  -2  -3   11.07    0.40
   6   2   3   10.97    0.33
   6   2   3   11.15    0.41
   6   2   3   10.84    0.40
  -7  -2  -3    0.26    0.09
  -7  -2  -3    0.41    0.10
   7   2   3    0.43    0.10
   7   2   3    0.60    0.12
   7   2   3    0.48    0.08
  -8  -2  -3   14.92    0.52
  -8  -2  -3   14.33    0.51
   8   2   3   14.71    0.45
   8   2   3   14.13    0.51
   8   2   3   14.23    0.53
  -9  -2  -3    2.05    0.22
  -9  -2  -3    2.20    0.21
   9   2   3    2.14    0.23
   9   2   3    2.09    0.16
   9   2   3    2.03    0.24
  12  -3  -3    1.07    0.16
 -12   3   3    1.56    0.20
  11  -3  -3   23.57    0.71
 -11   3   3   23.73    0.71
  10  -3  -3   95.37    2.15
  10  -3  -3   99.70    2.16
 -10   3   3   95.92    2.07
 -10   3   3   96.06    2.15
   9  -3  -3   19.98    0.58
   9  -3  -3   18.85    0.57
  -9   3   3   19.55    0.57
  -9   3   3   19.73    0.53
   8  -3  -3   97.05    2.08
   8  -3  -3   98.31    2.09
  -8   3   3   92.85    2.07
  -8   3   3   97.01    2.05
   7  -3  -3  180.68    4.06
   7  -3  -3  203.49    4.07
   7  -3  -3  202.55    4.07
  -7   3   3  205.83    4.05
  -7   3   3  201.74    4.06
   6  -3  -3   30.20    0.73
   6  -3  -3   28.51    0.72
   6  -3  -3   29.58    0.71
  -6   3   3   31.16    0.70
  -6   3   3   30.52    0.72
  -6   3   3   29.60    0.70
   5  -3  -3    0.50    0.07
   5  -3  -3    0.60    0.03
   5  -3  -3    0.64    0.07
   5  -3  -3    0.52    0.07
   5  -3  -3    0.46    0.06
  -5   3   3    0.63    0.06
  -5   3   3    0.60    0.06
   4  -3  -3  127.38    2.55
   4  -3  -3  126.16    2.59
   4  -3  -3  129.33    2.60
   4  -3  -3  126.62    2.63
  -4   3   3  126.62    2.56
  -4   3   3  131.00    2.56
  -4   3   3  128.60    2.63
   3  -3  -3   -0.03    0.02
   3  -3  -3    0.00    0.02
   3  -3  -3   -0.01    0.02
   3  -3  -3    0.14    0.04
  -3   3   3   -0.06    0.02
  -3   3   3    0.08    0.04
   2  -3  -3    2.71    0.09
   2  -3  -3    2.54    0.09
   2  -3  -3    2.46    0.11
   2  -3  -3    2.56    0.12
  -2   3   3    2.51    0.12
  -2   3   3    2.48    0.12
   1  -3  -3   88.08    1.75
   1  -3  -3   87.68    1.75
   1  -3  -3   86.92    1.81
  -1   3   3   86.79    1.83
  -1   3   3   87.42    1.81
  -1   3   3   87.49    1.81
   0  -3  -3   23.91    0.58
   0  -3  -3   24.06    0.52
   0  -3  -3   24.27    0.52
   0   3   3   24.02    0.58
   0   3   3   23.65    0.55
   0   3   3   24.06    0.60
  -1  -3  -3  290.35    5.85
  -1  -3  -3  287.73    5.92
  -1  -3  -3  296.17    5.98
   1   3   3  285.92    5.86
   1   3   3  292.64    5.90
   1   3   3  294.49    5.86
  -2  -3  -3    7.72    0.23
  -2  -3  -3    7.67    0.24
   2   3   3    7.75    0.21
   2   3   3    7.63    0.28
   2   3   3    7.82    0.28
  -3  -3  -3    7.02    0.24
  -3  -3  -3    6.43    0.26
   3   3   3    6.13    0.26
   3   3   3    5.76    0.25
  -4  -3  -3    1.13    0.11
  -4  -3  -3    1.09    0.13
   4   3   3    1.33    0.07
   4   3   3    1.21    0.07
   4   3   3    1.12    0.13
   4   3   3    1.31    0.14
  -5  -3  -3    0.08    0.07
  -5  -3  -3    0.04    0.05
   5   3   3    0.00    0.06
   5   3   3    0.02    0.03
   5   3   3   -0.03    0.06
  -6  -3  -3    5.61    0.27
  -6  -3  -3    5.79    0.28
   6   3   3    5.64    0.28
   6   3   3    5.84    0.21
   6   3   3    5.69    0.29
  -7  -3  -3    3.73    0.24
  -7  -3  -3    3.67    0.24
   7   3   3    3.73    0.18
   7   3   3    3.46    0.25
   7   3   3    3.68    0.24
  -8  -3  -3    1.20    0.17
  -8  -3  -3    1.46    0.19
   8   3   3    1.34    0.12
   8   3   3    1.51    0.20
  12  -4  -3   10.48    0.45
 -12   4   3   11.41    0.45
  11  -4  -3   15.11    0.53
 -11   4   3   15.52    0.53
 -11   4   3   15.44    0.48
  10  -4  -3    7.17    0.32
  10  -4  -3    7.40    0.33
 -10   4   3    7.39    0.29
 -10   4   3    7.26    0.32
   9  -4  -3    1.45    0.14
   9  -4  -3    0.93    0.13
  -9   4   3    1.30    0.13
  -9   4   3    1.25    0.13
   8  -4  -3   14.39    0.45
   8  -4  -3   14.79    0.45
  -8   4   3   15.33    0.44
  -8   4   3   14.68    0.44
   7  -4  -3   76.19    1.66
   7  -4  -3   77.02    1.68
  -7   4   3   75.86    1.67
  -7   4   3   77.27    1.65
   6  -4  -3   73.86    1.60
   6  -4  -3   74.18    1.50
   6  -4  -3   75.25    1.63
  -6   4   3   76.02    1.62
  -6   4   3   74.85    1.58
   5  -4  -3    1.46    0.07
   5  -4  -3    1.59    0.10
   5  -4  -3    1.48    0.10
   5  -4  -3    1.75    0.11
   5  -4  -3    1.45    0.11
  -5   4   3    1.49    0.11
  -5   4   3    1.55    0.08
  -5   4   3    1.52    0.08
   4  -4  -3   24.32    0.55
   4  -4  -3   23.44    0.53
   4  -4  -3   23.49    0.59
   4  -4  -3   22.85    0.54
  -4   4   3   22.38    0.49
  -4   4   3   23.64    0.59
  -4   4   3   24.00    0.49
   3  -4  -3    4.96    0.16
   3  -4  -3    4.92    0.16
   3  -4  -3    4.96    0.17
   3  -4  -3    4.99    0.20
  -3   4   3    5.20    0.20
  -3   4   3    4.87    0.20
   2  -4  -3   37.43    0.86
   2  -4  -3   36.72    0.79
   2  -4  -3   37.21    0.83
   2  -4  -3   36.95    0.79
  -2   4   3   36.82    0.84
  -2   4   3   37.63    0.86
   1  -4  -3   28.00    0.62
   1  -4  -3   29.09    0.68
   1  -4  -3   29.42    0.62
  -1   4   3   28.06    0.66
  -1   4   3   28.23    0.70
   0  -4  -3   31.34    0.74
   0  -4  -3   30.62    0.67
   0  -4  -3   30.39    0.67
   0   4   3   30.00    0.75
   0   4   3   30.68    0.70
  -1  -4  -3    1.44    0.09
  -1  -4  -3    1.35    0.11
  -1  -4  -3    1.51    0.09
   1   4   3    1.44    0.12
   1   4   3    1.47    0.09
  -2  -4  -3    5.76    0.25
  -2  -4  -3    5.69    0.21
   2   4   3    5.78    0.25
   2   4   3    5.86    0.18
   2   4   3    5.92    0.26
  -3  -4  -3   -0.10    0.05
  -3  -4  -3   -0.05    0.04
   3   4   3    0.01    0.05
   3   4   3    0.06    0.07
  -4  -4  -3   31.98    0.83
  -4  -4  -3   31.83    0.80
   4   4   3   31.47    0.84
   4   4   3   31.68    0.83
  -5  -4  -3   46.16    1.16
  -5  -4  -3   46.95    1.13
   5   4   3   48.43    1.19
   5   4   3   47.10    0.99
  -6  -4  -3    1.28    0.17
  -6  -4  -3    1.13    0.15
   6   4   3    1.08    0.16
   6   4   3    1.39    0.09
  -7  -4  -3   -0.02    0.07
  -7  -4  -3    0.02    0.07
   7   4   3    0.04    0.04
   7   4   3    0.06    0.08
  -8  -4  -3    0.11    0.09
  -8  -4  -3    0.21    0.09
   8   4   3    0.10    0.10
   8   4   3    0.13    0.05
  12  -5  -3    5.95    0.33
 -12   5   3    6.08    0.32
  11  -5  -3    1.96    0.21
  11  -5  -3    1.56    0.18
 -11   5   3    1.50    0.16
 -11   5   3    1.68    0.17
  10  -5  -3   21.66    0.64
  10  -5  -3   21.53    0.64
 -10   5   3   20.56    0.61
 -10   5   3   20.77    0.60
   9  -5  -3   58.76    1.37
   9  -5  -3   56.39    1.35
  -9   5   3   58.80    1.34
  -9   5   3   58.25    1.34
   8  -5  -3   12.48    0.41
   8  -5  -3   12.13    0.41
  -8   5   3   12.39    0.39
  -8   5   3   13.00    0.41
   7  -5  -3    2.97    0.17
   7  -5  -3    3.12    0.18
  -7   5   3    3.20    0.15
  -7   5   3    3.18    0.18
   6  -5  -3   65.42    1.42
   6  -5  -3   65.12    1.34
   6  -5  -3   64.67    1.45
  -6   5   3   65.81    1.45
  -6   5   3   65.19    1.38
   5  -5  -3    0.47    0.08
   5  -5  -3    0.54    0.07
   5  -5  -3    0.61    0.06
  -5   5   3    0.62    0.05
  -5   5   3    0.64    0.09
  -5   5   3    0.62    0.05
   4  -5  -3    0.97    0.07
   4  -5  -3    0.93    0.08
   4  -5  -3    0.86    0.07
   4  -5  -3    0.94    0.11
  -4   5   3    1.02    0.10
   3  -5  -3  188.00    3.86
   3  -5  -3  193.62    3.88
   3  -5  -3  195.12    3.86
   3  -5  -3  190.30    3.93
  -3   5   3  192.29    3.92
  -3   5   3  193.06    3.93
   2  -5  -3    2.73    0.14
   2  -5  -3    2.69    0.11
   2  -5  -3    2.52    0.11
   2  -5  -3    2.39    0.15
  -2   5   3    2.36    0.15
  -2   5   3    2.60    0.14
   1  -5  -3   10.72    0.34
   1  -5  -3   10.84    0.29
   1  -5  -3   11.04    0.29
  -1   5   3   10.39    0.32
   0  -5  -3   18.19    0.50
   0  -5  -3   17.92    0.44
   0  -5  -3   17.47    0.44
   0   5   3   17.69    0.51
   0   5   3   18.51    0.47
  -1  -5  -3   25.28    0.61
  -1  -5  -3   25.26    0.67
   1   5   3   25.30    0.69
   1   5   3   26.22    0.61
  -2  -5  -3   10.86    0.38
  -2  -5  -3   11.04    0.34
   2   5   3   11.29    0.40
  -3  -5  -3   50.63    1.15
  -3  -5  -3   50.23    1.20
   3   5   3   49.01    1.22
  -4  -5  -3   34.80    0.91
  -4  -5  -3   33.60    0.86
   4   5   3   34.24    0.92
  -5  -5  -3    3.60    0.22
  -5  -5  -3    3.81    0.25
   5   5   3    3.25    0.23
  -6  -5  -3    1.02    0.16
  -6  -5  -3    0.81    0.13
   6   5   3    1.03    0.17
  -7  -5  -3   -0.04    0.06
  -7  -5  -3    0.07    0.09
   7   5   3    0.00    0.07
  12  -6  -3   40.26    1.10
 -12   6   3   41.01    1.07
 -12   6   3   40.76    1.04
  11  -6  -3    0.36    0.11
  11  -6  -3    0.39    0.11
 -11   6   3    0.47    0.11
 -11   6   3    0.55    0.11
  10  -6  -3    2.66    0.20
  10  -6  -3    2.73    0.20
 -10   6   3    2.70    0.19
 -10   6   3    2.92    0.19
   9  -6  -3   26.82    0.74
   9  -6  -3   26.92    0.75
  -9   6   3   27.43    0.74
  -9   6   3   26.26    0.70
   8  -6  -3    3.16    0.19
   8  -6  -3    3.06    0.20
  -8   6   3    3.34    0.17
  -8   6   3    3.36    0.20
   7  -6  -3    2.81    0.18
   7  -6  -3    2.98    0.17
  -7   6   3    3.17    0.19
  -7   6   3    3.31    0.15
   6  -6  -3  117.82    2.48
   6  -6  -3  117.82    2.52
   6  -6  -3  119.66    2.43
  -6   6   3  117.45    2.51
  -6   6   3  118.19    2.41
   5  -6  -3   76.81    1.59
   5  -6  -3   74.74    1.67
   5  -6  -3   73.37    1.62
  -5   6   3   75.19    1.67
  -5   6   3   77.48    1.53
  -5   6   3   76.01    1.53
   4  -6  -3   12.62    0.36
   4  -6  -3   13.23    0.36
   4  -6  -3   12.96    0.41
  -4   6   3   12.81    0.41
  -4   6   3   13.50    0.41
   3  -6  -3   13.44    0.39
   3  -6  -3   14.08    0.43
   3  -6  -3   13.30    0.37
  -3   6   3   13.94    0.43
  -3   6   3   13.40    0.41
   2  -6  -3   39.19    0.88
   2  -6  -3   38.75    0.95
   2  -6  -3   40.46    0.92
  -2   6   3   37.85    0.91
   1  -6  -3   55.05    1.25
   1  -6  -3   55.02    1.19
  -1   6   3   53.70    1.22
  -1   6   3   55.66    1.28
   0  -6  -3   42.75    1.04
   0  -6  -3   44.21    0.98
   0   6   3   43.94    1.06
   0   6   3   43.69    0.99
  -1  -6  -3   26.69    0.68
  -1  -6  -3   28.20    0.74
   1   6   3   27.84    0.67
   1   6   3   27.90    0.76
  -2  -6  -3   50.34    1.21
  -2  -6  -3   49.75    1.14
   2   6   3   49.26    1.22
  -3  -6  -3    4.09    0.24
  -3  -6  -3    3.90    0.21
   3   6   3    3.85    0.24
  -4  -6  -3    5.59    0.27
  -4  -6  -3    5.15    0.29
   4   6   3    5.54    0.31
  -5  -6  -3    0.36    0.12
  -5  -6  -3    0.33    0.09
   5   6   3    0.33    0.12
  -6  -6  -3    0.10    0.08
  -6  -6  -3    0.17    0.11
   6   6   3    0.03    0.09
  12  -7  -3   11.67    0.49
 -12   7   3   12.18    0.45
 -12   7   3   11.55    0.45
  11  -7  -3   71.58    1.70
  11  -7  -3   72.78    1.70
 -11   7   3   71.77    1.66
 -11   7   3   68.99    1.63
  10  -7  -3    3.30    0.23
  10  -7  -3    3.60    0.24
 -10   7   3    3.34    0.22
 -10   7   3    3.62    0.20
   9  -7  -3   11.56    0.43
   9  -7  -3   11.82    0.43
  -9   7   3   12.31    0.39
  -9   7   3   12.13    0.43
   8  -7  -3   60.98    1.43
   8  -7  -3   60.11    1.41
  -8   7   3   61.54    1.43
  -8   7   3   61.05    1.34
   7  -7  -3   75.93    1.67
   7  -7  -3   74.52    1.70
  -7   7   3   74.37    1.70
  -7   7   3   75.33    1.59
   6  -7  -3    0.29    0.09
   6  -7  -3    0.24    0.07
  -6   7   3    0.26    0.08
  -6   7   3    0.25    0.04
   5  -7  -3   31.33    0.77
   5  -7  -3   31.38    0.82
   5  -7  -3   32.80    0.75
  -5   7   3   32.46    0.82
   4  -7  -3   35.26    0.90
   4  -7  -3   36.54    0.84
   4  -7  -3   36.15    0.84
  -4   7   3   36.16    0.90
  -4   7   3   34.98    0.89
   3  -7  -3   18.11    0.56
   3  -7  -3   20.29    0.53
   3  -7  -3   19.32    0.50
  -3   7   3   18.27    0.53
  -3   7   3   19.17    0.56
   2  -7  -3  160.68    3.43
   2  -7  -3  162.89    3.34
   2  -7  -3  165.29    3.39
  -2   7   3  164.35    3.39
   1  -7  -3   47.51    1.08
   1  -7  -3   47.68    1.14
  -1   7   3   49.23    1.17
  -1   7   3   48.17    1.11
   0  -7  -3   25.26    0.64
   0  -7  -3   24.90    0.69
   0   7   3   26.11    0.65
   0   7   3   24.74    0.71
  -1  -7  -3    4.47    0.24
  -1  -7  -3    4.17    0.20
   1   7   3    4.10    0.24
  -2  -7  -3    3.97    0.24
  -2  -7  -3    4.56    0.22
   2   7   3    4.45    0.27
  -3  -7  -3    6.91    0.30
  -3  -7  -3    7.32    0.34
   3   7   3    7.35    0.36
  -4  -7  -3    2.09    0.19
  -4  -7  -3    1.91    0.17
   4   7   3    2.49    0.22
  -5  -7  -3    0.49    0.12
  -5  -7  -3    0.50    0.11
   5   7   3    0.57    0.14
  11  -8  -3    9.16    0.40
  11  -8  -3    8.27    0.39
 -11   8   3    8.48    0.38
 -11   8   3    8.37    0.34
  10  -8  -3    9.91    0.43
  10  -8  -3   10.76    0.43
 -10   8   3   10.78    0.37
 -10   8   3   10.66    0.42
   9  -8  -3    0.14    0.08
   9  -8  -3    0.11    0.07
  -9   8   3    0.12    0.08
  -9   8   3    0.15    0.06
   8  -8  -3   14.98    0.49
   8  -8  -3   14.71    0.51
  -8   8   3   14.98    0.51
  -8   8   3   15.31    0.41
   7  -8  -3    4.27    0.23
   7  -8  -3    4.47    0.25
  -7   8   3    4.16    0.24
  -7   8   3    5.06    0.17
   6  -8  -3   24.72    0.71
   6  -8  -3   25.51    0.67
  -6   8   3   24.85    0.70
   5  -8  -3    1.23    0.11
   5  -8  -3    1.45    0.12
   5  -8  -3    1.31    0.15
  -5   8   3    1.12    0.14
   4  -8  -3    5.34    0.27
   4  -8  -3    5.50    0.23
   4  -8  -3    5.91    0.23
  -4   8   3    5.54    0.26
  -4   8   3    5.50    0.27
   3  -8  -3   36.27    0.89
   3  -8  -3   37.93    0.92
   3  -8  -3   38.81    0.98
  -3   8   3   37.24    0.93
  -3   8   3   37.87    0.97
   2  -8  -3   20.09    0.62
   2  -8  -3   21.00    0.56
   2  -8  -3   20.01    0.59
  -2   8   3   21.68    0.59
  -2   8   3   20.82    0.62
   1  -8  -3   10.67    0.38
   1  -8  -3    9.85    0.33
  -1   8   3    9.30    0.38
  -1   8   3   10.17    0.35
   0  -8  -3    2.44    0.19
   0  -8  -3    2.57    0.17
   0   8   3    2.92    0.17
   0   8   3    2.50    0.20
  -1  -8  -3    0.51    0.09
  -1  -8  -3    0.69    0.13
   1   8   3    0.56    0.12
  -2  -8  -3   28.11    0.77
  -2  -8  -3   28.82    0.83
   2   8   3   28.89    0.84
  -3  -8  -3    0.49    0.12
  -3  -8  -3    0.42    0.10
   3   8   3    0.44    0.12
  -4  -8  -3    1.72    0.21
  -4  -8  -3    2.04    0.19
   4   8   3    2.26    0.22
  11  -9  -3    1.99    0.23
  11  -9  -3    2.13    0.22
 -11   9   3    2.22    0.17
 -11   9   3    2.03    0.22
  10  -9  -3   26.27    0.79
  10  -9  -3   27.26    0.78
 -10   9   3   25.17    0.66
 -10   9   3   24.23    0.76
   9  -9  -3   52.14    1.29
   9  -9  -3   52.51    1.31
  -9   9   3   52.64    1.31
  -9   9   3   51.83    1.16
   8  -9  -3    5.83    0.31
   8  -9  -3    6.12    0.29
  -8   9   3    6.00    0.31
  -8   9   3    6.13    0.20
   7  -9  -3   15.36    0.50
   7  -9  -3   15.90    0.54
  -7   9   3   15.85    0.54
   6  -9  -3    0.39    0.09
   6  -9  -3    0.36    0.10
  -6   9   3    0.34    0.10
   5  -9  -3    2.21    0.16
   5  -9  -3    2.22    0.19
   5  -9  -3    2.04    0.15
  -5   9   3    1.87    0.17
   4  -9  -3    2.59    0.20
   4  -9  -3    2.91    0.18
   4  -9  -3    2.92    0.18
  -4   9   3    2.57    0.19
  -4   9   3    3.08    0.22
   3  -9  -3    3.45    0.19
   3  -9  -3    3.30    0.23
   3  -9  -3    3.51    0.21
  -3   9   3    3.61    0.24
  -3   9   3    3.58    0.22
   2  -9  -3    2.40    0.20
   2  -9  -3    2.08    0.15
   2  -9  -3    2.23    0.18
  -2   9   3    2.33    0.17
  -2   9   3    2.21    0.19
   1  -9  -3    2.84    0.18
   1  -9  -3    2.73    0.20
  -1   9   3    3.02    0.19
  -1   9   3    2.67    0.21
   0  -9  -3    1.79    0.20
   0  -9  -3    1.58    0.14
   0   9   3    1.75    0.20
  -1  -9  -3    0.46    0.12
  -1  -9  -3    0.33    0.09
   1   9   3    0.22    0.10
  -2  -9  -3    2.47    0.19
   2   9   3    2.82    0.24
  10 -10  -3    0.28    0.11
  10 -10  -3    0.26    0.11
 -10  10   3    0.16    0.11
   9 -10  -3    6.02    0.33
   9 -10  -3    5.63    0.31
  -9  10   3    5.80    0.19
  -9  10   3    5.73    0.32
   8 -10  -3    8.38    0.39
   8 -10  -3    8.01    0.36
  -8  10   3    8.17    0.38
   7 -10  -3   13.05    0.49
   7 -10  -3   12.53    0.45
  -7  10   3   12.36    0.48
   6 -10  -3   70.32    1.62
   6 -10  -3   72.94    1.70
  -6  10   3   70.08    1.68
   5 -10  -3    4.61    0.27
   5 -10  -3    4.42    0.24
  -5  10   3    4.72    0.27
   4 -10  -3    9.26    0.40
   4 -10  -3    8.11    0.34
   4 -10  -3    8.93    0.34
  -4  10   3    8.79    0.39
  -4  10   3    8.92    0.37
   3 -10  -3   -0.01    0.07
   3 -10  -3    0.09    0.08
   3 -10  -3    0.03    0.06
  -3  10   3    0.02    0.08
  -3  10   3    0.02    0.07
   2 -10  -3    4.19    0.25
   2 -10  -3    3.82    0.26
   2 -10  -3    4.36    0.23
  -2  10   3    3.81    0.26
  -2  10   3    4.07    0.24
   1 -10  -3    1.04    0.16
   1 -10  -3    1.02    0.13
  -1  10   3    1.22    0.18
  -1  10   3    0.94    0.15
   0 -10  -3    7.24    0.35
   0 -10  -3    6.80    0.31
   0  10   3    7.05    0.36
  -1 -10  -3    2.61    0.20
  -1 -10  -3    2.11    0.24
   1  10   3    2.55    0.23
   8 -11  -3   26.15    0.82
   8 -11  -3   27.54    0.79
  -8  11   3   26.22    0.81
   7 -11  -3   16.42    0.59
   7 -11  -3   16.08    0.55
  -7  11   3   16.90    0.59
   6 -11  -3   11.69    0.43
   6 -11  -3   11.17    0.47
  -6  11   3   11.29    0.46
   5 -11  -3   24.25    0.69
   5 -11  -3   24.26    0.76
  -5  11   3   24.19    0.74
   4 -11  -3    0.29    0.11
   4 -11  -3    0.52    0.10
   4 -11  -3    0.32    0.11
  -4  11   3    0.30    0.12
  -4  11   3    0.24    0.10
   3 -11  -3    2.81    0.22
   3 -11  -3    3.06    0.21
   3 -11  -3    2.69    0.24
  -3  11   3    3.00    0.22
  -3  11   3    2.55    0.24
   2 -11  -3   36.89    0.95
   2 -11  -3   36.27    1.03
   2 -11  -3   36.23    0.98
  -2  11   3   35.90    0.97
  -2  11   3   36.06    1.03
  -1  14  -4    5.50    0.31
  -1  14  -4    5.86    0.31
  -1  14  -4    5.19    0.28
   1 -14   4    5.84    0.43
   1 -14   4    5.44    0.44
   1 -14   4    5.02    0.31
  -2  14  -4    8.13    0.38
  -2  14  -4    8.03    0.36
  -2  14  -4    7.55    0.34
   2 -14   4    7.65    0.37
  -3  14  -4    9.42    0.39
  -3  14  -4    9.53    0.42
   3 -14   4   10.18    0.43
  -4  14  -4   10.60    0.45
  -4  14  -4   10.70    0.42
   4 -14   4   10.76    0.44
  -5  14  -4    0.09    0.08
  -5  14  -4    0.15    0.10
   5 -14   4    0.12    0.10
  -6  14  -4    6.94    0.34
  -6  14  -4    5.86    0.34
   6 -14   4    6.21    0.32
   2  13  -4    5.89    0.30
   2  13  -4    5.99    0.32
   2  13  -4    5.34    0.30
  -2 -13   4    5.23    0.38
  -2 -13   4    5.47    0.33
   1  13  -4    8.38    0.37
   1  13  -4    7.76    0.35
   1  13  -4    7.54    0.34
  -1 -13   4    7.01    0.36
  -1 -13   4    7.58    0.38
   0  13  -4    0.24    0.09
   0  13  -4    0.50    0.10
   0  13  -4    0.25    0.10
   0 -13   4    0.13    0.09
   0 -13   4    0.27    0.10
   0 -13   4    0.29    0.11
  -1  13  -4    0.48    0.11
  -1  13  -4    0.39    0.10
  -1  13  -4    0.45    0.12
   1 -13   4    0.43    0.11
   1 -13   4    0.35    0.11
   1 -13   4    0.30    0.10
  -2  13  -4    0.21    0.09
  -2  13  -4    0.30    0.10
  -2  13  -4    0.22    0.09
   2 -13   4    0.29    0.10
   2 -13   4    0.21    0.09
   2 -13   4    0.18    0.10
  -3  13  -4    2.95    0.23
  -3  13  -4    3.40    0.22
   3 -13   4    3.12    0.24
   3 -13   4    3.18    0.23
   3 -13   4    3.38    0.21
  -4  13  -4    0.04    0.08
  -4  13  -4    0.06    0.07
   4 -13   4    0.15    0.09
   4 -13   4    0.14    0.08
  -5  13  -4    2.16    0.20
  -5  13  -4    1.53    0.18
   5 -13   4    1.78    0.27
   5 -13   4    1.85    0.18
  -6  13  -4    2.32    0.20
  -6  13  -4    2.10    0.20
   6 -13   4    2.45    0.19
  -7  13  -4    0.10    0.10
  -7  13  -4    0.07    0.08
   7 -13   4    0.05    0.07
  -8  13  -4    1.99    0.22
  -8  13  -4    2.00    0.20
   4  12  -4    6.78    0.35
   4  12  -4    6.78    0.33
  -4 -12   4    6.49    0.35
   3  12  -4    7.95    0.35
   3  12  -4    7.00    0.35
  -3 -12   4    7.33    0.37
  -3 -12   4    8.10    0.38
   2  12  -4   44.15    1.12
   2  12  -4   44.23    1.11
   2  12  -4   44.63    1.14
  -2 -12   4   44.56    1.16
  -2 -12   4   43.59    1.17
   1  12  -4    0.02    0.07
   1  12  -4    0.06    0.07
   1  12  -4    0.07    0.08
  -1 -12   4    0.16    0.09
  -1 -12   4    0.03    0.09
   0  12  -4    2.41    0.19
   0  12  -4    2.58    0.19
   0  12  -4    2.38    0.18
   0 -12   4    2.55    0.21
   0 -12   4    2.27    0.20
  -1  12  -4    7.55    0.33
  -1  12  -4    7.78    0.32
  -1  12  -4    7.73    0.34
   1 -12   4    7.81    0.34
   1 -12   4    7.88    0.36
   1 -12   4    8.17    0.33
  -2  12  -4   15.51    0.51
  -2  12  -4   15.71    0.49
  -2  12  -4   16.11    0.53
   2 -12   4   15.38    0.53
   2 -12   4   14.98    0.51
   2 -12   4   15.59    0.49
  -3  12  -4    4.09    0.25
  -3  12  -4    4.48    0.25
   3 -12   4    4.44    0.25
   3 -12   4    4.55    0.26
   3 -12   4    4.98    0.24
  -4  12  -4    2.89    0.21
  -4  12  -4    2.62    0.20
   4 -12   4    2.38    0.20
   4 -12   4    2.56    0.17
   4 -12   4    2.51    0.19
  -5  12  -4   10.82    0.43
  -5  12  -4   10.97    0.43
   5 -12   4   11.24    0.39
   5 -12   4   11.53    0.41
  -6  12  -4    6.44    0.33
  -6  12  -4    6.72    0.33
   6 -12   4    6.95    0.30
   6 -12   4    7.13    0.31
  -7  12  -4    5.34    0.31
  -7  12  -4    5.53    0.30
   7 -12   4    5.50    0.28
   7 -12   4    5.92    0.28
  -8  12  -4    3.12    0.24
  -8  12  -4    3.12    0.23
  -9  12  -4   13.35    0.54
  -9  12  -4   13.89    0.51
   5  11  -4    6.01    0.31
   5  11  -4    5.56    0.32
  -5 -11   4    5.37    0.32
   4  11  -4   38.12    1.02
   4  11  -4   40.17    1.05
  -4 -11   4   37.68    1.07
  -4 -11   4   39.46    1.05
   3  11  -4   16.31    0.55
   3  11  -4   17.29    0.53
   3  11  -4   17.75    0.57
  -3 -11   4   17.02    0.57
  -3 -11   4   17.12    0.59
   2  11  -4    7.65    0.33
   2  11  -4    7.10    0.31
   2  11  -4    7.30    0.33
  -2 -11   4    7.38    0.34
  -2 -11   4    7.55    0.35
   1  11  -4   23.74    0.67
   1  11  -4   24.03    0.69
   1  11  -4   23.61    0.67
  -1 -11   4   23.50    0.71
  -1 -11   4   23.82    0.70
   0  11  -4    4.46    0.25
   0  11  -4    4.72    0.25
   0  11  -4    5.17    0.24
   0 -11   4    4.83    0.26
   0 -11   4    5.20    0.27
  -1  11  -4   35.01    0.88
  -1  11  -4   36.05    0.92
  -1  11  -4   34.23    0.91
   1 -11   4   34.81    0.91
   1 -11   4   36.02    0.89
   1 -11   4   35.55    0.93
  -2  11  -4   20.58    0.61
  -2  11  -4   20.20    0.57
  -2  11  -4   19.92    0.60
   2 -11   4   20.18    0.60
   2 -11   4   20.62    0.61
   2 -11   4   20.07    0.57
  -3  11  -4    1.09    0.14
  -3  11  -4    0.73    0.12
   3 -11   4    1.11    0.13
   3 -11   4    0.92    0.13
   3 -11   4    1.09    0.14
  -4  11  -4    3.54    0.22
  -4  11  -4    3.79    0.23
   4 -11   4    3.57    0.21
   4 -11   4    3.53    0.19
   4 -11   4    3.72    0.22
  -5  11  -4    4.65    0.26
  -5  11  -4    4.29    0.25
   5 -11   4    5.04    0.33
   5 -11   4    4.65    0.22
   5 -11   4    4.40    0.23
  -6  11  -4    0.27    0.09
  -6  11  -4    0.07    0.07
   6 -11   4    0.12    0.07
   6 -11   4    0.03    0.06
  -7  11  -4    0.46    0.11
  -7  11  -4    0.63    0.13
   7 -11   4    0.50    0.10
   7 -11   4    0.65    0.11
  -8  11  -4   47.38    1.18
  -8  11  -4   47.77    1.23
   8 -11   4   46.10    1.14
   8 -11   4   45.72    1.13
  -9  11  -4   29.85    0.89
  -9  11  -4   29.58    0.83
   9 -11   4   29.53    0.97
   6  10  -4    0.89    0.14
   6  10  -4    0.90    0.16
  -6 -10   4    0.88    0.15
   5  10  -4   29.35    0.84
   5  10  -4   30.76    0.86
  -5 -10   4   29.54    0.94
  -5 -10   4   29.25    0.84
   4  10  -4    3.06    0.22
   4  10  -4    2.73    0.19
   4  10  -4    2.75    0.21
  -4 -10   4    2.68    0.20
  -4 -10   4    2.57    0.22
   3  10  -4   15.04    0.46
   3  10  -4   13.39    0.47
   3  10  -4   13.42    0.47
  -3 -10   4   13.98    0.50
  -3 -10   4   13.17    0.47
   2  10  -4   67.05    1.55
   2  10  -4   68.71    1.56
   2  10  -4   69.51    1.59
  -2 -10   4   68.97    1.60
  -2 -10   4   67.93    1.58
   1  10  -4    2.67    0.18
   1  10  -4    2.52    0.18
   1  10  -4    2.97    0.18
  -1 -10   4    2.94    0.20
  -1 -10   4    2.68    0.19
   0  10  -4   42.68    1.05
   0  10  -4   43.07    1.06
   0  10  -4   42.94    1.02
   0 -10   4   43.08    1.05
   0 -10   4   43.24    1.06
  -1  10  -4    1.31    0.13
  -1  10  -4    1.09    0.12
  -1  10  -4    1.12    0.13
   1 -10   4    1.36    0.15
   1 -10   4    1.05    0.12
   1 -10   4    1.20    0.13
  -2  10  -4    1.94    0.13
  -2  10  -4    1.85    0.15
   2 -10   4    2.27    0.14
   2 -10   4    2.14    0.16
   2 -10   4    1.98    0.15
  -3  10  -4    0.83    0.12
  -3  10  -4    0.94    0.13
   3 -10   4    0.81    0.12
   3 -10   4    0.77    0.10
   3 -10   4    0.82    0.11
   3 -10   4    0.93    0.13
  -4  10  -4    3.01    0.19
  -4  10  -4    2.70    0.18
   4 -10   4    3.17    0.20
   4 -10   4    3.08    0.20
   4 -10   4    2.88    0.16
   4 -10   4    2.72    0.17
  -5  10  -4    4.22    0.23
  -5  10  -4    4.07    0.24
   5 -10   4    4.48    0.22
   5 -10   4    4.26    0.20
   5 -10   4    4.25    0.23
   5 -10   4    4.26    0.24
  -6  10  -4    0.02    0.06
  -6  10  -4   -0.03    0.05
   6 -10   4    0.06    0.07
   6 -10   4    0.02    0.06
   6 -10   4    0.00    0.05
  -7  10  -4    0.33    0.09
  -7  10  -4    0.61    0.12
   7 -10   4    0.31    0.09
   7 -10   4    0.56    0.12
   7 -10   4    0.54    0.10
  -8  10  -4    6.19    0.29
  -8  10  -4    5.78    0.32
   8 -10   4    6.42    0.28
   8 -10   4    6.18    0.28
  -9  10  -4    0.59    0.12
  -9  10  -4    0.42    0.12
   9 -10   4    0.52    0.12
 -10  10  -4    2.20    0.23
  10 -10   4    2.33    0.20
   7   9  -4    2.54    0.23
   7   9  -4    2.40    0.21
  -7  -9   4    2.40    0.21
   6   9  -4    1.42    0.18
   6   9  -4    1.28    0.17
  -6  -9   4    1.38    0.18
   5   9  -4   19.16    0.61
   5   9  -4   18.75    0.60
  -5  -9   4   19.36    0.59
  -5  -9   4   18.52    0.62
   4   9  -4   39.64    1.03
   4   9  -4   41.38    0.99
   4   9  -4   41.43    1.05
  -4  -9   4   41.43    1.06
  -4  -9   4   41.26    1.03
   3   9  -4    1.84    0.16
   3   9  -4    1.79    0.15
   3   9  -4    1.69    0.14
  -3  -9   4    1.70    0.16
  -3  -9   4    1.70    0.16
   2   9  -4   17.43    0.53
   2   9  -4   18.01    0.51
   2   9  -4   16.79    0.50
  -2  -9   4   17.00    0.53
  -2  -9   4   17.77    0.53
   1   9  -4    1.91    0.14
   1   9  -4    1.62    0.14
   1   9  -4    1.41    0.12
  -1  -9   4    1.52    0.14
  -1  -9   4    1.43    0.13
  -1  -9   4    1.12    0.13
   0   9  -4    6.18    0.27
   0   9  -4    6.47    0.24
   0  -9   4    6.12    0.27
   0  -9   4    6.76    0.27
   0  -9   4    6.03    0.27
  -1   9  -4    8.53    0.28
  -1   9  -4    8.49    0.31
  -1   9  -4    8.34    0.32
   1  -9   4    8.23    0.28
   1  -9   4    8.11    0.30
   1  -9   4    8.08    0.31
   1  -9   4    8.39    0.32
  -2   9  -4    0.64    0.08
  -2   9  -4    0.68    0.10
  -2   9  -4    0.59    0.10
   2  -9   4    0.55    0.08
   2  -9   4    0.49    0.09
   2  -9   4    0.49    0.09
   2  -9   4    0.66    0.10
  -3   9  -4    7.34    0.29
  -3   9  -4    6.77    0.28
   3  -9   4    6.97    0.27
   3  -9   4    7.03    0.28
   3  -9   4    6.63    0.28
   3  -9   4    6.88    0.24
  -4   9  -4    2.78    0.18
  -4   9  -4    2.68    0.17
   4  -9   4    2.50    0.17
   4  -9   4    2.58    0.15
   4  -9   4    2.71    0.16
  -5   9  -4   46.12    1.10
  -5   9  -4   46.72    1.13
   5  -9   4   47.51    1.13
   5  -9   4   46.83    1.08
   5  -9   4   44.17    1.05
   5  -9   4   45.48    1.11
  -6   9  -4    0.13    0.06
  -6   9  -4    0.13    0.07
   6  -9   4    0.08    0.06
   6  -9   4    0.16    0.07
   6  -9   4    0.12    0.07
  -7   9  -4    3.21    0.19
  -7   9  -4    3.01    0.22
   7  -9   4    3.13    0.22
   7  -9   4    3.19    0.18
   7  -9   4    2.96    0.18
  -8   9  -4   15.95    0.50
  -8   9  -4   15.36    0.55
   8  -9   4   16.34    0.56
   8  -9   4   16.84    0.50
   8  -9   4   16.84    0.51
  -9   9  -4    3.62    0.26
   9  -9   4    3.51    0.25
   9  -9   4    3.24    0.21
  10  -9   4   11.65    0.49
  10  -9   4   12.03    0.45
   8   8  -4    1.32    0.19
   8   8  -4    1.38    0.19
  -8  -8   4    1.21    0.17
   7   8  -4    2.58    0.21
   7   8  -4    2.48    0.21
  -7  -8   4    2.67    0.21
   6   8  -4   19.61    0.61
   6   8  -4   19.83    0.62
  -6  -8   4   18.88    0.59
  -6  -8   4   19.04    0.64
   5   8  -4   31.88    0.87
   5   8  -4   31.79    0.85
   5   8  -4   32.06    0.80
  -5  -8   4   32.59    0.85
  -5  -8   4   33.89    0.89
   4   8  -4    2.80    0.19
   4   8  -4    2.92    0.19
   4   8  -4    3.06    0.17
  -4  -8   4    2.92    0.18
  -4  -8   4    3.43    0.21
   3   8  -4    0.29    0.08
   3   8  -4    0.21    0.06
   3   8  -4    0.35    0.08
  -3  -8   4    0.21    0.07
  -3  -8   4    0.38    0.09
  -3  -8   4    0.34    0.09
   2   8  -4   75.29    1.65
   2   8  -4   74.59    1.61
   2   8  -4   74.93    1.60
  -2  -8   4   72.83    1.64
  -2  -8   4   71.55    1.62
  -2  -8   4   70.30    1.63
   1   8  -4   10.30    0.34
   1   8  -4    9.90    0.35
   1   8  -4   10.26    0.32
  -1  -8   4   10.49    0.35
  -1  -8   4    9.99    0.35
  -1  -8   4   10.22    0.35
   0   8  -4   29.48    0.69
   0   8  -4   29.20    0.75
   0   8  -4   28.93    0.73
   0   8  -4   27.76    0.71
   0  -8   4   28.26    0.73
   0  -8   4   28.24    0.73
   0  -8   4   28.99    0.72
  -1   8  -4   16.30    0.47
  -1   8  -4   16.58    0.49
  -1   8  -4   16.51    0.47
  -1   8  -4   16.35    0.43
   1  -8   4   16.00    0.47
   1  -8   4   16.18    0.46
   1  -8   4   16.83    0.48
   1  -8   4   16.66    0.43
  -2   8  -4    6.21    0.26
  -2   8  -4    6.34    0.25
  -2   8  -4    6.55    0.27
   2  -8   4    7.04    0.27
   2  -8   4    6.75    0.22
   2  -8   4    6.48    0.25
   2  -8   4    6.41    0.25
  -3   8  -4   44.63    1.06
  -3   8  -4   44.90    1.05
  -3   8  -4   44.20    1.04
   3  -8   4   44.95    1.03
   3  -8   4   44.46    1.04
   3  -8   4   44.40    0.99
   3  -8   4   44.99    1.06
  -4   8  -4   23.68    0.66
  -4   8  -4   24.06    0.67
  -4   8  -4   24.95    0.65
   4  -8   4   24.99    0.60
   4  -8   4   23.97    0.63
   4  -8   4   25.48    0.67
   4  -8   4   25.42    0.65
  -5   8  -4   -0.01    0.04
  -5   8  -4    0.00    0.05
   5  -8   4    0.04    0.05
   5  -8   4    0.07    0.05
   5  -8   4    0.10    0.06
   5  -8   4    0.03    0.04
  -6   8  -4   14.96    0.49
  -6   8  -4   14.39    0.44
   6  -8   4   15.36    0.48
   6  -8   4   14.57    0.43
   6  -8   4   14.77    0.44
  -7   8  -4   47.58    1.11
  -7   8  -4   46.59    1.17
   7  -8   4   45.25    1.09
   7  -8   4   46.80    1.16
   7  -8   4   48.60    1.10
  -8   8  -4   65.80    1.48
  -8   8  -4   68.14    1.58
   8  -8   4   65.84    1.49
   8  -8   4   64.23    1.56
   8  -8   4   66.25    1.50
  -9   8  -4   12.26    0.53
   9  -8   4   11.26    0.45
   9  -8   4   10.90    0.41
   9  -8   4   11.27    0.39
  10  -8   4    5.82    0.31
  10  -8   4    6.38    0.34
  11  -8   4    2.13    0.21
  11  -8   4    2.06    0.24
   9   7  -4    0.25    0.11
   9   7  -4    0.08    0.09
   8   7  -4   29.96    0.88
   8   7  -4   31.83    0.89
  -8  -7   4   31.03    0.84
   7   7  -4   11.27    0.44
   7   7  -4   11.23    0.43
  -7  -7   4   10.90    0.40
   6   7  -4    0.26    0.09
   6   7  -4    0.22    0.08
  -6  -7   4    0.22    0.08
  -6  -7   4    0.19    0.08
   5   7  -4   22.07    0.65
   5   7  -4   23.45    0.64
   5   7  -4   23.80    0.59
  -5  -7   4   22.49    0.62
  -5  -7   4   23.09    0.66
  -5  -7   4   22.12    0.66
   4   7  -4    7.31    0.29
   4   7  -4    7.39    0.31
   4   7  -4    7.53    0.27
  -4  -7   4    7.94    0.29
  -4  -7   4    7.93    0.32
  -4  -7   4    8.02    0.32
   3   7  -4    1.87    0.13
   3   7  -4    1.81    0.14
   3   7  -4    2.11    0.13
  -3  -7   4    1.89    0.15
  -3  -7   4    1.98    0.15
  -3  -7   4    2.22    0.14
   2   7  -4    6.15    0.25
   2   7  -4    5.70    0.25
   2   7  -4    6.22    0.23
   2   7  -4    5.97    0.23
  -2  -7   4    5.99    0.24
  -2  -7   4    6.33    0.25
  -2  -7   4    6.36    0.26
   1   7  -4   14.89    0.40
   1   7  -4   14.60    0.44
   1   7  -4   15.07    0.42
   1   7  -4   14.76    0.43
  -1  -7   4   15.53    0.44
  -1  -7   4   14.97    0.44
  -1  -7   4   14.74    0.42
   0   7  -4   45.67    0.98
   0   7  -4   45.20    1.02
   0   7  -4   45.02    1.03
   0   7  -4   43.37    1.04
   0  -7   4   45.12    1.03
   0  -7   4   45.37    1.02
   0  -7   4   44.28    1.03
  -1   7  -4    3.59    0.14
  -1   7  -4    3.62    0.18
  -1   7  -4    4.00    0.18
  -1   7  -4    4.05    0.18
   1  -7   4    3.72    0.14
   1  -7   4    3.94    0.18
   1  -7   4    3.62    0.17
   1  -7   4    3.75    0.17
  -2   7  -4   79.70    1.72
  -2   7  -4   82.37    1.74
  -2   7  -4   83.28    1.75
   2  -7   4   79.75    1.71
   2  -7   4   79.12    1.72
   2  -7   4   79.36    1.73
   2  -7   4   79.37    1.66
  -3   7  -4   31.85    0.79
  -3   7  -4   31.83    0.77
  -3   7  -4   32.80    0.79
   3  -7   4   31.25    0.76
   3  -7   4   32.39    0.77
   3  -7   4   32.92    0.79
   3  -7   4   30.86    0.72
  -4   7  -4    0.30    0.07
  -4   7  -4    0.43    0.08
   4  -7   4    0.27    0.05
   4  -7   4    0.36    0.08
   4  -7   4    0.27    0.06
   4  -7   4    0.23    0.06
  -5   7  -4   59.61    1.35
  -5   7  -4   58.41    1.30
  -5   7  -4   60.22    1.36
   5  -7   4   58.05    1.30
   5  -7   4   59.01    1.34
   5  -7   4   58.89    1.28
   5  -7   4   56.03    1.32
  -6   7  -4   56.78    1.30
  -6   7  -4   56.52    1.23
   6  -7   4   55.20    1.23
   6  -7   4   54.83    1.22
   6  -7   4   50.74    1.27
  -7   7  -4   32.17    0.78
  -7   7  -4   30.94    0.85
   7  -7   4   32.51    0.85
   7  -7   4   32.15    0.79
   7  -7   4   32.51    0.79
  -8   7  -4  110.68    2.47
   8  -7   4  112.32    2.39
   8  -7   4  109.33    2.46
   8  -7   4  114.74    2.40
   9  -7   4    2.30    0.18
   9  -7   4    2.34    0.17
   9  -7   4    2.34    0.20
  10  -7   4   10.40    0.44
  10  -7   4   11.21    0.43
  11  -7   4    7.28    0.38
  11  -7   4    7.68    0.37
  10   6  -4    1.54    0.21
  10   6  -4    1.98    0.23
   9   6  -4   14.49    0.53
   9   6  -4   13.49    0.53
   8   6  -4   21.11    0.66
   8   6  -4   20.95    0.67
  -8  -6   4   21.46    0.61
   7   6  -4    2.56    0.20
   7   6  -4    2.64    0.19
  -7  -6   4    2.61    0.17
   6   6  -4    0.13    0.07
   6   6  -4    0.16    0.07
   6   6  -4    0.19    0.05
  -6  -6   4    0.19    0.07
  -6  -6   4    0.14    0.07
  -6  -6   4    0.24    0.08
   5   6  -4    7.99    0.32
   5   6  -4    7.35    0.26
   5   6  -4    7.78    0.30
  -5  -6   4    7.93    0.32
  -5  -6   4    8.07    0.29
  -5  -6   4    7.33    0.31
   4   6  -4   12.76    0.38
   4   6  -4   13.79    0.42
   4   6  -4   13.79    0.43
   4   6  -4   13.76    0.40
  -4  -6   4   12.69    0.39
  -4  -6   4   14.25    0.43
  -4  -6   4   13.18    0.42
   3   6  -4    4.11    0.20
   3   6  -4    3.98    0.17
   3   6  -4    3.80    0.17
  -3  -6   4    4.04    0.19
  -3  -6   4    3.87    0.19
  -3  -6   4    3.92    0.18
   2   6  -4  114.11    2.36
   2   6  -4  113.94    2.34
   2   6  -4  109.42    2.38
   2   6  -4  111.62    2.39
  -2  -6   4  117.01    2.39
  -2  -6   4  115.72    2.39
  -2  -6   4  113.22    2.36
   1   6  -4   64.78    1.37
   1   6  -4   66.92    1.42
   1   6  -4   66.64    1.43
   1   6  -4   63.26    1.40
  -1  -6   4   63.09    1.39
  -1  -6   4   66.11    1.41
  -1  -6   4   63.40    1.41
   0   6  -4   44.21    1.00
   0   6  -4   43.55    0.93
   0   6  -4   43.63    0.99
   0   6  -4   41.98    0.97
   0  -6   4   43.99    0.97
   0  -6   4   44.07    0.98
   0  -6   4   43.54    0.98
  -1   6  -4   53.72    1.20
  -1   6  -4   54.44    1.14
  -1   6  -4   56.28    1.22
   1  -6   4   55.07    1.20
   1  -6   4   55.12    1.14
   1  -6   4   55.21    1.19
   1  -6   4   54.66    1.21
  -2   6  -4   37.70    0.87
  -2   6  -4   36.52    0.89
  -2   6  -4   38.51    0.89
   2  -6   4   39.04    0.87
   2  -6   4   38.58    0.82
   2  -6   4   39.62    0.89
   2  -6   4   38.76    0.88
  -3   6  -4    1.50    0.12
  -3   6  -4    1.35    0.11
  -3   6  -4    1.60    0.10
   3  -6   4    1.48    0.11
   3  -6   4    1.49    0.10
   3  -6   4    1.38    0.10
   3  -6   4    1.50    0.08
  -4   6  -4   15.50    0.45
  -4   6  -4   15.27    0.41
  -4   6  -4   15.85    0.45
   4  -6   4   15.30    0.43
   4  -6   4   15.18    0.42
   4  -6   4   14.95    0.44
   4  -6   4   14.61    0.39
  -5   6  -4   18.94    0.54
  -5   6  -4   19.72    0.55
  -5   6  -4   18.85    0.50
   5  -6   4   18.47    0.50
   5  -6   4   18.89    0.49
   5  -6   4   20.43    0.53
  -6   6  -4    1.38    0.15
  -6   6  -4    1.33    0.10
  -6   6  -4    1.28    0.13
   6  -6   4    1.20    0.12
   6  -6   4    1.22    0.12
   6  -6   4    1.13    0.10
  -7   6  -4   22.14    0.65
  -7   6  -4   21.95    0.55
  -7   6  -4   23.63    0.65
   7  -6   4   21.58    0.59
   7  -6   4   20.77    0.62
   7  -6   4   22.03    0.59
  -8   6  -4    1.75    0.20
   8  -6   4    1.31    0.14
   8  -6   4    1.12    0.14
   8  -6   4    1.17    0.14
   9  -6   4    0.42    0.10
   9  -6   4    0.61    0.12
   9  -6   4    0.72    0.13
  10  -6   4   14.35    0.52
  10  -6   4   14.56    0.51
  11  -6   4   15.22    0.57
  11  -6   4   15.50    0.56
  10   5  -4   17.73    0.64
  10   5  -4   18.70    0.64
   9   5  -4   51.32    1.31
   9   5  -4   52.77    1.31
   8   5  -4    7.06    0.34
   8   5  -4    8.10    0.34
  -8  -5   4    7.35    0.29
  -8  -5   4    7.54    0.40
   7   5  -4    7.04    0.32
   7   5  -4    7.26    0.30
  -7  -5   4    6.64    0.31
  -7  -5   4    6.96    0.27
   6   5  -4    9.33    0.29
   6   5  -4    9.12    0.35
   6   5  -4    8.40    0.32
  -6  -5   4    8.83    0.34
  -6  -5   4    8.57    0.30
  -6  -5   4    9.09    0.35
   5   5  -4   21.33    0.53
   5   5  -4   21.26    0.59
   5   5  -4   21.03    0.56
   5   5  -4   21.24    0.58
  -5  -5   4   21.29    0.59
  -5  -5   4   20.68    0.59
  -5  -5   4   21.21    0.55
   4   5  -4   10.08    0.34
   4   5  -4    9.89    0.30
   4   5  -4   10.37    0.34
   4   5  -4   10.25    0.32
  -4  -5   4   10.45    0.34
  -4  -5   4   10.59    0.31
  -4  -5   4   10.70    0.34
   3   5  -4  161.80    3.32
   3   5  -4  161.50    3.35
   3   5  -4  158.08    3.32
   3   5  -4  164.95    3.37
  -3  -5   4  169.26    3.36
  -3  -5   4  165.69    3.36
  -3  -5   4  162.45    3.32
   2   5  -4   82.92    1.75
   2   5  -4   86.01    1.79
   2   5  -4   84.24    1.73
   2   5  -4   84.16    1.77
  -2  -5   4   83.23    1.75
  -2  -5   4   83.90    1.77
  -2  -5   4   81.24    1.77
   1   5  -4    2.16    0.12
   1   5  -4    1.95    0.12
   1   5  -4    2.09    0.11
   1   5  -4    2.10    0.09
  -1  -5   4    1.77    0.11
  -1  -5   4    1.88    0.11
  -1  -5   4    1.98    0.11
   0   5  -4  131.93    2.73
   0   5  -4  131.46    2.72
   0   5  -4  134.57    2.75
   0   5  -4  130.68    2.66
   0  -5   4  134.68    2.72
   0  -5   4  134.63    2.73
   0  -5   4  135.75    2.73
  -1   5  -4  116.16    2.45
  -1   5  -4  117.54    2.44
  -1   5  -4  117.68    2.43
   1  -5   4  119.29    2.42
   1  -5   4  120.85    2.43
   1  -5   4  115.83    2.42
   1  -5   4  120.25    2.37
  -2   5  -4  212.87    4.26
  -2   5  -4  209.56    4.28
  -2   5  -4  214.49    4.28
   2  -5   4  213.21    4.25
   2  -5   4  210.78    4.27
   2  -5   4  211.24    4.20
   2  -5   4  207.90    4.25
  -3   5  -4   12.89    0.38
  -3   5  -4   13.40    0.36
  -3   5  -4   13.20    0.38
   3  -5   4   13.74    0.37
   3  -5   4   13.24    0.33
   3  -5   4   13.43    0.37
   3  -5   4   12.90    0.37
  -4   5  -4   50.84    1.10
  -4   5  -4   49.15    1.15
  -4   5  -4   50.21    1.15
   4  -5   4   50.81    1.14
   4  -5   4   51.44    1.13
   4  -5   4   51.48    1.12
   4  -5   4   50.86    1.09
  -5   5  -4    1.42    0.12
  -5   5  -4    1.14    0.11
  -5   5  -4    1.32    0.09
   5  -5   4    1.13    0.09
   5  -5   4    1.20    0.10
   5  -5   4    1.07    0.10
  -6   5  -4    9.89    0.28
  -6   5  -4    9.53    0.35
  -6   5  -4   10.00    0.35
   6  -5   4    9.93    0.34
   6  -5   4    9.16    0.31
   6  -5   4    9.03    0.31
  -7   5  -4   13.22    0.44
   7  -5   4   12.25    0.42
   7  -5   4   12.57    0.40
   7  -5   4   12.90    0.40
  -8   5  -4   55.40    1.31
   8  -5   4   53.43    1.25
   8  -5   4   52.75    1.26
   8  -5   4   54.76    1.29
   9  -5   4   23.18    0.70
   9  -5   4   24.77    0.67
   9  -5   4   23.54    0.68
  10  -5   4    0.22    0.10
  10  -5   4    0.29    0.10
  10  -5   4    0.34    0.11
  11  -5   4    3.02    0.24
  11  -5   4    3.18    0.24
  11   4  -4   26.42    0.83
  11   4  -4   27.27    0.85
  10   4  -4   17.41    0.61
  10   4  -4   16.90    0.59
   9   4  -4    2.93    0.23
   9   4  -4    3.43    0.23
  -9  -4   4    3.42    0.24
   8   4  -4   17.86    0.57
   8   4  -4   19.30    0.60
  -8  -4   4   18.91    0.60
  -8  -4   4   19.15    0.52
   7   4  -4    6.38    0.23
   7   4  -4    6.36    0.27
   7   4  -4    6.37    0.29
  -7  -4   4    6.32    0.33
  -7  -4   4    6.08    0.23
  -7  -4   4    6.30    0.29
   6   4  -4   19.57    0.55
   6   4  -4   20.12    0.50
   6   4  -4   19.41    0.57
   6   4  -4   19.93    0.54
  -6  -4   4   19.20    0.50
  -6  -4   4   19.95    0.57
  -6  -4   4   19.93    0.57
   5   4  -4    4.12    0.18
   5   4  -4    4.15    0.19
   5   4  -4    4.58    0.21
   5   4  -4    4.01    0.17
  -5  -4   4    4.07    0.17
  -5  -4   4    4.07    0.20
  -5  -4   4    4.06    0.20
   4   4  -4    6.19    0.21
   4   4  -4    6.31    0.23
   4   4  -4    6.00    0.21
   4   4  -4    6.15    0.24
  -4  -4   4    6.19    0.24
  -4  -4   4    6.39    0.24
  -4  -4   4    5.93    0.20
   3   4  -4    7.51    0.26
   3   4  -4    7.48    0.24
   3   4  -4    7.89    0.23
  -3  -4   4    8.45    0.26
  -3  -4   4    8.22    0.26
  -3  -4   4    7.70    0.23
   2   4  -4   17.66    0.41
   2   4  -4   17.18    0.43
   2   4  -4   16.41    0.44
   2   4  -4   17.87    0.46
  -2  -4   4   18.16    0.45
  -2  -4   4   17.02    0.44
  -2  -4   4   17.78    0.43
   1   4  -4   27.92    0.67
   1   4  -4   29.92    0.67
   1   4  -4   30.02    0.62
   1   4  -4   29.51    0.69
  -1  -4   4   30.34    0.67
  -1  -4   4   28.32    0.67
  -1  -4   4   30.84    0.66
   0   4  -4    1.40    0.05
   0   4  -4    1.14    0.08
   0   4  -4    1.21    0.09
   0  -4   4    1.37    0.05
   0  -4   4    1.35    0.08
   0  -4   4    1.27    0.08
   0  -4   4    1.34    0.08
  -1   4  -4  186.75    3.66
  -1   4  -4  177.01    3.67
   1  -4   4  185.52    3.64
   1  -4   4  185.34    3.67
   1  -4   4  187.21    3.72
   1  -4   4  184.03    3.67
   1  -4   4  169.23    3.65
  -2   4  -4   43.51    0.92
  -2   4  -4   41.25    0.94
  -2   4  -4   40.29    0.94
   2  -4   4   42.69    0.93
   2  -4   4   45.47    0.93
   2  -4   4   43.65    0.95
   2  -4   4   40.26    0.93
   2  -4   4   40.64    0.88
  -3   4  -4   46.99    1.00
  -3   4  -4   48.53    1.05
  -3   4  -4   45.51    1.04
   3  -4   4   46.61    1.03
   3  -4   4   45.55    1.02
   3  -4   4   49.96    1.09
   3  -4   4   45.37    0.99
  -4   4  -4    5.10    0.21
  -4   4  -4    5.23    0.21
  -4   4  -4    5.05    0.17
   4  -4   4    4.66    0.19
   4  -4   4    4.77    0.17
   4  -4   4    5.09    0.19
   4  -4   4    4.91    0.19
  -5   4  -4   18.20    0.50
  -5   4  -4   18.20    0.43
  -5   4  -4   18.14    0.51
   5  -4   4   17.98    0.48
   5  -4   4   17.43    0.46
   5  -4   4   18.24    0.49
  -6   4  -4    0.64    0.10
  -6   4  -4    0.59    0.10
  -6   4  -4    0.64    0.06
   6  -4   4    0.57    0.08
   6  -4   4    0.46    0.08
   6  -4   4    0.56    0.09
  -7   4  -4    0.28    0.08
   7  -4   4    0.33    0.08
   7  -4   4    0.26    0.07
   7  -4   4    0.37    0.08
  -8   4  -4   18.02    0.56
   8  -4   4   17.66    0.53
   8  -4   4   16.49    0.53
   8  -4   4   16.85    0.51
  -9   4  -4   27.78    0.81
   9  -4   4   28.61    0.78
   9  -4   4   27.73    0.75
   9  -4   4   27.61    0.78
  10  -4   4    1.80    0.18
  10  -4   4    2.25    0.19
  10  -4   4    1.99    0.19
  11  -4   4    0.04    0.09
  11  -4   4    0.03    0.08
  11   3  -4    0.26    0.11
  11   3  -4    0.13    0.09
  10   3  -4   37.59    1.01
  10   3  -4   39.03    1.04
 -10  -3   4   35.42    1.01
   9   3  -4   12.08    0.46
   9   3  -4   13.17    0.46
  -9  -3   4   12.82    0.47
   8   3  -4    0.77    0.12
   8   3  -4    0.85    0.12
   8   3  -4    1.06    0.12
  -8  -3   4    0.72    0.12
   7   3  -4    8.49    0.33
   7   3  -4    8.63    0.27
   7   3  -4    8.14    0.31
   7   3  -4    8.22    0.32
  -7  -3   4    8.43    0.33
  -7  -3   4    8.05    0.42
  -7  -3   4    8.52    0.27
   6   3  -4   41.94    0.92
   6   3  -4   39.60    0.95
   6   3  -4   40.40    0.97
   6   3  -4   40.78    0.98
  -6  -3   4   41.29    0.98
  -6  -3   4   41.62    0.98
  -6  -3   4   40.36    0.90
   5   3  -4    0.67    0.09
   5   3  -4    0.47    0.07
   5   3  -4    0.49    0.07
   5   3  -4    0.52    0.07
  -5  -3   4    0.66    0.09
  -5  -3   4    0.66    0.07
  -5  -3   4    0.76    0.10
   4   3  -4   10.63    0.32
   4   3  -4   11.14    0.31
   4   3  -4   10.76    0.33
   4   3  -4   10.97    0.31
  -4  -3   4   11.34    0.33
  -4  -3   4   10.95    0.29
  -4  -3   4   11.41    0.33
   3   3  -4   55.46    1.14
   3   3  -4   53.18    1.17
   3   3  -4   52.97    1.18
   3   3  -4   54.52    1.16
  -3  -3   4   54.86    1.14
  -3  -3   4   53.41    1.17
  -3  -3   4   55.91    1.18
   2   3  -4   63.20    1.26
   2   3  -4   56.72    1.30
   2   3  -4   63.47    1.31
   2   3  -4   63.52    1.30
  -2  -3   4   63.97    1.30
  -2  -3   4   59.97    1.30
  -2  -3   4   64.11    1.31
  -2  -3   4   61.03    1.28
   1   3  -4    7.69    0.23
   1   3  -4    7.64    0.22
   1   3  -4    7.52    0.23
   1   3  -4    8.14    0.18
   1   3  -4    7.41    0.22
  -1  -3   4    7.86    0.22
  -1  -3   4    7.72    0.22
  -1  -3   4    7.95    0.22
  -1  -3   4    8.41    0.23
  -1  -3   4    8.26    0.18
   0   3  -4   38.09    0.79
   0   3  -4   35.80    0.80
   0   3  -4   34.90    0.79
   0   3  -4   36.64    0.79
   0  -3   4   37.47    0.78
   0  -3   4   35.61    0.78
   0  -3   4   36.81    0.79
   0  -3   4   37.52    0.79
  -1   3  -4   17.05    0.40
  -1   3  -4   16.94    0.42
  -1   3  -4   17.39    0.41
  -1   3  -4   16.18    0.40
   1  -3   4   17.31    0.40
   1  -3   4   16.59    0.36
   1  -3   4   16.65    0.41
   1  -3   4   17.24    0.40
   1  -3   4   16.97    0.41
  -2   3  -4    5.98    0.20
  -2   3  -4    6.24    0.18
  -2   3  -4    6.60    0.20
  -2   3  -4    6.29    0.20
   2  -3   4    6.45    0.19
   2  -3   4    6.42    0.17
   2  -3   4    6.42    0.19
   2  -3   4    6.19    0.20
   2  -3   4    6.22    0.20
  -3   3  -4    5.29    0.16
  -3   3  -4    5.38    0.20
  -3   3  -4    5.16    0.19
   3  -3   4    5.46    0.18
   3  -3   4    5.64    0.19
   3  -3   4    5.19    0.17
   3  -3   4    5.48    0.19
   3  -3   4    5.37    0.18
  -4   3  -4    1.70    0.08
  -4   3  -4    1.74    0.12
  -4   3  -4    1.83    0.12
   4  -3   4    1.86    0.11
   4  -3   4    1.64    0.10
   4  -3   4    1.99    0.11
   4  -3   4    1.78    0.10
   4  -3   4    1.61    0.10
  -5   3  -4   45.47    1.06
  -5   3  -4   45.81    1.06
  -5   3  -4   46.66    0.96
   5  -3   4   46.61    1.03
   5  -3   4   46.08    1.04
   5  -3   4   45.01    1.04
  -6   3  -4   33.59    0.84
   6  -3   4   33.23    0.82
   6  -3   4   34.44    0.83
   6  -3   4   35.02    0.83
  -7   3  -4   59.10    1.39
   7  -3   4   60.45    1.37
   7  -3   4   59.03    1.37
   7  -3   4   62.01    1.38
  -8   3  -4   21.20    0.64
   8  -3   4   21.99    0.63
   8  -3   4   20.71    0.61
   8  -3   4   22.15    0.62
  -9   3  -4    0.05    0.07
   9  -3   4    0.11    0.07
   9  -3   4    0.00    0.07
   9  -3   4    0.09    0.08
  10  -3   4   26.71    0.79
  10  -3   4   26.88    0.76
  10  -3   4   25.75    0.76
  12   2  -4    0.44    0.14
  12   2  -4    0.89    0.17
  11   2  -4    2.68    0.24
  11   2  -4    2.76    0.23
 -11  -2   4    2.65    0.23
  10   2  -4   15.94    0.57
  10   2  -4   17.39    0.57
 -10  -2   4   17.41    0.58
   9   2  -4    1.02    0.15
   9   2  -4    0.54    0.11
  -9  -2   4    0.74    0.13
   8   2  -4    0.60    0.11
   8   2  -4    0.36    0.09
   8   2  -4    0.62    0.08
   8   2  -4    0.56    0.11
  -8  -2   4    0.65    0.11
   7   2  -4   39.87    0.95
   7   2  -4   40.77    0.98
   7   2  -4   40.28    0.91
   7   2  -4   38.66    0.96
  -7  -2   4   42.04    0.98
  -7  -2   4   39.28    0.87
   6   2  -4   43.02    1.00
   6   2  -4   42.52    0.95
   6   2  -4   42.01    0.97
   6   2  -4   42.91    0.99
  -6  -2   4   43.38    0.91
  -6  -2   4   40.96    0.99
  -6  -2   4   42.67    0.99
   5   2  -4   32.61    0.78
   5   2  -4   32.92    0.79
   5   2  -4   33.46    0.76
   5   2  -4   33.76    0.77
  -5  -2   4   34.28    0.79
  -5  -2   4   34.19    0.80
  -5  -2   4   33.08    0.72
   4   2  -4    1.73    0.10
   4   2  -4    1.80    0.10
   4   2  -4    1.70    0.11
   4   2  -4    1.84    0.10
  -4  -2   4    1.63    0.10
  -4  -2   4    1.93    0.11
  -4  -2   4    1.67    0.08
   3   2  -4   55.07    1.15
   3   2  -4   53.77    1.17
   3   2  -4   54.93    1.17
   3   2  -4   56.18    1.18
  -3  -2   4   56.50    1.17
  -3  -2   4   55.93    1.17
  -3  -2   4   54.88    1.17
  -3  -2   4   54.97    1.13
   2   2  -4  324.90    6.98
   2   2  -4  352.94    6.94
   2   2  -4  347.88    7.08
   2   2  -4  329.59    7.06
   2   2  -4  342.51    7.03
  -2  -2   4  342.84    7.07
  -2  -2   4  367.73    7.02
  -2  -2   4  339.26    6.97
  -2  -2   4  342.80    6.98
   1   2  -4    7.97    0.21
   1   2  -4    7.82    0.21
   1   2  -4    7.81    0.21
   1   2  -4    8.08    0.18
   1   2  -4    7.63    0.17
   1   2  -4    7.86    0.22
  -1  -2   4    7.64    0.21
  -1  -2   4    7.39    0.20
  -1  -2   4    7.97    0.18
  -1  -2   4    7.62    0.20
   0   2  -4   39.86    0.84
   0   2  -4   40.09    0.85
   0   2  -4   40.58    0.80
   0   2  -4   38.16    0.84
   0   2  -4   40.90    0.84
   0  -2   4   39.32    0.85
   0  -2   4   39.76    0.83
   0  -2   4   40.95    0.80
   0  -2   4   39.84    0.82
  -1   2  -4  185.46    3.61
  -1   2  -4  177.17    3.70
  -1   2  -4  176.02    3.60
  -1   2  -4  187.77    3.67
   1  -2   4  178.19    3.69
   1  -2   4  174.63    3.60
   1  -2   4  184.88    3.62
   1  -2   4  181.37    3.63
  -2   2  -4   28.79    0.63
  -2   2  -4   27.99    0.63
  -2   2  -4   27.89    0.60
  -2   2  -4   27.34    0.63
   2  -2   4   28.08    0.64
   2  -2   4   27.33    0.61
   2  -2   4   28.46    0.62
   2  -2   4   28.32    0.62
  -3   2  -4   25.51    0.60
  -3   2  -4   24.96    0.59
  -3   2  -4   25.09    0.54
  -3   2  -4   25.10    0.60
   3  -2   4   24.48    0.60
   3  -2   4   25.65    0.58
   3  -2   4   26.04    0.59
   3  -2   4   25.74    0.59
  -4   2  -4    0.08    0.02
  -4   2  -4   -0.01    0.03
  -4   2  -4    0.00    0.03
   4  -2   4    0.02    0.03
   4  -2   4    0.00    0.03
   4  -2   4    0.02    0.04
   4  -2   4   -0.01    0.03
  -5   2  -4    4.79    0.21
   5  -2   4    4.57    0.20
   5  -2   4    4.83    0.19
   5  -2   4    4.81    0.20
  -6   2  -4    4.35    0.21
   6  -2   4    4.19    0.20
   6  -2   4    4.05    0.19
   6  -2   4    4.40    0.21
  -7   2  -4    4.56    0.24
   7  -2   4    4.57    0.23
   7  -2   4    4.47    0.22
   7  -2   4    4.84    0.23
  -8   2  -4    5.21    0.28
   8  -2   4    5.57    0.27
   8  -2   4    5.25    0.25
   8  -2   4    5.13    0.26
  -9   2  -4    2.18    0.20
   9  -2   4    2.03    0.18
   9  -2   4    2.34    0.18
   9  -2   4    1.95    0.21
 -10   2  -4    2.52    0.23
 -10   2  -4    2.15    0.20
  10  -2   4    2.21    0.20
  10  -2   4    2.28    0.21
  10  -2   4    2.21    0.19
  12   1  -4    3.27    0.26
 -12  -1   4    3.48    0.27
  11   1  -4    0.04    0.08
 -11  -1   4    0.00    0.07
  10   1  -4   16.90    0.57
  10   1  -4   16.54    0.55
 -10  -1   4   16.69    0.56
   9   1  -4   48.54    1.18
   9   1  -4   46.89    1.20
   9   1  -4   49.85    1.10
  -9  -1   4   49.62    1.20
   8   1  -4    1.12    0.14
   8   1  -4    1.02    0.10
   8   1  -4    0.81    0.11
   8   1  -4    1.23    0.14
  -8  -1   4    1.06    0.13
   7   1  -4   13.77    0.42
   7   1  -4   12.92    0.37
   7   1  -4   13.23    0.41
   7   1  -4   13.87    0.43
  -7  -1   4   13.95    0.35
  -7  -1   4   14.08    0.42
   6   1  -4  137.89    2.80
   6   1  -4  140.86    2.85
   6   1  -4  138.24    2.83
   6   1  -4  135.43    2.82
  -6  -1   4  138.36    2.83
  -6  -1   4  137.49    2.80
  -6  -1   4  135.44    2.73
  -6  -1   4  129.12    2.83
   5   1  -4  127.19    2.57
   5   1  -4  125.56    2.59
   5   1  -4  122.48    2.58
   5   1  -4  126.12    2.56
  -5  -1   4  124.59    2.49
  -5  -1   4  124.25    2.57
  -5  -1   4  125.71    2.56
  -5  -1   4  125.29    2.58
  -5  -1   4  125.18    2.58
   4   1  -4  187.26    3.66
   4   1  -4  181.38    3.67
   4   1  -4  182.99    3.68
   4   1  -4  184.22    3.67
  -4  -1   4  172.94    3.66
  -4  -1   4  181.65    3.64
  -4  -1   4  185.50    3.67
  -4  -1   4  187.32    3.68
  -4  -1   4  178.00    3.67
   3   1  -4  333.64    6.67
   3   1  -4  308.49    6.59
   3   1  -4  328.08    6.66
   3   1  -4  322.66    6.66
   3   1  -4  333.81    6.61
  -3  -1   4  313.71    6.58
  -3  -1   4  328.58    6.54
  -3  -1   4  330.82    6.67
  -3  -1   4  315.34    6.55
  -3  -1   4  333.62    6.64
   2   1  -4   57.70    1.17
   2   1  -4   56.51    1.18
   2   1  -4   57.29    1.17
  -2  -1   4   56.05    1.16
  -2  -1   4   58.93    1.16
  -2  -1   4   56.69    1.16
   1   1  -4  595.01   12.13
   1   1  -4  601.72   12.05
   1   1  -4  593.10   12.06
   1   1  -4  617.26   12.05
  -1  -1   4  594.95   12.04
  -1  -1   4  617.62   12.20
   0   1  -4    0.10    0.02
   0   1  -4    0.11    0.03
   0   1  -4    0.07    0.02
   0  -1   4    0.14    0.03
   0  -1   4    0.07    0.03
  -1   1  -4    0.21    0.03
  -1   1  -4    0.11    0.02
  -1   1  -4    0.11    0.03
   1  -1   4    0.13    0.04
   1  -1   4    0.13    0.03
  -2   1  -4  187.24    3.76
  -2   1  -4  188.46    3.72
  -2   1  -4  185.15    3.73
   2  -1   4  185.17    3.79
   2  -1   4  184.38    3.72
   2  -1   4  186.92    3.74
  -3   1  -4   41.95    0.91
  -3   1  -4   41.41    0.90
  -3   1  -4   39.22    0.91
  -3   1  -4   42.29    0.84
   3  -1   4   40.85    0.93
   3  -1   4   41.68    0.92
   3  -1   4   42.07    0.89
   3  -1   4   41.75    0.88
  -4   1  -4   14.19    0.38
  -4   1  -4   13.74    0.39
  -4   1  -4   14.02    0.39
   4  -1   4   13.76    0.36
   4  -1   4   13.56    0.40
   4  -1   4   14.09    0.39
   4  -1   4   14.49    0.37
  -5   1  -4    0.09    0.05
   5  -1   4    0.05    0.05
   5  -1   4    0.13    0.05
  -6   1  -4    3.47    0.19
   6  -1   4    3.54    0.19
   6  -1   4    3.44    0.17
   6  -1   4    2.91    0.18
  -7   1  -4   51.19    1.24
   7  -1   4   52.27    1.19
   7  -1   4   52.46    1.24
   7  -1   4   52.58    1.24
  -8   1  -4    9.29    0.38
   8  -1   4    9.55    0.38
   8  -1   4    9.32    0.34
   8  -1   4    9.35    0.37
  -9   1  -4    0.02    0.08
  -9   1  -4    0.06    0.08
   9  -1   4    0.11    0.09
   9  -1   4   -0.01    0.06
   9  -1   4    0.07    0.08
 -10   1  -4    1.64    0.19
 -10   1  -4    2.00    0.23
  10  -1   4    1.49    0.19
  10  -1   4    1.94    0.17
  10  -1   4    1.75    0.22
  12   0  -4    0.02    0.08
 -12   0   4    0.10    0.08
  11   0  -4   17.12    0.58
 -11   0   4   16.51    0.58
  10   0  -4    6.28    0.30
 -10   0   4    6.28    0.31
   9   0  -4   10.55    0.34
   9   0  -4   10.95    0.40
   9   0  -4   11.17    0.39
   9   0  -4    9.98    0.40
  -9   0   4   10.92    0.40
  -9   0   4   11.26    0.34
   8   0  -4    0.20    0.07
   8   0  -4    0.13    0.05
   8   0  -4    0.11    0.06
   8   0  -4    0.08    0.06
  -8   0   4    0.12    0.06
  -8   0   4    0.12    0.05
   7   0  -4   35.65    0.82
   7   0  -4   36.51    0.86
   7   0  -4   35.61    0.85
   7   0  -4   35.02    0.86
  -7   0   4   35.47    0.82
  -7   0   4   34.37    0.85
   6   0  -4    9.18    0.29
   6   0  -4    8.76    0.29
   6   0  -4    9.37    0.30
   6   0  -4    8.97    0.28
  -6   0   4    9.24    0.28
  -6   0   4    9.17    0.29
  -6   0   4    9.31    0.29
   5   0  -4  158.50    3.25
   5   0  -4  155.90    3.25
   5   0  -4  159.73    3.25
   5   0  -4  161.53    3.25
  -5   0   4  167.85    3.25
  -5   0   4  156.95    3.25
  -5   0   4  162.98    3.24
  -5   0   4  155.77    3.24
   4   0  -4   86.22    1.81
   4   0  -4   90.19    1.81
   4   0  -4   87.87    1.81
   4   0  -4   86.29    1.73
   4   0  -4   88.93    1.81
   4   0  -4   87.40    1.82
  -4   0   4   87.19    1.79
  -4   0   4   87.90    1.82
  -4   0   4   86.06    1.80
  -4   0   4   90.12    1.74
   3   0  -4   11.72    0.28
   3   0  -4   11.68    0.28
   3   0  -4   11.51    0.29
   3   0  -4   11.28    0.31
  -3   0   4   11.47    0.26
  -3   0   4   11.23    0.26
  -3   0   4   11.26    0.25
   2   0  -4  105.07    2.11
   2   0  -4  104.51    2.08
   2   0  -4  106.06    2.13
   2   0  -4  103.90    2.08
  -2   0   4  104.55    2.13
  -2   0   4  102.30    2.09
   1   0  -4  180.85    3.56
  -1   0   4  180.45    3.56
  -1   0   4  174.76    3.54
  -1   0   4  175.13    3.55
   0   0  -4  258.21    5.25
   0   0   4  268.36    5.28
   0   0   4  267.61    5.34
   0   0   4  257.08    5.41
  -1   0  -4   86.19    1.73
  -1   0  -4   86.91    1.73
  -1   0  -4   86.18    1.74
   1   0   4   85.83    1.77
   1   0   4   83.73    1.78
   1   0   4   86.20    1.74
  -2   0  -4    1.16    0.05
  -2   0  -4    1.09    0.07
  -2   0  -4    1.01    0.06
   2   0   4    1.14    0.08
   2   0   4    1.08    0.09
  -3   0  -4   13.21    0.28
  -3   0  -4   13.49    0.35
  -3   0  -4   12.86    0.35
   3   0   4   13.37    0.38
   3   0   4   12.86    0.31
   3   0   4   13.39    0.31
   3   0   4   12.85    0.37
  -4   0  -4   16.38    0.45
   4   0   4   17.03    0.41
   4   0   4   17.46    0.41
   4   0   4   17.07    0.48
   4   0   4   17.27    0.48
  -5   0  -4    0.15    0.05
   5   0   4    0.29    0.07
   5   0   4    0.42    0.06
   5   0   4    0.19    0.06
  -6   0  -4    3.70    0.20
   6   0   4    3.36    0.20
   6   0   4    3.66    0.17
   6   0   4    3.40    0.20
  -7   0  -4    0.24    0.09
  -7   0  -4    0.24    0.08
   7   0   4    0.28    0.09
   7   0   4    0.15    0.07
   7   0   4    0.23    0.06
  -8   0  -4   17.52    0.58
  -8   0  -4   18.64    0.58
   8   0   4   17.70    0.58
   8   0   4   18.34    0.52
   8   0   4   18.54    0.60
  -9   0  -4   11.37    0.47
  -9   0  -4   11.53    0.45
   9   0   4   11.81    0.46
   9   0   4   11.63    0.47
   9   0   4   11.59    0.40
  12  -1  -4    5.96    0.34
 -12   1   4    6.66    0.35
  11  -1  -4   19.97    0.64
 -11   1   4   20.79    0.65
  10  -1  -4    1.96    0.14
  10  -1  -4    1.87    0.20
  10  -1  -4    1.67    0.16
 -10   1   4    1.69    0.14
 -10   1   4    1.81    0.17
   9  -1  -4   14.67    0.44
   9  -1  -4   15.45    0.49
   9  -1  -4   15.40    0.48
  -9   1   4   14.91    0.44
  -9   1   4   15.09    0.48
   8  -1  -4   12.34    0.40
   8  -1  -4   11.32    0.38
   8  -1  -4   12.32    0.46
   8  -1  -4   11.28    0.36
  -8   1   4   11.51    0.38
  -8   1   4   12.23    0.36
   7  -1  -4   50.43    1.14
   7  -1  -4   50.62    1.14
   7  -1  -4   47.97    1.14
   7  -1  -4   50.71    1.12
  -7   1   4   49.25    1.13
  -7   1   4   52.07    1.13
   6  -1  -4  108.84    2.34
   6  -1  -4  112.90    2.34
   6  -1  -4  115.00    2.34
  -6   1   4  111.86    2.33
  -6   1   4  112.14    2.32
  -6   1   4  113.33    2.33
   5  -1  -4   94.39    1.94
   5  -1  -4   95.01    1.94
   5  -1  -4   91.65    1.93
   5  -1  -4   93.56    1.94
  -5   1   4   91.76    1.92
  -5   1   4   93.01    1.94
  -5   1   4   91.83    1.91
   4  -1  -4    1.46    0.08
   4  -1  -4    1.52    0.08
   4  -1  -4    1.74    0.05
   4  -1  -4    1.65    0.09
   4  -1  -4    1.55    0.09
   4  -1  -4    1.60    0.04
  -4   1   4    1.52    0.07
  -4   1   4    1.50    0.09
  -4   1   4    1.58    0.07
   3  -1  -4   27.31    0.61
   3  -1  -4   26.98    0.58
   3  -1  -4   26.78    0.57
   3  -1  -4   26.46    0.57
  -3   1   4   27.02    0.57
  -3   1   4   26.50    0.62
   2  -1  -4   23.48    0.46
   2  -1  -4   21.89    0.51
   2  -1  -4   22.29    0.45
  -2   1   4   22.09    0.50
  -2   1   4   22.08    0.52
  -2   1   4   22.09    0.51
  -1   1   4   67.93    1.40
  -1   1   4   67.44    1.40
  -1   1   4   66.32    1.40
   0   1   4    3.61    0.14
   0   1   4    3.22    0.14
   0   1   4    3.41    0.12
  -1  -1  -4   44.78    0.94
  -1  -1  -4   46.09    0.95
  -1  -1  -4   46.15    0.94
   1   1   4   44.24    1.00
   1   1   4   45.96    1.01
   1   1   4   45.59    0.95
  -2  -1  -4   28.97    0.65
  -2  -1  -4   29.27    0.62
  -2  -1  -4   29.22    0.65
   2   1   4   29.75    0.71
   2   1   4   29.18    0.70
   2   1   4   29.71    0.62
  -3  -1  -4  212.96    4.32
  -3  -1  -4  212.78    4.25
  -3  -1  -4  214.26    4.33
   3   1   4  223.41    4.39
   3   1   4  211.72    4.37
  -4  -1  -4    1.28    0.10
   4   1   4    0.94    0.12
   4   1   4    0.96    0.06
   4   1   4    0.90    0.11
   4   1   4    0.99    0.06
  -5  -1  -4   51.56    1.21
  -5  -1  -4   50.17    1.18
   5   1   4   51.25    1.21
   5   1   4   52.59    1.11
   5   1   4   52.54    1.22
  -6  -1  -4    0.06    0.06
  -6  -1  -4   -0.01    0.05
   6   1   4    0.02    0.06
   6   1   4   -0.01    0.05
   6   1   4    0.06    0.04
  -7  -1  -4   31.45    0.84
  -7  -1  -4   29.96    0.84
   7   1   4   31.31    0.85
   7   1   4   30.87    0.85
   7   1   4   31.26    0.75
  -8  -1  -4    6.05    0.31
   8   1   4    6.38    0.33
   8   1   4    6.28    0.25
   8   1   4    6.23    0.32
  -9  -1  -4    5.16    0.30
  -9  -1  -4    4.89    0.30
   9   1   4    5.27    0.31
   9   1   4    5.06    0.23
   9   1   4    4.89    0.30
  12  -2  -4    1.15    0.17
 -12   2   4    1.47    0.19
  11  -2  -4   10.12    0.41
 -11   2   4   10.35    0.42
  10  -2  -4    0.01    0.05
  10  -2  -4   -0.04    0.06
  10  -2  -4    0.04    0.06
 -10   2   4   -0.03    0.05
 -10   2   4    0.00    0.06
   9  -2  -4   39.97    1.00
   9  -2  -4   40.38    1.00
   9  -2  -4   40.95    0.96
  -9   2   4   40.80    1.00
  -9   2   4   40.52    0.96
   8  -2  -4   10.37    0.36
   8  -2  -4   11.61    0.38
  -8   2   4   11.52    0.37
  -8   2   4   11.12    0.35
   7  -2  -4    8.07    0.28
   7  -2  -4    7.48    0.27
  -7   2   4    7.44    0.26
  -7   2   4    7.68    0.27
   6  -2  -4   18.65    0.50
   6  -2  -4   19.85    0.54
   6  -2  -4   19.14    0.49
   6  -2  -4   19.22    0.50
  -6   2   4   19.18    0.48
  -6   2   4   19.34    0.50
  -6   2   4   19.03    0.47
   5  -2  -4    0.02    0.03
   5  -2  -4    0.01    0.03
   5  -2  -4    0.04    0.03
   5  -2  -4    0.02    0.04
  -5   2   4    0.03    0.02
  -5   2   4    0.01    0.03
  -5   2   4    0.04    0.02
   4  -2  -4    9.76    0.28
   4  -2  -4    9.06    0.25
   4  -2  -4    9.63    0.26
   4  -2  -4    9.43    0.22
  -4   2   4    9.59    0.21
  -4   2   4    9.54    0.21
  -4   2   4    9.30    0.28
   3  -2  -4  119.68    2.44
   3  -2  -4  122.75    2.43
   3  -2  -4  123.41    2.48
   3  -2  -4  122.03    2.42
  -3   2   4  117.24    2.48
  -3   2   4  122.00    2.44
   2  -2  -4   29.58    0.68
   2  -2  -4   30.34    0.60
   2  -2  -4   29.35    0.66
  -2   2   4   29.13    0.66
  -2   2   4   30.36    0.68
  -2   2   4   29.40    0.68
   1  -2  -4   38.30    0.85
  -1   2   4   38.36    0.85
  -1   2   4   38.53    0.87
  -1   2   4   39.30    0.86
   0  -2  -4    0.83    0.09
   0  -2  -4    0.90    0.04
   0  -2  -4    0.85    0.04
   0   2   4    0.90    0.07
   0   2   4    0.85    0.09
   0   2   4    0.83    0.08
  -1  -2  -4  271.96    5.51
  -1  -2  -4  277.24    5.52
  -1  -2  -4  278.15    5.47
   1   2   4  266.79    5.51
   1   2   4  272.04    5.52
   1   2   4  277.44    5.55
  -2  -2  -4   18.90    0.47
  -2  -2  -4   20.45    0.47
  -2  -2  -4   18.20    0.52
   2   2   4   20.17    0.44
   2   2   4   20.54    0.54
   2   2   4   20.22    0.54
  -3  -2  -4    0.16    0.06
  -3  -2  -4    0.20    0.05
   3   2   4    0.24    0.07
   3   2   4    0.20    0.06
  -4  -2  -4  112.35    2.42
  -4  -2  -4  116.33    2.47
   4   2   4  115.89    2.48
   4   2   4  117.53    2.48
  -5  -2  -4   10.09    0.37
  -5  -2  -4    9.88    0.35
   5   2   4    9.77    0.37
   5   2   4   10.32    0.38
   5   2   4   10.17    0.26
  -6  -2  -4   23.92    0.69
   6   2   4   22.99    0.69
   6   2   4   23.55    0.69
   6   2   4   23.54    0.55
  -7  -2  -4   27.36    0.78
  -7  -2  -4   27.98    0.80
   7   2   4   27.91    0.66
   7   2   4   28.58    0.80
   7   2   4   27.27    0.81
  -8  -2  -4    0.30    0.11
  -8  -2  -4    0.30    0.10
   8   2   4    0.32    0.11
   8   2   4    0.21    0.06
   8   2   4    0.16    0.10
  12  -3  -4    4.76    0.29
 -12   3   4    5.14    0.29
  11  -3  -4    0.23    0.08
  11  -3  -4    0.22    0.10
  11  -3  -4    0.31    0.10
 -11   3   4    0.33    0.09
 -11   3   4    0.42    0.09
  10  -3  -4    2.62    0.19
  10  -3  -4    3.14    0.21
 -10   3   4    2.97    0.18
 -10   3   4    3.27    0.20
   9  -3  -4   35.96    0.91
   9  -3  -4   35.29    0.90
  -9   3   4   36.40    0.88
  -9   3   4   35.03    0.88
   8  -3  -4    3.68    0.19
   8  -3  -4    3.60    0.20
  -8   3   4    3.91    0.19
  -8   3   4    3.84    0.19
   7  -3  -4   23.61    0.62
   7  -3  -4   23.22    0.60
  -7   3   4   23.88    0.59
  -7   3   4   23.22    0.61
   6  -3  -4    1.30    0.10
   6  -3  -4    1.24    0.11
  -6   3   4    1.41    0.08
  -6   3   4    1.33    0.08
  -6   3   4    1.23    0.11
   5  -3  -4  268.46    5.54
   5  -3  -4  277.77    5.48
   5  -3  -4  277.00    5.46
   5  -3  -4  271.64    5.52
  -5   3   4  286.42    5.50
  -5   3   4  273.15    5.56
  -5   3   4  263.69    5.51
   4  -3  -4  407.15    8.16
   4  -3  -4  405.58    8.24
   4  -3  -4  412.42    8.32
   4  -3  -4  402.27    8.35
  -4   3   4  419.91    8.27
   3  -3  -4    3.27    0.13
   3  -3  -4    3.33    0.15
   3  -3  -4    3.34    0.11
   3  -3  -4    3.32    0.11
  -3   3   4    3.20    0.15
  -3   3   4    3.24    0.15
   2  -3  -4   59.49    1.18
   2  -3  -4   58.26    1.24
   2  -3  -4   59.06    1.27
   2  -3  -4   58.64    1.18
  -2   3   4   57.22    1.26
  -2   3   4   57.18    1.27
   1  -3  -4   19.73    0.41
   1  -3  -4   19.21    0.49
   1  -3  -4   19.21    0.41
  -1   3   4   19.36    0.51
  -1   3   4   18.74    0.49
  -1   3   4   19.25    0.48
   0  -3  -4   47.93    0.98
   0  -3  -4   46.84    1.06
   0  -3  -4   46.13    0.97
   0   3   4   47.89    1.06
   0   3   4   46.66    1.07
   0   3   4   46.82    1.02
  -1  -3  -4   43.67    0.91
  -1  -3  -4   42.07    0.91
  -1  -3  -4   39.29    0.98
   1   3   4   44.15    0.92
   1   3   4   43.83    1.00
   1   3   4   42.68    1.00
  -2  -3  -4    9.32    0.27
  -2  -3  -4    9.48    0.28
  -2  -3  -4    9.45    0.33
   2   3   4    9.69    0.34
   2   3   4    9.71    0.25
   2   3   4    9.56    0.34
  -3  -3  -4  443.17    8.87
  -3  -3  -4  428.07    8.77
   3   3   4  438.08    8.78
   3   3   4  436.71    8.78
  -4  -3  -4    6.26    0.29
  -4  -3  -4    6.13    0.25
   4   3   4    6.16    0.29
   4   3   4    6.58    0.29
  -5  -3  -4   95.99    2.16
  -5  -3  -4  100.84    2.21
   5   3   4  101.41    2.23
   5   3   4  100.75    2.22
  -6  -3  -4   38.96    1.00
  -6  -3  -4   39.38    1.03
   6   3   4   39.57    1.04
   6   3   4   39.16    1.03
  -7  -3  -4    0.11    0.07
  -7  -3  -4    0.11    0.09
   7   3   4    0.20    0.10
   7   3   4    0.13    0.09
  -8  -3  -4   10.50    0.44
  -8  -3  -4   10.24    0.45
   8   3   4   10.42    0.47
  12  -4  -4    3.17    0.24
 -12   4   4    3.10    0.23
  11  -4  -4    3.17    0.22
  11  -4  -4    3.12    0.22
 -11   4   4    2.75    0.20
 -11   4   4    3.14    0.20
  10  -4  -4   14.11    0.49
  10  -4  -4   14.06    0.48
 -10   4   4   14.75    0.47
 -10   4   4   15.03    0.48
   9  -4  -4    6.04    0.27
   9  -4  -4    6.33    0.28
  -9   4   4    5.77    0.26
  -9   4   4    5.69    0.25
   8  -4  -4    9.56    0.34
   8  -4  -4    9.98    0.36
  -8   4   4    9.80    0.32
  -8   4   4    9.69    0.34
   7  -4  -4    2.53    0.16
   7  -4  -4    2.28    0.14
  -7   4   4    2.44    0.16
  -7   4   4    2.48    0.13
   6  -4  -4   60.62    1.31
   6  -4  -4   60.40    1.35
  -6   4   4   61.36    1.26
  -6   4   4   59.79    1.35
  -6   4   4   59.06    1.26
   5  -4  -4   54.35    1.23
   5  -4  -4   54.81    1.14
   5  -4  -4   54.39    1.19
   5  -4  -4   55.07    1.19
  -5   4   4   55.91    1.24
   4  -4  -4   13.66    0.35
   4  -4  -4   13.56    0.34
   4  -4  -4   13.56    0.35
   4  -4  -4   13.55    0.40
  -4   4   4   14.31    0.40
   3  -4  -4   17.04    0.39
   3  -4  -4   16.55    0.42
   3  -4  -4   15.92    0.45
   3  -4  -4   16.31    0.39
  -3   4   4   16.02    0.45
  -3   4   4   16.11    0.44
   2  -4  -4    0.03    0.02
   2  -4  -4    0.10    0.05
   2  -4  -4    0.01    0.03
   2  -4  -4    0.09    0.03
  -2   4   4   -0.02    0.03
  -2   4   4    0.16    0.05
   1  -4  -4   88.24    1.90
   1  -4  -4   92.48    1.82
   1  -4  -4   87.97    1.82
  -1   4   4   90.62    1.88
  -1   4   4   87.99    1.92
   0  -4  -4   51.77    1.10
   0  -4  -4   52.59    1.10
   0  -4  -4   52.41    1.18
   0   4   4   52.95    1.14
   0   4   4   51.35    1.18
   0   4   4   52.47    1.20
  -1  -4  -4   48.98    1.06
  -1  -4  -4   48.16    1.14
  -1  -4  -4   47.62    1.05
   1   4   4   50.08    1.14
   1   4   4   48.90    1.15
   1   4   4   49.39    1.06
  -2  -4  -4    0.93    0.12
  -2  -4  -4    0.81    0.09
   2   4   4    0.92    0.13
   2   4   4    0.71    0.11
  -3  -4  -4    1.01    0.10
  -3  -4  -4    1.10    0.14
   3   4   4    1.02    0.14
   3   4   4    0.87    0.13
  -4  -4  -4   20.44    0.58
  -4  -4  -4   20.06    0.62
   4   4   4   20.68    0.63
   4   4   4   21.59    0.65
  -5  -4  -4    0.94    0.15
  -5  -4  -4    0.86    0.12
   5   4   4    0.89    0.15
  -6  -4  -4   13.22    0.47
  -6  -4  -4   13.89    0.51
   6   4   4   12.65    0.50
  -7  -4  -4   26.42    0.77
  -7  -4  -4   24.23    0.77
   7   4   4   24.85    0.80
  12  -5  -4    0.65    0.14
 -12   5   4    0.64    0.13
 -12   5   4    0.86    0.14
  11  -5  -4   18.99    0.61
  11  -5  -4   17.95    0.61
 -11   5   4   19.56    0.58
 -11   5   4   18.58    0.58
  10  -5  -4    6.42    0.31
  10  -5  -4    7.37    0.32
 -10   5   4    7.06    0.31
 -10   5   4    7.00    0.29
   9  -5  -4   79.19    1.79
   9  -5  -4   78.43    1.77
  -9   5   4   76.96    1.72
  -9   5   4   82.23    1.78
   8  -5  -4    5.26    0.25
   8  -5  -4    5.20    0.24
  -8   5   4    5.30    0.21
  -8   5   4    5.53    0.25
   7  -5  -4    0.06    0.05
   7  -5  -4    0.06    0.05
  -7   5   4    0.11    0.04
  -7   5   4    0.10    0.06
   6  -5  -4    1.27    0.10
   6  -5  -4    1.33    0.12
  -6   5   4    1.38    0.06
  -6   5   4    1.38    0.06
  -6   5   4    1.23    0.12
   5  -5  -4   10.77    0.28
   5  -5  -4   10.26    0.35
   5  -5  -4   10.13    0.30
  -5   5   4   10.08    0.35
   4  -5  -4    1.66    0.10
   4  -5  -4    1.74    0.10
   4  -5  -4    1.48    0.13
   4  -5  -4    1.68    0.10
  -4   5   4    1.81    0.13
  -4   5   4    1.59    0.13
   3  -5  -4   63.82    1.35
   3  -5  -4   62.98    1.44
   3  -5  -4   65.10    1.35
   3  -5  -4   66.13    1.39
  -3   5   4   65.34    1.42
  -3   5   4   62.09    1.43
   2  -5  -4   35.74    0.86
   2  -5  -4   36.70    0.80
   2  -5  -4   36.93    0.80
   2  -5  -4   37.09    0.90
  -2   5   4   36.17    0.89
  -2   5   4   36.66    0.86
   1  -5  -4   16.15    0.46
   1  -5  -4   16.26    0.39
   1  -5  -4   15.59    0.39
  -1   5   4   15.42    0.44
  -1   5   4   15.73    0.48
   0  -5  -4   16.79    0.49
   0  -5  -4   16.42    0.42
   0   5   4   15.75    0.50
   0   5   4   17.14    0.45
  -1  -5  -4    1.42    0.10
  -1  -5  -4    1.37    0.15
   1   5   4    1.64    0.11
   1   5   4    1.51    0.14
  -2  -5  -4   12.56    0.38
  -2  -5  -4   12.85    0.44
   2   5   4   12.57    0.45
  -3  -5  -4    0.20    0.06
  -3  -5  -4    0.17    0.08
   3   5   4    0.12    0.08
  -4  -5  -4   25.08    0.73
  -4  -5  -4   24.71    0.68
   4   5   4   24.29    0.74
  -5  -5  -4   22.93    0.67
  -5  -5  -4   23.09    0.71
   5   5   4   22.06    0.72
  -6  -5  -4   16.90    0.60
  -6  -5  -4   16.76    0.57
   6   5   4   16.40    0.61
  12  -6  -4   -0.02    0.08
  12  -6  -4   -0.07    0.07
 -12   6   4    0.05    0.07
 -12   6   4    0.08    0.08
  11  -6  -4    7.66    0.36
  11  -6  -4    8.10    0.37
 -11   6   4    7.75    0.32
 -11   6   4    7.46    0.34
  10  -6  -4   44.96    1.12
  10  -6  -4   43.70    1.13
 -10   6   4   44.56    1.06
 -10   6   4   44.62    1.11
   9  -6  -4    5.34    0.28
   9  -6  -4    5.52    0.26
  -9   6   4    5.30    0.22
  -9   6   4    5.22    0.26
   8  -6  -4    7.92    0.31
   8  -6  -4    8.51    0.34
  -8   6   4    8.34    0.26
  -8   6   4    8.42    0.34
   7  -6  -4    1.79    0.13
   7  -6  -4    1.77    0.16
  -7   6   4    1.97    0.09
  -7   6   4    1.88    0.16
   6  -6  -4   14.05    0.41
   6  -6  -4   14.88    0.46
  -6   6   4   13.59    0.45
   5  -6  -4    5.68    0.25
   5  -6  -4    5.55    0.20
   5  -6  -4    5.29    0.21
  -5   6   4    5.70    0.25
   4  -6  -4    2.62    0.13
   4  -6  -4    3.05    0.18
   4  -6  -4    2.41    0.13
  -4   6   4    2.67    0.17
  -4   6   4    2.76    0.18
   3  -6  -4   44.41    1.09
   3  -6  -4   46.20    1.01
   3  -6  -4   46.48    1.05
  -3   6   4   45.70    1.09
  -3   6   4   45.28    1.07
   2  -6  -4   23.14    0.57
   2  -6  -4   23.68    0.62
   2  -6  -4   24.15    0.66
  -2   6   4   23.20    0.62
  -2   6   4   24.54    0.66
   1  -6  -4    2.36    0.12
   1  -6  -4    2.31    0.16
  -1   6   4    2.40    0.15
  -1   6   4    2.32    0.17
   0  -6  -4   39.17    0.97
   0  -6  -4   38.71    0.89
   0   6   4   39.68    0.91
   0   6   4   37.94    0.98
  -1  -6  -4   41.49    1.04
  -1  -6  -4   41.71    0.96
   1   6   4   40.94    1.05
  -2  -6  -4    3.99    0.24
  -2  -6  -4    4.02    0.20
   2   6   4    4.51    0.26
  -3  -6  -4    5.30    0.25
  -3  -6  -4    5.24    0.29
   3   6   4    5.51    0.30
  -4  -6  -4    0.84    0.15
  -4  -6  -4    0.64    0.11
   4   6   4    0.74    0.15
  -5  -6  -4   13.38    0.48
  -5  -6  -4   13.52    0.52
   5   6   4   13.08    0.53
  12  -7  -4    3.82    0.27
 -12   7   4    3.71    0.26
  11  -7  -4    3.28    0.25
  11  -7  -4    3.82    0.25
 -11   7   4    3.44    0.20
 -11   7   4    3.57    0.24
  10  -7  -4    9.50    0.40
  10  -7  -4    9.66    0.41
 -10   7   4   10.01    0.40
 -10   7   4   10.54    0.34
   9  -7  -4    4.00    0.23
   9  -7  -4    4.35    0.26
  -9   7   4    4.20    0.25
  -9   7   4    3.90    0.18
   8  -7  -4    2.34    0.18
   8  -7  -4    2.16    0.16
  -8   7   4    2.31    0.18
  -8   7   4    2.17    0.11
   7  -7  -4   26.75    0.70
   7  -7  -4   28.03    0.75
  -7   7   4   25.03    0.73
   6  -7  -4   38.44    0.96
   6  -7  -4   36.93    0.89
  -6   7   4   36.32    0.94
   5  -7  -4    0.98    0.10
   5  -7  -4    1.05    0.14
   5  -7  -4    0.93    0.10
  -5   7   4    0.89    0.12
   4  -7  -4   26.13    0.65
   4  -7  -4   27.15    0.67
   4  -7  -4   25.61    0.72
  -4   7   4   26.14    0.73
  -4   7   4   26.95    0.71
   3  -7  -4   10.11    0.35
   3  -7  -4   10.66    0.32
   3  -7  -4    9.94    0.38
  -3   7   4   10.07    0.38
  -3   7   4   10.24    0.36
   2  -7  -4    8.68    0.36
   2  -7  -4    9.27    0.30
   2  -7  -4    9.21    0.34
  -2   7   4    9.15    0.33
  -2   7   4    9.17    0.36
   1  -7  -4   66.43    1.46
   1  -7  -4   68.00    1.54
  -1   7   4   66.13    1.56
  -1   7   4   68.37    1.50
   0  -7  -4    0.34    0.09
   0  -7  -4    0.50    0.08
   0   7   4    0.60    0.09
   0   7   4    0.45    0.11
  -1  -7  -4  131.43    2.85
  -1  -7  -4  129.98    2.76
   1   7   4  133.70    2.88
  -2  -7  -4   35.46    0.96
  -2  -7  -4   34.08    0.87
   2   7   4   35.68    0.97
  -3  -7  -4    0.44    0.09
  -3  -7  -4    0.37    0.12
   3   7   4    0.49    0.12
  -4  -7  -4   22.37    0.67
  -4  -7  -4   23.13    0.74
   4   7   4   22.97    0.75
  11  -8  -4    0.38    0.13
  11  -8  -4    0.20    0.10
 -11   8   4    0.44    0.12
 -11   8   4    0.38    0.08
  10  -8  -4    6.55    0.32
  10  -8  -4    6.03    0.32
 -10   8   4    6.49    0.24
 -10   8   4    6.16    0.33
   9  -8  -4    5.65    0.28
   9  -8  -4    5.20    0.29
  -9   8   4    5.34    0.30
  -9   8   4    5.16    0.18
   8  -8  -4    9.78    0.40
   8  -8  -4    9.60    0.37
  -8   8   4    9.63    0.39
   7  -8  -4    2.48    0.17
   7  -8  -4    2.07    0.18
  -7   8   4    2.39    0.19
   6  -8  -4   34.20    0.84
   6  -8  -4   33.46    0.90
  -6   8   4   33.72    0.90
   5  -8  -4   20.23    0.68
   5  -8  -4   20.84    0.63
   5  -8  -4   20.06    0.55
  -5   8   4   19.78    0.60
   4  -8  -4    0.43    0.09
   4  -8  -4    0.65    0.12
   4  -8  -4    0.33    0.07
  -4   8   4    0.37    0.09
  -4   8   4    0.40    0.10
   3  -8  -4    8.08    0.32
   3  -8  -4    8.41    0.36
   3  -8  -4    8.65    0.30
  -3   8   4    8.28    0.33
  -3   8   4    8.53    0.36
   2  -8  -4    3.50    0.23
   2  -8  -4    3.83    0.18
   2  -8  -4    3.49    0.21
  -2   8   4    3.29    0.23
  -2   8   4    3.41    0.20
   1  -8  -4    1.09    0.11
   1  -8  -4    1.32    0.16
  -1   8   4    0.82    0.14
  -1   8   4    1.14    0.14
   0  -8  -4   79.33    1.82
   0  -8  -4   79.87    1.74
   0   8   4   76.92    1.84
  -1  -8  -4   10.15    0.37
  -1  -8  -4    9.83    0.42
   1   8   4   11.13    0.45
  -2  -8  -4    7.16    0.35
  -2  -8  -4    7.04    0.31
   2   8   4    6.60    0.35
  -3  -8  -4    3.96    0.28
  -3  -8  -4    3.72    0.23
   3   8   4    3.94    0.29
  10  -9  -4   13.24    0.52
  10  -9  -4   13.54    0.50
 -10   9   4   14.00    0.53
 -10   9   4   13.04    0.34
   9  -9  -4   61.35    1.50
   9  -9  -4   59.59    1.45
  -9   9   4   61.12    1.50
   8  -9  -4    5.58    0.30
   8  -9  -4    5.28    0.27
  -8   9   4    4.79    0.29
   7  -9  -4    1.35    0.17
   7  -9  -4    1.25    0.15
  -7   9   4    1.42    0.18
   6  -9  -4   21.03    0.59
   6  -9  -4   19.63    0.64
  -6   9   4   20.93    0.65
   5  -9  -4    9.68    0.41
   5  -9  -4    9.86    0.35
  -5   9   4   10.44    0.40
   4  -9  -4    2.10    0.19
   4  -9  -4    2.44    0.16
   4  -9  -4    2.20    0.17
  -4   9   4    2.21    0.19
  -4   9   4    1.97    0.18
   3  -9  -4    0.93    0.14
   3  -9  -4    0.88    0.11
   3  -9  -4    0.87    0.14
  -3   9   4    0.76    0.12
  -3   9   4    0.93    0.15
   2  -9  -4    3.76    0.25
   2  -9  -4    4.05    0.21
   2  -9  -4    4.25    0.25
  -2   9   4    4.31    0.24
  -2   9   4    3.68    0.25
   1  -9  -4    7.13    0.29
   1  -9  -4    8.04    0.35
  -1   9   4    6.77    0.35
   0  -9  -4    1.32    0.13
   0  -9  -4    1.41    0.18
   0   9   4    1.27    0.18
  -1  -9  -4    0.28    0.08
  -1  -9  -4    0.28    0.11
   1   9   4    0.17    0.09
   9 -10  -4    0.74    0.16
   9 -10  -4    0.50    0.12
  -9  10   4    0.76    0.15
   8 -10  -4    3.90    0.24
   8 -10  -4    3.04    0.25
  -8  10   4    3.48    0.25
   7 -10  -4    4.45    0.25
   7 -10  -4    4.21    0.28
  -7  10   4    4.47    0.28
   6 -10  -4    1.93    0.16
   6 -10  -4    1.47    0.19
  -6  10   4    2.01    0.19
   5 -10  -4   15.27    0.56
   5 -10  -4   15.76    0.49
  -5  10   4   16.25    0.55
   4 -10  -4   26.57    0.74
   4 -10  -4   26.41    0.72
   4 -10  -4   26.66    0.81
  -4  10   4   27.55    0.81
  -4  10   4   26.66    0.78
   3 -10  -4   18.23    0.63
   3 -10  -4   18.57    0.55
   3 -10  -4   18.17    0.59
  -3  10   4   19.17    0.60
  -3  10   4   18.74    0.64
   2 -10  -4   21.29    0.63
   2 -10  -4   21.90    0.72
   2 -10  -4   22.26    0.68
  -2  10   4   22.69    0.67
  -2  10   4   22.22    0.72
   1 -10  -4    0.53    0.12
   1 -10  -4    0.29    0.12
   1 -10  -4    0.47    0.10
  -1  10   4    0.41    0.12
   5 -11  -4    1.10    0.18
   5 -11  -4    1.51    0.17
  -5  11   4    1.44    0.20
   0  14  -5    0.83    0.15
   0  14  -5    0.99    0.15
   0 -14   5    0.79    0.16
  -1  14  -5   10.90    0.45
  -1  14  -5   11.49    0.45
   1 -14   5   11.51    0.47
  -2  14  -5   11.17    0.46
  -2  14  -5   11.50    0.45
   2 -14   5   11.05    0.45
  -3  14  -5   25.29    0.76
  -3  14  -5   22.86    0.72
   3 -14   5   23.59    0.73
  -4  14  -5   39.70    1.07
  -4  14  -5   38.31    1.05
   4 -14   5   38.99    1.04
  -5  14  -5   32.33    0.93
  -5  14  -5   33.22    0.95
   5 -14   5   33.11    0.91
  -6  14  -5   15.15    0.56
  -6  14  -5   14.80    0.56
   6 -14   5   15.47    0.54
   2  13  -5    1.80    0.20
   2  13  -5    2.16    0.20
   2  13  -5    2.31    0.20
  -2 -13   5    2.36    0.24
   1  13  -5    4.82    0.28
   1  13  -5    5.01    0.28
   1  13  -5    4.35    0.25
  -1 -13   5    4.41    0.28
   0  13  -5    9.85    0.41
   0  13  -5   10.14    0.41
   0  13  -5    9.42    0.40
   0 -13   5    9.52    0.41
  -1  13  -5   25.71    0.76
  -1  13  -5   25.71    0.76
   1 -13   5   26.23    0.77
  -2  13  -5    4.40    0.26
  -2  13  -5    5.06    0.29
   2 -13   5    3.96    0.25
  -3  13  -5    5.66    0.31
  -3  13  -5    6.53    0.33
   3 -13   5    5.95    0.30
  -4  13  -5    2.37    0.20
  -4  13  -5    2.29    0.20
   4 -13   5    2.33    0.19
  -5  13  -5    8.27    0.38
  -5  13  -5    7.78    0.37
   5 -13   5    7.73    0.34
  -6  13  -5    0.11    0.08
  -6  13  -5    0.13    0.09
   6 -13   5    0.01    0.07
  -7  13  -5   12.74    0.50
  -7  13  -5   12.63    0.51
   7 -13   5   13.56    0.47
   4  12  -5    0.38    0.11
   4  12  -5    0.38    0.11
  -4 -12   5    0.36    0.12
   3  12  -5   20.53    0.67
   3  12  -5   22.76    0.68
   3  12  -5   21.99    0.66
  -3 -12   5   21.96    0.70
   2  12  -5    6.08    0.31
   2  12  -5    5.24    0.28
   2  12  -5    5.39    0.28
  -2 -12   5    5.54    0.31
   1  12  -5    3.89    0.24
   1  12  -5    4.44    0.24
   1  12  -5    4.15    0.25
  -1 -12   5    3.46    0.24
  -1 -12   5    4.04    0.30
   0  12  -5   27.48    0.78
   0  12  -5   27.62    0.74
   0  12  -5   27.57    0.78
   0 -12   5   26.76    0.78
   0 -12   5   28.28    0.74
   0 -12   5   27.15    0.80
  -1  12  -5   29.49    0.76
  -1  12  -5   27.90    0.80
  -1  12  -5   28.94    0.81
   1 -12   5   28.54    0.80
   1 -12   5   29.24    0.77
   1 -12   5   29.61    0.83
  -2  12  -5    0.06    0.07
  -2  12  -5    0.11    0.08
  -2  12  -5    0.07    0.07
   2 -12   5    0.04    0.10
   2 -12   5   -0.01    0.06
  -3  12  -5    0.96    0.15
  -3  12  -5    0.83    0.14
   3 -12   5    0.75    0.13
  -4  12  -5    1.87    0.17
  -4  12  -5    1.77    0.17
   4 -12   5    2.03    0.17
  -5  12  -5    0.07    0.08
  -5  12  -5    0.10    0.08
   5 -12   5    0.18    0.08
  -6  12  -5   45.82    1.18
  -6  12  -5   44.53    1.15
   6 -12   5   44.47    1.11
  -7  12  -5    4.89    0.30
  -7  12  -5    4.66    0.28
   7 -12   5    4.74    0.26
  -8  12  -5    9.10    0.40
  -8  12  -5    9.64    0.44
   8 -12   5    9.01    0.37
   5  11  -5    3.14    0.24
   5  11  -5    3.28    0.24
  -5 -11   5    3.11    0.24
   4  11  -5    0.04    0.07
   4  11  -5    0.17    0.08
   4  11  -5    0.30    0.10
  -4 -11   5    0.19    0.10
   3  11  -5    0.03    0.07
   3  11  -5   -0.01    0.07
   3  11  -5    0.05    0.07
  -3 -11   5    0.28    0.10
   2  11  -5   16.82    0.57
   2  11  -5   17.11    0.53
   2  11  -5   16.66    0.54
  -2 -11   5   17.92    0.58
  -2 -11   5   17.87    0.57
   1  11  -5   44.66    1.10
   1  11  -5   43.30    1.04
   1  11  -5   41.74    1.06
  -1 -11   5   41.94    1.09
  -1 -11   5   41.58    1.07
   0  11  -5   19.48    0.60
   0  11  -5   20.55    0.62
   0  11  -5   20.21    0.56
   0 -11   5   20.01    0.62
   0 -11   5   20.37    0.61
  -1  11  -5   51.83    1.22
  -1  11  -5   52.00    1.24
  -1  11  -5   50.34    1.16
   1 -11   5   49.22    1.21
   1 -11   5   50.23    1.16
   1 -11   5   48.01    1.22
  -2  11  -5    2.54    0.19
  -2  11  -5    2.72    0.19
  -2  11  -5    2.51    0.16
   2 -11   5    2.63    0.19
   2 -11   5    2.74    0.16
   2 -11   5    2.58    0.18
  -3  11  -5    8.50    0.35
  -3  11  -5    8.61    0.35
   3 -11   5    7.77    0.32
   3 -11   5    8.41    0.30
   3 -11   5    7.33    0.41
  -4  11  -5   11.25    0.42
  -4  11  -5   10.26    0.39
   4 -11   5   10.12    0.38
   4 -11   5   10.76    0.36
  -5  11  -5   14.40    0.51
  -5  11  -5   14.05    0.49
   5 -11   5   14.83    0.47
   5 -11   5   15.03    0.60
  -6  11  -5   12.46    0.44
  -6  11  -5   12.25    0.47
   6 -11   5   12.15    0.42
   6 -11   5   11.25    0.53
  -7  11  -5   20.52    0.63
  -7  11  -5   19.82    0.66
   7 -11   5   21.08    0.61
  -8  11  -5    4.59    0.27
  -8  11  -5    4.85    0.30
   8 -11   5    4.89    0.26
  -9  11  -5   15.64    0.60
  -9  11  -5   16.58    0.58
   7  10  -5   -0.04    0.07
   7  10  -5    0.07    0.09
  -7 -10   5   -0.04    0.07
   6  10  -5   16.12    0.56
   6  10  -5   15.68    0.57
  -6 -10   5   16.15    0.56
   5  10  -5    9.17    0.38
   5  10  -5    8.46    0.38
  -5 -10   5    8.60    0.37
   4  10  -5    9.66    0.35
   4  10  -5    8.66    0.38
   4  10  -5    8.63    0.36
  -4 -10   5    8.75    0.37
   3  10  -5    4.95    0.25
   3  10  -5    5.11    0.25
   3  10  -5    5.27    0.28
  -3 -10   5    5.23    0.27
  -3 -10   5    4.78    0.27
   2  10  -5    3.27    0.19
   2  10  -5    3.44    0.20
   2  10  -5    3.23    0.22
  -2 -10   5    3.04    0.20
  -2 -10   5    3.34    0.22
   1  10  -5    0.11    0.06
   1  10  -5    0.02    0.05
   1  10  -5    0.07    0.05
  -1 -10   5    0.07    0.06
  -1 -10   5    0.00    0.06
   0  10  -5    7.69    0.32
   0  10  -5    8.15    0.28
   0  10  -5    7.13    0.30
   0 -10   5    7.07    0.31
   0 -10   5    7.43    0.31
   0 -10   5    7.52    0.30
  -1  10  -5    0.16    0.05
  -1  10  -5    0.11    0.06
  -1  10  -5    0.11    0.06
   1 -10   5    0.08    0.06
   1 -10   5    0.19    0.07
   1 -10   5    0.13    0.05
   1 -10   5    0.17    0.07
  -2  10  -5    4.16    0.22
  -2  10  -5    5.06    0.25
   2 -10   5    4.62    0.19
   2 -10   5    4.98    0.25
   2 -10   5    4.37    0.22
   2 -10   5    4.59    0.23
  -3  10  -5   24.10    0.68
  -3  10  -5   23.22    0.66
   3 -10   5   23.26    0.66
   3 -10   5   23.63    0.64
   3 -10   5   23.78    0.60
   3 -10   5   24.16    0.68
  -4  10  -5   29.08    0.79
  -4  10  -5   29.20    0.81
   4 -10   5   30.12    0.77
   4 -10   5   31.32    0.73
  -5  10  -5   14.86    0.50
  -5  10  -5   13.94    0.46
   5 -10   5   14.03    0.49
   5 -10   5   13.92    0.41
   5 -10   5   14.24    0.45
  -6  10  -5    8.98    0.38
  -6  10  -5    7.63    0.33
   6 -10   5    8.89    0.37
   6 -10   5    8.18    0.32
   6 -10   5    8.13    0.30
  -7  10  -5   30.94    0.89
  -7  10  -5   31.11    0.83
   7 -10   5   31.17    0.87
   7 -10   5   31.69    0.82
  -8  10  -5    0.27    0.10
  -8  10  -5    0.53    0.11
   8 -10   5    0.33    0.11
   8 -10   5    0.24    0.09
   9 -10   5    1.04    0.17
   9 -10   5    0.81    0.14
  10 -10   5   16.51    0.61
   8   9  -5   10.57    0.46
   8   9  -5   10.48    0.46
  -8  -9   5    9.98    0.42
   7   9  -5    4.90    0.29
   7   9  -5    4.87    0.30
  -7  -9   5    5.14    0.28
   6   9  -5   25.06    0.73
   6   9  -5   23.66    0.74
  -6  -9   5   23.79    0.70
   5   9  -5  145.77    3.09
   5   9  -5  145.94    3.18
   5   9  -5  150.27    3.15
  -5  -9   5  147.82    3.14
   4   9  -5   38.77    1.00
   4   9  -5   38.18    0.94
   4   9  -5   37.89    0.96
  -4  -9   5   38.23    0.97
  -4  -9   5   37.44    1.00
   3   9  -5  134.83    2.91
   3   9  -5  132.60    2.85
   3   9  -5  134.50    2.85
  -3  -9   5  137.42    2.91
  -3  -9   5  140.15    2.92
  -3  -9   5  132.26    2.87
   2   9  -5    0.90    0.11
   2   9  -5    0.65    0.12
   2   9  -5    0.56    0.09
  -2  -9   5    0.78    0.12
  -2  -9   5    0.71    0.11
  -2  -9   5    0.67    0.11
   1   9  -5    0.03    0.04
   1   9  -5    0.11    0.06
   1   9  -5    0.40    0.10
  -1  -9   5    0.05    0.05
  -1  -9   5    0.07    0.06
  -1  -9   5    0.00    0.05
   0   9  -5    2.42    0.13
   0   9  -5    2.37    0.16
   0   9  -5    2.52    0.17
   0  -9   5    2.84    0.18
   0  -9   5    2.20    0.16
   0  -9   5    1.97    0.15
  -1   9  -5    2.14    0.15
  -1   9  -5    2.44    0.17
  -1   9  -5    2.21    0.12
   1  -9   5    2.25    0.16
   1  -9   5    2.56    0.16
   1  -9   5    2.08    0.15
   1  -9   5    2.28    0.12
  -2   9  -5    1.29    0.13
  -2   9  -5    1.27    0.14
   2  -9   5    0.99    0.08
   2  -9   5    0.88    0.11
   2  -9   5    1.02    0.12
   2  -9   5    1.24    0.13
  -3   9  -5    6.20    0.28
  -3   9  -5    6.58    0.28
   3  -9   5    7.22    0.29
   3  -9   5    6.90    0.27
   3  -9   5    6.44    0.27
   3  -9   5    6.79    0.23
  -4   9  -5    4.10    0.22
   4  -9   5    3.94    0.17
   4  -9   5    3.37    0.20
   4  -9   5    3.53    0.19
  -5   9  -5   31.01    0.81
  -5   9  -5   28.65    0.76
   5  -9   5   29.50    0.71
   5  -9   5   28.89    0.79
   5  -9   5   28.77    0.75
  -6   9  -5    0.21    0.08
  -6   9  -5    0.26    0.08
   6  -9   5    0.21    0.08
   6  -9   5    0.21    0.06
   6  -9   5    0.21    0.07
  -7   9  -5   -0.06    0.05
  -7   9  -5   -0.03    0.06
   7  -9   5   -0.05    0.05
   7  -9   5   -0.01    0.06
   7  -9   5   -0.03    0.05
  -8   9  -5    0.83    0.16
  -8   9  -5    0.64    0.11
   8  -9   5    0.55    0.11
   8  -9   5    0.63    0.13
   8  -9   5    0.67    0.11
   9  -9   5   18.44    0.56
   9  -9   5   17.19    0.61
  10  -9   5    7.14    0.37
   8   8  -5    8.75    0.41
   8   8  -5    8.78    0.40
  -8  -8   5    8.63    0.37
   7   8  -5   62.11    1.49
   7   8  -5   60.60    1.52
  -7  -8   5   63.30    1.46
   6   8  -5   63.39    1.49
   6   8  -5   64.87    1.51
   6   8  -5   64.45    1.55
  -6  -8   5   65.61    1.50
   5   8  -5    0.69    0.12
   5   8  -5    0.62    0.11
   5   8  -5    0.53    0.09
  -5  -8   5    0.52    0.10
  -5  -8   5    0.42    0.11
  -5  -8   5    0.34    0.10
   4   8  -5   57.85    1.31
   4   8  -5   56.86    1.36
   4   8  -5   56.32    1.29
  -4  -8   5   57.65    1.36
  -4  -8   5   57.68    1.36
  -4  -8   5   56.52    1.32
   3   8  -5  109.55    2.30
   3   8  -5  105.38    2.35
   3   8  -5  108.72    2.30
  -3  -8   5  107.60    2.31
  -3  -8   5  109.98    2.35
  -3  -8   5  108.98    2.35
   2   8  -5   54.24    1.21
   2   8  -5   53.57    1.24
   2   8  -5   54.12    1.28
  -2  -8   5   52.92    1.26
  -2  -8   5   55.43    1.25
  -2  -8   5   56.62    1.27
   1   8  -5  128.08    2.72
   1   8  -5  132.89    2.64
   1   8  -5  129.64    2.69
   1   8  -5  125.67    2.70
  -1  -8   5  122.36    2.69
  -1  -8   5  130.10    2.71
  -1  -8   5  127.58    2.68
   0   8  -5   60.06    1.39
   0   8  -5   60.94    1.38
   0   8  -5   63.62    1.41
   0   8  -5   61.82    1.31
   0  -8   5   61.08    1.39
   0  -8   5   60.08    1.37
   0  -8   5   63.46    1.39
  -1   8  -5    0.23    0.07
  -1   8  -5    0.17    0.06
  -1   8  -5    0.35    0.07
  -1   8  -5    0.37    0.06
   1  -8   5    0.24    0.06
   1  -8   5    0.28    0.07
   1  -8   5    0.46    0.08
   1  -8   5    0.33    0.05
  -2   8  -5    1.29    0.12
  -2   8  -5    1.45    0.13
  -2   8  -5    1.40    0.12
   2  -8   5    1.23    0.12
   2  -8   5    1.45    0.09
   2  -8   5    1.28    0.11
   2  -8   5    1.38    0.12
  -3   8  -5    2.09    0.14
  -3   8  -5    2.27    0.16
  -3   8  -5    1.99    0.15
   3  -8   5    2.02    0.14
   3  -8   5    1.98    0.14
   3  -8   5    1.90    0.14
   3  -8   5    1.98    0.11
  -4   8  -5    8.41    0.33
  -4   8  -5    8.69    0.31
  -4   8  -5    8.74    0.33
   4  -8   5    8.45    0.30
   4  -8   5    8.36    0.32
   4  -8   5    8.85    0.27
  -5   8  -5    0.03    0.06
  -5   8  -5    0.02    0.05
  -5   8  -5    0.06    0.05
   5  -8   5    0.07    0.06
   5  -8   5    0.03    0.05
   5  -8   5    0.04    0.04
  -6   8  -5    2.67    0.20
  -6   8  -5    3.32    0.23
  -6   8  -5    3.26    0.18
   6  -8   5    3.17    0.18
   6  -8   5    2.66    0.19
   6  -8   5    3.03    0.16
  -7   8  -5    7.86    0.35
  -7   8  -5    8.50    0.31
   7  -8   5    7.72    0.30
   7  -8   5    8.13    0.31
   8  -8   5    0.10    0.07
   8  -8   5   -0.01    0.06
   8  -8   5    0.11    0.08
   9  -8   5    7.78    0.33
   9  -8   5    8.25    0.34
   9  -8   5    8.28    0.37
  10  -8   5    4.47    0.29
   9   7  -5    0.94    0.16
   9   7  -5    0.85    0.17
   8   7  -5   13.39    0.51
   8   7  -5   12.33    0.47
  -8  -7   5   13.28    0.45
   7   7  -5    0.74    0.14
   7   7  -5    0.56    0.11
  -7  -7   5    0.75    0.12
   6   7  -5   28.39    0.72
   6   7  -5   29.17    0.77
   6   7  -5   29.05    0.81
  -6  -7   5   27.62    0.74
  -6  -7   5   28.61    0.80
   5   7  -5    3.76    0.20
   5   7  -5    4.18    0.20
   5   7  -5    4.12    0.23
  -5  -7   5    3.83    0.23
  -5  -7   5    4.09    0.20
  -5  -7   5    3.82    0.22
   4   7  -5    3.24    0.17
   4   7  -5    2.86    0.19
   4   7  -5    3.33    0.17
  -4  -7   5    3.26    0.18
  -4  -7   5    2.98    0.19
  -4  -7   5    3.48    0.20
   3   7  -5  177.79    3.68
   3   7  -5  180.67    3.61
   3   7  -5  178.29    3.62
   3   7  -5  176.58    3.66
  -3  -7   5  159.18    3.65
  -3  -7   5  185.56    3.67
  -3  -7   5  177.79    3.63
   2   7  -5   68.12    1.49
   2   7  -5   69.82    1.53
   2   7  -5   68.02    1.46
   2   7  -5   67.16    1.51
  -2  -7   5   69.60    1.52
  -2  -7   5   70.17    1.50
  -2  -7   5   65.86    1.51
   1   7  -5    7.17    0.26
   1   7  -5    6.35    0.26
   1   7  -5    6.53    0.21
   1   7  -5    6.14    0.24
  -1  -7   5    6.41    0.24
  -1  -7   5    6.56    0.25
  -1  -7   5    6.43    0.25
   0   7  -5    0.41    0.05
   0   7  -5    0.37    0.07
   0   7  -5    0.30    0.06
   0   7  -5    0.27    0.06
   0  -7   5    0.26    0.06
   0  -7   5    0.41    0.07
   0  -7   5    0.33    0.06
  -1   7  -5    0.83    0.11
  -1   7  -5    0.59    0.08
  -1   7  -5    0.63    0.09
   1  -7   5    0.65    0.08
   1  -7   5    0.83    0.10
   1  -7   5    0.80    0.06
   1  -7   5    0.70    0.09
  -2   7  -5    5.70    0.22
  -2   7  -5    5.91    0.24
  -2   7  -5    5.44    0.23
   2  -7   5    5.91    0.18
   2  -7   5    5.72    0.22
   2  -7   5    5.46    0.23
   2  -7   5    5.88    0.22
  -3   7  -5    2.03    0.14
  -3   7  -5    1.92    0.14
  -3   7  -5    2.13    0.13
   3  -7   5    2.01    0.14
   3  -7   5    1.78    0.12
   3  -7   5    1.90    0.13
   3  -7   5    2.03    0.10
  -4   7  -5    0.80    0.11
  -4   7  -5    0.95    0.11
  -4   7  -5    0.61    0.10
   4  -7   5    1.02    0.11
   4  -7   5    0.93    0.08
   4  -7   5    0.83    0.11
  -5   7  -5  195.14    4.00
  -5   7  -5  196.83    4.00
  -5   7  -5  195.41    3.93
   5  -7   5  195.37    3.90
   5  -7   5  190.01    3.94
   5  -7   5  181.68    3.96
  -6   7  -5    3.61    0.21
  -6   7  -5    3.30    0.17
  -6   7  -5    3.54    0.21
   6  -7   5    3.76    0.17
   6  -7   5    3.40    0.19
  -7   7  -5    6.35    0.30
  -7   7  -5    6.66    0.25
   7  -7   5    6.11    0.26
   7  -7   5    6.40    0.29
   7  -7   5    6.04    0.27
   8  -7   5    0.01    0.07
   8  -7   5    0.14    0.07
   8  -7   5    0.10    0.07
   9  -7   5    1.51    0.16
   9  -7   5    1.81    0.17
   9  -7   5    1.83    0.18
  10  -7   5    3.98    0.26
  10  -7   5    3.92    0.26
  10   6  -5   12.91    0.52
  10   6  -5   13.23    0.54
   9   6  -5    2.44    0.21
   9   6  -5    2.25    0.22
   8   6  -5    4.83    0.28
   8   6  -5    4.95    0.27
  -8  -6   5    4.86    0.24
  -8  -6   5    4.95    0.29
   7   6  -5    0.65    0.11
   7   6  -5    0.62    0.12
   7   6  -5    0.52    0.09
  -7  -6   5    0.41    0.10
  -7  -6   5    0.60    0.10
   6   6  -5    7.86    0.28
   6   6  -5    7.45    0.30
   6   6  -5    6.96    0.32
  -6  -6   5    7.30    0.28
  -6  -6   5    7.72    0.33
   5   6  -5    0.32    0.07
   5   6  -5    0.38    0.08
   5   6  -5    0.43    0.09
   5   6  -5    0.72    0.12
  -5  -6   5    0.32    0.08
  -5  -6   5    0.45    0.09
  -5  -6   5    0.67    0.09
   4   6  -5   35.67    0.85
   4   6  -5   34.29    0.90
   4   6  -5   36.99    0.89
   4   6  -5   35.97    0.85
  -4  -6   5   36.79    0.90
  -4  -6   5   37.97    0.90
  -4  -6   5   36.53    0.85
   3   6  -5    4.88    0.19
   3   6  -5    4.91    0.22
   3   6  -5    4.55    0.20
  -3  -6   5    4.61    0.19
  -3  -6   5    5.53    0.23
  -3  -6   5    5.04    0.22
   2   6  -5   50.42    1.13
   2   6  -5   48.66    1.06
   2   6  -5   49.52    1.14
   2   6  -5   50.34    1.11
  -2  -6   5   48.95    1.10
  -2  -6   5   49.67    1.12
  -2  -6   5   49.14    1.12
   1   6  -5   22.38    0.51
   1   6  -5   22.03    0.56
   1   6  -5   22.13    0.58
   1   6  -5   22.58    0.59
  -1  -6   5   22.42    0.56
  -1  -6   5   23.60    0.58
  -1  -6   5   22.21    0.57
   0   6  -5   26.62    0.62
   0   6  -5   25.24    0.63
   0   6  -5   24.52    0.64
   0   6  -5   24.68    0.55
   0  -6   5   25.44    0.62
   0  -6   5   25.47    0.55
   0  -6   5   25.76    0.61
   0  -6   5   24.86    0.62
  -1   6  -5   52.55    1.18
  -1   6  -5   51.38    1.15
  -1   6  -5   52.25    1.17
   1  -6   5   52.39    1.07
   1  -6   5   52.19    1.15
   1  -6   5   51.18    1.14
   1  -6   5   53.33    1.15
  -2   6  -5   16.27    0.46
  -2   6  -5   16.61    0.44
  -2   6  -5   16.36    0.46
   2  -6   5   17.06    0.46
   2  -6   5   16.52    0.38
   2  -6   5   16.31    0.44
   2  -6   5   16.60    0.44
  -3   6  -5    0.84    0.10
  -3   6  -5    0.71    0.08
  -3   6  -5    0.82    0.11
   3  -6   5    0.76    0.09
   3  -6   5    0.61    0.08
   3  -6   5    0.55    0.07
   3  -6   5    0.86    0.06
  -4   6  -5  125.56    2.57
  -4   6  -5  119.44    2.61
  -4   6  -5  123.57    2.62
   4  -6   5  121.62    2.60
   4  -6   5  124.75    2.53
   4  -6   5  129.39    2.59
  -5   6  -5   47.12    1.17
  -5   6  -5   51.83    1.19
  -5   6  -5   50.86    1.12
   5  -6   5   50.58    1.16
   5  -6   5   50.80    1.15
   5  -6   5   51.34    1.11
  -6   6  -5    0.10    0.05
  -6   6  -5    0.13    0.07
  -6   6  -5    0.07    0.06
   6  -6   5    0.06    0.05
   6  -6   5    0.06    0.05
   6  -6   5    0.03    0.05
  -7   6  -5   89.51    2.02
   7  -6   5   89.56    1.97
   7  -6   5   91.14    2.00
   7  -6   5   91.64    1.95
  -8   6  -5   11.48    0.44
   8  -6   5   10.69    0.39
   8  -6   5   11.76    0.42
   8  -6   5   10.99    0.39
   9  -6   5   28.89    0.79
   9  -6   5   28.43    0.78
   9  -6   5   29.65    0.82
  10  -6   5    6.23    0.33
  10  -6   5    6.40    0.32
  10  -6   5    6.35    0.31
  10   5  -5    0.22    0.11
  10   5  -5    0.34    0.12
   9   5  -5   18.76    0.60
   9   5  -5   18.90    0.63
  -9  -5   5   17.67    0.61
   8   5  -5    1.01    0.14
   8   5  -5    0.88    0.15
  -8  -5   5    0.76    0.13
   7   5  -5    5.75    0.26
   7   5  -5    5.64    0.28
   7   5  -5    5.64    0.23
  -7  -5   5    6.02    0.23
  -7  -5   5    5.83    0.28
   6   5  -5  105.98    2.30
   6   5  -5  102.07    2.28
   6   5  -5  105.97    2.25
   6   5  -5  104.19    2.22
  -6  -5   5  110.25    2.30
  -6  -5   5  104.83    2.21
   5   5  -5   31.00    0.75
   5   5  -5   32.41    0.81
   5   5  -5   31.52    0.75
   5   5  -5   31.80    0.80
  -5  -5   5   30.50    0.79
  -5  -5   5   30.59    0.79
  -5  -5   5   31.10    0.74
   4   5  -5   17.92    0.48
   4   5  -5   18.92    0.48
   4   5  -5   18.82    0.51
  -4  -5   5   18.53    0.47
  -4  -5   5   18.06    0.51
  -4  -5   5   18.54    0.51
   3   5  -5   43.44    1.00
   3   5  -5   42.82    0.99
   3   5  -5   43.97    0.94
   3   5  -5   41.03    0.96
  -3  -5   5   42.94    0.99
  -3  -5   5   43.24    0.95
  -3  -5   5   43.65    0.99
   2   5  -5    3.49    0.16
   2   5  -5    3.59    0.17
   2   5  -5    3.54    0.13
  -2  -5   5    3.22    0.14
  -2  -5   5    3.41    0.15
  -2  -5   5    3.63    0.16
   1   5  -5    0.71    0.08
   1   5  -5    0.85    0.08
   1   5  -5    0.80    0.09
   1   5  -5    0.77    0.05
  -1  -5   5    0.81    0.08
  -1  -5   5    0.84    0.08
  -1  -5   5    0.82    0.07
   0   5  -5    2.29    0.12
   0   5  -5    2.43    0.13
   0   5  -5    2.42    0.13
   0  -5   5    2.46    0.12
   0  -5   5    2.44    0.12
   0  -5   5    2.61    0.07
   0  -5   5    2.61    0.12
  -1   5  -5  194.71    4.01
  -1   5  -5  182.61    4.02
  -1   5  -5  195.16    4.00
   1  -5   5  199.63    4.00
   1  -5   5  205.50    3.95
   1  -5   5  205.83    3.99
   1  -5   5  203.20    4.00
  -2   5  -5   21.21    0.52
  -2   5  -5   21.25    0.55
  -2   5  -5   21.24    0.55
   2  -5   5   22.04    0.53
   2  -5   5   21.70    0.53
   2  -5   5   20.85    0.46
   2  -5   5   20.89    0.53
  -3   5  -5   27.53    0.68
  -3   5  -5   27.93    0.65
  -3   5  -5   27.26    0.68
   3  -5   5   27.67    0.73
   3  -5   5   27.45    0.61
   3  -5   5   28.01    0.67
   3  -5   5   27.80    0.67
   3  -5   5   26.76    0.65
  -4   5  -5   91.32    1.97
  -4   5  -5   90.43    1.97
  -4   5  -5   92.17    1.92
   4  -5   5   93.57    1.95
   4  -5   5   92.72    1.90
  -5   5  -5    9.23    0.27
  -5   5  -5    8.80    0.33
  -5   5  -5    9.35    0.33
   5  -5   5    9.34    0.29
   5  -5   5    9.39    0.32
   5  -5   5    8.86    0.31
  -6   5  -5    9.03    0.34
  -6   5  -5    9.07    0.27
   6  -5   5    9.60    0.31
   6  -5   5    9.25    0.32
   6  -5   5    9.20    0.33
  -7   5  -5    0.04    0.06
   7  -5   5    0.01    0.06
   7  -5   5    0.15    0.07
   7  -5   5    0.06    0.06
  -8   5  -5   35.00    0.94
   8  -5   5   36.23    0.91
   8  -5   5   35.41    0.90
   8  -5   5   35.24    0.92
  -9   5  -5   15.56    0.56
   9  -5   5   16.58    0.52
   9  -5   5   16.31    0.53
   9  -5   5   15.68    0.53
  10  -5   5    9.41    0.40
  10  -5   5    8.80    0.39
  10  -5   5    9.04    0.38
  11   4  -5    1.11    0.19
  11   4  -5    1.17    0.19
  10   4  -5   11.94    0.48
  10   4  -5   10.76    0.45
 -10  -4   5   11.76    0.48
   9   4  -5    0.03    0.07
   9   4  -5    0.13    0.09
  -9  -4   5    0.07    0.07
   8   4  -5  127.43    2.74
   8   4  -5  127.78    2.78
   8   4  -5  126.94    2.67
  -8  -4   5  129.76    2.78
   7   4  -5   79.48    1.71
   7   4  -5   75.37    1.72
   7   4  -5   78.69    1.66
  -7  -4   5   76.32    1.73
  -7  -4   5   74.81    1.63
   6   4  -5   27.71    0.72
   6   4  -5   27.51    0.74
   6   4  -5   27.74    0.69
   6   4  -5   27.30    0.67
  -6  -4   5   27.59    0.73
  -6  -4   5   27.91    0.65
  -6  -4   5   28.22    0.84
   5   4  -5   62.41    1.40
   5   4  -5   64.05    1.37
   5   4  -5   62.22    1.41
   5   4  -5   62.04    1.36
  -5  -4   5   63.42    1.40
  -5  -4   5   63.62    1.41
  -5  -4   5   63.44    1.34
   4   4  -5    8.80    0.26
   4   4  -5    8.13    0.27
   4   4  -5    8.46    0.29
   4   4  -5    8.38    0.29
  -4  -4   5    8.77    0.29
  -4  -4   5    8.62    0.29
  -4  -4   5    8.56    0.25
   3   4  -5   48.95    1.02
   3   4  -5   45.04    1.07
   3   4  -5   45.72    1.07
   3   4  -5   47.54    1.05
  -3  -4   5   50.50    1.07
  -3  -4   5   48.95    1.03
  -3  -4   5   49.14    1.06
   2   4  -5  140.79    2.85
   2   4  -5  137.95    2.86
   2   4  -5  132.51    2.86
   2   4  -5  138.48    2.79
  -2  -4   5  139.47    2.83
  -2  -4   5  144.68    2.89
  -2  -4   5  145.17    2.85
  -2  -4   5  138.92    2.85
   1   4  -5  158.99    3.21
   1   4  -5  157.50    3.16
   1   4  -5  154.70    3.20
   1   4  -5  152.56    3.21
  -1  -4   5  157.66    3.19
  -1  -4   5  162.06    3.14
  -1  -4   5  161.17    3.19
  -1  -4   5  160.31    3.19
  -1  -4   5  155.12    3.19
   0   4  -5  140.69    2.86
   0   4  -5  138.37    2.87
   0   4  -5  138.27    2.86
   0  -4   5  139.43    2.85
   0  -4   5  139.03    2.84
   0  -4   5  144.40    2.86
   0  -4   5  143.76    2.85
  -1   4  -5    5.36    0.19
  -1   4  -5    5.78    0.19
  -1   4  -5    4.85    0.19
   1  -4   5    5.73    0.13
   1  -4   5    5.72    0.18
   1  -4   5    5.40    0.19
   1  -4   5    5.54    0.19
   1  -4   5    5.17    0.18
  -2   4  -5    3.05    0.14
  -2   4  -5    3.00    0.13
  -2   4  -5    3.00    0.14
   2  -4   5    2.92    0.13
   2  -4   5    3.02    0.14
   2  -4   5    3.09    0.14
   2  -4   5    3.21    0.13
   2  -4   5    3.35    0.10
  -3   4  -5  112.18    2.28
  -3   4  -5  111.02    2.32
  -3   4  -5  111.34    2.33
   3  -4   5  113.85    2.31
   3  -4   5  110.40    2.26
   3  -4   5  110.79    2.31
   3  -4   5  109.40    2.31
   3  -4   5  112.92    2.29
  -4   4  -5   55.07    1.23
  -4   4  -5   56.08    1.16
  -4   4  -5   54.47    1.23
   4  -4   5   54.49    1.21
   4  -4   5   52.67    1.20
   4  -4   5   55.15    1.17
  -5   4  -5   15.39    0.37
  -5   4  -5   15.28    0.45
   5  -4   5   14.28    0.43
   5  -4   5   15.32    0.43
   5  -4   5   14.55    0.41
  -6   4  -5    2.31    0.16
   6  -4   5    2.07    0.14
   6  -4   5    1.92    0.14
   6  -4   5    1.93    0.13
  -7   4  -5   57.96    1.40
   7  -4   5   58.12    1.37
   7  -4   5   62.04    1.38
   7  -4   5   61.54    1.37
  -8   4  -5    0.03    0.07
   8  -4   5    0.00    0.06
   8  -4   5   -0.08    0.06
   8  -4   5   -0.01    0.06
  -9   4  -5    4.34    0.27
   9  -4   5    4.05    0.25
   9  -4   5    4.68    0.26
   9  -4   5    4.29    0.25
  10  -4   5    3.19    0.23
  10  -4   5    3.31    0.24
  10  -4   5    3.31    0.23
  11   3  -5    2.22    0.20
 -11  -3   5    2.24    0.22
  10   3  -5   12.21    0.48
  10   3  -5   11.84    0.45
 -10  -3   5   11.65    0.47
   9   3  -5    9.90    0.41
   9   3  -5    9.87    0.39
  -9  -3   5   10.50    0.41
   8   3  -5    4.23    0.23
   8   3  -5    4.12    0.22
   8   3  -5    4.01    0.19
   8   3  -5    4.71    0.25
  -8  -3   5    4.21    0.24
   7   3  -5    0.24    0.06
   7   3  -5    0.33    0.08
   7   3  -5    0.41    0.09
   7   3  -5    0.25    0.07
  -7  -3   5    0.29    0.08
   6   3  -5   55.00    1.24
   6   3  -5   53.79    1.27
   6   3  -5   55.65    1.29
   6   3  -5   56.57    1.24
  -6  -3   5   63.44    1.46
  -6  -3   5   54.71    1.19
  -6  -3   5   55.21    1.27
   5   3  -5    0.09    0.05
   5   3  -5    0.09    0.05
   5   3  -5    0.13    0.05
   5   3  -5    0.06    0.04
  -5  -3   5    0.05    0.03
  -5  -3   5    0.08    0.05
   4   3  -5  157.40    3.22
   4   3  -5  159.69    3.18
   4   3  -5  152.59    3.22
   4   3  -5  157.15    3.20
  -4  -3   5  157.64    3.21
  -4  -3   5  158.19    3.21
  -4  -3   5  158.50    3.16
   3   3  -5   22.23    0.54
   3   3  -5   21.78    0.49
   3   3  -5   21.96    0.54
   3   3  -5   21.83    0.54
  -3  -3   5   22.61    0.53
  -3  -3   5   21.61    0.50
  -3  -3   5   21.97    0.53
  -3  -3   5   22.63    0.53
   2   3  -5   70.90    1.51
   2   3  -5   71.84    1.45
   2   3  -5   72.99    1.51
   2   3  -5   71.56    1.51
   2   3  -5   72.91    1.51
  -2  -3   5   72.58    1.49
  -2  -3   5   71.05    1.50
  -2  -3   5   72.65    1.49
  -2  -3   5   71.79    1.49
   1   3  -5    2.68    0.12
   1   3  -5    2.70    0.12
   1   3  -5    3.08    0.12
   1   3  -5    2.93    0.12
  -1  -3   5    2.61    0.10
  -1  -3   5    2.72    0.11
  -1  -3   5    2.68    0.11
  -1  -3   5    2.82    0.11
   0   3  -5   29.63    0.65
   0   3  -5   28.79    0.64
   0   3  -5   29.28    0.65
   0   3  -5   27.84    0.65
   0  -3   5   27.99    0.63
   0  -3   5   29.67    0.63
   0  -3   5   28.16    0.65
  -1   3  -5   11.63    0.29
  -1   3  -5   11.00    0.30
  -1   3  -5   11.06    0.29
  -1   3  -5   11.13    0.31
   1  -3   5   10.89    0.28
   1  -3   5   10.79    0.28
   1  -3   5   11.01    0.31
   1  -3   5   11.16    0.25
  -2   3  -5   70.09    1.48
  -2   3  -5   71.13    1.48
  -2   3  -5   69.09    1.46
  -2   3  -5   69.53    1.45
   2  -3   5   69.06    1.48
   2  -3   5   69.50    1.46
   2  -3   5   70.48    1.43
   2  -3   5   69.29    1.45
  -3   3  -5   22.32    0.53
  -3   3  -5   21.94    0.50
  -3   3  -5   20.37    0.54
  -3   3  -5   21.31    0.54
   3  -3   5   22.19    0.52
   3  -3   5   21.76    0.53
   3  -3   5   21.90    0.51
   3  -3   5   22.03    0.55
  -4   3  -5   18.95    0.42
  -4   3  -5   18.14    0.49
  -4   3  -5   17.86    0.49
   4  -3   5   18.36    0.46
   4  -3   5   17.21    0.49
   4  -3   5   18.12    0.46
  -5   3  -5    1.06    0.11
   5  -3   5    0.97    0.11
   5  -3   5    1.11    0.10
   5  -3   5    1.43    0.11
  -6   3  -5    0.27    0.07
   6  -3   5    0.26    0.07
   6  -3   5    0.38    0.09
   6  -3   5    0.22    0.07
  -7   3  -5   -0.06    0.05
   7  -3   5    0.04    0.06
   7  -3   5    0.36    0.09
   7  -3   5   -0.04    0.04
  -8   3  -5   54.34    1.29
   8  -3   5   51.97    1.26
   8  -3   5   52.23    1.26
   8  -3   5   50.41    1.22
  -9   3  -5    1.95    0.19
   9  -3   5    1.84    0.16
   9  -3   5    2.03    0.20
   9  -3   5    1.74    0.19
 -10   3  -5    2.15    0.22
  10  -3   5    2.29    0.19
  10  -3   5    2.19    0.20
  10  -3   5    2.27    0.21
  12   2  -5   49.65    1.30
 -12  -2   5   49.16    1.32
  11   2  -5   12.21    0.47
 -11  -2   5   10.58    0.46
  10   2  -5    0.25    0.10
 -10  -2   5    0.14    0.08
   9   2  -5    0.28    0.09
   9   2  -5    0.23    0.06
   9   2  -5    0.27    0.09
  -9  -2   5    0.52    0.11
   8   2  -5    7.98    0.31
   8   2  -5    7.30    0.26
   8   2  -5    7.31    0.31
   8   2  -5    7.27    0.30
  -8  -2   5    7.28    0.31
   7   2  -5    0.31    0.08
   7   2  -5    0.00    0.04
   7   2  -5    0.08    0.05
   7   2  -5    0.05    0.05
   6   2  -5    5.36    0.23
   6   2  -5    5.11    0.22
   6   2  -5    5.20    0.20
   6   2  -5    5.13    0.20
  -6  -2   5    5.26    0.16
  -6  -2   5    5.39    0.22
   5   2  -5   67.09    1.42
   5   2  -5   66.68    1.40
   5   2  -5   65.51    1.39
   5   2  -5   59.12    1.41
  -5  -2   5   64.69    1.33
  -5  -2   5   67.69    1.41
  -5  -2   5   66.18    1.40
  -5  -2   5   65.24    1.41
   4   2  -5  172.59    3.50
   4   2  -5  177.48    3.47
   4   2  -5  168.92    3.49
   4   2  -5  174.64    3.50
  -4  -2   5  175.71    3.44
  -4  -2   5  167.92    3.48
  -4  -2   5  166.85    3.49
  -4  -2   5  176.69    3.49
   3   2  -5   34.83    0.76
   3   2  -5   33.32    0.73
   3   2  -5   33.51    0.77
   3   2  -5   34.60    0.76
   3   2  -5   34.25    0.76
  -3  -2   5   33.71    0.72
  -3  -2   5   34.21    0.74
  -3  -2   5   34.15    0.74
  -3  -2   5   34.27    0.75
   2   2  -5  128.34    2.56
   2   2  -5  127.85    2.56
   2   2  -5  127.87    2.52
   2   2  -5  127.01    2.56
   2   2  -5  124.35    2.58
  -2  -2   5  126.56    2.54
  -2  -2   5  125.95    2.55
  -2  -2   5  125.21    2.54
   1   2  -5  204.15    3.98
   1   2  -5  192.68    3.95
   1   2  -5  201.97    3.99
   1   2  -5  192.23    3.99
  -1  -2   5  196.64    4.01
  -1  -2   5  202.70    3.97
  -1  -2   5  200.28    4.00
   0   2  -5    2.30    0.09
   0   2  -5    2.60    0.10
   0   2  -5    2.48    0.11
   0  -2   5    2.46    0.08
   0  -2   5    2.51    0.07
   0  -2   5    2.52    0.07
   0  -2   5    2.37    0.11
  -1   2  -5    3.19    0.12
  -1   2  -5    3.15    0.12
  -1   2  -5    3.05    0.11
   1  -2   5    3.10    0.13
   1  -2   5    3.10    0.11
   1  -2   5    3.28    0.09
   1  -2   5    3.10    0.09
  -2   2  -5  124.81    2.58
  -2   2  -5  127.89    2.59
  -2   2  -5  125.97    2.56
   2  -2   5  128.17    2.55
   2  -2   5  127.53    2.61
   2  -2   5  128.12    2.58
   2  -2   5  127.29    2.55
  -3   2  -5   19.11    0.43
  -3   2  -5   19.49    0.49
  -3   2  -5   18.61    0.47
  -3   2  -5   19.43    0.49
   3  -2   5   18.75    0.47
   3  -2   5   19.26    0.46
   3  -2   5   19.11    0.50
   3  -2   5   19.72    0.45
  -4   2  -5   28.11    0.67
  -4   2  -5   27.10    0.57
   4  -2   5   26.37    0.67
   4  -2   5   26.24    0.65
   4  -2   5   27.39    0.63
   4  -2   5   26.48    0.63
  -5   2  -5    1.02    0.11
   5  -2   5    0.87    0.11
   5  -2   5    0.94    0.12
   5  -2   5    0.84    0.08
  -6   2  -5   10.90    0.38
   6  -2   5   11.71    0.40
   6  -2   5   11.45    0.35
   6  -2   5   11.69    0.38
  -7   2  -5    1.06    0.14
   7  -2   5    1.09    0.14
   7  -2   5    1.01    0.11
   7  -2   5    1.08    0.14
  -8   2  -5    0.99    0.15
   8  -2   5    1.00    0.12
   8  -2   5    0.94    0.14
   8  -2   5    0.78    0.13
  -9   2  -5    0.21    0.10
   9  -2   5    0.20    0.08
   9  -2   5    0.28    0.10
   9  -2   5    0.22    0.10
  12   1  -5    2.38    0.23
 -12  -1   5    1.84    0.22
  11   1  -5   10.64    0.44
 -11  -1   5   10.95    0.44
  10   1  -5    1.95    0.18
 -10  -1   5    2.21    0.18
   9   1  -5    0.62    0.11
   9   1  -5    0.75    0.12
   9   1  -5    0.74    0.10
  -9  -1   5    0.76    0.12
   8   1  -5  115.87    2.45
   8   1  -5  118.11    2.49
   8   1  -5  121.15    2.54
   8   1  -5  114.92    2.50
  -8  -1   5  115.87    2.50
   7   1  -5   15.48    0.46
   7   1  -5   15.98    0.46
   7   1  -5   14.68    0.42
   7   1  -5   15.57    0.44
  -7  -1   5   14.79    0.45
   6   1  -5    0.32    0.06
   6   1  -5    0.63    0.08
   6   1  -5    0.28    0.06
   6   1  -5    0.31    0.06
  -6  -1   5    0.26    0.06
  -6  -1   5    0.30    0.03
  -6  -1   5    0.35    0.07
   5   1  -5  120.19    2.50
   5   1  -5  120.21    2.50
   5   1  -5  123.86    2.49
   5   1  -5  120.09    2.51
  -5  -1   5  119.49    2.49
  -5  -1   5  125.15    2.49
  -5  -1   5  119.55    2.50
  -5  -1   5  122.28    2.41
  -5  -1   5  121.19    2.48
   4   1  -5   12.85    0.35
   4   1  -5   12.81    0.34
   4   1  -5   12.84    0.33
   4   1  -5   12.34    0.33
   4   1  -5   12.32    0.34
  -4  -1   5   12.42    0.35
  -4  -1   5   12.90    0.32
  -4  -1   5   12.91    0.29
  -4  -1   5   12.91    0.32
   3   1  -5   27.03    0.60
   3   1  -5   26.71    0.60
   3   1  -5   26.86    0.63
   3   1  -5   28.19    0.61
  -3  -1   5   26.50    0.63
  -3  -1   5   26.94    0.58
  -3  -1   5   27.50    0.58
   2   1  -5  140.47    2.89
   2   1  -5  145.09    2.88
   2   1  -5  143.19    2.85
   2   1  -5  143.36    2.85
  -2  -1   5  138.56    2.89
  -2  -1   5  145.50    2.86
   1   1  -5   15.38    0.38
   1   1  -5   15.53    0.34
   1   1  -5   15.86    0.34
   1   1  -5   15.22    0.35
  -1  -1   5   15.32    0.38
  -1  -1   5   15.75    0.35
   0   1  -5  500.92    9.73
   0   1  -5  495.71    9.91
   0   1  -5  487.67    9.75
   0  -1   5  480.70    9.90
   0  -1   5  462.03    9.74
  -1   1  -5   17.63    0.41
  -1   1  -5   17.40    0.40
  -1   1  -5   17.62    0.40
   1  -1   5   17.73    0.45
   1  -1   5   17.32    0.42
  -2   1  -5   54.36    1.16
  -2   1  -5   55.66    1.16
  -2   1  -5   54.78    1.14
   2  -1   5   54.57    1.21
   2  -1   5   55.81    1.18
  -3   1  -5  186.18    3.72
  -3   1  -5  181.34    3.68
  -3   1  -5  185.05    3.73
   3  -1   5  184.89    3.77
   3  -1   5  183.82    3.74
   3  -1   5  181.92    3.70
   3  -1   5  186.73    3.67
  -4   1  -5    6.60    0.24
   4  -1   5    7.02    0.21
   4  -1   5    7.11    0.27
   4  -1   5    6.95    0.26
   4  -1   5    7.22    0.21
  -5   1  -5    2.91    0.17
   5  -1   5    3.47    0.18
   5  -1   5    3.22    0.18
   5  -1   5    3.01    0.14
  -6   1  -5    1.39    0.13
   6  -1   5    1.56    0.16
   6  -1   5    1.33    0.13
   6  -1   5    1.32    0.10
  -7   1  -5    1.80    0.16
   7  -1   5    1.61    0.16
   7  -1   5    1.90    0.17
   7  -1   5    1.65    0.12
  -8   1  -5   10.38    0.41
   8  -1   5   10.01    0.41
   8  -1   5   10.08    0.41
   8  -1   5    9.97    0.34
  -9   1  -5   51.66    1.30
  -9   1  -5   49.60    1.27
   9  -1   5   49.30    1.29
   9  -1   5   51.50    1.19
   9  -1   5   51.46    1.29
  12   0  -5   15.64    0.57
 -12   0   5   15.01    0.56
  11   0  -5    0.11    0.08
 -11   0   5    0.14    0.08
  10   0  -5   20.69    0.64
  10   0  -5   21.77    0.65
  10   0  -5   22.30    0.59
 -10   0   5   21.91    0.65
   9   0  -5   13.52    0.44
   9   0  -5   13.69    0.41
   9   0  -5   13.11    0.44
  -9   0   5   12.33    0.40
  -9   0   5   13.30    0.44
   8   0  -5   48.83    1.10
   8   0  -5   48.70    1.13
   8   0  -5   47.82    1.12
  -8   0   5   46.90    1.09
  -8   0   5   47.17    1.12
   7   0  -5   64.81    1.45
   7   0  -5   65.72    1.42
   7   0  -5   64.81    1.42
   7   0  -5   65.17    1.43
  -7   0   5   63.76    1.42
  -7   0   5   62.48    1.41
   6   0  -5   18.05    0.48
   6   0  -5   18.07    0.48
   6   0  -5   18.25    0.49
   6   0  -5   18.43    0.49
  -6   0   5   17.96    0.48
  -6   0   5   19.02    0.48
   5   0  -5    1.19    0.09
   5   0  -5    0.87    0.08
   5   0  -5    0.85    0.07
   5   0  -5    0.80    0.09
  -5   0   5    0.76    0.06
  -5   0   5    0.86    0.07
  -5   0   5    0.91    0.08
   4   0  -5  121.97    2.48
   4   0  -5  122.14    2.47
   4   0  -5  121.34    2.51
   4   0  -5  117.78    2.48
  -4   0   5  121.93    2.51
  -4   0   5  120.38    2.44
  -4   0   5  124.69    2.42
  -4   0   5  125.13    2.44
   3   0  -5   18.95    0.45
   3   0  -5   19.83    0.43
   3   0  -5   18.26    0.47
   3   0  -5   19.20    0.43
  -3   0   5   19.42    0.42
  -3   0   5   18.50    0.47
   2   0  -5  154.00    3.14
   2   0  -5  154.81    3.11
   2   0  -5  158.67    3.12
   2   0  -5  157.59    3.11
  -2   0   5  146.16    3.13
  -2   0   5  155.00    3.11
  -2   0   5  158.04    3.11
   1   0  -5  447.65    9.10
  -1   0   5  445.96    9.04
  -1   0   5  430.85    8.75
  -1   0   5  443.97    9.03
   0   0  -5    8.22    0.18
   0   0  -5    8.45    0.19
   0   0  -5    8.50    0.23
   0   0   5    8.15    0.23
   0   0   5    8.24    0.24
   0   0   5    7.87    0.25
  -1   0  -5   60.65    1.24
  -1   0  -5   61.77    1.25
  -1   0  -5   61.00    1.26
   1   0   5   59.25    1.30
   1   0   5   61.45    1.32
  -2   0  -5   21.26    0.49
  -2   0  -5   21.30    0.47
  -2   0  -5   21.64    0.49
   2   0   5   20.77    0.53
   2   0   5   21.06    0.55
  -3   0  -5    9.47    0.22
  -3   0  -5    9.37    0.28
  -3   0  -5    9.05    0.27
   3   0   5    9.63    0.32
   3   0   5    9.65    0.31
  -4   0  -5   18.57    0.50
   4   0   5   19.63    0.42
   4   0   5   18.21    0.53
   4   0   5   19.15    0.53
   4   0   5   19.45    0.42
  -5   0  -5    0.68    0.09
   5   0   5    0.81    0.12
   5   0   5    0.75    0.11
   5   0   5    0.89    0.07
  -6   0  -5    0.20    0.07
   6   0   5    0.08    0.04
   6   0   5    0.12    0.07
   6   0   5    0.14    0.07
  -7   0  -5   21.36    0.64
  -7   0  -5   20.00    0.62
   7   0   5   21.13    0.64
   7   0   5   20.84    0.64
   7   0   5   20.48    0.53
  -8   0  -5    3.30    0.24
  -8   0  -5    3.41    0.23
   8   0   5    3.85    0.26
   8   0   5    3.53    0.17
   8   0   5    3.45    0.24
  -9   0  -5   12.37    0.48
   9   0   5   11.48    0.47
   9   0   5   11.38    0.48
   9   0   5   11.70    0.37
  12  -1  -5    0.90    0.15
 -12   1   5    0.62    0.13
  11  -1  -5    0.40    0.11
 -11   1   5    0.33    0.09
 -11   1   5    0.29    0.09
  10  -1  -5   10.88    0.41
  10  -1  -5   11.01    0.37
  10  -1  -5   10.20    0.40
 -10   1   5   10.62    0.40
 -10   1   5   11.42    0.37
   9  -1  -5    0.78    0.11
   9  -1  -5    0.83    0.12
   9  -1  -5    0.74    0.12
  -9   1   5    0.92    0.12
  -9   1   5    0.82    0.11
   8  -1  -5    0.26    0.08
   8  -1  -5    0.14    0.06
   8  -1  -5    0.20    0.07
  -8   1   5    0.24    0.06
  -8   1   5    0.15    0.06
   7  -1  -5   21.24    0.56
   7  -1  -5   20.59    0.56
   7  -1  -5   21.32    0.56
  -7   1   5   21.21    0.54
  -7   1   5   21.13    0.56
   6  -1  -5    4.32    0.18
   6  -1  -5    5.62    0.21
   6  -1  -5    4.77    0.19
  -6   1   5    3.98    0.18
  -6   1   5    4.58    0.17
  -6   1   5    4.59    0.17
   5  -1  -5   33.49    0.75
   5  -1  -5   33.98    0.76
   5  -1  -5   33.68    0.77
   5  -1  -5   33.47    0.76
  -5   1   5   32.48    0.78
  -5   1   5   33.48    0.72
  -5   1   5   33.29    0.72
   4  -1  -5   22.10    0.50
   4  -1  -5   22.22    0.47
   4  -1  -5   22.08    0.53
  -4   1   5   21.87    0.55
  -4   1   5   22.02    0.47
   3  -1  -5  146.94    2.95
   3  -1  -5  144.81    2.94
   3  -1  -5  148.32    3.00
  -3   1   5  149.07    3.02
  -3   1   5  150.40    2.97
   2  -1  -5  225.56    4.55
  -2   1   5  225.33    4.55
  -2   1   5  233.37    4.53
  -2   1   5  223.18    4.55
  -1   1   5   10.66    0.30
  -1   1   5   10.84    0.30
  -1   1   5   10.90    0.30
   0  -1  -5   80.71    1.65
   0   1   5   80.69    1.65
   0   1   5   77.57    1.68
   0   1   5   79.15    1.68
  -1  -1  -5   15.54    0.36
  -1  -1  -5   15.73    0.38
  -1  -1  -5   15.89    0.36
   1   1   5   15.51    0.43
   1   1   5   15.47    0.38
   1   1   5   15.24    0.43
  -2  -1  -5  188.08    3.70
  -2  -1  -5  188.54    3.72
  -2  -1  -5  185.68    3.72
   2   1   5  182.21    3.79
   2   1   5  183.21    3.80
  -3  -1  -5    2.28    0.12
   3   1   5    2.43    0.15
   3   1   5    2.25    0.15
  -4  -1  -5   28.37    0.70
   4   1   5   27.22    0.73
   4   1   5   28.71    0.75
  -5  -1  -5    5.12    0.23
  -5  -1  -5    4.97    0.26
   5   1   5    5.29    0.26
   5   1   5    5.35    0.26
  -6  -1  -5   18.48    0.56
  -6  -1  -5   18.60    0.59
   6   1   5   18.85    0.42
   6   1   5   18.66    0.59
   6   1   5   19.63    0.60
  -7  -1  -5    0.70    0.13
  -7  -1  -5    0.43    0.11
   7   1   5    0.49    0.06
   7   1   5    0.61    0.12
   7   1   5    0.39    0.11
  -8  -1  -5    0.48    0.12
   8   1   5    0.72    0.15
   8   1   5    0.57    0.13
   8   1   5    0.66    0.07
  12  -2  -5   21.25    0.68
 -12   2   5   20.94    0.67
  11  -2  -5   15.05    0.51
  11  -2  -5   13.79    0.45
  11  -2  -5   13.85    0.50
 -11   2   5   13.82    0.45
 -11   2   5   13.62    0.48
  10  -2  -5    0.88    0.12
  10  -2  -5    0.85    0.13
  10  -2  -5    0.90    0.13
 -10   2   5    0.72    0.11
 -10   2   5    0.85    0.12
   9  -2  -5    2.20    0.15
   9  -2  -5    2.14    0.16
   9  -2  -5    2.30    0.17
  -9   2   5    2.39    0.16
  -9   2   5    2.10    0.15
   8  -2  -5   32.13    0.80
   8  -2  -5   31.82    0.81
  -8   2   5   32.28    0.78
  -8   2   5   32.06    0.80
   7  -2  -5   15.89    0.46
   7  -2  -5   15.85    0.45
  -7   2   5   15.92    0.42
  -7   2   5   15.65    0.46
   6  -2  -5    7.54    0.27
   6  -2  -5    7.62    0.25
  -6   2   5    8.18    0.23
  -6   2   5    7.89    0.22
  -6   2   5    7.59    0.27
   5  -2  -5    4.95    0.20
   5  -2  -5    4.94    0.12
   5  -2  -5    4.80    0.18
   5  -2  -5    5.13    0.18
  -5   2   5    4.88    0.20
   4  -2  -5    0.02    0.02
   4  -2  -5    0.22    0.04
   4  -2  -5    0.04    0.03
   4  -2  -5    0.09    0.04
  -4   2   5    0.02    0.04
   3  -2  -5   32.48    0.68
   3  -2  -5   31.85    0.67
   3  -2  -5   33.06    0.72
   3  -2  -5   31.98    0.75
  -3   2   5   32.17    0.75
  -3   2   5   32.68    0.72
   2  -2  -5   53.93    1.15
   2  -2  -5   54.47    1.17
  -2   2   5   51.47    1.16
  -2   2   5   54.71    1.15
  -2   2   5   53.17    1.17
   1  -2  -5   23.08    0.56
  -1   2   5   22.90    0.56
  -1   2   5   22.56    0.57
  -1   2   5   21.99    0.54
   0  -2  -5   50.58    1.02
   0  -2  -5   50.89    1.13
   0  -2  -5   52.00    1.02
   0   2   5   49.67    1.13
   0   2   5   50.16    1.08
   0   2   5   49.62    1.13
  -1  -2  -5    9.30    0.25
  -1  -2  -5    9.91    0.25
  -1  -2  -5    9.54    0.32
   1   2   5    9.68    0.32
   1   2   5    9.86    0.27
   1   2   5    9.65    0.32
  -2  -2  -5  118.21    2.42
  -2  -2  -5  117.85    2.39
  -2  -2  -5  121.45    2.51
  -2  -2  -5  116.48    2.41
   2   2   5  118.18    2.51
   2   2   5  118.73    2.51
  -3  -2  -5    3.44    0.16
  -3  -2  -5    3.26    0.19
   3   2   5    3.21    0.19
   3   2   5    2.97    0.19
  -4  -2  -5    0.01    0.04
  -4  -2  -5    0.07    0.06
   4   2   5    0.01    0.06
   4   2   5    0.05    0.06
  -5  -2  -5   58.82    1.42
  -5  -2  -5   61.22    1.37
   5   2   5   59.33    1.42
   5   2   5   59.47    1.42
  -6  -2  -5   -0.02    0.07
   6   2   5   -0.05    0.07
   6   2   5    0.03    0.07
  -7  -2  -5    1.89    0.21
  -7  -2  -5    1.70    0.17
   7   2   5    1.63    0.19
   7   2   5    1.58    0.20
  -8  -2  -5    0.87    0.15
  -8  -2  -5    1.07    0.18
   8   2   5    0.94    0.17
   8   2   5    1.12    0.18
  12  -3  -5    7.99    0.39
 -12   3   5    8.53    0.37
 -12   3   5    8.47    0.45
  11  -3  -5    0.25    0.09
  11  -3  -5    0.24    0.10
  11  -3  -5    0.19    0.08
 -11   3   5    0.28    0.08
 -11   3   5    0.18    0.07
  10  -3  -5    8.21    0.34
  10  -3  -5    8.15    0.34
  10  -3  -5    8.17    0.33
 -10   3   5    8.00    0.32
 -10   3   5    8.17    0.33
   9  -3  -5    0.87    0.13
   9  -3  -5    1.13    0.14
  -9   3   5    0.93    0.12
  -9   3   5    0.99    0.10
   8  -3  -5   25.93    0.70
   8  -3  -5   26.50    0.69
  -8   3   5   27.65    0.71
  -8   3   5   26.64    0.65
   7  -3  -5   22.85    0.61
   7  -3  -5   23.01    0.59
  -7   3   5   23.22    0.55
   6  -3  -5    3.14    0.15
   6  -3  -5    3.21    0.17
  -6   3   5    3.33    0.11
  -6   3   5    3.30    0.11
  -6   3   5    3.14    0.17
   5  -3  -5    0.68    0.07
   5  -3  -5    0.57    0.05
   5  -3  -5    0.84    0.07
   5  -3  -5    0.49    0.08
  -5   3   5    0.50    0.08
   4  -3  -5    0.72    0.09
   4  -3  -5    0.81    0.06
   4  -3  -5    0.73    0.06
   4  -3  -5    0.71    0.06
  -4   3   5    0.66    0.09
   3  -3  -5   24.01    0.61
   3  -3  -5   24.29    0.57
   3  -3  -5   24.71    0.52
   3  -3  -5   24.33    0.52
  -3   3   5   23.46    0.60
  -3   3   5   23.33    0.60
   2  -3  -5   42.46    0.98
   2  -3  -5   43.18    0.95
   2  -3  -5   42.26    0.86
   2  -3  -5   42.37    0.86
  -2   3   5   41.26    0.95
  -2   3   5   42.66    0.96
  -2   3   5   42.39    0.97
   1  -3  -5   13.35    0.28
   1  -3  -5   13.11    0.28
   1  -3  -5   12.78    0.37
  -1   3   5   12.72    0.39
  -1   3   5   12.62    0.38
  -1   3   5   12.44    0.36
   0  -3  -5    1.05    0.06
   0  -3  -5    1.03    0.12
   0  -3  -5    1.04    0.06
   0   3   5    0.92    0.08
   0   3   5    0.89    0.11
   0   3   5    1.10    0.12
  -1  -3  -5    8.16    0.31
  -1  -3  -5    8.35    0.23
   1   3   5    8.57    0.25
   1   3   5    8.00    0.30
   1   3   5    8.81    0.32
  -2  -3  -5    0.76    0.11
   2   3   5    0.84    0.12
   2   3   5    0.77    0.11
  -3  -3  -5   53.42    1.20
  -3  -3  -5   53.14    1.27
   3   3   5   53.56    1.28
   3   3   5   54.12    1.28
  -4  -3  -5    0.17    0.08
  -4  -3  -5    0.12    0.06
   4   3   5    0.26    0.08
   4   3   5    0.11    0.07
  -5  -3  -5   11.41    0.40
  -5  -3  -5   11.79    0.44
   5   3   5   11.47    0.44
   5   3   5   11.83    0.45
  -6  -3  -5   15.96    0.52
  -6  -3  -5   14.85    0.55
   6   3   5   15.56    0.56
   6   3   5   16.19    0.56
  -7  -3  -5   11.68    0.45
  -7  -3  -5   10.84    0.46
   7   3   5   11.99    0.48
   7   3   5   11.14    0.48
  12  -4  -5    0.13    0.09
  12  -4  -5    0.26    0.11
  12  -4  -5    0.15    0.10
 -12   4   5    0.26    0.09
 -12   4   5    0.29    0.10
  11  -4  -5   18.50    0.60
  11  -4  -5   18.51    0.60
 -11   4   5   18.54    0.57
 -11   4   5   18.50    0.56
  10  -4  -5    0.59    0.11
  10  -4  -5    0.38    0.10
 -10   4   5    0.46    0.10
 -10   4   5    0.39    0.08
   9  -4  -5    8.33    0.34
   9  -4  -5    8.85    0.33
  -9   4   5    8.69    0.33
  -9   4   5    8.51    0.29
   8  -4  -5    9.80    0.36
   8  -4  -5    9.60    0.34
  -8   4   5    9.87    0.36
  -8   4   5    9.90    0.29
   7  -4  -5   24.32    0.67
   7  -4  -5   25.21    0.64
  -7   4   5   25.33    0.57
  -7   4   5   27.00    0.58
  -7   4   5   24.68    0.68
   6  -4  -5   13.03    0.37
   6  -4  -5   12.76    0.40
  -6   4   5   12.68    0.40
   5  -4  -5    0.19    0.06
   5  -4  -5    0.41    0.06
   5  -4  -5    0.12    0.04
  -5   4   5    0.11    0.06
   4  -4  -5   25.97    0.59
   4  -4  -5   25.40    0.58
   4  -4  -5   25.27    0.57
   4  -4  -5   24.55    0.65
  -4   4   5   25.39    0.65
   3  -4  -5    0.71    0.05
   3  -4  -5    0.72    0.08
   3  -4  -5    0.59    0.09
   3  -4  -5    0.71    0.05
  -3   4   5    0.60    0.09
  -3   4   5    0.74    0.10
   2  -4  -5   65.88    1.34
   2  -4  -5   65.67    1.43
   2  -4  -5   67.37    1.34
   2  -4  -5   65.05    1.46
  -2   4   5   64.59    1.46
  -2   4   5   64.27    1.43
   1  -4  -5    1.20    0.11
   1  -4  -5    1.17    0.07
   1  -4  -5    1.22    0.07
  -1   4   5    0.96    0.11
  -1   4   5    1.22    0.10
   0  -4  -5   38.40    0.81
   0  -4  -5   37.56    0.91
   0  -4  -5   37.54    0.81
   0   4   5   36.36    0.92
   0   4   5   36.52    0.85
   0   4   5   36.90    0.91
  -1  -4  -5    1.11    0.13
  -1  -4  -5    1.22    0.09
   1   4   5    1.33    0.13
   1   4   5    1.20    0.15
   1   4   5    1.08    0.13
  -2  -4  -5    3.65    0.17
  -2  -4  -5    3.81    0.22
   2   4   5    3.52    0.21
   2   4   5    3.50    0.21
  -3  -4  -5    0.41    0.08
  -3  -4  -5    0.50    0.11
   3   4   5    0.34    0.10
   3   4   5    1.01    0.15
  -4  -4  -5    1.35    0.13
  -4  -4  -5    1.43    0.18
   4   4   5    1.21    0.17
   4   4   5    1.08    0.16
  -5  -4  -5   19.10    0.58
  -5  -4  -5   19.20    0.63
   5   4   5   19.43    0.65
   5   4   5   19.26    0.63
  -6  -4  -5    6.57    0.32
  -6  -4  -5    6.59    0.35
   6   4   5    6.56    0.35
  12  -5  -5    1.39    0.19
  12  -5  -5    1.66    0.20
 -12   5   5    1.73    0.16
 -12   5   5    1.70    0.19
  11  -5  -5   17.24    0.58
  11  -5  -5   17.31    0.57
 -11   5   5   16.84    0.55
 -11   5   5   16.59    0.51
  10  -5  -5    9.51    0.39
  10  -5  -5    9.28    0.37
 -10   5   5    9.92    0.39
 -10   5   5   10.02    0.33
   9  -5  -5   20.03    0.59
   9  -5  -5   19.50    0.60
  -9   5   5   20.00    0.60
  -9   5   5   20.20    0.52
   8  -5  -5   16.86    0.53
   8  -5  -5   17.35    0.50
  -8   5   5   17.48    0.42
  -8   5   5   17.37    0.54
   7  -5  -5    0.26    0.08
   7  -5  -5    0.22    0.06
  -7   5   5    0.23    0.08
   6  -5  -5   50.17    1.12
   6  -5  -5   50.87    1.18
  -6   5   5   49.72    1.18
   5  -5  -5    1.59    0.10
   5  -5  -5    1.63    0.10
   5  -5  -5    1.48    0.13
  -5   5   5    1.96    0.14
   4  -5  -5    5.83    0.25
   4  -5  -5    6.11    0.20
   4  -5  -5    5.97    0.21
  -4   5   5    5.70    0.25
  -4   5   5    5.87    0.25
   3  -5  -5   57.74    1.21
   3  -5  -5   56.57    1.26
   3  -5  -5   59.64    1.33
   3  -5  -5   55.85    1.20
  -3   5   5   57.02    1.29
  -3   5   5   56.21    1.31
   2  -5  -5    1.89    0.15
   2  -5  -5    1.95    0.14
   2  -5  -5    1.79    0.09
   2  -5  -5    1.76    0.09
  -2   5   5    2.09    0.14
  -2   5   5    1.70    0.14
   1  -5  -5   75.41    1.54
   1  -5  -5   72.25    1.61
   1  -5  -5   70.37    1.51
  -1   5   5   72.79    1.57
  -1   5   5   70.50    1.63
   0  -5  -5    0.61    0.11
   0  -5  -5    0.67    0.07
   0   5   5    0.54    0.08
   0   5   5    0.63    0.11
  -1  -5  -5    4.67    0.19
  -1  -5  -5    4.70    0.25
   1   5   5    4.47    0.25
  -2  -5  -5    0.03    0.04
  -2  -5  -5    0.04    0.07
   2   5   5    0.11    0.08
  -3  -5  -5   12.16    0.46
  -3  -5  -5   12.99    0.41
   3   5   5   13.32    0.49
  -4  -5  -5    7.14    0.30
  -4  -5  -5    7.49    0.36
   4   5   5    6.92    0.35
  -5  -5  -5   -0.01    0.06
  -5  -5  -5    0.25    0.11
   5   5   5    0.00    0.09
  12  -6  -5   50.15    1.25
  12  -6  -5   47.75    1.24
 -12   6   5   44.69    1.13
 -12   6   5   46.41    1.20
  11  -6  -5    3.10    0.23
  11  -6  -5    3.12    0.23
 -11   6   5    2.78    0.17
 -11   6   5    3.11    0.23
  10  -6  -5   29.90    0.83
  10  -6  -5   29.31    0.81
 -10   6   5   28.92    0.82
 -10   6   5   28.54    0.71
   9  -6  -5   13.72    0.46
   9  -6  -5   13.24    0.48
  -9   6   5   13.44    0.48
  -9   6   5   13.59    0.36
   8  -6  -5   15.60    0.48
   8  -6  -5   15.08    0.51
  -8   6   5   15.80    0.51
   7  -6  -5   52.19    1.25
   7  -6  -5   52.92    1.20
  -7   6   5   51.85    1.25
   6  -6  -5    0.02    0.04
   6  -6  -5    0.16    0.07
  -6   6   5    0.01    0.05
   5  -6  -5   11.39    0.35
   5  -6  -5   10.50    0.32
   5  -6  -5   11.07    0.39
  -5   6   5   10.53    0.38
   4  -6  -5    9.36    0.31
   4  -6  -5    8.98    0.28
   4  -6  -5    9.27    0.36
  -4   6   5    9.52    0.35
  -4   6   5    9.99    0.36
   3  -6  -5    0.72    0.10
   3  -6  -5    0.64    0.11
   3  -6  -5    0.55    0.07
  -3   6   5    0.50    0.10
  -3   6   5    0.53    0.10
   2  -6  -5   10.29    0.35
   2  -6  -5    9.25    0.28
   2  -6  -5    9.20    0.36
  -2   6   5    9.56    0.34
   1  -6  -5    2.00    0.12
   1  -6  -5    2.43    0.17
  -1   6   5    2.19    0.18
  -1   6   5    2.09    0.15
   0  -6  -5    4.57    0.19
   0  -6  -5    4.47    0.24
   0   6   5    4.58    0.25
  -1  -6  -5   13.88    0.48
  -1  -6  -5   12.94    0.39
   1   6   5   12.60    0.47
  -2  -6  -5    8.25    0.30
  -2  -6  -5    8.24    0.37
   2   6   5    7.97    0.37
  -3  -6  -5   34.01    0.86
  -3  -6  -5   33.60    0.94
   3   6   5   33.76    0.96
  -4  -6  -5    0.20    0.08
  -4  -6  -5    0.13    0.10
   4   6   5    0.27    0.11
  11  -7  -5    3.57    0.25
  11  -7  -5    3.42    0.26
 -11   7   5    3.61    0.17
 -11   7   5    3.39    0.25
  10  -7  -5    0.58    0.13
  10  -7  -5    0.39    0.12
 -10   7   5    0.54    0.12
 -10   7   5    0.55    0.07
   9  -7  -5   44.26    1.14
   9  -7  -5   43.35    1.09
  -9   7   5   44.69    1.14
   8  -7  -5   16.61    0.51
   8  -7  -5   16.69    0.55
  -8   7   5   17.23    0.56
   7  -7  -5    0.47    0.09
   7  -7  -5    0.44    0.11
  -7   7   5    0.35    0.10
   6  -7  -5   15.97    0.46
   6  -7  -5   16.00    0.53
  -6   7   5   16.57    0.53
   5  -7  -5    2.98    0.21
   5  -7  -5    3.23    0.16
  -5   7   5    3.38    0.21
   4  -7  -5   10.04    0.31
   4  -7  -5   10.16    0.39
   4  -7  -5   10.33    0.34
  -4   7   5   10.56    0.38
  -4   7   5    9.75    0.39
   3  -7  -5   24.33    0.67
   3  -7  -5   25.33    0.73
   3  -7  -5   25.39    0.62
  -3   7   5   24.46    0.68
  -3   7   5   26.38    0.73
   2  -7  -5    0.40    0.07
   2  -7  -5    0.13    0.07
   2  -7  -5    0.34    0.08
  -2   7   5    0.35    0.09
  -2   7   5    0.38    0.09
   1  -7  -5    1.08    0.14
   1  -7  -5    0.82    0.10
  -1   7   5    0.95    0.15
  -1   7   5    1.05    0.13
   0  -7  -5   12.29    0.39
   0  -7  -5   12.76    0.46
   0   7   5   13.31    0.49
  -1  -7  -5    4.30    0.21
  -1  -7  -5    4.13    0.26
   1   7   5    4.33    0.27
  -2  -7  -5    6.05    0.27
  -2  -7  -5    6.24    0.33
   2   7   5    5.93    0.33
  -3  -7  -5    0.29    0.09
  -3  -7  -5    0.22    0.10
   3   7   5    0.28    0.12
  10  -8  -5   26.82    0.82
  10  -8  -5   27.90    0.79
 -10   8   5   28.03    0.83
   9  -8  -5    2.71    0.22
   9  -8  -5    2.52    0.20
  -9   8   5    2.21    0.21
   8  -8  -5    7.08    0.34
   8  -8  -5    7.01    0.30
  -8   8   5    6.99    0.34
   7  -8  -5    0.05    0.05
   7  -8  -5    0.11    0.08
  -7   8   5    0.15    0.08
   6  -8  -5   12.05    0.46
   6  -8  -5   12.13    0.39
  -6   8   5   12.32    0.46
   5  -8  -5    2.47    0.20
   5  -8  -5    2.68    0.16
  -5   8   5    2.41    0.20
   4  -8  -5    0.19    0.09
   4  -8  -5    0.17    0.07
   4  -8  -5    0.23    0.06
  -4   8   5    0.05    0.07
  -4   8   5    0.05    0.08
   3  -8  -5   -0.01    0.07
   3  -8  -5    0.18    0.07
   3  -8  -5    0.08    0.05
  -3   8   5    0.09    0.07
  -3   8   5    0.00    0.07
   2  -8  -5   15.85    0.56
   2  -8  -5   16.72    0.53
   2  -8  -5   16.50    0.46
  -2   8   5   16.00    0.56
  -2   8   5   16.33    0.51
   1  -8  -5    8.25    0.36
   1  -8  -5    7.93    0.29
  -1   8   5    8.33    0.38
   0  -8  -5    0.01    0.05
   0  -8  -5    0.14    0.08
   0   8   5    0.21    0.10
  -1  -8  -5    1.06    0.16
  -1  -8  -5    1.22    0.14
   1   8   5    1.39    0.20
  -2  -8  -5    0.12    0.07
  -2  -8  -5    0.26    0.11
   2   8   5    0.22    0.11
   9  -9  -5   15.98    0.53
   9  -9  -5   15.59    0.57
  -9   9   5   15.39    0.57
   8  -9  -5    9.61    0.37
   8  -9  -5    9.26    0.42
  -8   9   5    8.92    0.40
   7  -9  -5    0.80    0.15
   7  -9  -5    1.00    0.13
  -7   9   5    1.01    0.17
   6  -9  -5    0.67    0.10
   6  -9  -5    0.68    0.14
  -6   9   5    0.64    0.13
   5  -9  -5    0.64    0.10
   5  -9  -5    0.63    0.14
  -5   9   5    0.61    0.13
   4  -9  -5    0.03    0.06
   4  -9  -5    0.05    0.08
  -4   9   5    0.07    0.09
  -4   9   5    0.03    0.07
   3  -9  -5   63.92    1.58
   3  -9  -5   64.18    1.51
   3  -9  -5   64.72    1.45
  -3   9   5   65.02    1.52
  -3   9   5   65.09    1.58
   2  -9  -5   11.87    0.49
   2  -9  -5   12.79    0.41
   2  -9  -5   12.54    0.47
  -2   9   5   12.73    0.45
  -2   9   5   12.73    0.50
   1  -9  -5    0.90    0.15
   1  -9  -5    0.74    0.11
   1  -9  -5    0.92    0.17
  -1   9   5    0.47    0.13
   0  -9  -5    8.11    0.39
   0  -9  -5    8.26    0.33
   0   9   5    8.48    0.41
   7 -10  -5    5.50    0.32
   7 -10  -5    5.21    0.27
  -7  10   5    5.14    0.31
   6 -10  -5    0.05    0.06
   6 -10  -5    0.03    0.09
  -6  10   5    0.09    0.09
   5 -10  -5    1.23    0.18
   5 -10  -5    1.49    0.15
  -5  10   5    1.71    0.20
   4 -10  -5   29.02    0.89
   4 -10  -5   30.52    0.79
  -4  10   5   31.07    0.91
  -4  10   5   30.10    0.86
   3 -10  -5    0.98    0.16
   3 -10  -5    0.63    0.15
   3 -10  -5    0.61    0.11
  -3  10   5    0.82    0.14
  -3  10   5    0.74    0.16
   1  14  -6    5.80    0.32
   1  14  -6    6.39    0.34
  -1 -14   6    6.49    0.35
   0  14  -6   -0.04    0.06
   0  14  -6    0.04    0.08
   0 -14   6    0.10    0.08
  -1  14  -6    3.63    0.25
  -1  14  -6    3.56    0.25
   1 -14   6    3.72    0.26
  -2  14  -6    0.38    0.11
  -2  14  -6    0.46    0.12
   2 -14   6    0.46    0.12
  -3  14  -6    3.08    0.24
  -3  14  -6    3.23    0.24
   3 -14   6    2.77    0.23
  -4  14  -6    2.42    0.21
  -4  14  -6    2.64    0.23
   4 -14   6    2.80    0.23
  -5  14  -6    0.20    0.10
  -5  14  -6    0.24    0.11
   5 -14   6    0.13    0.10
   3  13  -6    0.01    0.08
   3  13  -6    0.00    0.06
  -3 -13   6    0.07    0.09
   2  13  -6    8.25    0.39
   2  13  -6    8.30    0.37
  -2 -13   6    7.84    0.38
   1  13  -6   11.97    0.46
   1  13  -6   11.58    0.47
  -1 -13   6   12.37    0.48
   0  13  -6    0.86    0.15
   0  13  -6    0.70    0.13
   0 -13   6    0.77    0.15
  -1  13  -6   24.61    0.74
  -1  13  -6   24.78    0.75
   1 -13   6   24.49    0.74
  -2  13  -6   51.79    1.31
  -2  13  -6   52.75    1.32
   2 -13   6   53.27    1.31
  -3  13  -6    1.90    0.21
  -3  13  -6    2.02    0.20
   3 -13   6    2.17    0.19
  -4  13  -6    7.96    0.38
  -4  13  -6    8.13    0.37
   4 -13   6    8.07    0.35
  -5  13  -6    3.62    0.26
  -5  13  -6    3.51    0.25
   5 -13   6    3.56    0.23
  -6  13  -6    1.78    0.21
  -6  13  -6    1.99    0.21
   6 -13   6    1.37    0.17
  -7  13  -6    8.75    0.40
  -7  13  -6    9.21    0.43
   7 -13   6    9.60    0.39
   4  12  -6    7.92    0.39
   4  12  -6    8.30    0.36
  -4 -12   6    8.06    0.39
   3  12  -6   21.30    0.66
   3  12  -6   21.11    0.69
  -3 -12   6   21.99    0.69
   2  12  -6   11.52    0.46
   2  12  -6   11.47    0.43
  -2 -12   6   11.61    0.45
   1  12  -6   20.42    0.63
   1  12  -6   19.63    0.65
  -1 -12   6   21.39    0.65
   0  12  -6   52.77    1.32
   0  12  -6   54.26    1.31
   0 -12   6   53.07    1.30
  -1  12  -6    7.31    0.33
  -1  12  -6    7.03    0.34
   1 -12   6    6.11    0.30
  -2  12  -6   23.22    0.70
  -2  12  -6   24.67    0.72
   2 -12   6   23.22    0.69
  -3  12  -6   68.04    1.60
  -3  12  -6   69.16    1.62
   3 -12   6   66.61    1.57
  -4  12  -6    5.82    0.30
  -4  12  -6    5.86    0.31
   4 -12   6    6.19    0.29
  -5  12  -6   21.81    0.68
  -5  12  -6   20.11    0.64
   5 -12   6   20.74    0.63
  -6  12  -6   39.43    1.07
  -6  12  -6   39.37    1.04
   6 -12   6   38.75    1.01
  -7  12  -6   16.52    0.56
  -7  12  -6   15.68    0.59
   7 -12   6   16.42    0.54
  -8  12  -6    1.27    0.19
  -8  12  -6    1.03    0.16
   8 -12   6    1.02    0.15
   6  11  -6    1.27    0.18
   6  11  -6    1.73    0.22
  -6 -11   6    1.45    0.19
   5  11  -6    7.85    0.36
   5  11  -6    7.97    0.39
  -5 -11   6    8.13    0.37
   4  11  -6    1.50    0.17
   4  11  -6    1.50    0.17
   4  11  -6    1.15    0.17
  -4 -11   6    1.12    0.16
   3  11  -6    8.44    0.34
   3  11  -6    9.26    0.40
   3  11  -6    8.19    0.35
  -3 -11   6    8.66    0.37
   2  11  -6    7.31    0.30
   2  11  -6    7.63    0.33
   2  11  -6    7.58    0.35
  -2 -11   6    7.93    0.34
   1  11  -6    0.85    0.14
   1  11  -6    0.82    0.11
   1  11  -6    0.70    0.12
  -1 -11   6    0.77    0.13
   0  11  -6    2.35    0.17
   0  11  -6    3.57    0.23
   0 -11   6    2.66    0.19
   0 -11   6    2.61    0.20
  -1  11  -6   96.29    2.18
  -1  11  -6   98.17    2.21
   1 -11   6  100.94    2.17
   1 -11   6   99.42    2.20
  -2  11  -6   13.49    0.48
  -2  11  -6   13.06    0.46
   2 -11   6   13.95    0.48
   2 -11   6   13.48    0.45
  -3  11  -6   33.43    0.90
  -3  11  -6   35.46    0.94
   3 -11   6   35.50    0.93
   3 -11   6   34.11    0.89
  -4  11  -6   42.43    1.08
  -4  11  -6   41.02    1.05
   4 -11   6   41.76    1.04
   4 -11   6   41.47    1.08
  -5  11  -6    7.39    0.35
   5 -11   6    6.65    0.33
   5 -11   6    7.59    0.31
  -6  11  -6    7.90    0.34
  -6  11  -6    7.26    0.36
   6 -11   6    6.30    0.33
   6 -11   6    7.35    0.32
  -7  11  -6   25.04    0.78
  -7  11  -6   24.62    0.71
   7 -11   6   25.42    0.76
   7 -11   6   24.40    0.71
  -8  11  -6    2.37    0.20
   8 -11   6    2.76    0.21
   8 -11   6    2.86    0.23
   9 -11   6    0.16    0.10
   9 -11   6    0.11    0.08
   7  10  -6    0.06    0.09
   7  10  -6    0.13    0.09
  -7 -10   6    0.04    0.08
   6  10  -6    0.58    0.13
   6  10  -6    0.57    0.13
  -6 -10   6    0.64    0.13
   5  10  -6    0.95    0.15
   5  10  -6    1.03    0.15
   5  10  -6    1.02    0.14
  -5 -10   6    0.98    0.15
   4  10  -6    0.50    0.12
   4  10  -6    0.32    0.09
   4  10  -6    0.29    0.08
  -4 -10   6    0.41    0.10
   3  10  -6   16.59    0.49
   3  10  -6   15.69    0.54
   3  10  -6   15.67    0.50
  -3 -10   6   15.19    0.50
   2  10  -6    0.74    0.12
   2  10  -6    0.74    0.10
   2  10  -6    0.46    0.10
  -2 -10   6    0.87    0.13
  -2 -10   6    0.57    0.12
   1  10  -6   14.63    0.49
   1  10  -6   14.17    0.41
   1  10  -6   14.08    0.46
  -1 -10   6   13.60    0.47
  -1 -10   6   14.92    0.47
   0  10  -6    0.55    0.10
   0  10  -6    0.55    0.11
   0  10  -6    0.57    0.08
   0 -10   6    0.58    0.11
   0 -10   6    0.72    0.13
   0 -10   6    0.57    0.10
  -1  10  -6    0.77    0.12
  -1  10  -6    1.24    0.15
  -1  10  -6    0.97    0.09
   1 -10   6    1.09    0.14
   1 -10   6    0.87    0.12
  -2  10  -6    0.67    0.12
  -2  10  -6    0.83    0.12
   2 -10   6    0.93    0.13
   2 -10   6    0.72    0.11
  -3  10  -6    1.44    0.15
  -3  10  -6    1.44    0.16
   3 -10   6    1.04    0.14
   3 -10   6    1.19    0.13
  -4  10  -6   24.27    0.70
  -4  10  -6   23.06    0.66
   4 -10   6   24.44    0.69
   4 -10   6   22.92    0.65
  -5  10  -6   64.22    1.48
  -5  10  -6   62.13    1.52
   5 -10   6   65.42    1.52
   5 -10   6   65.11    1.47
  -6  10  -6    3.76    0.22
  -6  10  -6    4.23    0.26
   6 -10   6    4.04    0.23
   6 -10   6    3.87    0.24
  -7  10  -6    0.82    0.13
   7 -10   6    0.80    0.13
   7 -10   6    0.62    0.12
   8 -10   6    5.26    0.30
   8 -10   6    5.63    0.28
   9 -10   6    0.55    0.14
   9 -10   6    0.65    0.13
   8   9  -6    0.40    0.13
   8   9  -6    0.31    0.11
  -8  -9   6    0.24    0.10
   7   9  -6    1.54    0.19
   7   9  -6    1.50    0.19
  -7  -9   6    1.78    0.19
   6   9  -6    3.58    0.26
   6   9  -6    3.58    0.21
   6   9  -6    3.57    0.23
  -6  -9   6    3.39    0.22
   5   9  -6    6.89    0.29
   5   9  -6    6.91    0.30
   5   9  -6    6.97    0.34
  -5  -9   6    6.81    0.31
   4   9  -6   14.32    0.46
   4   9  -6   14.86    0.46
   4   9  -6   14.97    0.51
  -4  -9   6   14.25    0.47
  -4  -9   6   14.55    0.50
   3   9  -6   75.87    1.66
   3   9  -6   75.55    1.69
   3   9  -6   75.18    1.74
  -3  -9   6   74.91    1.70
  -3  -9   6   78.81    1.74
   2   9  -6    0.02    0.04
   2   9  -6    0.11    0.06
   2   9  -6    0.02    0.05
  -2  -9   6    0.07    0.06
  -2  -9   6    0.02    0.05
  -2  -9   6    0.11    0.06
   1   9  -6    6.39    0.27
   1   9  -6    7.57    0.31
   1   9  -6    7.04    0.24
  -1  -9   6    6.78    0.27
  -1  -9   6    6.22    0.28
  -1  -9   6    6.58    0.28
   0   9  -6   56.05    1.33
   0   9  -6   57.96    1.22
   0   9  -6   54.74    1.30
   0  -9   6   57.99    1.30
   0  -9   6   56.90    1.23
   0  -9   6   58.43    1.33
   0  -9   6   56.50    1.31
  -1   9  -6   55.91    1.30
  -1   9  -6   57.74    1.32
  -1   9  -6   57.48    1.34
   1  -9   6   56.24    1.21
   1  -9   6   56.43    1.29
   1  -9   6   55.86    1.31
   1  -9   6   57.59    1.32
  -2   9  -6   24.41    0.66
  -2   9  -6   25.11    0.69
  -2   9  -6   24.64    0.68
   2  -9   6   23.44    0.66
   2  -9   6   24.04    0.65
  -3   9  -6    3.76    0.20
  -3   9  -6    3.91    0.22
  -3   9  -6    4.06    0.23
   3  -9   6    3.83    0.20
  -4   9  -6   21.50    0.63
  -4   9  -6   22.43    0.61
  -4   9  -6   21.69    0.63
   4  -9   6   20.09    0.61
   4  -9   6   21.02    0.59
  -5   9  -6    3.75    0.23
  -5   9  -6    3.50    0.20
   5  -9   6    3.71    0.20
   5  -9   6    3.25    0.21
  -6   9  -6    0.27    0.08
  -6   9  -6    0.28    0.10
   6  -9   6    0.16    0.08
   6  -9   6    0.22    0.08
  -7   9  -6   35.34    0.88
   7  -9   6   34.82    0.90
   8  -9   6   25.20    0.75
   8  -9   6   24.79    0.71
   9  -9   6    3.28    0.24
   9  -9   6    3.89    0.24
   9   8  -6    1.47    0.20
   9   8  -6    1.73    0.23
   8   8  -6    0.22    0.10
   8   8  -6    0.12    0.10
  -8  -8   6    0.16    0.09
   7   8  -6    1.73    0.19
   7   8  -6    1.16    0.17
  -7  -8   6    1.55    0.17
   6   8  -6    5.94    0.26
   6   8  -6    6.06    0.31
   6   8  -6    5.65    0.27
  -6  -8   6    5.75    0.30
  -6  -8   6    5.46    0.26
   5   8  -6   90.54    2.01
   5   8  -6   88.18    1.93
   5   8  -6   86.40    1.92
  -5  -8   6   87.85    1.93
  -5  -8   6   87.44    1.98
   4   8  -6   13.40    0.41
   4   8  -6   13.43    0.47
   4   8  -6   13.49    0.42
  -4  -8   6   13.59    0.46
  -4  -8   6   13.19    0.43
   3   8  -6    9.05    0.32
   3   8  -6    8.64    0.35
   3   8  -6    8.84    0.29
  -3  -8   6    9.02    0.32
  -3  -8   6    8.62    0.33
  -3  -8   6    8.56    0.34
   2   8  -6    0.21    0.07
   2   8  -6    0.23    0.06
   2   8  -6    0.24    0.05
   2   8  -6    0.17    0.06
  -2  -8   6    0.21    0.06
  -2  -8   6    0.22    0.07
  -2  -8   6    0.27    0.08
   1   8  -6  109.66    2.35
   1   8  -6  109.47    2.33
   1   8  -6  107.58    2.31
   1   8  -6  111.19    2.23
  -1  -8   6  106.09    2.30
  -1  -8   6  110.12    2.33
  -1  -8   6  106.43    2.31
   0   8  -6   37.95    0.91
   0   8  -6   38.93    0.95
   0   8  -6   37.99    0.82
   0   8  -6   38.12    0.93
   0  -8   6   36.46    0.91
   0  -8   6   37.09    0.82
   0  -8   6   38.01    0.90
   0  -8   6   38.30    0.91
  -1   8  -6   36.28    0.92
  -1   8  -6   36.64    0.89
  -1   8  -6   38.27    0.91
   1  -8   6   38.35    0.80
   1  -8   6   36.80    0.90
   1  -8   6   36.45    0.88
   1  -8   6   35.30    0.87
  -2   8  -6   38.54    0.93
  -2   8  -6   40.61    0.96
  -2   8  -6   39.42    0.97
   2  -8   6   39.43    0.84
   2  -8   6   37.55    0.92
   2  -8   6   39.01    0.94
  -3   8  -6   97.13    2.07
  -3   8  -6   98.68    2.12
  -3   8  -6   97.08    2.11
   3  -8   6   95.96    1.98
   3  -8   6   94.27    2.07
   3  -8   6   96.98    2.09
  -4   8  -6   27.83    0.76
  -4   8  -6   29.35    0.73
  -4   8  -6   28.90    0.77
   4  -8   6   28.15    0.73
   4  -8   6   28.47    0.68
   4  -8   6   28.46    0.75
  -5   8  -6   12.28    0.43
  -5   8  -6   12.39    0.43
  -5   8  -6   12.39    0.39
   5  -8   6   11.42    0.39
   5  -8   6   12.25    0.42
  -6   8  -6   90.90    2.01
  -6   8  -6   89.96    1.92
   6  -8   6   86.23    1.97
   6  -8   6   87.59    1.94
  -7   8  -6   52.47    1.24
   7  -8   6   50.03    1.20
   7  -8   6   47.03    1.21
   8  -8   6    7.86    0.33
   8  -8   6    7.10    0.34
   9  -8   6   10.28    0.40
   9  -8   6    9.69    0.42
  10  -8   6    3.73    0.36
  10  -8   6    3.89    0.27
   9   7  -6    8.02    0.38
   9   7  -6    8.24    0.41
   8   7  -6   25.51    0.78
   8   7  -6   26.31    0.75
  -8  -7   6   23.90    0.77
   7   7  -6   39.01    0.94
   7   7  -6   38.66    0.98
   7   7  -6   37.14    1.02
  -7  -7   6   38.72    0.95
  -7  -7   6   38.33    1.02
   6   7  -6    0.05    0.06
   6   7  -6    0.01    0.05
   6   7  -6    0.08    0.06
  -6  -7   6    0.10    0.07
  -6  -7   6    0.07    0.06
   5   7  -6   18.44    0.52
   5   7  -6   19.15    0.58
   5   7  -6   18.53    0.52
  -5  -7   6   18.40    0.56
  -5  -7   6   18.34    0.52
   4   7  -6   51.50    1.23
   4   7  -6   52.01    1.18
   4   7  -6   52.53    1.16
   4   7  -6   50.81    1.22
  -4  -7   6   50.99    1.17
  -4  -7   6   51.72    1.22
   3   7  -6    1.64    0.13
[truncated: 238,267 more chars]
