# Supplementary material for: Insecticidal and Repellent Properties of Rapid-Acting Fluorine-Containing Compounds against Aedes aegypti Mosquitoes
Source: ACS Infect Dis. 2023 Jun 13;9(7):1396–407. doi: 10.1021/acsinfecdis.3c00161 (PMC10353007; doi:10.1021/acsinfecdis.3c00161)
Supplement: Supplementary file 7 — id3c00161_si_007.cif [file id3c00161_si_007.cif]

 
data_18bek98z
 
_audit_creation_method            'SHELXL-2018/3'
_shelx_SHELXL_version_number      '2018/3'
_chemical_name_systematic         ?
_chemical_name_common             ?
_chemical_melting_point           ?
_chemical_formula_moiety          ?
_chemical_formula_sum
 'C8 H4 Cl3 F3 O' 
_chemical_formula_weight          279.46

loop_
 _atom_type_symbol
 _atom_type_description
 _atom_type_scat_dispersion_real
 _atom_type_scat_dispersion_imag
 _atom_type_scat_source
 'C'  'C'   0.0033   0.0016
 'International Tables Vol C Tables 4.2.6.8 and 6.1.1.4'
 'H'  'H'   0.0000   0.0000
 'International Tables Vol C Tables 4.2.6.8 and 6.1.1.4'
 'O'  'O'   0.0106   0.0060
 'International Tables Vol C Tables 4.2.6.8 and 6.1.1.4'
 'F'  'F'   0.0171   0.0103
 'International Tables Vol C Tables 4.2.6.8 and 6.1.1.4'
 'Cl'  'Cl'   0.1484   0.1585
 'International Tables Vol C Tables 4.2.6.8 and 6.1.1.4'
 
_space_group_crystal_system       monoclinic
_space_group_IT_number            14
_space_group_name_H-M_alt         'P 21/c'
_space_group_name_Hall            '-P 2ybc'
 
_shelx_space_group_comment
;
The symmetry employed for this shelxl refinement is uniquely defined
by the following loop, which should always be used as a source of
symmetry information in preference to the above space-group names.
They are only intended as comments.
;
 
loop_
 _space_group_symop_operation_xyz
 'x, y, z'
 '-x, y+1/2, -z+1/2'
 '-x, -y, -z'
 'x, -y-1/2, z-1/2'
 
_cell_length_a                    11.2783(9)
_cell_length_b                    8.4391(6)
_cell_length_c                    21.3669(16)
_cell_angle_alpha                 90
_cell_angle_beta                  92.5260(10)
_cell_angle_gamma                 90
_cell_volume                      2031.7(3)
_cell_formula_units_Z             8
_cell_measurement_temperature     100(2)
_cell_measurement_reflns_used      9853
_cell_measurement_theta_min        2.57
_cell_measurement_theta_max       28.30

_exptl_crystal_description       'needle'
_exptl_crystal_colour            'colourless'
_exptl_crystal_density_meas       ?
_exptl_crystal_density_method     ?
_exptl_crystal_density_diffrn     1.827          
_exptl_crystal_F_000              1104
_exptl_transmission_factor_min    ?
_exptl_transmission_factor_max    ?
_exptl_crystal_size_max           0.420
_exptl_crystal_size_mid           0.400
_exptl_crystal_size_min           0.250
_exptl_absorpt_coefficient_mu     0.912
_shelx_estimated_absorpt_T_min    0.701
_shelx_estimated_absorpt_T_max    0.804
_exptl_absorpt_process_details 'SADABS 2014/5'
_exptl_absorpt_correction_type   multi-scan
_exptl_absorpt_correction_T_max  0.7457
_exptl_absorpt_correction_T_min  0.6929
_exptl_absorpt_special_details    ?
_diffrn_ambient_temperature       100(2)
_diffrn_radiation_wavelength      0.71073
_diffrn_radiation_probe          x-ray
_diffrn_radiation_type           MoK\a
_diffrn_radiation_monochromator  'graphite'
_diffrn_measurement_device       'three-circle diffractometer'
_diffrn_measurement_device_type  'Bruker APEX-II CCD'
_diffrn_measurement_method       '\w scans'
_diffrn_detector_area_resol_mean  ?
_diffrn_reflns_number             30765
_diffrn_reflns_av_unetI/netI      0.0098
_diffrn_reflns_av_R_equivalents   0.0164
_diffrn_reflns_limit_h_min        -15
_diffrn_reflns_limit_h_max        15
_diffrn_reflns_limit_k_min        -11
_diffrn_reflns_limit_k_max        11
_diffrn_reflns_limit_l_min        -28
_diffrn_reflns_limit_l_max        28
_diffrn_reflns_theta_min          1.807
_diffrn_reflns_theta_max          28.304
_diffrn_reflns_theta_full         25.242
_diffrn_measured_fraction_theta_max   0.999
_diffrn_measured_fraction_theta_full  1.000
_diffrn_reflns_Laue_measured_fraction_max    0.999
_diffrn_reflns_Laue_measured_fraction_full   1.000
_diffrn_reflns_point_group_measured_fraction_max   0.999
_diffrn_reflns_point_group_measured_fraction_full  1.000
_reflns_number_total              5051
_reflns_number_gt                 4787
_reflns_threshold_expression      'I > 2\s(I)'
_reflns_Friedel_coverage          0.000
_reflns_Friedel_fraction_max      .
_reflns_Friedel_fraction_full     .
 
_reflns_special_details
;
 Reflections were merged by SHELXL according to the crystal
 class for the calculation of statistics and refinement.
 
 _reflns_Friedel_fraction is defined as the number of unique
 Friedel pairs measured divided by the number that would be
 possible theoretically, ignoring centric projections and
 systematic absences.
;
 
_computing_data_collection              'Bruker APEX3'
_computing_cell_refinement              'Bruker SAINT'
_computing_data_reduction               'Bruker SAINT'
_computing_structure_solution           'SHELXT (Sheldrick 2015)'
_computing_structure_refinement         'SHELXL-2018/3 (Sheldrick, 2018)'
_computing_molecular_graphics           'Diamond (Brakdenburg 2014)'
_computing_publication_material         'Bruker APEX3'
_refine_special_details           ?
_refine_ls_structure_factor_coef  Fsqd
_refine_ls_matrix_type            full
_refine_ls_weighting_scheme       calc
_refine_ls_weighting_details
'w=1/[\s^2^(Fo^2^)+(0.0230P)^2^+1.3554P] where P=(Fo^2^+2Fc^2^)/3'
_atom_sites_solution_primary      ?
_atom_sites_solution_secondary    ?
_atom_sites_solution_hydrogens    mixed
_refine_ls_hydrogen_treatment     mixed
_refine_ls_extinction_method      none
_refine_ls_extinction_coef        .
_refine_ls_number_reflns          5051
_refine_ls_number_parameters      279
_refine_ls_number_restraints      4
_refine_ls_R_factor_all           0.0234
_refine_ls_R_factor_gt            0.0222
_refine_ls_wR_factor_ref          0.0547
_refine_ls_wR_factor_gt           0.0539
_refine_ls_goodness_of_fit_ref    1.045
_refine_ls_restrained_S_all       1.054
_refine_ls_shift/su_max           0.002
_refine_ls_shift/su_mean          0.000
 
loop_
 _atom_site_label
 _atom_site_type_symbol
 _atom_site_fract_x
 _atom_site_fract_y
 _atom_site_fract_z
 _atom_site_U_iso_or_equiv
 _atom_site_adp_type
 _atom_site_occupancy
 _atom_site_site_symmetry_order  
 _atom_site_calc_flag
 _atom_site_refinement_flags_posn
 _atom_site_refinement_flags_adp
 _atom_site_refinement_flags_occupancy
 _atom_site_disorder_assembly
 _atom_site_disorder_group
Cl1 Cl 0.45625(3) 0.89011(3) 0.62775(2) 0.02093(7) Uani 1 1 d . . . . .
Cl2 Cl 0.59816(3) 0.78712(3) 0.52604(2) 0.01895(6) Uani 1 1 d . . . . .
Cl3 Cl 0.39526(3) 0.60391(4) 0.56062(2) 0.01999(7) Uani 1 1 d . . . . .
Cl4 Cl 0.72763(3) 0.33205(3) 0.24219(2) 0.02006(7) Uani 1 1 d . . . . .
Cl5 Cl 0.93705(3) 0.45520(4) 0.30819(2) 0.02116(7) Uani 1 1 d . . . . .
Cl6 Cl 0.84674(3) 0.60412(4) 0.19427(2) 0.02140(7) Uani 1 1 d . . . . .
F1 F 0.82979(6) 0.64026(9) 0.59352(4) 0.02309(16) Uani 1 1 d . . . . .
F2 F 0.84188(7) 0.10091(9) 0.54402(4) 0.02803(18) Uani 1 1 d . . . . .
F3 F 0.49821(6) 0.31203(8) 0.62322(3) 0.01913(14) Uani 1 1 d . . . . .
F4 F 0.81224(7) 0.60898(9) 0.42922(3) 0.02120(15) Uani 1 1 d . . . . .
F5 F 0.95429(7) 1.12936(9) 0.42605(4) 0.02624(17) Uani 1 1 d . . . . .
F6 F 0.76975(7) 0.91781(9) 0.24542(3) 0.02020(15) Uani 1 1 d . . . . .
O1 O 0.53399(7) 0.58574(10) 0.69008(4) 0.01512(16) Uani 1 1 d D . . . .
H1O H 0.5468(15) 0.6453(18) 0.7208(6) 0.037(5) Uiso 1 1 d D . . . .
O2 O 0.62357(7) 0.65771(10) 0.26710(4) 0.01476(16) Uani 1 1 d D . . . .
H2O H 0.5637(10) 0.6029(18) 0.2737(8) 0.035(5) Uiso 1 1 d D . . . .
C1 C 0.51480(10) 0.72113(14) 0.58978(5) 0.0152(2) Uani 1 1 d . . . . .
C2 C 0.59823(10) 0.63027(13) 0.63714(5) 0.0135(2) Uani 1 1 d . . . . .
H2 H 0.661996 0.705424 0.651991 0.016 Uiso 1 1 calc DR U . . .
C3 C 0.65833(10) 0.48790(14) 0.60911(5) 0.0145(2) Uani 1 1 d . . . . .
C4 C 0.77466(11) 0.49807(14) 0.58962(6) 0.0175(2) Uani 1 1 d . . . . .
C5 C 0.83866(11) 0.37272(16) 0.56723(6) 0.0206(2) Uani 1 1 d . . . . .
H5 H 0.917477 0.385704 0.554131 0.025 Uiso 1 1 calc R U . . .
C6 C 0.78259(11) 0.22759(15) 0.56478(6) 0.0194(2) Uani 1 1 d . . . . .
C7 C 0.66799(11) 0.20551(14) 0.58267(5) 0.0180(2) Uani 1 1 d . . . . .
H7 H 0.630929 0.104480 0.580158 0.022 Uiso 1 1 calc R U . . .
C8 C 0.60938(10) 0.33642(14) 0.60439(5) 0.0153(2) Uani 1 1 d . . . . .
C9 C 0.80625(10) 0.50807(14) 0.26363(5) 0.0154(2) Uani 1 1 d . . . . .
C10 C 0.72502(10) 0.61115(13) 0.30416(5) 0.0130(2) Uani 1 1 d . . . . .
H10 H 0.696920 0.542217 0.338576 0.016 Uiso 1 1 calc DR U . . .
C11 C 0.78742(10) 0.75235(13) 0.33462(5) 0.0140(2) Uani 1 1 d . . . . .
C12 C 0.82667(10) 0.74587(14) 0.39746(5) 0.0157(2) Uani 1 1 d . . . . .
C13 C 0.88151(11) 0.86886(15) 0.43025(6) 0.0181(2) Uani 1 1 d . . . . .
H13 H 0.906076 0.859064 0.473178 0.022 Uiso 1 1 calc R U . . .
C14 C 0.89849(11) 1.00666(14) 0.39702(6) 0.0186(2) Uani 1 1 d . . . . .
C15 C 0.86205(10) 1.02510(14) 0.33504(6) 0.0180(2) Uani 1 1 d . . . . .
H15 H 0.874375 1.121588 0.313361 0.022 Uiso 1 1 calc R U . . .
C16 C 0.80689(10) 0.89739(14) 0.30580(5) 0.0150(2) Uani 1 1 d . . . . .
 
loop_
 _atom_site_aniso_label
 _atom_site_aniso_U_11
 _atom_site_aniso_U_22
 _atom_site_aniso_U_33
 _atom_site_aniso_U_23
 _atom_site_aniso_U_13
 _atom_site_aniso_U_12
Cl1 0.02255(14) 0.01738(14) 0.02310(14) -0.00067(11) 0.00371(11) 0.00431(10)
Cl2 0.02267(14) 0.01719(13) 0.01731(13) 0.00171(10) 0.00445(10) -0.00381(10)
Cl3 0.01883(13) 0.02273(14) 0.01791(13) 0.00383(10) -0.00497(10) -0.00755(11)
Cl4 0.02351(14) 0.01562(13) 0.02067(13) -0.00370(10) -0.00336(11) -0.00090(10)
Cl5 0.01830(13) 0.01820(14) 0.02632(15) -0.00015(11) -0.00639(11) 0.00431(10)
Cl6 0.02086(14) 0.02401(15) 0.01986(13) 0.00589(11) 0.00712(10) 0.00509(11)
F1 0.0171(3) 0.0201(4) 0.0325(4) -0.0085(3) 0.0054(3) -0.0068(3)
F2 0.0279(4) 0.0215(4) 0.0350(4) -0.0088(3) 0.0055(3) 0.0077(3)
F3 0.0192(3) 0.0166(3) 0.0221(3) -0.0024(3) 0.0066(3) -0.0048(3)
F4 0.0291(4) 0.0182(4) 0.0159(3) 0.0050(3) -0.0032(3) -0.0067(3)
F5 0.0316(4) 0.0181(4) 0.0284(4) -0.0047(3) -0.0060(3) -0.0079(3)
F6 0.0236(4) 0.0185(3) 0.0179(3) 0.0061(3) -0.0064(3) -0.0040(3)
O1 0.0169(4) 0.0163(4) 0.0123(4) -0.0018(3) 0.0020(3) -0.0030(3)
O2 0.0121(4) 0.0161(4) 0.0159(4) 0.0027(3) -0.0014(3) -0.0009(3)
C1 0.0160(5) 0.0139(5) 0.0159(5) -0.0004(4) 0.0020(4) -0.0024(4)
C2 0.0132(5) 0.0141(5) 0.0132(5) -0.0012(4) 0.0006(4) -0.0017(4)
C3 0.0151(5) 0.0148(5) 0.0135(5) -0.0014(4) -0.0004(4) 0.0000(4)
C4 0.0168(5) 0.0176(5) 0.0179(5) -0.0035(4) -0.0001(4) -0.0032(4)
C5 0.0161(5) 0.0243(6) 0.0215(6) -0.0045(5) 0.0017(4) 0.0011(5)
C6 0.0219(6) 0.0180(6) 0.0181(5) -0.0037(4) 0.0005(4) 0.0057(5)
C7 0.0240(6) 0.0148(5) 0.0153(5) -0.0001(4) 0.0003(4) -0.0004(4)
C8 0.0166(5) 0.0166(5) 0.0126(5) 0.0006(4) 0.0012(4) -0.0017(4)
C9 0.0155(5) 0.0147(5) 0.0157(5) 0.0018(4) -0.0015(4) 0.0004(4)
C10 0.0142(5) 0.0120(5) 0.0126(5) 0.0010(4) -0.0013(4) -0.0007(4)
C11 0.0130(5) 0.0132(5) 0.0159(5) -0.0001(4) 0.0004(4) -0.0009(4)
C12 0.0168(5) 0.0144(5) 0.0158(5) 0.0018(4) 0.0010(4) -0.0016(4)
C13 0.0189(5) 0.0195(6) 0.0156(5) -0.0014(4) -0.0017(4) -0.0011(4)
C14 0.0170(5) 0.0150(5) 0.0235(6) -0.0048(5) -0.0016(4) -0.0023(4)
C15 0.0165(5) 0.0132(5) 0.0240(6) 0.0023(4) -0.0012(4) -0.0011(4)
C16 0.0131(5) 0.0158(5) 0.0161(5) 0.0025(4) -0.0019(4) 0.0006(4)
 
_geom_special_details
;
 All esds (except the esd in the dihedral angle between two l.s. planes)
 are estimated using the full covariance matrix.  The cell esds are taken
 into account individually in the estimation of esds in distances, angles
 and torsion angles; correlations between esds in cell parameters are only
 used when they are defined by crystal symmetry.  An approximate (isotropic)
 treatment of cell esds is used for estimating esds involving l.s. planes.
;
 
loop_
 _geom_bond_atom_site_label_1
 _geom_bond_atom_site_label_2
 _geom_bond_distance
 _geom_bond_site_symmetry_2
 _geom_bond_publ_flag
Cl1 C1 1.7820(12) . ?
Cl2 C1 1.7780(12) . ?
Cl3 C1 1.7636(12) . ?
Cl4 C9 1.7796(12) . ?
Cl5 C9 1.7770(12) . ?
Cl6 C9 1.7669(12) . ?
F1 C4 1.3524(14) . ?
F2 C6 1.3465(14) . ?
F3 C8 1.3494(13) . ?
F4 C12 1.3533(13) . ?
F5 C14 1.3485(13) . ?
F6 C16 1.3498(13) . ?
O1 C2 1.4203(13) . ?
O1 H1O 0.835(9) . ?
O2 C10 1.4181(13) . ?
O2 H2O 0.835(9) . ?
C1 C2 1.5535(16) . ?
C2 C3 1.5158(15) . ?
C2 H2 1.0000 . ?
C3 C8 1.3944(16) . ?
C3 C4 1.3965(16) . ?
C4 C5 1.3782(17) . ?
C5 C6 1.3784(18) . ?
C5 H5 0.9500 . ?
C6 C7 1.3765(18) . ?
C7 C8 1.3784(17) . ?
C7 H7 0.9500 . ?
C9 C10 1.5544(16) . ?
C10 C11 1.5160(15) . ?
C10 H10 1.0000 . ?
C11 C16 1.3919(16) . ?
C11 C12 1.3963(16) . ?
C12 C13 1.3828(16) . ?
C13 C14 1.3803(17) . ?
C13 H13 0.9500 . ?
C14 C15 1.3782(17) . ?
C15 C16 1.3801(16) . ?
C15 H15 0.9500 . ?
 
loop_
 _geom_angle_atom_site_label_1
 _geom_angle_atom_site_label_2
 _geom_angle_atom_site_label_3
 _geom_angle
 _geom_angle_site_symmetry_1
 _geom_angle_site_symmetry_3
 _geom_angle_publ_flag
C2 O1 H1O 113.0(10) . . ?
C10 O2 H2O 113.0(10) . . ?
C2 C1 Cl3 112.64(8) . . ?
C2 C1 Cl2 109.15(8) . . ?
Cl3 C1 Cl2 109.08(6) . . ?
C2 C1 Cl1 108.93(8) . . ?
Cl3 C1 Cl1 108.47(6) . . ?
Cl2 C1 Cl1 108.49(6) . . ?
O1 C2 C3 110.95(9) . . ?
O1 C2 C1 109.50(9) . . ?
C3 C2 C1 113.73(9) . . ?
O1 C2 H2 107.5 . . ?
C3 C2 H2 107.5 . . ?
C1 C2 H2 107.5 . . ?
C8 C3 C4 114.14(10) . . ?
C8 C3 C2 124.94(10) . . ?
C4 C3 C2 120.76(10) . . ?
F1 C4 C5 117.13(11) . . ?
F1 C4 C3 118.14(10) . . ?
C5 C4 C3 124.73(11) . . ?
C4 C5 C6 116.67(11) . . ?
C4 C5 H5 121.7 . . ?
C6 C5 H5 121.7 . . ?
F2 C6 C7 118.04(11) . . ?
F2 C6 C5 118.97(11) . . ?
C7 C6 C5 122.99(11) . . ?
C6 C7 C8 117.07(11) . . ?
C6 C7 H7 121.5 . . ?
C8 C7 H7 121.5 . . ?
F3 C8 C7 116.35(10) . . ?
F3 C8 C3 119.23(10) . . ?
C7 C8 C3 124.40(11) . . ?
C10 C9 Cl6 113.02(8) . . ?
C10 C9 Cl5 109.75(8) . . ?
Cl6 C9 Cl5 108.99(6) . . ?
C10 C9 Cl4 108.14(8) . . ?
Cl6 C9 Cl4 108.14(6) . . ?
Cl5 C9 Cl4 108.71(6) . . ?
O2 C10 C11 111.70(9) . . ?
O2 C10 C9 108.95(9) . . ?
C11 C10 C9 113.90(9) . . ?
O2 C10 H10 107.3 . . ?
C11 C10 H10 107.3 . . ?
C9 C10 H10 107.3 . . ?
C16 C11 C12 114.22(10) . . ?
C16 C11 C10 125.49(10) . . ?
C12 C11 C10 120.24(10) . . ?
F4 C12 C13 116.60(10) . . ?
F4 C12 C11 118.39(10) . . ?
C13 C12 C11 125.00(11) . . ?
C14 C13 C12 116.16(11) . . ?
C14 C13 H13 121.9 . . ?
C12 C13 H13 121.9 . . ?
F5 C14 C15 117.94(11) . . ?
F5 C14 C13 118.88(11) . . ?
C15 C14 C13 123.18(11) . . ?
C14 C15 C16 117.14(11) . . ?
C14 C15 H15 121.4 . . ?
C16 C15 H15 121.4 . . ?
F6 C16 C15 116.59(10) . . ?
F6 C16 C11 119.13(10) . . ?
C15 C16 C11 124.28(11) . . ?
 
_refine_diff_density_max    0.403
_refine_diff_density_min   -0.244
_refine_diff_density_rms    0.050

_shelx_res_file
;
TITL 18bek98z_a.res in P2(1)/c
    18bek98z.res
    created by SHELXL-2018/3 at 19:42:27 on 05-Feb-2021
REM Old TITL 18bek98z in P2(1)/c
CELL  0.71073  11.2783   8.4391  21.3669   90.000   92.526   90.000
ZERR    8.000   0.0009   0.0006   0.0016    0.000    0.001    0.000
LATT  1
SYMM -X, 1/2+Y, 1/2-Z
SFAC C H O F CL
UNIT 64 32 8 24 24
TEMP -173.150
SIZE 0.25 0.40 0.42
L.S. 20
BOND $H
HTAB
LIST 4
ACTA
FMAP 2
PLAN -20
WGHT    0.023000    1.355400
FVAR       0.14672
CL1   5    0.456247    0.890115    0.627749    11.00000    0.02255    0.01738 =
         0.02310   -0.00067    0.00371    0.00431
CL2   5    0.598156    0.787117    0.526044    11.00000    0.02267    0.01719 =
         0.01731    0.00171    0.00445   -0.00381
CL3   5    0.395260    0.603912    0.560623    11.00000    0.01883    0.02273 =
         0.01791    0.00383   -0.00497   -0.00755
CL4   5    0.727634    0.332046    0.242193    11.00000    0.02351    0.01562 =
         0.02067   -0.00370   -0.00336   -0.00090
CL5   5    0.937054    0.455196    0.308185    11.00000    0.01830    0.01820 =
         0.02632   -0.00015   -0.00639    0.00431
CL6   5    0.846742    0.604120    0.194272    11.00000    0.02086    0.02401 =
         0.01986    0.00589    0.00712    0.00509
F1    4    0.829791    0.640264    0.593520    11.00000    0.01708    0.02008 =
         0.03250   -0.00847    0.00540   -0.00677
F2    4    0.841884    0.100909    0.544019    11.00000    0.02794    0.02148 =
         0.03504   -0.00884    0.00554    0.00766
F3    4    0.498207    0.312031    0.623224    11.00000    0.01921    0.01662 =
         0.02207   -0.00238    0.00660   -0.00478
F4    4    0.812237    0.608976    0.429221    11.00000    0.02914    0.01821 =
         0.01588    0.00495   -0.00319   -0.00675
F5    4    0.954291    1.129359    0.426047    11.00000    0.03158    0.01810 =
         0.02838   -0.00471   -0.00596   -0.00795
F6    4    0.769753    0.917813    0.245423    11.00000    0.02359    0.01847 =
         0.01790    0.00611   -0.00635   -0.00404
DFIX 0.84 0.01 O1 H1O O2 H2O
DANG 2.20 0.02 H1O H2 H2O H10
O1    3    0.533993    0.585745    0.690076    11.00000    0.01688    0.01626 =
         0.01235   -0.00181    0.00198   -0.00301
H1O   2    0.546790    0.645343    0.720823    11.00000    0.03733
O2    3    0.623570    0.657705    0.267098    11.00000    0.01208    0.01614 =
         0.01588    0.00271   -0.00138   -0.00092
H2O   2    0.563724    0.602882    0.273711    11.00000    0.03498
C1    1    0.514802    0.721128    0.589779    11.00000    0.01599    0.01393 =
         0.01586   -0.00038    0.00197   -0.00244
C2    1    0.598226    0.630274    0.637144    11.00000    0.01319    0.01411 =
         0.01319   -0.00123    0.00058   -0.00173
AFIX  13
H2    2    0.661996    0.705424    0.651991    11.00000   -1.20000
AFIX   0
C3    1    0.658331    0.487902    0.609114    11.00000    0.01514    0.01475 =
         0.01348   -0.00137   -0.00035   -0.00001
C4    1    0.774659    0.498072    0.589623    11.00000    0.01684    0.01759 =
         0.01792   -0.00353   -0.00015   -0.00318
C5    1    0.838655    0.372725    0.567227    11.00000    0.01605    0.02429 =
         0.02148   -0.00449    0.00172    0.00113
AFIX  43
H5    2    0.917477    0.385704    0.554131    11.00000   -1.20000
AFIX   0
C6    1    0.782587    0.227590    0.564777    11.00000    0.02192    0.01800 =
         0.01813   -0.00370    0.00051    0.00570
C7    1    0.667992    0.205505    0.582670    11.00000    0.02404    0.01477 =
         0.01526   -0.00013    0.00031   -0.00040
AFIX  43
H7    2    0.630929    0.104480    0.580158    11.00000   -1.20000
AFIX   0
C8    1    0.609383    0.336419    0.604391    11.00000    0.01665    0.01661 =
         0.01258    0.00063    0.00122   -0.00171
C9    1    0.806254    0.508067    0.263634    11.00000    0.01555    0.01473 =
         0.01574    0.00185   -0.00150    0.00037
C10   1    0.725019    0.611147    0.304164    11.00000    0.01417    0.01199 =
         0.01260    0.00100   -0.00128   -0.00073
AFIX  13
H10   2    0.696920    0.542217    0.338576    11.00000   -1.20000
AFIX   0
C11   1    0.787416    0.752346    0.334619    11.00000    0.01297    0.01316 =
         0.01593   -0.00010    0.00044   -0.00092
C12   1    0.826669    0.745874    0.397464    11.00000    0.01675    0.01444 =
         0.01583    0.00180    0.00096   -0.00159
C13   1    0.881507    0.868858    0.430251    11.00000    0.01890    0.01949 =
         0.01556   -0.00144   -0.00168   -0.00108
AFIX  43
H13   2    0.906076    0.859064    0.473178    11.00000   -1.20000
AFIX   0
C14   1    0.898494    1.006659    0.397023    11.00000    0.01704    0.01499 =
         0.02348   -0.00482   -0.00155   -0.00233
C15   1    0.862051    1.025101    0.335036    11.00000    0.01652    0.01317 =
         0.02404    0.00227   -0.00124   -0.00109
AFIX  43
H15   2    0.874375    1.121588    0.313361    11.00000   -1.20000
AFIX   0
C16   1    0.806887    0.897385    0.305802    11.00000    0.01307    0.01576 =
         0.01606    0.00248   -0.00189    0.00059
HKLF 4


REM  18bek98z_a.res in P2(1)/c
REM wR2 = 0.0547, GooF = S = 1.045, Restrained GooF = 1.054 for all data
REM R1 = 0.0222 for 4787 Fo > 4sig(Fo) and 0.0234 for all 5051 data
REM 279 parameters refined using 4 restraints

END

WGHT      0.0230      1.3554

REM Instructions for potential hydrogen bonds
EQIV $1 x, -y+3/2, z+1/2
HTAB O1 O2_$1
EQIV $2 -x+1, -y+1, -z+1
HTAB O2 O1_$2
HTAB C2 Cl6_$1
EQIV $3 x, y-1, z
HTAB C7 Cl1_$3
HTAB C7 Cl2_$3
HTAB C10 Cl3_$2
EQIV $4 -x+2, -y+2, -z+1
HTAB C13 F5_$4
EQIV $5 x, y+1, z
HTAB C15 Cl4_$5
HTAB C15 Cl5_$5

REM Highest difference peak  0.403,  deepest hole -0.244,  1-sigma level  0.050
Q1    1   0.7639  0.6852  0.3163  11.00000  0.05    0.40
Q2    1   0.8521  0.8137  0.4113  11.00000  0.05    0.36
Q3    1   0.7691  0.5701  0.2826  11.00000  0.05    0.36
Q4    1   0.6325  0.4107  0.6098  11.00000  0.05    0.36
Q5    1   0.7069  0.4913  0.5937  11.00000  0.05    0.35
Q6    1   0.8851  0.9417  0.4154  11.00000  0.05    0.35
Q7    1   0.8013  0.8195  0.3206  11.00000  0.05    0.35
Q8    1   0.8005  0.7578  0.3668  11.00000  0.05    0.34
Q9    1   0.6220  0.5531  0.6198  11.00000  0.05    0.33
Q10   1   0.8718  1.0138  0.3664  11.00000  0.05    0.33
Q11   1   0.8127  0.4215  0.5879  11.00000  0.05    0.33
Q12   1   0.6350  0.2733  0.5904  11.00000  0.05    0.32
Q13   1   0.7203  0.2278  0.5687  11.00000  0.05    0.32
Q14   1   0.5564  0.6692  0.6122  11.00000  0.05    0.32
Q15   1   0.8463  0.9567  0.3202  11.00000  0.05    0.31
Q16   1   0.8145  0.2953  0.5727  11.00000  0.05    0.26
Q17   1   0.7189  0.5368  0.3259  11.00000  0.05    0.24
Q18   1   0.5635  0.6059  0.6644  11.00000  0.05    0.23
Q19   1   0.6755  0.6378  0.2855  11.00000  0.05    0.23
Q20   1   0.6398  0.7049  0.6419  11.00000  0.05    0.21
;
_shelx_res_checksum   97129

_shelx_hkl_file
;
   1   0   0   99.09    1.37
   1   0   0   91.62    1.41
  -1   0   0  100.05    1.33
  -1   0   0   96.25    1.37
   2   0   0   71.69    1.01
   2   0   0   73.19    0.97
  -2   0   0   74.45    1.02
  -2   0   0   73.42    1.02
  -2   0   0   74.38    0.98
   2   0   0   73.90    0.98
   3   0   0  900.46   13.55
   3   0   0  914.98   13.27
   3   0   0  901.79   12.38
  -3   0   0  934.15   12.35
  -4   0   0  129.81    1.82
   4   0   0  131.62    1.71
   4   0   0  130.85    1.81
  -4   0   0  128.58    1.83
  -5   0   0  254.66    3.46
   5   0   0  254.52    3.43
  -5   0   0  253.03    3.44
   5   0   0  252.81    3.36
   6   0   0   -0.03    0.04
  -6   0   0    0.02    0.04
  -6   0   0    0.04    0.05
   6   0   0    0.13    0.03
   7   0   0    1.68    0.13
  -7   0   0    1.79    0.14
   7   0   0    1.68    0.06
  -7   0   0    1.72    0.13
  -8   0   0    0.49    0.10
   8   0   0    0.64    0.04
   8   0   0    0.53    0.10
  -8   0   0    0.74    0.12
  -9   0   0  321.46    4.55
  -9   0   0  322.66    4.53
   9   0   0  330.57    4.51
  10   0   0    0.47    0.11
 -10   0   0    0.48    0.12
 -10   0   0    0.40    0.11
  11   0   0    3.67    0.23
 -11   0   0    3.38    0.24
 -11   0   0    2.96    0.23
 -12   0   0    0.06    0.10
  12   0   0    0.10    0.10
 -12   0   0    0.10    0.11
  13   0   0   23.02    0.69
  13   0   0   22.46    0.65
 -13   0   0   23.00    0.68
 -13   0   0   22.97    0.71
  14   0   0    6.00    0.38
  14   0   0    6.32    0.36
 -14   0   0    6.60    0.38
 -14   0   0    7.03    0.42
  15   0   0   49.45    1.15
 -15   0   0   51.48    1.24
  15   0   0   50.80    1.20
   0  -1   0    0.02    0.01
   0  -1   0    0.05    0.01
   0   1   0    0.01    0.01
   1  -1   0   56.75    0.76
   1  -1   0   57.16    0.76
   1  -1   0   54.94    0.78
  -1  -1   0   55.08    0.77
  -1  -1   0   56.49    0.76
  -1  -1   0   54.81    0.78
  -1  -1   0   56.41    0.78
  -1   1   0   54.80    0.78
  -1   1   0   56.26    0.75
   1   1   0   56.63    0.78
  -2  -1   0   46.87    0.68
  -2  -1   0   46.62    0.68
  -2  -1   0   47.50    0.69
   2  -1   0   47.71    0.64
  -2  -1   0   47.09    0.69
   2  -1   0   48.05    0.70
  -2   1   0   45.74    0.68
  -2   1   0   47.68    0.64
  -2   1   0   47.31    0.70
  -3  -1   0    1.90    0.09
  -3  -1   0    2.18    0.08
   3  -1   0    1.97    0.04
  -3  -1   0    1.84    0.09
   3  -1   0    1.98    0.09
  -3   1   0    1.85    0.09
  -3   1   0    1.81    0.09
  -3   1   0    1.91    0.04
   3   1   0    1.70    0.08
  -4  -1   0  354.29    4.68
  -4  -1   0  353.13    4.79
   4  -1   0  358.14    4.99
  -4  -1   0  337.70    4.66
  -4  -1   0  337.56    4.80
  -4   1   0  354.34    4.74
  -4   1   0  355.39    4.75
   4   1   0  364.05    4.79
  -5  -1   0  124.14    1.79
  -5  -1   0  123.02    1.69
   5  -1   0  126.72    1.79
  -5  -1   0  120.23    1.77
   5   1   0  122.89    1.76
  -5   1   0  123.31    1.79
   5   1   0  124.43    1.69
  -5   1   0  126.22    1.79
  -6  -1   0   23.27    0.48
   6  -1   0   22.97    0.48
  -6  -1   0   22.47    0.49
  -6  -1   0   22.76    0.39
   6   1   0   22.66    0.39
   6   1   0   22.43    0.46
  -6   1   0   22.89    0.49
  -6   1   0   22.25    0.48
  -7  -1   0    0.21    0.08
  -7  -1   0    0.25    0.07
   7  -1   0    0.17    0.06
  -7   1   0    0.39    0.09
   7   1   0    0.30    0.05
   7   1   0    0.21    0.07
  -7   1   0    0.13    0.06
   8  -1   0    0.57    0.10
  -8  -1   0    0.54    0.10
  -8  -1   0    0.43    0.10
  -8   1   0    0.74    0.11
   8   1   0    0.58    0.09
  -8   1   0    0.56    0.11
   8   1   0    0.76    0.07
   9  -1   0    9.31    0.33
  -9  -1   0    9.49    0.34
  -9  -1   0    9.21    0.35
  -9   1   0    8.76    0.34
  -9   1   0    9.44    0.34
   9   1   0    8.97    0.32
  10  -1   0    0.82    0.13
 -10  -1   0    0.96    0.15
 -10  -1   0    0.74    0.15
 -10   1   0    0.60    0.12
 -10   1   0    0.46    0.13
  10   1   0    0.69    0.12
 -11  -1   0    4.99    0.28
 -11  -1   0    4.53    0.28
  11  -1   0    4.87    0.28
 -11   1   0    4.53    0.28
 -11   1   0    4.41    0.29
  11   1   0    5.00    0.27
 -12  -1   0    3.89    0.27
  12  -1   0    3.58    0.25
 -12  -1   0    3.28    0.26
 -12   1   0    4.41    0.28
  12   1   0    3.99    0.26
 -12   1   0    3.45    0.28
 -13  -1   0   13.36    0.51
  13  -1   0   13.81    0.51
 -13  -1   0   13.66    0.54
 -13   1   0   14.10    0.53
  13   1   0   13.09    0.52
  13   1   0   14.52    0.50
 -13   1   0   13.45    0.54
  14  -1   0    0.10    0.13
 -14  -1   0    0.07    0.13
  14  -1   0   -0.03    0.10
 -14  -1   0   -0.02    0.13
 -14   1   0    0.02    0.12
 -14   1   0   -0.08    0.11
  14   1   0   -0.19    0.10
  14   1   0    0.18    0.12
   0  -2   0    2.88    0.06
   0  -2   0    2.71    0.11
   0   2   0    2.99    0.06
   0   2   0    2.77    0.06
   0   2   0    2.73    0.11
  -1  -2   0  401.65    5.69
   1  -2   0  424.44    5.41
  -1  -2   0  412.28    5.49
  -1  -2   0  395.61    5.68
   1  -2   0  398.94    5.58
   1  -2   0  394.63    5.61
  -1   2   0  397.09    5.75
   1   2   0  426.60    5.46
   1   2   0  393.73    5.69
  -1   2   0  416.10    5.42
  -2  -2   0    1.76    0.08
   2  -2   0    1.61    0.08
  -2  -2   0    1.63    0.08
  -2  -2   0    1.73    0.09
   2  -2   0    1.71    0.07
  -2  -2   0    1.81    0.07
  -2   2   0    1.73    0.09
   2   2   0    1.71    0.08
  -2   2   0    1.73    0.07
  -3  -2   0   11.85    0.26
  -3  -2   0   11.76    0.25
  -3  -2   0   12.34    0.26
   3  -2   0   11.67    0.27
   3  -2   0   11.75    0.21
  -3  -2   0   11.87    0.27
  -3   2   0   11.70    0.27
  -3   2   0   12.05    0.25
  -4  -2   0   11.63    0.28
   4  -2   0   11.85    0.29
  -4  -2   0   11.79    0.26
   4  -2   0   11.62    0.20
  -4  -2   0   11.33    0.27
  -4  -2   0   10.94    0.27
  -4   2   0   11.28    0.29
  -4   2   0   11.33    0.26
  -5  -2   0   14.51    0.34
  -5  -2   0   14.31    0.34
   5  -2   0   14.27    0.22
  -5  -2   0   13.91    0.31
   5  -2   0   14.01    0.35
  -5  -2   0   13.72    0.34
  -5   2   0   14.78    0.34
  -5   2   0   15.86    0.26
  -5   2   0   14.31    0.35
   5   2   0   14.19    0.33
  -6  -2   0    1.27    0.09
  -6  -2   0    1.34    0.11
  -6  -2   0    1.28    0.12
  -6  -2   0    1.13    0.10
   6  -2   0    1.27    0.12
  -6   2   0    1.08    0.10
   6   2   0    1.18    0.10
  -6   2   0    1.74    0.13
   6   2   0    0.96    0.09
  -7  -2   0    4.00    0.16
  -7  -2   0    4.07    0.21
   7  -2   0    4.42    0.21
  -7  -2   0    5.33    0.22
  -7   2   0    3.89    0.21
   7   2   0    4.01    0.16
   7   2   0    4.13    0.18
  -7   2   0    4.19    0.21
  -8  -2   0   36.23    0.75
  -8  -2   0   35.31    0.73
  -8  -2   0   35.73    0.63
   8  -2   0   37.18    0.76
  -8   2   0   37.39    0.76
  -8   2   0   36.50    0.74
   8   2   0   36.90    0.63
   8   2   0   35.45    0.70
  -9  -2   0   17.37    0.47
  -9  -2   0   15.87    0.48
   9  -2   0   16.45    0.48
  -9   2   0   16.38    0.47
   9   2   0   15.45    0.35
   9   2   0   16.11    0.44
  -9   2   0   15.84    0.47
 -10  -2   0   51.72    1.07
 -10  -2   0   55.05    1.05
  10  -2   0   55.02    1.07
 -10   2   0   54.95    1.07
  10   2   0   55.46    1.02
 -10   2   0   53.26    1.07
 -11  -2   0    0.79    0.15
 -11  -2   0    0.50    0.14
  11  -2   0    0.87    0.16
 -11   2   0    0.60    0.15
  11   2   0    0.75    0.14
 -11   2   0    0.62    0.14
 -12  -2   0    2.31    0.24
 -12  -2   0    2.49    0.23
  12  -2   0    2.01    0.23
 -12   2   0    2.25    0.24
  12   2   0    2.29    0.21
 -12   2   0    2.20    0.25
  12   2   0    2.51    0.23
 -13  -2   0    8.71    0.41
  13  -2   0    8.11    0.40
 -13  -2   0    8.27    0.43
  13   2   0    8.32    0.37
  13   2   0    8.22    0.41
 -13   2   0    8.41    0.42
 -13   2   0    8.29    0.41
  14  -2   0    0.76    0.17
 -14  -2   0    0.98    0.20
  14  -2   0    0.60    0.16
  14   2   0    0.91    0.20
  14   2   0    0.87    0.17
 -14   2   0    0.94    0.20
 -14   2   0    1.06    0.19
   0  -3   0   -0.04    0.03
   0  -3   0    0.06    0.04
   0   3   0   -0.01    0.03
   1  -3   0    5.76    0.10
   1  -3   0    5.96    0.17
  -1  -3   0    5.47    0.18
   1  -3   0    5.24    0.17
  -1  -3   0    5.74    0.17
  -1   3   0    5.79    0.18
   1   3   0    5.67    0.11
   1   3   0    5.85    0.18
  -1   3   0    5.68    0.10
  -2  -3   0  112.67    1.53
  -2  -3   0  110.75    1.59
  -2  -3   0  107.55    1.60
  -2  -3   0  112.86    1.61
   2  -3   0  113.74    1.61
   2  -3   0  111.13    1.57
   2   3   0  111.79    1.60
  -2   3   0  111.81    1.62
  -2   3   0  115.15    1.51
   2   3   0  114.64    1.53
  -3  -3   0  516.41    7.33
   3  -3   0  509.51    7.16
  -3  -3   0  514.87    6.95
   3  -3   0  516.93    7.15
  -3  -3   0  523.96    7.30
  -3  -3   0  528.82    7.37
   3   3   0  521.06    7.08
  -3   3   0  524.60    7.09
  -3   3   0  536.81    7.14
   3   3   0  533.15    7.23
  -4  -3   0    6.68    0.21
  -4  -3   0    6.84    0.21
  -4  -3   0    6.65    0.21
   4  -3   0    6.87    0.17
   4  -3   0    6.90    0.23
  -4  -3   0    6.58    0.22
  -4   3   0    7.13    0.24
  -4   3   0    6.61    0.19
   4   3   0    6.62    0.21
  -5  -3   0   49.54    0.85
  -5  -3   0   50.38    0.86
  -5  -3   0   51.14    0.85
   5  -3   0   51.15    0.75
  -5  -3   0   51.41    0.85
   5  -3   0   50.59    0.89
  -5   3   0   51.47    0.89
  -5   3   0   51.58    0.83
  -6  -3   0   20.45    0.44
  -6  -3   0   19.89    0.45
  -6  -3   0   20.16    0.47
  -6  -3   0   20.40    0.47
   6  -3   0   20.24    0.49
   6  -3   0   20.55    0.33
  -6   3   0   20.41    0.45
  -6   3   0   20.32    0.48
   6   3   0   20.33    0.45
   7  -3   0    4.77    0.23
  -7  -3   0    4.74    0.22
  -7  -3   0    4.81    0.20
  -7  -3   0    4.74    0.22
  -7  -3   0    4.58    0.22
  -7   3   0    4.72    0.22
   7   3   0    4.65    0.20
  -7   3   0    4.59    0.23
   7   3   0    5.30    0.22
  -8  -3   0   14.63    0.37
  -8  -3   0   14.61    0.42
  -8  -3   0   14.11    0.41
   8  -3   0   15.22    0.45
  -8  -3   0   14.66    0.43
   8   3   0   14.81    0.40
  -8   3   0   14.41    0.44
   8   3   0   14.42    0.37
  -8   3   0   13.92    0.41
  -9  -3   0    5.46    0.27
  -9  -3   0    5.01    0.21
   9  -3   0    5.61    0.28
  -9  -3   0    5.55    0.28
   9   3   0    5.64    0.25
  -9   3   0    5.45    0.26
   9   3   0    5.34    0.22
  -9   3   0    5.48    0.29
 -10  -3   0    8.52    0.35
 -10  -3   0    7.46    0.34
  10  -3   0    7.99    0.35
 -10   3   0    8.08    0.34
 -10   3   0    7.91    0.35
  10   3   0    7.48    0.33
  10   3   0    8.36    0.32
 -11  -3   0    2.12    0.21
 -11  -3   0    2.39    0.23
  11  -3   0    2.15    0.21
 -11   3   0    1.90    0.19
  11   3   0    2.14    0.22
  11   3   0    2.19    0.18
 -11   3   0    2.27    0.23
 -12  -3   0   27.04    0.76
 -12  -3   0   27.31    0.73
  12  -3   0   27.22    0.75
  12   3   0   28.26    0.70
 -12   3   0   25.98    0.73
 -12   3   0   26.98    0.75
  12   3   0   27.94    0.75
  13  -3   0    0.65    0.16
 -13  -3   0    0.87    0.18
  13  -3   0    0.46    0.14
 -13  -3   0    0.99    0.21
 -13   3   0    0.62    0.16
  13   3   0    1.23    0.19
 -13   3   0    1.00    0.20
  13   3   0    0.76    0.18
 -14  -3   0    2.48    0.29
  14  -3   0    2.68    0.28
  14  -3   0    2.34    0.27
 -14   3   0    2.77    0.28
  14   3   0    2.51    0.26
  14   3   0    2.76    0.25
 -14   3   0    2.51    0.30
   0  -4   0  602.37    8.00
   0  -4   0  578.26    8.38
   0   4   0  583.50    8.23
  -1  -4   0   10.83    0.29
   1  -4   0   10.81    0.29
  -1  -4   0   11.09    0.28
  -1   4   0   11.16    0.30
   1   4   0   11.56    0.29
   1   4   0   11.44    0.19
   2  -4   0    0.70    0.09
  -2  -4   0    0.66    0.08
   2  -4   0    0.54    0.08
  -2  -4   0    0.90    0.11
   2   4   0    0.83    0.09
  -2   4   0    0.67    0.09
  -2   4   0    0.66    0.05
   2   4   0    0.65    0.05
  -3  -4   0   86.49    1.25
   3  -4   0   88.74    1.29
  -3  -4   0   88.80    1.32
  -3  -4   0   84.19    1.34
   3  -4   0   85.57    1.34
   3   4   0   88.46    1.33
  -3   4   0   85.96    1.36
   3   4   0   86.96    1.24
  -3   4   0   88.05    1.22
  -4  -4   0   24.95    0.47
  -4  -4   0   24.99    0.53
   4  -4   0   25.10    0.46
  -4  -4   0   23.85    0.50
  -4  -4   0   24.79    0.52
   4  -4   0   25.24    0.54
   4   4   0   25.90    0.47
   4   4   0   25.29    0.52
  -4   4   0   25.25    0.45
  -4   4   0   25.36    0.54
  -5  -4   0   20.29    0.46
   5  -4   0   20.80    0.40
   5  -4   0   21.85    0.51
  -5  -4   0   21.09    0.45
  -5  -4   0   20.73    0.48
  -5  -4   0   20.92    0.48
   5   4   0   22.03    0.48
   5   4   0   21.59    0.44
  -5   4   0   21.37    0.43
  -5   4   0   21.65    0.51
  -6  -4   0    9.14    0.29
  -6  -4   0    9.04    0.30
  -6  -4   0    8.79    0.30
  -6  -4   0    8.76    0.29
   6  -4   0    9.11    0.22
  -6   4   0    9.21    0.33
   6   4   0    8.61    0.28
  -6   4   0    9.04    0.27
   6   4   0    9.02    0.30
  -7  -4   0  129.91    1.98
  -7  -4   0  127.54    1.96
  -7  -4   0  129.20    1.95
   7  -4   0  129.46    2.03
  -7  -4   0  131.59    1.99
  -7   4   0  130.29    1.94
   7   4   0  129.31    1.95
   7   4   0  133.78    1.97
  -7   4   0  129.44    2.03
   8  -4   0    0.96    0.15
  -8  -4   0    1.24    0.14
  -8  -4   0    1.19    0.15
  -8  -4   0    1.02    0.14
  -8  -4   0    1.17    0.15
   8   4   0    1.27    0.15
  -8   4   0    1.21    0.15
   8   4   0    1.14    0.14
   8   4   0    0.83    0.12
  -8   4   0    1.04    0.16
  -9  -4   0   70.52    1.25
  -9  -4   0   70.31    1.27
  -9  -4   0   71.54    1.20
   9  -4   0   70.81    1.32
  -9  -4   0   71.22    1.28
   9   4   0   71.26    1.23
  -9   4   0   70.55    1.25
   9   4   0   71.01    1.19
   9   4   0   71.22    1.26
  -9   4   0   69.54    1.31
 -10  -4   0   25.04    0.64
  10  -4   0   23.41    0.66
 -10  -4   0   25.69    0.67
 -10   4   0   25.19    0.64
  10   4   0   24.09    0.60
  10   4   0   23.64    0.56
 -10   4   0   25.18    0.69
  10   4   0   25.21    0.65
 -11  -4   0   25.88    0.68
 -11  -4   0   25.75    0.71
  11  -4   0   23.33    0.69
  11   4   0   25.41    0.69
 -11   4   0   24.96    0.72
  11   4   0   25.15    0.64
 -11   4   0   24.95    0.67
 -12  -4   0    4.65    0.32
  12  -4   0    4.58    0.31
 -12  -4   0    5.14    0.32
 -12   4   0    4.96    0.33
 -12   4   0    5.41    0.33
  12   4   0    5.21    0.31
  12   4   0    5.26    0.29
  13  -4   0   17.25    0.61
 -13  -4   0   16.45    0.61
  13  -4   0   17.49    0.59
  13   4   0   17.25    0.60
  13   4   0   18.08    0.57
 -13   4   0   17.79    0.63
 -13   4   0   17.38    0.61
  14  -4   0   14.47    0.58
 -14  -4   0   13.17    0.56
  14  -4   0   13.38    0.54
  14   4   0   14.37    0.56
 -14   4   0   14.04    0.59
 -14   4   0   14.70    0.58
   0  -5   0   -0.05    0.05
   0   5   0    0.52    0.09
   1  -5   0    3.79    0.18
  -1  -5   0    3.57    0.18
   1  -5   0    3.92    0.18
  -1  -5   0    3.89    0.18
   1   5   0    4.34    0.19
  -1   5   0    3.50    0.18
   1   5   0    3.82    0.08
   2  -5   0   51.53    0.92
  -2  -5   0   53.01    0.94
  -2  -5   0   52.07    0.90
   2  -5   0   52.92    0.89
   2   5   0   52.68    0.91
  -2   5   0   53.13    0.73
  -2   5   0   53.72    0.94
   2   5   0   52.52    0.76
  -3  -5   0   36.76    0.70
   3  -5   0   38.13    0.69
  -3  -5   0   37.17    0.74
   3  -5   0   37.21    0.73
   3   5   0   37.15    0.60
  -3   5   0   38.17    0.58
  -3   5   0   37.51    0.75
   3   5   0   38.57    0.72
   4  -5   0   15.84    0.37
  -4  -5   0   14.42    0.41
  -4  -5   0   15.43    0.40
   4  -5   0   15.47    0.43
  -4  -5   0   15.18    0.34
   4   5   0   15.49    0.33
  -4   5   0   15.51    0.44
  -4   5   0   15.44    0.32
   4   5   0   17.50    0.42
  -5  -5   0   29.15    0.57
   5  -5   0   29.49    0.65
  -5  -5   0   28.46    0.60
   5  -5   0   29.69    0.55
  -5  -5   0   28.23    0.63
  -5  -5   0   29.76    0.63
   5   5   0   28.86    0.62
  -5   5   0   29.06    0.54
  -5   5   0   29.54    0.66
   5   5   0   28.53    0.55
  -6  -5   0    9.47    0.30
   6  -5   0    9.21    0.35
  -6  -5   0    9.36    0.32
  -6  -5   0    9.52    0.34
   6  -5   0    9.36    0.26
  -6  -5   0    9.58    0.33
  -6   5   0    9.52    0.28
   6   5   0    9.24    0.29
   6   5   0    9.28    0.32
  -6   5   0    8.95    0.35
   7  -5   0    1.83    0.17
  -7  -5   0    1.52    0.16
  -7  -5   0    1.76    0.16
  -7  -5   0    1.43    0.14
  -7  -5   0    1.58    0.15
  -7   5   0    1.61    0.18
  -7   5   0    1.37    0.13
   7   5   0    1.50    0.14
   7   5   0    1.63    0.15
  -8  -5   0    6.01    0.28
  -8  -5   0    5.92    0.28
  -8  -5   0    5.50    0.27
   8  -5   0    5.62    0.30
  -8  -5   0    5.68    0.27
   8   5   0    5.71    0.27
   8   5   0    5.41    0.26
   8   5   0    5.75    0.26
  -8   5   0    5.67    0.26
   8   5   0    6.03    0.26
  -8   5   0    5.82    0.30
  -9  -5   0    3.56    0.23
   9  -5   0    3.32    0.24
  -9  -5   0    3.55    0.24
  -9  -5   0    3.45    0.22
  -9  -5   0    3.44    0.23
  -9   5   0    3.81    0.27
   9   5   0    3.58    0.23
   9   5   0    3.48    0.22
   9   5   0    3.17    0.22
  -9   5   0    3.38    0.22
   9   5   0    3.78    0.23
  10  -5   0    1.15    0.19
 -10  -5   0    0.89    0.16
 -10  -5   0    1.03    0.16
 -10  -5   0    0.87    0.16
 -10  -5   0    0.79    0.15
  10   5   0    0.68    0.14
  10   5   0    1.02    0.16
  10   5   0    0.96    0.15
 -10   5   0    0.94    0.17
  10   5   0    0.80    0.15
 -10   5   0    0.90    0.16
 -11  -5   0    9.50    0.40
 -11  -5   0    8.99    0.41
  11  -5   0    9.09    0.42
  11   5   0    9.39    0.38
 -11   5   0    8.94    0.44
 -11   5   0    9.61    0.40
  11   5   0    9.03    0.39
  11   5   0    8.47    0.38
 -12  -5   0    4.57    0.32
  12  -5   0    4.38    0.29
  12  -5   0    4.10    0.31
  12   5   0    4.72    0.28
  12   5   0    4.22    0.29
  12   5   0    4.17    0.30
 -12   5   0    4.50    0.30
 -12   5   0    4.70    0.35
  13  -5   0    4.27    0.34
 -13  -5   0    4.47    0.34
  13  -5   0    4.09    0.30
 -13   5   0    4.50    0.32
 -13   5   0    4.03    0.34
  13   5   0    4.31    0.32
   0  -6   0   29.29    0.61
   0  -6   0   26.27    0.60
   0   6   0   28.11    0.62
  -1  -6   0    0.32    0.08
  -1  -6   0    0.34    0.09
   1  -6   0    0.35    0.09
   1  -6   0    0.40    0.09
  -1   6   0    0.43    0.09
   1   6   0    0.30    0.08
  -2  -6   0    5.17    0.23
  -2  -6   0    5.70    0.26
   2  -6   0    5.11    0.23
   2  -6   0    5.39    0.24
  -2   6   0    5.14    0.24
   2   6   0    5.05    0.23
   2   6   0    5.30    0.13
   3  -6   0   95.53    1.50
  -3  -6   0   95.07    1.57
   3  -6   0   95.61    1.56
  -3  -6   0   95.99    1.52
  -3   6   0   95.83    1.58
   3   6   0   98.76    1.55
   3   6   0   94.88    1.35
  -4  -6   0    2.13    0.16
   4  -6   0    2.04    0.15
   4  -6   0    1.98    0.17
  -4  -6   0    2.05    0.17
  -4   6   0    2.00    0.17
   4   6   0    1.78    0.11
   4   6   0    1.85    0.16
   5  -6   0   55.39    1.05
   5  -6   0   56.07    0.95
  -5  -6   0   55.47    1.00
  -5  -6   0   55.17    1.04
  -5   6   0   53.17    1.06
   5   6   0   53.61    0.89
   5   6   0   55.31    1.01
  -5   6   0   54.30    1.06
   6  -6   0    5.39    0.28
  -6  -6   0    4.95    0.25
  -6  -6   0    5.17    0.27
  -6  -6   0    5.69    0.23
   6  -6   0    5.82    0.22
  -6   6   0    5.21    0.29
  -6   6   0    6.02    0.25
   6   6   0    5.28    0.25
   6   6   0    5.78    0.22
  -7  -6   0    0.44    0.11
  -7  -6   0    0.33    0.10
  -7  -6   0    0.41    0.12
   7  -6   0    0.31    0.11
  -7  -6   0    0.41    0.09
   7   6   0    0.31    0.09
   7   6   0    0.45    0.10
  -7   6   0    0.41    0.13
  -7   6   0    0.24    0.11
  -8  -6   0   16.59    0.48
  -8  -6   0   16.78    0.51
  -8  -6   0   18.08    0.53
  -8  -6   0   17.31    0.50
   8  -6   0   17.56    0.56
   8   6   0   16.13    0.49
   8   6   0   16.78    0.51
   8   6   0   16.52    0.46
  -8   6   0   17.27    0.56
  -9  -6   0    0.15    0.11
  -9  -6   0    0.29    0.12
  -9  -6   0    0.34    0.11
   9  -6   0    0.35    0.13
  -9  -6   0    0.46    0.13
   9   6   0    0.30    0.12
   9   6   0    0.22    0.10
   9   6   0    0.36    0.11
  -9   6   0    0.52    0.14
   9   6   0    0.21    0.11
 -10  -6   0    1.68    0.21
 -10  -6   0    1.64    0.21
  10  -6   0    1.83    0.24
 -10  -6   0    2.08    0.21
 -10  -6   0    1.81    0.21
  10   6   0    1.85    0.21
 -10   6   0    2.01    0.25
  10   6   0    1.84    0.19
  10   6   0    1.78    0.20
  10   6   0    1.49    0.20
 -11  -6   0    3.44    0.27
  11  -6   0    3.59    0.31
 -11  -6   0    4.10    0.29
 -11   6   0    3.51    0.29
  11   6   0    3.55    0.26
  11   6   0    3.37    0.26
  11   6   0    3.38    0.26
 -12  -6   0    0.04    0.11
  12  -6   0    0.03    0.12
  12   6   0    0.03    0.11
 -12   6   0    0.00    0.13
   0  -7   0   -0.01    0.08
   0  -7   0    0.31    0.11
   0   7   0   -0.01    0.07
   1  -7   0   84.65    1.45
   1  -7   0   86.27    1.45
  -1  -7   0   88.24    1.49
  -1  -7   0   87.36    1.44
   1   7   0   85.93    1.46
  -1   7   0   85.82    1.47
   2  -7   0  109.09    1.76
  -2  -7   0  111.40    1.76
   2  -7   0  111.12    1.78
  -2  -7   0  109.36    1.80
   2   7   0  109.00    1.77
  -2   7   0  111.96    1.81
   3  -7   0   44.41    0.92
  -3  -7   0   46.02    0.90
   3  -7   0   45.95    0.89
  -3  -7   0   45.40    0.94
   3   7   0   45.89    0.91
  -3   7   0   44.83    0.94
   4  -7   0   19.84    0.56
  -4  -7   0   20.44    0.57
   4  -7   0   20.36    0.51
  -4  -7   0   20.73    0.53
   4   7   0   20.59    0.54
  -4   7   0   19.79    0.57
  -5  -7   0    0.36    0.10
   5  -7   0    0.34    0.10
   5  -7   0    0.42    0.12
  -5  -7   0    0.28    0.10
   5   7   0    0.39    0.11
  -5   7   0    0.50    0.13
   6  -7   0    0.38    0.12
  -6  -7   0    0.23    0.10
  -6  -7   0    0.34    0.11
   6  -7   0    0.27    0.09
   6   7   0    0.47    0.11
  -6   7   0    0.32    0.12
  -7  -7   0    0.94    0.15
  -7  -7   0    0.72    0.15
   7  -7   0    0.73    0.16
  -7   7   0    1.00    0.19
   7   7   0    0.90    0.17
   7   7   0    1.19    0.17
  -8  -7   0    7.80    0.37
   8  -7   0    7.78    0.39
  -8  -7   0    8.32    0.35
   8   7   0    7.74    0.37
  -8   7   0    7.62    0.40
   8   7   0    7.34    0.34
   9  -7   0    0.33    0.14
  -9  -7   0    0.62    0.23
  -9  -7   0    0.53    0.16
  -9   7   0    0.36    0.14
   9   7   0    0.54    0.15
   9   7   0    0.52    0.13
   9   7   0    0.24    0.12
  10  -7   0    6.66    0.39
 -10  -7   0    7.09    0.37
 -10  -7   0    6.84    0.37
  10   7   0    6.59    0.35
  10   7   0    6.55    0.35
 -10   7   0    7.10    0.41
  11  -7   0   14.86    0.60
 -11   7   0   14.71    0.60
   0  -8   0   79.74    1.40
   0  -8   0   78.67    1.42
   0   8   0   78.39    1.42
   1  -8   0    6.43    0.31
   1  -8   0    6.88    0.32
  -1  -8   0    6.95    0.33
  -1  -8   0    7.41    0.32
   1   8   0    6.67    0.32
  -1   8   0    7.03    0.33
  -2  -8   0    5.64    0.31
   2  -8   0    5.73    0.30
  -2  -8   0    6.07    0.29
   2  -8   0    5.96    0.30
   2   8   0    5.86    0.30
  -2   8   0    5.21    0.29
  -3  -8   0   45.43    0.93
   3  -8   0   45.24    0.92
  -3  -8   0   43.73    0.97
   3  -8   0   43.50    0.95
  -3   8   0   45.11    0.98
   3   8   0   45.61    0.95
  -4  -8   0   26.91    0.67
  -4  -8   0   27.09    0.71
   4  -8   0   25.71    0.69
   4  -8   0   26.74    0.64
  -4   8   0   26.60    0.72
   4   8   0   25.06    0.66
   5  -8   0   32.44    0.82
   5  -8   0   32.95    0.73
  -5  -8   0   33.08    0.83
  -5  -8   0   34.99    0.79
   5   8   0   33.96    0.79
  -5   8   0   32.61    0.83
  -6  -8   0   15.87    0.50
  -6  -8   0   14.84    0.52
   6  -8   0   14.52    0.53
   6   8   0   15.02    0.50
  -6   8   0   14.85    0.54
   7  -8   0    4.38    0.31
  -7  -8   0    4.79    0.31
  -7  -8   0    4.30    0.27
  -7   8   0    4.99    0.35
   7   8   0    5.06    0.30
   7   8   0    4.77    0.31
  -8  -8   0    1.91    0.25
   8  -8   0    1.65    0.23
   8   8   0    1.67    0.23
  -8   8   0    1.52    0.23
   8   8   0    1.54    0.21
  -9  -8   0    3.73    0.30
   9  -8   0    4.02    0.32
  -9   8   0    3.41    0.32
   9   8   0    3.21    0.29
   9   8   0    3.92    0.28
 -10  -8   0    0.30    0.15
  10  -8   0    0.27    0.15
  10   8   0    0.30    0.15
 -10   8   0    0.39    0.18
  10   8   0    0.46    0.16
   0  -9   0    0.01    0.09
   0  -9   0    0.06    0.09
   0   9   0    0.06    0.10
  -1  -9   0    0.19    0.12
   1  -9   0    0.15    0.12
   1  -9   0    0.36    0.12
  -1  -9   0    0.40    0.13
   1   9   0    0.25    0.11
  -1   9   0    0.38    0.14
  -2  -9   0    3.33    0.25
  -2  -9   0    3.61    0.28
   2  -9   0    3.15    0.25
   2  -9   0    2.88    0.24
   2   9   0    3.30    0.25
  -2   9   0    3.18    0.27
   3  -9   0    5.04    0.29
  -3  -9   0    5.20    0.30
   3  -9   0    4.97    0.31
  -3  -9   0    4.95    0.32
  -3   9   0    5.00    0.32
   3   9   0    4.79    0.29
   4  -9   0    3.50    0.25
  -4  -9   0    3.55    0.26
  -4  -9   0    3.15    0.28
   4  -9   0    3.08    0.25
  -4   9   0    2.81    0.26
   4   9   0    2.91    0.25
   5  -9   0    9.94    0.39
  -5  -9   0   10.49    0.46
  -5  -9   0   10.21    0.42
   5  -9   0    9.94    0.45
   5   9   0   10.94    0.44
  -5   9   0    9.35    0.44
   6  -9   0    0.17    0.12
  -6  -9   0    0.14    0.13
   6   9   0    0.06    0.12
  -6   9   0    0.10    0.13
   6   9   0    0.16    0.14
   7  -9   0    0.84    0.18
  -7  -9   0    1.07    0.21
  -7   9   0    0.78    0.19
   7   9   0    1.00    0.20
   7   9   0    1.07    0.19
  -8  -9   0   -0.03    0.13
   8  -9   0    0.31    0.15
   8   9   0    0.04    0.13
   8   9   0    0.04    0.11
  -8   9   0    0.04    0.13
  -9  -9   0    2.68    0.30
   9  -9   0    1.76    0.26
   9   9   0    2.03    0.27
  -9   9   0    1.97    0.28
   9   9   0    2.60    0.26
   0 -10   0   59.82    1.22
   0 -10   0   57.64    1.24
   0  10   0   57.44    1.24
  -1 -10   0   40.63    0.94
   1 -10   0   39.04    0.94
  -1 -10   0   40.03    0.97
   1 -10   0   39.55    0.95
   1  10   0   38.87    0.96
  -1  10   0   37.19    0.95
  -2 -10   0    0.30    0.15
   2 -10   0    0.29    0.13
   2 -10   0    0.23    0.12
  -2 -10   0    0.07    0.11
  -2  10   0    0.37    0.16
   2  10   0    0.26    0.13
   3 -10   0   24.99    0.71
  -3 -10   0   26.07    0.72
   3 -10   0   24.05    0.72
  -3 -10   0   24.20    0.75
  -3  10   0   25.69    0.77
   3  10   0   24.66    0.72
   4 -10   0    2.91    0.26
  -4 -10   0    3.09    0.28
   4 -10   0    3.44    0.28
  -4  10   0    3.27    0.27
   4  10   0    2.89    0.28
  -4  10   0    3.13    0.29
   4  10   0    3.52    0.29
   5 -10   0    7.91    0.43
  -5 -10   0    7.98    0.44
   5  10   0    7.98    0.40
  -5  10   0    8.02    0.44
   5  10   0    7.83    0.43
   6 -10   0    7.62    0.43
  -6 -10   0    7.15    0.43
   6  10   0    7.03    0.39
   6  10   0    7.01    0.42
  -6  10   0    7.03    0.42
   0 -11   0    0.01    0.11
   0 -11   0    0.09    0.14
   0  11   0   -0.01    0.12
   0  11   0    0.05    0.13
   1 -11   0    0.69    0.19
  -1 -11   0    0.64    0.17
   1 -11   0    0.57    0.15
  -1 -11   0    0.52    0.18
  -1  11   0    0.50    0.17
   1  11   0    0.68    0.19
   1  11   0    0.46    0.18
  -1  11   0    0.41    0.16
   2 -11   0    0.37    0.16
   2 -11   0    0.30    0.15
  -2 -11   0    0.47    0.17
   2  11   0    0.77    0.18
  -2  11   0    0.56    0.19
  -2  11   0    0.38    0.16
   2  11   0    0.53    0.16
   3 -11   0    8.28    0.43
   3 -11   0    7.90    0.43
  -3 -11   0    7.04    0.44
   3  11   0    8.25    0.46
  -3  11   0    8.08    0.42
   3  11   0    8.75    0.45
  -3  11   0    8.22    0.46
 -15   0   1    0.30    0.16
  15   0  -1    0.24    0.15
  15   0  -1    0.28    0.16
  14   0  -1   -0.02    0.12
  14   0  -1    0.19    0.14
 -14   0   1    0.12    0.14
 -14   0   1    0.07    0.19
 -13   0   1    0.04    0.12
  13   0  -1    0.04    0.10
 -13   0   1    0.14    0.11
 -12   0   1    0.11    0.11
 -12   0   1   -0.06    0.09
  12   0  -1   -0.10    0.08
 -11   0   1   -0.06    0.09
 -11   0   1    0.06    0.09
  11   0  -1    0.03    0.08
 -10   0   1    0.08    0.08
 -10   0   1    0.02    0.07
  10   0  -1    0.07    0.08
  -9   0   1    0.06    0.08
  -9   0   1    0.07    0.07
   9   0  -1    0.10    0.07
  -8   0   1    0.04    0.06
   8   0  -1    0.00    0.02
  -8   0   1    0.01    0.06
   8   0  -1    0.08    0.06
  -7   0   1   -0.09    0.05
   7   0  -1   -0.13    0.04
  -7   0   1   -0.13    0.04
   7   0  -1   -0.05    0.02
  -6   0   1   -0.05    0.04
   6   0  -1   -0.05    0.04
  -6   0   1   -0.05    0.05
   6   0  -1   -0.06    0.02
   5   0  -1    0.01    0.04
  -5   0   1   -0.09    0.05
  -5   0   1   -0.04    0.04
   5   0  -1   -0.01    0.02
   4   0  -1    0.10    0.02
   4   0  -1    0.03    0.03
  -4   0   1    0.00    0.03
  -4   0   1   -0.02    0.03
   3   0  -1    0.05    0.03
  -3   0   1    0.03    0.02
  -3   0   1    0.04    0.03
   3   0  -1    0.08    0.02
  -2   0   1   -0.12    0.02
  -2   0   1   -0.10    0.02
   2   0  -1   -0.02    0.02
  -2   0   1   -0.19    0.02
  -1   0   1   -0.51    0.02
   1   0  -1   -0.50    0.02
  -1   0   1   -0.51    0.02
  -1   0   1   -0.60    0.01
  -1   0  -1    0.73    0.03
  -2   0  -1   -0.52    0.02
  -2   0  -1   -0.69    0.03
  -2   0  -1   -0.60    0.03
   2   0   1   -0.59    0.02
   2   0   1   -0.59    0.03
   3   0   1    0.13    0.03
  -3   0  -1    0.03    0.03
  -3   0  -1    0.06    0.03
   3   0   1    0.05    0.01
  -3   0  -1    0.10    0.02
  -4   0  -1   -0.02    0.03
  -4   0  -1   -0.01    0.03
   4   0   1    0.03    0.02
  -5   0  -1   -0.11    0.02
  -5   0  -1   -0.18    0.05
   5   0   1   -0.12    0.04
   5   0   1   -0.15    0.02
  -5   0  -1   -0.13    0.04
  -6   0  -1   -0.02    0.04
  -6   0  -1    0.01    0.04
   6   0   1    0.04    0.02
   6   0   1    0.01    0.04
   7   0   1    0.09    0.06
  -7   0  -1   -0.03    0.04
  -7   0  -1    0.06    0.06
  -8   0  -1   -0.01    0.05
   8   0   1    0.01    0.05
  -8   0  -1    0.00    0.05
   9   0   1    0.14    0.08
  -9   0  -1    0.03    0.07
  -9   0  -1    0.18    0.09
 -10   0  -1    0.03    0.08
 -10   0  -1    0.05    0.09
  10   0   1    0.03    0.07
  11   0   1    0.09    0.08
 -11   0  -1    0.15    0.10
 -11   0  -1    0.01    0.09
 -12   0  -1    0.05    0.09
  12   0   1    0.01    0.08
  12   0   1    0.06    0.08
 -12   0  -1   -0.03    0.10
 -13   0  -1    0.11    0.12
  13   0   1    0.12    0.11
 -13   0  -1    0.09    0.12
  13   0   1    0.04    0.12
 -14   0  -1    0.02    0.11
  14   0   1    0.01    0.11
  14   0   1    0.11    0.12
 -14   0  -1    0.10    0.13
 -15   0  -1    0.06    0.13
  14  -1  -1    5.96    0.37
 -14  -1   1    6.32    0.39
 -14   1   1    6.02    0.37
  14   1  -1    5.57    0.33
 -14   1   1    6.15    0.39
  14   1  -1    6.02    0.37
 -13  -1   1    3.58    0.28
  13  -1  -1    2.96    0.25
 -13  -1   1    3.47    0.29
 -13   1   1    3.42    0.28
 -13   1   1    3.34    0.27
  13   1  -1    4.01    0.28
  12  -1  -1    0.35    0.13
 -12  -1   1    0.22    0.11
 -12  -1   1    0.17    0.11
  12   1  -1    0.25    0.10
 -12   1   1    0.22    0.13
 -12   1   1    0.51    0.14
 -11  -1   1   25.97    0.70
 -11  -1   1   27.31    0.68
  11  -1  -1   28.59    0.70
  11   1  -1   27.52    0.67
 -11   1   1   25.88    0.69
 -11   1   1   27.60    0.70
  10  -1  -1    3.56    0.22
 -10  -1   1    3.77    0.23
 -10  -1   1    3.64    0.24
 -10   1   1    3.97    0.24
 -10   1   1    3.82    0.25
  10   1  -1    3.43    0.21
  -9  -1   1   75.43    1.27
  -9  -1   1   75.68    1.31
   9  -1  -1   72.55    1.28
   9   1  -1   73.48    1.26
  -9   1   1   74.17    1.29
  -9   1   1   75.04    1.31
   8  -1  -1  118.20    1.83
  -8  -1   1  118.33    1.81
  -8  -1   1  122.18    1.86
   8   1  -1  121.03    1.66
  -8   1   1  117.89    1.84
   8   1  -1  118.48    1.81
  -8   1   1  116.22    1.83
  -7  -1   1   68.06    1.12
  -7  -1   1   68.14    1.15
   7  -1  -1   67.73    1.13
   7   1  -1   69.28    1.00
   7   1  -1   67.46    1.11
  -7   1   1   67.87    1.14
  -7   1   1   70.46    1.14
   6  -1  -1   11.12    0.31
  -6  -1   1   10.98    0.31
  -6  -1   1   10.93    0.29
   6   1  -1   10.44    0.23
  -6   1   1   11.37    0.31
   6   1  -1   10.99    0.29
  -6   1   1   10.78    0.30
  -5  -1   1   20.34    0.42
   5  -1  -1   21.01    0.30
  -5  -1   1   20.19    0.41
   5  -1  -1   21.36    0.30
  -5  -1   1   20.58    0.43
  -5  -1   1   19.95    0.36
   5  -1  -1   21.13    0.43
  -5   1   1   20.68    0.42
  -5   1   1   19.55    0.42
   5   1  -1   20.58    0.42
   5   1  -1   20.29    0.36
  -5   1   1   21.14    0.30
   4  -1  -1  119.81    1.72
  -4  -1   1  123.60    1.72
   4  -1  -1  122.74    1.61
  -4  -1   1  121.42    1.66
  -4  -1   1  118.86    1.72
  -4  -1   1  119.29    1.70
  -4   1   1  122.55    1.72
  -4   1   1  124.34    1.60
   4   1  -1  120.70    1.66
   4   1  -1  123.92    1.72
  -4   1   1  124.21    1.72
  -3  -1   1   16.59    0.32
  -3  -1   1   17.03    0.30
   3  -1  -1   17.10    0.33
   3  -1  -1   17.33    0.26
  -3  -1   1   16.81    0.31
  -3  -1   1   16.48    0.32
  -3   1   1   18.45    0.27
   3   1  -1   17.10    0.32
  -3   1   1   17.31    0.32
  -3   1   1   17.06    0.32
   3   1  -1   17.46    0.30
   2  -1  -1    0.34    0.04
  -2  -1   1    0.47    0.04
  -2  -1   1    0.50    0.04
  -2  -1   1    0.43    0.04
  -2  -1   1    0.49    0.04
   2   1  -1    0.46    0.04
  -2   1   1    0.41    0.04
  -2   1   1    0.36    0.04
  -1  -1   1   19.58    0.29
   1  -1  -1   19.77    0.30
  -1  -1   1   19.37    0.30
  -1  -1   1   19.80    0.31
  -1  -1   1   18.98    0.31
   1  -1  -1   19.39    0.31
  -1   1   1   19.27    0.31
  -1   1   1   19.74    0.29
   1   1  -1   19.38    0.30
   0  -1   1   36.20    0.52
   0  -1  -1   36.93    0.50
   0  -1  -1   35.89    0.51
   0  -1  -1   35.42    0.52
   0  -1   1   35.67    0.52
   0   1   1   37.45    0.51
   0   1   1   36.16    0.52
   0   1   1   36.10    0.50
   0   1  -1   36.50    0.52
  -1  -1  -1  212.81    3.01
   1  -1   1  224.95    3.01
   1  -1   1  214.99    3.02
  -1  -1  -1  218.39    3.02
   1  -1   1  217.71    3.07
  -1  -1  -1  212.69    3.08
  -1  -1  -1  225.53    3.01
   1   1   1  236.64    3.11
   1   1   1  222.14    3.04
  -1   1  -1  225.38    3.02
  -1   1  -1  213.22    2.94
   2  -1   1   96.61    1.35
  -2  -1  -1   98.93    1.34
  -2  -1  -1   96.57    1.33
  -2  -1  -1   96.43    1.35
  -2  -1  -1   96.64    1.32
   2  -1   1   97.20    1.31
  -2   1  -1   98.58    1.36
   2   1   1   98.19    1.34
  -2   1  -1   98.60    1.30
  -2   1  -1   96.55    1.33
  -2   1  -1  102.33    1.29
  -3  -1  -1   33.85    0.54
  -3  -1  -1   34.34    0.56
  -3  -1  -1   34.31    0.52
  -3  -1  -1   34.83    0.56
   3  -1   1   34.46    0.56
  -3   1  -1   34.64    0.55
  -3   1  -1   34.20    0.57
   3   1   1   34.09    0.53
  -4  -1  -1   90.22    1.33
  -4  -1  -1   91.52    1.26
  -4  -1  -1   90.90    1.31
  -4  -1  -1   92.15    1.34
   4  -1   1   90.40    1.32
  -4   1  -1   91.66    1.33
  -4   1  -1   90.45    1.34
   4   1   1   91.80    1.30
  -5  -1  -1  135.00    1.93
  -5  -1  -1  134.18    1.83
  -5  -1  -1  133.34    1.93
   5  -1   1  132.74    1.92
  -5   1  -1  136.14    1.94
  -5   1  -1  136.87    1.93
   5   1   1  133.94    1.89
  -6  -1  -1   36.99    0.69
   6  -1   1   37.08    0.68
  -6  -1  -1   37.63    0.70
  -6  -1  -1   37.03    0.58
  -6   1  -1   37.71    0.69
   6   1   1   37.36    0.58
   6   1   1   37.27    0.65
  -6   1  -1   36.57    0.70
   7  -1   1   21.41    0.48
  -7  -1  -1   20.78    0.37
  -7  -1  -1   20.38    0.48
  -7  -1  -1   20.59    0.49
  -7   1  -1   21.02    0.49
   7   1   1   20.93    0.46
   7   1   1   20.90    0.37
   8  -1   1  117.87    1.86
  -8  -1  -1  120.16    1.88
  -8  -1  -1  125.17    1.91
   8   1   1  121.13    1.68
   8   1   1  124.89    1.84
  -8   1  -1  123.82    1.90
  -8   1  -1  122.97    1.90
  -9  -1  -1    4.93    0.26
  -9  -1  -1    4.59    0.24
   9  -1   1    4.47    0.23
  -9   1  -1    4.71    0.25
  -9   1  -1    4.69    0.25
   9   1   1    4.78    0.22
 -10  -1  -1  123.23    2.01
  10  -1   1  125.05    1.99
 -10  -1  -1  125.23    2.04
 -10   1  -1  128.14    2.04
 -10   1  -1  123.57    2.02
  10   1   1  129.05    1.97
  11  -1   1    5.68    0.30
 -11  -1  -1    5.89    0.31
 -11  -1  -1    5.93    0.32
 -11   1  -1    5.68    0.31
  11   1   1    6.61    0.30
 -11   1  -1    5.74    0.31
  11   1   1    5.92    0.31
  12  -1   1   12.80    0.48
 -12  -1  -1   13.15    0.50
 -12  -1  -1   13.77    0.49
  12  -1   1   13.15    0.48
 -12   1  -1   14.01    0.50
  12   1   1   14.04    0.50
  12   1   1   13.94    0.47
 -12   1  -1   12.98    0.50
 -13  -1  -1    6.83    0.39
  13  -1   1    6.43    0.37
  13  -1   1    6.69    0.36
 -13  -1  -1    6.58    0.37
 -13   1  -1    6.72    0.39
 -13   1  -1    6.89    0.38
  13   1   1    7.32    0.36
  13   1   1    6.56    0.37
 -14  -1  -1    2.27    0.27
  14  -1   1    3.59    0.31
  14  -1   1    3.27    0.29
 -14  -1  -1    3.43    0.30
  14   1   1    3.67    0.28
 -14   1  -1    3.53    0.29
  14   1   1    2.80    0.28
 -14   1  -1    2.59    0.29
 -14  -2   1    0.20    0.13
  14  -2  -1    0.05    0.11
 -14   2   1    0.17    0.13
  14   2  -1    0.24    0.13
  14   2  -1    0.32    0.14
 -14   2   1    0.31    0.15
  13  -2  -1   20.29    0.65
 -13  -2   1   21.43    0.69
  13   2  -1   21.96    0.67
 -13   2   1   21.40    0.67
 -13   2   1   21.52    0.67
  13   2  -1   21.82    0.64
  12  -2  -1   32.76    0.82
 -12  -2   1   32.60    0.79
 -12  -2   1   33.46    0.85
 -12   2   1   32.43    0.82
 -12   2   1   32.20    0.81
  12   2  -1   31.78    0.77
 -11  -2   1    4.88    0.31
  11  -2  -1    4.25    0.27
 -11  -2   1    5.27    0.28
 -11   2   1    4.67    0.28
  11   2  -1    5.00    0.27
 -11   2   1    4.81    0.29
 -10  -2   1    3.79    0.24
 -10  -2   1    4.10    0.24
  10  -2  -1    3.50    0.23
 -10   2   1    3.46    0.24
 -10   2   1    3.68    0.23
  10   2  -1    4.24    0.24
  -9  -2   1    7.54    0.31
   9  -2  -1    7.13    0.30
  -9  -2   1    7.87    0.30
  -9   2   1    7.70    0.31
   9   2  -1    7.86    0.23
   9   2  -1    7.72    0.29
  -9   2   1    8.15    0.32
  -8  -2   1   40.76    0.78
   8  -2  -1   39.04    0.80
  -8  -2   1   38.84    0.80
   8   2  -1   41.09    0.69
  -8   2   1   41.05    0.80
  -8   2   1   40.83    0.81
   8   2  -1   40.00    0.77
  -7  -2   1  130.04    1.94
  -7  -2   1  129.90    1.86
  -7  -2   1  131.04    1.96
   7  -2  -1  127.82    1.97
  -7  -2   1  129.02    1.97
  -7   2   1  132.21    1.96
  -7   2   1  130.77    1.97
   7   2  -1  133.66    1.86
   7   2  -1  134.08    1.94
  -6  -2   1  219.49    3.06
   6  -2  -1  216.91    3.07
  -6  -2   1  214.57    2.97
  -6  -2   1  214.63    3.02
  -6  -2   1  215.22    3.04
   6  -2  -1  220.02    2.84
  -6   2   1  214.22    3.05
  -6   2   1  231.28    2.85
   6   2  -1  220.70    3.04
  -6   2   1  215.73    3.04
   6   2  -1  220.11    2.97
  -5  -2   1   25.89    0.48
   5  -2  -1   26.18    0.39
   5  -2  -1   26.48    0.53
  -5  -2   1   26.10    0.51
  -5  -2   1   26.46    0.52
  -5  -2   1   25.83    0.50
  -5   2   1   27.05    0.51
  -5   2   1   25.86    0.52
   5   2  -1   26.71    0.48
   5   2  -1   26.84    0.51
  -4  -2   1   16.01    0.34
  -4  -2   1   16.05    0.33
   4  -2  -1   15.82    0.36
  -4  -2   1   16.69    0.35
  -4  -2   1   16.07    0.35
   4  -2  -1   16.31    0.27
  -4   2   1   16.52    0.34
  -4   2   1   16.64    0.36
   3  -2  -1    0.94    0.05
  -3  -2   1    1.07    0.07
  -3  -2   1    1.03    0.07
  -3  -2   1    0.94    0.07
  -3  -2   1    0.83    0.07
   3  -2  -1    0.85    0.07
  -3   2   1    1.15    0.08
  -3   2   1    1.00    0.07
  -2  -2   1    0.55    0.05
  -2  -2   1    0.52    0.05
  -2  -2   1    0.64    0.05
   2  -2  -1    0.54    0.05
   2  -2  -1    0.64    0.05
  -2   2   1    0.60    0.06
   2   2  -1    0.58    0.05
   1  -2  -1   32.38    0.50
  -1  -2   1   31.62    0.51
  -1  -2   1   33.14    0.46
   1  -2  -1   31.52    0.51
  -1  -2   1   31.22    0.52
  -1   2   1   32.23    0.46
   1   2  -1   32.35    0.50
   0  -2   1    2.92    0.10
   0  -2  -1    2.92    0.07
   0  -2  -1    2.63    0.10
   0  -2   1    2.81    0.10
   0  -2  -1    2.83    0.09
   0   2   1    2.77    0.06
   0   2   1    2.64    0.10
   0   2  -1    2.89    0.10
  -1  -2  -1   -0.25    0.04
  -1  -2  -1   -0.24    0.04
   1  -2   1   -0.27    0.02
   1  -2   1   -0.11    0.03
   1  -2   1   -0.30    0.04
  -1  -2  -1   -0.20    0.05
   1   2   1   -0.16    0.03
   1   2   1   -0.23    0.05
  -1   2  -1   -0.25    0.02
  -2  -2  -1  282.81    3.85
  -2  -2  -1  277.19    3.89
  -2  -2  -1  270.88    3.92
   2  -2   1  280.20    3.88
   2  -2   1  279.76    3.85
  -2  -2  -1  276.65    3.81
   2   2   1  284.33    3.99
   2   2   1  273.08    3.80
  -2   2  -1  284.38    3.88
   3  -2   1  182.10    2.50
  -3  -2  -1  187.26    2.51
   3  -2   1  180.62    2.46
  -3  -2  -1  178.98    2.47
  -3  -2  -1  180.80    2.47
  -3  -2  -1  179.42    2.46
  -3   2  -1  183.30    2.46
  -3   2  -1  189.07    2.52
   3   2   1  182.03    2.47
   4  -2   1  129.87    1.86
  -4  -2  -1  132.53    1.85
  -4  -2  -1  131.15    1.82
  -4  -2  -1  128.06    1.86
   4  -2   1  131.40    1.73
  -4  -2  -1  129.28    1.82
  -4   2  -1  130.99    1.83
   4   2   1  130.36    1.82
  -4   2  -1  134.26    1.73
  -4   2  -1  127.74    1.87
  -5  -2  -1   33.55    0.63
  -5  -2  -1   34.57    0.58
  -5  -2  -1   32.85    0.60
  -5  -2  -1   34.48    0.63
   5  -2   1   34.14    0.63
  -5   2  -1   34.11    0.64
  -5   2  -1   35.20    0.62
  -5   2  -1   34.75    0.47
   5   2   1   34.21    0.59
  -6  -2  -1   21.37    0.45
  -6  -2  -1   21.66    0.42
  -6  -2  -1   20.93    0.47
   6  -2   1   21.26    0.48
  -6   2  -1   22.25    0.47
   6   2   1   21.86    0.44
  -6   2  -1   21.40    0.49
  -7  -2  -1  340.23    4.64
  -7  -2  -1  342.16    4.51
   7  -2   1  332.49    4.63
  -7  -2  -1  323.70    4.62
  -7   2  -1  340.70    4.66
   7   2   1  343.60    4.51
  -7   2  -1  341.52    4.62
   7   2   1  337.18    4.57
   8  -2   1   15.56    0.44
  -8  -2  -1   15.97    0.44
  -8  -2  -1   15.07    0.44
  -8  -2  -1   15.92    0.35
  -8   2  -1   16.44    0.45
   8   2   1   15.59    0.40
   8   2   1   15.50    0.34
  -9  -2  -1   18.36    0.52
   9  -2   1   18.60    0.51
  -9  -2  -1   17.92    0.50
   9   2   1   18.28    0.46
  -9   2  -1   18.25    0.52
  -9   2  -1   18.54    0.51
   9   2   1   18.31    0.39
 -10  -2  -1   29.33    0.70
  10  -2   1   29.86    0.71
 -10  -2  -1   29.42    0.73
  10   2   1   28.90    0.65
 -10   2  -1   28.89    0.70
  10   2   1   29.19    0.71
 -10   2  -1   29.13    0.72
  11  -2   1    3.95    0.25
 -11  -2  -1    3.97    0.26
 -11  -2  -1    4.40    0.29
  11   2   1    4.04    0.26
  11   2   1    4.09    0.24
 -11   2  -1    3.58    0.27
 -11   2  -1    4.16    0.28
 -12  -2  -1   11.27    0.47
  12  -2   1   11.49    0.45
 -12  -2  -1   12.97    0.48
  12  -2   1   11.67    0.45
 -12   2  -1   10.90    0.46
  12   2   1   11.21    0.45
 -12   2  -1   11.24    0.46
  12   2   1   11.60    0.42
  13  -2   1    1.00    0.19
 -13  -2  -1    1.28    0.20
 -13  -2  -1    0.80    0.18
  13  -2   1    1.34    0.21
  13   2   1    1.25    0.19
  13   2   1    0.96    0.19
 -13   2  -1    1.13    0.21
 -13   2  -1    1.07    0.20
  14  -2   1    2.28    0.27
 -14  -2  -1    2.30    0.28
  14  -2   1    2.54    0.28
 -14  -2  -1    2.27    0.27
  14   2   1    2.24    0.26
 -14   2  -1    2.34    0.29
 -14   2  -1    3.12    0.30
  14   2   1    2.56    0.30
 -14  -3   1    0.28    0.14
  14  -3  -1    0.62    0.18
  14  -3  -1    0.37    0.15
 -14   3   1    0.34    0.16
 -14   3   1    0.33    0.15
  14   3  -1    0.47    0.14
  14   3  -1    0.58    0.16
  13  -3  -1   -0.05    0.09
 -13  -3   1   -0.02    0.12
 -13   3   1   -0.08    0.09
 -13   3   1    0.03    0.12
  13   3  -1    0.04    0.10
  13   3  -1   -0.19    0.10
 -12  -3   1   14.55    0.53
  12  -3  -1   13.66    0.51
 -12  -3   1   14.55    0.50
  12   3  -1   14.63    0.52
 -12   3   1   14.39    0.53
  12   3  -1   13.74    0.47
 -12   3   1   13.31    0.50
 -11  -3   1    8.58    0.39
 -11  -3   1    8.80    0.37
  11  -3  -1    8.47    0.38
 -11   3   1    8.07    0.37
  11   3  -1    8.96    0.36
 -11   3   1    8.70    0.38
  10  -3  -1   11.93    0.44
 -10  -3   1   13.05    0.43
 -10  -3   1   12.74    0.44
  10   3  -1   12.53    0.41
 -10   3   1   12.81    0.44
 -10   3   1   11.99    0.44
  -9  -3   1    0.02    0.07
  -9  -3   1   -0.04    0.06
   9  -3  -1    0.03    0.07
  -9  -3   1    0.04    0.07
   9   3  -1    0.01    0.06
   9   3  -1   -0.11    0.06
  -9   3   1    0.07    0.07
  -9   3   1   -0.01    0.07
   8  -3  -1   56.38    1.05
  -8  -3   1   57.01    0.95
  -8  -3   1   55.75    1.02
  -8  -3   1   54.99    1.00
  -8  -3   1   55.65    1.03
  -8   3   1   55.94    1.04
   8   3  -1   56.30    0.95
   8   3  -1   57.86    1.01
  -8   3   1   56.01    1.02
  -7  -3   1   74.57    1.24
   7  -3  -1   74.42    1.27
  -7  -3   1   75.97    1.25
  -7  -3   1   74.39    1.22
   7  -3  -1   73.61    1.02
  -7  -3   1   76.04    1.19
  -7   3   1   72.47    1.25
   7   3  -1   76.16    1.23
  -7   3   1   74.95    1.22
   7   3  -1   77.40    1.19
  -6  -3   1    0.15    0.06
   6  -3  -1    0.07    0.03
   6  -3  -1    0.10    0.06
  -6  -3   1    0.05    0.06
  -6  -3   1    0.05    0.05
  -6  -3   1    0.12    0.06
   6   3  -1    0.08    0.05
   6   3  -1    0.09    0.05
  -6   3   1    0.08    0.05
  -6   3   1    0.39    0.09
  -5  -3   1   20.98    0.44
  -5  -3   1   20.80    0.44
   5  -3  -1   21.31    0.36
  -5  -3   1   20.94    0.45
   5  -3  -1   22.14    0.48
  -5  -3   1   20.64    0.44
  -5   3   1   21.19    0.47
  -5   3   1   20.45    0.43
  -4  -3   1    5.92    0.20
  -4  -3   1    5.83    0.20
  -4  -3   1    5.63    0.18
   4  -3  -1    6.09    0.21
   4  -3  -1    5.78    0.16
  -4  -3   1    5.66    0.20
  -4   3   1    5.79    0.18
   4   3  -1    6.27    0.20
  -4   3   1    5.95    0.21
   3  -3  -1  304.77    4.04
  -3  -3   1  302.78    4.02
  -3  -3   1  298.95    3.97
  -3  -3   1  294.61    4.00
  -3  -3   1  297.97    4.03
   3  -3  -1  297.66    3.96
   3   3  -1  300.48    4.09
  -3   3   1  297.11    4.05
  -3   3   1  298.82    4.04
  -2  -3   1   52.26    0.84
   2  -3  -1   54.10    0.85
  -2  -3   1   55.37    0.87
  -2  -3   1   54.22    0.78
   2  -3  -1   53.87    0.82
   2   3  -1   53.87    0.83
  -2   3   1   55.21    0.77
  -2   3   1   53.67    0.86
   1  -3  -1   44.84    0.73
  -1  -3   1   45.13    0.74
  -1  -3   1   47.07    0.64
   1  -3  -1   46.50    0.73
  -1  -3   1   45.94    0.75
  -1   3   1   46.17    0.75
   1   3  -1   46.98    0.64
   1   3  -1   46.71    0.73
  -1   3   1   47.22    0.64
   0  -3   1   10.99    0.26
   0  -3   1   10.68    0.26
   0  -3  -1   11.66    0.19
   0  -3  -1   10.78    0.26
   0  -3  -1   10.83    0.24
   0   3  -1   11.34    0.26
   0   3   1   10.82    0.26
   0   3   1   11.08    0.18
   1  -3   1  157.43    2.07
   1  -3   1  153.20    2.18
  -1  -3  -1  157.55    2.15
   1  -3   1  162.21    2.07
   1  -3   1  155.91    2.16
  -1  -3  -1  154.46    2.18
   1   3   1  157.06    2.17
   1   3   1  158.91    2.08
  -1   3  -1  158.29    2.07
  -1   3  -1  156.93    2.18
   2  -3   1   43.17    0.67
  -2  -3  -1   42.60    0.67
  -2  -3  -1   41.62    0.71
   2  -3   1   41.57    0.71
  -2  -3  -1   43.35    0.71
   2   3   1   42.69    0.64
  -2   3  -1   42.79    0.71
  -2   3  -1   43.48    0.62
   2   3   1   42.32    0.70
  -3  -3  -1    3.16    0.13
   3  -3   1    3.25    0.12
   3  -3   1    3.34    0.15
  -3  -3  -1    3.07    0.13
  -3  -3  -1    3.12    0.14
  -3  -3  -1    3.34    0.15
  -3   3  -1    3.02    0.15
   3   3   1    3.65    0.15
  -3   3  -1    3.51    0.12
   3   3   1    3.26    0.12
  -4  -3  -1   22.31    0.43
  -4  -3  -1   22.37    0.47
   4  -3   1   22.22    0.47
  -4  -3  -1   22.83    0.46
   4  -3   1   21.97    0.38
  -4  -3  -1   22.23    0.44
   4   3   1   23.00    0.44
  -4   3  -1   22.14    0.42
  -4   3  -1   22.21    0.48
   5  -3   1   23.11    0.38
  -5  -3  -1   23.87    0.48
  -5  -3  -1   22.76    0.47
  -5  -3  -1   22.70    0.48
  -5  -3  -1   22.75    0.50
   5  -3   1   22.99    0.50
  -5   3  -1   23.25    0.46
  -5   3  -1   23.51    0.38
  -5   3  -1   23.36    0.51
   5   3   1   24.02    0.48
   6  -3   1  106.26    1.63
  -6  -3  -1  102.10    1.59
  -6  -3  -1  103.89    1.57
  -6  -3  -1  103.76    1.61
   6  -3   1  103.56    1.40
  -6  -3  -1  104.61    1.56
  -6   3  -1  103.28    1.63
  -6   3  -1  104.93    1.40
  -6   3  -1  106.36    1.57
   6   3   1  103.96    1.58
   6   3   1  104.54    1.55
  -7  -3  -1   63.58    1.08
  -7  -3  -1   63.97    1.12
  -7  -3  -1   65.63    1.05
   7  -3   1   65.59    1.14
  -7  -3  -1   64.60    1.12
  -7   3  -1   63.75    1.14
   7   3   1   66.70    1.11
  -7   3  -1   64.20    1.09
   7   3   1   64.64    1.06
   8  -3   1    0.11    0.07
  -8  -3  -1    0.15    0.09
  -8  -3  -1    0.25    0.08
  -8  -3  -1    0.19    0.08
  -8  -3  -1    0.20    0.07
  -8   3  -1    0.07    0.07
   8   3   1    0.07    0.06
  -8   3  -1    0.26    0.10
   8   3   1    0.21    0.07
   8   3   1    0.02    0.07
  -9  -3  -1   82.26    1.41
   9  -3   1   79.10    1.41
  -9  -3  -1   79.69    1.41
  -9  -3  -1   82.18    1.28
   9   3   1   82.52    1.40
  -9   3  -1   80.57    1.43
  -9   3  -1   79.29    1.38
   9   3   1   81.87    1.27
   9   3   1   80.86    1.33
 -10  -3  -1   23.33    0.64
 -10  -3  -1   24.30    0.63
  10  -3   1   23.63    0.63
  10   3   1   23.79    0.58
 -10   3  -1   23.48    0.65
  10   3   1   24.54    0.64
 -10   3  -1   24.31    0.63
 -11  -3  -1    2.47    0.22
 -11  -3  -1    1.53    0.20
  11  -3   1    2.53    0.23
 -11   3  -1    2.17    0.23
 -11   3  -1    2.10    0.21
  11   3   1    1.99    0.18
  11   3   1    2.37    0.21
 -12  -3  -1    0.88    0.18
  12  -3   1    0.75    0.16
 -12  -3  -1    0.87    0.17
  12  -3   1    0.90    0.18
 -12   3  -1    0.87    0.19
 -12   3  -1    0.62    0.16
  12   3   1    0.95    0.16
  12   3   1    0.60    0.16
 -13  -3  -1   -0.01    0.12
 -13  -3  -1    0.01    0.11
  13  -3   1    0.23    0.14
  13  -3   1    0.10    0.11
  13   3   1    0.19    0.11
 -13   3  -1    0.25    0.14
 -13   3  -1    0.09    0.11
  13   3   1    0.00    0.11
  14  -3   1    1.46    0.24
 -14  -3  -1    1.34    0.23
  14  -3   1    1.49    0.23
 -14   3  -1    0.98    0.20
  14   3   1    1.50    0.24
 -14   3  -1    1.59    0.25
  14   3   1    1.46    0.21
  14  -4  -1    0.31    0.14
  14  -4  -1    0.30    0.14
 -14  -4   1    0.23    0.14
 -14   4   1    0.33    0.16
  14   4  -1    0.25    0.13
 -14   4   1    0.15    0.13
  14   4  -1    0.10    0.14
 -13  -4   1   12.20    0.53
  13  -4  -1   13.14    0.53
  13   4  -1   13.07    0.49
  13   4  -1   14.01    0.54
 -13   4   1   12.50    0.51
 -13   4   1   13.73    0.55
  12  -4  -1    0.15    0.11
 -12  -4   1   -0.02    0.11
 -12   4   1    0.15    0.12
 -12   4   1    0.09    0.12
  12   4  -1    0.01    0.09
  12   4  -1    0.04    0.11
  11  -4  -1    5.20    0.31
 -11  -4   1    5.10    0.29
 -11  -4   1    5.35    0.32
  11   4  -1    5.18    0.31
 -11   4   1    5.49    0.33
 -11   4   1    5.21    0.30
  11   4  -1    5.32    0.29
 -10  -4   1    5.66    0.31
 -10  -4   1    6.27    0.30
  10  -4  -1    5.30    0.31
 -10  -4   1    5.21    0.29
  10   4  -1    5.83    0.30
  10   4  -1    5.22    0.27
  10   4  -1    5.48    0.25
 -10   4   1    5.23    0.30
 -10   4   1    5.76    0.29
  -9  -4   1    1.13    0.17
   9  -4  -1    0.87    0.15
  -9  -4   1    1.28    0.15
  -9  -4   1    1.39    0.17
  -9  -4   1    1.46    0.18
   9   4  -1    1.56    0.17
  -9   4   1    0.88    0.14
   9   4  -1    1.04    0.14
  -9   4   1    0.82    0.14
   8  -4  -1    0.80    0.14
  -8  -4   1    1.03    0.14
  -8  -4   1    0.58    0.13
  -8  -4   1    0.67    0.11
  -8  -4   1    0.84    0.13
  -8   4   1    0.81    0.15
  -8   4   1    0.76    0.13
   8   4  -1    0.97    0.14
   8   4  -1    0.54    0.11
   7  -4  -1  158.91    2.29
  -7  -4   1  159.29    2.37
   7  -4  -1  158.33    2.42
  -7  -4   1  157.94    2.34
  -7  -4   1  160.15    2.36
  -7  -4   1  157.66    2.35
   7   4  -1  165.03    2.35
  -7   4   1  160.16    2.33
  -7   4   1  157.99    2.41
   7   4  -1  162.49    2.35
   7   4  -1  161.43    2.36
  -6  -4   1   37.41    0.71
  -6  -4   1   36.52    0.72
   6  -4  -1   37.31    0.61
   6  -4  -1   37.44    0.76
  -6  -4   1   37.81    0.73
  -6  -4   1   37.91    0.73
   6   4  -1   37.71    0.72
  -6   4   1   37.70    0.76
   6   4  -1   37.74    0.72
  -6   4   1   37.70    0.69
  -5  -4   1   13.77    0.34
  -5  -4   1   13.40    0.36
  -5  -4   1   13.62    0.37
  -5  -4   1   13.43    0.36
   5  -4  -1   13.72    0.30
  -5   4   1   13.89    0.33
   5   4  -1   13.80    0.35
  -5   4   1   13.35    0.38
   4  -4  -1   49.20    0.79
  -4  -4   1   48.23    0.84
  -4  -4   1   47.97    0.84
   4  -4  -1   48.39    0.87
  -4  -4   1   49.50    0.86
  -4  -4   1   49.30    0.79
  -4   4   1   48.91    0.88
   4   4  -1   50.94    0.84
  -4   4   1   49.92    0.78
  -3  -4   1   13.92    0.29
  -3  -4   1   14.10    0.36
  -3  -4   1   13.79    0.34
   3  -4  -1   13.76    0.35
   3  -4  -1   14.09    0.32
  -3   4   1   14.24    0.37
  -3   4   1   13.87    0.27
   3   4  -1   14.56    0.34
   3   4  -1   14.14    0.28
  -2  -4   1   78.45    1.10
   2  -4  -1   77.99    1.21
  -2  -4   1   77.89    1.23
   2  -4  -1   79.43    1.19
  -2  -4   1   78.15    1.21
  -2   4   1   79.50    1.09
   2   4  -1   80.03    1.21
  -2   4   1   79.92    1.24
   2   4  -1   78.55    1.09
   1  -4  -1    1.55    0.11
  -1  -4   1    1.53    0.11
   1  -4  -1    1.45    0.10
  -1  -4   1    1.52    0.10
   1   4  -1    1.51    0.10
   1   4  -1    1.71    0.05
   1   4  -1    1.56    0.05
  -1   4   1    1.59    0.05
  -1   4   1    1.38    0.11
   0  -4   1    7.02    0.23
   0  -4   1    7.45    0.23
   0  -4  -1    7.26    0.23
   0  -4  -1    7.50    0.22
   0   4   1    6.91    0.22
   0   4   1    7.44    0.13
   0   4  -1    6.89    0.22
  -1  -4  -1    1.98    0.13
   1  -4   1    1.82    0.11
   1  -4   1    1.49    0.11
  -1  -4  -1    1.73    0.10
  -1   4  -1    1.42    0.11
   1   4   1    1.93    0.12
   1   4   1    1.74    0.06
   2  -4   1  186.89    2.56
  -2  -4  -1  184.28    2.60
   2  -4   1  186.31    2.43
  -2  -4  -1  179.10    2.55
   2  -4   1  184.00    2.60
  -2   4  -1  185.91    2.44
  -2   4  -1  190.16    2.62
   2   4   1  184.90    2.47
   2   4   1  186.17    2.60
  -3  -4  -1    2.28    0.12
   3  -4   1    2.35    0.14
   3  -4   1    2.19    0.11
  -3  -4  -1    2.13    0.13
  -3  -4  -1    2.11    0.10
  -3  -4  -1    2.32    0.14
   3   4   1    2.13    0.10
   3   4   1    2.46    0.14
  -3   4  -1    2.16    0.09
  -3   4  -1    2.18    0.14
   4  -4   1   19.30    0.39
  -4  -4  -1   19.78    0.42
  -4  -4  -1   19.45    0.45
   4  -4   1   19.05    0.46
  -4  -4  -1   20.16    0.41
  -4  -4  -1   18.93    0.44
  -4   4  -1   18.95    0.37
  -4   4  -1   20.13    0.47
   4   4   1   19.63    0.39
   4   4   1   20.39    0.45
   5  -4   1   15.86    0.32
  -5  -4  -1   15.13    0.37
   5  -4   1   15.52    0.42
  -5  -4  -1   15.47    0.37
  -5  -4  -1   15.19    0.40
  -5  -4  -1   15.04    0.39
   5   4   1   15.56    0.36
  -5   4  -1   14.86    0.41
  -5   4  -1   15.75    0.35
   5   4   1   15.36    0.40
  -6  -4  -1    2.83    0.17
   6  -4   1    2.75    0.11
   6  -4   1    2.60    0.18
  -6  -4  -1    2.55    0.17
  -6  -4  -1    2.34    0.15
  -6  -4  -1    2.49    0.16
   6   4   1    2.79    0.17
  -6   4  -1    2.67    0.11
  -6   4  -1    2.83    0.15
  -6   4  -1    2.68    0.19
   6   4   1    2.48    0.15
   7  -4   1   79.58    1.37
  -7  -4  -1   81.20    1.34
  -7  -4  -1   81.20    1.31
  -7  -4  -1   78.37    1.35
  -7  -4  -1   79.68    1.30
   7   4   1   82.39    1.32
   7   4   1   81.27    1.30
  -7   4  -1   81.69    1.30
  -7   4  -1   80.09    1.38
  -8  -4  -1    7.90    0.29
  -8  -4  -1    8.17    0.32
   8  -4   1    8.63    0.34
  -8  -4  -1    8.51    0.33
  -8  -4  -1    7.91    0.30
   8   4   1    8.28    0.31
  -8   4  -1    8.50    0.31
  -8   4  -1    7.86    0.34
   8   4   1    8.40    0.29
  -9  -4  -1    1.86    0.17
  -9  -4  -1    1.11    0.15
  -9  -4  -1    1.61    0.16
  -9  -4  -1    1.71    0.19
   9  -4   1    1.50    0.19
   9   4   1    1.78    0.15
   9   4   1    1.56    0.15
  -9   4  -1    1.47    0.17
   9   4   1    1.53    0.17
  -9   4  -1    1.72    0.20
 -10  -4  -1    2.37    0.20
 -10  -4  -1    2.49    0.22
  10  -4   1    2.84    0.24
  10   4   1    2.91    0.22
  10   4   1    2.11    0.18
  10   4   1    2.73    0.19
 -10   4  -1    2.53    0.21
 -10   4  -1    2.66    0.24
 -11  -4  -1   38.75    0.92
  11  -4   1   39.02    0.87
 -11  -4  -1   40.25    0.91
  11  -4   1   38.58    0.92
 -11   4  -1   39.00    0.94
 -11   4  -1   39.31    0.89
  11   4   1   39.64    0.91
  11   4   1   39.03    0.83
 -12  -4  -1    1.01    0.19
 -12  -4  -1    0.69    0.16
  12  -4   1    0.72    0.16
  12  -4   1    0.57    0.14
 -12   4  -1    0.77    0.16
 -12   4  -1    1.10    0.20
  12   4   1    0.81    0.16
  12   4   1    0.64    0.14
 -13  -4  -1    4.01    0.33
  13  -4   1    4.49    0.32
  13  -4   1    4.24    0.31
 -13  -4  -1    4.12    0.35
 -13   4  -1    4.42    0.32
  13   4   1    4.10    0.28
 -13   4  -1    4.89    0.35
  13   4   1    4.61    0.33
  14  -4   1    0.55    0.17
  14  -4   1    0.63    0.18
 -14  -4  -1    0.53    0.17
 -14   4  -1    0.57    0.19
  14   4   1    0.42    0.15
 -14   4  -1    0.54    0.17
  13  -5  -1    0.93    0.18
 -13  -5   1    0.79    0.19
  13  -5  -1    0.98    0.20
 -13   5   1    1.02    0.22
  13   5  -1    0.95    0.18
  13   5  -1    0.87    0.19
 -13   5   1    0.63    0.17
 -12  -5   1    0.42    0.15
  12  -5  -1    0.23    0.13
 -12   5   1    0.33    0.13
  12   5  -1    0.11    0.12
  12   5  -1    0.46    0.13
 -12   5   1    0.33    0.15
 -11  -5   1   23.17    0.64
  11  -5  -1   23.22    0.69
 -11  -5   1   23.42    0.67
 -11   5   1   22.40    0.63
 -11   5   1   23.20    0.70
  11   5  -1   22.13    0.62
  11   5  -1   23.56    0.65
  11   5  -1   21.70    0.61
  10  -5  -1   88.48    1.62
 -10  -5   1   87.84    1.57
 -10  -5   1   88.95    1.55
 -10  -5   1   89.18    1.56
 -10  -5   1   88.87    1.50
  10   5  -1   90.41    1.55
 -10   5   1   87.45    1.52
  10   5  -1   89.89    1.53
  10   5  -1   88.90    1.50
 -10   5   1   86.52    1.61
  10   5  -1   89.09    1.53
  -9  -5   1   10.19    0.38
  -9  -5   1    9.55    0.37
   9  -5  -1   10.21    0.42
  -9  -5   1   10.54    0.39
  -9  -5   1   10.38    0.37
  -9   5   1   10.16    0.36
   9   5  -1    9.98    0.37
   9   5  -1   10.15    0.37
   9   5  -1   10.49    0.37
   9   5  -1   10.41    0.37
  -9   5   1   10.27    0.42
  -8  -5   1   38.75    0.80
   8  -5  -1   39.53    0.87
  -8  -5   1   38.75    0.81
  -8  -5   1   38.77    0.81
  -8  -5   1   37.91    0.81
  -8   5   1   39.01    0.77
   8   5  -1   38.87    0.80
   8   5  -1   39.05    0.80
   8   5  -1   40.03    0.79
   8   5  -1   39.41    0.81
  -8   5   1   38.76    0.87
  -7  -5   1    1.52    0.17
  -7  -5   1    1.25    0.16
  -7  -5   1    1.33    0.14
   7  -5  -1    1.28    0.17
  -7  -5   1    1.52    0.17
   7   5  -1    1.20    0.13
   7   5  -1    1.22    0.15
  -7   5   1    1.01    0.15
  -7   5   1    1.58    0.14
   7   5  -1    1.43    0.14
  -6  -5   1   69.79    1.19
  -6  -5   1   68.29    1.20
   6  -5  -1   67.32    1.23
  -6  -5   1   70.41    1.14
  -6  -5   1   70.22    1.20
   6  -5  -1   70.48    1.08
  -6   5   1   69.44    1.11
   6   5  -1   71.02    1.13
  -6   5   1   67.21    1.23
   6   5  -1   70.74    1.18
  -5  -5   1    4.26    0.18
  -5  -5   1    4.42    0.21
   5  -5  -1    4.22    0.22
  -5  -5   1    4.14    0.21
  -5  -5   1    4.14    0.22
   5  -5  -1    4.54    0.18
  -5   5   1    4.39    0.17
   5   5  -1    4.61    0.18
   5   5  -1    4.20    0.20
  -5   5   1    4.54    0.24
  -4  -5   1   55.49    1.00
   4  -5  -1   55.47    1.00
  -4  -5   1   54.93    0.97
  -4  -5   1   56.23    0.88
   4  -5  -1   57.32    0.93
   4   5  -1   55.43    0.96
  -4   5   1   56.51    0.86
   4   5  -1   57.10    0.87
  -4   5   1   55.00    1.01
  -3  -5   1   66.70    0.97
  -3  -5   1   63.78    1.08
  -3  -5   1   65.12    1.12
   3  -5  -1   65.53    1.06
   3  -5  -1   66.38    1.11
   3   5  -1   65.58    0.96
  -3   5   1   65.75    0.95
  -3   5   1   66.02    1.13
   3   5  -1   66.10    1.08
  -2  -5   1    1.41    0.12
  -2  -5   1    1.50    0.13
   2  -5  -1    1.33    0.12
   2  -5  -1    1.49    0.12
   2   5  -1    1.49    0.12
  -2   5   1    1.23    0.12
  -2   5   1    1.35    0.06
   2   5  -1    1.35    0.06
   1  -5  -1   28.81    0.58
   1  -5  -1   28.15    0.57
  -1  -5   1   29.05    0.60
  -1  -5   1   28.63    0.58
   1   5  -1   28.62    0.58
  -1   5   1   28.75    0.60
   0  -5   1    4.46    0.20
   0  -5  -1    3.94    0.19
   0  -5  -1    4.41    0.18
   0   5  -1    4.30    0.19
   0   5   1    4.07    0.19
  -1  -5  -1    5.06    0.21
   1  -5   1    5.62    0.22
   1  -5   1    4.85    0.21
  -1  -5  -1    5.47    0.20
   1   5   1    5.52    0.12
   1   5   1    4.99    0.21
  -1   5  -1    5.19    0.21
  -2  -5  -1   72.76    1.17
  -2  -5  -1   73.93    1.22
   2  -5   1   75.20    1.22
   2  -5   1   74.74    1.18
   2   5   1   74.48    1.21
  -2   5  -1   74.00    1.22
   2   5   1   74.85    1.05
   3  -5   1   22.28    0.37
   3  -5   1   21.74    0.51
  -3  -5  -1   22.30    0.52
  -3  -5  -1   22.40    0.48
   3  -5   1   22.20    0.47
  -3   5  -1   22.09    0.52
   3   5   1   22.46    0.40
   3   5   1   23.03    0.51
  -3   5  -1   21.95    0.37
  -4  -5  -1  101.18    1.60
   4  -5   1   99.86    1.61
  -4  -5  -1   99.53    1.54
  -4  -5  -1  100.32    1.60
   4  -5   1  103.67    1.52
   4   5   1  102.38    1.47
  -4   5  -1  103.16    1.63
  -4   5  -1  102.76    1.44
   4   5   1  103.07    1.59
   5  -5   1  411.25    5.77
  -5  -5  -1  423.70    5.65
  -5  -5  -1  415.72    5.74
  -5  -5  -1  425.89    5.76
  -5  -5  -1  422.65    5.69
   5  -5   1  428.66    5.62
   5   5   1  427.31    5.63
  -5   5  -1  423.13    5.60
   5   5   1  426.45    5.74
  -5   5  -1  417.99    5.79
  -6  -5  -1   61.07    1.04
  -6  -5  -1   60.67    1.09
   6  -5   1   61.84    0.96
  -6  -5  -1   60.56    1.05
  -6  -5  -1   60.97    1.10
   6  -5   1   61.29    1.13
  -6   5  -1   61.69    0.96
  -6   5  -1   61.42    1.14
  -6   5  -1   62.25    1.00
   6   5   1   61.61    1.02
   6   5   1   59.54    1.08
  -7  -5  -1   21.24    0.52
  -7  -5  -1   20.61    0.54
  -7  -5  -1   21.06    0.51
  -7  -5  -1   20.68    0.53
  -7   5  -1   21.65    0.49
   7   5   1   21.33    0.54
  -7   5  -1   20.76    0.58
   7   5   1   21.27    0.50
  -8  -5  -1   15.00    0.44
  -8  -5  -1   15.60    0.45
  -8  -5  -1   14.98    0.47
   8  -5   1   15.28    0.50
  -8  -5  -1   14.53    0.44
   8   5   1   15.17    0.46
   8   5   1   15.25    0.44
  -8   5  -1   14.91    0.50
   8   5   1   15.26    0.43
  -8   5  -1   15.71    0.43
   9  -5   1   15.69    0.52
  -9  -5  -1   16.99    0.52
   9  -5   1   15.93    0.45
  -9  -5  -1   16.05    0.47
  -9  -5  -1   17.19    0.48
  -9  -5  -1   17.07    0.51
   9   5   1   16.13    0.46
  -9   5  -1   16.10    0.47
   9   5   1   16.74    0.50
   9   5   1   16.93    0.49
  -9   5  -1   16.49    0.54
   9   5   1   16.25    0.47
 -10  -5  -1   46.67    0.93
 -10  -5  -1   47.49    0.96
  10  -5   1   46.52    1.04
 -10  -5  -1   44.25    0.98
 -10  -5  -1   46.72    1.00
  10  -5   1   45.87    0.93
  10   5   1   46.60    0.97
 -10   5  -1   46.47    1.05
  10   5   1   45.86    0.97
 -10   5  -1   45.21    0.95
  10   5   1   46.50    0.92
  10   5   1   44.98    0.91
  11  -5   1   -0.06    0.09
 -11  -5  -1    0.03    0.09
 -11  -5  -1    0.10    0.11
  11  -5   1    0.08    0.10
  11   5   1   -0.07    0.08
 -11   5  -1   -0.02    0.09
 -11   5  -1    0.08    0.12
  11   5   1    0.08    0.09
  11   5   1    0.03    0.11
 -12  -5  -1   18.46    0.62
  12  -5   1   17.89    0.57
  12  -5   1   18.40    0.63
 -12  -5  -1   18.97    0.61
 -12   5  -1   18.21    0.59
 -12   5  -1   17.23    0.64
  12   5   1   17.97    0.59
  12   5   1   18.35    0.59
  13  -5   1    0.56    0.18
  13  -5   1    0.71    0.16
 -13  -5  -1    0.45    0.17
 -13   5  -1    0.50    0.17
 -13   5  -1    0.60    0.16
  13   5   1    0.63    0.17
  12  -6  -1    1.83    0.26
 -12  -6   1    1.68    0.23
 -12   6   1    2.00    0.28
  12   6  -1    1.65    0.22
  12   6  -1    2.28    0.36
 -11  -6   1    6.90    0.36
 -11  -6   1    6.87    0.36
  11  -6  -1    6.30    0.38
 -11   6   1    6.36    0.37
  11   6  -1    6.65    0.33
  11   6  -1    5.86    0.33
  10  -6  -1   28.60    0.80
 -10  -6   1   28.59    0.73
 -10  -6   1   29.11    0.73
 -10  -6   1   28.17    0.71
 -10  -6   1   28.42    0.73
  10   6  -1   27.74    0.70
  10   6  -1   27.86    0.70
  10   6  -1   27.89    0.71
  10   6  -1   28.23    0.71
 -10   6   1   29.18    0.80
   9  -6  -1    0.89    0.17
  -9  -6   1    1.01    0.16
  -9  -6   1    0.94    0.16
  -9  -6   1    1.27    0.18
  -9  -6   1    0.84    0.15
   9   6  -1    0.93    0.15
   9   6  -1    0.78    0.16
   9   6  -1    0.97    0.16
  -9   6   1    1.20    0.20
   9   6  -1    1.01    0.15
  -8  -6   1   46.92    0.97
  -8  -6   1   46.62    0.96
  -8  -6   1   48.55    0.97
  -8  -6   1   46.29    0.92
   8  -6  -1   45.78    1.01
   8   6  -1   46.48    0.96
  -8   6   1   46.02    0.94
   8   6  -1   46.58    0.94
   8   6  -1   47.43    0.90
  -8   6   1   47.09    1.02
  -7  -6   1   13.31    0.44
  -7  -6   1   14.86    0.41
  -7  -6   1   13.84    0.44
  -7  -6   1   14.02    0.44
   7  -6  -1   13.58    0.47
  -7   6   1   13.79    0.48
  -7   6   1   14.34    0.39
   7   6  -1   14.47    0.44
   7   6  -1   14.30    0.39
   7   6  -1   13.90    0.45
   6  -6  -1   12.28    0.42
  -6  -6   1   12.20    0.41
  -6  -6   1   11.95    0.34
   6  -6  -1   12.14    0.34
  -6  -6   1   12.53    0.40
  -6   6   1   12.56    0.44
   6   6  -1   12.27    0.39
   6   6  -1   11.73    0.40
  -6   6   1   12.24    0.33
   6   6  -1   13.04    0.34
  -5  -6   1   79.60    1.39
   5  -6  -1   83.73    1.30
   5  -6  -1   80.26    1.40
  -5  -6   1   80.30    1.24
  -5  -6   1   81.95    1.37
   5   6  -1   82.59    1.36
  -5   6   1   79.53    1.22
  -5   6   1   79.49    1.41
   5   6  -1   82.44    1.24
   4  -6  -1   27.17    0.63
  -4  -6   1   26.22    0.60
  -4  -6   1   27.27    0.64
   4  -6  -1   26.91    0.57
  -4   6   1   27.22    0.65
  -4   6   1   26.40    0.50
   4   6  -1   27.08    0.60
   4   6  -1   26.50    0.48
  -3  -6   1   18.73    0.50
   3  -6  -1   19.01    0.46
   3  -6  -1   18.22    0.48
  -3  -6   1   19.26    0.48
  -3   6   1   18.72    0.50
   3   6  -1   17.28    0.46
   3   6  -1   18.47    0.33
   2  -6  -1   14.05    0.40
  -2  -6   1   13.40    0.39
  -2  -6   1   13.29    0.40
   2  -6  -1   13.24    0.38
  -2   6   1   13.36    0.41
   2   6  -1   13.65    0.39
   1  -6  -1    1.92    0.15
  -1  -6   1    2.20    0.16
  -1  -6   1    2.24    0.16
   1  -6  -1    1.98    0.14
  -1   6   1    1.98    0.16
   1   6  -1    2.46    0.17
   0  -6  -1   45.80    0.87
   0  -6  -1   47.42    0.85
   0  -6   1   45.39    0.87
   0  -6   1   46.24    0.86
   0   6   1   45.92    0.87
   0   6  -1   44.52    0.86
   1  -6   1   50.11    0.91
  -1  -6  -1   49.44    0.88
  -1  -6  -1   46.85    0.91
   1  -6   1   48.17    0.90
   1   6   1   50.19    0.91
  -1   6  -1   47.38    0.91
   2  -6   1    2.26    0.15
   2  -6   1    2.51    0.18
  -2  -6  -1    2.48    0.18
  -2  -6  -1    2.07    0.15
  -2   6  -1    2.01    0.17
   2   6   1    2.14    0.16
   2   6   1    2.19    0.09
  -3  -6  -1   29.14    0.66
   3  -6   1   30.06    0.67
   3  -6   1   29.68    0.62
  -3  -6  -1   29.75    0.62
  -3   6  -1   28.77    0.66
   3   6   1   29.47    0.50
   3   6   1   29.87    0.65
  -4  -6  -1    0.21    0.07
   4  -6   1    0.10    0.07
  -4  -6  -1    0.04    0.07
   4  -6   1    0.01    0.06
  -4   6  -1    0.06    0.07
   4   6   1    0.03    0.04
   4   6   1   -0.02    0.07
  -5  -6  -1    4.95    0.23
   5  -6   1    4.80    0.26
  -5  -6  -1    4.55    0.25
   5  -6   1    4.66    0.20
   5   6   1    4.95    0.19
   5   6   1    5.18    0.25
  -5   6  -1    4.26    0.26
  -6  -6  -1    0.81    0.14
   6  -6   1    0.78    0.10
   6  -6   1    0.97    0.16
  -6  -6  -1    0.82    0.12
  -6  -6  -1    0.68    0.14
   6   6   1    0.78    0.10
  -6   6  -1    0.72    0.15
  -6   6  -1    0.85    0.15
   6   6   1    0.87    0.14
  -7  -6  -1    4.08    0.25
  -7  -6  -1    4.44    0.22
   7  -6   1    4.64    0.28
  -7  -6  -1    4.40    0.25
  -7  -6  -1    4.30    0.23
   7   6   1    4.59    0.22
   7   6   1    4.73    0.26
  -7   6  -1    4.02    0.26
  -8  -6  -1    3.70    0.25
   8  -6   1    3.95    0.27
  -8  -6  -1    3.41    0.22
  -8  -6  -1    3.75    0.24
  -8  -6  -1    3.94    0.23
  -8   6  -1    3.96    0.27
   8   6   1    3.86    0.22
   8   6   1    3.91    0.22
   8   6   1    4.18    0.25
  -9  -6  -1   12.21    0.45
  -9  -6  -1   11.99    0.42
  -9  -6  -1   11.61    0.43
   9  -6   1   11.43    0.47
  -9  -6  -1   11.74    0.42
  -9   6  -1   12.18    0.48
   9   6   1   11.71    0.43
   9   6   1   12.04    0.44
   9   6   1   11.98    0.40
   9   6   1   11.54    0.40
 -10  -6  -1   71.39    1.33
  10  -6   1   68.13    1.40
 -10  -6  -1   70.75    1.31
 -10  -6  -1   69.18    1.34
  10   6   1   69.71    1.29
  10   6   1   71.52    1.34
 -10   6  -1   67.12    1.40
  10   6   1   68.83    1.29
  10   6   1   68.60    1.26
  11  -6   1    0.22    0.13
 -11  -6  -1    0.05    0.12
 -11  -6  -1    0.11    0.11
  11   6   1    0.04    0.10
  11   6   1    0.16    0.11
 -11   6  -1    0.24    0.15
  12  -6   1    1.34    0.23
 -12  -6  -1    1.05    0.20
 -12   6  -1    1.19    0.22
  12   6   1    1.11    0.19
  12   6   1    1.21    0.20
  11  -7  -1    1.51    0.24
 -11   7   1    1.76    0.27
  11   7  -1    1.84    0.35
 -10  -7   1   -0.07    0.11
  10  -7  -1    0.17    0.14
 -10   7   1    0.01    0.12
  10   7  -1    0.00    0.09
  10   7  -1    0.60    0.14
  10   7  -1    0.00    0.11
  -9  -7   1    0.33    0.13
  -9  -7   1    0.32    0.14
   9  -7  -1    0.29    0.14
  -9   7   1    0.46    0.16
   9   7  -1    0.47    0.15
   9   7  -1    0.30    0.11
   9   7  -1    0.49    0.13
  -8  -7   1    3.01    0.23
  -8  -7   1    2.97    0.24
   8  -7  -1    2.77    0.25
   8   7  -1    3.03    0.24
  -8   7   1    3.20    0.28
   8   7  -1    2.92    0.22
  -7  -7   1    0.11    0.09
   7  -7  -1    0.05    0.09
  -7  -7   1    0.08    0.09
  -7   7   1    0.02    0.11
   7   7  -1    0.07    0.08
   7   7  -1    0.02    0.08
  -6  -7   1    1.70    0.21
  -6  -7   1    1.58    0.19
   6  -7  -1    1.35    0.15
   6  -7  -1    1.53    0.20
   6   7  -1    1.45    0.20
   6   7  -1    1.22    0.16
  -6   7   1    1.27    0.19
   5  -7  -1  103.68    1.63
  -5  -7   1  101.56    1.73
  -5  -7   1  102.60    1.69
   5  -7  -1  102.76    1.73
   5   7  -1  102.19    1.68
  -5   7   1  100.40    1.75
   4  -7  -1   23.49    0.61
  -4  -7   1   22.37    0.60
   4  -7  -1   22.50    0.55
  -4  -7   1   22.60    0.58
  -4   7   1   23.02    0.62
   4   7  -1   23.45    0.58
  -3  -7   1   22.03    0.56
   3  -7  -1   22.09    0.57
  -3  -7   1   22.24    0.59
   3  -7  -1   22.22    0.55
   3   7  -1   21.39    0.55
  -3   7   1   21.62    0.59
  -2  -7   1   64.42    1.17
   2  -7  -1   65.89    1.18
   2  -7  -1   64.81    1.16
  -2  -7   1   65.84    1.21
  -2   7   1   65.53    1.21
   2   7  -1   66.38    1.17
  -1  -7   1   15.01    0.47
  -1  -7   1   16.02    0.46
   1  -7  -1   16.52    0.46
   1  -7  -1   16.59    0.48
  -1   7   1   15.39    0.47
   1   7  -1   16.29    0.47
   0  -7  -1   18.34    0.49
   0  -7   1   17.51    0.50
   0  -7   1   17.68    0.49
   0  -7  -1   17.63    0.50
   0   7  -1   18.10    0.51
   0   7   1   17.95    0.50
   1  -7   1   10.58    0.37
  -1  -7  -1   10.61    0.38
  -1  -7  -1   10.68    0.36
   1  -7   1   10.16    0.37
   1   7   1    9.99    0.36
  -1   7  -1   11.06    0.39
  -2  -7  -1    5.95    0.26
   2  -7   1    6.22    0.28
  -2  -7  -1    6.29    0.29
   2  -7   1    5.79    0.28
  -2   7  -1    5.96    0.29
   2   7   1    6.22    0.29
  -3  -7  -1   44.86    0.94
   3  -7   1   45.59    0.93
   3  -7   1   46.19    0.89
  -3  -7  -1   44.93    0.88
  -3   7  -1   45.96    0.95
   3   7   1   47.18    0.92
  -4  -7  -1    8.86    0.32
  -4  -7  -1    8.40    0.36
   4  -7   1    8.22    0.35
   4  -7   1    9.45    0.32
  -4   7  -1    8.57    0.37
   4   7   1    8.48    0.34
  -5  -7  -1   28.73    0.65
   5  -7   1   27.61    0.71
  -5  -7  -1   29.60    0.72
   5  -7   1   28.81    0.62
   5   7   1   28.72    0.69
  -5   7  -1   27.51    0.71
  -6  -7  -1    1.19    0.16
  -6  -7  -1    1.50    0.19
   6  -7   1    1.52    0.20
   6   7   1    1.05    0.15
  -6   7  -1    1.27    0.19
  -7  -7  -1    2.24    0.24
   7  -7   1    1.79    0.22
  -7  -7  -1    1.80    0.18
  -7   7  -1    1.84    0.23
   7   7   1    2.07    0.20
  -8  -7  -1    1.37    0.21
   8  -7   1    1.61    0.23
  -8  -7  -1    1.07    0.18
   8   7   1    1.41    0.20
  -8   7  -1    1.26    0.20
   8   7   1    1.35    0.19
  -9  -7  -1   13.64    0.50
   9  -7   1   14.02    0.55
  -9  -7  -1   14.37    0.51
   9   7   1   13.90    0.50
   9   7   1   13.07    0.48
  -9   7  -1   14.20    0.56
 -10  -7  -1   10.62    0.46
  10  -7   1   10.70    0.49
 -10  -7  -1    9.93    0.44
  10   7   1   10.53    0.44
  10   7   1    9.57    0.42
 -10   7  -1   10.27    0.50
  11  -7   1   18.18    0.66
 -11  -7  -1   18.68    0.65
  11   7   1   18.68    0.61
 -11   7  -1   19.00    0.69
  10  -8  -1   10.22    0.50
 -10  -8   1    9.88    0.46
 -10   8   1    9.30    0.48
  10   8  -1    9.11    0.44
   9  -8  -1   54.53    1.23
  -9  -8   1   56.15    1.20
  -9   8   1   55.14    1.25
   9   8  -1   54.42    1.18
   9   8  -1   52.39    1.12
   8  -8  -1   12.67    0.51
  -8  -8   1   13.16    0.48
  -8  -8   1   11.76    0.49
   8   8  -1   11.60    0.48
   8   8  -1   12.26    0.46
  -8   8   1   12.61    0.53
   7  -8  -1    4.00    0.29
  -7  -8   1    3.64    0.26
  -7  -8   1    3.63    0.28
   7   8  -1    3.46    0.27
  -7   8   1    3.63    0.29
   7   8  -1    3.62    0.26
  -6  -8   1    2.87    0.23
   6  -8  -1    3.12    0.26
  -6  -8   1    2.55    0.23
  -6   8   1    2.27    0.24
   6   8  -1    2.49    0.23
   6   8  -1    2.40    0.22
  -5  -8   1   39.67    0.92
  -5  -8   1   37.89    0.85
   5  -8  -1   38.24    0.90
   5  -8  -1   37.28    0.80
  -5   8   1   37.31    0.91
   5   8  -1   38.26    0.90
   5   8  -1   38.37    0.85
   4  -8  -1    0.07    0.09
  -4  -8   1    0.15    0.10
   4  -8  -1    0.14    0.10
  -4  -8   1    0.04    0.10
  -4   8   1    0.01    0.09
   4   8  -1    0.08    0.09
  -3  -8   1   10.18    0.39
   3  -8  -1   10.29    0.38
  -3  -8   1    9.71    0.40
   3  -8  -1    9.39    0.39
  -3   8   1   10.40    0.42
   3   8  -1   11.06    0.40
   2  -8  -1   14.14    0.46
  -2  -8   1   13.62    0.47
   2  -8  -1   14.18    0.46
  -2  -8   1   14.04    0.46
  -2   8   1   14.16    0.49
   2   8  -1   14.38    0.47
   1  -8  -1   18.03    0.52
  -1  -8   1   18.16    0.54
   1  -8  -1   18.02    0.53
  -1  -8   1   18.38    0.53
  -1   8   1   18.37    0.55
   1   8  -1   18.07    0.54
   0  -8  -1   10.29    0.38
   0  -8   1   11.03    0.40
   0  -8   1   10.25    0.40
   0  -8  -1   10.23    0.40
   0   8   1    9.72    0.39
   0   8  -1   10.44    0.40
   1  -8   1    5.61    0.29
   1  -8   1    5.76    0.30
  -1  -8  -1    5.64    0.30
  -1  -8  -1    6.09    0.28
  -1   8  -1    5.63    0.30
   1   8   1    5.47    0.29
   2  -8   1   10.38    0.38
   2  -8   1   10.68    0.40
  -2  -8  -1   10.71    0.38
  -2  -8  -1    9.47    0.40
   2   8   1   10.83    0.40
  -2   8  -1   10.60    0.41
  -3  -8  -1   15.06    0.51
   3  -8   1   14.68    0.46
  -3  -8  -1   15.38    0.47
   3  -8   1   14.93    0.49
  -3   8  -1   15.52    0.51
   3   8   1   15.35    0.49
  -4  -8  -1   16.46    0.49
  -4  -8  -1   16.67    0.54
   4  -8   1   15.99    0.53
   4  -8   1   17.07    0.49
   4   8   1   17.17    0.52
  -4   8  -1   16.88    0.55
  -5  -8  -1    2.62    0.24
  -5  -8  -1    3.34    0.23
   5  -8   1    2.86    0.24
   5  -8   1    2.64    0.20
  -5   8  -1    2.67    0.20
   5   8   1    2.66    0.23
  -5   8  -1    3.02    0.26
  -6  -8  -1   19.47    0.61
   6  -8   1   19.69    0.63
  -6  -8  -1   19.82    0.56
   6   8   1   20.14    0.59
  -6   8  -1   18.33    0.62
  -7  -8  -1  123.86    2.12
   7  -8   1  126.58    2.17
   7   8   1  125.31    2.09
  -7   8  -1  124.40    2.18
  -8  -8  -1   87.57    1.64
   8  -8   1   87.88    1.68
   8   8   1   86.47    1.62
  -8   8  -1   87.58    1.69
   8   8   1   87.40    1.60
   9  -8   1    2.93    0.29
  -9  -8  -1    3.14    0.28
  -9   8  -1    2.52    0.31
   9   8   1    2.89    0.30
   9   8   1    2.24    0.23
  10  -8   1   22.20    0.75
 -10  -8  -1   20.95    0.68
  10   8   1   22.74    0.69
  10   8   1   22.36    0.69
 -10   8  -1   21.78    0.76
   9  -9  -1    3.06    0.30
  -9  -9   1    2.72    0.31
   9   9  -1    2.50    0.29
  -9   9   1    3.42    0.34
  -8  -9   1   21.07    0.70
   8  -9  -1   22.53    0.73
   8   9  -1   20.95    0.65
   8   9  -1   21.91    0.70
  -8   9   1   21.69    0.74
  -7  -9   1    3.84    0.32
   7  -9  -1    3.45    0.29
   7   9  -1    3.47    0.30
  -7   9   1    4.30    0.34
   7   9  -1    3.81    0.28
  -6  -9   1    9.11    0.41
  -6  -9   1    8.83    0.43
   6  -9  -1    8.99    0.43
   6   9  -1    9.22    0.44
   6   9  -1    8.86    0.40
  -6   9   1    9.20    0.46
  -5  -9   1   45.90    1.06
   5  -9  -1   44.99    0.95
   5  -9  -1   45.89    1.05
  -5  -9   1   45.95    1.00
  -5   9   1   44.00    1.06
   5   9  -1   45.87    1.05
   5   9  -1   46.09    1.01
  -4  -9   1    6.70    0.37
  -4  -9   1    7.38    0.36
   4  -9  -1    7.62    0.38
   4  -9  -1    7.23    0.34
  -4   9   1    7.01    0.38
   4   9  -1    6.71    0.36
   4   9  -1    6.74    0.35
  -3  -9   1    0.14    0.10
   3  -9  -1    0.12    0.11
  -3  -9   1    0.06    0.10
   3  -9  -1    0.05    0.09
  -3   9   1    0.11    0.12
   3   9  -1    0.04    0.10
   2  -9  -1    2.44    0.22
  -2  -9   1    2.65    0.25
   2  -9  -1    2.51    0.23
  -2  -9   1    2.21    0.21
  -2   9   1    2.61    0.25
   2   9  -1    2.39    0.23
  -1  -9   1    3.35    0.26
   1  -9  -1    3.31    0.25
   1  -9  -1    2.43    0.23
  -1  -9   1    3.21    0.24
  -1   9   1    2.76    0.25
   1   9  -1    3.18    0.25
   0  -9  -1   18.46    0.58
   0  -9   1   18.37    0.58
   0  -9   1   19.96    0.59
   0  -9  -1   18.75    0.56
   0   9  -1   19.11    0.59
   0   9   1   18.93    0.59
  -1  -9  -1    2.22    0.25
  -1  -9  -1    2.23    0.20
   1  -9   1    2.35    0.22
   1  -9   1    2.13    0.24
  -1   9  -1    2.05    0.21
   1   9   1    2.25    0.22
   2  -9   1   20.95    0.61
  -2  -9  -1   21.32    0.65
  -2  -9  -1   21.56    0.60
   2  -9   1   20.51    0.62
   2   9   1   21.82    0.64
  -2   9  -1   21.26    0.64
  -3  -9  -1    5.64    0.31
   3  -9   1    5.62    0.33
  -3  -9  -1    5.46    0.34
   3  -9   1    5.48    0.31
  -3   9  -1    6.05    0.34
   3   9   1    5.56    0.33
   4  -9   1   26.01    0.74
   4  -9   1   27.46    0.70
  -4  -9  -1   27.89    0.71
  -4  -9  -1   27.31    0.76
  -4   9  -1   28.94    0.71
   4   9   1   27.95    0.74
  -4   9  -1   27.72    0.78
   5  -9   1   57.78    1.14
   5  -9   1   60.31    1.26
  -5  -9  -1   59.59    1.27
  -5   9  -1   60.18    1.28
   5   9   1   61.21    1.23
   6  -9   1    0.31    0.14
  -6  -9  -1    0.21    0.13
   6   9   1    0.23    0.13
  -6   9  -1    0.27    0.15
   7  -9   1    0.22    0.14
  -7  -9  -1    0.45    0.15
   7   9   1    0.30    0.14
   7   9   1    0.30    0.14
  -7   9  -1    0.26    0.16
  -8  -9  -1    3.07    0.30
   8  -9   1    3.48    0.32
  -8   9  -1    3.03    0.32
   8   9   1    3.25    0.30
   8   9   1    2.94    0.26
  -6 -10   1    0.10    0.14
   6 -10  -1    0.23    0.15
   6  10  -1    0.12    0.13
   6  10  -1   -0.06    0.13
  -6  10   1    0.18    0.15
   5 -10  -1   12.15    0.51
  -5 -10   1   12.49    0.54
   5  10  -1   11.97    0.53
   5  10  -1   11.84    0.49
  -5  10   1   12.83    0.54
   4 -10  -1    9.93    0.46
   4 -10  -1    9.57    0.43
  -4 -10   1    9.67    0.47
  -4 -10   1    9.70    0.44
  -4  10   1    9.33    0.48
   4  10  -1   10.27    0.49
   4  10  -1    9.76    0.44
  -3 -10   1    0.08    0.12
  -3 -10   1    0.01    0.13
   3 -10  -1    0.11    0.12
   3 -10  -1    0.02    0.12
  -3  10   1    0.13    0.12
   3  10  -1   -0.07    0.12
   3  10  -1    0.03    0.12
   2 -10  -1   24.86    0.71
  -2 -10   1   24.76    0.71
  -2 -10   1   24.81    0.75
   2 -10  -1   24.24    0.70
  -2  10   1   24.86    0.75
   2  10  -1   24.52    0.74
   2  10  -1   24.72    0.72
   1 -10  -1   -0.02    0.10
  -1 -10   1    0.11    0.12
   1 -10  -1    0.00    0.10
  -1 -10   1    0.05    0.12
   1  10  -1    0.00    0.12
  -1  10   1    0.17    0.12
   1  10  -1    0.05    0.12
   0 -10   1   18.13    0.60
   0 -10  -1   18.26    0.59
   0 -10  -1   18.71    0.62
   0 -10   1   18.07    0.62
   0  10  -1   18.51    0.63
   0  10   1   18.01    0.62
   0  10  -1   18.97    0.62
  -1 -10  -1    0.15    0.13
   1 -10   1    0.03    0.10
   1 -10   1    0.08    0.11
  -1 -10  -1    0.10    0.11
  -1  10  -1    0.16    0.12
   1  10   1    0.14    0.13
  -1  10  -1   -0.08    0.12
   2 -10   1    2.71    0.25
   2 -10   1    3.26    0.28
  -2 -10  -1    3.12    0.29
  -2 -10  -1    3.05    0.26
  -2  10  -1    3.01    0.29
  -2  10  -1    2.80    0.25
   2  10   1    2.94    0.26
  -3 -10  -1    3.79    0.30
   3 -10   1    3.21    0.27
   3 -10   1    4.16    0.31
  -3  10  -1    3.61    0.31
   3  10   1    3.86    0.29
  -3  10  -1    3.78    0.28
   4 -10   1    3.31    0.27
  -4 -10  -1    3.06    0.28
   4 -10   1    3.36    0.29
  -4  10  -1    3.36    0.30
  -4  10  -1    3.04    0.26
   4  10   1    3.09    0.28
   5 -10   1    0.18    0.14
  -5 -10  -1    0.03    0.13
   5  10   1   -0.03    0.10
  -5  10  -1    0.05    0.14
  -6 -10  -1    3.90    0.33
   6 -10   1    3.92    0.32
  -6  10  -1    4.03    0.35
   6  10   1    3.69    0.30
   6  10   1    4.14    0.34
   3 -11  -1    0.15    0.13
   3 -11  -1   -0.05    0.12
  -3 -11   1    0.02    0.14
   3  11  -1    0.07    0.13
   3  11  -1   -0.10    0.14
  -3  11   1    0.01    0.13
  -3  11   1   -0.15    0.11
   2 -11  -1    0.05    0.12
  -2 -11   1   -0.04    0.11
   2 -11  -1   -0.14    0.11
  -2 -11   1    0.03    0.13
  -2  11   1    0.10    0.14
   2  11  -1   -0.07    0.10
   2  11  -1   -0.03    0.12
   1 -11  -1    1.51    0.24
  -1 -11   1    1.71    0.25
  -1 -11   1    1.80    0.27
   1 -11  -1    1.98    0.25
  -1  11   1    1.51    0.25
   1  11  -1    1.87    0.27
   1  11  -1    1.79    0.25
   0 -11   1    1.89    0.26
   0 -11   1    1.65    0.26
   0 -11  -1    1.62    0.25
   0 -11  -1    1.52    0.23
   0  11  -1    1.54    0.24
   0  11   1    1.37    0.23
   0  11  -1    1.79    0.26
  -1 -11  -1   12.53    0.54
   1 -11   1   12.54    0.53
   1 -11   1   13.53    0.54
  -1  11  -1   11.65    0.52
  -1  11  -1   11.96    0.53
   1  11   1   11.49    0.52
  -2 -11  -1    0.00    0.12
   2 -11   1    0.29    0.15
   2 -11   1    0.19    0.14
  -2  11  -1    0.18    0.15
  -2  11  -1   -0.08    0.13
   2  11   1    0.16    0.13
   3 -11   1   16.45    0.62
  -3 -11  -1   15.12    0.62
   3 -11   1   15.03    0.57
  -3  11  -1   15.75    0.62
   3  11   1   15.78    0.63
   3  11   1   15.52    0.61
  -3  11  -1   15.18    0.57
  15   0  -2   50.31    1.17
 -15   0   2   51.59    1.24
  15   0  -2   50.67    1.20
  14   0  -2   69.74    1.40
 -14   0   2   68.75    1.45
 -13   0   2   20.54    0.66
 -13   0   2   20.45    0.62
  13   0  -2   19.77    0.62
  12   0  -2   45.56    0.99
 -12   0   2   45.53    1.03
 -12   0   2   46.91    0.99
 -11   0   2    2.87    0.22
  11   0  -2    2.88    0.22
 -11   0   2    2.85    0.23
  10   0  -2   44.67    0.91
 -10   0   2   46.80    0.91
 -10   0   2   44.72    0.94
  -9   0   2    7.72    0.29
  -9   0   2    7.61    0.31
   9   0  -2    7.22    0.29
  -8   0   2   16.46    0.42
   8   0  -2   16.37    0.29
   8   0  -2   16.32    0.43
  -8   0   2   15.40    0.44
   7   0  -2    2.51    0.15
  -7   0   2    2.22    0.14
  -7   0   2    2.15    0.15
   7   0  -2    2.93    0.10
  -6   0   2   12.32    0.33
  -6   0   2   13.13    0.32
   6   0  -2   13.00    0.24
   6   0  -2   12.85    0.33
   5   0  -2  835.10   11.05
   5   0  -2  840.47   11.43
  -5   0   2  814.92   11.47
  -5   0   2  823.50   11.28
   4   0  -2  160.80    2.23
  -4   0   2  162.93    2.21
   4   0  -2  162.99    2.15
  -4   0   2  162.12    2.24
   3   0  -2  149.89    2.09
  -3   0   2  155.29    2.10
  -3   0   2  153.89    2.07
   3   0  -2  155.69    2.12
   2   0  -2  568.52    7.30
  -2   0   2  560.42    7.34
  -2   0   2  528.18    7.46
   2   0  -2  527.17    7.47
  -2   0   2  520.07    7.23
  -1   0   2  100.97    1.34
  -1   0   2  100.83    1.34
   1   0  -2   98.92    1.34
   1   0  -2   98.66    1.40
  -1   0   2   98.25    1.35
   1   0  -2  100.54    1.33
   0   0   2   45.68    0.62
   0   0   2   48.36    0.65
   0   0  -2   45.51    0.63
   0   0  -2   45.81    0.65
   0   0   2   44.63    0.63
   0   0  -2   45.72    0.62
   1   0   2   55.06    0.79
  -1   0  -2   56.28    0.77
   1   0   2   57.14    0.78
  -1   0  -2   57.15    0.77
  -1   0  -2   57.59    0.80
   1   0   2   57.98    0.78
   2   0   2   11.55    0.20
   2   0   2   11.53    0.18
  -2   0  -2   10.77    0.22
   2   0   2   10.92    0.22
  -2   0  -2   11.44    0.18
   3   0   2  112.34    1.58
   3   0   2  114.78    1.55
  -3   0  -2  116.73    1.50
  -3   0  -2  110.09    1.59
  -4   0  -2  572.35    7.41
   4   0   2  566.26    7.83
  -4   0  -2  536.47    7.96
  -4   0  -2  563.58    7.78
  -5   0  -2    9.99    0.17
   5   0   2   10.30    0.26
  -5   0  -2   10.15    0.28
  -6   0  -2    1.70    0.12
  -6   0  -2    1.99    0.06
   6   0   2    1.81    0.11
   6   0   2    2.12    0.06
  -6   0  -2    1.90    0.13
  -7   0  -2    0.11    0.07
   7   0   2    0.16    0.05
  -7   0  -2    0.17    0.06
  -8   0  -2   18.89    0.49
   8   0   2   18.78    0.46
  -8   0  -2   19.28    0.50
   9   0   2   13.49    0.40
  -9   0  -2   13.45    0.43
  10   0   2  125.30    1.97
  10   0   2  125.71    2.03
 -10   0  -2  125.32    2.05
 -10   0  -2  129.61    2.05
  11   0   2  113.05    1.84
 -11   0  -2  111.22    1.91
  11   0   2  112.29    1.89
 -11   0  -2  115.02    1.92
 -12   0  -2    0.59    0.14
 -12   0  -2    0.52    0.14
  12   0   2    0.39    0.12
  12   0   2    0.56    0.13
 -13   0  -2   27.31    0.79
 -13   0  -2   29.47    0.80
  13   0   2   27.89    0.73
  13   0   2   28.20    0.78
 -14   0  -2   20.55    0.69
  14   0   2   20.78    0.69
 -14   0  -2   21.98    0.73
  14   0   2   20.78    0.64
  14  -1  -2   51.28    1.16
 -14  -1   2   52.69    1.21
 -14   1   2   51.16    1.19
  14   1  -2   51.39    1.14
  13  -1  -2   36.83    0.90
 -13  -1   2   36.50    0.93
 -13   1   2   37.89    0.94
  13   1  -2   35.82    0.88
 -13   1   2   36.01    0.88
 -12  -1   2    5.09    0.29
  12  -1  -2    4.58    0.28
 -12  -1   2    4.60    0.30
 -12   1   2    4.85    0.29
  12   1  -2    4.75    0.28
 -12   1   2    4.15    0.30
 -11  -1   2    0.06    0.09
 -11  -1   2   -0.05    0.09
  11  -1  -2    0.05    0.09
 -11   1   2    0.07    0.09
 -11   1   2    0.06    0.11
  11   1  -2    0.09    0.08
 -10  -1   2   39.53    0.81
  10  -1  -2   37.29    0.82
 -10  -1   2   37.72    0.84
  10   1  -2   38.82    0.81
 -10   1   2   37.87    0.85
 -10   1   2   39.07    0.82
   9  -1  -2   36.84    0.78
  -9  -1   2   37.15    0.75
  -9  -1   2   36.54    0.79
  -9   1   2   38.11    0.77
   9   1  -2   37.24    0.66
  -9   1   2   35.31    0.78
   9   1  -2   37.69    0.76
  -8  -1   2    2.29    0.15
  -8  -1   2    2.37    0.17
   8  -1  -2    2.31    0.16
   8   1  -2    2.33    0.11
  -8   1   2    2.45    0.16
  -8   1   2    2.45    0.18
   8   1  -2    2.40    0.16
  -7  -1   2    2.43    0.16
   7  -1  -2    3.14    0.08
  -7  -1   2    3.13    0.16
   7  -1  -2    2.66    0.16
   7   1  -2    2.84    0.12
  -7   1   2    2.57    0.17
   7   1  -2    2.81    0.16
  -7   1   2    2.89    0.16
   6  -1  -2  122.91    1.84
  -6  -1   2  120.92    1.81
   6  -1  -2  126.39    1.67
  -6  -1   2  126.12    1.86
  -6  -1   2  127.53    1.86
  -6   1   2  127.67    1.84
   6   1  -2  125.28    1.84
  -6   1   2  131.90    1.86
   6   1  -2  124.69    1.74
  -5  -1   2   67.62    1.03
  -5  -1   2   68.53    1.07
   5  -1  -2   69.00    0.94
  -5  -1   2   66.24    1.07
   5  -1  -2   67.06    1.06
   5   1  -2   67.90    0.99
   5   1  -2   69.44    1.06
  -5   1   2   70.22    1.07
  -5   1   2   69.36    1.05
  -4  -1   2    0.72    0.07
   4  -1  -2    0.83    0.08
  -4  -1   2    0.81    0.07
   4  -1  -2    1.06    0.05
  -4  -1   2    0.89    0.07
   4   1  -2    0.82    0.07
  -4   1   2    0.82    0.07
   4   1  -2    0.72    0.06
  -4   1   2    0.88    0.07
   3  -1  -2    1.45    0.06
  -3  -1   2    1.40    0.08
  -3  -1   2    1.43    0.07
   3  -1  -2    1.69    0.09
  -3  -1   2    1.30    0.07
  -3  -1   2    1.49    0.09
  -3   1   2    1.59    0.08
   3   1  -2    1.40    0.07
   2  -1  -2  208.88    2.94
  -2  -1   2  206.30    2.89
  -2  -1   2  219.50    2.86
   2  -1  -2  213.48    2.95
  -2  -1   2  206.34    2.77
  -2  -1   2  211.51    2.96
   2   1  -2  205.44    2.88
  -2   1   2  208.72    2.81
  -2   1   2  208.31    2.78
  -1  -1   2  134.48    1.93
  -1  -1   2  150.37    1.97
   1  -1  -2  145.75    2.04
  -1  -1   2  142.14    1.90
   1  -1  -2  140.74    2.00
  -1  -1   2  141.61    1.96
   1   1  -2  149.88    2.02
   1   1  -2  145.22    1.99
  -1   1   2  140.76    1.97
  -1   1   2  146.72    1.96
   1   1  -2  147.87    1.99
   0  -1   2    4.64    0.09
   0  -1   2    4.84    0.11
   0  -1   2    4.62    0.11
   0  -1  -2    4.60    0.11
   0  -1  -2    4.50    0.11
   0   1  -2    4.76    0.09
   0   1  -2    4.68    0.11
   0   1   2    4.78    0.09
   0   1  -2    4.76    0.10
   0   1   2    4.74    0.10
  -1  -1  -2    2.38    0.06
  -1  -1  -2    2.14    0.08
   1  -1   2    2.08    0.08
   1  -1   2    2.27    0.07
  -1   1  -2    2.27    0.08
   1   1   2    2.28    0.07
  -1   1  -2    2.24    0.07
   1   1   2    2.22    0.05
  -2  -1  -2  474.61    6.47
  -2  -1  -2  471.66    6.52
   2  -1   2  467.57    6.45
  -2  -1  -2  453.96    6.57
  -2  -1  -2  454.75    6.34
   2  -1   2  466.23    6.48
   2   1   2  466.63    6.50
  -2   1  -2  490.79    6.27
  -2   1  -2  466.12    6.49
  -2   1  -2  464.25    6.62
   2   1   2  475.68    6.33
  -3  -1  -2   13.59    0.30
   3  -1   2   13.69    0.28
  -3  -1  -2   14.13    0.26
  -3  -1  -2   13.71    0.25
  -3  -1  -2   13.00    0.28
  -3   1  -2   14.14    0.28
   3   1   2   13.99    0.28
  -3   1  -2   13.85    0.21
  -3   1  -2   13.98    0.30
   3   1   2   14.26    0.26
  -3   1  -2   14.16    0.21
   4  -1   2   89.94    1.30
  -4  -1  -2   88.52    1.32
  -4  -1  -2   88.64    1.31
  -4  -1  -2   88.97    1.24
   4   1   2   89.61    1.30
  -4   1  -2   87.25    1.32
  -4   1  -2   92.09    1.31
   4   1   2   86.74    1.26
  -5  -1  -2   23.42    0.40
  -5  -1  -2   23.42    0.48
  -5  -1  -2   22.86    0.48
   5  -1   2   24.03    0.47
  -5   1  -2   24.13    0.48
  -5   1  -2   23.64    0.49
   5   1   2   23.87    0.44
   6  -1   2    0.10    0.05
  -6  -1  -2    0.06    0.05
  -6  -1  -2   -0.01    0.04
  -6   1  -2    0.01    0.04
   6   1   2    0.05    0.04
  -6   1  -2    0.06    0.05
  -7  -1  -2   90.67    1.29
   7  -1   2   91.40    1.43
  -7  -1  -2   92.70    1.47
  -7  -1  -2   91.81    1.47
  -7   1  -2   90.94    1.47
   7   1   2   91.51    1.29
  -7   1  -2   93.80    1.46
   7   1   2   91.23    1.40
  -8  -1  -2   34.85    0.73
   8  -1   2   35.63    0.70
  -8  -1  -2   33.92    0.55
  -8   1  -2   33.25    0.72
   8   1   2   33.66    0.71
  -8   1  -2   34.30    0.72
   8   1   2   33.97    0.66
   8   1   2   33.90    0.55
  -9  -1  -2    2.71    0.21
   9  -1   2    3.19    0.20
  -9  -1  -2    2.64    0.20
  -9   1  -2    3.13    0.22
   9   1   2    2.85    0.20
  -9   1  -2    2.91    0.21
   9   1   2    2.84    0.18
 -10  -1  -2    2.43    0.21
  10  -1   2    2.77    0.20
  10  -1   2    2.71    0.21
 -10  -1  -2    2.79    0.22
 -10   1  -2    2.50    0.21
  10   1   2    2.62    0.19
  10   1   2    2.40    0.20
 -10   1  -2    2.50    0.21
  11  -1   2    0.45    0.12
 -11  -1  -2    0.42    0.13
 -11  -1  -2    0.52    0.14
  11  -1   2    0.38    0.11
 -11   1  -2    0.37    0.13
  11   1   2    0.61    0.12
  11   1   2    0.38    0.11
 -11   1  -2    0.35    0.12
 -12  -1  -2   17.33    0.56
  12  -1   2   17.16    0.54
  12  -1   2   15.93    0.54
 -12  -1  -2   15.90    0.56
 -12   1  -2   16.54    0.56
  12   1   2   16.11    0.50
  12   1   2   16.13    0.54
 -12   1  -2   15.55    0.55
 -13  -1  -2    5.91    0.36
 -13  -1  -2    5.95    0.36
  13  -1   2    6.00    0.34
  13  -1   2    5.95    0.36
 -13   1  -2    6.44    0.37
 -13   1  -2    6.57    0.38
  13   1   2    6.32    0.33
  13   1   2    5.54    0.34
  14  -1   2    3.37    0.29
 -14  -1  -2    3.58    0.30
 -14  -1  -2    3.28    0.32
  14  -1   2    3.63    0.31
 -14   1  -2    3.61    0.31
  14   1   2    3.51    0.31
 -14   1  -2    3.70    0.32
  14   1   2    3.57    0.27
 -14  -2   2    4.11    0.32
  14  -2  -2    3.93    0.31
 -14   2   2    4.01    0.31
  14   2  -2    4.33    0.32
 -14   2   2    3.50    0.30
  14   2  -2    4.86    0.32
 -13  -2   2    1.73    0.25
  13  -2  -2    1.27    0.20
  13   2  -2    1.55    0.21
 -13   2   2    1.29    0.21
 -13   2   2    2.45    0.27
  12  -2  -2   11.56    0.46
 -12  -2   2   11.63    0.43
 -12  -2   2   11.28    0.47
 -12   2   2   11.61    0.47
  12   2  -2   11.55    0.43
 -12   2   2   11.69    0.46
 -11  -2   2   31.09    0.72
 -11  -2   2   29.92    0.77
  11  -2  -2   31.14    0.77
 -11   2   2   30.81    0.75
  11   2  -2   30.77    0.73
 -11   2   2   30.26    0.76
  10  -2  -2    4.52    0.26
 -10  -2   2    4.62    0.24
 -10  -2   2    4.01    0.25
 -10   2   2    4.40    0.27
 -10   2   2    4.44    0.26
  10   2  -2    4.45    0.24
  -9  -2   2    0.09    0.07
   9  -2  -2    0.03    0.07
  -9  -2   2    0.07    0.07
  -9   2   2    0.06    0.07
  -9   2   2    0.04    0.07
   9   2  -2    0.00    0.07
   9   2  -2    0.09    0.05
  -8  -2   2   28.73    0.60
   8  -2  -2   26.73    0.62
  -8  -2   2   28.42    0.64
   8   2  -2   28.52    0.53
  -8   2   2   27.15    0.61
  -8   2   2   27.63    0.62
   8   2  -2   27.74    0.60
   7  -2  -2    0.82    0.04
   7  -2  -2    0.77    0.11
  -7  -2   2    0.87    0.12
  -7  -2   2    0.78    0.11
  -7  -2   2    0.91    0.11
  -7   2   2    0.90    0.12
  -7   2   2    0.60    0.10
   7   2  -2    0.73    0.09
   7   2  -2    0.91    0.11
   6  -2  -2    0.88    0.05
  -6  -2   2    0.81    0.09
  -6  -2   2    0.89    0.09
  -6  -2   2    0.80    0.11
   6  -2  -2    0.79    0.11
  -6  -2   2    0.69    0.10
   6   2  -2    0.97    0.11
  -6   2   2    0.65    0.09
   6   2  -2    0.88    0.09
  -6   2   2    0.66    0.09
  -5  -2   2    0.41    0.06
  -5  -2   2    0.24    0.06
   5  -2  -2    0.27    0.06
   5  -2  -2    0.46    0.04
  -5  -2   2    0.33    0.07
  -5  -2   2    0.34    0.06
   5   2  -2    0.53    0.07
  -5   2   2    0.42    0.07
   5   2  -2    0.40    0.07
  -5   2   2    0.36    0.07
  -4  -2   2   46.65    0.73
  -4  -2   2   47.55    0.75
   4  -2  -2   45.39    0.77
  -4  -2   2   46.07    0.74
  -4  -2   2   46.22    0.77
   4  -2  -2   45.98    0.67
  -4   2   2   44.87    0.73
   4   2  -2   47.02    0.74
  -4   2   2   44.74    0.75
  -3  -2   2  255.47    3.38
  -3  -2   2  251.77    3.40
   3  -2  -2  252.23    3.41
   3  -2  -2  252.70    3.41
  -3  -2   2  252.61    3.42
  -3  -2   2  252.12    3.37
  -3   2   2  253.04    3.37
   3   2  -2  253.15    3.40
   3   2  -2  259.14    3.37
  -3   2   2  254.40    3.41
  -2  -2   2   46.22    0.69
   2  -2  -2   47.86    0.72
  -2  -2   2   46.41    0.68
  -2  -2   2   45.38    0.72
   2  -2  -2   46.29    0.69
   2   2  -2   46.68    0.69
   2   2  -2   46.60    0.72
  -2   2   2   47.89    0.73
  -2   2   2   46.61    0.68
  -1  -2   2    6.65    0.13
  -1  -2   2    6.19    0.17
  -1  -2   2    6.31    0.17
   1  -2  -2    6.37    0.16
   1  -2  -2    6.36    0.16
  -1   2   2    6.45    0.14
   1   2  -2    6.50    0.15
   0  -2  -2  240.40    3.22
   0  -2   2  232.48    3.37
   0  -2   2  230.26    3.18
   0  -2  -2  231.67    3.13
   0  -2   2  241.71    3.13
   0   2   2  231.80    3.28
   0   2  -2  234.77    3.28
   0   2  -2  237.09    3.34
   0   2   2  231.11    3.26
   0   2  -2  243.74    3.13
  -1  -2  -2   26.81    0.46
   1  -2   2   27.38    0.44
   1  -2   2   27.79    0.39
  -1  -2  -2   26.33    0.46
  -1  -2  -2   27.23    0.42
   1  -2   2   27.31    0.46
  -1   2  -2   27.76    0.46
   1   2   2   27.26    0.46
   1   2   2   27.95    0.42
  -1   2  -2   27.25    0.44
  -2  -2  -2   28.42    0.44
   2  -2   2   28.65    0.44
   2  -2   2   28.28    0.44
  -2  -2  -2   28.51    0.50
  -2  -2  -2   28.49    0.48
   2  -2   2   28.48    0.49
  -2   2  -2   28.37    0.44
   2   2   2   28.54    0.46
  -2   2  -2   28.89    0.50
  -2   2  -2   28.52    0.44
  -3  -2  -2   42.57    0.68
   3  -2   2   42.69    0.70
  -3  -2  -2   42.44    0.65
  -3  -2  -2   42.13    0.67
   3  -2   2   42.95    0.62
  -3   2  -2   42.67    0.61
  -3   2  -2   42.13    0.70
   3   2   2   42.70    0.67
  -3   2  -2   42.82    0.66
  -4  -2  -2    1.40    0.10
   4  -2   2    0.93    0.09
  -4  -2  -2    0.94    0.07
  -4  -2  -2    0.97    0.08
  -4   2  -2    0.96    0.05
  -4   2  -2    0.99    0.10
  -4   2  -2    0.87    0.08
   4   2   2    0.87    0.07
   4   2   2    1.34    0.10
  -5  -2  -2   65.30    1.05
  -5  -2  -2   64.82    1.06
   5  -2   2   66.26    1.05
  -5  -2  -2   63.95    1.00
  -5  -2  -2   65.16    0.99
  -5   2  -2   65.85    1.03
  -5   2  -2   66.75    0.87
   5   2   2   65.12    1.04
  -5   2  -2   66.53    1.07
   5   2   2   65.22    0.99
  -6  -2  -2    2.69    0.16
   6  -2   2    2.82    0.16
  -6  -2  -2    3.02    0.17
  -6  -2  -2    3.26    0.14
   6   2   2    2.89    0.16
  -6   2  -2    2.95    0.18
   6   2   2    2.99    0.14
  -6   2  -2    2.67    0.16
   7  -2   2   31.52    0.65
  -7  -2  -2   32.12    0.67
  -7  -2  -2   32.10    0.67
  -7  -2  -2   32.42    0.57
  -7   2  -2   32.17    0.66
   7   2   2   31.16    0.65
   7   2   2   32.69    0.61
  -7   2  -2   31.45    0.68
  -8  -2  -2    6.55    0.28
  -8  -2  -2    5.96    0.27
  -8  -2  -2    6.37    0.20
   8  -2   2    6.23    0.27
  -8   2  -2    6.02    0.27
  -8   2  -2    6.22    0.28
   8   2   2    6.66    0.21
   8   2   2    6.61    0.24
   8   2   2    6.20    0.27
   9  -2   2   16.85    0.48
  -9  -2  -2   16.94    0.50
  -9  -2  -2   16.39    0.48
  -9   2  -2   16.64    0.48
   9   2   2   16.82    0.36
   9   2   2   16.81    0.48
   9   2   2   16.83    0.44
  10  -2   2    1.66    0.17
  10  -2   2    1.63    0.18
 -10  -2  -2    1.69    0.20
 -10  -2  -2    1.97    0.22
  10   2   2    1.92    0.21
 -10   2  -2    1.60    0.19
 -10   2  -2    1.57    0.20
  10   2   2    1.86    0.16
  11  -2   2    8.65    0.36
  11  -2   2    8.58    0.37
 -11  -2  -2    8.82    0.38
 -11  -2  -2    8.82    0.40
  11   2   2    8.52    0.38
 -11   2  -2    9.09    0.39
 -11   2  -2    8.46    0.38
  11   2   2    8.49    0.33
  12  -2   2    1.09    0.18
 -12  -2  -2    1.35    0.20
 -12  -2  -2    0.96    0.18
  12  -2   2    1.18    0.18
  12   2   2    0.72    0.15
  12   2   2    1.26    0.17
 -12   2  -2    1.28    0.21
 -12   2  -2    1.05    0.19
 -13  -2  -2    3.68    0.30
  13  -2   2    4.22    0.31
  13  -2   2    3.85    0.28
 -13  -2  -2    4.00    0.30
  13   2   2    3.70    0.26
 -13   2  -2    3.81    0.31
  13   2   2    3.67    0.29
 -13   2  -2    4.23    0.32
 -14  -2  -2    7.38    0.42
  14  -2   2    7.44    0.40
  14  -2   2    7.26    0.40
 -14  -2  -2    8.08    0.42
  14   2   2    7.91    0.38
 -14   2  -2    7.86    0.44
  14   2   2    7.74    0.41
 -14   2  -2    6.98    0.40
 -14  -3   2    4.42    0.33
  14  -3  -2    4.21    0.33
 -14   3   2    4.39    0.33
 -14   3   2    4.16    0.33
  14   3  -2    4.51    0.30
  14   3  -2    4.73    0.34
  13  -3  -2    0.39    0.14
 -13  -3   2    0.62    0.16
  13   3  -2    0.49    0.15
  13   3  -2    0.64    0.15
 -13   3   2    0.67    0.18
 -13   3   2    0.65    0.16
  12  -3  -2    5.72    0.33
 -12  -3   2    5.42    0.33
 -12   3   2    6.00    0.34
 -12   3   2    6.39    0.35
  12   3  -2    6.10    0.32
 -11  -3   2    8.14    0.34
 -11  -3   2    7.00    0.35
  11  -3  -2    6.89    0.36
 -11   3   2    7.22    0.35
 -11   3   2    7.51    0.36
  11   3  -2    7.50    0.33
  10  -3  -2    8.09    0.35
 -10  -3   2    8.20    0.36
 -10  -3   2    8.03    0.32
  10   3  -2    8.41    0.33
 -10   3   2    7.92    0.35
 -10   3   2    7.81    0.35
  -9  -3   2   14.18    0.45
  -9  -3   2   14.18    0.42
  -9  -3   2   13.47    0.43
   9  -3  -2   15.11    0.47
   9   3  -2   14.02    0.42
  -9   3   2   13.51    0.43
   9   3  -2   14.27    0.37
  -9   3   2   13.97    0.44
   8  -3  -2  135.88    2.12
  -8  -3   2  136.52    2.10
  -8  -3   2  138.08    2.01
  -8  -3   2  136.52    2.05
  -8  -3   2  137.12    2.10
  -8   3   2  134.78    2.10
  -8   3   2  136.34    2.07
   8   3  -2  141.20    2.01
   8   3  -2  135.53    2.07
   7  -3  -2   11.00    0.35
  -7  -3   2   11.25    0.33
  -7  -3   2   10.60    0.34
   7  -3  -2   10.68    0.21
  -7  -3   2   11.15    0.31
  -7   3   2   10.61    0.35
   7   3  -2   11.12    0.34
  -7   3   2   11.23    0.34
   7   3  -2   11.10    0.31
  -6  -3   2    2.44    0.14
  -6  -3   2    2.43    0.16
  -6  -3   2    2.58    0.14
  -6  -3   2    2.35    0.15
   6  -3  -2    2.64    0.10
   6  -3  -2    2.40    0.16
  -6   3   2    2.65    0.15
   6   3  -2    2.60    0.14
  -6   3   2    2.45    0.16
  -5  -3   2   17.66    0.39
  -5  -3   2   17.27    0.39
   5  -3  -2   17.73    0.33
  -5  -3   2   17.87    0.39
   5  -3  -2   17.83    0.42
  -5  -3   2   17.74    0.41
  -5   3   2   17.15    0.38
  -5   3   2   17.50    0.42
   5   3  -2   16.98    0.39
   4  -3  -2  164.45    2.28
  -4  -3   2  170.68    2.36
  -4  -3   2  164.31    2.32
  -4  -3   2  171.46    2.32
  -4  -3   2  167.27    2.37
   4  -3  -2  168.86    2.38
   4   3  -2  173.31    2.36
   4   3  -2  165.75    2.32
  -4   3   2  166.82    2.37
  -4   3   2  165.74    2.31
   3  -3  -2  124.37    1.74
  -3  -3   2  126.36    1.73
  -3  -3   2  126.84    1.80
   3  -3  -2  125.00    1.80
  -3  -3   2  122.43    1.76
  -3  -3   2  123.80    1.80
   3   3  -2  125.29    1.76
  -3   3   2  126.91    1.80
  -3   3   2  125.74    1.73
  -2  -3   2  266.81    3.67
   2  -3  -2  269.66    3.64
  -2  -3   2  275.03    3.58
   2  -3  -2  275.31    3.76
  -2  -3   2  275.92    3.68
   2   3  -2  266.45    3.63
  -2   3   2  282.61    3.69
  -2   3   2  268.86    3.72
   1  -3  -2  342.41    4.77
   1  -3  -2  349.39    4.74
  -1  -3   2  336.96    4.57
  -1  -3   2  345.08    4.58
  -1  -3   2  348.96    4.60
  -1   3   2  338.84    4.75
   1   3  -2  346.14    4.86
  -1   3   2  343.67    4.73
   0  -3  -2  433.55    5.81
   0  -3   2  436.62    5.72
   0  -3   2  432.89    6.13
   0  -3  -2  440.18    6.12
   0   3  -2  420.95    6.07
   0   3   2  433.92    6.02
   0   3   2  435.57    5.89
  -1  -3  -2  111.16    1.56
   1  -3   2  110.97    1.58
  -1  -3  -2  112.39    1.61
   1  -3   2  113.57    1.47
   1  -3   2  113.83    1.61
   1  -3   2  114.18    1.47
  -1   3  -2  110.57    1.60
   1   3   2  112.48    1.52
   1   3   2  110.43    1.60
  -2  -3  -2   11.82    0.29
   2  -3   2   11.42    0.21
  -2  -3  -2   11.28    0.28
  -2  -3  -2   11.20    0.25
   2  -3   2   11.44    0.28
   2  -3   2   11.92    0.26
   2   3   2   11.61    0.28
   2   3   2   11.26    0.23
  -2   3  -2   11.45    0.21
  -2   3  -2   11.74    0.29
  -3  -3  -2    0.49    0.06
   3  -3   2    0.49    0.06
  -3  -3  -2    0.37    0.06
   3  -3   2    0.58    0.05
  -3  -3  -2    0.59    0.06
   3  -3   2    0.40    0.07
  -3  -3  -2    0.48    0.07
  -3   3  -2    0.58    0.06
   3   3   2    0.43    0.06
   3   3   2    0.45    0.07
  -3   3  -2    0.56    0.06
  -3   3  -2    0.55    0.08
   4  -3   2  161.11    2.19
   4  -3   2  161.25    2.32
  -4  -3  -2  161.11    2.25
  -4  -3  -2  161.43    2.28
  -4  -3  -2  162.17    2.27
  -4  -3  -2  164.04    2.32
  -4   3  -2  162.41    2.24
   4   3   2  165.36    2.26
  -4   3  -2  163.33    2.19
  -4   3  -2  165.26    2.33
  -5  -3  -2    1.73    0.11
  -5  -3  -2    1.65    0.12
  -5  -3  -2    2.28    0.13
   5  -3   2    1.66    0.13
   5  -3   2    1.79    0.08
  -5  -3  -2    1.83    0.12
   5   3   2    2.03    0.12
   5   3   2    1.70    0.10
  -5   3  -2    1.96    0.12
  -5   3  -2    1.77    0.07
  -5   3  -2    1.76    0.13
  -6  -3  -2    0.85    0.12
  -6  -3  -2    0.89    0.11
  -6  -3  -2    1.11    0.10
   6  -3   2    1.10    0.12
  -6  -3  -2    0.90    0.11
   6   3   2    0.76    0.10
  -6   3  -2    1.08    0.12
  -6   3  -2    0.93    0.05
  -6   3  -2    1.19    0.14
   6   3   2    1.28    0.10
  -7  -3  -2   17.61    0.43
   7  -3   2   17.73    0.47
  -7  -3  -2   18.93    0.48
  -7  -3  -2   18.60    0.48
  -7  -3  -2   18.19    0.42
   7   3   2   18.15    0.42
   7   3   2   18.81    0.46
  -7   3  -2   18.48    0.49
  -7   3  -2   18.72    0.46
  -8  -3  -2   33.82    0.65
  -8  -3  -2   35.31    0.75
   8  -3   2   33.75    0.74
  -8  -3  -2   34.24    0.74
  -8   3  -2   33.74    0.76
   8   3   2   33.80    0.72
  -8   3  -2   33.84    0.71
   8   3   2   33.79    0.67
  -9  -3  -2    1.38    0.17
  -9  -3  -2    2.01    0.18
   9  -3   2    1.38    0.17
  -9  -3  -2    1.21    0.13
  -9   3  -2    1.41    0.18
   9   3   2    1.24    0.13
  -9   3  -2    1.28    0.16
   9   3   2    1.00    0.15
   9   3   2    1.37    0.13
 -10  -3  -2   35.34    0.82
  10  -3   2   34.25    0.80
 -10  -3  -2   36.05    0.82
  10  -3   2   33.85    0.77
 -10   3  -2   34.77    0.83
 -10   3  -2   35.72    0.81
  10   3   2   35.11    0.73
  10   3   2   34.66    0.80
  11  -3   2    0.20    0.11
 -11  -3  -2    0.17    0.10
 -11  -3  -2    0.10    0.10
  11  -3   2    0.69    0.15
  11   3   2    0.09    0.09
 -11   3  -2    0.26    0.11
 -11   3  -2    0.06    0.11
  11   3   2    0.08    0.10
  12  -3   2   33.69    0.83
 -12  -3  -2   35.12    0.89
  12  -3   2   33.52    0.85
 -12  -3  -2   36.78    0.88
 -12   3  -2   35.17    0.90
  12   3   2   33.77    0.78
  12   3   2   34.30    0.86
 -12   3  -2   34.27    0.86
 -13  -3  -2  110.66    1.94
  13  -3   2  105.03    1.88
 -13  -3  -2  105.59    1.95
  13  -3   2  107.45    1.92
  13   3   2  107.16    1.92
 -13   3  -2  105.42    1.92
 -13   3  -2  107.26    1.96
  13   3   2  107.68    1.81
 -14  -3  -2   -0.02    0.12
  14  -3   2    0.05    0.13
 -14  -3  -2    0.12    0.14
  14  -3   2    0.08    0.12
  14   3   2    0.08    0.12
 -14   3  -2    0.08    0.14
 -14   3  -2    0.07    0.13
 -14  -4   2   12.36    0.55
  14  -4  -2   12.13    0.54
 -14   4   2   12.14    0.53
  14   4  -2   12.28    0.50
  14   4  -2   11.66    0.52
 -14   4   2   12.32    0.54
 -13  -4   2    0.94    0.20
  13  -4  -2    1.54    0.24
 -13   4   2    1.64    0.24
  13   4  -2    0.98    0.20
  13   4  -2    1.88    0.23
 -13   4   2    1.37    0.22
  12  -4  -2    0.78    0.17
 -12  -4   2    0.71    0.17
  12   4  -2    0.69    0.16
 -12   4   2    0.98    0.19
 -12   4   2    0.48    0.13
  12   4  -2    0.87    0.17
 -11  -4   2   15.39    0.53
 -11  -4   2   15.79    0.51
  11  -4  -2   14.58    0.52
 -11   4   2   15.35    0.54
 -11   4   2   16.21    0.52
  11   4  -2   14.70    0.49
 -10  -4   2    5.15    0.29
  10  -4  -2    5.32    0.31
 -10  -4   2    5.19    0.29
 -10  -4   2    5.00    0.27
 -10   4   2    4.97    0.28
 -10   4   2    5.36    0.30
  10   4  -2    5.65    0.28
  10   4  -2    5.12    0.25
  -9  -4   2    0.02    0.08
  -9  -4   2    0.03    0.08
   9  -4  -2    0.06    0.08
  -9  -4   2    0.12    0.09
  -9  -4   2    0.22    0.09
  -9   4   2    0.12    0.09
   9   4  -2    0.06    0.08
  -9   4   2   -0.03    0.09
   9   4  -2    0.02    0.08
   8  -4  -2  118.99    1.94
  -8  -4   2  122.66    1.87
  -8  -4   2  118.60    1.85
  -8  -4   2  118.75    1.90
  -8  -4   2  119.14    1.88
  -8   4   2  121.78    1.87
   8   4  -2  123.70    1.85
   8   4  -2  120.92    1.89
  -8   4   2  121.13    1.93
  -7  -4   2    8.18    0.29
  -7  -4   2    7.84    0.29
   7  -4  -2    8.33    0.32
   7  -4  -2    7.75    0.20
  -7  -4   2    8.21    0.31
  -7  -4   2    7.73    0.29
   7   4  -2    8.40    0.30
   7   4  -2    8.26    0.28
  -7   4   2    8.28    0.29
  -7   4   2    8.12    0.32
  -6  -4   2   16.27    0.40
   6  -4  -2   15.79    0.44
  -6  -4   2   15.66    0.42
   6  -4  -2   15.81    0.33
  -6  -4   2   15.83    0.40
  -6  -4   2   15.73    0.41
   6   4  -2   16.26    0.42
  -6   4   2   16.04    0.44
   6   4  -2   16.03    0.39
  -6   4   2   15.78    0.38
  -5  -4   2  153.35    2.27
  -5  -4   2  154.26    2.24
  -5  -4   2  157.35    2.22
   5  -4  -2  156.74    2.30
   5  -4  -2  157.74    2.17
  -5  -4   2  151.63    2.27
   5   4  -2  157.76    2.23
  -5   4   2  160.96    2.21
  -5   4   2  156.64    2.30
   5   4  -2  156.64    2.27
  -4  -4   2    8.87    0.28
   4  -4  -2    8.81    0.24
  -4  -4   2    8.89    0.28
  -4  -4   2    8.99    0.26
  -4  -4   2    9.33    0.24
   4  -4  -2    8.99    0.29
  -4   4   2    8.65    0.23
  -4   4   2    8.75    0.29
   4   4  -2    9.08    0.26
  -3  -4   2    0.02    0.05
   3  -4  -2    0.05    0.05
  -3  -4   2    0.07    0.06
   3  -4  -2    0.02    0.04
  -3  -4   2   -0.03    0.03
   3   4  -2    0.20    0.06
  -3   4   2    0.19    0.07
  -3   4   2    0.13    0.04
   2  -4  -2   95.76    1.43
  -2  -4   2   97.39    1.32
  -2  -4   2   95.48    1.46
  -2  -4   2   94.60    1.44
   2  -4  -2   94.46    1.42
  -2   4   2   98.84    1.47
  -2   4   2   95.09    1.32
   2   4  -2   97.45    1.42
  -1  -4   2   80.63    1.07
  -1  -4   2   81.65    1.25
  -1  -4   2   81.78    1.25
   1  -4  -2   80.35    1.22
   1  -4  -2   79.07    1.23
  -1   4   2   79.86    1.10
   1   4  -2   80.32    1.07
   1   4  -2   82.68    1.07
   1   4  -2   79.79    1.22
  -1   4   2   81.32    1.25
   0  -4  -2    6.85    0.23
   0  -4   2    7.10    0.23
   0  -4   2    7.27    0.23
   0  -4  -2    6.95    0.21
   0   4  -2    7.19    0.22
   0   4   2    7.01    0.23
   0   4   2    7.09    0.15
   1  -4   2   94.36    1.42
  -1  -4  -2   94.14    1.37
  -1  -4  -2   91.03    1.42
   1  -4   2   93.34    1.40
   1   4   2   96.17    1.42
   1   4   2   94.09    1.29
  -1   4  -2   96.56    1.42
  -2  -4  -2  377.61    5.27
   2  -4   2  385.71    5.19
  -2  -4  -2  394.35    5.18
   2  -4   2  385.16    5.13
   2  -4   2  393.57    5.15
  -2   4  -2  396.70    5.19
   2   4   2  376.78    5.24
   2   4   2  373.64    5.30
  -3  -4  -2   10.78    0.27
  -3  -4  -2   11.22    0.32
   3  -4   2   10.23    0.31
   3  -4   2   11.43    0.27
   3  -4   2   10.87    0.22
  -3  -4  -2   10.44    0.30
   3   4   2   11.16    0.31
   3   4   2   10.75    0.25
  -3   4  -2   10.67    0.31
  -3   4  -2   10.53    0.22
   4  -4   2   27.08    0.47
  -4  -4  -2   27.32    0.57
  -4  -4  -2   27.25    0.51
  -4  -4  -2   26.96    0.52
   4  -4   2   27.77    0.49
  -4  -4  -2   26.52    0.55
   4  -4   2   27.22    0.57
   4   4   2   27.54    0.57
  -4   4  -2   26.85    0.48
  -4   4  -2   26.53    0.58
   4   4   2   26.24    0.50
  -4   4  -2   27.37    0.49
   5  -4   2   51.92    0.95
   5  -4   2   52.21    0.81
  -5  -4  -2   53.44    0.95
  -5  -4  -2   52.97    0.92
  -5  -4  -2   52.30    0.89
  -5  -4  -2   52.11    0.88
   5  -4   2   53.16    0.85
  -5   4  -2   53.43    0.86
   5   4   2   53.76    0.94
   5   4   2   52.95    0.88
  -5   4  -2   53.58    0.81
  -5   4  -2   51.16    0.95
  -6  -4  -2    0.31    0.07
   6  -4   2    0.21    0.08
  -6  -4  -2    0.30    0.08
   6  -4   2    0.47    0.06
  -6  -4  -2    0.35    0.09
  -6  -4  -2    0.27    0.08
  -6   4  -2    0.40    0.08
   6   4   2    0.37    0.07
  -6   4  -2    0.24    0.09
   6   4   2    0.37    0.08
  -6   4  -2    0.40    0.06
  -7  -4  -2    8.98    0.33
   7  -4   2    9.14    0.34
  -7  -4  -2    8.75    0.29
  -7  -4  -2    8.57    0.30
  -7  -4  -2    8.76    0.32
   7   4   2    8.77    0.31
  -7   4  -2    9.23    0.35
  -7   4  -2    8.49    0.29
   7   4   2    8.81    0.28
  -8  -4  -2    3.99    0.21
  -8  -4  -2    3.91    0.23
   8  -4   2    4.42    0.25
  -8  -4  -2    4.08    0.24
  -8  -4  -2    4.44    0.22
   8  -4   2    4.49    0.22
  -8   4  -2    4.08    0.25
   8   4   2    4.56    0.21
  -8   4  -2    4.01    0.22
   8   4   2    3.78    0.21
  -9  -4  -2    2.68    0.21
   9  -4   2    2.63    0.21
  -9  -4  -2    2.92    0.19
  -9  -4  -2    2.85    0.21
   9  -4   2    2.82    0.20
  -9   4  -2    2.62    0.22
   9   4   2    2.93    0.18
   9   4   2    2.76    0.20
   9   4   2    2.67    0.18
  -9   4  -2    2.87    0.21
  10  -4   2    0.88    0.15
 -10  -4  -2    0.88    0.16
  10  -4   2    0.75    0.15
 -10  -4  -2    1.17    0.18
 -10   4  -2    1.18    0.18
  10   4   2    0.66    0.12
  10   4   2    1.04    0.21
  10   4   2    1.09    0.17
 -10   4  -2    0.78    0.14
 -11  -4  -2   36.44    0.87
 -11  -4  -2   35.62    0.87
  11  -4   2   35.40    0.82
  11  -4   2   35.70    0.87
  11   4   2   35.25    0.84
 -11   4  -2   35.31    0.84
 -11   4  -2   36.53    0.91
  11   4   2   35.24    0.77
 -12  -4  -2    4.83    0.32
 -12  -4  -2    4.53    0.32
  12  -4   2    4.77    0.31
  12  -4   2    4.54    0.31
  12   4   2    4.49    0.27
 -12   4  -2    4.75    0.33
  12   4   2    5.75    0.33
 -12   4  -2    5.03    0.32
  13  -4   2    0.20    0.12
 -13  -4  -2    0.19    0.14
 -13  -4  -2    0.15    0.12
  13  -4   2    0.10    0.12
  13   4   2    0.07    0.12
 -13   4  -2    0.10    0.13
 -13   4  -2    0.09    0.12
 -13  -5   2    0.60    0.18
  13  -5  -2    0.42    0.17
 -13   5   2    0.57    0.17
 -13   5   2    0.79    0.20
  13   5  -2    0.32    0.15
  13   5  -2    0.70    0.16
 -12  -5   2   25.00    0.73
  12  -5  -2   24.61    0.75
  12   5  -2   24.91    0.71
  12   5  -2   24.39    0.68
 -12   5   2   25.13    0.76
 -12   5   2   24.39    0.69
  11  -5  -2    5.55    0.34
 -11  -5   2    5.97    0.33
 -11  -5   2    6.55    0.35
  11   5  -2    6.56    0.33
 -11   5   2    5.81    0.32
  11   5  -2    6.48    0.33
 -11   5   2    5.46    0.35
  11   5  -2    6.03    0.45
 -10  -5   2    0.83    0.15
 -10  -5   2    0.82    0.16
 -10  -5   2    0.74    0.15
 -10  -5   2    0.59    0.14
  10  -5  -2    0.47    0.15
  10   5  -2    0.70    0.14
  10   5  -2    0.81    0.15
 -10   5   2    0.52    0.13
  10   5  -2    0.65    0.14
 -10   5   2    0.90    0.18
  10   5  -2    0.57    0.14
  -9  -5   2    9.18    0.35
  -9  -5   2    9.27    0.35
  -9  -5   2    8.86    0.37
   9  -5  -2    9.01    0.39
  -9  -5   2    9.11    0.36
   9   5  -2    9.39    0.36
   9   5  -2    8.89    0.34
   9   5  -2    8.71    0.33
   9   5  -2    8.98    0.35
  -9   5   2    9.21    0.35
  -9   5   2    9.22    0.40
  -8  -5   2   25.02    0.59
  -8  -5   2   23.05    0.58
   8  -5  -2   22.95    0.63
  -8  -5   2   23.64    0.58
  -8  -5   2   24.09    0.61
   8   5  -2   23.95    0.57
   8   5  -2   23.46    0.59
   8   5  -2   23.75    0.57
   8   5  -2   24.15    0.59
  -8   5   2   24.10    0.56
  -8   5   2   23.26    0.63
  -7  -5   2    1.64    0.15
  -7  -5   2    1.43    0.15
  -7  -5   2    1.74    0.16
  -7  -5   2    1.86    0.17
   7  -5  -2    2.07    0.18
  -7   5   2    1.70    0.14
  -7   5   2    1.71    0.18
   7   5  -2    1.71    0.15
   7   5  -2    1.71    0.16
   6  -5  -2    9.04    0.26
   6  -5  -2    8.95    0.34
  -6  -5   2    8.83    0.33
  -6  -5   2    9.48    0.33
  -6  -5   2    8.62    0.30
  -6  -5   2    9.18    0.29
   6   5  -2    9.40    0.33
  -6   5   2    9.94    0.29
  -6   5   2    9.22    0.35
   6   5  -2    8.89    0.30
   5  -5  -2   64.79    1.03
   5  -5  -2   64.07    1.13
  -5  -5   2   65.57    1.03
  -5  -5   2   62.49    1.12
  -5  -5   2   65.28    1.12
   5   5  -2   63.51    1.12
   5   5  -2   63.09    1.07
  -5   5   2   64.82    1.15
  -5   5   2   64.08    1.01
   5   5  -2   65.80    1.02
   4  -5  -2    5.07    0.20
  -4  -5   2    5.39    0.24
   4  -5  -2    5.18    0.23
  -4  -5   2    5.22    0.23
  -4  -5   2    5.14    0.18
   4   5  -2    5.12    0.21
  -4   5   2    5.22    0.17
  -4   5   2    5.14    0.24
   4   5  -2    5.04    0.17
  -3  -5   2  210.86    3.07
  -3  -5   2  219.08    3.10
  -3  -5   2  222.43    2.93
   3  -5  -2  219.08    3.04
   3  -5  -2  218.05    3.08
  -3   5   2  216.03    2.92
  -3   5   2  216.76    3.11
   3   5  -2  220.95    3.05
   3   5  -2  221.44    2.92
   2  -5  -2   12.57    0.34
  -2  -5   2   12.35    0.36
   2  -5  -2   12.12    0.33
  -2  -5   2   12.61    0.35
  -2   5   2   12.24    0.36
   2   5  -2   12.39    0.33
  -2   5   2   12.56    0.24
   2   5  -2   12.73    0.22
  -1  -5   2    6.70    0.25
   1  -5  -2    6.71    0.23
   1  -5  -2    6.69    0.24
  -1   5   2    6.78    0.14
   1   5  -2    7.00    0.24
  -1   5   2    6.94    0.26
   0  -5  -2    0.04    0.05
   0  -5   2    0.11    0.05
   0  -5   2    0.01    0.04
   0   5  -2    0.01    0.05
   0   5   2    0.02    0.04
   0   5   2    0.12    0.03
  -1  -5  -2    6.76    0.25
   1  -5   2    6.87    0.24
   1  -5   2    6.58    0.25
  -1  -5  -2    6.62    0.22
   1   5   2    6.42    0.24
   1   5   2    6.92    0.16
  -1   5  -2    6.62    0.25
   2  -5   2   30.03    0.59
  -2  -5  -2   30.14    0.63
   2  -5   2   30.89    0.64
  -2  -5  -2   30.24    0.58
   2   5   2   31.77    0.63
  -2   5  -2   30.82    0.63
   2   5   2   31.30    0.50
  -3  -5  -2  135.96    1.99
   3  -5   2  136.71    2.07
   3  -5   2  137.92    2.00
   3  -5   2  139.54    1.86
   3   5   2  138.20    2.06
   3   5   2  138.71    1.92
  -3   5  -2  140.27    2.08
   4  -5   2   11.33    0.30
  -4  -5  -2   11.49    0.36
  -4  -5  -2   11.43    0.32
  -4  -5  -2   11.57    0.36
   4  -5   2   11.40    0.25
   4  -5   2   11.08    0.35
  -4   5  -2   11.17    0.36
   4   5   2   11.13    0.35
   4   5   2   11.63    0.29
  -4   5  -2   11.38    0.26
   5  -5   2   11.49    0.28
  -5  -5  -2   11.29    0.36
  -5  -5  -2   11.97    0.38
   5  -5   2   11.97    0.30
   5  -5   2   11.51    0.38
  -5  -5  -2   11.72    0.33
   5   5   2   11.85    0.37
  -5   5  -2   11.14    0.38
  -5   5  -2   11.89    0.30
  -5   5  -2   11.89    0.30
   5   5   2   11.73    0.31
  -6  -5  -2   75.79    1.29
  -6  -5  -2   73.47    1.30
   6  -5   2   75.42    1.18
   6  -5   2   75.56    1.33
  -6  -5  -2   76.68    1.23
   6  -5   2   76.22    1.15
  -6  -5  -2   76.02    1.24
   6   5   2   74.88    1.29
   6   5   2   76.70    1.22
  -6   5  -2   76.75    1.19
  -6   5  -2   75.49    1.14
  -6   5  -2   76.02    1.34
  -7  -5  -2    4.18    0.22
  -7  -5  -2    3.60    0.20
  -7  -5  -2    3.52    0.23
   7  -5   2    3.75    0.24
   7  -5   2    3.99    0.19
  -7  -5  -2    3.63    0.21
   7   5   2    3.97    0.20
   7   5   2    3.62    0.22
   7   5   2    4.30    0.21
  -7   5  -2    3.58    0.24
  -7   5  -2    3.87    0.20
  -8  -5  -2    0.31    0.09
  -8  -5  -2    0.20    0.09
  -8  -5  -2    0.19    0.09
  -8  -5  -2    0.18    0.09
   8  -5   2    0.32    0.08
   8  -5   2    0.21    0.10
  -8   5  -2    0.34    0.09
   8   5   2    0.27    0.09
   8   5   2    0.47    0.10
  -8   5  -2    0.27    0.10
   8   5   2    0.23    0.08
   9  -5   2    5.37    0.26
  -9  -5  -2    5.98    0.27
  -9  -5  -2    5.69    0.30
  -9  -5  -2    5.73    0.30
  -9  -5  -2    5.96    0.28
   9  -5   2    5.64    0.32
   9   5   2    5.53    0.29
  -9   5  -2    5.18    0.27
   9   5   2    6.28    0.29
  -9   5  -2    5.98    0.32
   9   5   2    5.48    0.25
 -10  -5  -2    5.10    0.32
 -10  -5  -2    5.18    0.31
  10  -5   2    4.89    0.31
  10  -5   2    5.23    0.28
 -10  -5  -2    5.41    0.31
 -10   5  -2    5.33    0.29
 -10   5  -2    4.76    0.31
  10   5   2    5.32    0.29
  10   5   2    5.01    0.29
  10   5   2    4.84    0.26
  10   5   2    5.48    0.27
  11  -5   2   -0.08    0.09
 -11  -5  -2    0.77    0.17
 -11  -5  -2    0.06    0.10
  11  -5   2   -0.02    0.09
  11   5   2    0.07    0.10
 -11   5  -2    0.01    0.12
 -11   5  -2    0.10    0.10
 -12  -5  -2   28.34    0.79
  12  -5   2   29.20    0.75
  12  -5   2   27.82    0.80
 -12  -5  -2   29.02    0.80
 -12   5  -2   28.14    0.83
 -12   5  -2   29.44    0.77
  12   5   2   28.39    0.77
 -13  -5  -2    0.45    0.16
 -13  -5  -2    0.46    0.18
  13  -5   2    0.39    0.14
  13  -5   2    0.44    0.17
 -13   5  -2    0.91    0.21
 -13   5  -2    0.34    0.15
  13   5   2    0.35    0.15
  12  -6  -2    0.11    0.13
 -12  -6   2    0.06    0.12
  12   6  -2    0.04    0.11
 -12   6   2    0.15    0.14
  12   6  -2    0.11    0.11
 -11  -6   2    8.81    0.41
  11  -6  -2    8.20    0.42
 -11  -6   2    8.87    0.41
  11   6  -2    8.32    0.39
 -11   6   2    9.18    0.45
  11   6  -2    8.76    0.38
  10  -6  -2    3.90    0.29
 -10  -6   2    3.83    0.27
 -10  -6   2    4.52    0.28
 -10  -6   2    3.86    0.28
  10   6  -2    3.58    0.26
  10   6  -2    3.75    0.25
  10   6  -2    4.11    0.27
 -10   6   2    4.29    0.31
  10   6  -2    3.43    0.25
  -9  -6   2   70.76    1.33
  -9  -6   2   71.26    1.30
  -9  -6   2   72.17    1.32
   9  -6  -2   70.72    1.39
  -9  -6   2   72.44    1.30
   9   6  -2   69.03    1.30
   9   6  -2   71.23    1.29
   9   6  -2   70.87    1.27
  -9   6   2   71.14    1.33
   9   6  -2   69.36    1.30
  -9   6   2   72.73    1.40
  -8  -6   2    3.38    0.22
  -8  -6   2    3.04    0.23
  -8  -6   2    3.68    0.25
  -8  -6   2    3.58    0.23
   8  -6  -2    3.52    0.25
   8   6  -2    3.66    0.25
  -8   6   2    3.11    0.26
   8   6  -2    3.07    0.21
  -8   6   2    3.17    0.21
   8   6  -2    2.97    0.21
  -7  -6   2   11.31    0.40
  -7  -6   2   11.73    0.36
   7  -6  -2   11.88    0.43
  -7  -6   2   11.59    0.41
  -7   6   2   12.05    0.35
   7   6  -2   11.45    0.40
   7   6  -2   12.30    0.36
   7   6  -2   11.94    0.38
  -7   6   2   12.03    0.44
   6  -6  -2    2.13    0.18
  -6  -6   2    2.33    0.19
  -6  -6   2    2.31    0.15
  -6  -6   2    1.69    0.17
   6  -6  -2    1.97    0.14
   6   6  -2    1.91    0.17
   6   6  -2    2.43    0.15
  -6   6   2    2.14    0.19
  -6   6   2    1.98    0.14
   6   6  -2    2.14    0.17
   5  -6  -2   13.85    0.44
  -5  -6   2   14.08    0.44
  -5  -6   2   14.13    0.35
  -5  -6   2   14.63    0.43
   5  -6  -2   14.15    0.38
   5   6  -2   14.62    0.34
  -5   6   2   14.33    0.45
   5   6  -2   14.20    0.44
  -5   6   2   13.78    0.33
   5   6  -2   14.54    0.41
   4  -6  -2   24.64    0.59
  -4  -6   2   24.47    0.60
  -4  -6   2   24.45    0.58
   4  -6  -2   24.80    0.54
  -4   6   2   24.21    0.44
  -4   6   2   24.32    0.61
   4   6  -2   25.64    0.57
   4   6  -2   24.19    0.45
   3  -6  -2   14.77    0.40
  -3  -6   2   14.50    0.44
   3  -6  -2   15.46    0.43
  -3  -6   2   14.95    0.42
  -3   6   2   14.88    0.29
  -3   6   2   15.13    0.45
   3   6  -2   15.55    0.41
   3   6  -2   14.38    0.28
  -2  -6   2   55.70    1.02
   2  -6  -2   54.64    0.98
  -2  -6   2   55.26    1.00
   2  -6  -2   55.67    0.99
  -2   6   2   54.33    1.02
   2   6  -2   55.80    0.98
  -2   6   2   56.76    0.84
  -1  -6   2    0.34    0.09
   1  -6  -2    0.27    0.08
   1  -6  -2    0.31    0.08
  -1  -6   2    0.80    0.12
  -1   6   2    0.32    0.08
   1   6  -2    0.31    0.08
   0  -6   2   11.69    0.37
   0  -6  -2   12.32    0.37
   0  -6   2   12.68    0.38
   0  -6  -2   12.46    0.35
   0   6   2   11.82    0.23
   0   6   2   12.82    0.38
   0   6  -2   13.93    0.39
  -1  -6  -2   63.41    1.07
   1  -6   2   64.14    1.10
   1  -6   2   64.10    1.12
  -1   6  -2   63.33    1.11
   1   6   2   62.21    1.11
   1   6   2   63.39    0.89
  -2  -6  -2    7.78    0.27
  -2  -6  -2    7.91    0.30
   2  -6   2    7.52    0.28
   2  -6   2    7.80    0.30
  -2   6  -2    7.69    0.30
   2   6   2    7.25    0.28
   2   6   2    7.84    0.19
  -3  -6  -2   31.64    0.69
   3  -6   2   31.03    0.69
   3  -6   2   31.85    0.64
  -3  -6  -2   31.41    0.63
  -3   6  -2   31.42    0.70
   3   6   2   30.20    0.67
   3   6   2   30.91    0.53
  -4  -6  -2    2.62    0.16
   4  -6   2    2.62    0.16
   4  -6   2    2.39    0.18
  -4  -6  -2    2.46    0.18
   4   6   2    2.65    0.13
  -4   6  -2    2.46    0.19
   4   6   2    2.56    0.18
  -5  -6  -2    0.49    0.10
  -5  -6  -2    0.40    0.11
   5  -6   2    0.48    0.11
   5  -6   2    0.54    0.10
  -5   6  -2    0.71    0.14
   5   6   2    0.53    0.09
   5   6   2    0.52    0.11
  -5   6  -2    0.43    0.09
   6  -6   2   38.55    0.84
  -6  -6  -2   37.99    0.75
   6  -6   2   37.19    0.69
  -6  -6  -2   38.52    0.82
  -6  -6  -2   37.04    0.82
   6   6   2   37.18    0.71
   6   6   2   39.40    0.82
  -6   6  -2   35.26    0.83
  -7  -6  -2    7.10    0.32
  -7  -6  -2    6.59    0.32
  -7  -6  -2    6.54    0.27
   7  -6   2    5.89    0.31
   7   6   2    6.83    0.31
  -7   6  -2    6.67    0.34
   7   6   2    6.49    0.26
  -8  -6  -2    5.30    0.28
  -8  -6  -2    5.44    0.30
   8  -6   2    5.56    0.31
  -8  -6  -2    5.37    0.26
  -8   6  -2    5.17    0.31
   8   6   2    5.29    0.29
   8   6   2    5.74    0.26
   8   6   2    5.36    0.25
  -9  -6  -2   10.02    0.39
  -9  -6  -2    9.26    0.40
   9  -6   2    9.52    0.42
  -9   6  -2    9.47    0.44
   9   6   2    9.35    0.36
   9   6   2    8.88    0.38
   9   6   2    9.54    0.38
   9   6   2    9.22    0.35
 -10  -6  -2   14.91    0.49
  10  -6   2   14.80    0.55
 -10  -6  -2   14.88    0.53
 -10  -6  -2   15.34    0.52
  10   6   2   15.98    0.53
  10   6   2   15.21    0.50
 -10   6  -2   15.19    0.57
  10   6   2   14.48    0.48
  11  -6   2    1.67    0.24
 -11  -6  -2    1.89    0.25
 -11  -6  -2    1.88    0.23
 -11   6  -2    1.80    0.26
  11   6   2    1.51    0.22
  11   6   2    1.34    0.19
 -12  -6  -2    1.82    0.24
  12  -6   2    1.52    0.25
 -12  -6  -2    1.99    0.26
  12   6   2    2.06    0.26
  12   6   2    1.78    0.23
 -12   6  -2    1.56    0.24
  11  -7  -2    2.34    0.29
  11   7  -2    2.13    0.24
 -11   7   2    2.53    0.31
  11   7  -2    2.45    0.27
 -10  -7   2    4.69    0.31
 -10  -7   2    5.04    0.32
  10  -7  -2    4.69    0.33
 -10   7   2    4.85    0.34
  10   7  -2    5.08    0.30
  10   7  -2    4.61    0.30
  -9  -7   2    1.92    0.23
   9  -7  -2    2.05    0.25
  -9  -7   2    2.30    0.26
  -9   7   2    2.33    0.24
   9   7  -2    2.47    0.26
   9   7  -2    1.99    0.21
   9   7  -2    1.83    0.20
   8  -7  -2    6.80    0.37
  -8  -7   2    7.22    0.34
  -8  -7   2    6.50    0.34
  -8   7   2    6.27    0.35
   8   7  -2    6.37    0.33
   8   7  -2    6.52    0.31
  -7  -7   2   12.20    0.44
  -7  -7   2   11.87    0.45
   7  -7  -2   13.00    0.48
   7   7  -2   11.79    0.41
   7   7  -2   12.27    0.45
  -7   7   2   12.75    0.49
  -6  -7   2    2.81    0.22
  -6  -7   2    2.61    0.22
   6  -7  -2    2.79    0.19
   6  -7  -2    2.39    0.21
  -6   7   2    2.78    0.23
   6   7  -2    2.52    0.22
   6   7  -2    2.58    0.20
  -5  -7   2   14.71    0.46
   5  -7  -2   14.54    0.42
   5  -7  -2   13.92    0.46
  -5  -7   2   14.70    0.49
   5   7  -2   15.21    0.45
  -5   7   2   14.10    0.48
   5   7  -2   14.24    0.48
  -4  -7   2    0.02    0.08
   4  -7  -2    0.07    0.08
   4  -7  -2    0.05    0.08
  -4  -7   2    0.10    0.08
  -4   7   2    0.05    0.08
   4   7  -2    0.02    0.06
   4   7  -2    0.08    0.08
  -3  -7   2    1.30    0.16
   3  -7  -2    1.48    0.16
   3  -7  -2    1.70    0.19
  -3  -7   2    1.38    0.18
   3   7  -2    1.50    0.16
  -3   7   2    1.51    0.19
  -2  -7   2   17.51    0.51
   2  -7  -2   18.32    0.49
   2  -7  -2   17.55    0.48
  -2  -7   2   18.07    0.50
  -2   7   2   17.46    0.52
   2   7  -2   18.04    0.49
   1  -7  -2  483.83    6.64
  -1  -7   2  483.58    6.67
   1  -7  -2  495.36    6.67
  -1  -7   2  486.07    6.69
   1   7  -2  496.99    6.67
  -1   7   2  492.95    6.70
   0  -7  -2   23.85    0.56
   0  -7  -2   23.44    0.59
   0  -7   2   22.47    0.58
   0  -7   2   23.60    0.59
   0   7   2   22.85    0.59
   0   7  -2   22.82    0.58
  -1  -7  -2    2.22    0.20
   1  -7   2    2.58    0.19
  -1  -7  -2    2.51    0.18
   1  -7   2    2.68    0.21
  -1   7  -2    2.46    0.19
   1   7   2    2.80    0.20
  -2  -7  -2  102.50    1.61
   2  -7   2  101.30    1.64
   2  -7   2   98.71    1.66
  -2  -7  -2  100.71    1.68
   2   7   2  102.93    1.67
  -2   7  -2  100.43    1.68
  -3  -7  -2    0.68    0.12
   3  -7   2    0.56    0.12
  -3  -7  -2    0.72    0.14
   3  -7   2    0.50    0.11
   3   7   2    0.50    0.11
  -3   7  -2    0.57    0.13
   4  -7   2    0.13    0.09
   4  -7   2    0.15    0.08
  -4  -7  -2    0.03    0.08
  -4  -7  -2    0.14    0.08
   4   7   2    0.09    0.07
  -4   7  -2    0.45    0.13
  -4   7  -2    0.12    0.08
  -5  -7  -2   10.32    0.35
   5  -7   2    9.76    0.33
   5  -7   2    9.77    0.39
  -5  -7  -2    9.78    0.39
  -5   7  -2    9.14    0.32
   5   7   2    9.67    0.37
  -5   7  -2    9.57    0.40
   6  -7   2    0.07    0.08
  -6  -7  -2    0.10    0.08
  -6  -7  -2    0.06    0.09
  -6   7  -2    0.05    0.09
   6   7   2   -0.02    0.07
  -7  -7  -2    1.37    0.24
   7  -7   2    1.64    0.22
  -7  -7  -2    1.75    0.21
   7   7   2    1.83    0.21
  -7   7  -2    2.10    0.25
  -8  -7  -2  107.87    1.84
   8  -7   2  107.63    1.90
  -8  -7  -2  105.95    1.86
   8   7   2  107.24    1.84
  -8   7  -2  105.84    1.91
  -9  -7  -2    0.82    0.17
   9  -7   2    0.70    0.18
  -9  -7  -2    0.99    0.18
   9   7   2    0.82    0.17
  -9   7  -2    0.69    0.18
   9   7   2    0.78    0.16
 -10  -7  -2   14.42    0.54
  10  -7   2   14.99    0.57
 -10  -7  -2   14.11    0.52
  10   7   2   13.63    0.51
  10   7   2   13.73    0.50
 -10   7  -2   14.35    0.58
 -11  -7  -2    5.77    0.37
  11  -7   2    6.01    0.40
 -11   7  -2    5.72    0.40
  11   7   2    6.21    0.36
  10  -8  -2    2.98    0.31
 -10  -8   2    2.55    0.27
  10   8  -2    2.60    0.27
 -10   8   2    3.18    0.30
   9  -8  -2    4.62    0.34
  -9  -8   2    3.94    0.31
  -9  -8   2    4.60    0.31
  -9   8   2    3.96    0.33
   9   8  -2    4.21    0.31
   8  -8  -2    1.44    0.23
  -8  -8   2    1.08    0.20
  -8  -8   2    1.44    0.21
   8   8  -2    1.04    0.19
   8   8  -2    1.30    0.19
  -8   8   2    1.18    0.21
  -7  -8   2    0.88    0.16
  -7  -8   2    0.82    0.18
   7  -8  -2    0.70    0.17
  -7   8   2    0.63    0.18
   7   8  -2    0.77    0.15
   7   8  -2    0.37    0.15
  -6  -8   2   13.86    0.48
   6  -8  -2   13.44    0.50
  -6  -8   2   12.90    0.49
  -6   8   2   13.98    0.53
   6   8  -2   13.91    0.50
   6   8  -2   13.97    0.46
   5  -8  -2    1.69    0.19
  -5  -8   2    2.03    0.21
   5  -8  -2    1.78    0.22
  -5  -8   2    1.78    0.23
   5   8  -2    1.86    0.23
  -5   8   2    1.66    0.22
   5   8  -2    1.79    0.20
  -4  -8   2    0.65    0.14
   4  -8  -2    0.59    0.14
  -4  -8   2    0.62    0.15
   4  -8  -2    0.57    0.13
  -4   8   2    0.50    0.14
   4   8  -2    0.59    0.14
   4   8  -2    0.79    0.15
  -3  -8   2    9.20    0.40
   3  -8  -2    9.53    0.37
  -3  -8   2    8.27    0.36
   3  -8  -2    9.07    0.37
   3   8  -2    8.64    0.36
  -3   8   2    8.73    0.39
   3   8  -2    8.71    0.38
   2  -8  -2    5.86    0.29
  -2  -8   2    5.89    0.30
   2  -8  -2    6.18    0.30
  -2  -8   2    5.74    0.30
  -2   8   2    5.61    0.31
   2   8  -2    5.64    0.29
  -1  -8   2   14.96    0.48
   1  -8  -2   15.69    0.49
   1  -8  -2   15.35    0.47
  -1  -8   2   15.96    0.50
   1   8  -2   15.36    0.48
  -1   8   2   15.61    0.50
   0  -8  -2   24.77    0.65
   0  -8   2   25.17    0.66
   0  -8   2   25.67    0.66
   0  -8  -2   25.01    0.62
   0   8   2   25.74    0.67
   0   8  -2   25.25    0.66
   1  -8   2    0.31    0.11
  -1  -8  -2    0.19    0.09
  -1  -8  -2    0.24    0.10
   1  -8   2    0.22    0.10
   1   8   2    0.31    0.12
  -1   8  -2    0.26    0.10
  -2  -8  -2    3.57    0.22
   2  -8   2    2.81    0.22
  -2  -8  -2    2.43    0.22
   2  -8   2    3.06    0.24
  -2   8  -2    2.75    0.22
   2   8   2    3.02    0.23
   3  -8   2    0.48    0.14
   3  -8   2    0.83    0.15
  -3  -8  -2    0.25    0.11
  -3  -8  -2    0.54    0.12
  -3   8  -2    0.44    0.13
   3   8   2    0.39    0.12
  -3   8  -2    0.36    0.13
   4  -8   2   14.21    0.50
   4  -8   2   13.79    0.44
  -4  -8  -2   13.62    0.49
  -4  -8  -2   14.48    0.45
  -4   8  -2   13.98    0.44
   4   8   2   14.38    0.48
  -4   8  -2   14.36    0.51
   5  -8   2   16.83    0.48
  -5  -8  -2   17.45    0.57
  -5  -8  -2   17.66    0.50
   5  -8   2   15.84    0.54
  -5   8  -2   16.47    0.47
   5   8   2   16.42    0.53
  -5   8  -2   16.11    0.55
  -6  -8  -2    0.95    0.18
   6  -8   2    0.75    0.16
  -6   8  -2    0.73    0.16
   6   8   2    0.77    0.16
   7  -8   2    4.91    0.33
  -7  -8  -2    5.18    0.33
   7   8   2    5.35    0.32
  -7   8  -2    5.16    0.35
  -8  -8  -2    4.20    0.31
   8  -8   2    4.26    0.31
  -8   8  -2    4.60    0.35
   8   8   2    4.41    0.30
   9  -8   2    3.44    0.30
  -9  -8  -2    3.46    0.29
  -9   8  -2    3.08    0.30
   9   8   2    3.48    0.28
   9   8   2    3.34    0.29
 -10  -8  -2    1.33    0.21
  10  -8   2    1.11    0.23
  10   8   2    1.06    0.20
  10   8   2    1.53    0.23
 -10   8  -2    1.19    0.23
  -9  -9   2    0.34    0.16
   9  -9  -2    0.53    0.17
  -9   9   2    0.59    0.20
   9   9  -2    0.41    0.17
  -8  -9   2    1.04    0.21
   8  -9  -2    0.63    0.17
  -8   9   2    0.98    0.22
   8   9  -2    0.68    0.18
  -7  -9   2    0.24    0.14
   7  -9  -2    0.45    0.15
  -7  -9   2    0.28    0.14
   7   9  -2    0.21    0.13
   7   9  -2    0.32    0.13
  -7   9   2    0.23    0.15
  -6  -9   2    0.57    0.17
   6  -9  -2    0.45    0.14
  -6  -9   2    0.24    0.13
   6   9  -2    0.24    0.15
   6   9  -2    0.51    0.14
  -6   9   2    0.23    0.13
  -5  -9   2    3.89    0.31
  -5  -9   2    3.99    0.28
   5  -9  -2    3.66    0.26
   5  -9  -2    3.68    0.29
   5   9  -2    3.84    0.27
  -5   9   2    3.94    0.31
   5   9  -2    3.62    0.30
   4  -9  -2    0.00    0.09
  -4  -9   2    0.00    0.10
  -4  -9   2   -0.04    0.09
   4  -9  -2    0.14    0.11
   4   9  -2    0.01    0.09
   4   9  -2    0.11    0.11
  -4   9   2    0.10    0.11
   3  -9  -2    0.56    0.15
   3  -9  -2    0.75    0.16
  -3  -9   2    0.47    0.14
  -3  -9   2    0.88    0.16
  -3   9   2    0.76    0.18
   3   9  -2    0.77    0.16
   3   9  -2    0.58    0.15
   2  -9  -2   24.09    0.66
   2  -9  -2   24.34    0.67
  -2  -9   2   23.98    0.67
  -2  -9   2   24.30    0.70
   2   9  -2   23.83    0.66
   2   9  -2   23.76    0.68
  -2   9   2   23.75    0.70
   1  -9  -2   14.19    0.51
  -1  -9   2   13.81    0.49
   1  -9  -2   14.52    0.48
  -1  -9   2   13.92    0.50
  -1   9   2   14.34    0.52
   1   9  -2   14.49    0.51
   1   9  -2   14.06    0.50
   0  -9   2    0.18    0.11
   0  -9   2    0.37    0.13
   0  -9  -2    0.27    0.12
   0  -9  -2    0.34    0.12
   0   9  -2    0.17    0.11
   0   9   2    0.19    0.12
   0   9  -2    0.37    0.12
  -1  -9  -2    0.02    0.09
   1  -9   2   -0.10    0.08
   1  -9   2    0.06    0.10
  -1  -9  -2    0.06    0.11
   1   9   2    0.03    0.10
  -1   9  -2    0.08    0.10
  -1   9  -2    0.04    0.10
   2  -9   2    0.89    0.17
   2  -9   2    1.08    0.18
  -2  -9  -2    1.34    0.18
  -2  -9  -2    0.61    0.16
  -2   9  -2    1.09    0.19
  -2   9  -2    0.91    0.17
   2   9   2    1.32    0.20
   3  -9   2    0.77    0.16
  -3  -9  -2    0.45    0.13
   3  -9   2    0.42    0.15
  -3  -9  -2    0.43    0.14
  -3   9  -2    0.46    0.14
   3   9   2    0.48    0.15
  -3   9  -2    0.61    0.17
   4  -9   2    0.42    0.14
   4  -9   2    0.60    0.14
  -4  -9  -2    0.40    0.15
   4   9   2    0.66    0.16
  -4   9  -2    0.60    0.16
  -4   9  -2    0.39    0.14
   5  -9   2    4.55    0.35
  -5  -9  -2    4.74    0.33
   5  -9   2    4.10    0.31
  -5   9  -2    4.22    0.31
   5   9   2    4.46    0.30
  -6  -9  -2    1.65    0.23
   6  -9   2    1.90    0.25
  -6   9  -2    1.82    0.25
   6   9   2    2.27    0.27
  -7  -9  -2    6.62    0.39
   7  -9   2    6.27    0.39
   7   9   2    6.36    0.37
  -7   9  -2    6.02    0.40
   8  -9   2    0.09    0.14
  -8  -9  -2    0.05    0.13
   8   9   2    0.06    0.12
   8   9   2    0.13    0.14
  -8   9  -2    0.08    0.14
   6 -10  -2   39.42    1.01
  -6 -10   2   40.49    1.04
   6  10  -2   40.25    1.03
  -6  10   2   40.62    1.05
   6  10  -2   38.20    0.94
  -5 -10   2    8.12    0.43
  -5 -10   2    7.28    0.40
   5 -10  -2    8.34    0.43
  -5  10   2    8.35    0.46
   5  10  -2    7.78    0.40
   5  10  -2    8.06    0.43
  -4 -10   2   26.29    0.75
   4 -10  -2   25.77    0.72
   4 -10  -2   26.32    0.75
  -4 -10   2   26.15    0.79
   4  10  -2   25.71    0.74
   4  10  -2   25.26    0.77
  -4  10   2   26.02    0.79
   3 -10  -2   25.99    0.73
   3 -10  -2   26.88    0.75
  -3 -10   2   26.76    0.75
  -3 -10   2   25.38    0.77
  -3  10   2   24.70    0.76
   3  10  -2   26.36    0.77
   3  10  -2   26.04    0.74
  -2 -10   2    2.50    0.25
  -2 -10   2    2.08    0.26
   2 -10  -2    2.55    0.25
   2 -10  -2    2.35    0.24
   2  10  -2    2.37    0.25
   2  10  -2    2.19    0.26
  -2  10   2    2.41    0.29
  -1 -10   2   11.04    0.49
  -1 -10   2   11.15    0.47
   1 -10  -2   11.33    0.48
   1 -10  -2   11.09    0.45
  -1  10   2   11.31    0.50
   1  10  -2   12.01    0.49
   1  10  -2   11.83    0.50
   0 -10   2   18.95    0.62
   0 -10   2   18.40    0.62
   0 -10  -2   17.50    0.57
   0 -10  -2   18.62    0.63
   0  10   2   18.26    0.63
   0  10  -2   17.73    0.60
   0  10  -2   17.48    0.61
  -1 -10  -2    1.38    0.20
   1 -10   2    1.12    0.19
   1 -10   2    1.41    0.22
  -1 -10  -2    1.06    0.19
  -1  10  -2    1.23    0.22
  -1  10  -2    1.19    0.19
   1  10   2    1.41    0.23
   2 -10   2   26.84    0.75
  -2 -10  -2   26.67    0.78
   2 -10   2   25.78    0.75
  -2  10  -2   26.66    0.74
  -2  10  -2   25.55    0.77
   2  10   2   27.15    0.77
   3 -10   2   12.40    0.51
   3 -10   2   12.68    0.49
  -3 -10  -2   13.40    0.54
  -3  10  -2   12.83    0.53
   3  10   2   12.26    0.50
  -3  10  -2   13.11    0.49
  -4 -10  -2    0.98    0.20
   4 -10   2    1.32    0.23
   4 -10   2    1.01    0.19
   4  10   2    1.12    0.21
  -4  10  -2    1.14    0.19
  -4  10  -2    0.95    0.20
  -5 -10  -2    0.02    0.13
   5 -10   2    0.10    0.14
  -5  10  -2    0.01    0.13
   5  10   2    0.01    0.12
  -6 -10  -2    8.35    0.46
   6 -10   2    8.56    0.45
  -6  10  -2    8.86    0.48
   6  10   2    8.83    0.44
   3 -11  -2    0.92    0.20
   3 -11  -2    0.84    0.20
  -3 -11   2    1.14    0.24
  -3 -11   2    1.26    0.22
   3  11  -2    0.83    0.19
  -3  11   2    0.84    0.20
   3  11  -2    0.89    0.22
   2 -11  -2    0.83    0.19
   2 -11  -2    0.78    0.18
  -2 -11   2    0.71    0.20
  -2 -11   2    0.89    0.20
  -2  11   2    1.07    0.22
   2  11  -2    0.73    0.19
   2  11  -2    0.89    0.20
  -1 -11   2   19.98    0.69
   1 -11  -2   19.30    0.67
   1 -11  -2   20.96    0.67
  -1 -11   2   22.55    0.71
  -1  11   2   21.53    0.73
   1  11  -2   20.44    0.69
   1  11  -2   20.73    0.69
   0 -11   2   19.81    0.68
   0 -11  -2   20.77    0.70
   0 -11   2   21.20    0.70
   0  11  -2   21.29    0.70
   0  11   2   20.07    0.71
   0  11  -2   20.30    0.68
   1 -11   2    0.04    0.12
   1 -11   2    0.32    0.16
  -1 -11  -2    0.09    0.13
   1  11   2    0.19    0.13
  -1  11  -2   -0.10    0.11
  -1  11  -2    0.11    0.14
  -2 -11  -2   20.74    0.71
   2 -11   2   19.24    0.67
   2 -11   2   19.21    0.66
   2  11   2   20.83    0.71
  -2  11  -2   20.27    0.71
  -2  11  -2   21.26    0.68
 -15   0   3    0.02    0.14
  15   0  -3    0.10    0.13
  14   0  -3    0.25    0.12
 -14   0   3    0.03    0.11
 -13   0   3    0.01    0.10
  13   0  -3    0.12    0.11
  12   0  -3    0.13    0.10
 -12   0   3    0.13    0.10
 -12   0   3   -0.05    0.09
 -11   0   3   -0.03    0.08
 -11   0   3   -0.02    0.09
  11   0  -3   -0.08    0.08
 -10   0   3   -0.08    0.07
  10   0  -3    0.01    0.08
 -10   0   3    0.02    0.08
  -9   0   3   -0.07    0.05
  -9   0   3    0.08    0.08
   9   0  -3   -0.03    0.06
  -8   0   3   -0.04    0.06
   8   0  -3    0.02    0.05
  -8   0   3    0.01    0.05
   8   0  -3    0.07    0.03
   7   0  -3    0.00    0.04
  -7   0   3    0.01    0.04
  -7   0   3   -0.04    0.05
   7   0  -3    0.05    0.03
   6   0  -3    0.06    0.03
  -6   0   3    0.06    0.04
  -6   0   3    0.00    0.05
   6   0  -3    0.06    0.05
   5   0  -3   -0.01    0.03
   5   0  -3    0.02    0.04
  -5   0   3    0.01    0.03
  -5   0   3    0.08    0.05
  -4   0   3   -0.02    0.02
  -4   0   3    0.02    0.03
   4   0  -3   -0.03    0.03
   4   0  -3    0.01    0.02
   3   0  -3   -0.30    0.03
  -3   0   3   -0.38    0.03
   3   0  -3   -0.36    0.03
  -3   0   3   -0.33    0.02
  -3   0   3   -0.32    0.03
   1   0  -3   -0.11    0.01
  -1   0   3   -0.08    0.01
   1   0  -3   -0.18    0.02
  -1   0   3   -0.18    0.02
  -1   0   3   -0.13    0.01
   0   0  -3   -0.99    0.03
   0   0   3   -1.01    0.03
   0   0   3   -0.90    0.03
   0   0   3   -0.97    0.04
   0   0  -3   -0.96    0.03
  -1   0  -3   -0.55    0.03
  -1   0  -3   -0.64    0.03
   1   0   3   -0.58    0.02
  -1   0  -3   -0.56    0.02
   1   0   3   -0.59    0.03
  -2   0  -3   -0.32    0.04
  -2   0  -3   -0.44    0.02
   2   0   3   -0.49    0.02
  -2   0  -3   -0.38    0.04
  -3   0  -3   -0.41    0.04
  -3   0  -3   -0.39    0.03
  -3   0  -3   -0.38    0.04
   3   0   3   -0.44    0.03
   3   0   3   -0.35    0.04
  -4   0  -3    0.00    0.04
   4   0   3    0.01    0.03
  -4   0  -3    0.04    0.02
  -4   0  -3    0.01    0.04
   4   0   3    0.02    0.03
  -5   0  -3    0.00    0.04
  -5   0  -3    0.04    0.02
   5   0   3    0.03    0.03
  -5   0  -3   -0.01    0.04
   5   0   3   -0.02    0.03
  -6   0  -3    0.06    0.05
   6   0   3    0.02    0.04
  -6   0  -3    0.03    0.02
   6   0   3    0.14    0.05
  -6   0  -3    0.03    0.05
  -7   0  -3   -0.08    0.06
   7   0   3   -0.18    0.05
   7   0   3   -0.02    0.02
   7   0   3   -0.16    0.04
  -7   0  -3   -0.04    0.06
  -7   0  -3    0.01    0.03
   8   0   3    0.06    0.06
  -8   0  -3    0.04    0.07
   8   0   3    0.00    0.05
  -8   0  -3    0.01    0.06
  -9   0  -3    0.04    0.08
   9   0   3    0.09    0.08
  -9   0  -3   -0.05    0.08
   9   0   3    0.05    0.06
  10   0   3   -0.02    0.08
 -10   0  -3   -0.03    0.08
  10   0   3    0.05    0.07
 -10   0  -3    0.06    0.09
  11   0   3    0.07    0.08
  11   0   3    0.15    0.11
 -11   0  -3   -0.05    0.09
 -11   0  -3    0.08    0.10
 -12   0  -3   -0.03    0.10
  12   0   3    0.03    0.09
 -12   0  -3    0.05    0.09
  12   0   3   -0.07    0.08
  13   0   3   -0.07    0.09
  13   0   3    0.08    0.11
 -13   0  -3    0.00    0.10
 -13   0  -3    0.09    0.11
 -14   0  -3    0.07    0.14
 -14   0  -3    0.00    0.12
  14   0   3    0.03    0.10
  14   0   3    0.02    0.10
  14  -1  -3    1.11    0.20
 -14  -1   3    1.32    0.22
 -14   1   3    1.08    0.20
  14   1  -3    0.91    0.18
 -13  -1   3   22.10    0.69
  13  -1  -3   21.26    0.66
 -13   1   3   22.65    0.70
 -13   1   3   22.83    0.65
  13   1  -3   22.34    0.66
  12  -1  -3   12.54    0.47
 -12  -1   3   12.46    0.48
 -12  -1   3   13.73    0.46
 -12   1   3   13.18    0.46
  12   1  -3   12.62    0.46
 -12   1   3   12.76    0.49
 -11  -1   3   21.22    0.62
  11  -1  -3   21.90    0.61
 -11  -1   3   21.75    0.57
 -11   1   3   22.67    0.60
  11   1  -3   21.18    0.59
 -11   1   3   21.62    0.62
  10  -1  -3    5.65    0.29
 -10  -1   3    6.13    0.28
 -10  -1   3    5.99    0.30
 -10   1   3    6.21    0.31
 -10   1   3    5.78    0.28
  10   1  -3    6.27    0.29
  -9  -1   3    0.07    0.07
  -9  -1   3    0.06    0.07
   9  -1  -3    0.02    0.06
   9   1  -3    0.04    0.05
   9   1  -3    0.06    0.07
  -9   1   3    0.04    0.07
  -9   1   3    0.04    0.07
  -8  -1   3    5.19    0.22
   8  -1  -3    4.69    0.22
   8  -1  -3    5.00    0.12
  -8  -1   3    4.48    0.23
   8   1  -3    4.95    0.17
   8   1  -3    4.65    0.22
  -8   1   3    5.09    0.22
  -8   1   3    5.17    0.24
  -7  -1   3   11.74    0.35
   7  -1  -3   11.53    0.34
  -7  -1   3   11.88    0.32
   7  -1  -3   11.78    0.22
   7   1  -3   11.64    0.34
   7   1  -3   11.83    0.27
  -7   1   3   11.83    0.33
  -6  -1   3   97.70    1.51
   6  -1  -3  101.42    1.36
   6  -1  -3   98.92    1.51
  -6  -1   3   99.91    1.46
  -6  -1   3   97.25    1.52
  -6   1   3  102.43    1.52
   6   1  -3  100.54    1.41
  -6   1   3   98.76    1.48
   6   1  -3   97.94    1.50
   5  -1  -3    0.05    0.03
  -5  -1   3    0.11    0.05
   5  -1  -3    0.15    0.05
  -5  -1   3    0.07    0.05
  -5  -1   3    0.17    0.06
   5   1  -3    0.36    0.07
   5   1  -3    0.07    0.04
  -5   1   3    0.18    0.06
  -5   1   3    0.02    0.04
   4  -1  -3  176.48    2.34
  -4  -1   3  175.76    2.36
  -4  -1   3  177.58    2.42
  -4  -1   3  174.86    2.44
   4  -1  -3  177.29    2.43
   4   1  -3  175.70    2.43
  -4   1   3  174.85    2.39
  -4   1   3  174.27    2.42
   4   1  -3  176.04    2.37
  -3  -1   3  312.88    4.19
  -3  -1   3  315.92    4.29
   3  -1  -3  304.16    4.43
   3  -1  -3  322.54    4.29
  -3  -1   3  311.32    4.33
  -3   1   3  310.79    4.39
  -3   1   3  331.81    4.43
   3   1  -3  307.70    4.40
  -2  -1   3  241.01    3.27
   2  -1  -3  240.18    3.45
   2  -1  -3  241.33    3.38
  -2  -1   3  243.05    3.35
  -2   1   3  241.96    3.33
  -2   1   3  245.82    3.29
   2   1  -3  236.28    3.40
   1  -1  -3  158.98    2.13
  -1  -1   3  155.44    2.14
  -1  -1   3  156.91    2.20
  -1  -1   3  165.96    2.16
   1  -1  -3  159.85    2.23
   1   1  -3  163.45    2.16
   1   1  -3  157.25    2.18
  -1   1   3  156.87    2.12
  -1   1   3  162.34    2.21
   0  -1  -3   21.19    0.35
   0  -1  -3   22.07    0.31
   0  -1   3   22.00    0.35
   0  -1  -3   21.90    0.36
   0  -1   3   22.07    0.33
   0   1   3   22.51    0.31
   0   1   3   21.22    0.35
   0   1   3   21.79    0.35
   0   1  -3   21.35    0.35
   0   1  -3   21.70    0.33
  -1  -1  -3  176.49    2.39
   1  -1   3  183.36    2.47
  -1  -1  -3  180.84    2.35
   1  -1   3  174.05    2.37
  -1  -1  -3  175.76    2.37
  -1   1  -3  178.38    2.49
  -1   1  -3  176.04    2.45
   1   1   3  178.61    2.34
   1   1   3  180.07    2.53
  -2  -1  -3   10.77    0.22
   2  -1   3   10.99    0.22
   2  -1   3   11.39    0.23
  -2   1  -3   11.83    0.25
   2   1   3   11.39    0.23
  -2   1  -3   10.78    0.22
   2   1   3   11.55    0.19
  -2   1  -3   11.70    0.20
   3  -1   3   17.31    0.33
   3  -1   3   17.44    0.33
  -3  -1  -3   16.90    0.34
  -3  -1  -3   17.61    0.36
  -3  -1  -3   17.20    0.31
  -3   1  -3   17.32    0.27
  -3   1  -3   17.39    0.36
   3   1   3   17.05    0.33
  -3   1  -3   17.93    0.34
   3   1   3   16.87    0.29
  -4  -1  -3   12.66    0.30
  -4  -1  -3   12.36    0.30
   4  -1   3   12.20    0.28
   4  -1   3   11.89    0.28
   4  -1   3   12.09    0.19
  -4  -1  -3   12.13    0.24
  -4   1  -3   12.30    0.19
   4   1   3   12.41    0.29
  -4   1  -3   12.15    0.29
  -4   1  -3   12.00    0.19
   4   1   3   12.08    0.25
  -4   1  -3   12.40    0.31
  -5  -1  -3   41.25    0.63
  -5  -1  -3   40.04    0.73
   5  -1   3   40.33    0.70
  -5  -1  -3   40.66    0.72
   5  -1   3   41.21    0.70
   5   1   3   40.13    0.66
  -5   1  -3   41.74    0.72
   5   1   3   39.87    0.71
  -5   1  -3   40.63    0.73
   6  -1   3    0.16    0.06
  -6  -1  -3    0.37    0.08
  -6  -1  -3    0.01    0.03
  -6  -1  -3    0.05    0.05
   6  -1   3    0.01    0.04
  -6   1  -3    0.10    0.05
  -6   1  -3    0.02    0.05
   6   1   3    0.02    0.04
   6   1   3    0.12    0.04
  -7  -1  -3  149.85    2.25
   7  -1   3  150.06    2.22
   7  -1   3  154.64    2.21
  -7  -1  -3  149.47    2.25
  -7  -1  -3  152.97    2.06
   7   1   3  151.63    2.16
   7   1   3  150.79    2.23
  -7   1  -3  149.14    2.24
  -7   1  -3  152.11    2.26
  -8  -1  -3    8.74    0.33
   8  -1   3    9.10    0.32
  -8  -1  -3    8.69    0.33
   8  -1   3    8.98    0.31
  -8  -1  -3    8.75    0.21
  -8   1  -3    8.52    0.32
  -8   1  -3    8.26    0.31
   8   1   3    8.88    0.28
   8   1   3    8.60    0.21
   8   1   3    8.58    0.31
   9  -1   3   50.75    0.94
  -9  -1  -3   49.14    0.99
   9  -1   3   50.49    0.97
  -9  -1  -3   49.05    0.98
  -9   1  -3   49.67    0.98
   9   1   3   48.03    0.90
   9   1   3   49.43    0.97
  -9   1  -3   50.38    1.00
 -10  -1  -3   15.97    0.51
  10  -1   3   15.53    0.47
  10  -1   3   15.82    0.49
 -10  -1  -3   16.35    0.51
  10   1   3   16.69    0.46
 -10   1  -3   15.60    0.50
 -10   1  -3   16.39    0.51
  10   1   3   15.81    0.49
  11  -1   3    2.18    0.20
 -11  -1  -3    2.05    0.21
 -11  -1  -3    1.93    0.22
  11  -1   3    2.07    0.21
 -11   1  -3    1.96    0.22
 -11   1  -3    2.10    0.21
  11   1   3    2.00    0.19
  11   1   3    2.23    0.18
 -12  -1  -3    2.10    0.22
  12  -1   3    1.80    0.22
  12  -1   3    2.06    0.21
 -12  -1  -3    1.68    0.21
 -12   1  -3    1.89    0.23
 -12   1  -3    1.77    0.22
  12   1   3    1.84    0.19
  12   1   3    1.58    0.20
  13  -1   3    1.92    0.24
  13  -1   3    2.44    0.26
 -13  -1  -3    1.45    0.22
 -13  -1  -3    2.36    0.28
 -13   1  -3    2.22    0.26
 -13   1  -3    1.94    0.26
  13   1   3    1.98    0.24
  13   1   3    2.03    0.20
  14  -1   3    1.89    0.24
 -14  -1  -3    1.72    0.26
  14  -1   3    2.03    0.26
 -14  -1  -3    1.56    0.23
 -14   1  -3    1.77    0.25
  14   1   3    1.97    0.26
 -14   1  -3    2.05    0.28
  14   1   3    1.99    0.24
 -14  -2   3    0.02    0.11
  14  -2  -3    0.25    0.14
  14   2  -3    0.01    0.12
 -14   2   3    0.12    0.12
 -13  -2   3    0.34    0.14
  13  -2  -3    0.37    0.15
  13   2  -3    0.41    0.14
 -13   2   3    0.32    0.14
 -13   2   3    0.70    0.16
  12  -2  -3    1.84    0.22
 -12  -2   3    1.61    0.22
 -12   2   3    2.03    0.24
  12   2  -3    1.62    0.20
 -12   2   3    2.04    0.23
 -11  -2   3   98.11    1.63
 -11  -2   3   96.13    1.71
  11  -2  -3   98.41    1.71
  11   2  -3   97.51    1.66
 -11   2   3   98.60    1.71
 -11   2   3   97.19    1.67
 -10  -2   3   12.50    0.44
  10  -2  -3   11.84    0.42
 -10  -2   3   12.19    0.39
 -10   2   3   11.53    0.42
  10   2  -3   12.03    0.40
 -10   2   3   11.98    0.41
  -9  -2   3    9.56    0.32
  -9  -2   3    9.59    0.36
   9  -2  -3    9.45    0.35
  -9   2   3    9.60    0.34
   9   2  -3    8.95    0.27
  -9   2   3    9.47    0.35
   9   2  -3    9.49    0.34
   8  -2  -3   66.11    1.18
  -8  -2   3   67.52    1.18
  -8  -2   3   67.43    1.11
  -8  -2   3   68.47    1.19
  -8   2   3   67.85    1.16
   8   2  -3   67.48    1.06
  -8   2   3   64.37    1.16
   8   2  -3   69.43    1.17
   7  -2  -3   84.64    1.39
  -7  -2   3   87.63    1.33
  -7  -2   3   85.13    1.38
  -7  -2   3   85.39    1.40
   7  -2  -3   85.55    1.18
   7   2  -3   87.55    1.30
  -7   2   3   87.28    1.37
  -7   2   3   88.12    1.39
   7   2  -3   85.68    1.38
  -6  -2   3  112.29    1.71
  -6  -2   3  113.39    1.73
   6  -2  -3  114.33    1.74
  -6  -2   3  115.99    1.67
   6  -2  -3  114.71    1.56
   6   2  -3  114.24    1.65
   6   2  -3  117.92    1.73
  -6   2   3  117.40    1.72
  -6   2   3  113.49    1.70
   5  -2  -3   15.11    0.28
  -5  -2   3   15.42    0.33
   5  -2  -3   15.47    0.37
  -5  -2   3   15.18    0.34
  -5  -2   3   14.95    0.35
  -5  -2   3   15.89    0.38
   5   2  -3   15.90    0.37
   5   2  -3   15.71    0.34
  -5   2   3   15.47    0.36
  -5   2   3   15.84    0.36
  -4  -2   3  309.81    4.21
   4  -2  -3  309.79    4.30
  -4  -2   3  318.64    4.25
  -4  -2   3  318.09    4.25
   4  -2  -3  331.07    4.29
  -4  -2   3  323.71    4.29
  -4   2   3  304.56    4.25
   4   2  -3  327.88    4.25
  -4   2   3  324.03    4.26
   3  -2  -3   34.42    0.59
  -3  -2   3   33.76    0.56
  -3  -2   3   35.07    0.58
   3  -2  -3   34.48    0.55
  -3  -2   3   34.34    0.60
  -3  -2   3   34.12    0.54
  -3   2   3   34.11    0.56
  -3   2   3   34.31    0.58
   3   2  -3   34.15    0.54
   3   2  -3   34.52    0.58
   2  -2  -3  390.21    5.15
  -2  -2   3  383.97    5.39
  -2  -2   3  386.34    5.15
   2  -2  -3  395.61    5.35
  -2  -2   3  377.40    5.35
   2   2  -3  385.87    5.47
  -2   2   3  388.44    5.26
  -2   2   3  414.10    5.32
   2   2  -3  386.51    5.42
   1  -2  -3    3.15    0.10
  -1  -2   3    3.03    0.12
  -1  -2   3    2.84    0.11
   1  -2  -3    3.40    0.11
  -1  -2   3    2.82    0.08
   1   2  -3    2.80    0.09
   1   2  -3    2.82    0.11
  -1   2   3    2.87    0.11
  -1   2   3    3.40    0.10
   0  -2  -3   63.96    0.96
   0  -2   3   66.55    0.96
   0  -2   3   65.27    0.96
   0  -2   3   66.98    0.89
   0  -2  -3   64.29    0.91
   0   2   3   64.56    0.95
   0   2  -3   66.18    0.95
   0   2  -3   65.62    0.94
   0   2   3   64.71    0.92
   1  -2   3    1.86    0.09
  -1  -2  -3    1.67    0.09
   1  -2   3    1.89    0.06
  -1  -2  -3    2.00    0.07
  -1  -2  -3    1.92    0.09
   1  -2   3    1.99    0.09
  -1   2  -3    1.92    0.08
   1   2   3    1.82    0.09
  -1   2  -3    2.02    0.09
   1   2   3    1.93    0.08
   2  -2   3  623.17   12.36
   2  -2   3  629.35    8.51
  -2  -2  -3  627.30    8.44
  -2  -2  -3  606.01    8.79
  -2  -2  -3  620.35    8.76
   2  -2   3  618.94    8.60
  -2   2  -3  608.15   12.79
  -2   2  -3  661.44    8.61
   2   2   3  632.61    8.56
   3  -2   3   70.43    1.02
   3  -2   3   71.49    1.07
  -3  -2  -3   70.83    1.09
  -3  -2  -3   69.59    1.05
  -3  -2  -3   71.94    1.00
  -3  -2  -3   70.38    1.06
   3   2   3   71.72    1.05
  -3   2  -3   70.78    1.08
  -3   2  -3   71.19    0.99
  -3   2  -3   70.14    1.03
  -4  -2  -3  822.97   10.98
   4  -2   3  803.01   11.27
   4  -2   3  811.61   11.22
  -4  -2  -3  786.33   11.02
  -4  -2  -3  799.00   11.44
  -4  -2  -3  813.03   11.18
   4   2   3  816.24   11.19
  -4   2  -3  838.92   10.79
   4   2   3  810.06   11.02
  -4   2  -3  833.14   11.09
  -4   2  -3  806.55   11.30
  -5  -2  -3  233.15    3.14
  -5  -2  -3  227.52    3.23
  -5  -2  -3  229.62    3.21
   5  -2   3  235.61    3.18
  -5  -2  -3  224.74    3.14
   5  -2   3  238.95    3.22
   5   2   3  234.04    3.20
  -5   2  -3  237.81    3.20
  -5   2  -3  236.73    3.07
  -5   2  -3  231.80    3.24
   5   2   3  227.52    3.13
   6  -2   3    0.28    0.07
  -6  -2  -3    0.18    0.07
   6  -2   3    0.12    0.06
  -6  -2  -3    0.66    0.11
  -6  -2  -3    0.19    0.05
   6   2   3    0.20    0.07
  -6   2  -3    0.28    0.07
   6   2   3    0.18    0.05
  -6   2  -3    0.23    0.08
  -7  -2  -3    0.55    0.10
  -7  -2  -3    0.83    0.09
   7  -2   3    0.63    0.11
   7  -2   3    0.64    0.10
  -7  -2  -3    0.66    0.11
   7   2   3    0.96    0.10
   7   2   3    0.47    0.09
  -7   2  -3    0.67    0.12
  -7   2  -3    0.70    0.11
   8  -2   3   12.12    0.37
   8  -2   3   11.75    0.37
  -8  -2  -3   12.30    0.30
  -8  -2  -3   12.47    0.40
  -8  -2  -3   11.73    0.39
  -8   2  -3   12.33    0.41
   8   2   3   12.41    0.39
   8   2   3   11.84    0.33
  -8   2  -3   12.14    0.38
  -9  -2  -3    1.34    0.17
  -9  -2  -3    1.56    0.18
   9  -2   3    1.60    0.16
   9  -2   3    1.61    0.16
   9   2   3    1.69    0.14
   9   2   3    1.93    0.17
   9   2   3    1.75    0.13
  -9   2  -3    1.48    0.18
  -9   2  -3    1.55    0.18
  10  -2   3    6.45    0.30
 -10  -2  -3    6.96    0.34
  10  -2   3    6.33    0.30
 -10  -2  -3    6.81    0.33
  10   2   3    6.28    0.27
  10   2   3    6.59    0.32
 -10   2  -3    6.35    0.32
 -10   2  -3    6.38    0.33
  11  -2   3    4.74    0.28
 -11  -2  -3    5.46    0.31
  11  -2   3    5.60    0.30
 -11  -2  -3    4.98    0.30
  11   2   3    5.70    0.27
 -11   2  -3    5.34    0.30
  11   2   3    5.20    0.30
 -11   2  -3    5.44    0.31
 -12  -2  -3   11.98    0.47
  12  -2   3   11.98    0.45
 -12  -2  -3   12.07    0.49
  12  -2   3   11.98    0.47
  12   2   3   12.39    0.48
  12   2   3   12.04    0.42
 -12   2  -3   12.42    0.50
 -12   2  -3   11.99    0.48
 -13  -2  -3   28.70    0.81
  13  -2   3   28.97    0.77
 -13  -2  -3   27.78    0.81
  13  -2   3   28.76    0.79
  13   2   3   31.08    0.82
 -13   2  -3   28.63    0.81
  13   2   3   28.18    0.72
 -13   2  -3   29.23    0.83
 -14  -2  -3    3.59    0.32
 -14  -2  -3    3.13    0.30
  14  -2   3    3.56    0.30
  14  -2   3    4.10    0.32
  14   2   3    3.72    0.31
  14   2   3    3.96    0.29
 -14   2  -3    3.20    0.31
 -14   2  -3    3.17    0.31
 -14  -3   3   -0.07    0.10
  14  -3  -3    0.13    0.12
 -14   3   3   -0.02    0.11
  14   3  -3   -0.09    0.11
 -14   3   3   -0.05    0.15
  14   3  -3   -0.09    0.11
 -13  -3   3    6.87    0.39
  13  -3  -3    7.29    0.40
 -13   3   3    6.11    0.37
 -13   3   3    6.42    0.37
  13   3  -3    6.27    0.35
 -12  -3   3   16.02    0.56
  12  -3  -3   16.05    0.56
 -12   3   3   15.62    0.55
  12   3  -3   15.71    0.52
 -12   3   3   15.47    0.54
 -11  -3   3   11.54    0.57
 -11  -3   3    9.81    0.41
  11  -3  -3   11.29    0.45
 -11   3   3   11.30    0.44
  11   3  -3   10.26    0.40
 -11   3   3   10.05    0.41
 -10  -3   3   -0.02    0.08
  10  -3  -3   -0.07    0.07
 -10  -3   3   -0.01    0.07
  10   3  -3   -0.01    0.06
  10   3  -3    0.10    0.08
 -10   3   3   -0.06    0.09
 -10   3   3    0.12    0.08
  -9  -3   3   19.75    0.49
  -9  -3   3   19.08    0.53
   9  -3  -3   18.55    0.53
  -9  -3   3   18.03    0.52
   9   3  -3   19.15    0.45
  -9   3   3   19.74    0.53
  -9   3   3   18.93    0.52
   9   3  -3   19.14    0.51
  -8  -3   3  190.65    2.80
   8  -3  -3  188.01    2.80
  -8  -3   3  192.86    2.72
  -8  -3   3  190.24    2.78
   8   3  -3  186.89    2.77
   8   3  -3  190.99    2.69
  -8   3   3  187.21    2.77
  -8   3   3  187.85    2.76
  -7  -3   3    2.19    0.14
  -7  -3   3    2.14    0.16
  -7  -3   3    2.22    0.17
  -7  -3   3    2.40    0.15
   7  -3  -3    2.16    0.09
   7  -3  -3    2.25    0.17
  -7   3   3    2.67    0.17
   7   3  -3    2.39    0.15
   7   3  -3    2.37    0.16
  -7   3   3    2.04    0.15
  -6  -3   3   61.48    1.02
  -6  -3   3   60.24    1.01
  -6  -3   3   61.08    1.05
  -6  -3   3   62.52    0.99
   6  -3  -3   60.76    0.90
   6  -3  -3   60.59    1.06
  -6   3   3   61.50    1.02
  -6   3   3   62.79    1.05
   6   3  -3   62.94    1.01
  -5  -3   3   21.64    0.46
  -5  -3   3   21.94    0.48
  -5  -3   3   20.12    0.42
   5  -3  -3   20.79    0.38
  -5  -3   3   20.46    0.44
   5  -3  -3   21.00    0.48
   5   3  -3   21.41    0.45
   5   3  -3   21.56    0.42
  -5   3   3   21.26    0.44
  -5   3   3   20.49    0.46
   4  -3  -3    6.67    0.22
  -4  -3   3    6.57    0.23
  -4  -3   3    6.91    0.20
  -4  -3   3    6.91    0.23
   4  -3  -3    6.68    0.18
  -4  -3   3    6.70    0.20
   4   3  -3    6.76    0.19
  -4   3   3    6.62    0.20
  -4   3   3    6.74    0.22
   4   3  -3    7.03    0.22
  -3  -3   3    1.52    0.11
  -3  -3   3    1.62    0.09
   3  -3  -3    1.94    0.11
  -3  -3   3    1.43    0.11
   3  -3  -3    1.72    0.09
   3   3  -3    1.55    0.11
   3   3  -3    1.94    0.10
  -3   3   3    1.78    0.11
  -3   3   3    1.65    0.09
  -2  -3   3    1.66    0.11
   2  -3  -3    2.07    0.11
  -2  -3   3    1.97    0.12
   2  -3  -3    1.80    0.10
  -2  -3   3    1.85    0.08
  -2   3   3    1.74    0.11
   2   3  -3    1.76    0.11
  -2   3   3    1.60    0.08
   2   3  -3    1.57    0.09
  -1  -3   3    8.74    0.24
  -1  -3   3    8.76    0.24
   1  -3  -3    9.07    0.23
  -1  -3   3    8.99    0.16
   1  -3  -3    9.03    0.22
  -1   3   3    8.76    0.24
  -1   3   3    9.30    0.19
   1   3  -3    8.69    0.24
   1   3  -3    9.01    0.22
   0  -3  -3    4.26    0.13
   0  -3   3    4.57    0.16
   0  -3   3    4.22    0.08
   0  -3   3    4.39    0.16
   0  -3  -3    3.87    0.15
   0   3  -3    4.31    0.08
   0   3  -3    4.40    0.15
   0   3  -3    4.06    0.15
   0   3   3    4.13    0.12
   0   3   3    4.08    0.15
  -1  -3  -3  122.56    1.77
  -1  -3  -3  122.07    1.76
  -1  -3  -3  123.57    1.70
   1  -3   3  124.19    1.74
   1  -3   3  127.39    1.64
   1  -3   3  123.59    1.77
   1   3   3  123.52    1.77
  -1   3  -3  124.27    1.75
  -1   3  -3  124.68    1.74
   1   3   3  124.52    1.69
  -2  -3  -3    7.65    0.18
  -2  -3  -3    7.04    0.22
   2  -3   3    7.68    0.16
  -2  -3  -3    7.75    0.23
   2  -3   3    7.67    0.23
   2  -3   3    7.51    0.20
  -2   3  -3    7.76    0.22
   2   3   3    7.99    0.23
   2   3   3    7.63    0.19
  -2   3  -3    7.47    0.20
   3  -3   3    0.14    0.04
  -3  -3  -3    0.22    0.06
   3  -3   3    0.16    0.04
  -3  -3  -3    0.25    0.04
   3  -3   3    0.19    0.06
  -3  -3  -3    0.19    0.06
  -3   3  -3    0.21    0.06
  -3   3  -3    0.20    0.04
  -3   3  -3    0.22    0.04
   3   3   3    0.36    0.05
   3   3   3    0.30    0.06
  -4  -3  -3   22.28    0.42
   4  -3   3   22.76    0.39
   4  -3   3   22.73    0.48
   4  -3   3   23.35    0.43
  -4  -3  -3   22.01    0.46
  -4  -3  -3   23.17    0.46
  -4  -3  -3   22.26    0.49
  -4   3  -3   22.62    0.39
  -4   3  -3   23.14    0.49
   4   3   3   22.82    0.45
  -4   3  -3   22.97    0.43
   5  -3   3    1.12    0.09
  -5  -3  -3    1.02    0.10
   5  -3   3    1.12    0.11
  -5  -3  -3    1.28    0.11
  -5  -3  -3    1.28    0.09
  -5  -3  -3    1.09    0.11
  -5   3  -3    1.17    0.10
  -5   3  -3    1.21    0.12
   5   3   3    1.13    0.10
  -5   3  -3    1.27    0.07
   5   3   3    1.26    0.09
  -6  -3  -3   48.05    0.81
  -6  -3  -3   47.29    0.88
   6  -3   3   47.23    0.87
  -6  -3  -3   47.08    0.80
   6  -3   3   46.43    0.81
  -6  -3  -3   45.60    0.85
  -6   3  -3   47.34    0.83
  -6   3  -3   48.17    0.67
   6   3   3   47.23    0.78
   6   3   3   47.45    0.84
  -6   3  -3   46.34    0.88
   7  -3   3    4.60    0.21
  -7  -3  -3    4.55    0.19
  -7  -3  -3    4.43    0.23
  -7  -3  -3    4.59    0.24
   7  -3   3    4.47    0.22
  -7   3  -3    4.34    0.21
  -7   3  -3    4.26    0.23
   7   3   3    4.72    0.19
   7   3   3    4.73    0.22
   8  -3   3    2.56    0.18
   8  -3   3    2.45    0.18
  -8  -3  -3    2.90    0.21
  -8  -3  -3    2.73    0.20
  -8  -3  -3    2.35    0.15
   8   3   3    2.86    0.19
  -8   3  -3    2.18    0.19
   8   3   3    2.98    0.16
  -8   3  -3    2.63    0.19
  -9  -3  -3   50.02    1.00
   9  -3   3   49.79    0.95
  -9  -3  -3   48.83    0.86
   9  -3   3   50.82    0.99
  -9  -3  -3   47.44    0.99
   9   3   3   50.18    0.98
  -9   3  -3   50.51    0.98
  -9   3  -3   49.05    1.02
   9   3   3   46.75    0.88
 -10  -3  -3  128.99    2.09
 -10  -3  -3  127.59    2.08
  10  -3   3  127.51    2.02
  10  -3   3  122.27    2.04
 -10   3  -3  128.24    2.05
 -10   3  -3  126.62    2.10
  10   3   3  125.99    2.05
  10   3   3  125.70    1.94
  11  -3   3    5.25    0.30
 -11  -3  -3    6.18    0.34
  11  -3   3    5.73    0.31
 -11  -3  -3    5.60    0.31
 -11   3  -3    6.24    0.33
 -11   3  -3    5.10    0.33
  11   3   3    5.41    0.31
  11   3   3    5.56    0.27
 -12  -3  -3    1.49    0.22
 -12  -3  -3    1.51    0.21
  12  -3   3    1.86    0.23
  12  -3   3    1.47    0.20
 -12   3  -3    1.67    0.23
 -12   3  -3    1.17    0.19
  12   3   3    1.44    0.21
  12   3   3    1.52    0.19
 -13  -3  -3    0.08    0.13
  13  -3   3    0.20    0.12
 -13  -3  -3    0.23    0.14
  13  -3   3    0.18    0.13
 -13   3  -3    0.20    0.12
  13   3   3    0.18    0.13
 -13   3  -3    0.09    0.13
 -14  -3  -3    4.26    0.34
  14  -3   3    4.25    0.32
  14  -3   3    3.58    0.30
 -14  -3  -3    4.02    0.33
 -14   3  -3    3.87    0.32
  14   3   3    4.10    0.31
 -14   3  -3    4.45    0.34
 -14  -4   3    1.13    0.22
  14  -4  -3    1.14    0.22
  14   4  -3    1.29    0.22
 -14   4   3    0.87    0.20
  14   4  -3    1.26    0.21
 -14   4   3    1.26    0.22
  13  -4  -3    3.88    0.31
 -13  -4   3    3.06    0.29
 -13   4   3    2.81    0.27
  13   4  -3    3.20    0.27
  13   4  -3    2.90    0.27
 -13   4   3    3.56    0.30
 -12  -4   3    0.19    0.13
  12  -4  -3    0.22    0.12
 -12   4   3    0.31    0.13
 -12   4   3    0.19    0.13
  12   4  -3    0.33    0.12
  11  -4  -3   17.06    0.57
 -11  -4   3   17.56    0.57
  11   4  -3   18.14    0.55
 -11   4   3   17.96    0.58
 -11   4   3   17.69    0.55
 -10  -4   3    1.97    0.20
  10  -4  -3    2.03    0.23
 -10  -4   3    2.32    0.19
 -10  -4   3    2.18    0.21
  10   4  -3    2.05    0.19
  10   4  -3    2.02    0.17
 -10   4   3    2.48    0.21
 -10   4   3    1.99    0.20
  -9  -4   3  128.63    2.06
  -9  -4   3  128.23    2.04
   9  -4  -3  127.17    2.08
  -9  -4   3  129.84    1.98
  -9   4   3  124.17    2.05
   9   4  -3  130.89    1.97
  -9   4   3  129.87    2.02
   9   4  -3  130.28    2.04
  -8  -4   3   95.25    1.56
  -8  -4   3   94.39    1.53
  -8  -4   3   94.48    1.59
   8  -4  -3   97.14    1.62
  -8  -4   3   97.12    1.52
  -8   4   3   95.05    1.54
  -8   4   3   96.27    1.59
   8   4  -3   94.10    1.52
   8   4  -3   98.62    1.52
   8   4  -3   95.81    1.57
  -7  -4   3   59.53    1.09
  -7  -4   3   60.53    1.03
   7  -4  -3   59.47    0.91
  -7  -4   3   59.36    1.05
  -7  -4   3   61.56    1.06
   7  -4  -3   58.88    1.10
  -7   4   3   60.01    1.03
  -7   4   3   59.34    1.09
   7   4  -3   60.82    1.05
   7   4  -3   61.56    1.02
   6  -4  -3    6.40    0.27
  -6  -4   3    6.71    0.27
  -6  -4   3    6.36    0.23
   6  -4  -3    6.32    0.19
  -6  -4   3    6.48    0.26
  -6  -4   3    6.46    0.24
   6   4  -3    6.50    0.23
  -6   4   3    6.47    0.27
  -6   4   3    6.25    0.23
   6   4  -3    7.08    0.26
   5  -4  -3    3.12    0.18
  -5  -4   3    3.37    0.19
   5  -4  -3    3.03    0.14
  -5  -4   3    3.19    0.18
  -5  -4   3    2.82    0.15
  -5  -4   3    3.03    0.15
  -5   4   3    3.45    0.18
   5   4  -3    3.32    0.18
   5   4  -3    3.17    0.15
  -5   4   3    3.34    0.16
   4  -4  -3    0.50    0.07
  -4  -4   3    0.67    0.10
  -4  -4   3    0.38    0.08
   4  -4  -3    0.41    0.08
  -4  -4   3    0.55    0.07
   4   4  -3    0.74    0.10
  -4   4   3    0.33    0.08
  -4   4   3    0.41    0.06
   4   4  -3    0.49    0.07
  -3  -4   3   43.19    0.77
   3  -4  -3   40.85    0.75
  -3  -4   3   43.59    0.67
  -3  -4   3   41.48    0.76
   3  -4  -3   42.93    0.72
  -3   4   3   42.56    0.67
   3   4  -3   43.47    0.72
  -3   4   3   41.19    0.77
   3   4  -3   44.53    0.78
  -2  -4   3   12.41    0.33
   2  -4  -3   11.93    0.31
   2  -4  -3   12.31    0.31
  -2  -4   3   11.97    0.32
  -2  -4   3   12.31    0.23
  -2   4   3   12.47    0.33
   2   4  -3   12.59    0.33
  -2   4   3   11.97    0.25
   2   4  -3   12.96    0.30
   1  -4  -3    1.77    0.12
  -1  -4   3    1.94    0.13
   1  -4  -3    1.88    0.11
  -1  -4   3    1.91    0.06
  -1  -4   3    1.96    0.13
  -1   4   3    1.88    0.08
  -1   4   3    1.68    0.12
   1   4  -3    1.75    0.11
   1   4  -3    1.99    0.13
   0  -4   3    0.24    0.06
   0  -4  -3    0.29    0.06
   0  -4  -3    0.73    0.08
   0  -4   3    0.31    0.07
   0   4  -3    0.40    0.07
   0   4  -3    0.41    0.07
   0   4   3    0.44    0.07
   0   4   3    0.37    0.04
   1  -4   3  113.36    1.69
   1  -4   3  117.14    1.67
  -1  -4  -3  109.47    1.68
  -1  -4  -3  114.91    1.62
   1   4   3  115.83    1.58
  -1   4  -3  115.19    1.67
   1   4   3  111.25    1.69
  -1   4  -3  119.67    1.69
  -2  -4  -3   26.93    0.55
   2  -4   3   27.42    0.52
   2  -4   3   27.91    0.41
   2  -4   3   26.84    0.55
  -2  -4  -3   27.06    0.56
  -2  -4  -3   26.77    0.48
  -2   4  -3   27.38    0.55
  -2   4  -3   27.23    0.51
   2   4   3   27.46    0.46
   2   4   3   27.20    0.55
  -3  -4  -3    8.32    0.27
   3  -4   3    8.14    0.27
  -3  -4  -3    8.24    0.22
   3  -4   3    8.58    0.23
   3  -4   3    8.20    0.19
  -3  -4  -3    8.46    0.27
  -3   4  -3    8.44    0.28
  -3   4  -3    8.06    0.23
   3   4   3    8.24    0.27
   3   4   3    8.25    0.22
   4  -4   3   13.22    0.30
  -4  -4  -3   12.31    0.36
   4  -4   3   12.56    0.36
  -4  -4  -3   13.11    0.31
   4  -4   3   13.12    0.28
  -4  -4  -3   12.69    0.35
  -4   4  -3   12.81    0.29
  -4   4  -3   12.43    0.36
   4   4   3   13.17    0.31
   4   4   3   13.12    0.36
  -4   4  -3   13.31    0.29
   5  -4   3    1.37    0.10
  -5  -4  -3    1.05    0.13
  -5  -4  -3    1.55    0.12
   5  -4   3    1.46    0.13
  -5  -4  -3    1.34    0.10
  -5  -4  -3    1.76    0.13
   5  -4   3    1.57    0.09
  -5   4  -3    1.44    0.11
   5   4   3    1.56    0.13
   5   4   3    1.42    0.11
  -5   4  -3    1.53    0.09
  -5   4  -3    1.29    0.13
  -6  -4  -3   70.09    1.23
  -6  -4  -3   71.76    1.18
  -6  -4  -3   71.23    1.13
   6  -4   3   72.36    1.13
  -6  -4  -3   69.74    1.18
  -6   4  -3   71.82    1.24
  -6   4  -3   71.18    1.03
   6   4   3   70.22    1.16
   6   4   3   72.63    1.12
  -6   4  -3   71.03    1.14
   7  -4   3   75.92    1.33
   7  -4   3   76.37    1.24
  -7  -4  -3   76.81    1.29
  -7  -4  -3   75.87    1.32
  -7  -4  -3   76.88    1.23
  -7  -4  -3   76.52    1.26
   7   4   3   77.60    1.27
   7   4   3   76.67    1.22
  -7   4  -3   76.10    1.35
  -7   4  -3   77.07    1.26
  -8  -4  -3    0.07    0.07
  -8  -4  -3    0.06    0.07
   8  -4   3    0.13    0.09
  -8  -4  -3    0.11    0.07
  -8  -4  -3    0.08    0.07
   8  -4   3    0.11    0.07
  -8   4  -3    0.02    0.06
   8   4   3    0.11    0.08
  -8   4  -3   -0.01    0.07
   8   4   3    0.05    0.06
   9  -4   3   22.16    0.61
   9  -4   3   22.43    0.56
  -9  -4  -3   22.80    0.54
  -9  -4  -3   22.87    0.62
  -9  -4  -3   22.95    0.61
   9   4   3   22.89    0.53
  -9   4  -3   21.72    0.63
  -9   4  -3   21.76    0.57
   9   4   3   23.30    0.59
 -10  -4  -3   33.68    0.82
 -10  -4  -3   34.24    0.81
  10  -4   3   33.53    0.76
  10  -4   3   33.57    0.81
 -10   4  -3   34.56    0.78
  10   4   3   32.99    0.70
  10   4   3   33.50    0.78
 -10   4  -3   32.98    0.84
 -11  -4  -3   10.70    0.45
 -11  -4  -3   11.19    0.46
  11  -4   3   11.11    0.45
  11  -4   3   10.68    0.42
 -11   4  -3   10.94    0.43
 -11   4  -3    9.95    0.45
  11   4   3   10.53    0.43
  11   4   3   10.86    0.38
 -12  -4  -3   18.39    0.62
  12  -4   3   18.17    0.58
 -12  -4  -3   19.25    0.63
  12  -4   3   18.72    0.62
  12   4   3   19.57    0.62
 -12   4  -3   19.02    0.60
 -12   4  -3   18.26    0.64
  13  -4   3    4.48    0.31
  13  -4   3    4.47    0.33
 -13  -4  -3    4.16    0.32
 -13  -4  -3    4.55    0.34
 -13   4  -3    4.50    0.33
  13   4   3    4.02    0.31
 -13   4  -3    4.03    0.34
 -13  -5   3   10.24    0.48
  13  -5  -3   10.56    0.50
 -13   5   3   11.26    0.48
  13   5  -3   10.74    0.48
  13   5  -3   10.24    0.45
 -13   5   3   10.91    0.50
  12  -5  -3    2.85    0.27
 -12  -5   3    2.57    0.26
  12   5  -3    2.61    0.24
 -12   5   3    2.82    0.30
  12   5  -3    2.23    0.23
 -12   5   3    2.40    0.25
  11  -5  -3    2.02    0.26
 -11  -5   3    1.59    0.21
 -11  -5   3    1.56    0.21
 -11   5   3    1.65    0.23
 -11   5   3    1.80    0.21
  11   5  -3    1.81    0.21
  11   5  -3    1.77    0.21
  10  -5  -3    2.22    0.22
 -10  -5   3    2.36    0.22
 -10  -5   3    2.07    0.23
 -10   5   3    2.31    0.25
  10   5  -3    1.95    0.20
 -10   5   3    2.09    0.20
  10   5  -3    2.00    0.22
  10   5  -3    2.24    0.19
   9  -5  -3   31.41    0.79
  -9  -5   3   32.10    0.73
  -9  -5   3   32.43    0.74
  -9  -5   3   31.68    0.70
  -9  -5   3   31.68    0.76
   9   5  -3   32.08    0.72
   9   5  -3   32.26    0.74
   9   5  -3   31.54    0.69
  -9   5   3   31.55    0.71
  -9   5   3   32.51    0.78
   8  -5  -3    4.06    0.25
  -8  -5   3    4.22    0.23
  -8  -5   3    3.98    0.23
  -8  -5   3    4.10    0.24
  -8  -5   3    4.13    0.24
   8   5  -3    4.16    0.22
   8   5  -3    4.25    0.24
  -8   5   3    4.15    0.23
   8   5  -3    4.24    0.24
  -8   5   3    4.28    0.26
  -7  -5   3   24.52    0.60
   7  -5  -3   25.35    0.63
   7  -5  -3   26.66    0.61
  -7  -5   3   24.70    0.57
  -7  -5   3   23.97    0.60
  -7  -5   3   25.64    0.57
   7   5  -3   25.37    0.57
  -7   5   3   26.12    0.56
   7   5  -3   25.43    0.60
  -7   5   3   25.16    0.63
  -6  -5   3   46.21    0.82
   6  -5  -3   45.01    0.90
   6  -5  -3   45.48    0.78
  -6  -5   3   44.32    0.88
  -6  -5   3   44.07    0.88
  -6   5   3   45.65    0.91
   6   5  -3   45.61    0.88
   6   5  -3   47.36    0.84
  -6   5   3   46.85    0.81
  -5  -5   3   41.62    0.72
   5  -5  -3   40.73    0.72
   5  -5  -3   41.20    0.82
  -5  -5   3   41.21    0.81
  -5  -5   3   40.67    0.81
   5   5  -3   39.94    0.80
   5   5  -3   39.95    0.75
  -5   5   3   40.78    0.82
  -5   5   3   41.40    0.71
  -4  -5   3   33.28    0.57
  -4  -5   3   32.28    0.67
   4  -5  -3   32.70    0.62
   4  -5  -3   31.19    0.67
  -4  -5   3   33.01    0.69
   4   5  -3   33.30    0.69
  -4   5   3   34.00    0.57
   4   5  -3   32.39    0.63
  -4   5   3   32.47    0.69
   3  -5  -3   79.59    1.26
  -3  -5   3   80.85    1.32
  -3  -5   3   78.93    1.30
   3  -5  -3   78.17    1.28
  -3  -5   3   81.29    1.15
   3   5  -3   81.34    1.25
  -3   5   3   79.50    1.15
  -3   5   3   81.89    1.33
   3   5  -3   78.38    1.31
   2  -5  -3    9.63    0.29
  -2  -5   3    9.70    0.19
  -2  -5   3   10.06    0.31
  -2  -5   3    9.56    0.31
   2  -5  -3    9.93    0.29
  -2   5   3    9.68    0.21
   2   5  -3    9.17    0.28
   2   5  -3    9.44    0.31
  -2   5   3    9.72    0.32
   2   5  -3    9.53    0.18
  -1  -5   3    1.53    0.12
   1  -5  -3    1.49    0.11
  -1  -5   3    1.53    0.13
   1  -5  -3    1.52    0.13
  -1   5   3    1.40    0.12
  -1   5   3    1.50    0.07
   1   5  -3    1.43    0.11
   0  -5  -3  148.12    2.12
   0  -5   3  149.06    2.17
   0  -5   3  145.56    2.18
   0  -5  -3  148.17    2.17
   0   5  -3  147.98    2.16
   0   5   3  149.75    2.18
   0   5   3  151.10    2.00
  -1  -5  -3  214.41    2.94
   1  -5   3  214.11    2.98
  -1  -5  -3  209.34    3.00
   1  -5   3  213.52    3.01
   1   5   3  212.28    3.01
   1   5   3  212.78    2.83
  -1   5  -3  210.02    2.99
   2  -5   3   18.54    0.43
   2  -5   3   17.42    0.45
  -2  -5  -3   17.72    0.39
  -2  -5  -3   18.19    0.45
   2   5   3   18.34    0.35
  -2   5  -3   18.33    0.45
  -2   5  -3   18.10    0.42
   2   5   3   17.41    0.44
  -3  -5  -3    3.08    0.15
   3  -5   3    3.05    0.10
  -3  -5  -3    2.96    0.18
   3  -5   3    2.65    0.17
   3  -5   3    3.29    0.16
  -3   5  -3    3.32    0.16
   3   5   3    3.06    0.13
   3   5   3    3.09    0.18
  -3   5  -3    3.08    0.18
   4  -5   3    3.68    0.17
  -4  -5  -3    3.91    0.21
   4  -5   3    3.35    0.20
  -4  -5  -3    3.53    0.20
   4  -5   3    3.72    0.13
  -4  -5  -3    3.65    0.17
  -4   5  -3    3.33    0.20
   4   5   3    3.54    0.15
  -4   5  -3    3.46    0.16
  -4   5  -3    3.62    0.14
   4   5   3    3.68    0.20
  -5  -5  -3   31.73    0.68
  -5  -5  -3   32.48    0.71
   5  -5   3   31.95    0.70
   5  -5   3   32.95    0.60
   5  -5   3   32.12    0.57
  -5  -5  -3   32.24    0.62
  -5   5  -3   32.86    0.72
  -5   5  -3   32.86    0.59
   5   5   3   32.13    0.61
  -5   5  -3   32.51    0.58
   5   5   3   32.84    0.70
  -6  -5  -3   28.95    0.68
   6  -5   3   29.13    0.56
   6  -5   3   29.00    0.68
  -6  -5  -3   29.94    0.60
  -6  -5  -3   28.57    0.65
   6  -5   3   29.03    0.54
  -6   5  -3   29.24    0.54
  -6   5  -3   28.98    0.69
   6   5   3   28.93    0.60
   6   5   3   29.42    0.67
  -6   5  -3   29.93    0.58
  -7  -5  -3   25.16    0.64
   7  -5   3   26.02    0.55
   7  -5   3   25.60    0.65
  -7  -5  -3   27.11    0.62
  -7  -5  -3   25.95    0.57
  -7   5  -3   25.80    0.66
  -7   5  -3   26.66    0.57
   7   5   3   26.00    0.58
   7   5   3   25.74    0.63
   7   5   3   26.57    0.56
  -8  -5  -3    0.02    0.07
   8  -5   3   -0.01    0.06
   8  -5   3    0.01    0.07
  -8  -5  -3   -0.03    0.06
  -8  -5  -3    0.04    0.07
  -8  -5  -3    0.06    0.08
  -8   5  -3    0.02    0.07
   8   5   3    0.01    0.06
   8   5   3    0.08    0.08
   8   5   3    0.07    0.07
  -8   5  -3   -0.01    0.09
  -9  -5  -3    0.32    0.11
  -9  -5  -3    0.36    0.12
  -9  -5  -3    0.25    0.11
   9  -5   3    0.28    0.10
   9  -5   3    0.44    0.12
  -9  -5  -3    0.28    0.09
  -9   5  -3    0.34    0.10
  -9   5  -3    0.68    0.15
   9   5   3    0.42    0.10
   9   5   3    0.38    0.11
   9   5   3    0.32    0.10
 -10  -5  -3   11.54    0.46
  10  -5   3   11.71    0.47
  10  -5   3   11.60    0.41
 -10  -5  -3   10.90    0.43
 -10   5  -3   10.98    0.41
  10   5   3   10.84    0.42
  10   5   3   11.12    0.39
 -10   5  -3   11.55    0.48
  11  -5   3   33.10    0.78
  11  -5   3   33.22    0.87
 -11  -5  -3   32.85    0.84
 -11  -5  -3   33.96    0.86
  11   5   3   32.88    0.81
 -11   5  -3   31.60    0.87
 -11   5  -3   32.59    0.80
 -12  -5  -3    0.13    0.13
 -12  -5  -3    0.12    0.11
  12  -5   3    0.08    0.11
  12  -5   3    0.25    0.14
  12   5   3    0.18    0.12
 -12   5  -3    0.20    0.12
 -12   5  -3    0.20    0.15
  13  -5   3    0.76    0.19
  13  -5   3    0.73    0.17
 -13  -5  -3    0.44    0.17
 -13  -5  -3    0.61    0.18
 -13   5  -3    0.57    0.16
  13   5   3    0.46    0.16
 -13   5  -3    0.40    0.18
  12  -6  -3    2.56    0.31
 -12  -6   3    2.78    0.27
 -12  -6   3    2.35    0.26
  12   6  -3    2.23    0.25
  12   6  -3    3.09    0.26
 -12   6   3    2.60    0.30
 -11  -6   3    4.18    0.29
 -11  -6   3    3.90    0.29
  11  -6  -3    3.15    0.28
  11   6  -3    3.38    0.27
 -11   6   3    3.59    0.30
  11   6  -3    4.22    0.29
 -10  -6   3   27.28    0.71
 -10  -6   3   28.07    0.71
 -10  -6   3   27.70    0.74
  10  -6  -3   27.70    0.78
  10   6  -3   28.25    0.71
  10   6  -3   27.11    0.71
  10   6  -3   27.53    0.69
 -10   6   3   26.69    0.92
 -10   6   3   28.24    0.78
  -9  -6   3   41.42    0.93
  -9  -6   3   40.86    0.87
  -9  -6   3   42.28    0.91
  -9  -6   3   41.66    0.90
   9  -6  -3   39.55    0.95
   9   6  -3   40.52    0.85
  -9   6   3   41.67    0.85
  -9   6   3   41.35    0.96
   9   6  -3   40.65    0.90
   9   6  -3   40.59    0.85
   9   6  -3   42.22    0.90
   8  -6  -3   94.16    1.68
  -8  -6   3   97.12    1.57
  -8  -6   3   95.68    1.64
  -8  -6   3   96.33    1.63
   8   6  -3   91.48    1.61
   8   6  -3   97.57    1.55
   8   6  -3   95.49    1.56
  -8   6   3   94.21    1.68
  -8   6   3   92.98    1.52
   7  -6  -3    0.01    0.08
  -7  -6   3    0.05    0.06
  -7  -6   3   -0.01    0.07
  -7  -6   3   -0.01    0.08
   7   6  -3    0.02    0.08
  -7   6   3   -0.04    0.08
  -7   6   3    0.02    0.07
   7   6  -3    0.00    0.06
   7   6  -3    0.06    0.07
  -6  -6   3   11.53    0.40
   6  -6  -3   11.89    0.41
   6  -6  -3   11.11    0.33
  -6  -6   3   11.56    0.33
  -6  -6   3   11.82    0.41
   6   6  -3   11.36    0.32
   6   6  -3   11.02    0.39
  -6   6   3   11.36    0.32
  -6   6   3   11.04    0.40
   6   6  -3   11.25    0.36
   5  -6  -3   42.77    0.88
  -5  -6   3   44.47    0.83
  -5  -6   3   44.82    0.90
   5  -6  -3   43.13    0.80
  -5  -6   3   41.53    0.86
   5   6  -3   44.03    0.89
  -5   6   3   43.57    0.74
   5   6  -3   43.41    0.74
   5   6  -3   42.38    0.82
  -5   6   3   42.14    0.89
   4  -6  -3  185.37    2.62
   4  -6  -3  182.76    2.68
  -4  -6   3  181.36    2.69
  -4  -6   3  184.64    2.72
  -4   6   3  180.17    2.71
  -4   6   3  181.16    2.49
   4   6  -3  180.62    2.48
   4   6  -3  179.33    2.70
   4   6  -3  179.49    2.62
   3  -6  -3    0.39    0.09
  -3  -6   3    0.56    0.12
  -3  -6   3    0.54    0.11
   3  -6  -3    0.60    0.10
   3   6  -3    0.50    0.07
  -3   6   3    0.48    0.06
   3   6  -3    0.55    0.11
  -3   6   3    0.56    0.11
   3   6  -3    0.53    0.10
   2  -6  -3    1.83    0.15
   2  -6  -3    1.69    0.14
  -2  -6   3    1.96    0.17
  -2  -6   3    1.96    0.16
  -2   6   3    1.63    0.15
   2   6  -3    2.04    0.15
   2   6  -3    2.03    0.17
  -2   6   3    1.73    0.08
   1  -6  -3    0.44    0.10
  -1  -6   3    0.50    0.11
  -1  -6   3    0.41    0.09
   1  -6  -3    0.49    0.09
  -1   6   3    0.32    0.09
  -1   6   3    0.42    0.05
   1   6  -3    0.28    0.08
   0  -6  -3   23.98    0.52
   0  -6   3   23.31    0.56
   0  -6   3   24.46    0.56
   0   6   3   21.81    0.54
   0   6   3   22.90    0.37
   0   6  -3   23.49    0.54
  -1  -6  -3    2.35    0.17
   1  -6   3    2.41    0.17
  -1  -6  -3    2.45    0.15
   1  -6   3    2.25    0.16
  -1   6  -3    2.73    0.18
   1   6   3    2.56    0.17
   1   6   3    2.63    0.10
  -1   6  -3    2.45    0.16
  -2  -6  -3    2.68    0.18
   2  -6   3    2.71    0.17
   2  -6   3    3.12    0.19
  -2  -6  -3    2.60    0.15
   2   6   3    2.58    0.18
  -2   6  -3    2.57    0.17
   2   6   3    2.64    0.11
  -2   6  -3    2.63    0.18
   3  -6   3   11.76    0.39
  -3  -6  -3   11.49    0.33
  -3  -6  -3   11.61    0.38
   3  -6   3   11.84    0.35
   3   6   3   11.86    0.38
  -3   6  -3   11.49    0.39
   3   6   3   11.49    0.27
  -3   6  -3   11.36    0.34
  -4  -6  -3   12.40    0.35
   4  -6   3   12.27    0.35
   4  -6   3   12.27    0.41
  -4  -6  -3   12.20    0.40
   4   6   3   11.88    0.39
  -4   6  -3   11.99    0.34
   4   6   3   11.89    0.30
  -4   6  -3   11.63    0.40
   5  -6   3   93.26    1.58
  -5  -6  -3   90.61    1.57
  -5  -6  -3   94.85    1.47
   5  -6   3   95.14    1.45
  -5  -6  -3   91.81    1.56
  -5   6  -3   93.21    1.60
   5   6   3   94.99    1.42
   5   6   3   92.29    1.56
  -5   6  -3   93.58    1.44
  -6  -6  -3   10.43    0.33
  -6  -6  -3   10.39    0.39
   6  -6   3   11.04    0.41
  -6  -6  -3    9.57    0.37
   6  -6   3   10.56    0.30
  -6   6  -3   10.10    0.40
   6   6   3   10.48    0.32
   6   6   3   10.16    0.38
   7  -6   3   19.32    0.58
  -7  -6  -3   19.18    0.49
  -7  -6  -3   20.11    0.57
  -7  -6  -3   19.10    0.55
   7   6   3   20.23    0.56
  -7   6  -3   18.76    0.58
   7   6   3   19.67    0.49
  -8  -6  -3    0.25    0.11
  -8  -6  -3    0.09    0.09
   8  -6   3    0.01    0.10
  -8   6  -3    0.01    0.09
   8   6   3   -0.05    0.07
   8   6   3    0.13    0.08
   8   6   3    0.07    0.07
  -9  -6  -3   43.71    0.93
  -9  -6  -3   43.48    0.98
   9  -6   3   44.90    1.02
   9   6   3   43.63    0.90
   9   6   3   43.50    0.96
  -9   6  -3   43.56    1.03
 -10  -6  -3    0.46    0.13
 -10  -6  -3    0.52    0.16
  10  -6   3    0.54    0.16
  10   6   3    0.60    0.15
 -10   6  -3    0.48    0.16
  10   6   3    0.40    0.14
  10   6   3    0.41    0.13
 -11  -6  -3   13.24    0.53
  11  -6   3   12.99    0.53
 -11   6  -3   12.51    0.54
  11   6   3   13.01    0.48
  11   6   3   13.13    0.50
  12  -6   3    6.10    0.39
 -12  -6  -3    5.56    0.37
  12   6   3    5.23    0.33
 -12   6  -3    5.61    0.39
  12   6   3    5.53    0.34
  11  -7  -3    1.84    0.26
 -11  -7   3    2.01    0.25
 -11   7   3    1.91    0.27
  11   7  -3    1.87    0.23
  11   7  -3    1.91    0.23
  10  -7  -3   -0.12    0.11
 -10  -7   3    0.02    0.11
 -10  -7   3   -0.08    0.10
  10   7  -3   -0.03    0.11
 -10   7   3   -0.09    0.10
  10   7  -3    0.03    0.10
  -9  -7   3    0.10    0.12
  -9  -7   3    0.14    0.12
   9  -7  -3    0.28    0.14
  -9   7   3    0.13    0.12
   9   7  -3    0.14    0.12
  -8  -7   3    4.20    0.28
  -8  -7   3    3.96    0.28
   8  -7  -3    3.83    0.28
   8   7  -3    4.07    0.25
  -8   7   3    4.23    0.31
   8   7  -3    4.07    0.28
  -7  -7   3    4.72    0.29
  -7  -7   3    4.45    0.28
   7  -7  -3    4.57    0.29
   7   7  -3    4.78    0.29
  -7   7   3    4.91    0.31
   7   7  -3    4.73    0.26
   6  -7  -3   29.38    0.64
   6  -7  -3   29.51    0.74
  -6  -7   3   29.89    0.73
  -6  -7   3   28.98    0.74
  -6   7   3   29.27    0.75
   6   7  -3   29.18    0.67
   6   7  -3   29.17    0.73
   5  -7  -3    0.00    0.08
   5  -7  -3    0.07    0.10
  -5  -7   3    0.04    0.09
  -5  -7   3    0.11    0.09
   5   7  -3   -0.05    0.08
   5   7  -3    0.09    0.08
  -5   7   3    0.11    0.10
  -4  -7   3    6.38    0.30
  -4  -7   3    6.64    0.32
   4  -7  -3    6.48    0.28
   4  -7  -3    6.31    0.29
   4   7  -3    6.33    0.31
   4   7  -3    6.93    0.28
  -4   7   3    6.55    0.32
  -3  -7   3    3.26    0.22
   3  -7  -3    3.22    0.21
  -3  -7   3    3.20    0.22
   3  -7  -3    3.14    0.20
  -3   7   3    3.27    0.23
   3   7  -3    3.13    0.20
   3   7  -3    2.70    0.21
  -2  -7   3   13.92    0.44
  -2  -7   3   13.03    0.44
   2  -7  -3   13.54    0.42
   2  -7  -3   14.83    0.44
  -2   7   3   14.04    0.45
   2   7  -3   13.57    0.41
   2   7  -3   13.12    0.43
   1  -7  -3  208.39    3.06
   1  -7  -3  210.20    3.02
  -1  -7   3  206.06    3.08
  -1  -7   3  208.38    3.07
   1   7  -3  212.04    3.05
   1   7  -3  211.03    3.08
  -1   7   3  208.52    3.09
   0  -7  -3   21.58    0.57
   0  -7   3   22.01    0.57
   0  -7   3   21.76    0.57
   0  -7  -3   22.05    0.53
   0   7  -3   21.86    0.56
   0   7   3   22.29    0.58
   0   7  -3   22.01    0.57
  -1  -7  -3  106.57    1.75
   1  -7   3  107.19    1.72
   1  -7   3  105.24    1.74
  -1  -7  -3  105.56    1.66
  -1   7  -3  106.26    1.71
  -1   7  -3  107.70    1.74
   1   7   3  104.38    1.73
   2  -7   3    5.13    0.26
   2  -7   3    4.99    0.27
  -2  -7  -3    5.36    0.27
  -2  -7  -3    5.87    0.25
  -2   7  -3    5.26    0.26
  -2   7  -3    5.43    0.27
   2   7   3    5.82    0.28
  -3  -7  -3    0.09    0.07
  -3  -7  -3    0.10    0.09
   3  -7   3    0.14    0.08
   3  -7   3    0.13    0.08
  -3   7  -3   -0.01    0.07
  -3   7  -3    0.02    0.09
   3   7   3    0.29    0.10
   4  -7   3   11.10    0.36
   4  -7   3   10.56    0.41
  -4  -7  -3   10.43    0.34
  -4  -7  -3    9.90    0.39
  -4   7  -3   11.05    0.35
  -4   7  -3   10.91    0.41
   4   7   3    9.87    0.38
   5  -7   3    0.18    0.10
   5  -7   3    0.23    0.09
  -5  -7  -3    0.16    0.08
  -5  -7  -3    0.26    0.11
   5   7   3    0.13    0.08
  -5   7  -3    0.08    0.08
  -5   7  -3    0.16    0.11
   6  -7   3    0.01    0.09
  -6  -7  -3   -0.01    0.08
  -6   7  -3    0.09    0.10
   6   7   3   -0.03    0.07
  -7  -7  -3    4.29    0.28
   7  -7   3    4.59    0.30
   7   7   3    3.92    0.26
  -7   7  -3    4.48    0.30
   8  -7   3    3.77    0.29
  -8  -7  -3    3.37    0.26
  -8  -7  -3    3.50    0.28
  -8   7  -3    3.27    0.28
   8   7   3    3.44    0.26
  -9  -7  -3    2.90    0.25
   9  -7   3    3.00    0.28
  -9  -7  -3    2.63    0.26
   9   7   3    3.13    0.26
  -9   7  -3    2.42    0.28
 -10  -7  -3    1.72    0.24
  10  -7   3    2.01    0.26
 -10  -7  -3    1.81    0.23
  10   7   3    2.16    0.25
 -10   7  -3    2.12    0.28
  10   7   3    1.76    0.22
 -11  -7  -3    0.41    0.15
  11  -7   3    0.16    0.15
 -11   7  -3    0.18    0.15
  11   7   3    0.14    0.13
 -10  -8   3    0.56    0.18
 -10  -8   3    0.98    0.29
  10  -8  -3    0.61    0.19
  10   8  -3    0.47    0.14
 -10   8   3    0.82    0.20
  10   8  -3    0.63    0.18
   9  -8  -3    6.24    0.38
  -9  -8   3    5.68    0.34
  -9  -8   3    5.98    0.36
   9   8  -3    5.10    0.34
  -9   8   3    6.35    0.39
  -8  -8   3    7.12    0.37
   8  -8  -3    7.64    0.40
  -8  -8   3    7.71    0.40
   8   8  -3    7.13    0.39
   8   8  -3    6.77    0.34
  -8   8   3    8.01    0.42
  -7  -8   3   12.17    0.49
  -7  -8   3   11.73    0.46
   7  -8  -3   10.78    0.46
  -7   8   3   11.31    0.48
   7   8  -3   11.61    0.42
   7   8  -3   10.89    0.46
  -6  -8   3   12.23    0.46
   6  -8  -3   12.75    0.48
  -6  -8   3   11.64    0.47
   6   8  -3   12.30    0.43
  -6   8   3   12.40    0.49
   6   8  -3   11.89    0.47
   5  -8  -3  115.42    1.95
  -5  -8   3  116.00    1.94
  -5  -8   3  115.42    1.98
   5  -8  -3  115.81    1.86
   5   8  -3  114.25    1.88
   5   8  -3  116.13    1.97
  -5   8   3  117.36    2.00
  -4  -8   3    1.48    0.20
   4  -8  -3    1.99    0.22
   4  -8  -3    1.91    0.19
  -4  -8   3    2.01    0.20
   4   8  -3    1.48    0.19
   4   8  -3    1.62    0.19
  -4   8   3    1.67    0.21
  -3  -8   3    6.98    0.34
  -3  -8   3    7.29    0.34
   3  -8  -3    7.80    0.34
   3  -8  -3    7.52    0.33
  -3   8   3    7.06    0.36
   3   8  -3    7.37    0.33
   3   8  -3    7.16    0.34
  -2  -8   3   31.08    0.75
   2  -8  -3   31.83    0.73
  -2  -8   3   32.02    0.78
   2  -8  -3   31.83    0.75
   2   8  -3   32.46    0.78
  -2   8   3   32.52    0.79
   2   8  -3   31.49    0.74
  -1  -8   3    2.75    0.22
  -1  -8   3    2.74    0.22
   1  -8  -3    2.81    0.22
   1  -8  -3    2.70    0.20
   1   8  -3    2.68    0.21
   1   8  -3    2.70    0.21
  -1   8   3    2.39    0.21
   0  -8   3   15.21    0.49
   0  -8   3   16.17    0.50
   0  -8  -3   16.24    0.47
   0  -8  -3   14.83    0.49
   0   8  -3   15.53    0.49
   0   8   3   15.66    0.50
   0   8  -3   14.97    0.48
  -1  -8  -3    0.38    0.10
   1  -8   3    0.38    0.12
   1  -8   3    0.42    0.12
  -1  -8  -3    0.32    0.11
  -1   8  -3    0.47    0.13
  -1   8  -3    0.43    0.12
   1   8   3    0.35    0.12
   2  -8   3   84.46    1.52
  -2  -8  -3   84.24    1.53
   2  -8   3   84.79    1.48
  -2  -8  -3   86.36    1.44
  -2   8  -3   85.53    1.52
  -2   8  -3   85.48    1.48
   2   8   3   82.68    1.50
   3  -8   3  100.79    1.77
  -3  -8  -3  103.13    1.68
   3  -8   3  103.81    1.71
  -3  -8  -3  102.48    1.79
   3   8   3  102.97    1.77
  -3   8  -3  105.85    1.71
  -3   8  -3  104.54    1.79
   4  -8   3    1.04    0.15
  -4  -8  -3    1.09    0.16
  -4  -8  -3    0.92    0.17
   4  -8   3    0.91    0.16
  -4   8  -3    0.96    0.15
   4   8   3    1.08    0.17
  -4   8  -3    1.11    0.18
   5  -8   3   13.39    0.50
   5  -8   3   12.88    0.42
  -5  -8  -3   12.49    0.48
   5   8   3   13.64    0.49
  -5   8  -3   13.07    0.42
  -5   8  -3   12.97    0.50
   6  -8   3    0.02    0.11
  -6  -8  -3   -0.08    0.09
  -6   8  -3    0.05    0.12
   6   8   3    0.04    0.09
   7  -8   3    0.08    0.11
  -7  -8  -3    0.02    0.11
  -7   8  -3    0.01    0.12
   7   8   3    0.12    0.11
   8  -8   3    0.41    0.15
  -8  -8  -3    0.63    0.17
  -8   8  -3    0.35    0.15
   8   8   3    0.56    0.16
   9  -8   3   36.56    0.97
  -9  -8  -3   36.64    0.92
  -9   8  -3   37.54    1.00
   9   8   3   35.42    0.91
 -10  -8  -3    3.48    0.30
  10  -8   3    3.12    0.31
 -10   8  -3    3.77    0.35
  10   8   3    3.13    0.28
  10   8   3    3.23    0.29
  -8  -9   3    6.44    0.39
   8  -9  -3    7.09    0.41
  -8  -9   3    7.20    0.39
  -8   9   3    5.90    0.39
   8   9  -3    6.82    0.40
   7  -9  -3   45.76    1.08
  -7  -9   3   44.78    1.04
  -7  -9   3   44.98    1.08
  -7   9   3   43.90    1.09
   7   9  -3   42.87    0.97
   7   9  -3   44.93    1.07
  -6  -9   3   38.80    0.92
  -6  -9   3   36.13    0.93
   6  -9  -3   36.85    0.93
   6   9  -3   35.67    0.85
  -6   9   3   36.06    0.95
   6   9  -3   36.38    0.92
   5  -9  -3    2.41    0.22
   5  -9  -3    2.05    0.24
  -5  -9   3    2.84    0.26
  -5  -9   3    2.73    0.25
   5   9  -3    2.35    0.24
   5   9  -3    2.56    0.23
  -5   9   3    1.97    0.25
   4  -9  -3    0.41    0.13
  -4  -9   3    0.55    0.15
  -4  -9   3    0.22    0.13
   4  -9  -3    0.32    0.12
   4   9  -3    0.33    0.12
   4   9  -3    0.22    0.12
  -4   9   3    0.08    0.13
  -3  -9   3   15.94    0.56
   3  -9  -3   15.86    0.52
  -3  -9   3   16.21    0.54
   3  -9  -3   14.84    0.51
   3   9  -3   16.04    0.52
  -3   9   3   15.15    0.55
   3   9  -3   15.24    0.54
   2  -9  -3    0.77    0.15
   2  -9  -3    0.97    0.16
  -2  -9   3    1.22    0.18
  -2  -9   3    0.91    0.17
   2   9  -3    0.64    0.15
   2   9  -3    1.10    0.18
  -2   9   3    1.37    0.21
  -1  -9   3   41.90    0.96
   1  -9  -3   41.73    0.90
  -1  -9   3   41.28    0.95
   1  -9  -3   41.03    0.95
   1   9  -3   42.75    0.95
   1   9  -3   40.62    0.95
  -1   9   3   40.54    0.96
   0  -9  -3   14.70    0.52
   0  -9   3   14.33    0.50
   0  -9   3   13.97    0.51
   0  -9  -3   14.33    0.47
   0   9  -3   13.89    0.50
   0   9  -3   14.61    0.51
   0   9   3   15.71    0.54
   1  -9   3    5.34    0.32
   1  -9   3    4.60    0.29
  -1  -9  -3    4.69    0.27
  -1  -9  -3    4.62    0.30
  -1   9  -3    4.69    0.28
   1   9   3    4.85    0.30
  -1   9  -3    4.52    0.30
   2  -9   3   53.12    1.10
   2  -9   3   53.69    1.14
  -2  -9  -3   51.81    1.14
  -2  -9  -3   52.78    1.05
  -2   9  -3   53.63    1.09
   2   9   3   53.57    1.13
  -2   9  -3   51.64    1.12
   3  -9   3    7.49    0.36
   3  -9   3    7.67    0.39
  -3  -9  -3    7.74    0.40
   3   9   3    7.46    0.37
  -3   9  -3    8.61    0.37
  -3   9  -3    8.11    0.39
   4  -9   3    3.65    0.29
  -4  -9  -3    3.81    0.29
   4  -9   3    3.49    0.26
   4   9   3    3.57    0.28
  -4   9  -3    3.39    0.25
  -4   9  -3    3.81    0.30
  -5  -9  -3    0.98    0.19
   5  -9   3    1.04    0.19
   5   9   3    1.44    0.21
  -5   9  -3    1.14    0.21
  -6  -9  -3   12.85    0.53
   6  -9   3   13.25    0.54
   6   9   3   13.15    0.51
  -6   9  -3   13.66    0.55
   7  -9   3   12.84    0.55
  -7  -9  -3   14.01    0.56
   7   9   3   14.05    0.54
  -7   9  -3   13.68    0.58
  -8  -9  -3   59.14    1.29
   8  -9   3   58.18    1.33
  -8   9  -3   58.22    1.34
   8   9   3   57.82    1.26
   6 -10  -3    0.18    0.14
  -6 -10   3    0.21    0.14
  -6 -10   3    0.14    0.14
   6  10  -3    0.05    0.12
   6  10  -3    0.15    0.12
  -6  10   3    0.06    0.13
  -5 -10   3    1.56    0.25
  -5 -10   3    1.72    0.24
   5 -10  -3    1.69    0.24
   5  10  -3    1.58    0.22
  -5  10   3    1.49    0.24
   5  10  -3    1.76    0.26
   4 -10  -3   27.67    0.75
   4 -10  -3   27.54    0.77
  -4 -10   3   26.20    0.79
  -4 -10   3   28.22    0.79
  -4  10   3   25.93    0.80
   4  10  -3   27.03    0.75
   4  10  -3   25.95    0.78
   3 -10  -3   10.59    0.45
   3 -10  -3   10.96    0.47
  -3 -10   3   10.98    0.47
  -3 -10   3   11.04    0.50
   3  10  -3   10.80    0.46
   3  10  -3   11.48    0.50
  -3  10   3   11.43    0.51
   2 -10  -3    1.93    0.23
   2 -10  -3    1.92    0.25
  -2 -10   3    1.66    0.24
  -2 -10   3    1.97    0.25
   2  10  -3    1.61    0.23
   2  10  -3    2.17    0.26
  -2  10   3    1.41    0.22
   1 -10  -3    7.29    0.36
   1 -10  -3    6.84    0.38
  -1 -10   3    7.15    0.39
  -1 -10   3    6.69    0.38
   1  10  -3    6.50    0.36
   1  10  -3    6.68    0.37
  -1  10   3    6.46    0.38
   0 -10  -3    7.98    0.41
   0 -10   3    8.61    0.42
   0 -10   3    8.67    0.42
   0 -10  -3    9.05    0.39
   0  10  -3    8.51    0.42
   0  10  -3    8.54    0.42
   0  10   3    8.38    0.43
  -1 -10  -3    0.03    0.12
   1 -10   3    0.23    0.13
   1 -10   3   -0.08    0.10
   1  10   3   -0.10    0.09
  -1  10  -3   -0.05    0.09
  -1  10  -3    0.01    0.12
   2 -10   3   39.38    0.97
  -2 -10  -3   38.26    0.98
   2 -10   3   39.28    0.94
  -2  10  -3   37.53    0.96
   2  10   3   39.04    0.97
  -2  10  -3   38.01    0.92
   3 -10   3    2.40    0.27
   3 -10   3    2.49    0.25
  -3 -10  -3    2.25    0.28
  -3  10  -3    2.25    0.26
   3  10   3    2.27    0.27
  -3  10  -3    2.27    0.27
   4 -10   3    0.13    0.13
   4 -10   3    0.04    0.12
  -4 -10  -3    0.07    0.12
  -4  10  -3    0.11    0.12
  -4  10  -3    0.10    0.13
   4  10   3    0.08    0.13
  -5 -10  -3    8.19    0.44
   5 -10   3    7.59    0.43
  -5  10  -3    8.21    0.46
   5  10   3    7.82    0.42
   6 -10   3    1.77    0.26
  -6 -10  -3    1.94    0.28
   6  10   3    1.93    0.26
  -6  10  -3    2.35    0.30
   2 -11  -3    5.66    0.42
  -2 -11   3    5.96    0.37
  -2 -11   3    5.39    0.39
   2 -11  -3    5.50    0.36
   2  11  -3    5.76    0.37
   2  11  -3    5.73    0.39
  -2  11   3    5.62    0.38
  -1 -11   3    0.98    0.21
  -1 -11   3    0.86    0.21
   1 -11  -3    0.87    0.19
  -1  11   3    0.87    0.21
   1  11  -3    0.69    0.19
   1  11  -3    1.13    0.22
   0 -11  -3   18.19    0.66
   0 -11   3   19.24    0.67
   0 -11   3   19.40    0.68
   0  11  -3   19.25    0.66
   0  11  -3   18.66    0.66
   0  11   3   17.79    0.66
   1 -11   3    3.73    0.31
   1 -11   3    3.84    0.33
  -1 -11  -3    3.57    0.31
   1  11   3    4.10    0.34
  -1  11  -3    3.84    0.32
  -1  11  -3    3.58    0.33
   2 -11   3    0.23    0.15
  -2 -11  -3    0.09    0.13
   2 -11   3    0.35    0.16
   2  11   3    0.06    0.12
  -2  11  -3    0.36    0.15
  -2  11  -3    0.08    0.15
 -14   0   4   17.84    0.65
  14   0  -4   17.32    0.61
 -13   0   4    3.76    0.31
  13   0  -4    3.56    0.28
 -12   0   4    1.26    0.19
  12   0  -4    1.82    0.22
 -12   0   4    1.97    0.26
  11   0  -4    8.21    0.36
 -11   0   4    7.69    0.33
 -11   0   4    7.53    0.36
 -10   0   4    6.73    0.28
 -10   0   4    6.41    0.31
  10   0  -4    6.57    0.30
  -9   0   4    5.56    0.24
   9   0  -4    5.46    0.26
  -9   0   4    5.58    0.27
   8   0  -4   67.89    1.19
   8   0  -4   69.85    1.03
  -8   0   4   72.23    1.15
  -8   0   4   70.22    1.21
  -7   0   4   10.62    0.29
   7   0  -4   10.33    0.32
   7   0  -4   10.83    0.24
  -7   0   4   10.35    0.33
   6   0  -4  410.76    5.34
   6   0  -4  396.77    5.42
  -6   0   4  397.26    5.43
  -6   0   4  410.28    5.36
   5   0  -4   29.79    0.56
  -5   0   4   28.98    0.56
  -5   0   4   29.58    0.51
   5   0  -4   29.29    0.49
  -4   0   4   12.74    0.30
   4   0  -4   13.02    0.30
  -4   0   4   12.70    0.25
   4   0  -4   13.39    0.26
  -4   0   4   12.90    0.31
  -3   0   4  405.07    5.99
   3   0  -4  403.99    5.96
   3   0  -4  413.04    5.88
  -3   0   4  450.69    5.69
  -3   0   4  418.42    5.51
  -2   0   4  428.52    5.98
   2   0  -4  469.73    5.98
   2   0  -4  456.97    6.24
  -2   0   4  452.79    6.30
   2   0  -4  457.16    6.27
   1   0  -4   21.59    0.30
  -1   0   4   21.31    0.35
   1   0  -4   21.25    0.36
  -1   0   4   21.81    0.30
  -1   0   4   21.02    0.36
  -1   0   4   22.05    0.30
   0   0   4   70.66    0.95
   0   0  -4   70.71    0.95
   0   0   4   68.99    0.98
   0   0  -4   68.09    0.98
  -1   0  -4  344.30    5.02
   1   0   4  355.19    5.03
   1   0   4  368.65    4.82
  -1   0  -4  358.05    4.91
   2   0   4  276.45    3.78
  -2   0  -4  275.79    3.67
  -2   0  -4  280.47    3.77
   2   0   4  270.66    3.86
   3   0   4   58.01    0.83
  -3   0  -4   57.20    0.90
  -3   0  -4   58.83    0.82
  -4   0  -4   12.57    0.23
   4   0   4   12.55    0.27
  -4   0  -4   11.90    0.30
  -4   0  -4   11.96    0.31
   5   0   4   81.86    1.27
  -5   0  -4   83.67    1.14
  -5   0  -4   82.41    1.29
   5   0   4   85.60    1.23
  -5   0  -4   83.24    1.30
   6   0   4   39.81    0.69
  -6   0  -4   40.21    0.75
  -6   0  -4   38.59    0.75
  -6   0  -4   39.70    0.57
   6   0   4   38.48    0.73
  -7   0  -4   59.61    0.81
   7   0   4   59.94    0.97
  -7   0  -4   57.83    1.04
   7   0   4   58.28    1.02
  -7   0  -4   55.91    1.02
  -8   0  -4    0.11    0.07
   8   0   4    0.06    0.06
   8   0   4    0.09    0.06
  -8   0  -4    0.05    0.06
  -9   0  -4  106.72    1.78
   9   0   4  107.96    1.69
   9   0   4  109.30    1.76
  -9   0  -4  109.64    1.79
  10   0   4    1.09    0.16
 -10   0  -4    1.26    0.18
 -10   0  -4    1.40    0.19
  10   0   4    1.26    0.16
 -11   0  -4   15.10    0.52
  11   0   4   15.78    0.48
 -11   0  -4   15.48    0.53
  11   0   4   15.13    0.51
 -12   0  -4    1.69    0.23
  12   0   4    2.45    0.21
 -12   0  -4    1.82    0.23
  12   0   4    2.29    0.23
  13   0   4   25.84    0.75
 -13   0  -4   27.12    0.79
 -13   0  -4   27.92    0.80
  13   0   4   26.78    0.71
  14   0   4    0.15    0.12
 -14   0  -4   -0.06    0.11
  14   0   4   -0.12    0.11
 -14   0  -4    0.11    0.14
 -14  -1   4   -0.01    0.11
  14  -1  -4    0.11    0.12
 -14   1   4   -0.06    0.12
  14   1  -4   -0.06    0.10
  13  -1  -4    7.19    0.38
 -13  -1   4    6.52    0.38
 -13   1   4    6.98    0.39
  13   1  -4    6.24    0.35
  12  -1  -4   27.84    0.75
 -12  -1   4   29.01    0.77
 -12   1   4   29.90    0.72
 -12   1   4   26.85    0.75
  12   1  -4   27.49    0.72
 -11  -1   4    0.62    0.14
 -11  -1   4    0.82    0.14
  11  -1  -4    0.65    0.15
 -11   1   4    0.76    0.15
  11   1  -4    0.67    0.14
 -11   1   4    0.86    0.15
 -10  -1   4  109.22    1.81
 -10  -1   4  109.62    1.72
  10  -1  -4  109.24    1.80
 -10   1   4  108.57    1.81
 -10   1   4  109.36    1.75
  10   1  -4  106.90    1.77
   9  -1  -4   11.60    0.39
  -9  -1   4   11.69    0.35
  -9  -1   4   11.74    0.40
  -9   1   4   11.32    0.39
   9   1  -4   11.73    0.38
   9   1  -4   12.08    0.29
  -9   1   4   12.23    0.37
   8  -1  -4    0.05    0.06
  -8  -1   4    0.10    0.06
  -8  -1   4    0.21    0.08
   8  -1  -4    0.15    0.04
   8   1  -4    0.12    0.05
  -8   1   4    0.16    0.07
  -8   1   4    0.01    0.07
   8   1  -4    0.09    0.06
  -7  -1   4   14.46    0.40
   7  -1  -4   14.78    0.40
  -7  -1   4   15.79    0.36
   7  -1  -4   15.37    0.29
  -7   1   4   14.96    0.41
   7   1  -4   15.89    0.33
   7   1  -4   15.24    0.40
  -7   1   4   14.97    0.37
  -6  -1   4   26.10    0.48
   6  -1  -4   25.60    0.44
  -6  -1   4   25.33    0.54
  -6  -1   4   25.32    0.55
   6  -1  -4   26.36    0.54
  -6   1   4   27.45    0.51
   6   1  -4   26.64    0.48
   6   1  -4   26.16    0.54
  -6   1   4   26.53    0.54
  -5  -1   4   61.09    0.99
  -5  -1   4   59.92    0.97
   5  -1  -4   59.38    0.97
   5  -1  -4   59.04    0.87
  -5  -1   4   59.82    0.90
  -5   1   4   58.41    0.96
   5   1  -4   62.56    0.98
   5   1  -4   59.28    0.91
  -5   1   4   60.66    0.93
   4  -1  -4    0.11    0.03
  -4  -1   4    0.06    0.04
   4  -1  -4    0.10    0.04
  -4  -1   4    0.11    0.04
  -4  -1   4    0.18    0.04
  -4   1   4    0.11    0.04
   4   1  -4    0.26    0.05
   4   1  -4    0.07    0.04
  -4   1   4    0.07    0.04
   3  -1  -4  808.10   11.05
  -3  -1   4  812.20   11.17
  -3  -1   4  823.68   10.81
  -3  -1   4  794.51   11.30
  -3   1   4  829.35   10.96
   3   1  -4  830.01   11.09
  -3   1   4  802.54   11.07
   2  -1  -4   80.74    1.15
  -2  -1   4   80.90    1.17
   2  -1  -4   81.09    1.15
  -2  -1   4   83.07    1.15
  -2   1   4   81.18    1.12
   2   1  -4   82.44    1.07
  -2   1   4   80.34    1.16
   2   1  -4   82.22    1.09
   2   1  -4   81.17    1.15
   1  -1  -4  213.08    2.83
   1  -1  -4  209.48    2.91
  -1  -1   4  209.26    2.87
  -1  -1   4  210.35    2.78
   1   1  -4  200.11    2.87
   1   1  -4  213.24    2.80
  -1   1   4  204.56    2.88
  -1   1   4  206.26    2.95
   0  -1  -4    9.25    0.20
   0  -1   4    9.19    0.20
   0  -1  -4    9.79    0.16
   0  -1  -4    9.72    0.21
   0  -1   4    9.68    0.19
   0  -1  -4    9.44    0.16
   0   1   4    9.59    0.20
   0   1   4    9.71    0.16
   0   1  -4   10.38    0.21
   0   1   4    9.67    0.20
   0   1  -4    9.45    0.18
  -1  -1  -4  126.15    1.76
   1  -1   4  130.58    1.73
  -1  -1  -4  130.51    1.76
   1  -1   4  126.12    1.74
  -1   1  -4  127.09    1.74
   1   1   4  129.43    1.75
  -1   1  -4  131.25    1.74
   2  -1   4  366.62    4.99
  -2  -1  -4  347.64    5.07
   2  -1   4  354.63    5.02
  -2  -1  -4  370.38    5.05
  -2   1  -4  357.59    5.08
  -2   1  -4  364.67    4.99
   2   1   4  375.80    4.86
   2   1   4  378.04    4.90
   2   1   4  355.13    4.82
   3  -1   4    8.47    0.21
  -3  -1  -4    8.23    0.23
  -3  -1  -4    7.89    0.19
   3  -1   4    8.37    0.20
  -3   1  -4    8.51    0.23
  -3   1  -4    8.44    0.21
  -3   1  -4    8.41    0.17
   3   1   4    8.26    0.21
   3   1   4    8.47    0.17
  -4  -1  -4   62.88    1.01
  -4  -1  -4   63.59    1.00
  -4  -1  -4   63.00    0.92
   4  -1   4   63.33    0.96
   4  -1   4   64.31    0.98
  -4   1  -4   63.48    1.01
   4   1   4   63.32    0.99
  -4   1  -4   64.56    0.99
  -4   1  -4   62.64    0.87
   4   1   4   63.44    0.92
  -5  -1  -4   26.30    0.45
   5  -1   4   26.75    0.52
  -5  -1  -4   26.35    0.53
  -5  -1  -4   26.17    0.54
   5  -1   4   26.57    0.50
   5   1   4   26.56    0.52
  -5   1  -4   24.67    0.54
   5   1   4   27.05    0.47
  -5   1  -4   26.58    0.53
  -5   1  -4   26.33    0.38
  -6  -1  -4  187.21    2.72
  -6  -1  -4  189.24    2.71
   6  -1   4  189.38    2.65
  -6  -1  -4  192.98    2.55
   6  -1   4  186.15    2.67
  -6   1  -4  189.18    2.69
  -6   1  -4  192.48    2.73
   6   1   4  189.14    2.60
   6   1   4  188.11    2.69
  -7  -1  -4    1.23    0.08
   7  -1   4    1.30    0.12
   7  -1   4    1.04    0.12
  -7  -1  -4    1.08    0.14
  -7  -1  -4    1.33    0.13
   7   1   4    1.33    0.13
   7   1   4    1.12    0.10
  -7   1  -4    0.92    0.12
  -7   1  -4    1.18    0.14
  -8  -1  -4   41.92    0.86
   8  -1   4   42.18    0.80
  -8  -1  -4   43.01    0.67
   8  -1   4   41.00    0.82
  -8  -1  -4   42.84    0.86
   8   1   4   41.70    0.77
  -8   1  -4   43.65    0.88
   8   1   4   41.66    0.84
  -8   1  -4   42.37    0.85
   9  -1   4   24.12    0.57
   9  -1   4   24.58    0.60
  -9  -1  -4   24.17    0.62
  -9  -1  -4   22.91    0.61
   9   1   4   23.84    0.54
  -9   1  -4   24.26    0.63
  -9   1  -4   23.87    0.61
   9   1   4   22.90    0.59
  10  -1   4   10.20    0.38
  10  -1   4    9.57    0.36
 -10  -1  -4    9.94    0.39
 -10  -1  -4    9.12    0.38
 -10   1  -4    9.86    0.39
 -10   1  -4    9.50    0.40
  10   1   4    9.88    0.38
  10   1   4    9.24    0.33
  11  -1   4    5.66    0.31
 -11  -1  -4    5.65    0.32
 -11  -1  -4    6.28    0.34
  11  -1   4    5.76    0.29
  11   1   4    5.45    0.27
 -11   1  -4    5.56    0.32
 -11   1  -4    5.60    0.32
  11   1   4    6.12    0.32
 -12  -1  -4    5.28    0.33
 -12  -1  -4    5.68    0.35
  12  -1   4    5.37    0.30
  12  -1   4    5.09    0.32
 -12   1  -4    5.40    0.34
 -12   1  -4    5.40    0.34
  12   1   4    5.61    0.29
  12   1   4    5.16    0.32
 -13  -1  -4    3.75    0.31
  13  -1   4    4.24    0.29
 -13  -1  -4    3.42    0.30
  13  -1   4    3.61    0.28
  13   1   4    3.74    0.30
  13   1   4    3.68    0.26
 -13   1  -4    3.69    0.31
 -13   1  -4    4.09    0.31
  14  -1   4   19.14    0.65
  14  -1   4   20.52    0.64
 -14  -1  -4   20.75    0.70
  14   1   4   19.53    0.66
  14   1   4   19.43    0.61
 -14   1  -4   20.21    0.70
 -14   1  -4   19.43    0.68
  14  -2  -4    2.75    0.27
 -14  -2   4    2.05    0.26
 -14   2   4    2.85    0.31
  14   2  -4    2.25    0.27
  13  -2  -4   15.74    0.58
 -13  -2   4   16.64    0.59
 -13   2   4   15.41    0.64
  13   2  -4   16.66    0.56
 -13   2   4   17.79    0.61
 -12  -2   4   -0.06    0.09
  12  -2  -4   -0.09    0.09
 -12   2   4   -0.01    0.11
  12   2  -4    0.11    0.10
 -12   2   4    0.11    0.10
  11  -2  -4   13.75    0.49
 -11  -2   4   12.55    0.47
 -11   2   4   13.17    0.47
  11   2  -4   14.38    0.47
 -11   2   4   13.41    0.45
 -10  -2   4    4.84    0.24
 -10  -2   4    4.32    0.26
  10  -2  -4    4.41    0.26
 -10   2   4    4.25    0.26
  10   2  -4    4.63    0.26
 -10   2   4    5.08    0.26
  -9  -2   4    0.92    0.12
  -9  -2   4    0.83    0.14
   9  -2  -4    0.78    0.14
  -9   2   4    0.94    0.14
   9   2  -4    0.94    0.11
   9   2  -4    0.78    0.12
  -9   2   4    0.42    0.11
  -8  -2   4    4.92    0.21
  -8  -2   4    5.29    0.25
   8  -2  -4    4.73    0.24
  -8  -2   4    5.17    0.25
  -8   2   4    4.78    0.24
  -8   2   4    4.58    0.22
   8   2  -4    5.22    0.20
   8   2  -4    5.30    0.25
  -7  -2   4   84.94    1.40
   7  -2  -4   89.46    1.24
  -7  -2   4   89.45    1.44
   7  -2  -4   84.98    1.42
  -7  -2   4   89.45    1.34
   7   2  -4   89.41    1.42
   7   2  -4   90.08    1.33
  -7   2   4   87.37    1.41
  -7   2   4   87.46    1.38
  -6  -2   4   70.43    1.18
   6  -2  -4   71.42    1.03
  -6  -2   4   72.42    1.09
  -6  -2   4   69.26    1.15
   6  -2  -4   70.85    1.17
   6   2  -4   72.28    1.17
  -6   2   4   73.66    1.16
  -6   2   4   70.90    1.13
   6   2  -4   70.52    1.10
  -5  -2   4    5.86    0.21
  -5  -2   4    5.50    0.17
   5  -2  -4    5.36    0.16
  -5  -2   4    5.84    0.22
   5  -2  -4    5.48    0.21
  -5   2   4    5.54    0.19
   5   2  -4    5.60    0.19
  -5   2   4    5.06    0.19
   4  -2  -4    9.59    0.26
  -4  -2   4    9.41    0.21
   4  -2  -4    9.08    0.22
  -4  -2   4    8.92    0.24
  -4  -2   4    9.47    0.27
   4   2  -4    9.57    0.25
  -4   2   4    9.36    0.25
  -4   2   4    9.37    0.24
   3  -2  -4   79.92    1.17
  -3  -2   4   80.54    1.13
  -3  -2   4   82.47    1.18
   3  -2  -4   80.61    1.20
  -3  -2   4   81.54    1.22
   3   2  -4   80.66    1.13
  -3   2   4   81.30    1.19
   3   2  -4   83.27    1.20
  -3   2   4   80.75    1.18
  -2  -2   4  121.85    1.68
   2  -2  -4  125.79    1.71
  -2  -2   4  121.04    1.72
   2  -2  -4  121.39    1.70
  -2  -2   4  123.75    1.74
  -2   2   4  123.73    1.69
  -2   2   4  123.20    1.71
   2   2  -4  125.50    1.65
   2   2  -4  118.76    1.72
   1  -2  -4   37.40    0.57
  -1  -2   4   36.99    0.61
  -1  -2   4   37.74    0.55
  -1  -2   4   35.99    0.60
   1  -2  -4   37.48    0.60
  -1   2   4   37.72    0.58
  -1   2   4   37.22    0.59
   1   2  -4   38.25    0.56
   1   2  -4   37.18    0.60
   0  -2   4    5.25    0.16
   0  -2  -4    5.55    0.16
   0  -2   4    5.28    0.12
   0  -2  -4    5.15    0.12
   0  -2  -4    5.22    0.16
   0   2  -4    5.59    0.14
   0   2   4    5.18    0.16
   0   2   4    5.16    0.14
   1  -2   4    0.38    0.05
   1  -2   4    0.48    0.04
  -1  -2  -4    0.51    0.06
  -1  -2  -4    0.46    0.03
  -1  -2  -4    0.33    0.05
  -1   2  -4    0.48    0.05
   1   2   4    0.52    0.06
   1   2   4    0.45    0.05
  -1   2  -4    0.54    0.06
   2  -2   4  149.39    1.99
  -2  -2  -4  145.55    2.07
  -2  -2  -4  143.02    2.04
  -2  -2  -4  150.73    1.95
   2  -2   4  149.81    2.05
  -2   2  -4  146.99    2.05
  -2   2  -4  148.41    2.00
   2   2   4  146.72    2.02
  -3  -2  -4  134.47    1.84
  -3  -2  -4  139.41    1.96
  -3  -2  -4  139.05    1.92
   3  -2   4  137.00    1.89
   3  -2   4  138.29    1.93
  -3   2  -4  137.15    1.85
   3   2   4  136.14    1.83
   3   2   4  136.42    1.91
  -3   2  -4  137.16    1.90
  -3   2  -4  136.28    1.95
  -4  -2  -4  309.18    4.15
  -4  -2  -4  291.94    4.02
  -4  -2  -4  306.44    4.07
   4  -2   4  311.46    4.11
   4  -2   4  304.07    4.07
  -4  -2  -4  310.12    4.12
   4   2   4  302.75    4.19
  -4   2  -4  301.88    4.14
  -4   2  -4  309.93    4.09
   4   2   4  305.00    4.10
  -4   2  -4  300.15    4.14
   5  -2   4   12.58    0.32
  -5  -2  -4   11.70    0.32
  -5  -2  -4   12.04    0.34
   5  -2   4   11.88    0.30
  -5  -2  -4   12.21    0.29
  -5   2  -4   11.71    0.34
   5   2   4   12.31    0.26
   5   2   4   12.22    0.32
  -5   2  -4   12.35    0.21
  -5   2  -4   12.19    0.32
  -6  -2  -4   60.38    0.93
  -6  -2  -4   60.29    1.03
   6  -2   4   58.54    0.99
   6  -2   4   60.61    1.01
  -6  -2  -4   58.26    1.04
   6   2   4   60.11    0.93
   6   2   4   60.07    1.01
  -6   2  -4   59.86    1.01
  -6   2  -4   59.78    1.05
  -7  -2  -4    5.01    0.18
  -7  -2  -4    5.38    0.25
   7  -2   4    4.76    0.22
  -7  -2  -4    4.82    0.23
   7  -2   4    5.08    0.23
   7   2   4    5.13    0.23
  -7   2  -4    5.01    0.24
   7   2   4    5.31    0.19
  -7   2  -4    5.10    0.23
   8  -2   4    6.16    0.26
  -8  -2  -4    6.36    0.29
  -8  -2  -4    6.12    0.28
   8  -2   4    6.40    0.27
  -8  -2  -4    6.38    0.21
  -8   2  -4    5.73    0.26
  -8   2  -4    6.64    0.30
   8   2   4    6.01    0.23
   8   2   4    6.48    0.27
   9  -2   4    0.08    0.08
  -9  -2  -4    0.04    0.07
  -9  -2  -4    0.16    0.08
   9  -2   4    0.09    0.08
   9   2   4    0.09    0.08
  -9   2  -4    0.07    0.08
   9   2   4    0.07    0.06
  10  -2   4    2.16    0.19
  10  -2   4    2.52    0.20
 -10  -2  -4    2.26    0.21
 -10  -2  -4    1.94    0.20
  10   2   4    2.32    0.20
  10   2   4    2.25    0.17
 -10   2  -4    2.31    0.20
 -10   2  -4    2.13    0.20
  11  -2   4   40.02    0.88
 -11  -2  -4   41.23    0.94
 -11  -2  -4   39.61    0.92
  11  -2   4   39.44    0.89
  11   2   4   39.31    0.82
  11   2   4   41.03    0.92
 -11   2  -4   39.94    0.94
 -11   2  -4   39.60    0.91
 -12  -2  -4    2.90    0.25
  12  -2   4    2.85    0.23
 -12  -2  -4    2.76    0.26
  12  -2   4    2.44    0.23
  12   2   4    2.64    0.21
  12   2   4    2.72    0.25
 -12   2  -4    2.89    0.27
 -12   2  -4    2.82    0.25
  13  -2   4   18.98    0.61
 -13  -2  -4   19.37    0.65
  13  -2   4   18.59    0.62
 -13  -2  -4   20.40    0.68
  13   2   4   18.69    0.63
 -13   2  -4   19.52    0.67
  13   2   4   19.19    0.57
 -13   2  -4   19.94    0.66
 -14  -2  -4   -0.09    0.12
  14  -2   4   -0.04    0.10
 -14  -2  -4    0.06    0.14
  14  -2   4    0.00    0.11
 -14   2  -4    0.15    0.14
  14   2   4   -0.05    0.11
 -14   2  -4    0.16    0.15
  14  -3  -4    0.70    0.18
 -14  -3   4    0.52    0.16
  14   3  -4    0.66    0.18
 -14   3   4    0.43    0.17
 -13  -3   4   42.37    1.03
  13  -3  -4   41.98    1.02
  13   3  -4   42.85    0.99
 -13   3   4   42.10    0.99
 -13   3   4   43.44    1.03
 -12  -3   4   -0.07    0.10
  12  -3  -4    0.15    0.12
 -12   3   4    0.24    0.12
  12   3  -4    0.23    0.11
 -12   3   4    0.04    0.12
  11  -3  -4    1.58    0.21
 -11  -3   4    0.91    0.16
 -11   3   4    1.87    0.21
 -11   3   4    1.06    0.17
  11   3  -4    1.81    0.21
 -10  -3   4   31.74    0.69
  10  -3  -4   31.42    0.77
 -10  -3   4   31.27    0.76
 -10   3   4   31.76    0.74
 -10   3   4   32.16    0.75
  10   3  -4   31.52    0.65
  10   3  -4   31.63    0.74
   9  -3  -4   51.13    1.03
  -9  -3   4   52.16    1.03
  -9  -3   4   52.59    0.94
  -9  -3   4   53.81    1.03
   9   3  -4   52.01    1.01
  -9   3   4   51.80    1.00
  -9   3   4   52.54    1.01
   9   3  -4   52.33    0.92
  -8  -3   4   27.86    0.57
  -8  -3   4   27.79    0.65
  -8  -3   4   27.48    0.63
   8  -3  -4   27.53    0.65
   8   3  -4   27.81    0.64
  -8   3   4   26.64    0.62
  -8   3   4   26.69    0.62
   8   3  -4   27.50    0.57
  -7  -3   4   12.69    0.37
   7  -3  -4   13.45    0.28
  -7  -3   4   13.78    0.34
  -7  -3   4   13.09    0.40
   7  -3  -4   13.69    0.41
   7   3  -4   13.28    0.39
   7   3  -4   13.81    0.36
  -7   3   4   13.14    0.37
  -7   3   4   13.06    0.38
  -6  -3   4   87.04    1.36
   6  -3  -4   85.04    1.39
   6  -3  -4   85.85    1.25
  -6  -3   4   86.87    1.35
  -6  -3   4   86.70    1.30
  -6  -3   4   89.60    1.41
  -6   3   4   84.16    1.36
   6   3  -4   87.29    1.34
   6   3  -4   87.87    1.30
  -6   3   4   85.25    1.35
   5  -3  -4  117.55    1.66
  -5  -3   4  116.85    1.74
  -5  -3   4  119.09    1.73
   5  -3  -4  119.37    1.77
  -5  -3   4  119.19    1.78
  -5  -3   4  117.69    1.68
  -5   3   4  116.91    1.75
   5   3  -4  118.98    1.74
  -5   3   4  119.92    1.73
   5   3  -4  115.48    1.67
  -4  -3   4    0.08    0.05
  -4  -3   4    0.05    0.05
  -4  -3   4   -0.01    0.04
   4  -3  -4    0.02    0.05
  -4  -3   4    0.06    0.04
   4  -3  -4    0.02    0.04
   4   3  -4    0.03    0.03
  -4   3   4   -0.08    0.04
  -4   3   4    0.02    0.04
   4   3  -4    0.00    0.04
  -3  -3   4  148.54    2.07
  -3  -3   4  150.36    2.16
   3  -3  -4  152.77    2.10
   3  -3  -4  152.26    2.13
  -3   3   4  151.03    2.09
   3   3  -4  150.07    2.07
  -3   3   4  153.66    2.14
   3   3  -4  150.73    2.14
  -2  -3   4    1.22    0.10
  -2  -3   4    1.14    0.07
  -2  -3   4    1.11    0.09
   2  -3  -4    1.28    0.09
   2  -3  -4    1.25    0.09
   2   3  -4    1.37    0.10
   2   3  -4    1.44    0.08
  -2   3   4    1.42    0.10
  -2   3   4    1.28    0.08
  -1  -3   4    9.31    0.18
   1  -3  -4    9.44    0.25
   1  -3  -4    9.41    0.22
  -1  -3   4    9.34    0.25
  -1  -3   4    9.40    0.25
   1   3  -4    9.85    0.23
  -1   3   4    9.54    0.25
  -1   3   4    9.17    0.21
   1   3  -4    9.37    0.25
   0  -3   4  200.87    2.73
   0  -3   4  205.85    2.78
   0  -3  -4  203.65    2.70
   0  -3  -4  202.11    2.77
   0  -3   4  201.49    2.76
   0   3   4  197.26    2.76
   0   3   4  198.28    2.70
   0   3  -4  203.42    2.74
   0   3  -4  200.66    2.76
  -1  -3  -4  142.39    1.94
  -1  -3  -4  139.80    2.03
   1  -3   4  146.87    1.91
   1  -3   4  145.97    2.03
   1  -3   4  145.02    2.00
  -1  -3  -4  139.68    2.02
  -1   3  -4  145.35    2.01
   1   3   4  145.88    1.96
   1   3   4  142.14    2.03
  -1   3  -4  142.71    2.00
   2  -3   4   40.31    0.66
  -2  -3  -4   40.34    0.70
  -2  -3  -4   40.81    0.62
  -2  -3  -4   40.21    0.72
   2  -3   4   43.37    0.72
   2  -3   4   41.29    0.61
  -2   3  -4   40.61    0.66
   2   3   4   41.65    0.72
   2   3   4   40.17    0.65
  -2   3  -4   42.58    0.71
  -3  -3  -4  383.75    5.14
  -3  -3  -4  395.49    5.19
   3  -3   4  384.17    5.16
   3  -3   4  375.53    5.28
  -3  -3  -4  379.77    5.28
  -3   3  -4  385.28    5.33
  -3   3  -4  392.74    5.17
   3   3   4  385.25    5.40
  -4  -3  -4   63.35    1.05
   4  -3   4   61.82    1.02
  -4  -3  -4   63.11    0.93
  -4  -3  -4   62.10    1.00
   4  -3   4   61.89    0.95
   4   3   4   61.35    0.98
  -4   3  -4   61.82    1.03
  -4   3  -4   62.57    0.96
  -4   3  -4   61.59    0.91
  -5  -3  -4    7.34    0.25
  -5  -3  -4    6.87    0.26
   5  -3   4    7.17    0.22
   5  -3   4    6.76    0.25
  -5  -3  -4    6.90    0.20
  -5  -3  -4    6.72    0.23
   5   3   4    6.93    0.23
  -5   3  -4    6.96    0.23
  -5   3  -4    7.19    0.26
  -5   3  -4    7.19    0.17
   5   3   4    7.24    0.20
  -6  -3  -4    1.53    0.11
  -6  -3  -4    1.43    0.14
   6  -3   4    1.32    0.13
  -6  -3  -4    1.52    0.12
   6  -3   4    1.40    0.12
  -6  -3  -4    1.30    0.13
  -6   3  -4    1.62    0.14
   6   3   4    1.39    0.10
  -6   3  -4    1.48    0.07
   6   3   4    1.46    0.13
  -6   3  -4    1.33    0.12
  -7  -3  -4   40.28    0.82
  -7  -3  -4   39.42    0.79
  -7  -3  -4   40.68    0.73
   7  -3   4   39.65    0.79
   7  -3   4   39.59    0.76
   7   3   4   39.05    0.77
   7   3   4   40.18    0.70
  -7   3  -4   39.51    0.77
  -7   3  -4   38.74    0.82
   8  -3   4   93.85    1.55
  -8  -3  -4   90.89    1.57
  -8  -3  -4   94.71    1.44
  -8  -3  -4   94.18    1.56
   8  -3   4   93.15    1.50
  -8   3  -4   91.25    1.58
   8   3   4   93.21    1.43
  -8   3  -4   92.63    1.52
   8   3   4   93.47    1.53
   9  -3   4    7.72    0.32
  -9  -3  -4    6.96    0.32
  -9  -3  -4    7.75    0.35
   9  -3   4    7.33    0.32
  -9  -3  -4    7.56    0.27
  -9   3  -4    7.17    0.32
   9   3   4    7.82    0.32
  -9   3  -4    7.74    0.35
   9   3   4    7.99    0.28
 -10  -3  -4   41.30    0.93
  10  -3   4   42.76    0.91
 -10  -3  -4   41.12    0.92
  10  -3   4   42.36    0.89
 -10   3  -4   41.42    0.90
  10   3   4   41.12    0.81
  10   3   4   40.62    0.89
 -10   3  -4   41.04    0.95
  11  -3   4    1.01    0.17
 -11  -3  -4    1.18    0.19
  11  -3   4    0.99    0.17
 -11  -3  -4    0.89    0.17
  11   3   4    1.02    0.17
  11   3   4    0.97    0.14
 -11   3  -4    0.92    0.18
 -11   3  -4    0.94    0.17
  12  -3   4    7.96    0.38
 -12  -3  -4    7.50    0.40
 -12  -3  -4    8.17    0.41
  12  -3   4    7.10    0.36
 -12   3  -4    7.26    0.39
  12   3   4    8.02    0.42
 -12   3  -4    7.25    0.38
  12   3   4    7.29    0.38
 -13  -3  -4    0.96    0.19
  13  -3   4    0.87    0.18
 -13  -3  -4    1.07    0.20
  13  -3   4    0.96    0.19
  13   3   4    1.06    0.19
 -13   3  -4    1.09    0.21
 -13   3  -4    0.98    0.20
  14  -3   4   29.48    0.84
  14  -3   4   30.36    0.84
 -14  -3  -4   31.80    0.92
 -14  -3  -4   31.65    0.90
 -14   3  -4   29.80    0.86
 -14   3  -4   32.52    0.93
  14   3   4   32.44    0.89
  13  -4  -4    7.02    0.41
 -13  -4   4    7.59    0.42
 -13   4   4    7.84    0.41
  13   4  -4    8.20    0.40
 -13   4   4    7.53    0.41
  12  -4  -4   29.04    0.81
 -12  -4   4   30.13    0.81
 -12   4   4   30.24    0.80
 -12   4   4   29.55    0.78
  12   4  -4   30.25    0.77
  11  -4  -4    3.59    0.28
 -11  -4   4    3.20    0.26
 -11  -4   4    3.43    0.26
 -11   4   4    3.64    0.27
 -11   4   4    3.02    0.25
  11   4  -4    3.23    0.24
  10  -4  -4    3.26    0.24
 -10  -4   4    3.17    0.24
 -10  -4   4    3.36    0.24
 -10   4   4    3.36    0.24
  10   4  -4    3.08    0.20
  10   4  -4    3.26    0.23
 -10   4   4    2.76    0.22
  -9  -4   4    1.10    0.17
  -9  -4   4    0.87    0.14
   9  -4  -4    0.93    0.16
  -9  -4   4    0.93    0.13
  -9   4   4    0.88    0.14
   9   4  -4    1.03    0.16
  -9   4   4    0.82    0.14
   9   4  -4    1.11    0.15
   9   4  -4    1.21    0.14
  -8  -4   4   39.46    0.84
   8  -4  -4   39.15    0.84
  -8  -4   4   38.10    0.79
  -8  -4   4   40.10    0.76
   8   4  -4   39.11    0.78
  -8   4   4   38.06    0.81
  -8   4   4   39.17    0.79
   8   4  -4   39.78    0.75
   8   4  -4   38.74    0.81
  -7  -4   4   16.93    0.42
  -7  -4   4   17.51    0.45
   7  -4  -4   17.02    0.36
  -7  -4   4   17.74    0.46
  -7  -4   4   16.96    0.48
   7  -4  -4   17.65    0.49
   7   4  -4   17.63    0.45
  -7   4   4   17.87    0.45
  -7   4   4   16.88    0.47
   7   4  -4   17.27    0.41
  -6  -4   4   63.94    1.10
  -6  -4   4   64.86    1.14
   6  -4  -4   65.96    1.14
  -6  -4   4   64.93    1.05
   6  -4  -4   65.17    1.00
  -6  -4   4   63.72    1.07
  -6   4   4   65.91    1.07
   6   4  -4   65.41    1.04
  -6   4   4   63.71    1.12
   6   4  -4   64.94    1.10
  -5  -4   4    2.18    0.14
  -5  -4   4    2.20    0.15
   5  -4  -4    2.33    0.16
   5  -4  -4    2.33    0.13
   5   4  -4    2.40    0.13
  -5   4   4    2.22    0.13
  -5   4   4    2.03    0.15
   5   4  -4    2.29    0.15
   4  -4  -4    0.35    0.07
  -4  -4   4    0.31    0.06
   4  -4  -4    0.35    0.08
  -4  -4   4    0.30    0.08
  -4  -4   4    0.40    0.09
  -4   4   4    0.30    0.08
  -4   4   4    0.29    0.06
   4   4  -4    0.34    0.07
   4   4  -4    0.20    0.07
   3  -4  -4  116.53    1.71
   3  -4  -4  117.77    1.69
  -3  -4   4  115.51    1.74
  -3  -4   4  112.88    1.73
  -3  -4   4  117.55    1.62
   3   4  -4  117.00    1.73
  -3   4   4  113.32    1.73
  -3   4   4  114.01    1.63
   3   4  -4  116.91    1.66
  -2  -4   4  138.07    2.04
  -2  -4   4  140.75    1.89
  -2  -4   4  140.61    2.05
   2  -4  -4  138.35    2.00
   2  -4  -4  142.19    2.02
   2   4  -4  139.94    2.04
  -2   4   4  138.82    1.92
   2   4  -4  144.38    1.98
  -2   4   4  140.96    2.04
   1  -4  -4  314.25    4.36
  -1  -4   4  317.80    4.33
  -1  -4   4  312.92    4.33
   1  -4  -4  326.42    4.32
  -1  -4   4  312.30    4.23
  -1   4   4  319.80    4.33
   1   4  -4  329.19    4.29
  -1   4   4  318.74    4.20
   1   4  -4  320.35    4.33
   0  -4   4    1.66    0.12
   0  -4   4    1.91    0.12
   0  -4  -4    1.65    0.10
   0  -4   4    1.67    0.05
   0  -4  -4    1.63    0.12
   0   4  -4    1.65    0.12
   0   4   4    1.56    0.08
   0   4   4    1.54    0.11
   0   4  -4    1.86    0.05
   0   4  -4    1.52    0.10
  -1  -4  -4   21.66    0.48
   1  -4   4   22.48    0.33
   1  -4   4   21.45    0.48
  -1  -4  -4   22.23    0.41
   1  -4   4   23.71    0.47
   1   4   4   22.39    0.40
   1   4   4   22.82    0.48
  -1   4  -4   23.58    0.47
  -1   4  -4   22.85    0.46
  -2  -4  -4  106.71    1.62
   2  -4   4  105.84    1.63
  -2  -4  -4  107.34    1.64
  -2  -4  -4  108.33    1.53
   2  -4   4  110.36    1.47
   2  -4   4  111.55    1.59
  -2   4  -4  108.53    1.62
  -2   4  -4  108.70    1.58
   2   4   4  108.96    1.53
   2   4   4  106.69    1.63
   3  -4   4   36.18    0.63
   3  -4   4   35.26    0.56
  -3  -4  -4   35.54    0.60
  -3  -4  -4   36.95    0.71
  -3  -4  -4   35.46    0.68
   3  -4   4   35.18    0.69
  -3   4  -4   36.42    0.70
  -3   4  -4   35.94    0.62
   3   4   4   36.21    0.62
   3   4   4   37.48    0.70
  -4  -4  -4    9.85    0.32
  -4  -4  -4    9.81    0.25
   4  -4   4    9.97    0.25
   4  -4   4   10.08    0.24
  -4  -4  -4    9.75    0.30
   4  -4   4    9.77    0.31
  -4   4  -4    9.87    0.25
   4   4   4   10.04    0.32
   4   4   4    9.70    0.27
  -4   4  -4    9.71    0.32
   5  -4   4   83.08    1.35
  -5  -4  -4   81.10    1.23
  -5  -4  -4   79.92    1.35
  -5  -4  -4   80.70    1.31
   5  -4   4   80.15    1.23
  -5   4  -4   84.32    1.37
  -5   4  -4   82.88    1.20
   5   4   4   81.65    1.35
  -5   4  -4   82.83    1.25
   5   4   4   81.66    1.27
  -6  -4  -4   21.12    0.50
  -6  -4  -4   22.18    0.55
   6  -4   4   21.11    0.54
  -6  -4  -4   21.81    0.46
   6  -4   4   21.42    0.47
   6   4   4   22.59    0.50
   6   4   4   22.32    0.45
  -6   4  -4   22.31    0.48
  -6   4  -4   22.26    0.56
  -6   4  -4   22.10    0.40
  -7  -4  -4    0.11    0.09
  -7  -4  -4    0.11    0.07
   7  -4   4    0.21    0.07
   7  -4   4    0.12    0.08
  -7  -4  -4    0.47    0.08
  -7  -4  -4    0.20    0.08
   7   4   4    0.27    0.08
  -7   4  -4    0.08    0.08
  -7   4  -4    0.13    0.07
   7   4   4    0.45    0.08
   8  -4   4   10.41    0.39
  -8  -4  -4   10.35    0.38
   8  -4   4   11.07    0.35
  -8  -4  -4   10.62    0.40
  -8  -4  -4   11.73    0.36
  -8   4  -4   10.59    0.40
  -8   4  -4   11.36    0.37
   8   4   4   11.03    0.37
   8   4   4   11.41    0.32
  -9  -4  -4    0.12    0.10
  -9  -4  -4    0.16    0.10
  -9  -4  -4    0.12    0.09
   9  -4   4    0.25    0.09
   9  -4   4    0.20    0.11
   9   4   4    0.12    0.09
  -9   4  -4    0.13    0.10
   9   4   4    0.36    0.09
  -9   4  -4    0.23    0.10
 -10  -4  -4    7.83    0.36
  10  -4   4    7.48    0.33
  10  -4   4    8.58    0.38
 -10  -4  -4    8.68    0.39
 -10   4  -4    7.90    0.38
 -10   4  -4    7.91    0.35
  10   4   4    8.42    0.36
  10   4   4    8.39    0.31
  11  -4   4    8.94    0.41
 -11  -4  -4    9.25    0.43
  11  -4   4    9.11    0.39
 -11  -4  -4    9.27    0.43
 -11   4  -4    9.42    0.41
 -11   4  -4    9.27    0.44
  11   4   4    8.75    0.40
  12  -4   4   76.09    1.50
 -12  -4  -4   79.97    1.54
 -12  -4  -4   75.10    1.51
  12  -4   4   78.68    1.46
 -12   4  -4   76.52    1.47
 -12   4  -4   75.96    1.56
  12   4   4   79.89    1.50
 -13  -4  -4    0.48    0.17
 -13  -4  -4    0.42    0.15
  13  -4   4    0.34    0.14
  13  -4   4    0.48    0.16
 -13   4  -4    0.37    0.15
 -13   4  -4    0.75    0.19
  13   4   4    0.45    0.14
  13  -5  -4    0.59    0.17
 -13  -5   4    0.57    0.17
  13   5  -4    0.59    0.16
 -13   5   4    0.74    0.18
  13   5  -4    0.53    0.15
 -13   5   4    0.74    0.18
 -12  -5   4    1.67    0.23
  12  -5  -4    1.84    0.25
  12   5  -4    1.93    0.24
 -12   5   4    1.99    0.25
 -12   5   4    2.05    0.25
  12   5  -4    1.52    0.21
 -11  -5   4    2.71    0.25
  11  -5  -4    3.54    0.28
 -11  -5   4    3.25    0.27
 -11   5   4    3.23    0.27
 -11   5   4    3.17    0.25
  11   5  -4    3.73    0.26
 -10  -5   4   16.98    0.53
  10  -5  -4   16.72    0.56
 -10  -5   4   15.98    0.54
  10   5  -4   16.53    0.52
  10   5  -4   16.31    0.49
 -10   5   4   16.62    0.55
 -10   5   4   16.26    0.50
  -9  -5   4   15.06    0.61
  -9  -5   4   14.97    0.47
   9  -5  -4   14.94    0.51
  -9  -5   4   14.75    0.49
   9   5  -4   14.70    0.46
  -9   5   4   14.47    0.45
   9   5  -4   14.92    0.48
  -9   5   4   15.09    0.50
   9   5  -4   14.75    0.42
  -8  -5   4   64.31    1.13
  -8  -5   4   61.65    1.14
   8  -5  -4   61.79    1.20
  -8  -5   4   62.43    1.19
  -8  -5   4   61.50    1.09
  -8   5   4   62.99    1.11
  -8   5   4   63.17    1.19
   8   5  -4   65.17    1.09
   8   5  -4   61.03    1.13
  -7  -5   4    0.22    0.10
  -7  -5   4    0.13    0.08
   7  -5  -4    0.18    0.09
  -7  -5   4    0.21    0.08
   7  -5  -4    0.24    0.07
  -7  -5   4    0.50    0.11
   7   5  -4    0.29    0.10
  -7   5   4    0.26    0.10
  -7   5   4    0.16    0.07
   7   5  -4    0.08    0.07
   6  -5  -4    0.87    0.14
  -6  -5   4    0.69    0.12
  -6  -5   4    1.01    0.14
   6  -5  -4    1.02    0.11
  -6  -5   4    0.96    0.12
   6   5  -4    1.14    0.12
   6   5  -4    0.73    0.12
  -6   5   4    0.91    0.14
  -6   5   4    0.96    0.11
   5  -5  -4    6.96    0.28
   5  -5  -4    6.92    0.24
  -5  -5   4    7.14    0.29
  -5  -5   4    7.02    0.23
  -5  -5   4    7.20    0.29
  -5   5   4    6.98    0.29
  -5   5   4    7.46    0.24
   5   5  -4    6.94    0.28
   5   5  -4    7.63    0.25
  -4  -5   4    0.94    0.12
   4  -5  -4    0.96    0.11
   4  -5  -4    1.09    0.13
  -4  -5   4    1.02    0.09
  -4  -5   4    1.21    0.15
  -4   5   4    1.03    0.14
  -4   5   4    1.12    0.10
   4   5  -4    0.95    0.10
   4   5  -4    1.23    0.15
  -3  -5   4   83.39    1.38
   3  -5  -4   83.14    1.35
  -3  -5   4   86.95    1.40
   3  -5  -4   84.26    1.33
  -3  -5   4   86.77    1.22
  -3   5   4   84.99    1.24
   3   5  -4   85.49    1.32
  -3   5   4   86.72    1.40
   3   5  -4   86.79    1.39
   2  -5  -4    2.84    0.16
  -2  -5   4    2.78    0.17
   2  -5  -4    3.04    0.17
  -2  -5   4    2.81    0.10
  -2  -5   4    3.10    0.18
  -2   5   4    2.88    0.12
   2   5  -4    3.10    0.16
   2   5  -4    3.09    0.18
  -2   5   4    2.77    0.17
  -1  -5   4    0.49    0.09
   1  -5  -4    0.57    0.09
  -1  -5   4    0.93    0.12
   1  -5  -4    0.39    0.09
  -1   5   4    0.70    0.11
  -1   5   4    0.59    0.06
   1   5  -4    0.42    0.09
   1   5  -4    0.44    0.08
   0  -5  -4   51.58    0.91
   0  -5   4   50.02    0.91
   0  -5   4   51.61    0.91
   0  -5  -4   51.56    0.85
   0   5  -4   52.65    0.90
   0   5  -4   51.89    0.91
   0   5   4   52.31    0.77
   0   5   4   50.45    0.91
   1  -5   4  115.15    1.78
  -1  -5  -4  116.77    1.69
   1  -5   4  117.00    1.76
  -1  -5  -4  117.64    1.78
  -1   5  -4  118.14    1.75
   1   5   4  116.42    1.78
  -1   5  -4  117.31    1.76
   1   5   4  117.72    1.63
   2  -5   4    6.26    0.23
  -2  -5  -4    6.07    0.25
   2  -5   4    6.18    0.12
   2  -5   4    6.12    0.25
  -2  -5  -4    5.74    0.20
   2   5   4    6.40    0.25
  -2   5  -4    6.22    0.25
   2   5   4    6.17    0.18
  -2   5  -4    6.09    0.22
  -3  -5  -4    3.26    0.18
   3  -5   4    3.23    0.11
  -3  -5  -4    3.32    0.20
  -3  -5  -4    3.24    0.15
   3  -5   4    3.27    0.19
   3  -5   4    3.29    0.17
   3   5   4    3.29    0.14
  -3   5  -4    3.07    0.18
  -3   5  -4    3.00    0.15
   3   5   4    3.18    0.19
   4  -5   4    7.95    0.21
   4  -5   4    8.29    0.26
   4  -5   4    7.88    0.30
  -4  -5  -4    8.01    0.30
  -4  -5  -4    8.11    0.24
  -4  -5  -4    7.92    0.31
  -4   5  -4    8.55    0.32
   4   5   4    8.28    0.31
   4   5   4    7.73    0.24
  -4   5  -4    8.53    0.25
  -5  -5  -4    0.25    0.07
  -5  -5  -4    0.22    0.09
  -5  -5  -4    0.16    0.08
   5  -5   4    0.19    0.07
   5  -5   4    0.53    0.11
   5  -5   4    0.17    0.06
  -5   5  -4    0.21    0.07
   5   5   4    0.23    0.08
  -5   5  -4    0.44    0.11
   5   5   4    0.15    0.06
   6  -5   4   18.58    0.52
  -6  -5  -4   19.20    0.44
  -6  -5  -4   18.55    0.49
  -6  -5  -4   19.44    0.54
   6  -5   4   18.90    0.42
  -6   5  -4   18.88    0.53
   6   5   4   19.56    0.52
   6   5   4   19.22    0.46
  -6   5  -4   19.28    0.44
  -6   5  -4   18.93    0.46
   7  -5   4   51.98    0.91
   7  -5   4   51.69    1.04
  -7  -5  -4   53.89    0.93
  -7  -5  -4   52.89    0.99
  -7  -5  -4   53.17    1.05
   7   5   4   52.18    0.96
  -7   5  -4   53.19    1.07
   7   5   4   53.06    1.04
   7   5   4   53.30    0.91
  -7   5  -4   54.60    0.94
  -8  -5  -4    1.34    0.18
   8  -5   4    0.95    0.15
  -8  -5  -4    1.26    0.14
   8  -5   4    1.42    0.15
  -8  -5  -4    1.26    0.16
   8   5   4    1.10    0.14
   8   5   4    1.16    0.13
   8   5   4    1.44    0.18
  -8   5  -4    1.08    0.17
  -8   5  -4    1.42    0.15
   9  -5   4   23.67    0.67
  -9  -5  -4   24.08    0.67
   9  -5   4   24.94    0.59
  -9  -5  -4   24.57    0.61
  -9   5  -4   24.61    0.60
   9   5   4   24.77    0.63
  -9   5  -4   24.64    0.70
 -10  -5  -4   19.56    0.62
  10  -5   4   19.55    0.61
  10  -5   4   19.55    0.54
 -10   5  -4   19.44    0.64
 -10   5  -4   19.15    0.55
  10   5   4   19.99    0.58
 -11  -5  -4    0.55    0.17
  11  -5   4    0.62    0.16
  11  -5   4    0.38    0.12
 -11   5  -4    0.47    0.17
 -11   5  -4    0.50    0.14
  11   5   4    0.33    0.12
  12  -5   4    0.19    0.14
  12  -5   4    0.36    0.14
 -12  -5  -4    0.42    0.15
  12   5   4    0.36    0.14
 -12   5  -4    0.33    0.14
 -12   5  -4    0.57    0.19
 -13  -5  -4    6.65    0.41
  13  -5   4    6.73    0.41
 -13   5  -4    6.48    0.43
 -13   5  -4    6.92    0.39
  13   5   4    6.15    0.37
 -12  -6   4    0.11    0.14
  12  -6  -4    0.09    0.14
 -12  -6   4    0.05    0.12
 -12   6   4    0.12    0.14
  12   6  -4    0.12    0.12
  12   6  -4    0.00    0.11
 -11  -6   4   41.55    0.96
 -11  -6   4   41.62    0.99
  11  -6  -4   41.34    1.02
  11   6  -4   42.50    0.94
  11   6  -4   41.98    1.05
  11   6  -4   42.52    0.97
 -11   6   4   41.25    1.01
 -10  -6   4    0.24    0.12
 -10  -6   4    0.23    0.12
  10  -6  -4    0.19    0.12
 -10   6   4    0.35    0.15
 -10   6   4    0.24    0.12
  10   6  -4    0.19    0.11
  10   6  -4    0.07    0.11
  10   6  -4    0.35    0.13
   9  -6  -4   12.97    0.50
  -9  -6   4   12.96    0.46
  -9  -6   4   13.20    0.48
  -9  -6   4   12.62    0.44
   9   6  -4   12.76    0.46
  -9   6   4   11.94    0.48
  -9   6   4   12.76    0.42
   9   6  -4   12.89    0.45
   9   6  -4   12.21    0.42
   8  -6  -4   27.83    0.73
  -8  -6   4   27.32    0.64
  -8  -6   4   27.27    0.71
  -8  -6   4   26.86    0.69
   8   6  -4   27.65    0.69
   8   6  -4   28.57    0.63
  -8   6   4   27.82    0.73
  -8   6   4   27.88    0.62
  -7  -6   4    4.82    0.27
   7  -6  -4    5.15    0.29
  -7  -6   4    5.11    0.27
  -7  -6   4    5.40    0.24
   7   6  -4    5.53    0.25
  -7   6   4    5.46    0.24
  -7   6   4    4.95    0.29
   7   6  -4    5.01    0.27
   6  -6  -4    3.41    0.22
  -6  -6   4    2.90    0.22
  -6  -6   4    3.34    0.19
  -6  -6   4    3.59    0.23
   6  -6  -4    3.12    0.18
  -6   6   4    2.98    0.17
   6   6  -4    3.39    0.23
   6   6  -4    2.69    0.18
  -6   6   4    3.05    0.22
   5  -6  -4    6.58    0.29
  -5  -6   4    6.89    0.31
  -5  -6   4    7.47    0.32
   5  -6  -4    7.55    0.27
   5   6  -4    7.29    0.27
  -5   6   4    7.37    0.32
  -5   6   4    7.06    0.23
   5   6  -4    6.13    0.29
   4  -6  -4   88.62    1.47
   4  -6  -4   86.47    1.41
  -4  -6   4   88.49    1.49
  -4  -6   4   88.78    1.50
  -4   6   4   89.63    1.51
   4   6  -4   88.17    1.29
   4   6  -4   88.01    1.49
   4   6  -4   89.81    1.41
  -4   6   4   88.18    1.30
  -3  -6   4    6.95    0.29
   3  -6  -4    6.27    0.26
   3  -6  -4    6.63    0.26
  -3  -6   4    6.67    0.29
   3   6  -4    6.68    0.29
   3   6  -4    6.23    0.25
  -3   6   4    6.60    0.29
  -3   6   4    6.64    0.19
  -2  -6   4    0.36    0.09
  -2  -6   4    0.00    0.07
   2  -6  -4    0.06    0.06
   2  -6  -4    0.30    0.08
   2   6  -4    0.02    0.06
  -2   6   4    0.01    0.06
  -2   6   4    0.01    0.04
   2   6  -4    0.22    0.08
  -1  -6   4   27.28    0.63
  -1  -6   4   28.01    0.63
   1  -6  -4   28.72    0.59
   1  -6  -4   28.54    0.63
  -1   6   4   27.69    0.46
  -1   6   4   27.11    0.63
   1   6  -4   27.59    0.60
   1   6  -4   28.25    0.63
   0  -6  -4    0.22    0.06
   0  -6  -4    0.30    0.09
   0  -6   4    0.31    0.09
   0  -6   4    0.26    0.08
   0   6   4    0.31    0.08
   0   6  -4    0.23    0.08
   0   6  -4    0.28    0.09
   0   6   4    0.37    0.05
   1  -6   4    1.88    0.16
   1  -6   4    2.00    0.15
  -1  -6  -4    1.77    0.15
  -1  -6  -4    1.94    0.13
  -1   6  -4    2.10    0.16
   1   6   4    2.01    0.10
   1   6   4    1.99    0.16
  -1   6  -4    1.93    0.15
   2  -6   4   15.42    0.45
   2  -6   4   16.08    0.43
  -2  -6  -4   16.07    0.39
  -2  -6  -4   16.22    0.46
   2   6   4   15.44    0.45
  -2   6  -4   16.24    0.42
  -2   6  -4   16.14    0.45
   2   6   4   16.05    0.33
  -3  -6  -4   28.32    0.66
   3  -6   4   28.88    0.61
   3  -6   4   27.77    0.66
  -3  -6  -4   29.11    0.58
  -3   6  -4   28.60    0.66
  -3   6  -4   28.87    0.60
   3   6   4   28.31    0.65
   3   6   4   28.62    0.52
   4  -6   4    3.52    0.22
  -4  -6  -4    3.48    0.18
   4  -6   4    3.32    0.18
  -4  -6  -4    3.37    0.22
  -4   6  -4    3.50    0.19
   4   6   4    3.65    0.16
   4   6   4    3.19    0.21
  -4   6  -4    4.18    0.25
   5  -6   4   33.77    0.77
   5  -6   4   33.26    0.65
  -5  -6  -4   32.64    0.65
  -5  -6  -4   32.99    0.74
  -5  -6  -4   33.01    0.76
   5   6   4   32.32    0.63
  -5   6  -4   32.49    0.64
   5   6   4   33.52    0.75
  -5   6  -4   32.41    0.76
   6  -6   4    0.12    0.07
   6  -6   4    0.13    0.09
  -6  -6  -4    0.35    0.09
  -6  -6  -4    0.14    0.10
  -6  -6  -4   -0.02    0.07
   6   6   4    0.11    0.09
  -6   6  -4    0.10    0.09
   6   6   4    0.14    0.06
  -7  -6  -4   18.19    0.55
   7  -6   4   17.51    0.54
  -7  -6  -4   17.29    0.51
   7   6   4   18.19    0.54
  -7   6  -4   16.96    0.55
   7   6   4   17.43    0.46
   7   6   4   17.87    0.44
  -8  -6  -4    2.75    0.22
   8  -6   4    2.30    0.22
  -8  -6  -4    2.80    0.23
   8   6   4    2.67    0.19
  -8   6  -4    2.60    0.24
   8   6   4    2.63    0.22
   9  -6   4    0.15    0.11
  -9  -6  -4    0.20    0.11
  -9  -6  -4    0.33    0.12
   9   6   4    0.18    0.10
  -9   6  -4    0.07    0.12
   9   6   4    0.13    0.10
  10  -6   4    3.51    0.28
 -10  -6  -4    3.92    0.30
 -10  -6  -4    3.95    0.26
  10   6   4    3.73    0.26
 -10   6  -4    3.77    0.30
  10   6   4    3.61    0.28
 -11  -6  -4   29.01    0.82
  11  -6   4   29.10    0.83
 -11   6  -4   28.66    0.85
  11   6   4   27.23    0.78
  11   6   4   28.35    0.75
 -12  -6  -4   35.39    0.95
  12  -6   4   35.29    0.96
  12   6   4   34.88    0.92
  12   6   4   35.01    0.89
 -12   6  -4   36.09    1.00
 -11  -7   4    7.12    0.40
  11  -7  -4    7.35    0.43
 -11   7   4    7.66    0.43
  11   7  -4    7.43    0.38
  11   7  -4    7.75    0.39
 -10  -7   4    0.57    0.15
  10  -7  -4    0.56    0.17
 -10   7   4    0.67    0.17
  10   7  -4    0.58    0.15
  10   7  -4    0.40    0.14
  -9  -7   4    0.53    0.15
   9  -7  -4    0.57    0.16
  -9  -7   4    0.84    0.18
  -9   7   4    0.41    0.14
   9   7  -4    0.67    0.16
  -8  -7   4    2.75    0.25
  -8  -7   4    2.82    0.25
   8  -7  -4    2.82    0.25
   8   7  -4    3.07    0.25
  -8   7   4    2.72    0.26
   8   7  -4    2.71    0.21
   7  -7  -4   15.69    0.53
  -7  -7   4   15.48    0.52
  -7  -7   4   15.13    0.51
  -7   7   4   15.15    0.54
   7   7  -4   15.34    0.51
   7   7  -4   14.83    0.45
  -6  -7   4  185.23    2.80
  -6  -7   4  178.72    2.80
   6  -7  -4  180.56    2.79
   6  -7  -4  182.04    2.66
   6   7  -4  179.17    2.68
   6   7  -4  182.13    2.80
  -6   7   4  184.12    2.83
  -5  -7   4   77.32    1.41
   5  -7  -4   78.51    1.33
   5  -7  -4   80.52    1.42
  -5  -7   4   80.87    1.45
  -5   7   4   79.61    1.45
   5   7  -4   79.79    1.35
   5   7  -4   78.61    1.43
  -4  -7   4    3.10    0.22
   4  -7  -4    2.98    0.21
  -4  -7   4    2.78    0.22
   4  -7  -4    2.81    0.19
  -4   7   4    2.94    0.23
   4   7  -4    2.62    0.21
   4   7  -4    3.21    0.20
   3  -7  -4   51.06    1.00
   3  -7  -4   53.44    1.00
  -3  -7   4   52.23    1.03
  -3  -7   4   51.44    1.04
   3   7  -4   53.30    0.98
   3   7  -4   52.54    1.04
  -3   7   4   52.39    1.05
  -2  -7   4    8.17    0.34
  -2  -7   4    7.83    0.34
   2  -7  -4    7.51    0.30
   2  -7  -4    7.14    0.30
   2   7  -4    8.09    0.34
  -2   7   4    7.60    0.33
   2   7  -4    7.69    0.31
  -1  -7   4    0.07    0.09
  -1  -7   4    0.09    0.09
   1  -7  -4    0.03    0.07
   1  -7  -4    0.04    0.07
   1   7  -4    0.05    0.07
   1   7  -4    0.25    0.10
  -1   7   4    0.07    0.08
   0  -7   4    0.78    0.13
   0  -7   4    1.17    0.16
   0  -7  -4    1.31    0.14
   0  -7  -4    0.79    0.13
   0   7  -4    1.05    0.16
   0   7   4    0.98    0.15
   0   7  -4    1.10    0.15
  -1  -7  -4    6.47    0.30
  -1  -7  -4    7.19    0.27
   1  -7   4    6.84    0.30
   1  -7   4    7.01    0.31
   1   7   4    7.23    0.32
  -1   7  -4    6.41    0.29
  -1   7  -4    7.18    0.30
  -2  -7  -4   50.09    0.90
  -2  -7  -4   50.00    1.00
   2  -7   4   48.45    0.99
   2  -7   4   50.63    0.96
  -2   7  -4   49.20    0.99
  -2   7  -4   49.15    0.94
   2   7   4   48.71    0.98
   3  -7   4  127.68    2.10
  -3  -7  -4  132.39    2.11
   3  -7   4  134.24    2.04
  -3  -7  -4  131.98    1.98
   3   7   4  130.51    2.10
  -3   7  -4  134.09    2.03
  -3   7  -4  132.67    2.11
  -4  -7  -4    0.04    0.08
   4  -7   4    0.04    0.08
   4  -7   4    0.03    0.07
  -4  -7  -4    0.01    0.07
  -4   7  -4    0.06    0.08
   4   7   4    0.03    0.08
  -4   7  -4    0.00    0.07
   5  -7   4   55.49    0.99
   5  -7   4   54.51    1.12
  -5  -7  -4   54.66    1.10
  -5   7  -4   54.56    1.12
   5   7   4   54.78    1.10
  -5   7  -4   56.80    0.99
   6  -7   4    1.45    0.20
  -6  -7  -4    1.84    0.19
  -6   7  -4    1.22    0.19
   6   7   4    1.54    0.19
  -7  -7  -4   50.93    1.07
   7  -7   4   50.81    1.10
  -7  -7  -4   50.55    1.09
  -7   7  -4   48.50    1.09
   7   7   4   50.76    1.07
  -8  -7  -4    0.01    0.10
   8  -7   4    0.10    0.12
  -8  -7  -4    0.05    0.11
   8   7   4    0.20    0.11
  -8   7  -4    0.05    0.11
  -9  -7  -4   26.34    0.72
   9  -7   4   25.89    0.77
  -9  -7  -4   28.30    0.78
  -9   7  -4   25.16    0.78
   9   7   4   26.40    0.74
  10  -7   4   28.30    0.82
 -10  -7  -4   27.15    0.74
 -10  -7  -4   26.40    0.78
  10   7   4   26.98    0.77
 -10   7  -4   27.16    0.82
 -11  -7  -4    4.84    0.35
  11  -7   4    4.23    0.35
 -11   7  -4    4.46    0.37
  11   7   4    4.51    0.33
 -10  -8   4    1.16    0.20
  10  -8  -4    1.29    0.23
 -10  -8   4    1.26    0.21
 -10   8   4    1.47    0.25
  10   8  -4    1.18    0.20
  10   8  -4    1.16    0.20
   9  -8  -4    4.42    0.34
  -9  -8   4    4.51    0.31
  -9  -8   4    4.38    0.31
  -9   8   4    4.55    0.35
   9   8  -4    4.10    0.30
  -8  -8   4   11.48    0.48
   8  -8  -4   12.01    0.50
  -8  -8   4   13.00    0.51
   8   8  -4   11.79    0.49
  -8   8   4   12.04    0.51
  -7  -8   4   11.48    0.47
   7  -8  -4   12.29    0.49
  -7  -8   4   11.57    0.48
  -7   8   4   12.13    0.51
   7   8  -4   12.19    0.48
   7   8  -4   11.54    0.42
   6  -8  -4   39.66    1.05
   6  -8  -4   38.19    0.91
  -6  -8   4   39.29    0.91
  -6  -8   4   39.13    0.93
  -6   8   4   37.72    0.93
   6   8  -4   36.55    0.82
   6   8  -4   39.30    0.92
   5  -8  -4    2.75    0.24
  -5  -8   4    2.88    0.24
  -5  -8   4    2.67    0.24
   5  -8  -4    2.57    0.21
   5   8  -4    2.41    0.21
   5   8  -4    2.18    0.23
  -5   8   4    2.40    0.24
   4  -8  -4    5.61    0.29
  -4  -8   4    5.79    0.33
   4  -8  -4    5.97    0.31
  -4  -8   4    6.02    0.32
  -4   8   4    5.56    0.33
   4   8  -4    5.52    0.28
   4   8  -4    6.04    0.33
  -3  -8   4   51.51    1.08
  -3  -8   4   50.66    1.06
   3  -8  -4   51.82    1.03
   3  -8  -4   51.89    1.03
   3   8  -4   52.11    1.07
   3   8  -4   52.45    1.02
  -3   8   4   50.14    1.08
  -2  -8   4    4.99    0.30
  -2  -8   4    4.91    0.28
   2  -8  -4    4.03    0.25
   2  -8  -4    4.71    0.26
   2   8  -4    5.00    0.29
   2   8  -4    4.34    0.25
  -2   8   4    4.51    0.29
  -1  -8   4    4.44    0.27
  -1  -8   4    4.53    0.27
   1  -8  -4    4.25    0.26
   1  -8  -4    4.16    0.24
   1   8  -4    4.39    0.27
  -1   8   4    3.69    0.25
   1   8  -4    3.96    0.25
   0  -8   4   55.69    1.12
   0  -8  -4   56.87    1.13
   0  -8   4   57.35    1.14
   0  -8  -4   58.30    1.06
   0   8  -4   55.89    1.11
   0   8  -4   58.47    1.12
   0   8   4   55.36    1.13
  -1  -8  -4    0.10    0.08
   1  -8   4    0.19    0.10
   1  -8   4    0.16    0.10
  -1  -8  -4    0.15    0.09
  -1   8  -4    0.03    0.08
  -1   8  -4    0.06    0.08
   1   8   4    0.01    0.09
  -2  -8  -4    0.40    0.12
   2  -8   4    0.50    0.13
  -2  -8  -4    0.56    0.12
   2  -8   4    0.58    0.14
   2   8   4    0.56    0.15
  -2   8  -4    0.35    0.12
  -2   8  -4    0.40    0.13
  -3  -8  -4   48.33    1.04
  -3  -8  -4   49.19    1.00
   3  -8   4   48.17    0.97
   3  -8   4   48.59    1.04
  -3   8  -4   48.53    1.03
   3   8   4   47.26    1.02
  -3   8  -4   48.82    0.97
  -4  -8  -4   12.24    0.47
   4  -8   4   11.82    0.41
   4  -8   4   12.41    0.47
  -4   8  -4   12.30    0.47
  -4   8  -4   12.27    0.41
   4   8   4   12.71    0.46
   5  -8   4    0.99    0.15
  -5  -8  -4    0.95    0.17
   5  -8   4    1.16    0.18
   5   8   4    1.11    0.17
  -5   8  -4    1.02    0.18
  -5   8  -4    1.05    0.23
  -6  -8  -4    1.46    0.21
   6  -8   4    1.45    0.22
  -6   8  -4    1.32    0.21
   6   8   4    1.62    0.21
  -7  -8  -4    0.54    0.15
   7  -8   4    0.59    0.17
  -7   8  -4    0.40    0.16
   7   8   4    0.54    0.14
   8  -8   4    0.91    0.21
  -8  -8  -4    0.83    0.17
   8   8   4    0.99    0.19
  -8   8  -4    1.04    0.20
  -9  -8  -4    0.24    0.14
   9  -8   4    0.01    0.13
  -9   8  -4    0.20    0.16
   9   8   4    0.16    0.12
  10  -8   4    6.84    0.41
 -10  -8  -4    6.70    0.38
  10   8   4    6.31    0.37
 -10   8  -4    6.84    0.43
  10   8   4    6.40    0.38
   8  -9  -4    0.80    0.19
  -8  -9   4    1.02    0.19
  -8  -9   4    0.85    0.20
   8   9  -4    0.96    0.21
  -8   9   4    0.99    0.20
  -7  -9   4    0.07    0.12
   7  -9  -4    0.19    0.14
  -7  -9   4    0.06    0.12
  -7   9   4    0.11    0.14
   7   9  -4   -0.01    0.12
   6  -9  -4    6.99    0.38
  -6  -9   4    6.23    0.38
  -6  -9   4    6.57    0.37
   6   9  -4    6.42    0.33
  -6   9   4    6.68    0.39
   6   9  -4    6.70    0.39
  -5  -9   4    3.37    0.28
   5  -9  -4    3.02    0.26
  -5  -9   4    2.99    0.27
   5  -9  -4    3.01    0.24
  -5   9   4    3.22    0.29
   5   9  -4    3.23    0.25
   5   9  -4    2.79    0.26
   4  -9  -4   24.86    0.68
  -4  -9   4   24.02    0.70
   4  -9  -4   23.02    0.64
  -4  -9   4   23.84    0.71
   4   9  -4   23.83    0.65
   4   9  -4   23.22    0.69
  -4   9   4   22.56    0.70
  -3  -9   4    2.01    0.24
   3  -9  -4    1.30    0.19
   3  -9  -4    1.83    0.22
  -3  -9   4    1.64    0.22
   3   9  -4    1.56    0.22
  -3   9   4    1.49    0.22
   3   9  -4    1.65    0.20
  -2  -9   4    1.04    0.18
  -2  -9   4    1.60    0.21
   2  -9  -4    1.14    0.17
   2  -9  -4    1.26    0.19
   2   9  -4    1.29    0.20
   2   9  -4    1.25    0.19
  -2   9   4    1.07    0.19
   1  -9  -4    2.56    0.21
  -1  -9   4    3.04    0.26
   1  -9  -4    2.86    0.26
  -1  -9   4    3.11    0.26
   1   9  -4    2.84    0.23
   1   9  -4    2.38    0.24
  -1   9   4    2.56    0.24
   0  -9  -4    0.32    0.13
   0  -9  -4    0.63    0.14
   0  -9   4    0.40    0.14
   0  -9   4    0.63    0.16
   0   9   4    0.50    0.14
   0   9  -4    0.51    0.13
   0   9  -4    0.32    0.12
   1  -9   4    3.04    0.25
  -1  -9  -4    3.12    0.22
   1  -9   4    3.09    0.25
  -1  -9  -4    3.15    0.26
  -1   9  -4    3.05    0.25
   1   9   4    2.88    0.25
  -1   9  -4    3.09    0.26
   2  -9   4    3.46    0.28
   2  -9   4    3.43    0.26
  -2  -9  -4    3.55    0.27
  -2   9  -4    3.31    0.26
   2   9   4    3.40    0.26
  -2   9  -4    3.50    0.27
   3  -9   4    2.91    0.26
  -3  -9  -4    2.75    0.25
   3  -9   4    2.37    0.22
  -3   9  -4    2.70    0.23
   3   9   4    2.48    0.25
  -3   9  -4    2.52    0.26
   4  -9   4    0.13    0.12
   4  -9   4    0.08    0.11
  -4  -9  -4    0.05    0.12
   4   9   4    0.21    0.12
  -4   9  -4   -0.07    0.10
  -4   9  -4    0.13    0.12
  -5  -9  -4    0.09    0.11
   5  -9   4   -0.04    0.12
  -5   9  -4    0.09    0.13
   5   9   4   -0.07    0.10
   6  -9   4   22.59    0.72
  -6  -9  -4   23.43    0.73
   6   9   4   24.08    0.72
  -6   9  -4   21.93    0.72
   7  -9   4    0.41    0.17
  -7  -9  -4    0.31    0.15
  -7   9  -4    0.54    0.18
   7   9   4    0.26    0.14
  -8  -9  -4    0.12    0.14
   8  -9   4    0.19    0.15
  -8   9  -4    0.29    0.16
   8   9   4    0.04    0.12
  -6 -10   4    3.27    0.30
  -6 -10   4    2.81    0.28
   6 -10  -4    3.65    0.31
  -6  10   4    2.90    0.30
   6  10  -4    2.72    0.28
   5 -10  -4   23.26    0.72
  -5 -10   4   23.92    0.77
  -5 -10   4   24.47    0.75
   5  10  -4   24.74    0.70
  -5  10   4   24.35    0.78
   5  10  -4   23.89    0.76
   4 -10  -4   12.68    0.50
  -4 -10   4   13.30    0.56
  -4 -10   4   12.59    0.52
   4 -10  -4   12.53    0.50
   4  10  -4   12.44    0.49
   4  10  -4   13.33    0.55
  -4  10   4   12.20    0.53
   3 -10  -4    8.79    0.42
   3 -10  -4   10.15    0.44
  -3 -10   4    9.92    0.47
  -3 -10   4   10.34    0.47
  -3  10   4    9.35    0.47
   3  10  -4    9.27    0.43
   3  10  -4   10.16    0.48
   2 -10  -4    0.03    0.12
  -2 -10   4    0.05    0.12
  -2 -10   4    0.10    0.14
   2 -10  -4    0.13    0.11
   2  10  -4    0.01    0.12
  -2  10   4    0.08    0.13
   2  10  -4    0.17    0.13
  -1 -10   4   17.38    0.61
   1 -10  -4   17.68    0.61
  -1 -10   4   17.36    0.61
   1 -10  -4   18.16    0.58
   1  10  -4   18.34    0.60
   1  10  -4   16.50    0.59
  -1  10   4   17.94    0.63
   0 -10   4    1.37    0.22
   0 -10  -4    1.39    0.23
   0 -10   4    1.04    0.19
   0  10  -4    1.17    0.20
   0  10   4    0.81    0.18
   0  10  -4    0.93    0.20
   1 -10   4    0.33    0.14
   1 -10   4    0.32    0.14
  -1 -10  -4    0.24    0.14
  -1  10  -4    0.28    0.13
   1  10   4    0.34    0.15
  -1  10  -4    0.39    0.14
  -2 -10  -4   20.32    0.68
   2 -10   4   19.26    0.65
   2 -10   4   20.24    0.64
  -2  10  -4   20.27    0.66
  -2  10  -4   19.78    0.63
   2  10   4   19.46    0.65
   3 -10   4   26.54    0.74
   3 -10   4   25.95    0.77
  -3 -10  -4   27.28    0.81
  -3  10  -4   26.83    0.73
   3  10   4   26.45    0.77
  -3  10  -4   23.60    0.75
   4 -10   4    4.46    0.30
   4 -10   4    3.97    0.32
  -4 -10  -4    4.40    0.33
  -4  10  -4    4.82    0.36
  -4  10  -4    5.11    0.46
   4  10   4    4.94    0.35
  -5 -10  -4   27.63    0.82
   5 -10   4   25.97    0.80
   5  10   4   25.16    0.77
  -5  10  -4   26.45    0.82
   6 -10   4    5.09    0.36
  -6 -10  -4    5.31    0.37
   6  10   4    4.69    0.34
  -6  10  -4    5.29    0.39
   2 -11  -4    2.18    0.28
  -2 -11   4    2.50    0.30
  -2 -11   4    2.20    0.28
   2  11  -4    2.10    0.27
   2  11  -4    1.63    0.24
  -2  11   4    1.70    0.27
   1 -11  -4    0.57    0.18
  -1 -11   4    0.45    0.17
  -1 -11   4    0.49    0.18
   1  11  -4    0.64    0.18
   1  11  -4    0.65    0.17
  -1  11   4    0.34    0.15
   0 -11   4    0.25    0.15
   0 -11  -4    0.40    0.16
   0 -11   4    0.24    0.15
   0  11  -4    0.37    0.16
   0  11   4    0.33    0.16
   0  11  -4    0.33    0.16
   1 -11   4   50.01    1.17
  -1 -11  -4   50.44    1.21
   1 -11   4   50.89    1.20
   1  11   4   53.69    1.24
  -1  11  -4   51.45    1.20
  -1  11  -4   50.84    1.17
   2 -11   4   11.20    0.52
   2 -11   4   11.07    0.50
  -2 -11  -4   11.22    0.54
  -2  11  -4   11.50    0.50
  -2  11  -4   10.87    0.51
   2  11   4   10.77    0.52
 -14   0   5    0.02    0.11
  14   0  -5    0.13    0.12
  13   0  -5   -0.02    0.09
 -13   0   5   -0.15    0.10
  12   0  -5    0.02    0.09
 -12   0   5    0.07    0.11
  11   0  -5    0.04    0.08
 -11   0   5    0.01    0.10
 -11   0   5   -0.06    0.07
 -10   0   5   -0.04    0.07
  10   0  -5    0.02    0.08
 -10   0   5    0.01    0.08
   9   0  -5    0.00    0.06
  -9   0   5   -0.02    0.06
  -9   0   5   -0.05    0.07
   8   0  -5    0.10    0.07
  -8   0   5    0.01    0.05
   8   0  -5    0.09    0.04
  -8   0   5    0.03    0.06
  -7   0   5   -0.09    0.06
   7   0  -5   -0.08    0.04
  -7   0   5    0.08    0.06
   7   0  -5   -0.06    0.05
  -6   0   5    0.01    0.04
   6   0  -5    0.01    0.04
  -6   0   5   -0.05    0.05
   6   0  -5   -0.02    0.05
  -5   0   5   -0.03    0.04
   5   0  -5   -0.07    0.03
   5   0  -5   -0.06    0.04
  -5   0   5   -0.03    0.03
  -4   0   5   -0.38    0.03
   4   0  -5   -0.40    0.03
  -4   0   5   -0.39    0.04
  -4   0   5   -0.25    0.05
   4   0  -5   -0.34    0.04
   3   0  -5    0.43    0.06
   2   0  -5   -0.02    0.02
  -2   0   5   -0.04    0.02
  -2   0   5   -0.09    0.03
   2   0  -5   -0.10    0.03
   2   0  -5   -0.13    0.03
   1   0  -5   -0.07    0.01
   1   0  -5   -0.09    0.02
  -1   0   5   -0.04    0.03
  -1   0   5   -0.04    0.03
  -1   0   5   -0.08    0.01
   0   0  -5    0.02    0.02
   0   0   5    0.02    0.03
   0   0  -5    0.01    0.02
   1   0   5    0.01    0.03
  -1   0  -5   -0.09    0.02
  -3   0  -5   -0.43    0.04
   3   0   5   -0.40    0.04
   3   0   5   -0.46    0.03
  -3   0  -5   -0.43    0.03
  -4   0  -5    0.08    0.05
  -4   0  -5    0.02    0.04
   4   0   5   -0.01    0.03
   4   0   5    0.02    0.04
  -4   0  -5    0.00    0.02
  -5   0  -5   -0.01    0.05
   5   0   5    0.02    0.04
  -5   0  -5    0.02    0.05
   5   0   5    0.05    0.05
  -5   0  -5    0.15    0.03
  -6   0  -5    0.04    0.03
  -6   0  -5    0.11    0.06
  -6   0  -5    0.02    0.05
   6   0   5    0.10    0.05
   6   0   5    0.23    0.06
  -7   0  -5    0.02    0.06
  -7   0  -5    0.00    0.06
  -7   0  -5    0.09    0.03
   7   0   5    0.01    0.06
   7   0   5    0.01    0.05
   8   0   5    0.01    0.06
  -8   0  -5   -0.03    0.06
   8   0   5    0.00    0.05
  -8   0  -5    0.07    0.07
   9   0   5    0.02    0.06
  -9   0  -5    0.03    0.08
   9   0   5   -0.04    0.07
  -9   0  -5    0.14    0.08
  10   0   5   -0.01    0.07
 -10   0  -5    0.00    0.08
  10   0   5   -0.03    0.07
 -10   0  -5   -0.07    0.07
  11   0   5   -0.11    0.07
 -11   0  -5    0.07    0.09
 -11   0  -5    0.06    0.11
  11   0   5    0.01    0.08
  12   0   5    0.02    0.10
 -12   0  -5   -0.04    0.11
 -12   0  -5    0.16    0.11
  12   0   5    0.19    0.11
 -13   0  -5    0.05    0.13
 -13   0  -5    0.08    0.12
  13   0   5    0.11    0.12
  13   0   5    0.13    0.11
 -14   0  -5    0.20    0.15
 -14   0  -5    0.03    0.13
  14   0   5   -0.08    0.11
  14   0   5   -0.02    0.11
 -14  -1   5    5.16    0.36
  14  -1  -5    6.04    0.37
  14   1  -5    5.38    0.34
 -14   1   5    6.08    0.39
  13  -1  -5    1.10    0.19
 -13  -1   5    1.17    0.21
 -13   1   5    0.97    0.19
  13   1  -5    1.19    0.20
 -12  -1   5   18.68    0.60
  12  -1  -5   17.88    0.58
 -12   1   5   18.22    0.59
  12   1  -5   19.32    0.59
  11  -1  -5   53.22    1.10
 -11  -1   5   53.40    1.11
 -11   1   5   54.72    1.05
 -11   1   5   55.00    1.12
  11   1  -5   54.35    1.10
 -10  -1   5   49.89    0.91
 -10  -1   5   48.18    1.00
  10  -1  -5   48.60    0.99
 -10   1   5   48.26    1.00
  10   1  -5   49.46    0.99
 -10   1   5   48.85    0.93
  -9  -1   5   10.80    0.32
   9  -1  -5   10.33    0.37
  -9  -1   5    9.99    0.37
  -9   1   5   10.76    0.38
   9   1  -5   10.42    0.36
   9   1  -5   10.09    0.28
  -9   1   5   10.60    0.34
  -8  -1   5    1.11    0.12
   8  -1  -5    0.52    0.10
   8  -1  -5    0.74    0.07
  -8  -1   5    0.66    0.12
  -8   1   5    0.84    0.11
  -8   1   5    0.35    0.09
   8   1  -5    0.73    0.09
   8   1  -5    0.57    0.10
   7  -1  -5   44.95    0.70
  -7  -1   5   43.14    0.83
  -7  -1   5   43.30    0.85
   7  -1  -5   45.12    0.84
  -7  -1   5   46.22    0.76
  -7   1   5   45.00    0.78
  -7   1   5   44.14    0.83
   7   1  -5   46.13    0.74
   7   1  -5   44.77    0.83
  -6  -1   5  170.05    2.46
  -6  -1   5  175.02    2.37
  -6  -1   5  167.36    2.49
   6  -1  -5  173.60    2.35
   6  -1  -5  170.17    2.47
  -6   1   5  173.80    2.40
   6   1  -5  177.53    2.39
  -6   1   5  172.74    2.47
   6   1  -5  172.10    2.47
  -5  -1   5  238.61    3.32
   5  -1  -5  245.05    3.33
  -5  -1   5  242.54    3.35
  -5  -1   5  240.74    3.33
   5  -1  -5  238.07    3.24
  -5   1   5  244.68    3.33
   5   1  -5  247.25    3.35
  -5   1   5  236.83    3.26
   5   1  -5  247.41    3.27
   4  -1  -5    6.78    0.21
  -4  -1   5    6.72    0.22
   4  -1  -5    6.98    0.18
  -4  -1   5    7.09    0.21
  -4  -1   5    6.95    0.15
  -4   1   5    7.17    0.21
  -4   1   5    6.75    0.18
   4   1  -5    7.08    0.22
   4   1  -5    7.04    0.20
  -3  -1   5  351.10    4.66
  -3  -1   5  340.09    4.68
   3  -1  -5  331.21    4.80
  -3  -1   5  340.94    4.58
   3  -1  -5  334.30    4.69
  -3   1   5  338.16    4.67
   3   1  -5  340.52    4.79
   3   1  -5  364.06    4.67
  -3   1   5  344.02    4.55
  -2  -1   5   18.88    0.37
   2  -1  -5   18.80    0.35
   2  -1  -5   18.85    0.34
  -2  -1   5   19.15    0.35
  -2   1   5   18.99    0.32
   2   1  -5   19.33    0.36
  -2   1   5   19.49    0.36
   1  -1  -5  219.80    3.02
  -1  -1   5  217.03    3.05
  -1  -1   5  213.57    2.99
   1  -1  -5  217.62    2.93
  -1  -1   5  233.79    2.94
  -1   1   5  211.99    2.91
   1   1  -5  221.38    2.93
  -1   1   5  219.27    2.92
   1   1  -5  213.69    2.93
   0  -1   5    9.32    0.20
   0  -1  -5    9.59    0.17
   0  -1  -5    9.37    0.20
   0  -1   5    9.48    0.20
   0  -1  -5    9.39    0.22
   0  -1  -5    9.37    0.16
   0   1  -5    9.17    0.18
   0   1  -5    9.64    0.21
   0   1   5    9.53    0.21
   0   1   5    9.49    0.20
   1  -1   5  121.19    1.67
  -1  -1  -5  122.62    1.70
   1  -1   5  121.45    1.67
  -1  -1  -5  120.70    1.69
  -1   1  -5  123.80    1.68
   1   1   5  121.66    1.69
  -1   1  -5  124.53    1.68
   2  -1   5  969.75   13.34
  -2  -1  -5  998.59   13.37
  -2  -1  -5  973.49   14.13
   2  -1   5  988.70   13.39
  -2  -1  -5  967.64   13.44
  -2   1  -5  990.57   13.21
   2   1   5  986.80   13.47
   2   1   5 1000.00   13.85
   2   1   5  998.02   12.83
  -2   1  -5  973.63   13.44
   3  -1   5    4.30    0.14
  -3  -1  -5    4.24    0.14
  -3  -1  -5    4.26    0.16
   3  -1   5    4.07    0.14
   3   1   5    4.59    0.11
   3   1   5    3.90    0.15
  -3   1  -5    4.11    0.12
  -3   1  -5    4.19    0.16
   4  -1   5  468.42    6.44
   4  -1   5  465.75    6.35
  -4  -1  -5  468.15    6.28
  -4  -1  -5  460.88    6.29
   4   1   5  457.66    6.49
  -4   1  -5  456.10    6.28
  -4   1  -5  467.73    6.14
   4   1   5  465.39    6.31
  -4   1  -5  459.39    6.29
   5  -1   5   60.23    0.94
  -5  -1  -5   59.67    0.89
  -5  -1  -5   59.44    1.01
  -5  -1  -5   59.50    0.99
   5   1   5   58.39    0.89
  -5   1  -5   58.84    0.83
  -5   1  -5   59.76    1.01
   5   1   5   59.37    0.97
   6  -1   5   80.74    1.28
  -6  -1  -5   80.87    1.33
  -6  -1  -5   81.55    1.17
   6  -1   5   83.35    1.26
  -6  -1  -5   78.91    1.31
  -6   1  -5   79.31    1.33
   6   1   5   81.00    1.29
  -6   1  -5   82.31    1.31
  -6   1  -5   82.06    1.09
   6   1   5   82.86    1.21
   7  -1   5   21.72    0.51
  -7  -1  -5   21.99    0.40
  -7  -1  -5   21.70    0.54
   7  -1   5   20.98    0.48
  -7   1  -5   21.69    0.52
  -7   1  -5   21.74    0.54
   7   1   5   21.82    0.45
  -8  -1  -5   93.93    1.35
   8  -1   5   89.09    1.43
   8  -1   5   88.19    1.47
  -8  -1  -5   88.01    1.50
  -8  -1  -5   89.92    1.52
  -8   1  -5   90.14    1.50
   8   1   5   87.36    1.47
   8   1   5   89.88    1.39
  -8   1  -5   89.87    1.52
  -9  -1  -5   19.09    0.55
   9  -1   5   18.59    0.49
   9  -1   5   18.08    0.51
  -9  -1  -5   19.58    0.55
   9   1   5   18.29    0.52
  -9   1  -5   18.13    0.54
  -9   1  -5   19.16    0.54
   9   1   5   18.58    0.46
 -10  -1  -5    2.05    0.20
  10  -1   5    2.21    0.19
 -10  -1  -5    2.02    0.20
  10  -1   5    2.12    0.17
  10   1   5    2.06    0.19
  10   1   5    2.57    0.18
 -10   1  -5    2.30    0.20
 -10   1  -5    2.60    0.23
  11  -1   5    1.41    0.18
 -11  -1  -5    1.09    0.18
 -11  -1  -5    1.25    0.18
  11  -1   5    1.33    0.18
  11   1   5    1.13    0.15
  11   1   5    1.66    0.19
 -11   1  -5    1.31    0.19
 -11   1  -5    1.19    0.19
  12  -1   5   29.33    0.77
  12  -1   5   30.20    0.74
 -12  -1  -5   30.51    0.82
 -12  -1  -5   29.82    0.81
 -12   1  -5   29.52    0.80
  12   1   5   29.95    0.71
 -12   1  -5   30.94    0.83
  12   1   5   31.15    0.80
 -13  -1  -5    2.89    0.29
 -13  -1  -5    3.00    0.29
  13  -1   5    2.98    0.26
  13  -1   5    3.21    0.26
  13   1   5    2.90    0.24
  13   1   5    3.09    0.28
 -13   1  -5    3.20    0.30
 -13   1  -5    3.30    0.29
 -14  -1  -5    2.47    0.31
 -14  -1  -5    2.32    0.30
  14  -1   5    2.58    0.25
  14  -1   5    2.48    0.29
  14   1   5    2.63    0.30
 -14   1  -5    2.80    0.31
 -14   1  -5    2.64    0.32
  14  -2  -5    0.80    0.19
 -14  -2   5    1.12    0.21
 -14   2   5    1.09    0.21
  14   2  -5    0.80    0.17
  13  -2  -5    2.66    0.26
 -13  -2   5    2.29    0.26
 -13   2   5    2.45    0.25
  13   2  -5    2.76    0.29
 -12  -2   5    2.40    0.27
  12  -2  -5    2.10    0.22
 -12   2   5    1.70    0.22
  12   2  -5    1.80    0.22
 -12   2   5    2.24    0.21
  11  -2  -5   44.88    0.99
 -11  -2   5   45.39    0.99
 -11   2   5   46.04    0.99
 -11   2   5   45.94    0.94
  11   2  -5   45.95    0.97
  10  -2  -5    0.62    0.13
 -10  -2   5    0.67    0.15
 -10  -2   5    0.78    0.15
 -10   2   5    0.57    0.13
  10   2  -5    0.89    0.15
 -10   2   5    1.17    0.16
  -9  -2   5    1.46    0.13
  -9  -2   5    1.43    0.18
   9  -2  -5    1.51    0.18
  -9   2   5    1.18    0.15
   9   2  -5    1.65    0.18
  -9   2   5    1.63    0.16
   9   2  -5    1.36    0.12
  -8  -2   5   12.02    0.32
  -8  -2   5   11.65    0.39
   8  -2  -5   11.83    0.26
  -8  -2   5   11.94    0.38
   8  -2  -5   11.17    0.37
   8   2  -5   12.14    0.32
  -8   2   5   12.58    0.39
  -8   2   5   12.84    0.37
   8   2  -5   11.99    0.38
   7  -2  -5   28.20    0.63
   7  -2  -5   29.81    0.50
  -7  -2   5   28.82    0.64
  -7  -2   5   29.06    0.62
  -7  -2   5   29.49    0.55
  -7   2   5   30.10    0.60
  -7   2   5   29.61    0.62
   7   2  -5   29.67    0.57
   7   2  -5   29.02    0.63
  -6  -2   5   18.42    0.44
  -6  -2   5   18.52    0.46
   6  -2  -5   18.96    0.36
   6  -2  -5   17.43    0.44
  -6  -2   5   18.15    0.37
   6   2  -5   18.17    0.40
  -6   2   5   18.98    0.44
   6   2  -5   19.49    0.46
  -6   2   5   18.89    0.42
  -5  -2   5   23.56    0.41
   5  -2  -5   22.18    0.49
  -5  -2   5   22.95    0.48
  -5  -2   5   23.63    0.51
   5  -2  -5   23.43    0.43
   5   2  -5   24.20    0.47
  -5   2   5   23.49    0.48
  -5   2   5   23.77    0.46
  -4  -2   5  138.05    2.01
   4  -2  -5  136.40    1.98
  -4  -2   5  133.67    1.95
   4  -2  -5  140.02    1.93
  -4  -2   5  138.79    1.88
   4   2  -5  138.78    1.87
  -4   2   5  142.53    1.95
   4   2  -5  142.03    1.97
  -4   2   5  140.01    1.97
   3  -2  -5  188.25    2.51
   3  -2  -5  180.71    2.49
  -3  -2   5  179.70    2.48
  -3  -2   5  175.74    2.54
  -3   2   5  185.21    2.50
   3   2  -5  184.58    2.52
  -3   2   5  182.05    2.49
   3   2  -5  184.72    2.41
  -2  -2   5  423.17    5.81
   2  -2  -5  427.81    5.98
   2  -2  -5  426.37    5.61
  -2  -2   5  419.11    5.98
  -2   2   5  418.51    5.86
   2   2  -5  434.49    5.72
  -2   2   5  432.79    5.60
   1  -2  -5  260.11    3.68
  -1  -2   5  257.70    3.56
   1  -2  -5  263.11    3.55
  -1  -2   5  267.19    3.53
   1   2  -5  261.10    3.55
   1   2  -5  280.81    3.66
  -1   2   5  269.38    3.65
  -1   2   5  262.62    3.67
   0  -2  -5  277.41    3.57
   0  -2   5  261.70    3.56
   0  -2  -5  260.54    3.63
   0  -2   5  271.65    3.57
   0  -2  -5  270.06    3.55
   0   2  -5  257.67    3.54
   0   2   5  264.78    3.78
   0   2  -5  266.07    3.73
   0   2   5  262.29    3.53
   1  -2   5    0.20    0.04
  -1  -2  -5    0.22    0.05
   1  -2   5    0.20    0.03
  -1  -2  -5    0.23    0.02
  -1  -2  -5    0.21    0.05
   1   2   5    0.16    0.04
  -1   2  -5    0.15    0.04
   1   2   5    0.21    0.02
  -1   2  -5    0.22    0.04
   1   2   5    0.20    0.05
   2  -2   5   81.83    1.15
  -2  -2  -5   80.34    1.20
   2  -2   5   80.89    1.20
  -2  -2  -5   80.10    1.22
  -2  -2  -5   80.46    1.08
   2   2   5   83.41    1.09
  -2   2  -5   79.86    1.15
   2   2   5   80.08    1.18
  -2   2  -5   81.44    1.20
  -3  -2  -5   -0.04    0.05
   3  -2   5    0.04    0.05
   3  -2   5   -0.02    0.04
  -3  -2  -5    0.14    0.06
  -3   2  -5   -0.04    0.05
  -3   2  -5    0.15    0.05
   3   2   5   -0.11    0.04
  -4  -2  -5    1.76    0.12
  -4  -2  -5    1.76    0.10
   4  -2   5    1.71    0.11
   4  -2   5    1.66    0.10
   4   2   5    1.94    0.08
  -4   2  -5    1.75    0.11
  -4   2  -5    1.74    0.08
  -4   2  -5    1.89    0.13
   4   2   5    1.68    0.11
  -5  -2  -5   44.54    0.82
  -5  -2  -5   44.49    0.74
   5  -2   5   44.90    0.78
   5  -2   5   44.44    0.76
  -5   2  -5   44.64    0.82
  -5   2  -5   44.47    0.77
   5   2   5   45.48    0.69
  -5   2  -5   45.21    0.65
   5   2   5   44.57    0.78
   6  -2   5    0.07    0.05
  -6  -2  -5    0.11    0.06
  -6  -2  -5    0.12    0.05
   6  -2   5    0.07    0.06
  -6  -2  -5    0.62    0.11
  -6   2  -5    0.00    0.05
   6   2   5    0.04    0.04
  -6   2  -5    0.15    0.03
   6   2   5    0.02    0.05
  -6   2  -5    0.03    0.05
   7  -2   5  309.24    4.31
   7  -2   5  310.24    4.31
  -7  -2  -5  312.38    4.35
  -7  -2  -5  310.44    4.38
  -7  -2  -5  319.82    4.21
   7   2   5  313.81    4.21
  -7   2  -5  311.86    4.38
  -7   2  -5  307.16    4.32
   7   2   5  320.91    4.34
  -8  -2  -5   52.52    0.84
  -8  -2  -5   50.80    1.00
   8  -2   5   50.08    0.94
   8  -2   5   49.68    0.94
  -8  -2  -5   51.45    0.99
   8   2   5   50.58    0.96
   8   2   5   51.07    0.87
  -8   2  -5   51.59    1.02
  -8   2  -5   49.69    0.96
  -9  -2  -5    2.15    0.19
  -9  -2  -5    1.86    0.18
   9  -2   5    2.07    0.18
   9  -2   5    1.69    0.17
   9   2   5    1.84    0.17
  -9   2  -5    1.99    0.20
  -9   2  -5    2.03    0.19
   9   2   5    1.87    0.14
  10  -2   5    6.34    0.30
 -10  -2  -5    5.90    0.31
 -10  -2  -5    5.95    0.32
  10  -2   5    6.34    0.30
 -10   2  -5    5.78    0.32
  10   2   5    6.04    0.26
 -10   2  -5    6.13    0.31
 -11  -2  -5   14.56    0.52
  11  -2   5   14.48    0.50
  11  -2   5   15.73    0.50
 -11  -2  -5   14.42    0.52
  11   2   5   15.07    0.51
 -11   2  -5   15.39    0.55
 -11   2  -5   14.61    0.51
  11   2   5   15.23    0.45
 -12  -2  -5    9.94    0.45
 -12  -2  -5   10.09    0.45
  12  -2   5   10.37    0.43
  12  -2   5   10.34    0.42
  12   2   5    9.97    0.44
 -12   2  -5   10.00    0.46
  12   2   5   10.47    0.39
 -12   2  -5   10.56    0.45
  13  -2   5    1.38    0.22
 -13  -2  -5    0.97    0.19
  13  -2   5    1.27    0.19
 -13  -2  -5    1.55    0.24
  13   2   5    1.05    0.19
 -13   2  -5    1.32    0.23
 -13   2  -5    1.54    0.24
  14  -2   5    0.03    0.11
 -14  -2  -5    0.15    0.14
  14  -2   5    0.01    0.10
 -14  -2  -5   -0.02    0.13
  14   2   5   -0.02    0.11
 -14   2  -5   -0.11    0.11
 -14   2  -5    0.01    0.12
 -14  -3   5    0.10    0.12
  14  -3  -5   -0.10    0.12
  14   3  -5    0.07    0.13
 -14   3   5    0.02    0.13
 -13  -3   5    0.22    0.14
  13  -3  -5    0.15    0.12
  13   3  -5    0.09    0.12
 -13   3   5    0.27    0.13
  12  -3  -5   18.58    0.61
 -12  -3   5   19.06    0.62
 -12   3   5   19.08    0.59
 -12   3   5   19.25    0.61
  12   3  -5   18.67    0.59
  11  -3  -5    7.99    0.38
 -11  -3   5    7.70    0.37
  11   3  -5    8.80    0.37
 -11   3   5    8.52    0.38
 -11   3   5    8.89    0.37
  10  -3  -5   63.95    1.25
 -10  -3   5   65.60    1.26
 -10  -3   5   63.85    1.22
 -10   3   5   64.06    1.20
  10   3  -5   64.26    1.21
  10   3  -5   64.15    1.10
 -10   3   5   66.05    1.23
  -9  -3   5   87.78    1.56
  -9  -3   5   92.20    1.44
  -9  -3   5   93.06    1.55
   9  -3  -5   91.78    1.57
   9   3  -5   91.44    1.55
  -9   3   5   90.48    1.54
  -9   3   5   91.26    1.51
   9   3  -5   92.53    1.45
  -8  -3   5   23.53    0.50
   8  -3  -5   22.55    0.58
  -8  -3   5   21.52    0.55
  -8  -3   5   23.41    0.59
  -8   3   5   23.39    0.57
   8   3  -5   23.35    0.52
   8   3  -5   22.88    0.57
  -8   3   5   22.55    0.55
   7  -3  -5   46.14    0.73
   7  -3  -5   45.14    0.88
  -7  -3   5   46.33    0.86
  -7  -3   5   46.11    0.78
  -7  -3   5   46.44    0.90
  -7   3   5   46.46    0.86
   7   3  -5   46.41    0.88
   7   3  -5   46.18    0.83
  -7   3   5   44.19    0.84
  -6  -3   5    1.05    0.13
  -6  -3   5    1.16    0.09
   6  -3  -5    1.18    0.12
   6  -3  -5    1.11    0.09
  -6  -3   5    1.21    0.13
   6   3  -5    1.05    0.11
  -6   3   5    1.06    0.12
  -6   3   5    1.10    0.12
   6   3  -5    1.03    0.09
  -5  -3   5   10.53    0.25
  -5  -3   5   10.17    0.29
   5  -3  -5   10.29    0.26
   5  -3  -5   10.39    0.31
  -5  -3   5    9.90    0.32
  -5   3   5   10.44    0.29
  -5   3   5   10.82    0.30
   5   3  -5   10.85    0.25
   5   3  -5   10.43    0.30
   4  -3  -5    5.17    0.18
   4  -3  -5    5.30    0.20
  -4  -3   5    5.12    0.20
  -4  -3   5    4.97    0.17
  -4  -3   5    5.14    0.21
   4   3  -5    5.40    0.20
   4   3  -5    4.91    0.15
  -4   3   5    5.42    0.19
  -4   3   5    4.85    0.19
   3  -3  -5   99.34    1.47
  -3  -3   5  100.60    1.43
   3  -3  -5  102.19    1.47
  -3  -3   5   96.87    1.51
  -3  -3   5  100.66    1.50
  -3   3   5  100.87    1.45
   3   3  -5  100.10    1.41
  -3   3   5  102.33    1.49
   3   3  -5  100.86    1.50
  -2  -3   5  358.73    4.95
   2  -3  -5  364.36    4.79
  -2  -3   5  355.11    4.81
   2  -3  -5  348.64    4.76
  -2  -3   5  354.82    4.82
   2   3  -5  370.24    4.82
  -2   3   5  356.69    4.81
  -2   3   5  367.70    4.91
   2   3  -5  357.41    4.77
   1  -3  -5   61.69    0.92
   1  -3  -5   62.34    0.98
  -1  -3   5   62.56    0.99
  -1  -3   5   61.63    0.98
  -1  -3   5   61.23    0.88
  -1   3   5   63.88    0.93
   1   3  -5   62.86    0.93
   1   3  -5   62.66    0.98
  -1   3   5   62.17    0.97
   0  -3  -5  165.60    2.27
   0  -3   5  168.29    2.25
   0  -3   5  173.08    2.38
   0  -3   5  170.58    2.36
   0  -3  -5  168.81    2.37
   0   3   5  169.99    2.36
   0   3  -5  170.46    2.32
   0   3  -5  169.78    2.35
   0   3   5  169.29    2.31
  -1  -3  -5  200.56    2.83
  -1  -3  -5  205.01    2.75
   1  -3   5  207.19    2.78
  -1  -3  -5  198.29    2.83
   1  -3   5  208.03    2.83
   1   3   5  209.41    2.77
  -1   3  -5  208.15    2.80
  -1   3  -5  206.11    2.80
   1   3   5  202.01    2.83
  -2  -3  -5  162.87    2.17
  -2  -3  -5  161.91    2.29
   2  -3   5  163.76    2.30
   2  -3   5  165.08    2.20
  -2  -3  -5  166.96    2.33
  -2   3  -5  161.94    2.24
   2   3   5  159.46    2.24
   2   3   5  164.13    2.31
  -2   3  -5  160.54    2.29
  -3  -3  -5   71.51    1.16
  -3  -3  -5   72.36    1.13
   3  -3   5   71.06    1.05
  -3  -3  -5   71.68    1.02
   3  -3   5   70.48    1.13
  -3   3  -5   71.78    1.14
  -3   3  -5   72.25    1.06
   3   3   5   73.59    1.10
  -4  -3  -5   33.13    0.54
   4  -3   5   33.32    0.64
   4  -3   5   33.73    0.58
  -4  -3  -5   34.16    0.67
  -4  -3  -5   33.69    0.63
  -4   3  -5   33.90    0.55
  -4   3  -5   34.24    0.66
   4   3   5   33.76    0.61
   4   3   5   33.10    0.53
  -5  -3  -5   55.07    0.99
  -5  -3  -5   53.94    0.85
   5  -3   5   57.36    0.97
  -5  -3  -5   53.44    0.92
   5  -3   5   53.73    0.89
  -5   3  -5   56.33    0.92
  -5   3  -5   55.06    0.98
  -5   3  -5   56.54    0.82
   5   3   5   56.78    0.94
   5   3   5   55.64    0.84
  -6  -3  -5    0.61    0.09
   6  -3   5    0.72    0.10
   6  -3   5    0.51    0.09
  -6  -3  -5    0.51    0.10
  -6   3  -5    0.66    0.06
  -6   3  -5    0.65    0.12
  -6   3  -5    0.77    0.10
   6   3   5    0.78    0.11
   6   3   5    0.76    0.08
   7  -3   5   37.30    0.72
  -7  -3  -5   37.19    0.69
  -7  -3  -5   36.49    0.79
   7  -3   5   36.30    0.75
  -7  -3  -5   36.91    0.77
   7   3   5   36.74    0.65
  -7   3  -5   35.86    0.79
  -7   3  -5   37.52    0.74
   7   3   5   38.31    0.75
   8  -3   5    8.60    0.33
   8  -3   5    8.34    0.31
  -8  -3  -5    9.00    0.35
  -8  -3  -5    8.68    0.28
  -8  -3  -5    9.11    0.36
   8   3   5    8.74    0.33
  -8   3  -5    8.69    0.33
  -8   3  -5    9.13    0.37
   8   3   5    9.37    0.28
  -9  -3  -5  110.14    1.85
  -9  -3  -5  113.49    1.96
   9  -3   5  112.55    1.79
   9  -3   5  110.40    1.81
  -9  -3  -5  111.79    1.87
  -9   3  -5  111.58    1.81
   9   3   5  113.21    1.70
   9   3   5  109.56    1.82
  -9   3  -5  110.72    1.88
 -10  -3  -5    0.23    0.11
  10  -3   5    0.30    0.11
 -10  -3  -5    1.07    0.17
  10  -3   5    0.18    0.11
 -10   3  -5    0.26    0.13
  10   3   5    0.31    0.10
  10   3   5    0.19    0.11
 -10   3  -5    0.36    0.13
 -11  -3  -5    0.48    0.15
  11  -3   5    0.48    0.13
  11  -3   5    0.31    0.12
 -11  -3  -5    0.55    0.15
 -11   3  -5    0.66    0.15
  11   3   5    0.47    0.13
 -11   3  -5    0.54    0.15
  11   3   5    0.71    0.14
 -12  -3  -5    7.44    0.40
  12  -3   5    6.82    0.35
  12  -3   5    6.57    0.35
 -12  -3  -5    6.86    0.39
 -12   3  -5    6.96    0.37
 -12   3  -5    6.94    0.39
  12   3   5    6.96    0.38
  13  -3   5    0.54    0.16
 -13  -3  -5    0.50    0.16
 -13  -3  -5    0.58    0.18
  13  -3   5    0.54    0.16
 -13   3  -5    0.65    0.17
 -13   3  -5    0.64    0.17
  13   3   5    0.63    0.17
  14  -3   5    0.86    0.20
  14  -3   5    1.03    0.20
 -14  -3  -5    0.70    0.19
 -14  -3  -5    1.01    0.22
 -14   3  -5    0.66    0.19
 -14   3  -5    0.65    0.18
  14   3   5    0.99    0.20
  13  -4  -5   72.29    1.49
 -13  -4   5   72.62    1.47
 -13   4   5   71.13    1.44
 -13   4   5   71.73    1.45
  13   4  -5   73.86    1.44
 -12  -4   5    0.07    0.12
  12  -4  -5   -0.02    0.12
  12   4  -5    0.15    0.11
 -12   4   5    0.06    0.11
 -12   4   5    0.03    0.11
  11  -4  -5    0.58    0.15
 -11  -4   5    0.39    0.14
 -11  -4   5    0.51    0.15
  11   4  -5    0.38    0.13
 -11   4   5    0.21    0.12
 -11   4   5    0.53    0.14
 -10  -4   5   16.91    0.55
  10  -4  -5   17.39    0.55
 -10  -4   5   18.21    0.54
 -10   4   5   17.79    0.53
 -10   4   5   17.93    0.54
  10   4  -5   17.77    0.49
  10   4  -5   18.17    0.54
  -9  -4   5    0.27    0.11
  -9  -4   5    0.41    0.11
   9  -4  -5    0.39    0.11
   9   4  -5    0.55    0.10
  -9   4   5    0.38    0.11
  -9   4   5    0.45    0.12
   9   4  -5    0.52    0.12
   9   4  -5    0.41    0.11
  -8  -4   5    0.07    0.08
   8  -4  -5    0.17    0.09
  -8  -4   5    0.12    0.08
  -8  -4   5    0.10    0.07
   8   4  -5   -0.07    0.07
   8   4  -5    0.06    0.08
  -8   4   5    0.08    0.08
   8   4  -5    0.09    0.06
  -8   4   5    0.14    0.09
   7  -4  -5    0.02    0.05
  -7  -4   5    0.14    0.07
  -7  -4   5    0.23    0.09
  -7  -4   5    0.16    0.08
   7  -4  -5    0.03    0.08
   7   4  -5    0.09    0.06
   7   4  -5    0.06    0.07
  -7   4   5    0.04    0.07
  -7   4   5    0.13    0.08
   6  -4  -5   19.30    0.40
  -6  -4   5   18.29    0.41
  -6  -4   5   18.86    0.47
   6  -4  -5   18.67    0.48
  -6  -4   5   17.81    0.44
  -6  -4   5   18.35    0.49
  -6   4   5   19.19    0.48
   6   4  -5   18.38    0.40
  -6   4   5   18.13    0.44
   6   4  -5   18.86    0.47
   5  -4  -5   84.18    1.27
   5  -4  -5   83.67    1.36
  -5  -4   5   84.88    1.38
  -5  -4   5   83.77    1.29
  -5  -4   5   83.08    1.35
   5   4  -5   85.38    1.26
  -5   4   5   84.44    1.29
   5   4  -5   84.37    1.35
  -5   4   5   81.68    1.35
  -4  -4   5  205.45    2.97
   4  -4  -5  212.88    2.91
  -4  -4   5  207.73    2.99
   4  -4  -5  211.54    2.96
  -4  -4   5  212.29    2.88
   4   4  -5  210.02    2.97
  -4   4   5  209.30    2.97
  -4   4   5  212.44    2.89
   4   4  -5  211.09    2.87
   3  -4  -5    3.07    0.15
   3  -4  -5    3.11    0.15
  -3  -4   5    3.23    0.13
  -3  -4   5    2.79    0.16
  -3  -4   5    3.19    0.17
  -3   4   5    3.63    0.18
   3   4  -5    2.80    0.13
   3   4  -5    3.00    0.17
  -3   4   5    2.95    0.13
   2  -4  -5   35.65    0.65
   2  -4  -5   34.95    0.63
  -2  -4   5   35.12    0.67
  -2  -4   5   35.52    0.55
  -2  -4   5   35.47    0.68
  -2   4   5   35.76    0.67
   2   4  -5   35.91    0.67
  -2   4   5   34.98    0.59
   2   4  -5   35.49    0.61
  -1  -4   5   22.53    0.36
   1  -4  -5   21.57    0.43
  -1  -4   5   21.52    0.48
   1  -4  -5   21.77    0.47
  -1  -4   5   22.59    0.48
   1   4  -5   22.83    0.44
   1   4  -5   22.70    0.48
  -1   4   5   22.32    0.48
  -1   4   5   22.10    0.40
   0  -4  -5    8.73    0.23
   0  -4   5    8.88    0.28
   0  -4   5    9.18    0.27
   0  -4  -5    9.56    0.28
   0  -4   5    9.64    0.17
   0   4   5    9.08    0.28
   0   4   5    9.32    0.22
   0   4  -5    9.57    0.28
   0   4  -5    9.40    0.26
   1  -4   5    4.70    0.20
   1  -4   5    4.71    0.11
  -1  -4  -5    4.93    0.20
   1  -4   5    4.71    0.19
  -1  -4  -5    4.43    0.15
   1   4   5    4.64    0.16
  -1   4  -5    5.15    0.20
   1   4   5    4.41    0.19
  -1   4  -5    4.50    0.18
  -2  -4  -5  102.57    1.59
  -2  -4  -5  105.42    1.62
  -2  -4  -5  104.82    1.48
   2  -4   5  106.21    1.44
   2  -4   5  106.57    1.55
   2  -4   5  102.76    1.60
  -2   4  -5  106.82    1.59
   2   4   5  104.37    1.61
   2   4   5  107.53    1.51
  -2   4  -5  105.75    1.55
  -3  -4  -5    3.50    0.18
   3  -4   5    3.61    0.18
   3  -4   5    3.72    0.15
  -3  -4  -5    3.48    0.13
  -3  -4  -5    3.69    0.19
   3  -4   5    3.64    0.12
  -3   4  -5    3.69    0.19
   3   4   5    3.51    0.15
  -3   4  -5    3.45    0.15
   3   4   5    3.46    0.18
   4  -4   5   32.66    0.56
  -4  -4  -5   32.55    0.68
  -4  -4  -5   31.41    0.64
  -4  -4  -5   33.17    0.55
   4  -4   5   31.31    0.65
   4   4   5   32.24    0.67
  -4   4  -5   32.48    0.57
  -4   4  -5   33.35    0.67
   4   4   5   33.03    0.60
   5  -4   5  127.64    1.80
   5  -4   5  120.72    1.91
  -5  -4  -5  124.33    1.88
  -5  -4  -5  124.53    1.94
  -5  -4  -5  124.29    1.77
   5   4   5  126.90    1.77
  -5   4  -5  125.47    1.93
  -5   4  -5  127.11    1.77
   5   4   5  126.48    1.85
   6  -4   5    0.57    0.11
  -6  -4  -5    0.98    0.10
  -6  -4  -5    0.52    0.11
   6  -4   5    0.67    0.09
  -6  -4  -5    0.64    0.11
   6   4   5    0.50    0.10
   6   4   5    0.85    0.08
  -6   4  -5    0.60    0.07
  -6   4  -5    0.59    0.12
  -6   4  -5    0.50    0.09
  -7  -4  -5    7.37    0.24
  -7  -4  -5    7.95    0.33
   7  -4   5    7.40    0.31
  -7  -4  -5    7.24    0.28
   7  -4   5    7.53    0.27
   7   4   5    7.50    0.29
   7   4   5    7.03    0.23
  -7   4  -5    6.75    0.31
  -7   4  -5    7.26    0.27
   8  -4   5    6.52    0.27
  -8  -4  -5    5.80    0.30
   8  -4   5    6.30    0.30
  -8  -4  -5    6.21    0.26
   8   4   5    6.37    0.23
  -8   4  -5    6.41    0.32
  -8   4  -5    5.82    0.27
   8   4   5    5.82    0.27
   9  -4   5    1.70    0.18
  -9  -4  -5    1.40    0.19
   9  -4   5    1.44    0.18
  -9  -4  -5    1.60    0.17
  -9   4  -5    1.34    0.19
   9   4   5    1.81    0.15
   9   4   5    1.40    0.17
  -9   4  -5    1.58    0.18
 -10  -4  -5    7.73    0.38
  10  -4   5    7.33    0.35
  10  -4   5    7.57    0.33
 -10  -4  -5    6.85    0.35
  10   4   5    6.92    0.34
 -10   4  -5    6.83    0.33
 -10   4  -5    6.59    0.36
 -11  -4  -5   51.23    1.14
 -11  -4  -5   52.20    1.14
  11  -4   5   51.64    1.12
  11  -4   5   52.60    1.06
 -11   4  -5   52.97    1.18
  11   4   5   52.45    1.11
 -11   4  -5   52.24    1.09
 -12  -4  -5    0.21    0.13
  12  -4   5    0.20    0.12
  12  -4   5    0.32    0.13
 -12   4  -5    0.21    0.13
 -12   4  -5    0.20    0.13
  12   4   5    0.10    0.12
  13  -4   5    0.30    0.13
 -13  -4  -5    0.47    0.17
  13  -4   5    0.22    0.14
  13   4   5    0.27    0.14
 -13   4  -5    0.33    0.16
 -13   4  -5    0.23    0.14
  13  -5  -5    0.13    0.13
 -13  -5   5    0.00    0.12
 -13   5   5   -0.04    0.12
 -13   5   5    0.13    0.13
  13   5  -5    0.09    0.12
  13   5  -5   -0.05    0.11
  12  -5  -5   13.44    0.55
 -12  -5   5   13.99    0.55
 -12  -5   5   13.94    0.53
 -12   5   5   12.73    0.51
 -12   5   5   13.10    0.50
  12   5  -5   14.09    0.52
  11  -5  -5    2.30    0.24
 -11  -5   5    2.42    0.27
 -11  -5   5    2.08    0.24
 -11   5   5    2.36    0.26
  11   5  -5    2.49    0.23
 -11   5   5    2.22    0.24
 -10  -5   5    3.48    0.26
  10  -5  -5    4.01    0.28
 -10  -5   5    3.54    0.27
  10   5  -5    3.68    0.26
  10   5  -5    3.67    0.24
 -10   5   5    3.89    0.26
 -10   5   5    3.40    0.26
  -9  -5   5    6.63    0.34
   9  -5  -5    6.04    0.33
  -9  -5   5    6.15    0.30
   9   5  -5    6.18    0.29
  -9   5   5    5.89    0.29
   9   5  -5    6.03    0.31
  -9   5   5    5.62    0.31
  -8  -5   5    1.22    0.14
  -8  -5   5    1.26    0.18
   8  -5  -5    1.09    0.17
  -8  -5   5    1.11    0.15
  -8   5   5    0.75    0.13
   8   5  -5    1.04    0.15
  -8   5   5    1.47    0.19
   8   5  -5    1.16    0.13
  -7  -5   5    3.64    0.23
   7  -5  -5    3.83    0.17
  -7  -5   5    4.05    0.23
  -7  -5   5    3.48    0.20
   7  -5  -5    3.06    0.21
   7   5  -5    3.58    0.18
  -7   5   5    3.76    0.23
   7   5  -5    3.61    0.22
  -7   5   5    3.84    0.20
   6  -5  -5   41.47    0.73
  -6  -5   5   40.86    0.75
  -6  -5   5   39.28    0.82
  -6  -5   5   39.34    0.83
   6  -5  -5   40.56    0.83
   6   5  -5   40.38    0.82
  -6   5   5   40.14    0.83
  -6   5   5   39.70    0.74
   6   5  -5   39.77    0.73
   5  -5  -5   16.42    0.40
  -5  -5   5   16.56    0.38
  -5  -5   5   15.86    0.46
  -5  -5   5   16.38    0.45
  -5   5   5   15.91    0.38
   5   5  -5   16.40    0.39
   5   5  -5   16.86    0.46
  -5   5   5   16.30    0.46
   4  -5  -5    8.22    0.29
  -4  -5   5    8.76    0.24
  -4  -5   5    8.54    0.31
   4  -5  -5    8.57    0.28
  -4  -5   5    8.46    0.31
  -4   5   5    8.48    0.24
   4   5  -5    8.73    0.26
   4   5  -5    7.89    0.30
  -4   5   5    8.89    0.31
   3  -5  -5   91.79    1.43
   3  -5  -5   89.63    1.42
  -3  -5   5   92.13    1.30
  -3  -5   5   88.02    1.46
  -3  -5   5   91.99    1.48
   3   5  -5   89.08    1.46
   3   5  -5   91.65    1.38
  -3   5   5   90.20    1.33
  -3   5   5   93.04    1.47
  -2  -5   5   32.39    0.68
  -2  -5   5   33.56    0.51
   2  -5  -5   32.60    0.65
  -2  -5   5   32.98    0.68
   2  -5  -5   33.16    0.63
  -2   5   5   32.91    0.55
   2   5  -5   33.34    0.62
  -2   5   5   30.95    0.66
   2   5  -5   32.47    0.67
   1  -5  -5  293.86    4.09
  -1  -5   5  295.19    3.88
  -1  -5   5  295.60    4.11
  -1  -5   5  294.70    4.10
   1  -5  -5  296.59    4.02
   1   5  -5  300.30    4.10
  -1   5   5  300.05    3.94
   1   5  -5  294.81    4.04
  -1   5   5  298.32    4.11
   0  -5   5    5.70    0.23
   0  -5  -5    5.83    0.24
   0  -5  -5    5.83    0.20
   0  -5   5    6.15    0.25
   0   5  -5    5.69    0.23
   0   5  -5    5.83    0.22
   0   5   5    6.06    0.18
   0   5   5    5.96    0.24
   1  -5   5   94.79    1.47
  -1  -5  -5   93.70    1.39
  -1  -5  -5   94.42    1.50
   1   5   5   94.20    1.36
   1   5   5   92.71    1.49
  -1   5  -5   95.22    1.47
  -1   5  -5   94.22    1.46
  -2  -5  -5  136.44    2.06
  -2  -5  -5  137.31    1.94
   2  -5   5  138.28    2.01
   2  -5   5  135.37    1.83
   2  -5   5  139.66    2.08
  -2   5  -5  133.18    2.00
   2   5   5  134.69    2.06
   2   5   5  140.09    1.93
  -2   5  -5  140.46    2.05
  -3  -5  -5   11.15    0.35
   3  -5   5   10.42    0.35
  -3  -5  -5   10.92    0.36
  -3  -5  -5   11.25    0.28
   3  -5   5   11.20    0.23
   3  -5   5   10.64    0.31
  -3   5  -5   11.22    0.31
   3   5   5   11.23    0.36
  -3   5  -5   10.65    0.35
   3   5   5   11.19    0.28
   4  -5   5  239.02    3.49
  -4  -5  -5  247.58    3.33
   4  -5   5  249.56    3.29
  -4  -5  -5  236.36    3.46
   4  -5   5  246.11    3.37
  -4  -5  -5  246.57    3.51
  -4   5  -5  244.50    3.36
   4   5   5  246.11    3.36
  -4   5  -5  244.69    3.49
   4   5   5  246.92    3.49
  -5  -5  -5   14.00    0.33
   5  -5   5   13.82    0.32
  -5  -5  -5   13.81    0.43
   5  -5   5   13.57    0.42
  -5  -5  -5   13.57    0.41
   5   5   5   13.84    0.42
   5   5   5   13.51    0.36
  -5   5  -5   14.25    0.34
  -5   5  -5   13.70    0.43
   6  -5   5   13.27    0.43
   6  -5   5   14.27    0.35
  -6  -5  -5   13.84    0.35
  -6  -5  -5   13.74    0.42
  -6  -5  -5   14.25    0.46
   6   5   5   13.99    0.34
   6   5   5   13.77    0.44
   6   5   5   13.41    0.38
  -6   5  -5   13.66    0.44
   7  -5   5   23.82    0.52
  -7  -5  -5   23.33    0.63
   7  -5   5   23.11    0.61
  -7  -5  -5   23.22    0.58
  -7   5  -5   23.81    0.54
   7   5   5   23.67    0.62
   7   5   5   23.86    0.50
   7   5   5   23.83    0.56
  -7   5  -5   23.38    0.63
  -8  -5  -5   15.90    0.47
   8  -5   5   16.41    0.52
  -8  -5  -5   16.06    0.52
   8  -5   5   16.31    0.43
   8   5   5   16.37    0.47
   8   5   5   15.86    0.50
  -8   5  -5   16.30    0.45
  -8   5  -5   15.34    0.52
  -9  -5  -5    7.06    0.35
  -9  -5  -5    6.98    0.31
   9  -5   5    7.01    0.35
   9  -5   5    7.33    0.30
   9   5   5    7.77    0.33
  -9   5  -5    6.92    0.31
  -9   5  -5    7.25    0.38
  10  -5   5    9.50    0.42
 -10  -5  -5    9.68    0.44
  10  -5   5    9.74    0.38
 -10   5  -5    9.86    0.39
  10   5   5   10.40    0.41
 -10   5  -5    9.50    0.44
 -11  -5  -5    2.72    0.27
  11  -5   5    2.78    0.23
  11  -5   5    2.81    0.27
  11   5   5    2.52    0.23
 -11   5  -5    2.34    0.24
 -11   5  -5    2.01    0.26
 -12  -5  -5    0.36    0.15
  12  -5   5    0.30    0.14
  12  -5   5    0.38    0.14
 -12   5  -5    0.27    0.16
 -12   5  -5    0.32    0.14
  12   5   5    0.27    0.13
 -13  -5  -5    3.41    0.32
  13  -5   5    3.69    0.31
  13   5   5    3.69    0.30
 -13   5  -5    4.10    0.36
 -13   5  -5    3.79    0.30
  12  -6  -5   20.42    0.70
 -12  -6   5   19.15    0.66
  12   6  -5   19.99    0.63
 -12   6   5   19.80    0.68
  12   6  -5   19.66    0.64
 -11  -6   5    2.61    0.26
  11  -6  -5    2.92    0.29
 -11  -6   5    2.78    0.27
  11   6  -5    3.06    0.25
  11   6  -5    2.49    0.24
 -11   6   5    2.68    0.28
  11   6  -5    3.01    0.26
 -10  -6   5    0.18    0.12
  10  -6  -5    0.25    0.12
 -10  -6   5    0.21    0.12
  10   6  -5    0.26    0.11
 -10   6   5    0.16    0.11
 -10   6   5    0.21    0.13
  10   6  -5    0.17    0.12
   9  -6  -5   16.25    0.55
  -9  -6   5   16.63    0.50
  -9  -6   5   16.24    0.54
  -9   6   5   15.84    0.48
   9   6  -5   15.62    0.51
   9   6  -5   16.52    0.53
  -9   6   5   15.09    0.53
  -8  -6   5    0.06    0.10
   8  -6  -5    0.10    0.10
  -8  -6   5    0.23    0.12
  -8  -6   5   -0.01    0.08
   8   6  -5    0.27    0.12
   8   6  -5   -0.02    0.07
  -8   6   5    0.04    0.10
  -8   6   5    0.24    0.09
  -7  -6   5    8.58    0.31
  -7  -6   5    8.53    0.35
  -7  -6   5    8.56    0.36
   7  -6  -5    8.03    0.35
  -7   6   5    8.31    0.30
   7   6  -5    9.00    0.31
   7   6  -5    8.42    0.35
  -7   6   5    8.47    0.37
   6  -6  -5    1.29    0.13
  -6  -6   5    1.28    0.17
  -6  -6   5    0.88    0.14
   6  -6  -5    1.40    0.18
   6   6  -5    1.27    0.17
  -6   6   5    1.18    0.17
  -6   6   5    1.10    0.12
   6   6  -5    1.16    0.13
  -5  -6   5   50.17    0.99
   5  -6  -5   48.15    0.89
  -5  -6   5   47.19    0.96
   5  -6  -5   48.39    0.95
  -5   6   5   49.67    0.99
   5   6  -5   49.56    0.98
   5   6  -5   48.75    0.88
  -5   6   5   48.84    0.83
  -4  -6   5    3.19    0.21
  -4  -6   5    2.78    0.21
   4  -6  -5    2.68    0.18
   4  -6  -5    3.19    0.20
   4   6  -5    2.69    0.21
   4   6  -5    3.14    0.18
  -4   6   5    3.02    0.21
  -4   6   5    3.05    0.15
  -3  -6   5   17.96    0.50
  -3  -6   5   18.88    0.51
   3  -6  -5   18.56    0.47
   3  -6  -5   17.23    0.46
   3   6  -5   18.03    0.44
  -3   6   5   17.33    0.49
   3   6  -5   18.33    0.50
  -3   6   5   17.99    0.37
   2  -6  -5    1.30    0.13
  -2  -6   5    1.22    0.15
   2  -6  -5    1.33    0.13
  -2  -6   5    1.43    0.14
   2   6  -5    1.18    0.15
  -2   6   5    1.59    0.10
  -2   6   5    1.27    0.15
   2   6  -5    1.31    0.13
   1  -6  -5   18.65    0.44
  -1  -6   5   19.22    0.51
   1  -6  -5   17.86    0.48
  -1  -6   5   18.96    0.50
  -1   6   5   18.35    0.35
  -1   6   5   18.17    0.49
   1   6  -5   18.93    0.47
   1   6  -5   18.37    0.49
   0  -6   5   12.84    0.39
   0  -6   5   12.53    0.39
   0  -6  -5   12.78    0.34
   0  -6  -5   12.34    0.39
   0   6   5   12.74    0.27
   0   6  -5   12.17    0.37
   0   6   5   11.99    0.38
   0   6  -5   12.38    0.38
   1  -6   5   25.09    0.58
  -1  -6  -5   24.56    0.59
  -1  -6  -5   24.95    0.52
   1  -6   5   24.49    0.60
  -1   6  -5   25.53    0.57
   1   6   5   24.64    0.59
  -1   6  -5   25.56    0.58
   1   6   5   25.93    0.46
   2  -6   5   62.75    1.16
  -2  -6  -5   64.11    1.04
  -2  -6  -5   64.87    1.16
   2  -6   5   64.39    1.11
  -2   6  -5   64.19    1.10
   2   6   5   65.51    1.16
  -2   6  -5   64.21    1.14
   2   6   5   65.87    1.00
   3  -6   5   13.43    0.38
  -3  -6  -5   13.67    0.42
   3  -6   5   13.44    0.43
  -3  -6  -5   13.54    0.35
   3   6   5   14.34    0.33
  -3   6  -5   13.91    0.43
   3   6   5   14.07    0.43
  -3   6  -5   13.74    0.38
   4  -6   5  139.20    2.04
  -4  -6  -5  134.48    1.98
   4  -6   5  134.54    2.15
  -4  -6  -5  135.78    2.13
   4   6   5  136.61    1.97
   4   6   5  137.47    2.14
  -4   6  -5  138.91    2.15
  -4   6  -5  136.90    2.02
   5  -6   5    1.33    0.17
  -5  -6  -5    1.47    0.13
  -5  -6  -5    1.54    0.19
  -5  -6  -5    1.23    0.16
   5  -6   5    1.34    0.13
   5   6   5    1.71    0.19
  -5   6  -5    1.36    0.18
  -5   6  -5    1.43    0.14
   5   6   5    1.54    0.13
   6  -6   5   69.66    1.29
  -6  -6  -5   67.99    1.25
  -6  -6  -5   69.18    1.30
   6   6   5   65.86    1.14
   6   6   5   70.16    1.28
  -6   6  -5   68.79    1.30
  -7  -6  -5   75.05    1.35
  -7  -6  -5   72.97    1.39
   7  -6   5   75.93    1.40
  -7   6  -5   75.17    1.42
   7   6   5   74.31    1.27
   7   6   5   75.99    1.39
   8  -6   5    0.29    0.12
  -8  -6  -5    0.17    0.11
  -8  -6  -5    0.10    0.11
   8   6   5    0.23    0.09
  -8   6  -5    0.13    0.10
   8   6   5    0.10    0.10
   9  -6   5    3.84    0.29
  -9  -6  -5    4.42    0.30
  -9  -6  -5    4.22    0.27
   9   6   5    4.42    0.26
   9   6   5    4.37    0.29
  -9   6  -5    4.63    0.32
 -10  -6  -5    4.65    0.39
  10  -6   5    3.89    0.29
 -10  -6  -5    4.18    0.32
  10   6   5    4.17    0.27
  10   6   5    4.54    0.31
 -10   6  -5    3.95    0.33
  11  -6   5    0.16    0.14
 -11  -6  -5    0.14    0.12
  11   6   5    0.12    0.11
  11   6   5    0.02    0.10
 -11   6  -5    0.10    0.14
 -12  -6  -5    4.46    0.35
  12  -6   5    4.71    0.36
 -12   6  -5    4.27    0.37
  12   6   5    4.39    0.33
  12   6   5    4.23    0.31
 -11  -7   5    0.72    0.18
  11  -7  -5    0.55    0.19
 -11   7   5    0.75    0.20
  11   7  -5    0.88    0.18
  11   7  -5    0.83    0.18
  10  -7  -5    2.20    0.28
 -10  -7   5    2.83    0.27
  10   7  -5    2.45    0.27
 -10   7   5    2.79    0.28
  10   7  -5    2.55    0.25
  -9  -7   5    0.12    0.11
   9  -7  -5   -0.09    0.11
  -9   7   5    0.05    0.11
   9   7  -5    0.07    0.11
  -8  -7   5    0.05    0.11
  -8  -7   5    0.11    0.11
   8  -7  -5    0.05    0.10
   8   7  -5    0.07    0.11
  -8   7   5    0.22    0.12
  -7  -7   5    1.81    0.22
   7  -7  -5    1.54    0.21
  -7  -7   5    1.34    0.20
   7   7  -5    1.43    0.16
  -7   7   5    1.58    0.21
   7   7  -5    1.47    0.21
  -6  -7   5    5.61    0.32
   6  -7  -5    6.05    0.28
   6  -7  -5    5.94    0.31
  -6  -7   5    5.59    0.31
   6   7  -5    5.68    0.26
   6   7  -5    5.70    0.31
  -6   7   5    5.63    0.32
  -5  -7   5    3.27    0.24
   5  -7  -5    3.90    0.24
  -5  -7   5    4.14    0.28
   5  -7  -5    3.86    0.22
  -5   7   5    3.90    0.27
   5   7  -5    4.07    0.27
   5   7  -5    3.88    0.22
   4  -7  -5    0.13    0.08
   4  -7  -5    0.09    0.08
  -4  -7   5    0.05    0.08
  -4  -7   5    0.02    0.08
  -4   7   5    0.05    0.09
   4   7  -5   -0.03    0.07
   4   7  -5   -0.02    0.08
  -3  -7   5   19.05    0.55
   3  -7  -5   20.33    0.53
   3  -7  -5   20.62    0.53
  -3  -7   5   19.59    0.56
   3   7  -5   19.30    0.55
   3   7  -5   19.97    0.51
  -3   7   5   19.24    0.56
   2  -7  -5   15.27    0.46
   2  -7  -5   15.64    0.44
  -2  -7   5   16.45    0.49
  -2  -7   5   14.99    0.48
  -2   7   5   15.34    0.48
   2   7  -5   15.75    0.48
   2   7  -5   16.04    0.45
   1  -7  -5    1.13    0.15
  -1  -7   5    0.99    0.15
   1  -7  -5    0.87    0.13
  -1  -7   5    0.94    0.16
   1   7  -5    0.80    0.15
  -1   7   5    0.82    0.14
   1   7  -5    0.78    0.13
   0  -7  -5    0.17    0.09
   0  -7   5    0.14    0.09
   0  -7   5    0.37    0.11
   0  -7  -5    0.30    0.08
   0   7  -5    0.08    0.08
   0   7   5    0.18    0.09
   0   7  -5    0.11    0.08
  -1  -7  -5    6.25    0.30
  -1  -7  -5    6.48    0.25
   1  -7   5    6.82    0.31
   1  -7   5    6.69    0.29
  -1   7  -5    6.62    0.30
  -1   7  -5    6.57    0.29
   1   7   5    6.64    0.30
   2  -7   5   11.93    0.39
   2  -7   5   11.28    0.41
  -2  -7  -5   11.76    0.42
  -2  -7  -5   11.75    0.35
  -2   7  -5   11.66    0.39
  -2   7  -5   12.06    0.42
   2   7   5   12.39    0.43
   3  -7   5   13.21    0.45
   3  -7   5   14.46    0.43
  -3  -7  -5   14.33    0.39
  -3  -7  -5   14.42    0.47
  -3   7  -5   14.72    0.47
   3   7   5   14.24    0.47
  -3   7  -5   14.20    0.42
  -4  -7  -5    7.47    0.34
   4  -7   5    7.46    0.30
   4  -7   5    7.14    0.33
   4   7   5    7.14    0.33
  -4   7  -5    7.18    0.34
  -4   7  -5    7.73    0.30
   5  -7   5    0.03    0.07
   5  -7   5    0.03    0.08
  -5  -7  -5   -0.01    0.09
  -5   7  -5   -0.01    0.07
   5   7   5    0.01    0.09
  -5   7  -5    0.52    0.14
  -6  -7  -5    0.14    0.10
   6  -7   5    0.21    0.10
   6   7   5    0.16    0.11
  -6   7  -5    0.25    0.11
   7  -7   5    2.49    0.23
  -7  -7  -5    2.49    0.24
  -7  -7  -5    2.20    0.22
  -7   7  -5    2.41    0.25
   7   7   5    2.74    0.23
  -8  -7  -5   10.96    0.45
  -8  -7  -5   11.01    0.46
   8  -7   5   11.67    0.48
   8   7   5   10.30    0.44
  -8   7  -5   10.68    0.47
  -9  -7  -5    7.54    0.40
  -9  -7  -5    8.33    0.39
   9  -7   5    8.07    0.42
   9   7   5    7.51    0.38
  -9   7  -5    9.18    0.46
  10  -7   5   30.33    0.86
 -10  -7  -5   30.25    0.79
 -10  -7  -5   30.15    0.85
  10   7   5   30.49    0.83
 -10   7  -5   29.68    0.88
 -11  -7  -5    0.09    0.13
  11  -7   5    0.28    0.16
  11   7   5    0.22    0.13
 -11   7  -5    0.14    0.14
  10  -8  -5    2.44    0.30
 -10  -8   5    3.18    0.29
  10   8  -5    2.83    0.27
 -10   8   5    2.95    0.33
  10   8  -5    2.87    0.31
   9  -8  -5    0.00    0.11
  -9  -8   5   -0.02    0.12
  -9  -8   5    0.13    0.12
  -9   8   5    0.04    0.13
   9   8  -5   -0.09    0.11
   8  -8  -5    5.30    0.34
  -8  -8   5    5.07    0.33
  -8  -8   5    5.52    0.34
  -8   8   5    5.31    0.35
   8   8  -5    5.63    0.35
  -7  -8   5   10.63    0.45
   7  -8  -5   11.33    0.47
  -7  -8   5   11.19    0.47
   7   8  -5   11.06    0.47
  -7   8   5   11.08    0.48
  -6  -8   5    4.22    0.28
   6  -8  -5    3.74    0.25
  -6  -8   5    4.24    0.29
   6  -8  -5    4.53    0.30
   6   8  -5    4.54    0.26
   6   8  -5    3.94    0.28
  -6   8   5    4.04    0.29
   5  -8  -5   48.98    0.99
  -5  -8   5   50.30    1.08
  -5  -8   5   49.57    1.09
   5  -8  -5   52.11    1.06
   5   8  -5   50.28    1.08
  -5   8   5   51.95    1.11
   5   8  -5   48.41    0.98
   4  -8  -5   21.80    0.60
  -4  -8   5   22.02    0.64
   4  -8  -5   22.00    0.59
  -4  -8   5   21.44    0.64
  -4   8   5   21.40    0.64
   4   8  -5   20.82    0.62
   4   8  -5   20.60    0.56
   3  -8  -5    3.86    0.25
   3  -8  -5    4.30    0.26
  -3  -8   5    4.37    0.28
  -3  -8   5    3.62    0.26
   3   8  -5    4.29    0.25
   3   8  -5    4.37    0.28
  -3   8   5    4.29    0.28
   2  -8  -5   27.41    0.66
   2  -8  -5   28.27    0.70
  -2  -8   5   26.47    0.71
  -2  -8   5   27.99    0.72
   2   8  -5   28.22    0.68
  -2   8   5   26.76    0.71
   2   8  -5   28.90    0.72
  -1  -8   5   35.06    0.83
  -1  -8   5   34.50    0.82
   1  -8  -5   35.49    0.82
   1  -8  -5   33.85    0.75
   1   8  -5   36.14    0.82
   1   8  -5   35.60    0.80
  -1   8   5   36.06    0.84
   0  -8   5    6.52    0.33
   0  -8  -5    6.25    0.32
   0  -8  -5    6.53    0.28
   0  -8   5    6.34    0.31
   0   8   5    7.02    0.34
   0   8  -5    5.91    0.30
   0   8  -5    6.25    0.31
  -1  -8  -5   11.95    0.44
  -1  -8  -5   12.11    0.39
   1  -8   5   11.74    0.42
   1  -8   5   11.77    0.45
  -1   8  -5   12.22    0.44
   1   8   5   12.09    0.45
  -1   8  -5   12.10    0.43
   2  -8   5    0.10    0.10
  -2  -8  -5   -0.02    0.11
   2  -8   5    0.00    0.09
  -2  -8  -5    0.07    0.09
  -2   8  -5    0.04    0.10
  -2   8  -5    0.10    0.09
   2   8   5    0.05    0.09
  -3  -8  -5    2.70    0.24
   3  -8   5    2.90    0.23
   3  -8   5    2.51    0.21
  -3   8  -5    2.43    0.22
  -3   8  -5    2.39    0.21
   3   8   5    2.66    0.24
   4  -8   5   51.19    1.00
  -4  -8  -5   50.95    1.09
   4  -8   5   51.67    1.10
  -4   8  -5   50.59    1.09
   4   8   5   51.22    1.09
  -4   8  -5   51.83    1.00
   5  -8   5    3.11    0.21
  -5  -8  -5    2.95    0.26
   5  -8   5    3.27    0.26
  -5   8  -5    3.21    0.26
   5   8   5    2.48    0.23
   6  -8   5    0.04    0.10
  -6  -8  -5    0.02    0.09
   6   8   5    0.12    0.11
  -6   8  -5    0.05    0.12
  -7  -8  -5   11.15    0.48
   7  -8   5   12.07    0.51
   7   8   5   11.03    0.46
  -7   8  -5   11.48    0.50
  -8  -8  -5    0.40    0.14
   8  -8   5    0.43    0.16
   8   8   5    0.37    0.14
  -8   8  -5    0.29    0.15
   9  -8   5    4.94    0.36
  -9  -8  -5    4.70    0.33
   9   8   5    4.20    0.32
  -9   8  -5    4.39    0.36
 -10  -8  -5    0.19    0.14
  10  -8   5    0.12    0.13
 -10  -8  -5    0.14    0.13
  10   8   5    0.12    0.12
 -10   8  -5    0.24    0.17
  -8  -9   5    0.66    0.18
   8  -9  -5    0.77    0.18
  -8  -9   5    0.62    0.17
   8   9  -5    0.64    0.17
  -8   9   5    0.55    0.18
  -7  -9   5    5.98    0.38
   7  -9  -5    5.97    0.36
  -7  -9   5    6.13    0.37
  -7   9   5    6.23    0.40
   7   9  -5    6.51    0.39
  -6  -9   5    4.02    0.32
   6  -9  -5    3.84    0.28
  -6  -9   5    3.78    0.30
   6   9  -5    3.72    0.31
  -6   9   5    3.39    0.29
   5  -9  -5   14.73    0.50
  -5  -9   5   15.21    0.55
  -5  -9   5   15.23    0.57
   5  -9  -5   15.11    0.53
  -5   9   5   14.82    0.56
   5   9  -5   15.25    0.56
   5   9  -5   14.32    0.49
   4  -9  -5    1.70    0.22
   4  -9  -5    1.76    0.22
  -4  -9   5    1.61    0.22
  -4  -9   5    1.81    0.25
   4   9  -5    1.81    0.21
  -4   9   5    1.92    0.25
   4   9  -5    1.92    0.24
  -3  -9   5   62.52    1.28
  -3  -9   5   61.67    1.27
   3  -9  -5   60.37    1.21
   3  -9  -5   62.31    1.20
  -3   9   5   60.20    1.27
   3   9  -5   60.81    1.19
   3   9  -5   60.04    1.26
   2  -9  -5    4.33    0.27
  -2  -9   5    4.92    0.31
  -2  -9   5    5.18    0.32
   2  -9  -5    4.69    0.30
   2   9  -5    4.54    0.29
  -2   9   5    5.09    0.33
   2   9  -5    5.07    0.32
   1  -9  -5    0.34    0.13
  -1  -9   5    0.45    0.14
   1  -9  -5    0.56    0.13
  -1  -9   5    0.32    0.13
   1   9  -5    0.39    0.13
  -1   9   5    0.20    0.12
   1   9  -5    0.18    0.12
   0  -9   5   19.60    0.62
   0  -9  -5   19.61    0.56
   0  -9  -5   21.41    0.64
   0  -9   5   19.22    0.61
   0   9   5   20.60    0.64
   0   9  -5   20.65    0.61
   0   9  -5   20.42    0.62
   1  -9   5   23.44    0.68
   1  -9   5   24.55    0.68
  -1  -9  -5   22.22    0.67
  -1   9  -5   23.58    0.67
   1   9   5   23.02    0.68
  -1   9  -5   23.60    0.66
   2  -9   5    7.15    0.38
   2  -9   5    6.41    0.34
  -2  -9  -5    6.96    0.38
  -2   9  -5    7.07    0.37
   2   9   5    7.28    0.38
  -2   9  -5    7.60    0.36
  -3  -9  -5   27.88    0.77
   3  -9   5   27.25    0.76
   3  -9   5   27.40    0.71
   3   9   5   27.45    0.76
  -3   9  -5   27.03    0.70
  -3   9  -5   26.34    0.75
  -4  -9  -5  125.32    2.17
   4  -9   5  126.25    2.06
   4  -9   5  123.35    2.16
   4   9   5  126.04    2.15
  -4   9  -5  127.89    2.05
  -4   9  -5  124.39    2.17
  -5  -9  -5   10.47    0.47
   5  -9   5   10.55    0.47
  -5   9  -5   11.43    0.49
   5   9   5   11.22    0.48
  -6  -9  -5   18.83    0.65
   6  -9   5   17.53    0.63
  -6   9  -5   17.26    0.64
   6   9   5   17.66    0.62
   7  -9   5    0.66    0.18
  -7  -9  -5    0.67    0.17
  -7   9  -5    0.78    0.20
   7   9   5    0.58    0.17
  -8  -9  -5    4.81    0.35
   8  -9   5    4.90    0.36
   8   9   5    4.46    0.33
  -8   9  -5    5.02    0.38
  -6 -10   5    1.55    0.24
   6 -10  -5    1.93    0.25
  -6 -10   5    2.15    0.28
  -6  10   5    1.75    0.26
   6  10  -5    1.88    0.27
   5 -10  -5   14.49    0.61
   5 -10  -5   15.18    0.56
  -5 -10   5   14.58    0.58
  -5 -10   5   14.33    0.58
  -5  10   5   14.31    0.59
   5  10  -5   14.66    0.58
   4 -10  -5   -0.01    0.11
  -4 -10   5    0.12    0.13
  -4 -10   5    0.05    0.12
   4 -10  -5    0.06    0.12
  -4  10   5   -0.12    0.10
   4  10  -5    0.17    0.13
   4  10  -5    0.04    0.12
  -3 -10   5   21.99    0.70
  -3 -10   5   22.76    0.72
   3 -10  -5   22.91    0.67
   3 -10  -5   22.89    0.69
   3  10  -5   23.33    0.72
  -3  10   5   23.02    0.74
   3  10  -5   22.42    0.67
  -2 -10   5   11.04    0.49
   2 -10  -5   12.30    0.50
   2 -10  -5   12.63    0.53
  -2 -10   5   11.46    0.50
  -2  10   5   11.84    0.52
   2  10  -5   11.72    0.48
   2  10  -5   12.09    0.50
  -1 -10   5    7.61    0.40
   1 -10  -5    7.81    0.40
  -1 -10   5    7.76    0.41
   1  10  -5    7.71    0.40
  -1  10   5    8.46    0.43
   1  10  -5    7.78    0.39
   0 -10   5    8.65    0.43
   0 -10   5    8.68    0.43
   0 -10  -5    9.67    0.46
   0  10  -5    9.35    0.43
   0  10   5    9.72    0.46
   0  10  -5    9.15    0.44
   1 -10   5    5.14    0.34
   1 -10   5    5.61    0.36
  -1 -10  -5    5.18    0.36
  -1  10  -5    5.85    0.36
  -1  10  -5    5.44    0.34
   1  10   5    5.54    0.35
   2 -10   5    2.11    0.26
  -2 -10  -5    2.33    0.28
   2 -10   5    2.11    0.25
  -2  10  -5    2.50    0.27
  -2  10  -5    2.89    0.28
   2  10   5    2.78    0.30
   3 -10   5    2.84    0.27
  -3 -10  -5    3.17    0.30
   3 -10   5    3.00    0.29
  -3  10  -5    2.45    0.25
   3  10   5    3.10    0.29
  -3  10  -5    2.46    0.29
   4 -10   5   17.09    0.57
  -4 -10  -5   17.61    0.64
   4 -10   5   17.35    0.64
   4  10   5   17.43    0.63
  -4  10  -5   17.51    0.64
  -5 -10  -5    1.09    0.21
   5 -10   5    0.86    0.21
   5  10   5    1.17    0.22
  -5  10  -5    1.25    0.24
   6 -10   5    9.18    0.49
  -6 -10  -5    8.93    0.48
  -6  10  -5    9.65    0.50
   6  10   5    8.63    0.46
   1 -11  -5    2.40    0.29
  -1 -11   5    2.44    0.30
  -1 -11   5    3.01    0.33
  -1  11   5    2.63    0.31
   1  11  -5    2.64    0.27
   1  11  -5    2.73    0.31
   0 -11   5    4.36    0.35
   0 -11  -5    4.43    0.34
   0 -11   5    4.51    0.35
   0  11  -5    4.16    0.34
   0  11  -5    4.86    0.35
   0  11   5    4.28    0.35
   1 -11   5   24.64    0.77
   1 -11   5   26.16    0.81
  -1 -11  -5   26.43    0.82
  -1  11  -5   25.57    0.77
  -1  11  -5   24.69    0.78
   1  11   5   24.94    0.80
  14   0  -6    3.59    0.29
 -14   0   6    3.46    0.31
 -13   0   6    2.54    0.26
  13   0  -6    3.27    0.27
  12   0  -6    0.11    0.11
 -12   0   6    0.10    0.10
 -11   0   6    0.66    0.14
  11   0  -6    0.90    0.16
 -10   0   6   13.27    0.45
  10   0  -6   13.31    0.45
 -10   0   6   13.33    0.39
   9   0  -6   18.59    0.40
  -9   0   6   17.30    0.51
   9   0  -6   18.35    0.51
  -9   0   6   18.61    0.44
   8   0  -6   17.16    0.46
   8   0  -6   17.36    0.37
  -8   0   6   16.06    0.39
  -8   0   6   16.52    0.46
  -7   0   6    4.95    0.22
   7   0  -6    5.04    0.18
  -7   0   6    5.02    0.18
   7   0  -6    5.16    0.23
   6   0  -6  273.60    3.67
   6   0  -6  266.66    3.76
  -6   0   6  276.39    3.77
  -6   0   6  275.37    3.66
  -5   0   6   32.82    0.63
   5   0  -6   34.73    0.59
  -5   0   6   34.80    0.55
   5   0  -6   33.71    0.63
  -5   0   6   34.67    0.65
  -4   0   6  198.95    2.71
  -4   0   6  198.42    2.72
   4   0  -6  193.64    2.71
  -4   0   6  192.81    2.66
   4   0  -6  196.73    2.67
   3   0  -6    1.00    0.08
   2   0  -6  137.61    1.95
  -2   0   6  144.61    1.97
  -2   0   6  139.88    1.89
  -2   0   6  140.90    1.95
  -2   0   6  143.89    1.87
   1   0  -6    1.08    0.08
   1   0  -6    1.36    0.05
  -1   0   6    1.18    0.08
   0   0   6  905.77   12.39
   0   0  -6  904.38   12.38
   0   0   6  920.24   12.04
   0   0  -6  876.92   12.09
  -1   0  -6    3.59    0.14
   1   0   6    3.87    0.15
   1   0   6    3.57    0.11
  -1   0  -6    3.52    0.14
  -2   0  -6  502.00    7.25
  -2   0  -6  512.30    7.07
   2   0   6  531.55    7.03
   2   0   6  517.49    7.04
   3   0   6    1.39    0.09
  -3   0  -6    1.29    0.08
  -3   0  -6    1.90    0.11
   3   0   6    1.34    0.07
   4   0   6  381.79    5.06
  -4   0  -6  386.53    5.32
  -4   0  -6  378.78    5.13
   4   0   6  379.11    5.09
  -5   0  -6   49.20    0.74
   5   0   6   49.29    0.78
  -6   0  -6  369.98    5.10
  -6   0  -6  372.07    5.08
   6   0   6  369.44    4.97
  -6   0  -6  381.62    4.92
   6   0   6  370.25    5.05
  -7   0  -6   93.63    1.55
  -7   0  -6   92.07    1.53
   7   0   6   98.48    1.45
   7   0   6   94.11    1.51
  -7   0  -6   96.64    1.32
   8   0   6   16.70    0.42
  -8   0  -6   16.77    0.49
   8   0   6   16.91    0.47
  -8   0  -6   16.92    0.48
   9   0   6   91.28    1.53
  -9   0  -6   87.39    1.54
   9   0   6   89.83    1.45
  -9   0  -6   92.08    1.58
  10   0   6    3.81    0.24
 -10   0  -6    4.13    0.26
  10   0   6    4.06    0.22
 -10   0  -6    3.66    0.26
 -11   0  -6   34.63    0.85
 -11   0  -6   33.51    0.86
  11   0   6   34.79    0.83
  11   0   6   34.37    0.76
  12   0   6    0.06    0.10
 -12   0  -6    0.16    0.11
  12   0   6   -0.07    0.09
 -12   0  -6   -0.04    0.11
 -13   0  -6   21.55    0.71
  13   0   6   21.34    0.68
  13   0   6   20.62    0.60
 -13   0  -6   21.92    0.72
  14   0   6   83.29    1.66
 -14   0  -6   84.60    1.71
  14   0   6   86.44    1.68
 -14   0  -6   86.15    1.73
 -14  -1   6    7.17    0.42
  14  -1  -6    7.64    0.41
 -14   1   6    7.11    0.41
  14   1  -6    7.65    0.40
 -13  -1   6    2.90    0.28
  13  -1  -6    2.86    0.26
  13   1  -6    2.43    0.24
 -13   1   6    2.90    0.27
  12  -1  -6    4.28    0.30
 -12  -1   6    4.32    0.31
 -12   1   6    4.18    0.29
  12   1  -6    4.16    0.29
 -11  -1   6   37.83    0.89
  11  -1  -6   37.14    0.87
 -11   1   6   38.34    0.89
 -11   1   6   38.22    0.83
  11   1  -6   39.30    0.88
 -10  -1   6   19.72    0.57
  10  -1  -6   19.99    0.56
  10   1  -6   20.62    0.57
 -10   1   6   20.49    0.58
 -10   1   6   20.66    0.51
  -9  -1   6   56.81    0.95
   9  -1  -6   55.22    1.06
  -9  -1   6   55.12    1.06
  -9   1   6   54.81    0.98
   9   1  -6   54.75    1.05
  -9   1   6   55.19    1.06
   9   1  -6   57.77    0.92
  -8  -1   6  115.57    1.79
   8  -1  -6  110.16    1.77
  -8  -1   6  113.11    1.66
   8  -1  -6  112.65    1.61
   8   1  -6  115.03    1.66
  -8   1   6  113.80    1.79
  -8   1   6  109.97    1.69
   8   1  -6  113.42    1.79
  -7  -1   6   49.08    0.94
  -7  -1   6   54.20    0.85
  -7  -1   6   52.71    0.97
   7  -1  -6   53.54    0.83
   7  -1  -6   53.01    0.95
   7   1  -6   55.45    0.97
   7   1  -6   53.17    0.86
  -7   1   6   51.98    0.88
  -7   1   6   53.33    0.96
   6  -1  -6    0.09    0.05
  -6  -1   6    0.06    0.05
  -6  -1   6    0.08    0.06
  -6  -1   6    0.17    0.05
   6  -1  -6    0.18    0.07
  -6   1   6    0.15    0.05
  -6   1   6    0.12    0.06
   6   1  -6    0.06    0.05
   6   1  -6    0.27    0.06
  -5  -1   6   58.55    0.84
  -5  -1   6   57.44    0.98
   5  -1  -6   58.20    0.89
   5  -1  -6   58.44    0.96
  -5  -1   6   58.88    0.96
  -5   1   6   58.55    0.96
   5   1  -6   59.17    0.97
   5   1  -6   57.92    0.91
  -5   1   6   57.37    0.88
  -4  -1   6    4.97    0.11
   4  -1  -6    4.78    0.17
  -4  -1   6    4.85    0.18
   4  -1  -6    4.64    0.16
  -4  -1   6    4.92    0.19
   4   1  -6    4.74    0.17
  -4   1   6    4.84    0.18
  -4   1   6    4.94    0.14
  -3  -1   6    8.51    0.24
  -3  -1   6    8.24    0.22
   3  -1  -6    8.28    0.21
   3  -1  -6    7.76    0.21
  -3   1   6    8.16    0.22
  -3   1   6    8.06    0.18
   3   1  -6    9.31    0.23
   2  -1  -6    2.34    0.11
  -2  -1   6    2.01    0.10
   2  -1  -6    2.18    0.09
  -2  -1   6    1.93    0.10
  -2   1   6    1.94    0.10
   2   1  -6    1.92    0.10
  -2   1   6    1.96    0.08
   1  -1  -6   50.50    0.72
   1  -1  -6   49.21    0.77
  -1  -1   6   49.50    0.76
  -1  -1   6   48.84    0.75
   1  -1  -6   49.65    0.73
   1   1  -6   51.08    0.69
   1   1  -6   50.06    0.77
  -1   1   6   50.16    0.73
  -1   1   6   49.64    0.77
   0  -1  -6   11.69    0.19
   0  -1   6   11.55    0.25
   0  -1  -6   11.97    0.26
   0  -1   6   11.45    0.24
   0  -1  -6   11.63    0.24
   0   1   6   11.78    0.26
   0   1  -6   12.10    0.26
   0   1  -6   11.70    0.22
   0   1   6   11.89    0.20
   1  -1   6  279.02    3.67
  -1  -1  -6  279.96    3.78
  -1  -1  -6  272.97    3.77
   1  -1   6  271.49    3.80
   1   1   6  275.20    3.84
  -1   1  -6  273.36    3.85
  -1   1  -6  287.01    3.85
  -2  -1  -6  453.53    6.50
   2  -1   6  458.79    6.22
   2  -1   6  461.30    6.44
  -2  -1  -6  445.75    6.46
  -2  -1  -6  472.07    6.08
   2   1   6  464.24    6.09
  -2   1  -6  476.60    6.58
   2   1   6  461.96    6.52
  -2   1  -6  477.01    6.31
  -3  -1  -6    5.56    0.20
   3  -1   6    5.05    0.16
   3  -1   6    5.25    0.17
  -3  -1  -6    5.12    0.16
   3   1   6    5.28    0.12
  -3   1  -6    5.15    0.15
   3   1   6    5.30    0.18
  -4  -1  -6   79.11    1.15
   4  -1   6   76.14    1.19
  -4  -1  -6   78.25    1.24
   4  -1   6   78.91    1.17
   4   1   6   78.62    1.21
  -4   1  -6   77.24    1.11
   4   1   6   80.24    1.11
  -4   1  -6   80.10    1.24
   5  -1   6    5.09    0.20
  -5  -1  -6    4.98    0.16
   5  -1   6    5.51    0.19
  -5  -1  -6    4.61    0.21
  -5   1  -6    4.80    0.21
  -5   1  -6    4.83    0.13
   5   1   6    4.77    0.15
  -6  -1  -6    5.31    0.17
   6  -1   6    5.28    0.22
  -6  -1  -6    5.59    0.24
  -6  -1  -6    5.72    0.25
   6  -1   6    5.76    0.21
   6   1   6    5.08    0.17
  -6   1  -6    5.54    0.13
  -6   1  -6    5.50    0.24
   6   1   6    5.52    0.23
  -6   1  -6    5.63    0.23
  -7  -1  -6   10.41    0.35
  -7  -1  -6   10.72    0.36
  -7  -1  -6   10.95    0.26
   7  -1   6   10.44    0.33
   7  -1   6   10.58    0.32
   7   1   6   10.62    0.29
  -7   1  -6   11.36    0.37
  -7   1  -6   11.39    0.36
   7   1   6   10.66    0.34
  -8  -1  -6   11.98    0.41
   8  -1   6   11.93    0.36
   8  -1   6   12.74    0.39
  -8  -1  -6   12.11    0.40
  -8   1  -6   12.49    0.42
   8   1   6   12.76    0.34
   8   1   6   11.43    0.38
  -8   1  -6   11.58    0.39
   9  -1   6   31.90    0.69
  -9  -1  -6   31.99    0.75
   9  -1   6   31.93    0.72
  -9  -1  -6   31.91    0.76
   9   1   6   33.31    0.66
   9   1   6   32.14    0.73
  -9   1  -6   32.36    0.77
  -9   1  -6   31.76    0.74
 -10  -1  -6   11.59    0.44
  10  -1   6   11.63    0.39
 -10  -1  -6   11.41    0.43
  10   1   6   11.63    0.42
 -10   1  -6   11.51    0.45
  10   1   6   12.02    0.37
 -11  -1  -6   71.45    1.42
  11  -1   6   72.11    1.32
 -11  -1  -6   74.58    1.42
  11  -1   6   73.05    1.37
 -11   1  -6   74.33    1.41
 -11   1  -6   74.52    1.44
  11   1   6   74.32    1.29
  11   1   6   74.38    1.40
 -12  -1  -6   22.76    0.71
 -12  -1  -6   24.56    0.73
  12  -1   6   25.23    0.70
  12  -1   6   24.08    0.65
  12   1   6   24.15    0.70
 -12   1  -6   24.19    0.74
 -12   1  -6   24.95    0.72
  12   1   6   23.92    0.62
 -13  -1  -6    1.19    0.21
  13  -1   6    1.28    0.20
  13  -1   6    1.32    0.20
 -13  -1  -6    1.28    0.22
  13   1   6    1.05    0.19
 -13   1  -6    0.74    0.17
 -13   1  -6    1.31    0.22
  14  -1   6    4.29    0.30
 -14  -1  -6    3.96    0.34
  14  -1   6    3.81    0.32
 -14   1  -6    4.90    0.38
 -14   1  -6    4.20    0.35
  14   1   6    3.94    0.31
  14  -2  -6    6.30    0.39
 -14  -2   6    6.20    0.40
  14   2  -6    5.61    0.35
 -14   2   6    6.10    0.39
 -13  -2   6    0.02    0.11
  13  -2  -6   -0.07    0.09
  13   2  -6    0.05    0.12
 -13   2   6    0.10    0.12
 -12  -2   6    4.89    0.33
  12  -2  -6    4.57    0.31
 -12   2   6    3.92    0.30
  12   2  -6    4.27    0.29
  11  -2  -6    2.78    0.24
 -11  -2   6    2.29    0.23
 -11   2   6    2.56    0.23
  11   2  -6    2.58    0.23
 -11   2   6    2.60    0.21
  10  -2  -6   26.94    0.69
 -10  -2   6   27.19    0.69
 -10   2   6   25.77    0.67
  10   2  -6   26.62    0.67
 -10   2   6   27.19    0.63
  -9  -2   6  109.96    1.65
  -9  -2   6  107.39    1.79
  -9  -2   6  106.45    1.76
   9  -2  -6  106.20    1.76
  -9   2   6  108.54    1.76
  -9   2   6  108.92    1.70
   9   2  -6  105.47    1.75
   9   2  -6  108.02    1.63
  -8  -2   6    5.35    0.25
  -8  -2   6    5.16    0.20
   8  -2  -6    5.83    0.27
   8  -2  -6    5.07    0.17
  -8  -2   6    6.10    0.28
  -8   2   6    4.94    0.22
   8   2  -6    5.13    0.21
  -8   2   6    5.32    0.25
   8   2  -6    5.83    0.27
   7  -2  -6    0.09    0.06
   7  -2  -6    0.07    0.04
  -7  -2   6    0.10    0.05
  -7  -2   6    0.05    0.06
  -7  -2   6    0.02    0.06
   7   2  -6    0.08    0.06
   7   2  -6    0.13    0.06
  -7   2   6    0.10    0.06
  -7   2   6    0.05    0.07
  -6  -2   6  164.81    2.42
  -6  -2   6  157.54    2.36
   6  -2  -6  165.91    2.39
   6  -2  -6  163.77    2.27
  -6  -2   6  167.59    2.25
   6   2  -6  165.03    2.32
  -6   2   6  165.27    2.32
   6   2  -6  165.97    2.40
  -6   2   6  161.34    2.37
  -5  -2   6   36.66    0.56
   5  -2  -6   35.68    0.61
  -5  -2   6   35.89    0.69
   5  -2  -6   35.31    0.67
  -5  -2   6   35.60    0.66
   5   2  -6   34.96    0.64
  -5   2   6   35.74    0.66
  -5   2   6   36.63    0.63
  -4  -2   6   10.62    0.20
   4  -2  -6   10.47    0.28
   4  -2  -6   10.66    0.26
  -4  -2   6   11.56    0.31
  -4  -2   6   10.47    0.27
   4   2  -6   10.92    0.28
  -4   2   6   10.97    0.26
   4   2  -6   10.63    0.20
  -4   2   6   10.77    0.28
  -3  -2   6    4.16    0.15
   3  -2  -6    4.38    0.16
   3  -2  -6    4.36    0.16
  -3  -2   6    4.08    0.17
   3   2  -6    4.32    0.16
  -3   2   6    4.40    0.15
  -3   2   6    4.18    0.16
   3   2  -6    4.31    0.10
   2  -2  -6    0.37    0.06
  -2  -2   6    0.41    0.07
   2  -2  -6    0.17    0.04
  -2  -2   6    0.29    0.05
  -2   2   6    0.38    0.06
   2   2  -6    0.18    0.05
   2   2  -6    0.30    0.03
  -2   2   6    0.27    0.05
   1  -2  -6  100.17    1.38
  -1  -2   6   99.49    1.46
   1  -2  -6  101.28    1.46
  -1  -2   6   98.94    1.40
   1   2  -6  100.35    1.45
  -1   2   6  101.94    1.43
  -1   2   6  100.88    1.43
   1   2  -6  100.06    1.37
   0  -2  -6   24.63    0.37
   0  -2  -6   24.95    0.45
   0  -2  -6   23.91    0.46
   0  -2   6   24.42    0.45
   0  -2   6   23.74    0.41
   0   2  -6   24.62    0.45
   0   2  -6   24.42    0.41
   0   2   6   23.86    0.44
   0   2   6   24.87    0.44
  -1  -2  -6   31.15    0.55
  -1  -2  -6   30.07    0.41
  -1  -2  -6   29.90    0.54
   1  -2   6   30.91    0.50
   1   2   6   29.93    0.52
  -1   2  -6   29.71    0.51
  -1   2  -6   29.23    0.51
   1   2   6   30.42    0.54
   1   2   6   30.16    0.41
   2  -2   6   43.08    0.68
   2  -2   6   44.30    0.72
  -2  -2  -6   42.57    0.72
  -2  -2  -6   43.21    0.74
  -2   2  -6   44.11    0.69
   2   2   6   43.28    0.71
  -2   2  -6   42.81    0.72
  -3  -2  -6    5.60    0.21
  -3  -2  -6    5.47    0.19
   3  -2   6    5.18    0.17
   3  -2   6    5.68    0.19
  -3   2  -6    5.48    0.16
   3   2   6    5.57    0.11
  -3   2  -6    5.55    0.20
   3   2   6    6.33    0.20
  -4  -2  -6    0.02    0.04
   4  -2   6    0.03    0.04
   4  -2   6    0.01    0.03
  -4  -2  -6    0.04    0.04
   4   2   6    0.02    0.04
   4   2   6    0.04    0.02
  -4   2  -6    0.07    0.05
  -4   2  -6    0.04    0.03
  -5  -2  -6  164.35    2.30
   5  -2   6  162.70    2.34
   5  -2   6  166.55    2.33
  -5  -2  -6  162.62    2.40
  -5   2  -6  163.78    2.40
   5   2   6  165.83    2.36
  -5   2  -6  165.59    2.21
   5   2   6  164.87    2.23
  -6  -2  -6   15.78    0.35
  -6  -2  -6   14.83    0.42
   6  -2   6   14.70    0.38
   6  -2   6   15.64    0.39
  -6   2  -6   15.30    0.40
  -6   2  -6   16.09    0.44
   6   2   6   15.85    0.41
   6   2   6   15.11    0.32
  -6   2  -6   14.97    0.27
   7  -2   6   16.11    0.43
  -7  -2  -6   16.35    0.37
  -7  -2  -6   15.24    0.45
   7  -2   6   16.18    0.42
  -7  -2  -6   15.56    0.45
   7   2   6   16.13    0.44
   7   2   6   16.26    0.36
  -7   2  -6   16.71    0.44
  -7   2  -6   16.31    0.47
   8  -2   6   14.88    0.43
  -8  -2  -6   15.58    0.36
   8  -2   6   15.83    0.44
  -8  -2  -6   16.01    0.48
  -8  -2  -6   15.09    0.47
   8   2   6   14.51    0.44
  -8   2  -6   16.14    0.46
  -8   2  -6   16.30    0.49
   8   2   6   15.86    0.38
   9  -2   6    0.71    0.13
   9  -2   6    0.78    0.13
  -9  -2  -6    0.70    0.14
  -9  -2  -6    0.55    0.13
   9   2   6    0.75    0.11
  -9   2  -6    0.60    0.13
  -9   2  -6    0.85    0.14
   9   2   6    0.72    0.13
 -10  -2  -6   19.26    0.59
 -10  -2  -6   19.88    0.61
  10  -2   6   19.21    0.55
  10  -2   6   20.02    0.55
 -10   2  -6   20.48    0.62
  10   2   6   19.58    0.57
  10   2   6   20.18    0.49
 -10   2  -6   20.36    0.59
 -11  -2  -6   10.52    0.45
 -11  -2  -6   11.05    0.46
  11  -2   6   10.59    0.42
  11  -2   6    9.59    0.39
 -11   2  -6    9.90    0.42
  11   2   6   10.16    0.42
  11   2   6   10.33    0.35
 -11   2  -6    9.95    0.44
  12  -2   6    4.88    0.30
 -12  -2  -6    4.65    0.33
  12  -2   6    4.80    0.30
 -12  -2  -6    4.96    0.34
 -12   2  -6    4.41    0.32
 -12   2  -6    4.59    0.31
  12   2   6    4.88    0.32
 -13  -2  -6    0.03    0.11
 -13  -2  -6   -0.12    0.11
  13  -2   6   -0.04    0.10
  13  -2   6   -0.09    0.11
  13   2   6    0.09    0.11
 -13   2  -6   -0.06    0.12
 -13   2  -6    0.01    0.13
 -14  -2  -6   30.86    0.91
  14  -2   6   31.77    0.87
 -14  -2  -6   31.52    0.91
  14  -2   6   30.49    0.83
 -14   2  -6   30.28    0.89
 -14   2  -6   31.74    0.93
  14   2   6   31.97    0.89
 -14  -3   6   12.90    0.56
  14  -3  -6   11.80    0.54
 -14   3   6   12.70    0.55
  14   3  -6   11.05    0.50
 -13  -3   6   26.63    0.78
  13  -3  -6   26.51    0.78
  13   3  -6   25.36    0.74
 -13   3   6   25.48    0.76
  12  -3  -6    0.20    0.12
 -12  -3   6    0.14    0.12
  12   3  -6    0.28    0.12
 -12   3   6    0.10    0.13
 -12   3   6    0.29    0.13
  11  -3  -6   15.68    0.54
 -11  -3   6   15.18    0.52
  11   3  -6   15.40    0.51
 -11   3   6   15.31    0.49
 -11   3   6   14.85    0.51
  10  -3  -6   32.95    0.80
 -10  -3   6   34.18    0.82
 -10  -3   6   32.74    0.78
  10   3  -6   33.28    0.69
  10   3  -6   34.19    0.79
 -10   3   6   33.68    0.75
 -10   3   6   33.15    0.78
   9  -3  -6    1.03    0.15
  -9  -3   6    1.30    0.16
  -9  -3   6    1.35    0.17
  -9   3   6    1.88    0.20
   9   3  -6    1.33    0.14
   9   3  -6    1.31    0.16
  -9   3   6    1.52    0.17
  -8  -3   6   48.61    0.93
  -8  -3   6   49.80    0.98
  -8  -3   6   47.92    0.82
   8  -3  -6   47.06    0.95
   8   3  -6   49.18    0.96
  -8   3   6   47.15    0.92
  -8   3   6   49.07    0.91
   8   3  -6   47.27    0.87
  -7  -3   6    2.39    0.17
  -7  -3   6    2.06    0.12
   7  -3  -6    2.30    0.13
  -7  -3   6    2.39    0.18
   7  -3  -6    2.26    0.17
  -7   3   6    2.11    0.16
   7   3  -6    2.46    0.17
  -7   3   6    2.07    0.15
   7   3  -6    2.36    0.13
   7   3  -6    2.17    0.15
  -6  -3   6   45.65    0.83
  -6  -3   6   46.74    0.89
   6  -3  -6   46.85    0.87
   6  -3  -6   47.10    0.77
  -6  -3   6   46.03    0.74
   6   3  -6   46.42    0.83
  -6   3   6   45.59    0.83
   6   3  -6   46.76    0.74
  -6   3   6   45.46    0.83
  -5  -3   6   25.75    0.51
  -5  -3   6   24.52    0.44
   5  -3  -6   25.07    0.48
   5  -3  -6   24.33    0.53
  -5  -3   6   24.04    0.55
  -5   3   6   24.85    0.52
  -5   3   6   24.87    0.51
   5   3  -6   24.48    0.52
   5   3  -6   24.72    0.44
   4  -3  -6    1.88    0.12
  -4  -3   6    2.09    0.14
   4  -3  -6    1.99    0.13
  -4  -3   6    1.95    0.12
  -4   3   6    2.08    0.13
   4   3  -6    2.06    0.13
   4   3  -6    2.15    0.09
  -4   3   6    2.10    0.13
  -3  -3   6  165.26    2.29
   3  -3  -6  166.68    2.33
  -3  -3   6  166.00    2.38
   3  -3  -6  167.25    2.33
  -3   3   6  169.46    2.32
   3   3  -6  166.37    2.24
   3   3  -6  165.06    2.36
  -3   3   6  164.29    2.33
  -2  -3   6    3.82    0.13
   2  -3  -6    4.19    0.17
   2  -3  -6    3.67    0.14
  -2  -3   6    3.85    0.17
  -2   3   6    4.24    0.15
  -2   3   6    3.86    0.16
   2   3  -6    3.81    0.17
   2   3  -6    3.52    0.12
  -1  -3   6    2.46    0.09
  -1  -3   6    2.76    0.14
   1  -3  -6    2.29    0.10
   1  -3  -6    2.37    0.13
  -1   3   6    2.38    0.13
   1   3  -6    2.35    0.10
   1   3  -6    2.35    0.13
  -1   3   6    2.19    0.11
   0  -3  -6   23.26    0.47
   0  -3  -6   23.98    0.39
   0  -3   6   23.28    0.39
   0  -3   6   23.67    0.48
   0   3  -6   23.48    0.46
   0   3   6   23.15    0.46
   0   3   6   23.70    0.44
   0   3  -6   22.87    0.43
   1  -3   6  160.36    2.28
  -1  -3  -6  161.00    2.29
   1  -3   6  160.84    2.18
  -1  -3  -6  164.08    2.30
  -1  -3  -6  160.63    2.15
  -1   3  -6  163.61    2.25
   1   3   6  163.57    2.29
   1   3   6  160.79    2.24
  -1   3  -6  162.68    2.26
   2  -3   6   32.24    0.60
  -2  -3  -6   31.95    0.62
  -2  -3  -6   32.45    0.47
   2  -3   6   31.82    0.52
  -2  -3  -6   30.92    0.60
  -2   3  -6   31.77    0.56
   2   3   6   32.38    0.61
   2   3   6   32.79    0.57
  -2   3  -6   31.74    0.59
   3  -3   6    1.28    0.08
  -3  -3  -6    1.08    0.06
  -3  -3  -6    0.91    0.09
  -3  -3  -6    1.22    0.12
   3  -3   6    0.98    0.10
  -3   3  -6    1.14    0.10
  -3   3  -6    1.11    0.09
   3   3   6    0.97    0.09
   4  -3   6    1.79    0.13
  -4  -3  -6    2.18    0.15
  -4  -3  -6    2.14    0.09
  -4  -3  -6    1.86    0.13
   4  -3   6    2.04    0.11
  -4   3  -6    1.76    0.13
  -4   3  -6    2.08    0.10
   4   3   6    2.24    0.09
   4   3   6    2.17    0.13
  -5  -3  -6    1.01    0.10
   5  -3   6    0.95    0.11
  -5  -3  -6    0.85    0.12
   5  -3   6    0.89    0.10
   5   3   6    1.05    0.12
   5   3   6    0.87    0.07
  -5   3  -6    0.80    0.12
  -5   3  -6    0.84    0.07
  -6  -3  -6    3.75    0.18
   6  -3   6    3.82    0.18
   6  -3   6    3.47    0.19
  -6  -3  -6    3.84    0.22
   6   3   6    3.59    0.19
  -6   3  -6    3.95    0.13
  -6   3  -6    4.02    0.19
  -6   3  -6    3.87    0.21
   6   3   6    3.86    0.14
   7  -3   6   30.37    0.67
  -7  -3  -6   29.57    0.70
  -7  -3  -6   30.65    0.61
   7  -3   6   30.26    0.63
  -7   3  -6   30.40    0.65
   7   3   6   31.36    0.67
   7   3   6   30.86    0.56
  -7   3  -6   29.99    0.70
  -8  -3  -6   19.37    0.56
   8  -3   6   19.23    0.50
  -8  -3  -6   19.14    0.45
   8  -3   6   18.59    0.51
  -8   3  -6   19.11    0.55
  -8   3  -6   19.19    0.51
   8   3   6   18.58    0.51
   8   3   6   19.76    0.43
  -9  -3  -6   26.87    0.69
  -9  -3  -6   26.92    0.70
   9  -3   6   27.03    0.66
   9  -3   6   26.47    0.64
  -9   3  -6   25.32    0.69
   9   3   6   26.96    0.56
   9   3   6   26.70    0.66
  -9   3  -6   26.70    0.66
 -10  -3  -6    1.17    0.18
  10  -3   6    1.45    0.19
  10  -3   6    1.19    0.18
 -10  -3  -6    1.50    0.20
  10   3   6    1.58    0.18
 -10   3  -6    1.60    0.20
 -10   3  -6    1.27    0.19
  10   3   6    1.32    0.18
  11  -3   6   30.94    0.77
 -11  -3  -6   31.70    0.83
  11  -3   6   30.77    0.76
 -11  -3  -6   31.04    0.83
 -11   3  -6   32.05    0.80
 -11   3  -6   29.79    0.82
  11   3   6   31.40    0.80
  12  -3   6    0.63    0.16
 -12  -3  -6    0.77    0.18
  12  -3   6    0.60    0.15
 -12   3  -6    0.84    0.18
  12   3   6    0.63    0.15
 -12   3  -6    0.39    0.15
  13  -3   6    0.13    0.12
 -13  -3  -6    0.11    0.13
  13  -3   6    0.07    0.12
  13   3   6    0.09    0.12
 -13   3  -6    0.10    0.14
 -13   3  -6   -0.03    0.12
 -14   3  -6    3.06    0.31
  13  -4  -6   12.82    0.54
 -13  -4   6   12.61    0.53
 -13   4   6   12.46    0.52
  13   4  -6   11.78    0.49
 -12  -4   6    4.83    0.33
  12  -4  -6    5.32    0.35
  12   4  -6    5.17    0.32
 -12   4   6    5.60    0.34
 -12   4   6    4.53    0.31
 -11  -4   6   68.08    1.33
 -11  -4   6   68.03    1.36
  11  -4  -6   67.45    1.35
 -11   4   6   70.15    1.33
  11   4  -6   69.32    1.33
 -11   4   6   67.27    1.30
 -10  -4   6    0.23    0.11
 -10  -4   6    0.16    0.10
  10  -4  -6    0.09    0.09
 -10   4   6    0.30    0.11
 -10   4   6    0.19    0.11
  10   4  -6    0.17    0.09
  10   4  -6    0.24    0.10
  -9  -4   6    1.17    0.18
   9  -4  -6    1.23    0.18
  -9  -4   6    1.29    0.17
  -9   4   6    1.13    0.16
   9   4  -6    0.98    0.16
   9   4  -6    1.17    0.15
  -9   4   6    1.24    0.17
  -8  -4   6   12.00    0.42
   8  -4  -6   11.14    0.41
  -8  -4   6   11.45    0.38
   8   4  -6   11.56    0.37
   8   4  -6   11.51    0.32
   8   4  -6   12.00    0.41
  -8   4   6   11.09    0.38
  -8   4   6   11.39    0.38
   7  -4  -6  156.35    2.38
   7  -4  -6  155.84    2.21
  -7  -4   6  155.05    2.23
  -7  -4   6  157.59    2.32
  -7  -4   6  160.01    2.41
  -7   4   6  153.97    2.35
  -7   4   6  156.52    2.32
   7   4  -6  159.85    2.23
   7   4  -6  157.41    2.33
   6  -4  -6  224.44    3.26
  -6  -4   6  231.12    3.21
   6  -4  -6  231.99    3.15
  -6  -4   6  230.34    3.30
  -6   4   6  230.61    3.25
   6   4  -6  228.95    3.12
   6   4  -6  224.09    3.24
  -6   4   6  228.97    3.21
   5  -4  -6   62.92    1.10
  -5  -4   6   64.79    1.04
   5  -4  -6   65.10    1.04
  -5  -4   6   63.00    1.13
  -5   4   6   64.19    1.10
  -5   4   6   66.63    1.06
   5   4  -6   65.33    1.11
   5   4  -6   64.58    0.99
  -4  -4   6   29.10    0.62
   4  -4  -6   28.79    0.56
  -4  -4   6   28.65    0.53
  -4  -4   6   28.33    0.61
   4  -4  -6   28.91    0.59
  -4   4   6   27.75    0.59
   4   4  -6   29.91    0.61
  -4   4   6   29.28    0.55
   4   4  -6   27.94    0.51
  -3  -4   6    5.91    0.24
   3  -4  -6    6.59    0.23
  -3  -4   6    6.03    0.18
   3  -4  -6    6.23    0.22
  -3  -4   6    6.06    0.24
  -3   4   6    6.21    0.20
   3   4  -6    6.31    0.19
  -3   4   6    6.02    0.23
   3   4  -6    6.19    0.24
  -2  -4   6   39.35    0.61
  -2  -4   6   38.61    0.74
   2  -4  -6   39.53    0.72
  -2  -4   6   38.14    0.73
   2  -4  -6   38.67    0.67
  -2   4   6   38.55    0.71
   2   4  -6   39.64    0.66
  -2   4   6   39.30    0.65
   2   4  -6   38.25    0.72
   1  -4  -6    1.39    0.09
  -1  -4   6    1.13    0.11
  -1  -4   6    1.18    0.07
  -1  -4   6    1.22    0.11
   1  -4  -6    1.28    0.11
   1   4  -6    1.40    0.10
  -1   4   6    1.21    0.10
  -1   4   6    1.30    0.09
   1   4  -6    1.23    0.11
   0  -4   6  121.10    1.82
   0  -4  -6  124.46    1.82
   0  -4   6  124.81    1.81
   0  -4  -6  122.14    1.71
   0  -4   6  122.47    1.65
   0   4   6  123.33    1.73
   0   4   6  119.56    1.81
   0   4  -6  122.59    1.80
   0   4  -6  121.59    1.77
  -1  -4  -6   21.73    0.49
   1  -4   6   22.79    0.48
  -1  -4  -6   22.66    0.40
   1  -4   6   22.37    0.50
   1  -4   6   21.91    0.37
   1   4   6   22.50    0.49
  -1   4  -6   22.26    0.47
  -1   4  -6   22.75    0.47
   1   4   6   22.77    0.43
  -2  -4  -6   46.65    0.87
   2  -4   6   49.67    0.73
   2  -4   6   48.00    0.86
  -2  -4  -6   48.40    0.86
  -2  -4  -6   48.37    0.73
  -2   4  -6   47.94    0.84
   2   4   6   46.68    0.86
  -2   4  -6   47.54    0.81
   2   4   6   48.94    0.79
  -3  -4  -6   23.95    0.53
  -3  -4  -6   23.26    0.54
   3  -4   6   24.51    0.43
   3  -4   6   22.91    0.53
  -3  -4  -6   24.12    0.41
  -3   4  -6   24.18    0.53
   3   4   6   24.54    0.55
  -3   4  -6   24.18    0.47
   3   4   6   24.13    0.48
   4  -4   6   11.26    0.35
  -4  -4  -6   11.65    0.25
   4  -4   6   11.62    0.28
  -4  -4  -6   11.92    0.35
  -4  -4  -6   11.64    0.37
  -4   4  -6   11.76    0.29
   4   4   6   11.89    0.32
   4   4   6   11.43    0.36
  -4   4  -6   11.74    0.36
  -5  -4  -6   12.93    0.37
   5  -4   6   12.96    0.32
  -5  -4  -6   13.06    0.41
  -5  -4  -6   13.43    0.29
   5  -4   6   13.11    0.39
   5   4   6   13.29    0.28
  -5   4  -6   12.94    0.40
  -5   4  -6   13.28    0.30
   5   4   6   12.82    0.35
  -6  -4  -6   30.45    0.70
  -6  -4  -6   31.50    0.65
   6  -4   6   29.70    0.67
   6  -4   6   30.50    0.60
  -6  -4  -6   29.18    0.55
  -6   4  -6   31.01    0.53
   6   4   6   31.27    0.64
   6   4   6   31.26    0.54
  -6   4  -6   30.36    0.70
   7  -4   6  102.23    1.56
  -7  -4  -6  101.24    1.59
  -7  -4  -6   99.25    1.68
   7  -4   6   98.88    1.65
   7   4   6   99.85    1.47
  -7   4  -6   97.20    1.68
   7   4   6  102.37    1.61
  -8  -4  -6   32.45    0.78
  -8  -4  -6   32.44    0.68
   8  -4   6   31.55    0.68
   8  -4   6   33.48    0.76
  -8   4  -6   32.98    0.71
  -8   4  -6   30.09    0.76
   8   4   6   31.87    0.60
   8   4   6   31.85    0.71
  -9  -4  -6  192.65    2.76
   9  -4   6  191.08    2.80
  -9  -4  -6  184.07    2.92
   9  -4   6  193.06    2.89
  -9   4  -6  188.87    2.83
   9   4   6  186.19    2.84
  -9   4  -6  187.01    2.94
  10  -4   6    2.74    0.24
 -10  -4  -6    2.49    0.23
  10  -4   6    2.60    0.21
  10   4   6    2.40    0.21
 -10   4  -6    2.61    0.26
 -10   4  -6    2.74    0.23
  11  -4   6   28.11    0.76
 -11  -4  -6   27.40    0.78
  11  -4   6   27.52    0.71
 -11   4  -6   25.91    0.78
 -11   4  -6   28.38    0.74
  11   4   6   28.47    0.75
  12  -4   6    1.89    0.24
  12  -4   6    1.61    0.22
 -12  -4  -6    1.68    0.24
  12   4   6    1.86    0.23
 -12   4  -6    2.50    0.27
 -12   4  -6    1.65    0.24
  13  -4   6   17.61    0.59
  13  -4   6   17.54    0.62
 -13  -4  -6   17.14    0.64
  13   4   6   17.34    0.61
 -13   4  -6   17.55    0.67
 -13   4  -6   16.68    0.61
  13  -5  -6    2.73    0.28
 -13  -5   6    2.47    0.29
 -13   5   6    2.30    0.26
  13   5  -6    1.93    0.25
 -12  -5   6    1.60    0.22
  12  -5  -6    1.53    0.24
 -12  -5   6    1.45    0.24
 -12   5   6    1.45    0.22
 -12   5   6    1.65    0.22
  12   5  -6    1.37    0.21
  11  -5  -6   17.58    0.61
 -11  -5   6   17.90    0.58
 -11  -5   6   17.70    0.60
 -11   5   6   17.67    0.57
  11   5  -6   18.41    0.59
 -11   5   6   19.29    0.60
  10  -5  -6    2.03    0.25
 -10  -5   6    2.07    0.23
 -10  -5   6    2.05    0.24
 -10   5   6    1.90    0.22
  10   5  -6    2.03    0.23
  10   5  -6    1.91    0.19
 -10   5   6    1.71    0.20
   9  -5  -6   19.06    0.59
  -9  -5   6   19.40    0.55
  -9  -5   6   20.04    0.60
  -9   5   6   19.73    0.54
   9   5  -6   19.68    0.55
   9   5  -6   19.88    0.58
  -9   5   6   20.09    0.58
  -8  -5   6   66.19    1.26
  -8  -5   6   67.94    1.19
   8  -5  -6   66.60    1.26
  -8   5   6   64.17    1.23
  -8   5   6   65.75    1.17
   8   5  -6   67.72    1.21
  -7  -5   6    0.98    0.15
  -7  -5   6    1.18    0.14
   7  -5  -6    1.06    0.16
   7  -5  -6    1.19    0.13
   7   5  -6    1.04    0.12
  -7   5   6    1.19    0.14
  -7   5   6    1.16    0.16
   7   5  -6    1.20    0.16
  -6  -5   6    3.30    0.22
   6  -5  -6    3.59    0.21
  -6  -5   6    3.48    0.19
   6  -5  -6    3.52    0.18
  -6  -5   6    3.42    0.22
  -6   5   6    3.31    0.21
  -6   5   6    3.06    0.18
   6   5  -6    3.34    0.17
   6   5  -6    3.37    0.21
  -5  -5   6   28.92    0.66
  -5  -5   6   30.35    0.58
   5  -5  -6   29.58    0.65
   5  -5  -6   30.22    0.61
  -5  -5   6   29.19    0.68
   5   5  -6   29.35    0.57
  -5   5   6   30.09    0.59
   5   5  -6   29.55    0.66
  -5   5   6   29.72    0.66
   4  -5  -6   70.60    1.20
   4  -5  -6   71.12    1.18
  -4  -5   6   73.54    1.25
  -4  -5   6   73.29    1.10
  -4  -5   6   69.83    1.24
   4   5  -6   71.52    1.24
  -4   5   6   72.60    1.24
   4   5  -6   73.32    1.13
  -4   5   6   73.21    1.13
  -3  -5   6    1.22    0.15
   3  -5  -6    1.40    0.13
   3  -5  -6    1.13    0.12
  -3  -5   6    1.18    0.14
  -3  -5   6    1.06    0.08
  -3   5   6    0.98    0.13
   3   5  -6    1.01    0.10
   3   5  -6    0.98    0.13
  -3   5   6    0.99    0.10
  -2  -5   6    1.72    0.14
   2  -5  -6    1.49    0.12
  -2  -5   6    1.50    0.08
  -2  -5   6    1.50    0.14
   2  -5  -6    1.72    0.13
  -2   5   6    1.34    0.15
   2   5  -6    1.54    0.14
   2   5  -6    1.49    0.12
  -2   5   6    1.58    0.10
  -1  -5   6    4.50    0.12
  -1  -5   6    4.49    0.21
   1  -5  -6    4.39    0.18
   1  -5  -6    4.13    0.20
  -1  -5   6    4.53    0.22
   1   5  -6    4.37    0.19
  -1   5   6    4.15    0.16
   1   5  -6    4.01    0.20
  -1   5   6    4.12    0.21
   0  -5   6  105.16    1.65
   0  -5  -6  105.56    1.64
   0  -5   6  105.07    1.40
   0  -5  -6  106.93    1.53
   0  -5   6  101.73    1.62
   0   5  -6  103.06    1.59
   0   5  -6  104.86    1.62
   0   5   6  106.41    1.51
   0   5   6  103.99    1.63
   1  -5   6   11.61    0.36
  -1  -5  -6   11.34    0.35
   1  -5   6   11.70    0.20
  -1  -5  -6   11.84    0.28
   1  -5   6   11.03    0.33
   1   5   6   10.86    0.34
  -1   5  -6   11.53    0.33
  -1   5  -6   11.59    0.33
   1   5   6   12.24    0.29
   2  -5   6    8.83    0.19
  -2  -5  -6    8.32    0.30
  -2  -5  -6    9.11    0.24
   2  -5   6    9.37    0.29
   2  -5   6    8.78    0.31
   2   5   6    9.43    0.26
  -2   5  -6    9.02    0.30
   2   5   6    9.39    0.32
  -2   5  -6    9.07    0.29
  -3  -5  -6    0.16    0.07
  -3  -5  -6    0.19    0.07
   3  -5   6    0.44    0.10
  -3  -5  -6    0.47    0.07
   3  -5   6    0.35    0.05
  -3   5  -6    0.78    0.10
   3   5   6    0.38    0.09
  -3   5  -6    0.37    0.09
   3   5   6    0.33    0.07
  -4  -5  -6   24.09    0.60
  -4  -5  -6   24.16    0.46
   4  -5   6   24.25    0.45
   4  -5   6   24.29    0.59
  -4  -5  -6   24.43    0.58
   4   5   6   24.36    0.59
  -4   5  -6   23.90    0.58
  -4   5  -6   24.74    0.50
   4   5   6   24.73    0.51
  -5  -5  -6   49.34    0.80
   5  -5   6   48.69    0.96
  -5  -5  -6   49.24    0.94
  -5  -5  -6   49.31    0.98
   5  -5   6   49.70    0.81
  -5   5  -6   49.83    0.83
  -5   5  -6   49.37    0.97
   5   5   6   49.19    0.96
   5   5   6   49.35    0.87
  -6  -5  -6   21.13    0.54
   6  -5   6   21.17    0.47
  -6  -5  -6   21.36    0.59
   6  -5   6   21.33    0.57
   6   5   6   22.05    0.44
  -6   5  -6   22.28    0.59
   6   5   6   22.36    0.52
   6   5   6   21.12    0.57
   7  -5   6    0.28    0.08
   7  -5   6    0.19    0.10
  -7  -5  -6    0.22    0.08
  -7  -5  -6    0.31    0.11
   7   5   6    0.15    0.07
  -7   5  -6    0.16    0.10
   7   5   6    0.31    0.11
   8  -5   6    0.49    0.13
   8  -5   6    0.72    0.11
  -8  -5  -6    0.61    0.13
  -8  -5  -6    0.39    0.13
  -8   5  -6    0.55    0.14
   8   5   6    0.52    0.11
   8   5   6    0.32    0.11
   9  -5   6    2.47    0.22
   9  -5   6    2.03    0.18
  -9  -5  -6    2.22    0.19
  -9  -5  -6    2.25    0.25
   9   5   6    2.27    0.20
  -9   5  -6    1.81    0.22
  10  -5   6   31.38    0.82
  10  -5   6   31.05    0.73
 -10  -5  -6   31.99    0.85
 -10   5  -6   32.43    0.87
  10   5   6   32.09    0.78
 -11  -5  -6    1.01    0.20
  11  -5   6    0.97    0.20
  11  -5   6    1.47    0.19
 -11   5  -6    0.85    0.20
  11   5   6    0.92    0.17
  12  -5   6    0.52    0.18
 -12  -5  -6    0.81    0.19
 -12   5  -6    0.45    0.16
  12   5   6    0.49    0.15
  12  -6  -6    0.23    0.15
 -12  -6   6    0.25    0.13
  12   6  -6    0.26    0.13
  12   6  -6    0.18    0.12
 -12   6   6    0.19    0.15
 -11  -6   6   29.69    0.83
  11  -6  -6   31.42    0.87
 -11   6   6   32.20    0.90
  11   6  -6   29.80    0.77
  11   6  -6   30.23    0.81
 -11   6   6   31.23    0.84
 -10  -6   6    0.00    0.11
  10  -6  -6    0.01    0.11
 -10  -6   6    0.07    0.11
 -10   6   6    0.01    0.10
 -10   6   6    0.07    0.11
  10   6  -6    0.09    0.11
  10   6  -6    0.05    0.11
   9  -6  -6   34.53    0.86
  -9  -6   6   36.00    0.90
  -9  -6   6   34.91    0.86
  -9   6   6   34.80    0.85
  -9   6   6   34.60    0.77
   9   6  -6   36.07    0.83
  -8  -6   6    2.56    0.22
   8  -6  -6    1.88    0.22
  -8  -6   6    1.95    0.22
   8   6  -6    2.08    0.20
  -8   6   6    2.33    0.21
  -8   6   6    2.00    0.18
  -7  -6   6   18.26    0.56
   7  -6  -6   18.19    0.61
  -7  -6   6   17.84    0.54
  -7  -6   6   18.41    0.65
   7  -6  -6   18.01    0.54
  -7   6   6   18.92    0.48
  -7   6   6   18.61    0.55
   7   6  -6   18.93    0.55
   7   6  -6   18.55    0.46
  -6  -6   6    0.32    0.10
  -6  -6   6    0.23    0.10
   6  -6  -6    0.28    0.10
   6  -6  -6    0.22    0.08
   6   6  -6    0.42    0.09
   6   6  -6    0.42    0.11
  -6   6   6    0.44    0.09
  -6   6   6    0.26    0.11
  -5  -6   6    0.11    0.08
   5  -6  -6    0.06    0.07
  -5  -6   6    0.08    0.08
   5  -6  -6    0.26    0.09
   5   6  -6    0.00    0.05
  -5   6   6   -0.01    0.06
  -5   6   6   -0.01    0.07
   5   6  -6    0.01    0.07
   4  -6  -6   51.18    0.97
  -4  -6   6   52.02    1.02
  -4  -6   6   51.69    1.02
   4  -6  -6   54.03    0.97
  -4   6   6   53.79    0.87
  -4   6   6   52.37    1.02
   4   6  -6   51.35    1.01
   4   6  -6   53.48    0.92
  -3  -6   6    2.93    0.21
  -3  -6   6    2.95    0.21
   3  -6  -6    2.71    0.18
   3  -6  -6    2.79    0.19
  -3   6   6    2.61    0.19
  -3   6   6    2.84    0.14
   3   6  -6    2.73    0.17
   3   6  -6    3.08    0.21
  -2  -6   6   23.30    0.59
  -2  -6   6   23.34    0.58
   2  -6  -6   23.38    0.56
   2  -6  -6   23.57    0.52
   2   6  -6   23.11    0.52
   2   6  -6   23.45    0.58
  -2   6   6   23.54    0.58
  -2   6   6   23.53    0.45
   1  -6  -6   17.03    0.46
  -1  -6   6   16.67    0.48
   1  -6  -6   16.94    0.41
  -1  -6   6   16.90    0.47
   1   6  -6   16.56    0.46
  -1   6   6   16.36    0.47
   1   6  -6   16.53    0.43
  -1   6   6   16.44    0.35
   0  -6   6   67.59    1.18
   0  -6  -6   67.88    1.20
   0  -6  -6   67.93    1.09
   0  -6   6   66.85    1.20
   0   6   6   69.57    1.03
   0   6  -6   66.24    1.17
   0   6   6   66.77    1.19
   0   6  -6   68.35    1.15
  -1  -6  -6   12.31    0.32
   1  -6   6   11.97    0.40
  -1  -6  -6   12.25    0.40
   1  -6   6   12.58    0.38
  -1   6  -6   12.55    0.38
   1   6   6   12.29    0.30
   1   6   6   12.15    0.39
  -1   6  -6   11.87    0.37
  -2  -6  -6    4.63    0.25
   2  -6   6    3.86    0.21
   2  -6   6    3.87    0.23
  -2  -6  -6    4.12    0.18
   2   6   6    4.32    0.24
  -2   6  -6    4.14    0.23
  -2   6  -6    3.93    0.21
   2   6   6    4.52    0.18
   3  -6   6    9.76    0.36
   3  -6   6    9.99    0.32
  -3  -6  -6   10.06    0.28
  -3  -6  -6    9.52    0.36
  -3   6  -6    9.36    0.35
   3   6   6   10.49    0.37
  -3   6  -6    9.89    0.32
   3   6   6    9.95    0.28
  -4  -6  -6   18.51    0.52
  -4  -6  -6   18.83    0.55
   4  -6   6   19.48    0.54
   4   6   6   19.39    0.54
   4   6   6   19.22    0.44
  -4   6  -6   18.78    0.53
  -4   6  -6   19.06    0.46
  -5  -6  -6   31.14    0.75
  -5  -6  -6   30.87    0.72
   5  -6   6   30.17    0.73
   5   6   6   31.63    0.74
   5   6   6   30.61    0.62
  -5   6  -6   30.37    0.61
  -5   6  -6   30.08    0.73
  -6  -6  -6    2.70    0.21
  -6  -6  -6    3.08    0.23
   6  -6   6    3.10    0.24
   6   6   6    3.28    0.19
  -6   6  -6    2.72    0.22
   6   6   6    2.95    0.22
  -7  -6  -6   39.86    0.87
  -7  -6  -6   39.95    0.92
   7  -6   6   40.01    0.91
   7   6   6   40.81    0.91
   7   6   6   39.81    0.81
  -7   6  -6   39.12    0.92
  -8  -6  -6    1.45    0.20
   8  -6   6    1.32    0.19
  -8  -6  -6    1.44    0.19
   8   6   6    1.36    0.17
  -8   6  -6    1.21    0.19
   8   6   6    1.74    0.22
  -9  -6  -6    2.54    0.28
   9  -6   6    2.21    0.25
  -9  -6  -6    2.11    0.23
   9   6   6    2.24    0.25
   9   6   6    2.41    0.21
  -9   6  -6    2.39    0.28
  10  -6   6    2.00    0.26
 -10  -6  -6    2.11    0.27
  10   6   6    2.07    0.23
 -10   6  -6    1.84    0.26
  10   6   6    1.68    0.23
  11  -6   6    7.69    0.41
 -11  -6  -6    7.21    0.40
  11   6   6    6.97    0.37
 -11   6  -6    6.73    0.42
  11   6   6    6.87    0.38
 -12  -6  -6    9.94    0.50
  12  -6   6   10.03    0.48
 -12   6  -6    8.80    0.49
  12   6   6    9.76    0.47
  12   6   6    9.76    0.45
 -11  -7   6    1.54    0.25
  11  -7  -6    1.14    0.23
  11   7  -6    1.50    0.22
 -11   7   6    1.38    0.23
  11   7  -6    1.91    0.26
 -10  -7   6    2.94    0.28
  10  -7  -6    2.62    0.30
  10   7  -6    3.45    0.28
 -10   7   6    2.96    0.29
  10   7  -6    3.16    0.27
   9  -7  -6    1.83    0.25
  -9  -7   6    2.36    0.26
  -9   7   6    2.20    0.25
   9   7  -6    1.88    0.23
  -8  -7   6   34.04    0.86
   8  -7  -6   34.76    0.87
  -8   7   6   34.44    0.87
   8   7  -6   35.87    0.86
  -7  -7   6   13.09    0.48
  -7  -7   6   13.33    0.49
   7  -7  -6   13.97    0.50
   7   7  -6   13.90    0.49
  -7   7   6   13.81    0.50
  -6  -7   6   21.66    0.62
   6  -7  -6   20.19    0.53
  -6  -7   6   19.87    0.60
   6  -7  -6   20.50    0.59
  -6   7   6   21.01    0.62
   6   7  -6   20.82    0.52
   6   7  -6   21.18    0.61
   5  -7  -6    2.89    0.20
  -5  -7   6    3.01    0.24
  -5  -7   6    2.86    0.24
   5  -7  -6    3.06    0.22
  -5   7   6    2.64    0.22
   5   7  -6    2.74    0.23
   5   7  -6    3.19    0.20
   4  -7  -6   38.97    0.82
  -4  -7   6   37.49    0.85
   4  -7  -6   39.41    0.81
  -4  -7   6   37.83    0.86
   4   7  -6   37.41    0.85
  -4   7   6   37.32    0.85
   4   7  -6   38.58    0.77
   3  -7  -6   93.63    1.55
  -3  -7   6   90.36    1.59
   3  -7  -6   91.99    1.52
  -3  -7   6   92.94    1.60
   3   7  -6   92.41    1.59
   3   7  -6   91.64    1.50
  -3   7   6   91.33    1.59
   2  -7  -6    8.05    0.33
   2  -7  -6    7.93    0.30
  -2  -7   6    7.61    0.33
  -2  -7   6    7.65    0.34
   2   7  -6    7.92    0.34
   2   7  -6    8.19    0.31
  -2   7   6    8.08    0.35
   1  -7  -6    3.45    0.20
   1  -7  -6    3.12    0.21
  -1  -7   6    2.97    0.22
  -1  -7   6    3.16    0.22
   1   7  -6    3.26    0.21
   1   7  -6    2.43    0.20
  -1   7   6    3.13    0.22
   0  -7   6   22.39    0.60
   0  -7  -6   22.35    0.51
   0  -7   6   22.38    0.59
   0  -7  -6   21.53    0.58
   0   7  -6   22.40    0.58
   0   7  -6   21.48    0.55
   0   7   6   21.94    0.59
  -1  -7  -6    1.36    0.17
   1  -7   6    0.97    0.15
   1  -7   6    1.07    0.15
  -1  -7  -6    1.32    0.12
  -1   7  -6    1.17    0.15
   1   7   6    1.14    0.16
  -1   7  -6    1.09    0.15
   2  -7   6   42.43    0.92
  -2  -7  -6   43.22    0.92
   2  -7   6   44.24    0.88
  -2  -7  -6   43.71    0.80
  -2   7  -6   43.03    0.90
  -2   7  -6   44.57    0.87
   2   7   6   41.92    0.91
   3  -7   6   18.61    0.55
  -3  -7  -6   18.34    0.55
   3  -7   6   18.52    0.50
  -3   7  -6   18.23    0.54
   3   7   6   18.58    0.55
  -3   7  -6   18.44    0.49
  -4  -7  -6   12.57    0.45
   4  -7   6   12.54    0.45
   4  -7   6   12.56    0.39
   4   7   6   13.17    0.45
  -4   7  -6   12.27    0.44
  -4   7  -6   12.70    0.39
   5  -7   6   20.11    0.60
  -5  -7  -6   20.87    0.60
  -5   7  -6   20.69    0.51
   5   7   6   21.46    0.61
  -5   7  -6   20.72    0.61
  -6  -7  -6   17.52    0.55
  -6  -7  -6   17.53    0.58
   6  -7   6   17.51    0.57
   6   7   6   16.84    0.55
  -6   7  -6   17.73    0.58
  -7  -7  -6    7.76    0.37
   7  -7   6    7.82    0.39
  -7  -7  -6    8.22    0.40
  -7   7  -6    8.13    0.40
   7   7   6    8.43    0.39
  -8  -7  -6   11.87    0.46
  -8  -7  -6   12.80    0.51
   8  -7   6   11.46    0.48
  -8   7  -6   11.62    0.50
   8   7   6   12.70    0.50
  -9  -7  -6    2.63    0.25
  -9  -7  -6    2.54    0.29
   9  -7   6    2.32    0.27
   9   7   6    2.44    0.28
  -9   7  -6    2.81    0.31
  10  -7   6    1.33    0.22
 -10  -7  -6    1.24    0.22
 -10  -7  -6    1.92    0.24
  10   7   6    1.36    0.22
 -10   7  -6    1.36    0.25
  11  -7   6    2.90    0.33
 -11  -7  -6    2.90    0.31
  11   7   6    2.81    0.29
 -11   7  -6    3.28    0.33
 -10  -8   6    0.01    0.11
  10  -8  -6    0.15    0.12
  10   8  -6    0.13    0.13
 -10   8   6    0.10    0.15
  10   8  -6    0.03    0.11
  -9  -8   6    0.15    0.13
   9  -8  -6    0.35    0.15
  -9   8   6    0.25    0.14
   9   8  -6    0.25    0.13
  -8  -8   6   17.11    0.59
   8  -8  -6   16.74    0.59
  -8  -8   6   17.29    0.60
   8   8  -6   16.09    0.57
  -8   8   6   16.36    0.61
  -7  -8   6    0.13    0.12
   7  -8  -6    0.32    0.13
  -7  -8   6    0.18    0.13
  -7   8   6    0.35    0.15
   7   8  -6    0.22    0.14
   6  -8  -6    4.06    0.29
  -6  -8   6    4.35    0.30
  -6  -8   6    4.39    0.29
   6  -8  -6    4.20    0.25
  -6   8   6    4.31    0.31
   6   8  -6    3.78    0.28
   5  -8  -6    9.79    0.38
  -5  -8   6   10.56    0.45
   5  -8  -6   10.34    0.41
  -5  -8   6    9.20    0.41
  -5   8   6    8.81    0.41
   5   8  -6    9.44    0.42
   5   8  -6    9.35    0.36
   4  -8  -6   13.16    0.45
   4  -8  -6   13.39    0.45
  -4  -8   6   13.25    0.49
  -4  -8   6   13.01    0.49
   4   8  -6   12.79    0.42
   4   8  -6   12.83    0.48
  -4   8   6   13.10    0.49
  -3  -8   6    0.60    0.15
   3  -8  -6    0.66    0.13
   3  -8  -6    0.61    0.14
  -3  -8   6    0.70    0.15
  -3   8   6    0.66    0.15
   3   8  -6    0.66    0.13
   3   8  -6    0.51    0.13
  -2  -8   6   49.84    1.05
   2  -8  -6   49.94    0.97
   2  -8  -6   49.26    1.03
  -2  -8   6   50.27    1.06
   2   8  -6   49.17    1.04
  -2   8   6   49.01    1.05
   2   8  -6   49.56    0.99
  -1  -8   6    6.04    0.32
   1  -8  -6    5.69    0.31
   1  -8  -6    5.63    0.27
  -1  -8   6    5.55    0.31
   1   8  -6    5.68    0.30
   1   8  -6    5.60    0.29
  -1   8   6    5.41    0.30
   0  -8  -6   13.06    0.47
   0  -8  -6   12.82    0.39
   0  -8   6   12.30    0.46
   0  -8   6   12.31    0.45
   0   8  -6   13.55    0.45
   0   8   6   13.44    0.47
   0   8  -6   12.88    0.45
   1  -8   6   14.25    0.50
   1  -8   6   15.20    0.49
  -1  -8  -6   13.84    0.49
  -1   8  -6   15.68    0.50
  -1   8  -6   14.52    0.48
   1   8   6   15.32    0.51
   2  -8   6    1.15    0.17
   2  -8   6    1.16    0.18
  -2  -8  -6    0.96    0.18
  -2   8  -6    1.14    0.17
   2   8   6    1.19    0.19
  -2   8  -6    1.14    0.18
   3  -8   6   16.96    0.51
   3  -8   6   17.23    0.56
  -3  -8  -6   16.80    0.55
  -3   8  -6   15.92    0.49
  -3   8  -6   17.16    0.55
   3   8   6   16.33    0.55
   4  -8   6    8.08    0.35
   4  -8   6    8.47    0.39
  -4  -8  -6    8.13    0.39
   4   8   6    8.52    0.39
  -4   8  -6    7.90    0.38
  -4   8  -6    8.39    0.34
  -5  -8  -6    1.85    0.24
   5  -8   6    1.34    0.20
  -5   8  -6    1.78    0.24
   5   8   6    1.20    0.18
   6  -8   6   14.55    0.54
  -6  -8  -6   15.29    0.55
  -6   8  -6   15.10    0.55
   6   8   6   15.12    0.54
   7  -8   6   33.80    0.90
  -7  -8  -6   32.80    0.86
   7   8   6   34.74    0.88
  -7   8  -6   33.32    0.90
  -8  -8  -6    0.35    0.14
   8  -8   6    0.39    0.16
  -8   8  -6    0.66    0.19
   8   8   6    0.44    0.16
   9  -8   6    5.88    0.38
  -9  -8  -6    5.69    0.36
   9   8   6    6.11    0.38
  -9   8  -6    6.53    0.42
   8  -9  -6   23.03    0.74
  -8  -9   6   24.28    0.76
   8   9  -6   23.78    0.75
  -8   9   6   23.59    0.78
  -7  -9   6    7.60    0.42
  -7  -9   6    7.55    0.41
   7  -9  -6    8.26    0.42
  -7   9   6    8.09    0.44
   7   9  -6    7.05    0.40
  -6  -9   6    5.18    0.34
  -6  -9   6    5.43    0.35
   6  -9  -6    5.42    0.34
   6   9  -6    4.87    0.33
  -6   9   6    5.33    0.35
  -5  -9   6    0.76    0.18
   5  -9  -6    0.74    0.16
  -5  -9   6    0.68    0.16
   5  -9  -6    0.73    0.15
  -5   9   6    0.65    0.16
   5   9  -6    0.70    0.15
   5   9  -6    0.83    0.19
  -4  -9   6    7.21    0.39
  -4  -9   6    6.68    0.37
   4  -9  -6    6.83    0.35
   4  -9  -6    6.92    0.35
   4   9  -6    6.86    0.33
  -4   9   6    6.94    0.39
   4   9  -6    7.13    0.39
  -3  -9   6    1.21    0.20
   3  -9  -6    0.88    0.16
  -3  -9   6    1.13    0.19
   3  -9  -6    1.31    0.20
   3   9  -6    0.88    0.17
   3   9  -6    0.98    0.19
  -3   9   6    0.95    0.19
   2  -9  -6    1.69    0.20
   2  -9  -6    1.56    0.22
  -2  -9   6    1.98    0.24
  -2  -9   6    1.54    0.21
   2   9  -6    1.43    0.21
  -2   9   6    1.42    0.21
   2   9  -6    1.76    0.22
  -1  -9   6    3.70    0.29
   1  -9  -6    4.11    0.30
   1  -9  -6    3.95    0.30
  -1  -9   6    4.23    0.30
  -1   9   6    3.44    0.28
   1   9  -6    3.97    0.30
   1   9  -6    3.65    0.27
   0  -9   6   10.06    0.42
   0  -9  -6   10.48    0.45
   0  -9   6   10.27    0.44
   0   9  -6   10.08    0.42
   0   9  -6   10.25    0.42
   0   9   6    9.38    0.43
  -1  -9  -6   39.94    0.95
   1  -9   6   37.25    0.93
   1  -9   6   39.09    0.91
  -1   9  -6   39.58    0.92
   1   9   6   39.28    0.94
  -1   9  -6   38.42    0.89
   2  -9   6    0.46    0.14
   2  -9   6    0.20    0.11
  -2  -9  -6    0.49    0.16
  -2   9  -6    0.38    0.14
   2   9   6    0.42    0.15
  -2   9  -6    0.25    0.13
   3  -9   6   26.47    0.70
   3  -9   6   26.50    0.76
  -3  -9  -6   27.21    0.77
   3   9   6   26.09    0.75
  -3   9  -6   26.40    0.69
  -3   9  -6   26.73    0.75
  -4  -9  -6    0.45    0.16
   4  -9   6    0.04    0.11
   4  -9   6    0.13    0.13
   4   9   6    0.22    0.12
  -4   9  -6    0.30    0.15
  -4   9  -6    0.13    0.11
  -5  -9  -6   15.59    0.58
   5  -9   6   14.94    0.58
  -5   9  -6   15.54    0.58
   5   9   6   15.88    0.58
  -6  -9  -6    0.56    0.16
   6  -9   6    0.68    0.17
  -6   9  -6    0.63    0.18
   6   9   6    0.58    0.16
  -7  -9  -6    1.44    0.23
   7  -9   6    1.50    0.25
  -7   9  -6    1.45    0.25
   7   9   6    1.33    0.23
   8  -9   6    0.08    0.14
  -8  -9  -6    0.02    0.12
   8   9   6    0.04    0.11
  -8   9  -6    0.11    0.16
  -6 -10   6   11.07    0.52
  -6 -10   6   11.92    0.54
   6 -10  -6   12.01    0.52
  -6  10   6   11.51    0.53
   6  10  -6   11.55    0.53
   5 -10  -6    2.92    0.27
  -5 -10   6    3.95    0.31
   5 -10  -6    3.59    0.30
  -5 -10   6    2.93    0.30
   5  10  -6    3.45    0.32
  -5  10   6    3.07    0.30
   4 -10  -6    0.46    0.15
   4 -10  -6    0.40    0.15
  -4 -10   6    0.25    0.15
  -4 -10   6    0.35    0.16
   4  10  -6    0.29    0.14
  -4  10   6    0.30    0.15
   4  10  -6    0.20    0.15
  -3 -10   6   51.17    1.18
   3 -10  -6   51.16    1.13
  -3 -10   6   48.78    1.15
  -3  10   6   50.13    1.18
   3  10  -6   48.91    1.08
   3  10  -6   50.11    1.16
  -2 -10   6    4.42    0.32
   2 -10  -6    4.32    0.32
  -2 -10   6    4.47    0.33
   2  10  -6    4.01    0.30
  -2  10   6    3.80    0.32
   2  10  -6    3.93    0.30
   1 -10  -6    5.85    0.36
  -1 -10   6    5.11    0.35
  -1 -10   6    4.66    0.33
   1  10  -6    5.91    0.37
   1  10  -6    5.61    0.34
  -1  10   6    5.33    0.35
   0 -10  -6    0.20    0.15
   0 -10   6    0.14    0.13
   0 -10   6    0.00    0.12
   0  10   6    0.22    0.13
   0  10  -6    0.10    0.13
   0  10  -6    0.17    0.14
   1 -10   6    0.20    0.14
   1 -10   6    0.24    0.15
  -1 -10  -6    0.14    0.14
  -1  10  -6    0.22    0.12
  -1  10  -6    0.12    0.13
   1  10   6    0.05    0.10
  -2 -10  -6    2.00    0.26
   2 -10   6    2.32    0.26
   2 -10   6    2.37    0.28
  -2  10  -6    2.51    0.28
   2  10   6    2.54    0.29
  -2  10  -6    2.69    0.29
   3 -10   6   21.63    0.66
  -3 -10  -6   21.64    0.71
   3 -10   6   21.81    0.72
  -3  10  -6   21.27    0.69
  -3  10  -6   21.48    0.65
   3  10   6   21.85    0.71
  -4 -10  -6    2.00    0.28
   4 -10   6    2.22    0.29
   4 -10   6    2.05    0.25
   4  10   6    2.00    0.27
  -4  10  -6    2.20    0.28
  -5 -10  -6    0.90    0.21
   5 -10   6    0.61    0.18
  -5  10  -6    0.72    0.19
   5  10   6    0.76    0.20
   0 -11   6    0.17    0.15
   0 -11  -6    0.18    0.15
   0  11  -6    0.17    0.14
   0  11   6   -0.01    0.13
   0  11  -6    0.13    0.14
  14   0  -7   -0.02    0.10
 -14   0   7   -0.03    0.14
  13   0  -7    0.29    0.14
 -13   0   7    0.11    0.12
 -12   0   7    0.10    0.10
  12   0  -7    0.05    0.10
 -11   0   7   -0.08    0.08
  11   0  -7   -0.07    0.07
  10   0  -7   -0.03    0.07
 -10   0   7    0.00    0.08
  -9   0   7    0.04    0.09
   9   0  -7    0.03    0.07
  -9   0   7    0.04    0.06
   9   0  -7    0.13    0.06
   8   0  -7    0.02    0.06
  -8   0   7   -0.01    0.06
  -8   0   7    0.02    0.05
   8   0  -7   -0.04    0.04
   7   0  -7    0.04    0.06
   7   0  -7    0.03    0.04
  -7   0   7    0.00    0.06
  -7   0   7    0.02    0.04
   6   0  -7    0.09    0.06
   6   0  -7    0.02    0.04
  -6   0   7    0.07    0.06
  -6   0   7    0.04    0.03
  -5   0   7   -0.06    0.04
  -5   0   7   -0.01    0.02
   5   0  -7    0.02    0.04
  -5   0   7    0.02    0.05
   5   0  -7   -0.05    0.03
  -4   0   7    0.01    0.04
  -4   0   7    0.10    0.05
   4   0  -7    0.02    0.04
   4   0  -7    0.07    0.04
  -4   0   7    0.12    0.03
  -3   0   7    0.01    0.03
  -3   0   7    0.03    0.04
   3   0  -7    0.01    0.03
   3   0  -7    0.02    0.03
  -2   0   7    0.11    0.02
   2   0  -7    0.02    0.03
  -2   0   7    0.07    0.03
  -2   0   7    0.02    0.03
  -2   0   7    0.03    0.02
  -1   0   7   -0.33    0.04
   1   0  -7   -0.38    0.04
  -1   0   7   -0.33    0.03
   0   0   7   -0.07    0.03
   0   0  -7   -0.05    0.03
   0   0  -7   -0.04    0.02
   0   0   7   -0.03    0.03
   1   0   7   -0.03    0.02
   1   0   7   -0.03    0.03
  -1   0  -7    0.00    0.03
  -1   0  -7   -0.03    0.03
  -2   0  -7   -0.01    0.03
  -2   0  -7    0.01    0.03
   2   0   7    0.01    0.03
   2   0   7    0.05    0.02
   3   0   7    0.01    0.03
   3   0   7   -0.01    0.03
  -3   0  -7    0.01    0.04
  -3   0  -7    0.04    0.04
  -4   0  -7    0.08    0.04
  -4   0  -7    0.05    0.05
   4   0   7   -0.01    0.04
   4   0   7    0.17    0.04
   5   0   7    0.18    0.06
  -5   0  -7    0.04    0.03
  -5   0  -7    0.08    0.05
   5   0   7    0.00    0.03
   6   0   7   -0.03    0.05
  -6   0  -7    0.03    0.06
  -6   0  -7    0.02    0.04
   6   0   7    0.01    0.04
  -7   0  -7    0.03    0.06
  -7   0  -7    0.08    0.04
  -7   0  -7    0.07    0.07
   7   0   7    0.03    0.06
   7   0   7    0.01    0.05
  -8   0  -7    0.13    0.09
  -8   0  -7    0.08    0.07
   8   0   7    0.03    0.06
   8   0   7    0.05    0.08
  -9   0  -7    0.03    0.08
   9   0   7   -0.05    0.05
   9   0   7   -0.05    0.06
  -9   0  -7    0.03    0.08
  10   0   7    0.03    0.08
  10   0   7    0.03    0.07
 -10   0  -7    0.00    0.09
 -10   0  -7   -0.06    0.07
 -11   0  -7    0.18    0.11
 -11   0  -7    0.08    0.12
  11   0   7    0.20    0.10
  11   0   7    0.22    0.10
  12   0   7    0.04    0.10
 -12   0  -7    0.16    0.11
 -12   0  -7   -0.06    0.10
  12   0   7    0.06    0.09
 -13   0  -7    0.05    0.13
  13   0   7    0.09    0.12
  13   0   7    0.15    0.11
 -13   0  -7    0.10    0.14
  14   0   7    0.10    0.13
 -14   0  -7    0.11    0.15
 -14  -1   7   20.63    0.71
  14  -1  -7   19.31    0.67
  14   1  -7   19.90    0.67
 -14   1   7   19.16    0.68
 -13  -1   7    5.13    0.35
  13  -1  -7    5.09    0.33
  13   1  -7    5.17    0.34
 -13   1   7    5.15    0.34
 -12  -1   7   13.93    0.53
  12  -1  -7   13.46    0.51
  12   1  -7   13.10    0.49
 -12   1   7   13.40    0.51
 -11  -1   7   50.81    1.07
  11  -1  -7   49.85    1.06
  11   1  -7   50.36    1.05
 -11   1   7   49.62    1.06
  10  -1  -7    1.22    0.17
 -10  -1   7    0.92    0.15
 -10   1   7    1.12    0.18
  10   1  -7    1.18    0.17
 -10   1   7    1.19    0.14
  -9  -1   7    1.17    0.16
   9  -1  -7    1.09    0.16
  -9   1   7    1.29    0.17
   9   1  -7    1.32    0.17
  -9   1   7    1.29    0.14
   9   1  -7    1.35    0.12
  -8  -1   7   29.16    0.54
   8  -1  -7   28.65    0.53
  -8  -1   7   28.91    0.66
   8  -1  -7   28.82    0.65
  -8   1   7   27.36    0.64
   8   1  -7   29.64    0.66
  -8   1   7   28.95    0.58
   8   1  -7   29.50    0.57
  -7  -1   7   12.19    0.28
   7  -1  -7   11.71    0.36
  -7  -1   7   12.23    0.38
  -7  -1   7   11.67    0.36
   7  -1  -7   12.47    0.30
   7   1  -7   11.56    0.36
   7   1  -7   12.00    0.31
  -7   1   7   12.12    0.31
  -7   1   7   11.34    0.36
  -6  -1   7   65.44    1.12
  -6  -1   7   68.78    0.98
  -6  -1   7   67.79    1.15
   6  -1  -7   68.11    1.04
   6  -1  -7   67.44    1.12
  -6   1   7   67.57    1.13
   6   1  -7   67.68    1.14
   6   1  -7   68.68    1.07
  -6   1   7   66.40    1.03
   5  -1  -7   34.86    0.61
   5  -1  -7   35.04    0.65
  -5  -1   7   34.26    0.67
  -5  -1   7   34.98    0.65
  -5  -1   7   34.68    0.52
   5   1  -7   34.55    0.62
  -5   1   7   35.14    0.57
  -5   1   7   34.88    0.66
   5   1  -7   35.22    0.67
  -4  -1   7    7.39    0.23
  -4  -1   7    7.90    0.25
   4  -1  -7    7.65    0.22
  -4  -1   7    7.85    0.13
   4  -1  -7    7.88    0.23
   4   1  -7    7.77    0.13
  -4   1   7    8.06    0.24
  -4   1   7    7.31    0.18
   4   1  -7    7.78    0.23
  -3  -1   7  194.72    2.70
   3  -1  -7  193.92    2.66
   3  -1  -7  194.29    2.67
  -3  -1   7  199.18    2.69
  -3   1   7  198.41    2.60
  -3   1   7  192.04    2.69
   3   1  -7  193.37    2.68
   2  -1  -7    6.88    0.20
  -2  -1   7    6.65    0.20
  -2  -1   7    6.86    0.19
   2  -1  -7    6.66    0.18
  -2   1   7    7.16    0.20
   2   1  -7    6.63    0.20
  -2   1   7    6.63    0.16
   1  -1  -7  474.52    6.87
  -1  -1   7  498.01    6.67
   1  -1  -7  477.46    6.64
  -1  -1   7  468.61    6.63
   1  -1  -7  483.18    6.54
   1   1  -7  472.79    6.42
  -1   1   7  469.37    6.70
  -1   1   7  486.49    6.66
  -1   1   7  480.47    6.53
   1   1  -7  488.04    6.43
   0  -1   7  194.54    2.62
   0  -1  -7  194.67    2.64
   0  -1  -7  194.48    2.55
   0  -1   7  190.22    2.60
   0  -1  -7  188.48    2.60
   0   1  -7  193.62    2.57
   0   1   7  193.29    2.63
   0   1  -7  195.80    2.63
   0   1   7  190.81    2.67
  -1  -1  -7   32.42    0.44
  -1  -1  -7   31.16    0.55
   1  -1   7   31.20    0.54
   1  -1   7   32.02    0.52
  -1  -1  -7   30.46    0.54
   1   1   7   31.92    0.56
   1   1   7   31.51    0.43
  -1   1  -7   32.68    0.54
  -1   1  -7   32.07    0.53
   2  -1   7   55.38    0.82
  -2  -1  -7   52.83    0.84
   2  -1   7   54.54    0.84
  -2  -1  -7   54.28    0.87
  -2  -1  -7   55.63    0.72
  -2   1  -7   53.41    0.82
   2   1   7   52.39    0.85
   2   1   7   54.24    0.72
  -2   1  -7   53.51    0.85
  -3  -1  -7   41.18    0.72
   3  -1   7   40.68    0.66
   3  -1   7   40.70    0.69
  -3  -1  -7   41.86    0.68
   3   1   7   40.72    0.70
  -3   1  -7   42.03    0.72
  -3   1  -7   40.70    0.65
   3   1   7   40.73    0.58
  -4  -1  -7    1.53    0.10
   4  -1   7    1.51    0.09
   4  -1   7    1.53    0.11
   4   1   7    1.32    0.10
  -4   1  -7    1.52    0.08
  -4   1  -7    1.32    0.12
   4   1   7    1.57    0.07
  -5  -1  -7   57.86    1.02
  -5  -1  -7   59.16    0.92
   5  -1   7   60.99    0.95
   5  -1   7   58.86    0.98
  -5   1  -7   59.53    0.88
  -5   1  -7   59.70    1.03
   5   1   7   59.54    1.00
   5   1   7   58.80    0.88
   6  -1   7    0.04    0.06
  -6  -1  -7    0.02    0.04
   6  -1   7    0.08    0.05
  -6  -1  -7    0.04    0.06
   6   1   7    0.26    0.08
   6   1   7    0.06    0.04
  -6   1  -7    0.04    0.06
  -6   1  -7    0.22    0.04
  -7  -1  -7    9.53    0.24
  -7  -1  -7    8.52    0.33
   7  -1   7    8.64    0.28
   7  -1   7    8.57    0.31
  -7   1  -7    8.35    0.33
   7   1   7    8.56    0.31
  -7   1  -7    8.98    0.32
   7   1   7    9.11    0.26
   8  -1   7    3.12    0.18
  -8  -1  -7    2.91    0.21
   8  -1   7    2.80    0.19
  -8  -1  -7    2.76    0.21
   8   1   7    2.62    0.19
  -8   1  -7    2.87    0.20
   8   1   7    2.99    0.16
  -8   1  -7    2.98    0.22
   9  -1   7    2.90    0.21
   9  -1   7    2.99    0.19
  -9  -1  -7    2.85    0.22
   9   1   7    3.00    0.17
  -9   1  -7    2.75    0.23
  -9   1  -7    2.82    0.22
  10  -1   7    0.21    0.09
 -10  -1  -7    0.08    0.09
  10  -1   7    0.07    0.09
 -10  -1  -7    0.24    0.11
  10   1   7    0.19    0.09
  10   1   7    0.12    0.08
 -10   1  -7    0.03    0.09
 -10   1  -7    0.08    0.11
 -11  -1  -7    8.82    0.41
 -11  -1  -7    8.59    0.41
  11  -1   7    8.46    0.35
  11  -1   7    8.80    0.39
  11   1   7    8.64    0.33
 -11   1  -7    9.03    0.43
 -11   1  -7    8.20    0.40
  11   1   7    9.05    0.39
 -12  -1  -7   69.56    1.44
 -12  -1  -7   67.84    1.41
  12  -1   7   67.09    1.29
  12  -1   7   72.16    1.39
 -12   1  -7   72.62    1.46
  12   1   7   70.09    1.39
  12   1   7   68.58    1.38
 -12   1  -7   71.99    1.42
  13  -1   7   17.24    0.56
  13  -1   7   17.30    0.60
 -13  -1  -7   16.56    0.62
 -13  -1  -7   17.48    0.65
 -13   1  -7   17.29    0.62
 -13   1  -7   17.79    0.66
  13   1   7   17.17    0.61
  14  -1   7    0.17    0.12
  14  -1   7    0.02    0.11
 -14  -1  -7    0.13    0.13
  14   1   7   -0.04    0.13
 -14   1  -7    0.12    0.14
 -14   1  -7    0.12    0.13
 -14  -2   7    0.70    0.19
  14  -2  -7    0.44    0.16
  14   2  -7    0.79    0.18
 -14   2   7    0.55    0.16
 -13  -2   7    6.43    0.38
  13  -2  -7    6.72    0.38
 -13   2   7    7.14    0.40
  13   2  -7    6.64    0.38
 -12  -2   7   81.78    1.57
  12  -2  -7   84.60    1.59
 -12   2   7   85.00    1.59
  12   2  -7   84.66    1.57
  11  -2  -7    0.64    0.14
 -11  -2   7    0.48    0.13
  11   2  -7    0.57    0.14
 -11   2   7    0.83    0.16
  10  -2  -7    2.38    0.21
 -10  -2   7    2.34    0.22
  10   2  -7    2.32    0.18
  10   2  -7    2.16    0.20
 -10   2   7    2.39    0.18
 -10   2   7    2.28    0.21
  -9  -2   7   12.39    0.43
  -9  -2   7   12.24    0.42
   9  -2  -7   10.47    0.39
  -9   2   7   11.11    0.36
  -9   2   7   11.26    0.40
   9   2  -7   11.35    0.33
   9   2  -7   10.79    0.40
   8  -2  -7    2.49    0.18
   8  -2  -7    2.71    0.14
  -8  -2   7    2.49    0.18
  -8  -2   7    2.39    0.14
  -8  -2   7    2.50    0.19
  -8   2   7    2.39    0.16
  -8   2   7    2.77    0.20
   8   2  -7    2.34    0.15
   8   2  -7    2.74    0.19
   7  -2  -7  124.80    1.99
  -7  -2   7  132.07    1.83
  -7  -2   7  132.37    1.99
   7  -2  -7  132.69    1.86
  -7  -2   7  129.15    2.03
   7   2  -7  129.09    2.01
   7   2  -7  131.38    1.92
  -7   2   7  136.34    2.01
  -7   2   7  130.23    1.92
   6  -2  -7   13.52    0.38
   6  -2  -7   14.82    0.33
  -6  -2   7   13.80    0.38
  -6  -2   7   13.61    0.40
  -6  -2   7   13.72    0.28
   6   2  -7   13.46    0.39
   6   2  -7   13.93    0.36
  -6   2   7   13.66    0.34
  -6   2   7   13.71    0.38
  -5  -2   7    3.77    0.11
   5  -2  -7    4.35    0.18
   5  -2  -7    3.89    0.16
  -5  -2   7    3.69    0.19
  -5  -2   7    3.71    0.17
   5   2  -7    3.81    0.11
  -5   2   7    3.75    0.16
   5   2  -7    3.89    0.17
  -5   2   7    3.89    0.18
   4  -2  -7   83.16    1.26
  -4  -2   7   82.68    1.26
   4  -2  -7   82.14    1.24
  -4  -2   7   80.49    1.30
   4   2  -7   83.59    1.12
  -4   2   7   82.69    1.22
  -4   2   7   85.75    1.28
   4   2  -7   81.37    1.26
   3  -2  -7  140.48    2.01
   3  -2  -7  141.02    1.99
  -3  -2   7  140.15    2.05
  -3  -2   7  145.01    2.00
  -3   2   7  146.91    2.02
   3   2  -7  142.43    1.87
  -3   2   7  140.12    1.97
   2  -2  -7  298.01    3.97
   2  -2  -7  308.20    4.03
  -2  -2   7  288.59    4.03
  -2  -2   7  300.35    4.06
  -2   2   7  297.32    4.01
  -2   2   7  300.85    3.98
   2   2  -7  303.41    4.03
   2   2  -7  296.22    3.99
  -1  -2   7   81.56    1.19
   1  -2  -7   82.71    1.24
  -1  -2   7   83.75    1.24
   1  -2  -7   83.20    1.15
   1   2  -7   83.63    1.14
  -1   2   7   83.18    1.22
   1   2  -7   82.04    1.23
  -1   2   7   79.00    1.20
   0  -2  -7    1.11    0.09
   0  -2   7    0.74    0.07
   0  -2  -7    1.08    0.05
   0  -2  -7    1.42    0.09
   0  -2   7    1.09    0.09
   0   2   7    0.71    0.07
   0   2  -7    1.11    0.07
   0   2  -7    0.70    0.07
   1  -2   7   65.93    1.01
  -1  -2  -7   67.41    1.03
   1  -2   7   65.04    0.98
  -1  -2  -7   64.25    1.03
   1   2   7   65.58    1.01
  -1   2  -7   67.82    1.01
  -1   2  -7   68.02    1.00
  -2  -2  -7  428.26    5.87
   2  -2   7  442.66    6.25
  -2  -2  -7  431.14    6.04
   2  -2   7  450.52    6.08
   2   2   7  441.21    6.18
  -2   2  -7  456.97    6.09
  -2   2  -7  434.68    6.11
   3  -2   7  169.57    2.34
  -3  -2  -7  170.19    2.42
  -3  -2  -7  169.99    2.37
   3  -2   7  167.63    2.36
   3   2   7  170.36    2.21
  -3   2  -7  170.67    2.40
   3   2   7  168.51    2.20
  -3   2  -7  168.31    2.31
   3   2   7  165.76    2.37
  -4  -2  -7   10.99    0.29
   4  -2   7   11.20    0.29
  -4  -2  -7   10.90    0.33
   4  -2   7   11.46    0.29
   4   2   7   11.15    0.30
  -4   2  -7   11.42    0.25
  -4   2  -7   10.86    0.32
   4   2   7   11.25    0.21
   5  -2   7   13.66    0.35
  -5  -2  -7   14.60    0.40
  -5  -2  -7   13.80    0.33
   5  -2   7   13.94    0.35
  -5   2  -7   13.53    0.28
   5   2   7   13.97    0.27
  -6  -2  -7   23.75    0.58
  -6  -2  -7   23.78    0.49
   6  -2   7   25.08    0.53
   6  -2   7   24.69    0.53
  -6   2  -7   23.84    0.41
  -6   2  -7   24.90    0.59
   6   2   7   25.96    0.45
   6   2   7   24.61    0.55
  -7  -2  -7   28.04    0.54
   7  -2   7   27.52    0.60
   7  -2   7   27.87    0.61
  -7  -2  -7   28.40    0.67
   7   2   7   27.81    0.63
  -7   2  -7   29.03    0.68
   7   2   7   28.73    0.52
  -8  -2  -7   17.97    0.53
   8  -2   7   18.32    0.48
  -8  -2  -7   18.26    0.41
   8  -2   7   17.75    0.48
   8   2   7   18.55    0.41
  -8   2  -7   17.86    0.53
  -8   2  -7   17.80    0.50
   9  -2   7    2.38    0.20
  -9  -2  -7    2.53    0.22
   9  -2   7    2.48    0.19
   9   2   7    2.16    0.20
  -9   2  -7    2.36    0.21
  -9   2  -7    2.36    0.21
   9   2   7    2.19    0.15
  10  -2   7    0.80    0.14
  10  -2   7    0.78    0.13
 -10  -2  -7    0.78    0.15
  10   2   7    0.89    0.12
 -10   2  -7    0.87    0.15
 -10   2  -7    0.65    0.15
  10   2   7    0.79    0.15
  11  -2   7    0.16    0.10
  11  -2   7    0.28    0.11
 -11  -2  -7    0.08    0.12
 -11   2  -7    0.12    0.11
 -11   2  -7    0.09    0.11
  11   2   7    0.17    0.10
 -12  -2  -7    1.37    0.22
  12  -2   7    1.39    0.20
  12  -2   7    1.55    0.20
  12   2   7    1.45    0.21
 -12   2  -7    1.00    0.19
 -12   2  -7    1.10    0.19
 -13  -2  -7    4.38    0.34
  13  -2   7    4.96    0.31
  13  -2   7    5.10    0.34
  13   2   7    4.18    0.33
 -13   2  -7    4.03    0.33
 -13   2  -7    4.44    0.34
 -14  -2  -7   14.72    0.61
  14  -2   7   14.25    0.54
  14  -2   7   14.93    0.58
  14   2   7   14.28    0.57
 -14   2  -7   15.25    0.63
 -14  -3   7   20.43    0.71
  14  -3  -7   20.04    0.71
  14   3  -7   20.43    0.68
 -14   3   7   20.11    0.69
  13  -3  -7    0.07    0.13
 -13  -3   7    0.02    0.12
  13   3  -7    0.01    0.12
 -13   3   7    0.00    0.12
 -12  -3   7   11.16    0.48
  12  -3  -7   10.11    0.46
 -12   3   7   11.10    0.46
  12   3  -7   10.72    0.45
 -11  -3   7    3.69    0.27
  11  -3  -7    4.09    0.29
  11   3  -7    4.01    0.28
 -11   3   7    4.70    0.30
 -11   3   7    4.43    0.27
 -10  -3   7    0.01    0.08
  10  -3  -7    0.00    0.09
 -10  -3   7    0.01    0.08
  10   3  -7    0.05    0.08
 -10   3   7    0.10    0.09
  10   3  -7    0.11    0.08
 -10   3   7    0.06    0.08
  -9  -3   7    0.75    0.15
   9  -3  -7    0.78    0.15
  -9  -3   7    0.42    0.12
   9   3  -7    0.71    0.12
   9   3  -7    0.43    0.12
  -9   3   7    0.45    0.11
  -9   3   7    0.55    0.12
  -8  -3   7   25.89    0.62
  -8  -3   7   25.16    0.64
   8  -3  -7   25.58    0.50
   8  -3  -7   25.71    0.63
   8   3  -7   25.15    0.63
   8   3  -7   25.83    0.50
   8   3  -7   25.94    0.57
  -8   3   7   25.62    0.58
  -8   3   7   25.66    0.61
  -7  -3   7    0.19    0.08
  -7  -3   7    0.10    0.05
   7  -3  -7    0.01    0.06
  -7  -3   7    0.11    0.08
   7  -3  -7    0.21    0.06
   7   3  -7    0.05    0.04
   7   3  -7    0.08    0.07
   7   3  -7    0.03    0.07
  -7   3   7    0.09    0.07
  -7   3   7    0.11    0.08
   6  -3  -7    0.27    0.07
  -6  -3   7    0.15    0.07
  -6  -3   7    0.26    0.08
  -6  -3   7    0.25    0.05
   6  -3  -7    0.12    0.07
  -6   3   7    0.22    0.07
  -6   3   7    0.23    0.08
   6   3  -7    0.30    0.05
   6   3  -7    0.24    0.08
   5  -3  -7  149.74    2.19
  -5  -3   7  148.69    2.23
  -5  -3   7  149.40    2.15
   5  -3  -7  154.72    2.14
  -5   3   7  146.17    2.15
   5   3  -7  148.98    2.18
   5   3  -7  148.14    2.03
  -5   3   7  151.83    2.17
  -4  -3   7  109.60    1.70
  -4  -3   7  111.86    1.62
   4  -3  -7  108.23    1.64
   4  -3  -7  111.52    1.63
  -4   3   7  113.08    1.64
  -4   3   7  109.58    1.64
   4   3  -7  113.82    1.67
   4   3  -7  108.58    1.52
  -3  -3   7   56.09    0.88
   3  -3  -7   55.91    0.92
   3  -3  -7   55.67    0.90
  -3  -3   7   57.08    0.96
   3   3  -7   56.26    0.82
   3   3  -7   56.09    0.94
  -3   3   7   54.94    0.91
  -3   3   7   57.50    0.91
  -2  -3   7    0.78    0.09
   2  -3  -7    1.02    0.10
  -2  -3   7    0.70    0.07
   2  -3  -7    0.77    0.07
   2   3  -7    0.67    0.06
  -2   3   7    0.60    0.08
  -2   3   7    0.52    0.07
   2   3  -7    0.59    0.08
  -1  -3   7   48.53    0.74
  -1  -3   7   46.86    0.82
   1  -3  -7   48.52    0.74
   1  -3  -7   50.65    0.83
  -1   3   7   47.59    0.80
   1   3  -7   48.19    0.74
   1   3  -7   47.34    0.81
  -1   3   7   48.63    0.78
   0  -3   7   15.73    0.31
   0  -3  -7   16.19    0.29
   0  -3  -7   15.97    0.38
   0  -3   7   15.79    0.37
   0   3  -7   15.72    0.36
   0   3  -7   16.16    0.33
   0   3   7   16.15    0.37
   0   3   7   15.68    0.34
  -1  -3  -7  119.54    1.75
   1  -3   7  116.89    1.64
   1  -3   7  118.88    1.74
  -1  -3  -7  118.14    1.75
  -1  -3  -7  118.77    1.58
   1   3   7  116.89    1.74
  -1   3  -7  118.40    1.70
  -1   3  -7  115.51    1.70
   1   3   7  121.70    1.70
  -2  -3  -7    0.18    0.06
   2  -3   7    0.19    0.04
   2  -3   7    0.23    0.06
  -2  -3  -7    0.06    0.05
  -2  -3  -7    0.13    0.02
  -2   3  -7    0.16    0.05
   2   3   7    0.29    0.06
   2   3   7    0.14    0.05
  -2   3  -7    0.11    0.05
   3  -3   7   30.96    0.62
  -3  -3  -7   32.90    0.65
  -3  -3  -7   32.67    0.62
   3  -3   7   32.45    0.56
  -3  -3  -7   31.80    0.47
   3   3   7   32.17    0.46
  -3   3  -7   31.25    0.56
  -3   3  -7   32.60    0.63
[truncated: 544,681 more chars]
