# Supplementary material for: Insecticidal and Repellent Properties of Rapid-Acting Fluorine-Containing Compounds against Aedes aegypti Mosquitoes
Source: ACS Infect Dis. 2023 Jun 13;9(7):1396–407. doi: 10.1021/acsinfecdis.3c00161 (PMC10353007; doi:10.1021/acsinfecdis.3c00161)
Supplement: Supplementary file 8 — id3c00161_si_008.cif [file id3c00161_si_008.cif]

 
data_18bek90z
 
_audit_creation_method            'SHELXL-2018/3'
_shelx_SHELXL_version_number      '2018/3'
_chemical_name_systematic         ?
_chemical_name_common             ?
_chemical_melting_point           ?
_chemical_formula_moiety          ?
_chemical_formula_sum
 'C8 H4 Cl3 F3 O' 
_chemical_formula_weight          279.46

loop_
 _atom_type_symbol
 _atom_type_description
 _atom_type_scat_dispersion_real
 _atom_type_scat_dispersion_imag
 _atom_type_scat_source
 'C'  'C'   0.0033   0.0016
 'International Tables Vol C Tables 4.2.6.8 and 6.1.1.4'
 'H'  'H'   0.0000   0.0000
 'International Tables Vol C Tables 4.2.6.8 and 6.1.1.4'
 'O'  'O'   0.0106   0.0060
 'International Tables Vol C Tables 4.2.6.8 and 6.1.1.4'
 'F'  'F'   0.0171   0.0103
 'International Tables Vol C Tables 4.2.6.8 and 6.1.1.4'
 'Cl'  'Cl'   0.1484   0.1585
 'International Tables Vol C Tables 4.2.6.8 and 6.1.1.4'
 
_space_group_crystal_system       monoclinic
_space_group_IT_number            14
_space_group_name_H-M_alt         'P 21/c'
_space_group_name_Hall            '-P 2ybc'
 
_shelx_space_group_comment
;
The symmetry employed for this shelxl refinement is uniquely defined
by the following loop, which should always be used as a source of
symmetry information in preference to the above space-group names.
They are only intended as comments.
;
 
loop_
 _space_group_symop_operation_xyz
 'x, y, z'
 '-x, y+1/2, -z+1/2'
 '-x, -y, -z'
 'x, -y-1/2, z-1/2'
 
_cell_length_a                    13.1055(10)
_cell_length_b                    10.1395(8)
_cell_length_c                    15.2432(12)
_cell_angle_alpha                 90
_cell_angle_beta                  97.5290(10)
_cell_angle_gamma                 90
_cell_volume                      2008.1(3)
_cell_formula_units_Z             8
_cell_measurement_temperature     100(2)
_cell_measurement_reflns_used      9978
_cell_measurement_theta_min        2.55
_cell_measurement_theta_max       28.29

_exptl_crystal_description       'needle'
_exptl_crystal_colour            'colourless'
_exptl_crystal_density_meas       ?
_exptl_crystal_density_method     ?
_exptl_crystal_density_diffrn     1.849          
_exptl_crystal_F_000              1104
_exptl_transmission_factor_min    ?
_exptl_transmission_factor_max    ?
_exptl_crystal_size_max           0.240
_exptl_crystal_size_mid           0.210
_exptl_crystal_size_min           0.070
_exptl_absorpt_coefficient_mu     0.922
_shelx_estimated_absorpt_T_min    0.809
_shelx_estimated_absorpt_T_max    0.938
_exptl_absorpt_process_details 'SADABS 2014/5'
_exptl_absorpt_correction_type   multi-scan
_exptl_absorpt_correction_T_max  0.7457
_exptl_absorpt_correction_T_min  0.6561
_exptl_absorpt_special_details    ?
_diffrn_ambient_temperature       100(2)
_diffrn_radiation_wavelength      0.71073
_diffrn_radiation_probe          x-ray
_diffrn_radiation_type           MoK\a
_diffrn_radiation_monochromator  'graphite'
_diffrn_measurement_device       'three-circle diffractometer'
_diffrn_measurement_device_type  'Bruker APEX-II CCD'
_diffrn_measurement_method       '\w scans'
_diffrn_detector_area_resol_mean  ?
_diffrn_reflns_number             30675
_diffrn_reflns_av_unetI/netI      0.0200
_diffrn_reflns_av_R_equivalents   0.0292
_diffrn_reflns_limit_h_min        -17
_diffrn_reflns_limit_h_max        17
_diffrn_reflns_limit_k_min        -13
_diffrn_reflns_limit_k_max        13
_diffrn_reflns_limit_l_min        -20
_diffrn_reflns_limit_l_max        20
_diffrn_reflns_theta_min          1.567
_diffrn_reflns_theta_max          28.311
_diffrn_reflns_theta_full         25.242
_diffrn_measured_fraction_theta_max   1.000
_diffrn_measured_fraction_theta_full  1.000
_diffrn_reflns_Laue_measured_fraction_max    1.000
_diffrn_reflns_Laue_measured_fraction_full   1.000
_diffrn_reflns_point_group_measured_fraction_max   1.000
_diffrn_reflns_point_group_measured_fraction_full  1.000
_reflns_number_total              5010
_reflns_number_gt                 4383
_reflns_threshold_expression      'I > 2\s(I)'
_reflns_Friedel_coverage          0.000
_reflns_Friedel_fraction_max      .
_reflns_Friedel_fraction_full     .
 
_reflns_special_details
;
 Reflections were merged by SHELXL according to the crystal
 class for the calculation of statistics and refinement.
 
 _reflns_Friedel_fraction is defined as the number of unique
 Friedel pairs measured divided by the number that would be
 possible theoretically, ignoring centric projections and
 systematic absences.
;
 
_computing_data_collection              'Bruker APEX3'
_computing_cell_refinement              'Bruker SAINT'
_computing_data_reduction               'Bruker SAINT'
_computing_structure_solution           'SHELXT (Sheldrick 2015)'
_computing_structure_refinement         'SHELXL-2018/3 (Sheldrick, 2018)'
_computing_molecular_graphics           'Diamond (Brakdenburg 2014)'
_computing_publication_material         'Bruker APEX3'
_refine_special_details           ?
_refine_ls_structure_factor_coef  Fsqd
_refine_ls_matrix_type            full
_refine_ls_weighting_scheme       calc
_refine_ls_weighting_details
'w=1/[\s^2^(Fo^2^)+(0.0457P)^2^+0.4521P] where P=(Fo^2^+2Fc^2^)/3'
_atom_sites_solution_primary      ?
_atom_sites_solution_secondary    ?
_atom_sites_solution_hydrogens    mixed
_refine_ls_hydrogen_treatment     mixed
_refine_ls_extinction_method      none
_refine_ls_extinction_coef        .
_refine_ls_number_reflns          5010
_refine_ls_number_parameters      279
_refine_ls_number_restraints      2
_refine_ls_R_factor_all           0.0333
_refine_ls_R_factor_gt            0.0284
_refine_ls_wR_factor_ref          0.0758
_refine_ls_wR_factor_gt           0.0732
_refine_ls_goodness_of_fit_ref    1.038
_refine_ls_restrained_S_all       1.038
_refine_ls_shift/su_max           0.001
_refine_ls_shift/su_mean          0.000
 
loop_
 _atom_site_label
 _atom_site_type_symbol
 _atom_site_fract_x
 _atom_site_fract_y
 _atom_site_fract_z
 _atom_site_U_iso_or_equiv
 _atom_site_adp_type
 _atom_site_occupancy
 _atom_site_site_symmetry_order  
 _atom_site_calc_flag
 _atom_site_refinement_flags_posn
 _atom_site_refinement_flags_adp
 _atom_site_refinement_flags_occupancy
 _atom_site_disorder_assembly
 _atom_site_disorder_group
Cl1 Cl 0.49235(3) 0.71516(4) 0.73031(2) 0.02320(9) Uani 1 1 d . . . . .
Cl2 Cl 0.65919(3) 0.90288(4) 0.74381(3) 0.02332(9) Uani 1 1 d . . . . .
Cl3 Cl 0.49937(3) 0.91210(4) 0.59458(2) 0.02035(9) Uani 1 1 d . . . . .
Cl4 Cl 0.15707(3) 0.82184(4) 0.44981(3) 0.02772(10) Uani 1 1 d . . . . .
Cl5 Cl 0.35270(3) 0.75381(5) 0.39471(3) 0.03595(12) Uani 1 1 d . . . . .
Cl6 Cl 0.19276(3) 0.55961(3) 0.38761(2) 0.01929(9) Uani 1 1 d . . . . .
F1 F 0.85026(7) 0.74518(9) 0.68313(6) 0.02203(19) Uani 1 1 d . . . . .
F2 F 0.92282(7) 0.93628(9) 0.41792(6) 0.0243(2) Uani 1 1 d . . . . .
F3 F 0.72489(7) 0.90437(9) 0.34635(6) 0.0250(2) Uani 1 1 d . . . . .
F4 F 0.21084(7) 0.82636(8) 0.66514(6) 0.0235(2) Uani 1 1 d . . . . .
F5 F -0.00693(7) 0.50212(10) 0.75908(6) 0.0251(2) Uani 1 1 d . . . . .
F6 F 0.05689(7) 0.32922(9) 0.64418(6) 0.0227(2) Uani 1 1 d . . . . .
O1 O 0.56706(8) 0.62906(10) 0.56723(7) 0.0177(2) Uani 1 1 d D . . . .
H1O H 0.6003(13) 0.5749(15) 0.5407(12) 0.025(5) Uiso 1 1 d D . . . .
O2 O 0.36447(8) 0.55377(10) 0.54324(7) 0.0175(2) Uani 1 1 d D . . . .
H2O H 0.4230(9) 0.5831(19) 0.5592(12) 0.028(5) Uiso 1 1 d D . . . .
C3 C 0.57569(11) 0.80607(15) 0.66956(9) 0.0164(3) Uani 1 1 d . . . . .
C4 C 0.63906(11) 0.70758(14) 0.62144(9) 0.0148(3) Uani 1 1 d . . . . .
H4 H 0.678716 0.649384 0.666688 0.018 Uiso 1 1 calc R U . . .
C5 C 0.71408(11) 0.77256(13) 0.56716(9) 0.0147(3) Uani 1 1 d . . . . .
C6 C 0.81719(11) 0.78765(14) 0.59998(9) 0.0166(3) Uani 1 1 d . . . . .
C7 C 0.88947(11) 0.84104(14) 0.55204(10) 0.0184(3) Uani 1 1 d . . . . .
H7 H 0.959524 0.849605 0.576846 0.022 Uiso 1 1 calc R U . . .
C8 C 0.85599(11) 0.88145(14) 0.46677(10) 0.0186(3) Uani 1 1 d . . . . .
C9 C 0.75392(12) 0.86638(14) 0.43073(9) 0.0180(3) Uani 1 1 d . . . . .
C10 C 0.68307(11) 0.81259(14) 0.47953(10) 0.0170(3) Uani 1 1 d . . . . .
H10 H 0.613388 0.802567 0.454014 0.020 Uiso 1 1 calc R U . . .
C11 C 0.24998(12) 0.69561(14) 0.44894(10) 0.0184(3) Uani 1 1 d . . . . .
C12 C 0.29205(11) 0.65718(14) 0.54514(9) 0.0152(3) Uani 1 1 d . . . . .
H12 H 0.328519 0.735355 0.574419 0.018 Uiso 1 1 calc R U . . .
C13 C 0.20870(10) 0.61594(14) 0.59921(9) 0.0138(3) Uani 1 1 d . . . . .
C14 C 0.16818(11) 0.48776(14) 0.59440(9) 0.0149(3) Uani 1 1 d . . . . .
H14 H 0.190822 0.425380 0.554646 0.018 Uiso 1 1 calc R U . . .
C15 C 0.09534(11) 0.45274(14) 0.64765(9) 0.0168(3) Uani 1 1 d . . . . .
C16 C 0.06221(11) 0.54186(15) 0.70631(10) 0.0178(3) Uani 1 1 d . . . . .
C17 C 0.09950(11) 0.66878(15) 0.71247(10) 0.0185(3) Uani 1 1 d . . . . .
H17 H 0.076076 0.730695 0.752134 0.022 Uiso 1 1 calc R U . . .
C18 C 0.17262(11) 0.70267(14) 0.65850(9) 0.0166(3) Uani 1 1 d . . . . .
 
loop_
 _atom_site_aniso_label
 _atom_site_aniso_U_11
 _atom_site_aniso_U_22
 _atom_site_aniso_U_33
 _atom_site_aniso_U_23
 _atom_site_aniso_U_13
 _atom_site_aniso_U_12
Cl1 0.01924(18) 0.0323(2) 0.01964(18) -0.00079(14) 0.00853(14) -0.00287(15)
Cl2 0.01944(18) 0.02688(19) 0.02295(19) -0.01053(14) 0.00014(14) -0.00163(14)
Cl3 0.01701(17) 0.01975(17) 0.02392(18) -0.00105(13) 0.00133(13) 0.00385(13)
Cl4 0.0428(2) 0.01866(18) 0.02035(19) -0.00025(14) -0.00102(16) 0.01045(16)
Cl5 0.0322(2) 0.0554(3) 0.0214(2) 0.00612(18) 0.00768(17) -0.0195(2)
Cl6 0.02035(17) 0.01919(17) 0.01730(17) -0.00383(13) -0.00145(13) 0.00169(13)
F1 0.0159(4) 0.0303(5) 0.0191(4) 0.0035(4) -0.0005(3) -0.0010(4)
F2 0.0232(5) 0.0227(5) 0.0297(5) 0.0018(4) 0.0131(4) -0.0052(4)
F3 0.0307(5) 0.0265(5) 0.0181(4) 0.0044(4) 0.0038(4) -0.0028(4)
F4 0.0307(5) 0.0157(4) 0.0251(5) -0.0059(3) 0.0075(4) -0.0037(4)
F5 0.0208(5) 0.0361(5) 0.0206(5) -0.0010(4) 0.0111(4) -0.0046(4)
F6 0.0239(5) 0.0193(4) 0.0263(5) -0.0010(4) 0.0086(4) -0.0069(4)
O1 0.0127(5) 0.0186(5) 0.0223(5) -0.0069(4) 0.0041(4) -0.0017(4)
O2 0.0112(5) 0.0207(5) 0.0207(5) -0.0048(4) 0.0025(4) 0.0000(4)
C3 0.0146(7) 0.0199(7) 0.0147(6) -0.0022(5) 0.0017(5) -0.0003(5)
C4 0.0122(6) 0.0160(6) 0.0164(7) -0.0016(5) 0.0024(5) -0.0008(5)
C5 0.0145(6) 0.0131(6) 0.0166(7) -0.0021(5) 0.0029(5) 0.0001(5)
C6 0.0167(7) 0.0164(6) 0.0164(7) -0.0010(5) 0.0019(5) 0.0014(5)
C7 0.0134(7) 0.0170(7) 0.0250(7) -0.0024(6) 0.0032(5) -0.0012(5)
C8 0.0188(7) 0.0148(7) 0.0244(7) -0.0023(5) 0.0107(6) -0.0019(5)
C9 0.0220(7) 0.0160(7) 0.0160(7) -0.0012(5) 0.0033(5) 0.0008(6)
C10 0.0160(7) 0.0155(6) 0.0194(7) -0.0031(5) 0.0025(5) 0.0004(5)
C11 0.0206(7) 0.0178(7) 0.0174(7) -0.0011(5) 0.0045(6) -0.0025(6)
C12 0.0144(6) 0.0159(6) 0.0153(6) -0.0020(5) 0.0022(5) -0.0005(5)
C13 0.0114(6) 0.0157(6) 0.0140(6) 0.0003(5) 0.0006(5) 0.0011(5)
C14 0.0143(6) 0.0159(6) 0.0145(6) -0.0006(5) 0.0016(5) 0.0016(5)
C15 0.0157(7) 0.0170(7) 0.0173(7) 0.0012(5) 0.0012(5) -0.0018(5)
C16 0.0133(6) 0.0260(7) 0.0144(6) 0.0019(6) 0.0033(5) -0.0005(6)
C17 0.0178(7) 0.0231(7) 0.0148(7) -0.0046(6) 0.0028(5) 0.0037(6)
C18 0.0169(7) 0.0163(7) 0.0162(7) -0.0006(5) 0.0003(5) 0.0003(5)
 
_geom_special_details
;
 All esds (except the esd in the dihedral angle between two l.s. planes)
 are estimated using the full covariance matrix.  The cell esds are taken
 into account individually in the estimation of esds in distances, angles
 and torsion angles; correlations between esds in cell parameters are only
 used when they are defined by crystal symmetry.  An approximate (isotropic)
 treatment of cell esds is used for estimating esds involving l.s. planes.
;
 
loop_
 _geom_bond_atom_site_label_1
 _geom_bond_atom_site_label_2
 _geom_bond_distance
 _geom_bond_site_symmetry_2
 _geom_bond_publ_flag
Cl1 C3 1.7791(15) . ?
Cl2 C3 1.7657(15) . ?
Cl3 C3 1.7784(15) . ?
Cl4 C11 1.7678(16) . ?
Cl5 C11 1.7707(15) . ?
Cl6 C11 1.7760(15) . ?
F1 C6 1.3549(16) . ?
F2 C8 1.3423(16) . ?
F3 C9 1.3487(17) . ?
F4 C18 1.3494(16) . ?
F5 C16 1.3497(16) . ?
F6 C15 1.3484(16) . ?
O1 C4 1.4151(17) . ?
O1 H1O 0.837(9) . ?
O2 C12 1.4171(17) . ?
O2 H2O 0.829(9) . ?
C3 C4 1.544(2) . ?
C4 C5 1.5161(19) . ?
C4 H4 1.0000 . ?
C5 C6 1.387(2) . ?
C5 C10 1.404(2) . ?
C6 C7 1.380(2) . ?
C7 C8 1.379(2) . ?
C7 H7 0.9500 . ?
C8 C9 1.386(2) . ?
C9 C10 1.376(2) . ?
C10 H10 0.9500 . ?
C11 C12 1.547(2) . ?
C12 C13 1.5110(19) . ?
C12 H12 1.0000 . ?
C13 C18 1.3877(19) . ?
C13 C14 1.4023(19) . ?
C14 C15 1.378(2) . ?
C14 H14 0.9500 . ?
C15 C16 1.381(2) . ?
C16 C17 1.375(2) . ?
C17 C18 1.386(2) . ?
C17 H17 0.9500 . ?
 
loop_
 _geom_angle_atom_site_label_1
 _geom_angle_atom_site_label_2
 _geom_angle_atom_site_label_3
 _geom_angle
 _geom_angle_site_symmetry_1
 _geom_angle_site_symmetry_3
 _geom_angle_publ_flag
C4 O1 H1O 107.6(13) . . ?
C12 O2 H2O 109.0(14) . . ?
C4 C3 Cl2 109.71(10) . . ?
C4 C3 Cl3 112.20(10) . . ?
Cl2 C3 Cl3 108.97(8) . . ?
C4 C3 Cl1 108.50(10) . . ?
Cl2 C3 Cl1 109.00(8) . . ?
Cl3 C3 Cl1 108.41(8) . . ?
O1 C4 C5 110.87(11) . . ?
O1 C4 C3 106.39(11) . . ?
C5 C4 C3 113.94(12) . . ?
O1 C4 H4 108.5 . . ?
C5 C4 H4 108.5 . . ?
C3 C4 H4 108.5 . . ?
C6 C5 C10 117.27(13) . . ?
C6 C5 C4 121.47(13) . . ?
C10 C5 C4 121.14(13) . . ?
F1 C6 C7 117.53(13) . . ?
F1 C6 C5 118.66(13) . . ?
C7 C6 C5 123.79(14) . . ?
C8 C7 C6 117.38(13) . . ?
C8 C7 H7 121.3 . . ?
C6 C7 H7 121.3 . . ?
F2 C8 C7 119.74(13) . . ?
F2 C8 C9 119.45(14) . . ?
C7 C8 C9 120.81(13) . . ?
F3 C9 C10 120.18(13) . . ?
F3 C9 C8 118.91(13) . . ?
C10 C9 C8 120.91(14) . . ?
C9 C10 C5 119.80(14) . . ?
C9 C10 H10 120.1 . . ?
C5 C10 H10 120.1 . . ?
C12 C11 Cl4 109.60(10) . . ?
C12 C11 Cl5 109.15(10) . . ?
Cl4 C11 Cl5 109.19(8) . . ?
C12 C11 Cl6 112.13(10) . . ?
Cl4 C11 Cl6 108.81(8) . . ?
Cl5 C11 Cl6 107.90(8) . . ?
O2 C12 C13 109.90(11) . . ?
O2 C12 C11 108.87(11) . . ?
C13 C12 C11 113.16(12) . . ?
O2 C12 H12 108.3 . . ?
C13 C12 H12 108.3 . . ?
C11 C12 H12 108.3 . . ?
C18 C13 C14 117.54(13) . . ?
C18 C13 C12 120.81(12) . . ?
C14 C13 C12 121.59(12) . . ?
C15 C14 C13 119.66(13) . . ?
C15 C14 H14 120.2 . . ?
C13 C14 H14 120.2 . . ?
F6 C15 C14 120.02(13) . . ?
F6 C15 C16 119.06(13) . . ?
C14 C15 C16 120.91(14) . . ?
F5 C16 C17 119.93(13) . . ?
F5 C16 C15 118.90(13) . . ?
C17 C16 C15 121.17(13) . . ?
C16 C17 C18 117.30(13) . . ?
C16 C17 H17 121.4 . . ?
C18 C17 H17 121.4 . . ?
F4 C18 C17 117.70(13) . . ?
F4 C18 C13 118.88(12) . . ?
C17 C18 C13 123.42(13) . . ?
 
_refine_diff_density_max    0.481
_refine_diff_density_min   -0.281
_refine_diff_density_rms    0.064

_shelx_res_file
;
TITL 18bek90z_a.res in P2(1)/c
    18bek90z.res
    created by SHELXL-2018/3 at 19:48:18 on 05-Feb-2021
CELL  0.71073  13.1055  10.1395  15.2432   90.000   97.529   90.000
ZERR    8.000   0.0010   0.0008   0.0012    0.000    0.001    0.000
LATT  1
SYMM -X, 1/2+Y, 1/2-Z
SFAC C H O F CL
UNIT 64 32 8 24 24
ACTA
TEMP -173.150
SIZE 0.070 0.210 0.240
L.S. 10
BOND $H
HTAB
LIST 4
FMAP 2
PLAN -20
WGHT    0.045700    0.452100
FVAR       0.13524
CL1   5    0.492352    0.715159    0.730315    11.00000    0.01924    0.03233 =
         0.01964   -0.00079    0.00853   -0.00287
CL2   5    0.659189    0.902879    0.743814    11.00000    0.01944    0.02688 =
         0.02295   -0.01053    0.00014   -0.00163
CL3   5    0.499369    0.912095    0.594579    11.00000    0.01701    0.01975 =
         0.02392   -0.00105    0.00133    0.00385
CL4   5    0.157068    0.821837    0.449806    11.00000    0.04279    0.01866 =
         0.02035   -0.00025   -0.00102    0.01045
CL5   5    0.352696    0.753810    0.394707    11.00000    0.03222    0.05536 =
         0.02139    0.00612    0.00768   -0.01952
CL6   5    0.192764    0.559610    0.387608    11.00000    0.02035    0.01919 =
         0.01730   -0.00383   -0.00145    0.00169
F1    4    0.850257    0.745181    0.683125    11.00000    0.01593    0.03033 =
         0.01909    0.00352   -0.00049   -0.00102
F2    4    0.922824    0.936280    0.417919    11.00000    0.02319    0.02266 =
         0.02967    0.00180    0.01311   -0.00520
F3    4    0.724885    0.904366    0.346352    11.00000    0.03067    0.02647 =
         0.01807    0.00439    0.00382   -0.00278
F4    4    0.210840    0.826355    0.665144    11.00000    0.03067    0.01573 =
         0.02509   -0.00591    0.00749   -0.00366
F5    4   -0.006931    0.502116    0.759081    11.00000    0.02083    0.03610 =
         0.02064   -0.00105    0.01107   -0.00459
F6    4    0.056894    0.329224    0.644181    11.00000    0.02391    0.01931 =
         0.02627   -0.00104    0.00863   -0.00691
O1    3    0.567062    0.629064    0.567233    11.00000    0.01271    0.01860 =
         0.02232   -0.00693    0.00411   -0.00171
H1O   2    0.600252    0.574874    0.540732    11.00000    0.02529
O2    3    0.364470    0.553768    0.543244    11.00000    0.01124    0.02070 =
         0.02071   -0.00484    0.00251    0.00001
H2O   2    0.423019    0.583063    0.559172    11.00000    0.02821
C3    1    0.575687    0.806070    0.669558    11.00000    0.01462    0.01985 =
         0.01475   -0.00223    0.00174   -0.00031
C4    1    0.639062    0.707580    0.621442    11.00000    0.01216    0.01598 =
         0.01643   -0.00158    0.00242   -0.00082
DFIX 0.84 0.01 O1 H1O O2 H2O
AFIX  13
H4    2    0.678716    0.649384    0.666688    11.00000   -1.20000
AFIX   0
C5    1    0.714084    0.772557    0.567157    11.00000    0.01454    0.01306 =
         0.01660   -0.00208    0.00285    0.00006
C6    1    0.817189    0.787653    0.599976    11.00000    0.01673    0.01643 =
         0.01645   -0.00100    0.00192    0.00141
C7    1    0.889465    0.841044    0.552044    11.00000    0.01336    0.01703 =
         0.02504   -0.00240    0.00317   -0.00121
AFIX  43
H7    2    0.959524    0.849605    0.576846    11.00000   -1.20000
AFIX   0
C8    1    0.855989    0.881454    0.466772    11.00000    0.01876    0.01475 =
         0.02443   -0.00231    0.01069   -0.00185
C9    1    0.753915    0.866383    0.430729    11.00000    0.02204    0.01603 =
         0.01602   -0.00118    0.00333    0.00081
C10   1    0.683070    0.812588    0.479532    11.00000    0.01604    0.01546 =
         0.01943   -0.00307    0.00246    0.00042
AFIX  43
H10   2    0.613388    0.802567    0.454014    11.00000   -1.20000
AFIX   0
C11   1    0.249977    0.695611    0.448940    11.00000    0.02055    0.01778 =
         0.01742   -0.00108    0.00449   -0.00250
C12   1    0.292049    0.657178    0.545145    11.00000    0.01438    0.01594 =
         0.01534   -0.00202    0.00222   -0.00048
AFIX  13
H12   2    0.328519    0.735355    0.574419    11.00000   -1.20000
AFIX   0
C13   1    0.208698    0.615939    0.599211    11.00000    0.01141    0.01568 =
         0.01397    0.00035    0.00064    0.00110
C14   1    0.168180    0.487758    0.594405    11.00000    0.01428    0.01593 =
         0.01448   -0.00062    0.00162    0.00162
AFIX  43
H14   2    0.190822    0.425380    0.554646    11.00000   -1.20000
AFIX   0
C15   1    0.095343    0.452742    0.647655    11.00000    0.01573    0.01696 =
         0.01732    0.00122    0.00123   -0.00181
C16   1    0.062211    0.541858    0.706305    11.00000    0.01329    0.02603 =
         0.01438    0.00185    0.00328   -0.00045
C17   1    0.099502    0.668778    0.712474    11.00000    0.01784    0.02313 =
         0.01478   -0.00462    0.00279    0.00374
AFIX  43
H17   2    0.076076    0.730695    0.752134    11.00000   -1.20000
AFIX   0
C18   1    0.172616    0.702665    0.658502    11.00000    0.01692    0.01629 =
         0.01616   -0.00058    0.00032    0.00025
HKLF 4


REM  18bek90z_a.res in P2(1)/c
REM wR2 = 0.0758, GooF = S = 1.038, Restrained GooF = 1.038 for all data
REM R1 = 0.0284 for 4383 Fo > 4sig(Fo) and 0.0333 for all 5010 data
REM 279 parameters refined using 2 restraints

END

WGHT      0.0449      0.4736

REM Instructions for potential hydrogen bonds
EQIV $1 -x+1, -y+1, -z+1
HTAB O1 O2_$1
HTAB O2 Cl1
HTAB O2 O1
HTAB C4 Cl6_$1
HTAB C12 Cl3

REM Highest difference peak  0.481,  deepest hole -0.281,  1-sigma level  0.064
Q1    1   0.2463  0.6431  0.5708  11.00000  0.05    0.44
Q2    1   0.1432  0.6751  0.6934  11.00000  0.05    0.41
Q3    1   0.6134  0.7598  0.6427  11.00000  0.05    0.40
Q4    1   0.6691  0.7422  0.5979  11.00000  0.05    0.39
Q5    1   0.7020  0.7785  0.5167  11.00000  0.05    0.37
Q6    1   0.7195  0.8319  0.4551  11.00000  0.05    0.37
Q7    1   0.7598  0.7936  0.5893  11.00000  0.05    0.36
Q8    1   0.2641  0.6756  0.4987  11.00000  0.05    0.36
Q9    1   0.8081  0.8883  0.4497  11.00000  0.05    0.35
Q10   1   0.0637  0.5005  0.6618  11.00000  0.05    0.35
Q11   1   0.0415  0.5236  0.7252  11.00000  0.05    0.35
Q12   1   0.1234  0.4756  0.6167  11.00000  0.05    0.34
Q13   1   0.2044  0.8395  0.4457  11.00000  0.05    0.34
Q14   1   0.5355  0.8547  0.6326  11.00000  0.05    0.32
Q15   1   0.6625  0.6779  0.6659  11.00000  0.05    0.31
Q16   1   0.8684  0.8692  0.5110  11.00000  0.05    0.31
Q17   1   0.2006  0.5524  0.6049  11.00000  0.05    0.30
Q18   1   0.0848  0.6062  0.7078  11.00000  0.05    0.29
Q19   1   0.8773  0.8979  0.4486  11.00000  0.05    0.28
Q20   1   0.2023  0.6477  0.6287  11.00000  0.05    0.28
;
_shelx_res_checksum   58276

_shelx_hkl_file
;
   1   0   0    0.73    0.08
   1   0   0    0.66    0.12
   1   0   0    0.58    0.08
  -1   0   0    0.72    0.07
  -1   0   0    0.59    0.08
  -2   0   0  123.09    2.32
  -2   0   0  124.99    2.15
  -2   0   0  121.18    2.30
   2   0   0  122.74    2.32
   2   0   0  121.61    2.15
  -3   0   0  268.54    4.97
   3   0   0  268.06    5.01
  -3   0   0  267.46    4.98
  -3   0   0  280.39    4.74
   3   0   0  273.72    4.74
  -4   0   0   17.65    0.62
   4   0   0   16.93    0.63
   4   0   0   18.53    0.40
  -4   0   0   18.73    0.63
  -4   0   0   18.82    0.40
   5   0   0   36.96    1.11
  -5   0   0   36.50    1.05
  -5   0   0   37.90    1.09
   5   0   0   38.84    0.76
  -5   0   0   39.80    0.76
   6   0   0  589.87   10.25
  -6   0   0  584.36   10.78
  -6   0   0  606.81   10.25
   6   0   0  588.97   10.84
  -6   0   0  590.74   10.74
  -7   0   0  262.34    5.26
   7   0   0  263.26    5.32
  -7   0   0  270.43    5.25
  -8   0   0    1.27    0.30
  -8   0   0    1.43    0.32
   8   0   0    1.63    0.36
  -9   0   0   62.68    1.78
   9   0   0   53.37    1.78
  -9   0   0   62.63    1.80
  10   0   0    0.67    0.31
 -10   0   0    0.52    0.30
 -10   0   0    1.16    0.34
 -11   0   0    3.54    0.54
  11   0   0    4.08    0.64
 -11   0   0    5.99    0.71
 -12   0   0  114.36    3.02
  12   0   0  112.18    3.15
 -12   0   0  116.40    3.07
 -13   0   0  100.67    2.82
  13   0   0  100.30    2.97
 -13   0   0   96.52    2.83
  14   0   0  126.07    3.56
 -14   0   0  123.82    3.35
 -14   0   0  118.67    3.38
 -15   0   0   14.15    1.05
 -15   0   0   14.78    1.05
  15   0   0   17.09    1.10
  15   0   0   14.44    1.13
 -16   0   0    7.98    1.00
  16   0   0    7.77    1.13
 -16   0   0    6.93    0.92
  16   0   0    6.76    0.89
 -17   0   0    1.30    0.52
  17   0   0    1.75    0.62
 -17   0   0    1.90    0.55
  17   0   0    2.35    0.61
   0  -1   0   -0.35    0.05
   0   1   0   -0.31    0.06
   0   1   0   -0.43    0.05
   0   1   0   -0.45    0.06
   1  -1   0    1.71    0.12
   1  -1   0    1.64    0.12
  -1  -1   0    1.84    0.13
  -1  -1   0    1.78    0.14
   1  -1   0    1.70    0.10
  -1  -1   0    1.84    0.12
   1   1   0    1.84    0.14
  -1   1   0    1.58    0.13
  -1   1   0    1.75    0.10
  -1   1   0    1.72    0.13
   1   1   0    1.91    0.12
  -1   1   0    1.77    0.11
  -2  -1   0   30.47    0.69
   2  -1   0   30.32    0.74
   2  -1   0   31.36    0.61
   2  -1   0   31.15    0.72
  -2  -1   0   31.06    0.72
  -2   1   0   30.47    0.76
   2   1   0   30.54    0.75
  -2   1   0   31.23    0.62
   2   1   0   30.45    0.70
  -3  -1   0   97.59    1.93
   3  -1   0   97.85    1.73
  -3  -1   0   96.58    1.96
   3  -1   0   97.86    1.98
   3   1   0   98.81    1.88
  -3   1   0   96.84    2.01
   3   1   0   95.41    2.01
  -3   1   0   97.20    1.99
  -3   1   0   99.02    1.73
   4  -1   0  138.13    2.77
  -4  -1   0  133.65    2.70
  -4  -1   0  132.53    2.73
   4   1   0  139.58    2.59
  -4   1   0  137.92    2.79
   4   1   0  142.43    2.82
   5  -1   0   42.74    1.17
  -5  -1   0   41.18    1.13
  -5  -1   0   39.70    1.08
   5   1   0   41.05    0.94
   5   1   0   40.03    1.17
  -5   1   0   40.06    1.15
  -5   1   0   40.52    1.15
   6  -1   0   65.50    1.69
  -6  -1   0   63.38    1.64
  -6  -1   0   64.44    1.60
  -6   1   0   63.83    1.66
   6   1   0   65.80    1.71
   6   1   0   64.99    1.36
  -6   1   0   62.54    1.65
  -7  -1   0    6.89    0.48
  -7  -1   0    6.88    0.46
   7  -1   0    5.60    0.48
   7   1   0    7.65    0.54
   7   1   0    6.56    0.31
  -7   1   0    6.90    0.50
  -7   1   0    6.52    0.48
   8  -1   0   45.65    1.47
  -8  -1   0   44.98    1.43
  -8  -1   0   46.34    1.39
  -8   1   0   46.05    1.45
   8   1   0   47.92    1.53
   8   1   0   44.39    1.04
  -8   1   0   44.76    1.45
   9  -1   0    6.78    0.58
  -9  -1   0    6.99    0.53
  -9  -1   0    7.71    0.59
  -9   1   0    7.49    0.59
  -9   1   0    6.13    0.55
   9   1   0    6.94    0.32
   9   1   0    6.20    0.57
  10  -1   0   23.17    1.10
 -10  -1   0   20.42    0.96
 -10  -1   0   20.71    1.01
  10   1   0   20.17    1.05
 -10   1   0   24.08    1.09
 -10   1   0   18.88    0.96
 -11  -1   0   22.42    1.06
 -11  -1   0   23.74    1.13
  11  -1   0   22.73    1.15
 -11   1   0   23.08    1.13
  11   1   0   23.01    1.17
 -11   1   0   24.40    1.14
 -12  -1   0    0.02    0.22
 -12  -1   0   -0.03    0.23
  12  -1   0   -0.01    0.32
 -12   1   0    0.10    0.29
  12   1   0   -0.29    0.25
 -12   1   0    0.00    0.22
  13  -1   0    1.86    0.49
 -13  -1   0    1.62    0.44
 -13  -1   0    1.51    0.42
  13  -1   0    2.26    0.51
 -13   1   0    1.80    0.50
  13   1   0    2.20    0.57
 -13   1   0    2.35    0.56
 -14  -1   0    0.04    0.28
  14  -1   0   -0.21    0.38
 -14  -1   0    0.28    0.34
  14  -1   0   -0.17    0.28
 -14   1   0   -0.04    0.30
 -14   1   0    0.13    0.32
  14   1   0   -0.06    0.37
  15  -1   0    5.86    0.82
 -15  -1   0    7.43    0.91
  15  -1   0    5.78    0.87
 -15  -1   0    5.35    0.78
  15   1   0    5.92    0.92
 -15   1   0    6.79    0.91
 -15   1   0    5.80    0.84
 -16  -1   0    3.14    0.65
 -16  -1   0    2.92    0.64
  16  -1   0    2.85    0.76
  16  -1   0    2.59    0.63
  16   1   0    3.11    0.73
 -16   1   0    3.62    0.75
 -16   1   0    2.57    0.66
  17  -1   0    1.06    0.62
 -17  -1   0    0.83    0.49
  17  -1   0    0.37    0.48
 -17   1   0    0.54    0.48
  17   1   0    1.51    0.67
 -17   1   0    1.07    0.53
   0  -2   0  347.55    6.18
   0  -2   0  352.95    6.04
   0   2   0  346.49    6.02
   0   2   0  348.85    6.21
   0   2   0  346.01    6.24
  -1  -2   0  140.95    2.68
  -1  -2   0  141.21    2.64
   1  -2   0  142.41    2.53
   1  -2   0  145.12    2.70
   1  -2   0  145.12    2.53
  -1   2   0  138.45    2.69
   1   2   0  144.60    2.59
  -1   2   0  142.96    2.72
  -2  -2   0   85.74    1.66
   2  -2   0   86.33    1.63
  -2  -2   0   85.61    1.71
   2  -2   0   82.87    1.74
  -2   2   0   84.64    1.75
   2   2   0   83.89    1.69
   2   2   0   81.48    1.74
  -2   2   0   81.19    1.75
  -2   2   0   82.53    1.65
   3  -2   0   43.05    1.02
  -3  -2   0   44.02    1.00
   3  -2   0   42.92    1.09
  -3  -2   0   41.54    1.04
  -3   2   0   43.08    1.10
  -3   2   0   42.36    1.08
   3   2   0   42.13    1.06
  -3   2   0   43.69    0.93
   3   2   0   42.87    1.05
  -4  -2   0   42.22    1.10
  -4  -2   0   42.47    1.05
   4  -2   0   43.62    1.10
   4  -2   0   42.62    1.15
  -4   2   0   43.44    1.15
  -4   2   0   42.72    0.89
   4   2   0   43.00    1.06
  -4   2   0   42.64    1.17
   4   2   0   41.13    1.13
   5  -2   0   42.92    0.89
  -5  -2   0   38.95    1.05
   5  -2   0   38.71    1.11
   5  -2   0   40.44    1.16
  -5  -2   0   40.07    1.12
  -5   2   0   38.40    1.15
   5   2   0   37.99    1.01
  -5   2   0   39.44    1.18
  -5   2   0   39.25    0.80
   5   2   0   37.50    1.15
   6  -2   0   30.04    1.03
  -6  -2   0   30.81    0.96
  -6  -2   0   30.35    1.00
   6  -2   0   33.15    1.05
  -6   2   0   30.28    1.06
  -6   2   0   30.76    1.05
   6   2   0   30.77    1.07
   6   2   0   31.90    0.89
   7  -2   0    5.06    0.43
   7  -2   0    4.36    0.47
  -7  -2   0    5.55    0.55
  -7  -2   0    4.79    0.39
   7   2   0    4.73    0.53
  -7   2   0    5.04    0.54
   7   2   0    4.91    0.34
  -7   2   0    4.38    0.50
   8  -2   0   10.98    0.66
  -8  -2   0   10.56    0.65
   8  -2   0   11.04    0.66
  -8  -2   0    9.58    0.58
   8   2   0   10.14    0.67
  -8   2   0   10.36    0.66
   8   2   0   10.31    0.48
  -8   2   0   10.37    0.65
  -9  -2   0   12.67    0.74
   9  -2   0   14.17    0.80
  -9  -2   0   13.18    0.70
   9  -2   0   12.89    0.78
  -9   2   0   13.20    0.80
  -9   2   0   13.80    0.80
   9   2   0   12.59    0.54
   9   2   0   11.63    0.79
  10  -2   0   41.26    1.51
  10  -2   0   37.11    1.42
 -10  -2   0   40.88    1.39
 -10  -2   0   40.51    1.48
  10   2   0   38.21    1.06
  10   2   0   40.91    1.54
 -10   2   0   39.06    1.48
 -10   2   0   40.11    1.49
  11  -2   0   22.16    1.14
  11  -2   0   22.53    1.11
 -11  -2   0   22.27    1.10
 -11  -2   0   22.47    1.04
 -11   2   0   21.57    1.13
 -11   2   0   21.33    1.11
  11   2   0   20.86    1.16
 -12  -2   0    0.02    0.24
  12  -2   0    0.31    0.30
 -12  -2   0    0.05    0.26
  12  -2   0   -0.13    0.27
 -12   2   0    0.14    0.30
 -12   2   0   -0.09    0.27
  12   2   0    0.28    0.35
 -13  -2   0    0.17    0.28
  13  -2   0   -0.03    0.34
  13  -2   0   -0.09    0.25
 -13  -2   0    0.28    0.30
 -13   2   0   -0.06    0.24
 -13   2   0    0.47    0.31
  13   2   0    0.04    0.33
 -14  -2   0    5.32    0.77
  14  -2   0    4.21    0.73
 -14  -2   0    5.54    0.75
  14  -2   0    4.52    0.73
 -14   2   0    6.47    0.90
  14   2   0    5.10    0.82
 -14   2   0    3.85    0.65
  15  -2   0   19.89    1.23
 -15  -2   0   19.93    1.23
 -15  -2   0   16.57    1.08
  15  -2   0   14.72    1.17
 -15   2   0   19.03    1.24
  15   2   0   16.32    1.23
 -15   2   0   18.55    1.21
  16  -2   0    3.95    0.78
  16  -2   0    3.49    0.81
 -16  -2   0    4.56    0.81
 -16   2   0    4.24    0.76
  16   2   0    5.14    0.94
 -16   2   0    4.81    0.81
  17  -2   0    0.57    0.51
  17  -2   0    0.63    0.59
 -17  -2   0    0.71    0.48
 -17   2   0    0.50    0.46
 -17   2   0    0.35    0.43
  17   2   0    0.64    0.56
   0  -3   0   -0.01    0.10
   0  -3   0   -0.05    0.05
   0   3   0   -0.05    0.05
   0   3   0    0.00    0.13
   0   3   0   -0.04    0.11
  -1  -3   0   43.34    1.03
   1  -3   0   45.44    0.85
   1  -3   0   43.51    1.08
  -1  -3   0   43.73    1.07
   1  -3   0   45.00    0.85
   1   3   0   44.88    1.16
  -1   3   0   44.67    1.12
  -1   3   0   45.94    1.12
   1   3   0   44.01    0.93
  -2  -3   0   90.07    1.85
   2  -3   0   92.65    1.74
  -2  -3   0   92.16    1.93
   2  -3   0   88.22    1.94
  -2   3   0   89.52    1.96
  -2   3   0   92.65    1.92
   2   3   0   91.46    1.83
   2   3   0   91.81    2.01
   3  -3   0   46.31    1.20
  -3  -3   0   46.27    1.17
   3  -3   0   46.45    1.05
  -3  -3   0   44.99    1.09
   3   3   0   44.49    1.20
  -3   3   0   45.89    1.21
   3   3   0   45.65    1.13
  -3   3   0   44.94    1.09
  -3   3   0   45.03    1.22
   4  -3   0  183.21    3.53
  -4  -3   0  185.42    3.52
   4  -3   0  180.83    3.67
  -4  -3   0  183.93    3.62
   4   3   0  181.73    3.64
  -4   3   0  182.33    3.67
  -4   3   0  185.33    3.44
   4   3   0  180.00    3.61
  -4   3   0  181.24    3.72
  -5  -3   0    0.07    0.17
   5  -3   0    0.09    0.16
   5  -3   0    0.09    0.15
  -5  -3   0    0.11    0.14
  -5   3   0    0.13    0.16
  -5   3   0    0.08    0.16
   5   3   0    0.10    0.18
  -5   3   0    0.02    0.10
   5   3   0    0.06    0.14
  -6  -3   0   30.30    0.94
   6  -3   0   29.35    1.06
  -6  -3   0   30.78    1.03
   6  -3   0   30.47    1.01
  -6   3   0   31.62    1.09
   6   3   0   30.62    0.97
  -6   3   0   30.43    1.09
  -6   3   0   30.01    0.72
   6   3   0   30.83    1.08
   7  -3   0    5.45    0.49
   7  -3   0    5.26    0.45
  -7  -3   0    4.01    0.37
  -7  -3   0    5.52    0.55
  -7   3   0    5.48    0.48
   7   3   0    5.48    0.49
  -7   3   0    5.96    0.63
   7   3   0    5.01    0.39
  -7   3   0    5.31    0.21
  -8  -3   0   49.36    1.45
   8  -3   0   50.88    1.61
   8  -3   0   48.31    1.53
  -8  -3   0   51.86    1.58
  -8   3   0   50.31    1.62
   8   3   0   53.62    1.40
   8   3   0   51.95    1.64
  -8   3   0   50.77    1.65
   9  -3   0   53.13    1.69
  -9  -3   0   56.75    1.63
   9  -3   0   53.13    1.74
  -9  -3   0   56.75    1.74
  -9   3   0   53.95    1.77
   9   3   0   55.25    1.47
   9   3   0   56.43    1.82
  -9   3   0   56.95    1.82
 -10  -3   0    1.24    0.34
 -10  -3   0    1.28    0.35
  10  -3   0    1.97    0.44
  10  -3   0    1.40    0.39
  10   3   0    1.74    0.31
 -10   3   0    1.33    0.37
  10   3   0    2.08    0.50
 -10   3   0    1.45    0.40
  11  -3   0   56.68    1.94
 -11  -3   0   61.64    1.86
  11  -3   0   60.28    1.98
 -11  -3   0   59.35    1.98
  11   3   0   61.24    2.08
 -11   3   0   57.34    1.99
 -11   3   0   60.28    2.03
 -12  -3   0    0.78    0.36
  12  -3   0    0.73    0.39
  12  -3   0    0.95    0.41
 -12  -3   0    0.66    0.32
 -12   3   0    0.62    0.37
 -12   3   0    0.95    0.41
  12   3   0    0.63    0.39
  13  -3   0   20.64    1.20
 -13  -3   0   21.04    1.18
 -13  -3   0   21.33    1.11
  13  -3   0   21.30    1.21
 -13   3   0   21.32    1.23
 -13   3   0   20.56    1.22
  13   3   0   22.41    1.32
 -14  -3   0    1.98    0.50
  14  -3   0    1.14    0.50
  14  -3   0    0.99    0.51
 -14  -3   0    1.65    0.46
 -14   3   0    1.47    0.48
 -14   3   0    1.83    0.54
  14   3   0    1.45    0.58
 -15  -3   0   18.61    1.24
  15  -3   0   19.08    1.31
  15  -3   0   19.58    1.27
 -15   3   0   21.68    1.34
 -15   3   0   22.10    1.35
  15   3   0   21.33    1.41
  16  -3   0    0.52    0.48
 -16  -3   0    1.67    0.57
  16  -3   0    1.45    0.53
 -16   3   0    1.06    0.48
 -16   3   0    1.00    0.50
  16   3   0    0.66    0.54
   0  -4   0    2.71    0.30
   0  -4   0    2.26    0.13
   0  -4   0    2.38    0.29
   0   4   0    2.00    0.29
   0   4   0    2.68    0.31
   0   4   0    2.24    0.13
   1  -4   0   11.43    0.50
   1  -4   0   11.78    0.28
  -1  -4   0   12.12    0.49
  -1  -4   0   11.57    0.51
   1  -4   0   12.18    0.29
   1   4   0   11.64    0.57
  -1   4   0   12.12    0.55
  -1   4   0   12.01    0.56
   1   4   0   11.98    0.37
   1   4   0   10.71    0.51
  -2  -4   0   20.99    0.68
   2  -4   0   21.57    0.76
  -2  -4   0   22.07    0.75
   2  -4   0   23.10    0.54
   2   4   0   22.45    0.63
  -2   4   0   21.74    0.78
   2   4   0   22.35    0.83
  -2   4   0   21.21    0.75
   3  -4   0    9.65    0.52
  -3  -4   0    9.45    0.44
  -3  -4   0   10.80    0.51
   3  -4   0    9.29    0.36
  -3   4   0    9.06    0.47
   3   4   0    9.73    0.55
   3   4   0    9.47    0.44
  -3   4   0    9.13    0.51
   4  -4   0   19.56    0.77
  -4  -4   0   18.05    0.66
  -4  -4   0   18.12    0.72
   4  -4   0   17.84    0.61
  -4   4   0   17.79    0.75
  -4   4   0   17.73    0.64
   4   4   0   17.86    0.69
   4   4   0   19.03    0.78
  -5  -4   0   18.63    0.69
  -5  -4   0   18.21    0.76
   5  -4   0   18.99    0.69
   5  -4   0   20.15    0.83
   5   4   0   19.18    0.80
  -5   4   0   18.85    0.84
  -5   4   0   19.32    0.82
  -5   4   0   18.68    0.64
   5   4   0   18.45    0.76
   6  -4   0   68.16    1.87
  -6  -4   0   66.56    1.68
  -6  -4   0   70.12    1.82
   6  -4   0   71.63    1.74
  -6   4   0   69.71    1.54
  -6   4   0   66.75    1.87
  -6   4   0   69.48    1.94
   6   4   0   69.05    1.84
   6   4   0   70.27    1.80
   7  -4   0   -0.04    0.17
   7  -4   0    0.05    0.22
  -7  -4   0   -0.03    0.20
  -7  -4   0    0.18    0.18
  -7   4   0   -0.05    0.18
   7   4   0    0.13    0.24
  -7   4   0    0.05    0.11
   7   4   0    0.32    0.21
  -7   4   0    0.01    0.20
  -8  -4   0   13.65    0.77
   8  -4   0   15.31    0.85
  -8  -4   0   14.28    0.71
   8  -4   0   14.53    0.75
   8   4   0   12.62    0.79
  -8   4   0   13.32    0.83
   8   4   0   13.85    0.70
  -8   4   0   13.83    0.81
  -9  -4   0    7.91    0.57
   9  -4   0    8.19    0.69
  -9  -4   0    8.39    0.63
   9  -4   0    7.38    0.60
   9   4   0    7.35    0.67
   9   4   0    7.72    0.55
  -9   4   0    7.49    0.64
  -9   4   0    8.41    0.70
  10  -4   0   -0.14    0.25
  10  -4   0    0.05    0.25
 -10  -4   0    0.08    0.22
 -10  -4   0    0.27    0.28
  10   4   0    0.15    0.22
  10   4   0    0.31    0.31
 -10   4   0    0.22    0.30
 -10   4   0    0.18    0.27
 -11  -4   0   20.91    1.00
  11  -4   0   22.54    1.18
 -11  -4   0   22.19    1.14
  11  -4   0   20.56    1.09
 -11   4   0   21.82    1.20
  11   4   0   20.93    1.23
 -11   4   0   22.46    1.20
  11   4   0   21.14    1.19
 -12  -4   0    0.38    0.32
  12  -4   0   -0.11    0.32
  12  -4   0    0.42    0.33
 -12  -4   0    0.56    0.33
  12   4   0    0.28    0.38
 -12   4   0    0.08    0.27
 -12   4   0    0.56    0.35
  13  -4   0    6.78    0.86
 -13  -4   0    7.46    0.80
 -13  -4   0    6.56    0.85
  13  -4   0    6.73    0.86
 -13   4   0    5.15    0.81
  13   4   0    7.00    0.92
 -13   4   0    8.08    0.96
  14  -4   0    0.43    0.40
  14  -4   0    0.61    0.44
 -14  -4   0    0.69    0.44
  14   4   0    0.37    0.47
 -14   4   0    0.78    0.47
 -14   4   0    0.88    0.42
  15  -4   0    1.26    0.57
  15  -4   0    1.56    0.61
 -15  -4   0    1.70    0.59
  15   4   0    1.11    0.56
 -15   4   0    1.41    0.52
 -15   4   0    1.02    0.54
 -16  -4   0    0.24    0.41
  16  -4   0   -0.92    0.37
  16  -4   0   -0.13    0.42
  16   4   0    0.30    0.53
 -16   4   0   -0.16    0.37
 -16   4   0    0.05    0.43
   0  -5   0    0.19    0.16
   0  -5   0    0.05    0.16
   0  -5   0    0.00    0.06
   0   5   0    0.02    0.15
   0   5   0    0.02    0.06
   0   5   0    0.04    0.15
  -1  -5   0    0.07    0.16
   1  -5   0    0.68    0.22
  -1  -5   0    0.16    0.16
  -1   5   0    0.50    0.22
   1   5   0    0.54    0.12
   1   5   0    0.26    0.18
   1   5   0    0.42    0.23
  -1   5   0    0.47    0.21
   2  -5   0  128.21    2.31
   2  -5   0  127.25    2.74
  -2  -5   0  126.79    2.65
  -2  -5   0  125.69    2.73
  -2   5   0  128.47    2.82
   2   5   0  123.31    2.86
   2   5   0  124.42    2.46
  -2   5   0  125.61    2.79
  -3  -5   0   17.82    0.73
   3  -5   0   17.20    0.75
  -3  -5   0   18.51    0.68
   3  -5   0   18.14    0.52
   3   5   0   17.65    0.82
  -3   5   0   17.67    0.77
  -3   5   0   17.63    0.74
   3   5   0   18.65    0.63
   4  -5   0    0.58    0.24
  -4  -5   0    0.36    0.19
   4  -5   0    0.35    0.14
  -4  -5   0    0.55    0.21
   4   5   0    0.44    0.23
   4   5   0    0.49    0.19
  -4   5   0    0.32    0.21
  -4   5   0    0.57    0.20
   5  -5   0    0.43    0.27
   5  -5   0    0.97    0.21
  -5  -5   0    0.55    0.20
  -5  -5   0    0.62    0.22
  -5   5   0    0.87    0.22
   5   5   0    0.74    0.26
   5   5   0    0.70    0.26
  -5   5   0    0.56    0.24
   6  -5   0   66.73    1.66
   6  -5   0   68.79    1.92
  -6  -5   0   66.99    1.69
  -6  -5   0   65.05    1.82
   6   5   0   62.42    1.76
  -6   5   0   66.89    1.91
   6   5   0   66.67    1.86
  -6   5   0   66.33    1.60
  -7  -5   0    7.04    0.57
  -7  -5   0    7.60    0.51
   7  -5   0    7.08    0.49
   7  -5   0    8.56    0.65
   7   5   0    7.72    0.57
   7   5   0    6.09    0.55
  -7   5   0    7.73    0.43
  -7   5   0    7.32    0.60
  -8  -5   0   28.19    1.03
   8  -5   0   26.39    1.18
  -8  -5   0   27.25    1.16
   8  -5   0   27.65    1.07
   8   5   0   26.85    1.09
  -8   5   0   27.89    1.24
  -8   5   0   30.29    1.27
   8   5   0   27.21    1.18
   9  -5   0    6.28    0.75
  -9  -5   0    7.75    0.79
   9  -5   0    6.35    0.56
  -9  -5   0    6.19    0.62
   9   5   0    8.08    0.86
  -9   5   0    7.83    0.71
  -9   5   0    6.86    0.75
   9   5   0    6.42    0.64
 -10  -5   0    0.52    0.32
  10  -5   0    0.34    0.36
 -10  -5   0    0.66    0.28
  10  -5   0    1.08    0.38
  10   5   0    0.51    0.29
 -10   5   0    0.28    0.32
  10   5   0    0.52    0.38
 -10   5   0    0.23    0.29
  11  -5   0    0.20    0.32
 -11  -5   0    0.18    0.27
 -11  -5   0    0.53    0.35
  11  -5   0    0.05    0.30
  11   5   0   -0.04    0.23
  11   5   0   -0.01    0.33
 -11   5   0   -0.22    0.25
 -11   5   0    0.11    0.31
  12  -5   0   12.52    0.91
 -12  -5   0   12.15    0.93
 -12  -5   0   12.94    0.84
  12  -5   0   11.84    0.97
 -12   5   0   12.56    1.01
  12   5   0   12.57    1.00
 -12   5   0   12.47    1.00
 -13  -5   0    4.09    0.74
  13  -5   0    3.59    0.67
  13  -5   0    3.73    0.69
 -13   5   0    2.79    0.61
  13   5   0    2.69    0.64
 -13   5   0    2.97    0.63
  14  -5   0   30.91    1.55
  14  -5   0   31.21    1.62
 -14  -5   0   31.80    1.61
  14   5   0   31.56    1.66
 -14   5   0   32.03    1.66
 -14   5   0   31.64    1.67
 -15  -5   0   16.11    1.19
  15  -5   0   12.45    1.11
  15  -5   0   14.16    1.17
 -15   5   0   14.52    1.21
  15   5   0   15.74    1.29
 -15   5   0   14.33    1.20
  16  -5   0    3.16    0.76
 -16  -5   0    3.92    0.81
  16  -5   0    3.82    0.82
 -16   5   0    3.88    0.84
  16   5   0    4.18    0.87
   0  -6   0   36.85    1.19
   0  -6   0   37.22    1.15
   0   6   0   35.99    1.27
   0   6   0   35.92    1.22
  -1  -6   0  232.05    4.70
   1  -6   0  228.20    4.65
  -1  -6   0  241.02    4.63
   1   6   0  233.13    4.75
   1   6   0  236.43    4.20
   1   6   0  227.17    4.85
  -1   6   0  233.22    4.82
   2  -6   0    0.08    0.19
  -2  -6   0   -0.04    0.15
  -2  -6   0   -0.09    0.15
   2   6   0   -0.01    0.10
  -2   6   0    0.13    0.20
  -2   6   0   -0.02    0.16
   2   6   0   -0.16    0.19
   3  -6   0    1.87    0.18
  -3  -6   0    1.90    0.31
   3  -6   0    1.78    0.32
  -3  -6   0    1.32    0.29
  -3   6   0    2.62    0.38
   3   6   0    1.99    0.26
   3   6   0    1.62    0.38
  -3   6   0    1.21    0.30
   4  -6   0    0.19    0.22
   4  -6   0    0.10    0.12
  -4  -6   0    0.21    0.19
  -4  -6   0    0.45    0.23
  -4   6   0   -0.04    0.16
   4   6   0    0.21    0.21
  -4   6   0    0.50    0.23
   4   6   0    0.13    0.16
  -5  -6   0   46.99    1.32
  -5  -6   0   40.60    1.37
   5  -6   0   44.61    1.47
   5  -6   0   43.64    1.13
  -5   6   0   44.47    1.48
   5   6   0   42.47    1.48
  -5   6   0   43.44    1.32
   5   6   0   44.19    1.29
   6  -6   0   61.29    1.85
  -6  -6   0   59.98    1.77
   6  -6   0   60.55    1.52
  -6  -6   0   61.77    1.63
  -6   6   0   57.10    1.82
   6   6   0   55.51    1.79
   6   6   0   62.55    1.71
  -6   6   0   58.63    1.59
   7  -6   0  141.94    3.47
   7  -6   0  144.53    3.11
  -7  -6   0  141.90    3.16
  -7  -6   0  145.53    3.39
   7   6   0  143.05    3.41
  -7   6   0  149.57    3.08
   7   6   0  140.22    3.31
  -8  -6   0   17.05    0.82
   8  -6   0   17.42    0.82
  -8  -6   0   19.78    0.99
   8  -6   0   17.94    1.00
  -8   6   0   19.15    1.05
   8   6   0   17.62    0.95
   8   6   0   17.33    0.93
   9  -6   0    5.99    0.63
  -9  -6   0    5.12    0.56
  -9  -6   0    6.72    0.77
   9  -6   0    5.10    0.71
   9   6   0    5.69    0.68
  -9   6   0    4.35    0.63
   9   6   0    6.94    0.81
 -10  -6   0    0.34    0.26
  10  -6   0    0.57    0.32
 -10  -6   0    0.32    0.32
  10  -6   0    0.59    0.38
  10   6   0    0.16    0.27
  10   6   0    0.03    0.34
 -10   6   0   -0.22    0.27
  11  -6   0    0.02    0.30
  11  -6   0    0.14    0.37
 -11  -6   0   -0.54    0.24
  11   6   0    0.30    0.30
 -11   6   0    0.14    0.34
  11   6   0   -0.42    0.30
  12  -6   0    4.66    0.70
 -12  -6   0    4.17    0.71
  12  -6   0    4.22    0.76
 -12   6   0    3.36    0.65
  12   6   0    3.25    0.71
 -13  -6   0   59.46    2.22
  13  -6   0   55.15    2.05
  13  -6   0   59.56    2.30
 -13   6   0   61.12    2.34
  13   6   0   60.54    2.33
  14  -6   0   30.41    2.17
 -14  -6   0   29.45    1.58
  14  -6   0   26.94    1.57
  14   6   0   28.71    1.64
 -14   6   0   29.30    1.63
  15  -6   0    1.77    0.66
 -15  -6   0    1.84    0.60
 -15   6   0    1.88    0.60
  15   6   0    1.67    0.68
   0  -7   0   -0.14    0.20
   0  -7   0    0.25    0.21
   0   7   0   -0.10    0.21
   0   7   0    0.10    0.22
  -1  -7   0  131.34    2.97
  -1  -7   0  133.30    3.09
   1  -7   0  133.79    3.09
   1  -7   0  134.67    3.04
   1   7   0  141.00    2.63
  -1   7   0  129.07    3.12
   1   7   0  135.16    3.26
  -1   7   0  130.36    3.18
   1   7   0  133.34    3.14
  -2  -7   0   23.72    0.99
  -2  -7   0   24.81    0.94
   2  -7   0   23.72    0.99
   2   7   0   24.04    1.11
  -2   7   0   22.62    1.01
  -2   7   0   22.58    1.03
   2   7   0   24.30    0.68
  -3  -7   0   32.94    1.09
  -3  -7   0   30.26    1.15
   3  -7   0   29.45    1.14
   3   7   0   30.13    1.25
  -3   7   0   29.41    1.16
  -3   7   0   28.17    1.17
   3   7   0   29.50    0.86
  -4  -7   0   37.74    1.32
  -4  -7   0   39.29    1.23
   4  -7   0   36.35    1.32
   4   7   0   36.71    1.08
  -4   7   0   35.21    1.35
   4   7   0   39.65    1.48
  -4   7   0   38.35    1.33
  -5  -7   0   26.71    1.10
  -5  -7   0   25.41    0.96
   5  -7   0   25.48    1.13
   5   7   0   24.27    0.91
   5   7   0   24.56    1.15
  -5   7   0   24.45    1.11
  -5   7   0   24.26    1.00
  -6  -7   0    5.14    0.47
   6  -7   0    5.51    0.68
  -6  -7   0    6.05    0.66
  -6   7   0    4.78    0.61
  -6   7   0    5.93    0.58
   6   7   0    4.59    0.62
   6   7   0    5.67    0.49
  -7  -7   0    6.27    0.52
   7  -7   0    6.92    0.75
  -7  -7   0    6.39    0.70
  -7   7   0    6.72    0.52
   7   7   0    6.95    0.58
  -7   7   0    6.51    0.76
   7   7   0    6.99    0.75
  -8  -7   0   22.52    1.10
   8  -7   0   23.83    1.20
  -8  -7   0   21.61    0.97
  -8   7   0   23.78    1.21
   8   7   0   21.98    1.06
   8   7   0   23.86    1.17
  -9  -7   0    2.86    0.46
   9  -7   0    3.14    0.60
  -9  -7   0    3.20    0.54
  -9   7   0    1.69    0.47
   9   7   0    3.38    0.58
   9   7   0    2.59    0.52
 -10  -7   0    0.61    0.37
  10  -7   0    0.16    0.33
  10   7   0    0.59    0.34
  10   7   0    0.81    0.43
 -10   7   0    1.08    0.41
 -11  -7   0    9.95    0.83
  11  -7   0    8.97    1.00
  11   7   0   12.29    0.97
 -11   7   0   11.21    1.15
  11   7   0    8.15    0.87
 -12  -7   0   -0.22    0.31
  12  -7   0   -0.24    0.36
  12   7   0   -0.15    0.38
 -12   7   0   -0.30    0.30
 -13  -7   0    0.27    0.41
  13  -7   0    0.45    0.48
  13   7   0    0.80    0.51
 -13   7   0    0.30    0.40
 -14  -7   0   -0.03    0.39
  14  -7   0    0.36    0.48
 -14   7   0   -0.30    0.38
  14   7   0    0.32    0.50
   0  -8   0   77.09    2.13
   0  -8   0   72.67    2.03
   0   8   0   76.57    2.27
   0   8   0   75.31    2.17
  -1  -8   0   12.06    0.74
  -1  -8   0   11.14    0.67
   1  -8   0   10.83    0.68
   1  -8   0   10.51    0.70
   1   8   0    9.26    0.73
  -1   8   0   11.34    0.79
  -1   8   0    9.72    0.71
   1   8   0   10.52    0.73
   2  -8   0    1.76    0.38
  -2  -8   0    2.15    0.40
  -2  -8   0    1.02    0.33
   2   8   0    1.36    0.42
  -2   8   0    1.16    0.37
  -2   8   0    1.10    0.34
  -3  -8   0   52.53    1.69
   3  -8   0   51.91    1.70
  -3  -8   0   56.11    1.61
   3   8   0   54.37    1.88
  -3   8   0   50.18    1.74
  -3   8   0   50.44    1.72
  -4  -8   0    0.30    0.25
   4  -8   0    0.26    0.30
  -4  -8   0    0.19    0.27
   4   8   0    0.40    0.35
  -4   8   0    0.78    0.32
  -4   8   0    0.33    0.29
  -5  -8   0    0.48    0.30
  -5  -8   0   -0.06    0.21
   5  -8   0    0.44    0.32
   5   8   0    0.14    0.25
  -5   8   0    0.46    0.31
  -5   8   0    0.63    0.30
  -6  -8   0    0.09    0.24
   6  -8   0   -0.13    0.24
  -6  -8   0    0.36    0.26
   6   8   0    0.02    0.27
   6   8   0   -0.02    0.30
  -6   8   0    0.22    0.24
  -6   8   0    0.20    0.26
  -7  -8   0   32.11    1.20
   7  -8   0   27.23    1.33
  -7  -8   0   32.04    1.35
  -7   8   0   34.17    1.49
  -7   8   0   34.05    1.24
   7   8   0   31.35    1.43
   7   8   0   31.81    1.21
   8  -8   0   17.88    1.13
  -8  -8   0   20.11    1.07
  -8  -8   0   19.78    1.10
  -8   8   0   17.77    1.11
   8   8   0   19.23    1.14
   8   8   0   20.60    1.01
  -9  -8   0   19.30    1.11
   9  -8   0   19.69    1.19
   9   8   0   19.12    1.07
   9   8   0   19.37    1.14
  -9   8   0   19.32    1.18
  10  -8   0   19.41    1.22
 -10  -8   0   19.65    1.18
 -10   8   0   20.06    1.26
  10   8   0   21.25    1.16
  10   8   0   16.98    1.11
  11  -8   0   -0.22    0.30
 -11  -8   0    0.01    0.34
 -11   8   0    0.31    0.42
  11   8   0    0.58    0.40
  11   8   0   -0.19    0.34
 -12  -8   0    0.62    0.46
  12  -8   0    0.81    0.47
  12   8   0    1.01    0.49
 -12   8   0    0.47    0.46
  13  -8   0    1.68    0.60
 -13  -8   0    1.75    0.58
 -13   8   0    1.24    0.55
  13   8   0    1.43    0.58
   0  -9   0    0.28    0.27
   0  -9   0   -0.32    0.20
   0   9   0   -0.10    0.23
   0   9   0    0.01    0.28
   1  -9   0   -0.13    0.25
  -1  -9   0    0.30    0.27
   1  -9   0    0.22    0.26
  -1  -9   0    0.47    0.28
   1   9   0    0.30    0.28
  -1   9   0    0.11    0.30
  -1   9   0    0.32    0.31
   1   9   0    0.03    0.28
   2  -9   0   87.32    2.41
   2  -9   0   86.69    2.45
  -2  -9   0   83.58    2.42
  -2  -9   0   86.37    2.30
  -2   9   0   85.59    2.50
   2   9   0   85.31    2.63
  -2   9   0   82.06    2.50
  -3  -9   0    1.47    0.41
   3  -9   0    2.10    0.47
  -3  -9   0    2.12    0.44
   3   9   0    2.07    0.52
  -3   9   0    1.83    0.46
  -3   9   0    1.71    0.43
   4  -9   0   68.61    2.15
  -4  -9   0   69.31    1.95
  -4  -9   0   64.84    2.08
   4   9   0   65.16    2.26
  -4   9   0   64.35    2.16
  -4   9   0   72.55    2.18
   5  -9   0    1.39    0.45
  -5  -9   0    0.31    0.32
  -5  -9   0    0.99    0.33
   5   9   0    0.45    0.37
  -5   9   0    0.73    0.35
  -5   9   0    1.09    0.37
  -6  -9   0   11.48    0.75
   6  -9   0   10.93    0.88
  -6  -9   0   11.61    0.86
  -6   9   0   11.79    0.82
  -6   9   0   10.10    0.84
   6   9   0   12.18    0.96
   7  -9   0    1.12    0.45
  -7  -9   0    1.09    0.41
  -7   9   0    1.26    0.47
   7   9   0    0.75    0.40
  -8  -9   0   20.51    1.17
   8  -9   0   17.13    1.12
  -8   9   0   19.64    1.21
   8   9   0   20.03    1.23
  -9  -9   0    0.57    0.41
   9  -9   0    1.26    0.49
  -9   9   0    1.47    0.52
   9   9   0    1.52    0.51
  10  -9   0   -0.26    0.31
 -10  -9   0    0.16    0.38
  10   9   0   -0.13    0.33
 -10   9   0   -0.12    0.36
 -11  -9   0    0.26    0.39
  11  -9   0    0.22    0.44
 -11   9   0    0.63    0.49
  11   9   0    0.12    0.35
  12  -9   0    4.94    0.90
 -12  -9   0    4.64    0.80
  12   9   0    5.81    0.87
 -12   9   0    4.43    0.87
   0 -10   0    7.81    0.85
   0 -10   0    8.69    0.72
   0  10   0    7.66    0.88
   0  10   0    8.31    0.97
  -1 -10   0   33.73    1.46
   1 -10   0   32.15    1.41
   1 -10   0   34.24    1.40
  -1 -10   0   33.23    1.35
   1  10   0   32.92    1.57
  -1  10   0   31.82    1.45
  -1  10   0   31.88    1.52
  -2 -10   0    4.31    0.65
   2 -10   0    3.49    0.60
  -2 -10   0    4.55    0.61
   2 -10   0    5.14    0.70
   2  10   0    4.16    0.73
  -2  10   0    3.66    0.65
  -2  10   0    6.61    0.84
  -3 -10   0    0.64    0.34
   3 -10   0    0.57    0.36
   3 -10   0    0.77    0.38
  -3 -10   0    0.60    0.33
  -3  10   0    0.91    0.43
   3  10   0    0.78    0.41
  -3  10   0    0.78    0.37
  -4 -10   0   21.90    1.05
  -4 -10   0   20.48    1.15
   4 -10   0   20.47    1.14
  -4  10   0   18.31    1.14
   4  10   0   19.47    1.23
  -4  10   0   22.11    1.21
  -5 -10   0    5.82    0.75
   5 -10   0    6.21    0.80
  -5 -10   0    6.90    0.74
  -5  10   0    7.06    0.81
  -5  10   0    5.36    0.74
   5  10   0    4.20    0.71
   6 -10   0   36.80    1.63
  -6 -10   0   36.53    1.59
   6  10   0   32.76    1.65
  -6  10   0   36.17    1.67
  -6  10   0   36.21    1.50
   7 -10   0    0.43    0.42
  -7 -10   0    0.42    0.34
   7  10   0    0.16    0.38
  -7  10   0    0.15    0.37
   8 -10   0   14.09    1.10
  -8 -10   0   13.20    0.98
  -8  10   0   13.33    1.07
   8  10   0   13.05    1.07
  -9 -10   0    1.56    0.49
   9 -10   0    0.91    0.44
   9  10   0    1.31    0.54
  -9  10   0    1.41    0.51
 -10 -10   0    0.30    0.41
  10 -10   0    0.22    0.43
 -10  10   0   -0.06    0.32
  10  10   0    0.39    0.43
 -11 -10   0   15.71    1.20
 -11  10   0   16.12    1.32
  11  10   0   16.30    1.25
   0 -11   0    0.15    0.32
   0 -11   0    0.42    0.36
   0  11   0    0.09    0.33
   0  11   0    0.07    0.35
  -1 -11   0   28.93    1.41
   1 -11   0   25.91    1.29
   1 -11   0   27.03    1.36
  -1 -11   0   28.83    1.32
  -1  11   0   28.30    1.43
   1  11   0   26.51    1.49
  -1  11   0   23.73    1.40
   2 -11   0    7.75    0.84
  -2 -11   0   10.22    0.80
  -2 -11   0    8.45    0.92
   2 -11   0   10.94    0.90
   2  11   0    9.49    1.05
  -2  11   0   10.17    1.08
  -2  11   0    7.86    0.94
  -3 -11   0    2.10    0.52
  -3 -11   0    2.10    0.50
   3 -11   0    1.47    0.46
   3 -11   0    1.57    0.51
  -3  11   0    2.77    0.62
   3  11   0    1.13    0.48
  -3  11   0    1.80    0.53
   4 -11   0    4.93    0.76
   4 -11   0    3.43    0.64
  -4 -11   0    3.62    0.62
   4  11   0    3.78    0.70
  -4  11   0    3.65    0.65
  -4  11   0    5.42    0.78
  -5 -11   0   20.25    1.22
   5 -11   0   21.23    1.25
  -5  11   0   18.73    1.17
   5  11   0   21.01    1.38
  -5  11   0   20.90    1.31
   6 -11   0    4.82    0.73
  -6 -11   0    4.65    0.74
  -6  11   0    4.74    0.78
  -6  11   0    3.43    0.67
   6  11   0    7.11    1.02
  -7 -11   0    5.48    0.82
   7 -11   0    5.03    0.78
  -7  11   0    5.97    0.89
   7  11   0    5.04    0.84
  -8 -11   0    0.12    0.32
   8 -11   0   -0.16    0.39
  -8  11   0   -0.10    0.31
   8  11   0   -0.02    0.39
   9 -11   0    1.23    0.57
  -9 -11   0    2.01    0.58
   9  11   0    1.15    0.55
  -9  11   0    1.41    0.60
 -10 -11   0    0.21    0.44
  10 -11   0    0.28    0.52
 -10  11   0    0.11    0.48
  10  11   0    0.21    0.45
   0 -12   0    6.72    0.84
   0  12   0    6.89    0.99
  -1 -12   0    0.92    0.42
   1 -12   0    0.63    0.40
   1 -12   0    0.86    0.44
  -1 -12   0    1.15    0.47
   1  12   0    1.06    0.54
  -1  12   0    1.14    0.47
  -1  12   0    1.24    0.56
   2 -12   0    0.23    0.38
  -2 -12   0    0.13    0.41
  -2 -12   0   -0.33    0.30
   2 -12   0    0.29    0.39
  -2  12   0    0.27    0.42
   2  12   0    0.09    0.44
  -2  12   0    0.47    0.46
  -3 -12   0    0.87    0.46
   3 -12   0    0.40    0.38
   3 -12   0    0.88    0.45
  -3  12   0    0.43    0.41
  -3  12   0    0.19    0.41
   3  12   0    0.04    0.43
  -4 -12   0    0.14    0.36
   4 -12   0    0.32    0.37
   4 -12   0    0.05    0.37
  -4  12   0   -0.05    0.34
   4  12   0   -0.09    0.39
  -4  12   0   -0.07    0.40
   5 -12   0    3.42    0.71
   5 -12   0    3.48    0.68
  -5 -12   0    3.60    0.66
   5  12   0    4.80    0.90
  -5  12   0    3.64    0.74
  -5  12   0    4.50    0.76
   6 -12   0   10.62    1.16
  -6 -12   0   10.51    1.10
  -6  12   0    9.40    1.12
   6  12   0    9.92    1.23
  -7 -12   0   -0.19    0.37
   7 -12   0   -0.21    0.40
   7  12   0   -0.02    0.48
  -7  12   0   -0.32    0.30
   8  12   0    1.56    0.64
   0 -13   0    0.02    0.37
   0 -13   0    0.05    0.36
   0  13   0    0.45    0.49
   1 -13   0    0.21    0.43
   1 -13   0    0.02    0.41
  -1 -13   0    0.45    0.42
   1  13   0    0.24    0.43
  -1  13   0    0.47    0.47
  -1  13   0    0.21    0.47
   2 -13   0    1.32    0.50
   2 -13   0    0.97    0.47
  -2 -13   0    0.99    0.50
  -2  13   0    1.05    0.54
   2  13   0    1.37    0.61
  -2  13   0    1.19    0.57
   3 -13   0    1.20    0.49
   3 -13   0    1.21    0.53
  -3 -13   0    1.41    0.55
  -3  13   0    0.98    0.49
  -3  13   0    0.41    0.49
   3  13   0    2.44    0.73
  -4 -13   0    0.44    0.46
   4 -13   0    1.51    0.59
   4 -13   0    0.59    0.49
   4  13   0    1.44    0.66
  -4  13   0    1.18    0.57
  -4  13   0    0.68    0.50
 -17   0   1   -0.28    0.33
 -17   0   1    0.08    0.38
  17   0  -1    0.54    0.56
 -16   0   1    0.23    0.37
  16   0  -1   -0.06    0.33
  16   0  -1   -0.46    0.40
 -16   0   1    0.01    0.34
 -15   0   1    0.12    0.34
  15   0  -1    0.16    0.46
 -15   0   1    0.31    0.36
  15   0  -1    0.07    0.33
 -14   0   1    0.00    0.30
 -14   0   1   -0.03    0.27
  14   0  -1   -0.10    0.30
  14   0  -1    0.14    0.42
 -13   0   1    0.14    0.25
 -13   0   1   -0.13    0.25
  13   0  -1   -0.32    0.32
 -12   0   1   -0.10    0.24
 -12   0   1   -0.01    0.24
  12   0  -1    0.11    0.33
 -11   0   1   -0.19    0.20
 -11   0   1   -0.23    0.20
  11   0  -1   -0.10    0.25
 -10   0   1    0.01    0.21
 -10   0   1   -0.16    0.16
  10   0  -1    0.04    0.25
  -9   0   1   -0.24    0.14
  -9   0   1    0.14    0.23
   9   0  -1    0.02    0.24
   8   0  -1   -0.14    0.16
  -8   0   1   -0.03    0.06
  -8   0   1   -0.19    0.13
  -8   0   1    0.11    0.19
  -7   0   1    0.04    0.06
   7   0  -1   -0.04    0.08
  -7   0   1    0.31    0.18
  -7   0   1   -0.04    0.14
   7   0  -1    0.15    0.22
   6   0  -1   -0.20    0.20
  -6   0   1    0.06    0.18
   6   0  -1   -0.16    0.08
  -6   0   1   -0.10    0.15
  -6   0   1   -0.11    0.07
  -5   0   1    0.03    0.12
  -5   0   1    0.01    0.14
   5   0  -1    0.00    0.17
  -5   0   1    0.00    0.07
   5   0  -1    0.00    0.07
   4   0  -1    0.06    0.07
  -4   0   1   -0.01    0.06
  -4   0   1    0.08    0.12
   4   0  -1    0.05    0.16
  -4   0   1   -0.08    0.11
  -3   0   1   -0.10    0.10
  -3   0   1   -0.09    0.06
   3   0  -1   -0.15    0.13
  -3   0   1    0.07    0.06
  -3   0   1   -0.06    0.09
   3   0  -1   -0.06    0.06
   2   0  -1   -0.08    0.10
   2   0  -1   -0.10    0.05
  -2   0   1    0.01    0.07
  -2   0   1    0.00    0.06
  -2   0   1   -0.07    0.05
  -2   0   1    0.00    0.09
   1   0  -1   -0.02    0.05
  -1   0   1   -0.03    0.02
  -1   0   1   -0.08    0.04
   1   0  -1   -0.04    0.04
   1   0  -1   -0.02    0.03
  -1   0   1   -0.06    0.03
  -1   0   1    0.05    0.06
   1   0  -1    0.01    0.04
   1   0  -1    0.02    0.05
  -1   0   1   -0.06    0.03
   0   0  -1   -0.02    0.03
   0   0  -1    0.00    0.03
   0   0   1   -0.05    0.02
   0   0   1   -0.03    0.03
  -1   0  -1   -1.10    0.06
   1   0   1   -1.09    0.06
   1   0   1   -1.07    0.06
  -1   0  -1   -1.30    0.06
  -1   0  -1   -1.12    0.06
   1   0   1   -1.13    0.08
  -1   0  -1   -1.08    0.08
  -2   0  -1   -0.64    0.08
  -2   0  -1   -0.44    0.12
  -2   0  -1   -0.68    0.06
   2   0   1   -0.65    0.06
   2   0   1   -0.61    0.10
   3   0   1    0.02    0.11
  -3   0  -1    0.26    0.07
   3   0   1   -0.04    0.06
  -3   0  -1   -0.06    0.09
  -3   0  -1    0.10    0.13
   4   0   1    0.07    0.14
  -4   0  -1    0.17    0.15
  -4   0  -1    0.17    0.07
   4   0   1    0.09    0.06
  -4   0  -1    0.06    0.11
  -5   0  -1    0.04    0.14
   5   0   1   -0.04    0.14
  -5   0  -1    0.12    0.14
   5   0   1    0.09    0.07
  -5   0  -1   -0.08    0.06
   6   0   1    0.04    0.16
  -6   0  -1    0.18    0.19
   6   0   1    0.01    0.06
  -6   0  -1   -0.02    0.06
  -6   0  -1    0.06    0.16
  -7   0  -1    0.22    0.21
  -7   0  -1    0.01    0.16
   7   0   1    0.08    0.21
  -8   0  -1    0.08    0.19
  -8   0  -1    0.17    0.19
   8   0   1   -0.05    0.18
   9   0   1    0.13    0.22
  -9   0  -1   -0.07    0.19
  -9   0  -1   -0.29    0.16
 -10   0  -1    0.10    0.24
  10   0   1   -0.10    0.22
 -10   0  -1    0.29    0.23
  11   0   1    0.03    0.29
 -11   0  -1    0.02    0.25
 -11   0  -1    0.04    0.20
 -12   0  -1    0.05    0.22
 -12   0  -1    0.16    0.25
  12   0   1    0.68    0.39
 -13   0  -1    0.00    0.28
 -13   0  -1    0.16    0.28
  13   0   1    0.13    0.36
 -14   0  -1   -0.03    0.27
  14   0   1   -0.16    0.31
 -14   0  -1    0.02    0.31
 -15   0  -1   -0.17    0.29
 -15   0  -1   -0.16    0.27
  15   0   1   -0.30    0.32
 -16   0  -1   -0.36    0.32
 -16   0  -1   -0.10    0.32
  16   0   1    0.05    0.39
  17   0   1   -0.06    0.41
 -17   0  -1   -0.18    0.38
 -17   0  -1   -0.41    0.32
  17   0   1   -0.42    0.33
  17  -1  -1    2.29    0.62
 -17  -1   1    1.85    0.58
  17  -1  -1    2.01    0.68
 -17   1   1    3.55    0.75
 -17   1   1    2.62    0.64
  17   1  -1    1.70    0.66
  16  -1  -1    3.99    0.73
 -16  -1   1    4.61    0.79
  16  -1  -1    5.36    0.95
 -16  -1   1    3.71    0.69
  16   1  -1    3.14    0.72
 -16   1   1    3.85    0.76
 -16   1   1    3.98    0.73
  15  -1  -1    2.56    0.71
 -15  -1   1    3.10    0.63
  15  -1  -1    3.97    0.70
 -15  -1   1    2.70    0.58
  15   1  -1    3.24    0.70
 -15   1   1    3.85    0.70
 -15   1   1    3.99    0.71
 -14  -1   1   10.85    1.10
  14  -1  -1    9.64    1.09
 -14  -1   1    8.77    0.75
  14  -1  -1    8.82    0.80
  14   1  -1    8.80    1.02
 -14   1   1    9.10    0.98
 -14   1   1    9.85    0.88
 -13  -1   1    0.16    0.27
 -13  -1   1   -0.16    0.22
  13  -1  -1    0.00    0.28
  13  -1  -1   -0.10    0.34
 -13   1   1   -0.01    0.29
  13   1  -1    0.39    0.40
 -13   1   1    0.18    0.28
 -12  -1   1   40.93    1.49
  12  -1  -1   36.63    1.47
  12  -1  -1   40.70    1.67
 -12  -1   1   43.51    1.65
 -12   1   1   41.87    1.65
  12   1  -1   40.85    1.68
 -12   1   1   42.01    1.59
 -11  -1   1    0.67    0.32
 -11  -1   1    0.34    0.25
  11  -1  -1    0.29    0.30
  11  -1  -1    0.54    0.34
  11   1  -1    0.24    0.34
 -11   1   1    0.89    0.36
 -11   1   1    0.58    0.28
 -10  -1   1    0.05    0.24
 -10  -1   1    0.35    0.24
  10  -1  -1    0.57    0.30
  10  -1  -1   -0.23    0.21
 -10   1   1    0.81    0.32
 -10   1   1    0.20    0.21
  10   1  -1    0.20    0.31
   9  -1  -1   26.32    1.12
  -9  -1   1   27.91    1.04
  -9  -1   1   26.21    1.10
   9   1  -1   28.04    0.75
  -9   1   1   26.31    1.11
  -9   1   1   27.16    1.09
   9   1  -1   28.98    1.20
   8  -1  -1  130.18    3.02
  -8  -1   1  131.42    3.03
  -8  -1   1  131.14    2.87
  -8   1   1  130.71    2.97
   8   1  -1  125.60    3.03
   8   1  -1  127.12    2.52
  -8   1   1  126.59    3.00
  -7  -1   1    0.29    0.18
   7  -1  -1   -0.01    0.17
  -7  -1   1    0.05    0.17
   7   1  -1    0.20    0.21
  -7   1   1    0.16    0.18
   7   1  -1    0.27    0.13
  -7   1   1    0.24    0.20
  -6  -1   1    4.05    0.39
  -6  -1   1    3.50    0.40
   6  -1  -1    4.29    0.47
  -6   1   1    3.53    0.41
   6   1  -1    3.13    0.40
   6   1  -1    3.21    0.24
  -6   1   1    3.40    0.41
  -5  -1   1   44.22    1.11
  -5  -1   1   45.23    1.21
   5  -1  -1   44.74    1.18
   5  -1  -1   43.91    1.20
  -5   1   1   44.19    0.85
   5   1  -1   44.49    1.03
  -5   1   1   43.42    1.22
  -5   1   1   45.10    0.85
   5   1  -1   44.09    1.23
  -5   1   1   44.78    1.20
   4  -1  -1    7.25    0.39
  -4  -1   1    6.66    0.32
   4  -1  -1    7.69    0.22
   4  -1  -1    7.84    0.39
  -4  -1   1    7.73    0.39
   4   1  -1    6.47    0.39
  -4   1   1    7.15    0.22
  -4   1   1    7.56    0.39
   4   1  -1    7.27    0.32
  -4   1   1    7.68    0.41
  -3  -1   1  227.61    4.33
   3  -1  -1  229.23    4.31
   3  -1  -1  248.29    4.15
  -3  -1   1  236.60    4.22
   3  -1  -1  229.66    4.31
  -3   1   1  230.84    4.33
  -3   1   1  232.17    4.14
   3   1  -1  229.50    4.24
  -3   1   1  244.33    4.39
   3   1  -1  236.23    4.36
   2  -1  -1   77.82    1.53
  -2  -1   1   78.82    1.45
  -2  -1   1   79.74    1.57
   2  -1  -1   75.93    1.55
   2   1  -1   75.52    1.57
  -2   1   1   76.68    1.57
   2   1  -1   79.19    1.44
  -2   1   1   78.70    1.47
  -2   1   1   78.43    1.58
   2   1  -1   78.23    1.54
   1  -1  -1   12.87    0.31
   1  -1  -1   12.48    0.36
  -1  -1   1   12.78    0.26
  -1  -1   1   12.47    0.35
   1   1  -1   12.23    0.35
  -1   1   1   12.35    0.35
  -1   1   1   13.01    0.31
   1   1  -1   12.77    0.26
   1   1  -1   12.78    0.38
  -1   1   1   12.36    0.35
   0  -1   1    0.07    0.04
   0  -1  -1    0.07    0.06
   0  -1  -1    0.12    0.04
   0  -1   1    0.06    0.05
   0  -1   1    0.00    0.04
   0  -1   1    0.20    0.06
   0   1   1    0.13    0.05
   0   1  -1    0.00    0.06
   0   1   1    0.14    0.07
   0   1  -1    0.10    0.05
   0   1  -1    0.01    0.06
   0   1   1    0.00    0.04
   0   1  -1    0.10    0.06
  -1  -1  -1    6.70    0.22
  -1  -1  -1    7.08    0.26
   1  -1   1    6.85    0.24
  -1   1  -1    6.94    0.25
   1   1   1    6.81    0.27
  -1   1  -1    6.59    0.25
  -1   1  -1    7.12    0.27
   1   1   1    6.94    0.25
  -1   1  -1    7.00    0.24
   2  -1   1   23.60    0.52
  -2  -1  -1   23.13    0.62
   2  -1   1   24.49    0.62
  -2  -1  -1   22.71    0.57
   2   1   1   24.28    0.59
  -2   1  -1   23.89    0.52
  -2   1  -1   22.76    0.65
  -2   1  -1   23.01    0.60
   2   1   1   24.00    0.63
  -3  -1  -1   50.43    1.12
   3  -1   1   50.42    0.96
  -3  -1  -1   49.67    1.16
   3  -1   1   50.13    1.17
   3  -1   1   50.33    0.95
  -3   1  -1   51.31    1.16
   3   1   1   48.90    1.19
  -3   1  -1   50.51    0.95
   3   1   1   50.66    1.08
  -3   1  -1   52.25    1.23
  -4  -1  -1  203.03    3.88
   4  -1   1  203.71    3.92
  -4  -1  -1  200.38    3.84
   4   1   1  205.01    3.95
  -4   1  -1  200.57    3.95
  -4   1  -1  198.42    3.87
   4   1   1  205.01    3.71
   5  -1   1  428.82    8.04
  -5  -1  -1  437.48    8.01
  -5  -1  -1  439.62    7.99
   5   1   1  441.09    7.75
  -5   1  -1  435.45    8.03
   5   1   1  440.24    8.09
  -5   1  -1  436.65    8.08
  -6  -1  -1    3.08    0.38
  -6  -1  -1    2.45    0.33
   6  -1   1    2.39    0.35
  -6   1  -1    2.85    0.40
  -6   1  -1    3.61    0.41
   6   1   1    2.73    0.22
   6   1   1    2.81    0.42
  -7  -1  -1   12.38    0.65
  -7  -1  -1   12.26    0.64
   7  -1   1   13.39    0.69
   7   1   1   13.29    0.45
  -7   1  -1   12.34    0.65
   7   1   1   11.98    0.68
  -7   1  -1   12.19    0.67
  -8  -1  -1    6.49    0.50
  -8  -1  -1    7.00    0.52
   8  -1   1    6.82    0.56
   8   1   1    6.27    0.31
   8   1   1    7.26    0.57
  -8   1  -1    5.80    0.51
  -8   1  -1    6.30    0.49
   9  -1   1    0.97    0.33
  -9  -1  -1    0.39    0.24
  -9  -1  -1    0.58    0.26
  -9   1  -1    0.65    0.29
   9   1   1    0.73    0.15
  -9   1  -1    0.43    0.22
   9   1   1    0.33    0.26
  10  -1   1    0.40    0.27
 -10  -1  -1    0.97    0.33
 -10  -1  -1    0.40    0.26
  10   1   1    0.61    0.31
 -10   1  -1    1.02    0.36
 -10   1  -1    0.99    0.33
 -11  -1  -1  114.03    2.92
 -11  -1  -1  108.01    2.87
  11  -1   1  115.53    3.05
 -11   1  -1  111.05    2.94
 -11   1  -1  109.66    2.95
  11   1   1  109.20    3.02
 -12  -1  -1   10.83    0.80
 -12  -1  -1   10.80    0.78
  12  -1   1    9.18    0.82
 -12   1  -1    9.96    0.81
  12   1   1    9.17    0.82
 -12   1  -1   10.14    0.79
 -13  -1  -1    6.51    0.78
  13  -1   1    6.86    0.87
 -13  -1  -1    5.78    0.76
 -13   1  -1    5.27    0.71
 -13   1  -1    6.49    0.81
  13   1   1    6.99    0.91
 -14  -1  -1    0.49    0.35
  14  -1   1    0.24    0.37
 -14  -1  -1    0.25    0.35
  14   1   1    1.02    0.46
 -14   1  -1    0.64    0.40
 -14   1  -1    1.15    0.44
 -15  -1  -1    0.60    0.38
 -15  -1  -1    0.10    0.38
  15  -1   1    0.42    0.39
  15  -1   1   -0.20    0.35
 -15   1  -1    0.58    0.40
  15   1   1    0.32    0.42
 -15   1  -1    0.25    0.36
 -16  -1  -1    5.92    0.87
  16  -1   1    6.41    0.87
 -16  -1  -1    6.97    0.94
  16  -1   1    6.74    0.98
 -16   1  -1    6.67    0.94
  16   1   1    6.69    1.05
 -16   1  -1    8.65    1.05
  17  -1   1   29.62    1.59
  17  -1   1   28.77    1.69
 -17  -1  -1   27.22    1.55
 -17  -1  -1   28.69    1.57
 -17   1  -1   28.61    1.59
  17   1   1   26.94    1.71
 -17   1  -1   28.22    1.60
 -17  -2   1    6.41    0.94
  17  -2  -1    6.68    0.94
  17  -2  -1    5.79    0.97
  17   2  -1    6.06    1.00
 -17   2   1    4.40    0.83
 -17   2   1    6.74    1.02
 -16  -2   1    0.50    0.44
  16  -2  -1    0.88    0.56
  16  -2  -1    0.06    0.40
 -16   2   1    0.84    0.44
 -16   2   1    0.53    0.43
  16   2  -1    0.12    0.43
 -15  -2   1    1.01    0.42
  15  -2  -1    0.65    0.50
 -15  -2   1    0.75    0.43
  15  -2  -1    0.74    0.44
 -15   2   1    0.98    0.43
 -15   2   1    0.46    0.39
  15   2  -1    0.66    0.49
  14  -2  -1    4.46    0.75
  14  -2  -1    4.81    0.74
 -14  -2   1    4.07    0.73
 -14  -2   1    4.65    0.67
 -14   2   1    2.87    0.59
 -14   2   1    4.39    0.73
  14   2  -1    4.58    0.82
 -13  -2   1   19.37    1.03
  13  -2  -1   20.48    1.19
  13  -2  -1   19.98    1.12
 -13  -2   1   18.83    1.13
  13   2  -1   18.55    1.19
 -13   2   1   20.02    1.16
 -13   2   1   21.31    1.17
 -12  -2   1    8.21    0.65
  12  -2  -1    9.45    0.79
 -12  -2   1    8.41    0.89
  12  -2  -1    9.29    0.76
  12   2  -1    8.81    0.81
 -12   2   1    8.72    0.75
 -12   2   1    8.43    0.74
  11  -2  -1    5.54    0.65
 -11  -2   1    4.89    0.58
 -11  -2   1    4.52    0.62
  11  -2  -1    5.17    0.70
  11   2  -1    5.76    0.75
 -11   2   1    4.91    0.67
 -11   2   1    4.32    0.60
 -10  -2   1    2.92    0.49
 -10  -2   1    2.99    0.43
  10  -2  -1    3.53    0.49
  10  -2  -1    3.45    0.56
 -10   2   1    2.91    0.49
  10   2  -1    2.40    0.48
  10   2  -1    3.52    0.32
 -10   2   1    3.17    0.54
   9  -2  -1    4.91    0.59
  -9  -2   1    5.43    0.54
   9  -2  -1    4.41    0.56
  -9  -2   1    4.19    0.54
  -9   2   1    6.11    0.67
  -9   2   1    3.81    0.52
   9   2  -1    5.95    0.70
   9   2  -1    5.15    0.36
  -8  -2   1   25.67    0.93
   8  -2  -1   26.85    1.05
   8  -2  -1   27.11    1.06
  -8  -2   1   25.84    1.05
   8   2  -1   26.99    0.84
  -8   2   1   25.18    1.05
   8   2  -1   27.62    1.13
  -8   2   1   28.08    1.09
  -7  -2   1  137.95    2.90
  -7  -2   1  139.51    3.07
   7  -2  -1  137.76    3.05
   7  -2  -1  139.15    3.04
  -7   2   1  135.42    3.07
   7   2  -1  134.14    3.10
   7   2  -1  138.27    2.79
  -7   2   1  133.54    3.08
  -6  -2   1   36.17    1.14
  -6  -2   1   35.38    1.01
   6  -2  -1   35.08    1.12
   6  -2  -1   36.06    1.12
   6   2  -1   36.92    1.18
  -6   2   1   36.87    1.18
  -6   2   1   37.87    0.76
   6   2  -1   36.48    0.99
  -6   2   1   37.13    1.16
  -5  -2   1   35.01    0.94
   5  -2  -1   37.63    1.06
  -5  -2   1   36.45    1.07
   5  -2  -1   36.02    1.06
  -5   2   1   36.98    0.79
   5   2  -1   35.48    0.97
  -5   2   1   37.05    1.11
  -5   2   1   35.46    1.08
   5   2  -1   37.84    1.11
   4  -2  -1   23.20    0.75
  -4  -2   1   23.52    0.76
  -4  -2   1   21.97    0.62
   4  -2  -1   22.79    0.71
   4   2  -1   22.70    0.70
  -4   2   1   22.38    0.58
  -4   2   1   22.93    0.77
   4   2  -1   23.22    0.77
  -4   2   1   23.51    0.78
   3  -2  -1   36.39    0.87
  -3  -2   1   36.67    0.95
  -3  -2   1   35.66    0.81
   3  -2  -1   36.06    0.95
  -3   2   1   36.03    0.95
   3   2  -1   35.58    0.93
  -3   2   1   36.07    0.83
   3   2  -1   36.05    0.95
   2  -2  -1    0.05    0.12
   2  -2  -1    0.03    0.10
  -2  -2   1    0.19    0.09
  -2  -2   1   -0.14    0.11
  -2   2   1   -0.13    0.11
  -2   2   1   -0.12    0.10
   2   2  -1   -0.13    0.11
   2   2  -1    0.12    0.13
  -1  -2   1  155.06    2.93
  -1  -2   1  157.29    2.82
   1  -2  -1  159.34    2.74
   1  -2  -1  154.10    2.95
  -1   2   1  156.79    2.74
  -1   2   1  156.59    2.94
   1   2  -1  160.22    2.87
  -1   2   1  155.62    2.95
   1   2  -1  151.00    2.98
   0  -2   1    9.59    0.36
   0  -2  -1    9.58    0.37
   0  -2   1    9.84    0.32
   0   2   1    9.63    0.23
   0   2  -1    9.48    0.38
   0   2  -1   10.01    0.38
   0   2   1    9.83    0.23
   0   2   1    9.25    0.38
   0   2   1    9.81    0.35
   0   2  -1    9.82    0.29
  -1  -2  -1  306.46    5.49
   1  -2   1  306.19    5.53
  -1  -2  -1  312.50    5.54
  -1   2  -1  302.58    5.56
   1   2   1  306.96    5.60
  -1   2  -1  313.54    5.45
  -1   2  -1  305.24    5.55
  -1   2  -1  308.73    5.54
   1   2   1  307.35    5.45
   1   2   1  311.24    5.52
   2  -2   1    1.98    0.22
  -2  -2  -1    2.65    0.25
   2  -2   1    2.07    0.18
  -2  -2  -1    2.25    0.20
   2   2   1    2.50    0.25
  -2   2  -1    1.82    0.22
  -2   2  -1    2.09    0.20
  -2   2  -1    1.93    0.23
  -2   2  -1    2.13    0.18
   2   2   1    2.30    0.23
  -3  -2  -1  106.88    2.16
  -3  -2  -1  107.73    2.18
   3  -2   1  106.29    2.17
  -3   2  -1  105.59    2.27
  -3   2  -1  107.89    2.05
   3   2   1  110.70    2.20
   3   2   1  109.46    2.23
  -3   2  -1  107.27    2.22
   4  -2   1   45.45    1.16
  -4  -2  -1   45.24    1.14
  -4  -2  -1   45.71    1.16
  -4   2  -1   47.04    1.25
   4   2   1   44.48    1.21
  -4   2  -1   47.03    0.96
   4   2   1   45.19    1.12
  -4   2  -1   44.78    1.18
  -5  -2  -1    4.42    0.34
  -5  -2  -1    4.38    0.34
   5  -2   1    4.46    0.35
   5   2   1    4.82    0.48
  -5   2  -1    4.28    0.36
  -5   2  -1    4.37    0.18
  -5   2  -1    4.09    0.44
   5   2   1    4.28    0.31
   6  -2   1   37.54    1.15
  -6  -2  -1   33.32    1.07
  -6  -2  -1   34.22    1.07
  -6   2  -1   34.43    1.12
  -6   2  -1   36.77    1.20
   6   2   1   35.52    1.17
   6   2   1   36.68    0.98
  -7  -2  -1   20.56    0.83
   7  -2   1   19.93    0.86
  -7  -2  -1   19.20    0.81
   7   2   1   19.83    0.89
  -7   2  -1   20.38    0.86
  -7   2  -1   20.74    0.91
   7   2   1   19.66    0.67
   8  -2   1    0.58    0.25
  -8  -2  -1    0.59    0.24
  -8  -2  -1    0.54    0.25
  -8   2  -1    0.77    0.29
   8   2   1    0.62    0.18
  -8   2  -1    0.55    0.24
   8   2   1    0.56    0.26
  -9  -2  -1   38.03    1.32
   9  -2   1   36.21    1.37
  -9  -2  -1   35.93    1.32
  -9   2  -1   38.45    1.41
  -9   2  -1   38.17    1.38
   9   2   1   38.92    1.04
   9   2   1   36.76    1.41
 -10  -2  -1    6.77    0.69
  10  -2   1    5.10    0.64
 -10  -2  -1    6.10    0.69
 -10   2  -1    5.23    0.64
 -10   2  -1    7.98    0.82
  10   2   1    5.38    0.40
  10   2   1    5.24    0.66
 -11  -2  -1   35.68    1.40
 -11  -2  -1   31.64    1.31
  11  -2   1   33.62    1.43
 -11   2  -1   32.39    1.40
  11   2   1   33.77    1.48
 -11   2  -1   30.59    1.34
  12  -2   1    0.46    0.33
 -12  -2  -1    1.04    0.37
  12  -2   1    1.20    0.43
 -12  -2  -1    1.31    0.40
 -12   2  -1    0.90    0.40
 -12   2  -1    0.53    0.29
  12   2   1    1.23    0.43
 -13  -2  -1   17.74    1.05
  13  -2   1   18.98    1.18
 -13  -2  -1   19.16    1.11
  13  -2   1   20.81    1.18
 -13   2  -1   20.12    1.16
  13   2   1   18.56    1.20
 -13   2  -1   18.62    1.16
 -14  -2  -1    1.63    0.47
  14  -2   1    1.83    0.52
 -14  -2  -1    1.68    0.49
  14  -2   1    2.13    0.59
 -14   2  -1    1.64    0.51
 -14   2  -1    1.42    0.49
  14   2   1    1.56    0.52
 -15  -2  -1   12.60    1.00
  15  -2   1   11.41    1.06
 -15  -2  -1   11.36    0.93
  15  -2   1   13.05    1.05
 -15   2  -1   12.56    1.04
  15   2   1   12.19    1.11
 -15   2  -1   14.04    1.07
  16  -2   1    0.70    0.56
 -16  -2  -1    0.92    0.45
 -16  -2  -1    0.66    0.45
  16  -2   1    0.50    0.42
 -16   2  -1    0.25    0.40
 -16   2  -1    0.62    0.50
  16   2   1    0.08    0.44
 -17  -2  -1    4.18    0.81
  17  -2   1    2.18    0.63
  17  -2   1    2.65    0.78
 -17   2  -1    2.05    0.64
 -17   2  -1    3.19    0.73
  17   2   1    2.55    0.78
  16  -3  -1    0.12    0.41
  16  -3  -1   -0.23    0.43
 -16  -3   1   -0.01    0.36
  16   3  -1   -0.36    0.36
 -16   3   1    0.14    0.42
 -16   3   1    0.09    0.41
  15  -3  -1    1.47    0.51
 -15  -3   1    0.93    0.45
  15  -3  -1    1.03    0.50
 -15   3   1    1.83    0.54
 -15   3   1    1.11    0.48
  15   3  -1    0.86    0.55
 -14  -3   1    0.30    0.35
  14  -3  -1    0.59    0.45
  14  -3  -1    0.14    0.31
  14   3  -1    0.61    0.45
 -14   3   1    0.23    0.37
 -14   3   1    0.08    0.30
 -13  -3   1    7.85    0.95
  13  -3  -1    7.34    0.85
 -13  -3   1    6.95    0.74
  13  -3  -1    6.32    0.84
 -13   3   1    6.23    0.82
  13   3  -1    6.42    0.90
 -13   3   1    4.86    0.74
 -12  -3   1    0.01    0.28
 -12  -3   1    0.48    0.29
  12  -3  -1    0.59    0.38
  12  -3  -1    0.34    0.30
 -12   3   1   -0.03    0.24
  12   3  -1    0.38    0.40
 -12   3   1    0.35    0.33
 -11  -3   1    0.54    0.33
 -11  -3   1    0.29    0.24
  11  -3  -1    0.48    0.35
  11  -3  -1    0.41    0.32
 -11   3   1    0.18    0.25
  11   3  -1    0.39    0.34
 -11   3   1    0.34    0.31
  10  -3  -1    0.39    0.30
 -10  -3   1    0.52    0.25
  10  -3  -1    0.13    0.26
 -10  -3   1    0.41    0.30
  10   3  -1    0.43    0.22
 -10   3   1    0.57    0.31
  10   3  -1    0.58    0.37
 -10   3   1    0.64    0.31
  -9  -3   1    0.02    0.23
  -9  -3   1    0.05    0.17
   9  -3  -1   -0.01    0.22
   9  -3  -1    0.26    0.25
   9   3  -1   -0.06    0.28
  -9   3   1    0.02    0.23
  -9   3   1    0.28    0.23
   9   3  -1   -0.04    0.17
  -8  -3   1    0.25    0.21
   8  -3  -1    0.20    0.25
   8  -3  -1    0.50    0.27
  -8  -3   1    0.53    0.21
   8   3  -1    0.44    0.20
  -8   3   1    0.35    0.25
   8   3  -1    0.45    0.26
  -8   3   1    0.29    0.22
   7  -3  -1    6.33    0.52
   7  -3  -1    7.22    0.51
  -7  -3   1    6.76    0.43
  -7  -3   1    6.98    0.51
  -7   3   1    7.13    0.55
   7   3  -1    7.45    0.47
  -7   3   1    6.98    0.54
   7   3  -1    6.67    0.55
  -7   3   1    6.92    0.28
  -6  -3   1   89.88    2.20
   6  -3  -1   92.93    2.14
  -6  -3   1   90.33    2.01
   6  -3  -1   92.80    2.23
   6   3  -1   88.93    2.23
  -6   3   1   94.01    1.85
  -6   3   1   95.59    2.28
  -6   3   1   92.69    2.28
   6   3  -1   95.02    2.12
   5  -3  -1   14.79    0.68
  -5  -3   1   15.14    0.55
   5  -3  -1   15.36    0.61
  -5  -3   1   14.75    0.66
  -5   3   1   15.45    0.70
  -5   3   1   14.17    0.67
  -5   3   1   15.72    0.51
   5   3  -1   15.66    0.68
   5   3  -1   14.92    0.63
  -4  -3   1   79.04    1.82
   4  -3  -1   76.25    1.83
   4  -3  -1   79.24    1.70
  -4  -3   1   78.52    1.65
  -4   3   1   76.88    1.85
  -4   3   1   78.64    1.67
   4   3  -1   79.63    1.83
   4   3  -1   82.11    1.83
  -3  -3   1  288.95    5.38
   3  -3  -1  289.31    5.18
  -3  -3   1  293.26    5.20
   3  -3  -1  280.56    5.39
   3   3  -1  288.94    5.32
  -3   3   1  287.24    5.29
  -3   3   1  283.54    5.40
   3   3  -1  285.61    5.41
   2  -3  -1  215.69    4.16
  -2  -3   1  220.49    3.99
   2  -3  -1  224.23    3.89
  -2  -3   1  221.18    4.15
  -2   3   1  216.07    4.12
  -2   3   1  216.07    4.16
   2   3  -1  215.67    4.21
   2   3  -1  220.03    4.05
  -1  -3   1    4.73    0.26
  -1  -3   1    4.49    0.29
   1  -3  -1    5.17    0.33
   1   3  -1    4.71    0.31
   1   3  -1    5.43    0.36
  -1   3   1    5.46    0.33
  -1   3   1    4.80    0.33
   1   3  -1    4.89    0.25
   0  -3   1  190.77    3.61
   0  -3  -1  189.68    3.60
   0  -3   1  188.14    3.53
   0   3   1  193.15    3.68
   0   3  -1  188.45    3.41
   0   3   1  191.54    3.61
   0   3  -1  184.28    3.66
   0   3  -1  191.56    3.64
  -1  -3  -1   74.40    1.64
   1  -3   1   76.51    1.63
  -1  -3  -1   74.37    1.61
  -1   3  -1   76.78    1.69
   1   3   1   76.43    1.48
   1   3   1   75.77    1.73
  -1   3  -1   78.17    1.48
   1   3   1   75.86    1.64
  -1   3  -1   75.72    1.67
  -2  -3  -1   22.28    0.70
   2  -3   1   24.50    0.62
  -2  -3  -1   24.32    0.71
   2  -3   1   24.92    0.75
  -2   3  -1   23.18    0.75
   2   3   1   24.54    0.79
  -2   3  -1   24.13    0.76
   2   3   1   23.64    0.66
  -2   3  -1   24.21    0.63
  -2   3  -1   23.66    0.71
  -3  -3  -1   19.84    0.65
   3  -3   1   19.29    0.70
  -3  -3  -1   18.20    0.63
   3  -3   1   17.94    0.58
   3   3   1   19.51    0.65
  -3   3  -1   18.67    0.60
  -3   3  -1   18.55    0.70
   3   3   1   19.22    0.70
  -3   3  -1   19.15    0.69
   4  -3   1   32.64    1.00
  -4  -3  -1   30.58    0.90
  -4  -3  -1   32.22    0.93
   4  -3   1   30.35    0.88
  -4   3  -1   27.93    0.98
   4   3   1   32.25    0.96
  -4   3  -1   30.98    0.80
  -4   3  -1   30.63    0.96
   4   3   1   30.31    0.94
  -5  -3  -1    3.71    0.39
  -5  -3  -1    4.10    0.34
   5  -3   1    3.87    0.44
   5  -3   1    3.12    0.35
  -5   3  -1    4.25    0.45
  -5   3  -1    3.78    0.24
  -5   3  -1    4.08    0.46
   5   3   1    3.81    0.34
   5   3   1    3.48    0.40
   6  -3   1   63.44    1.64
  -6  -3  -1   63.59    1.63
  -6  -3  -1   62.44    1.60
   6  -3   1   60.72    1.70
   6   3   1   61.82    1.57
  -6   3  -1   63.35    1.70
  -6   3  -1   63.71    1.29
   6   3   1   61.04    1.70
  -6   3  -1   61.10    1.75
  -7  -3  -1   50.36    1.46
  -7  -3  -1   49.00    1.42
   7  -3   1   49.20    1.54
   7  -3   1   50.27    1.48
  -7   3  -1   52.72    1.56
  -7   3  -1   49.87    0.99
   7   3   1   49.04    1.35
   7   3   1   49.57    1.55
  -7   3  -1   49.19    1.58
  -8  -3  -1    2.03    0.39
   8  -3   1    1.92    0.39
   8  -3   1    1.70    0.35
  -8  -3  -1    2.07    0.37
   8   3   1    2.36    0.45
  -8   3  -1    2.12    0.40
   8   3   1    1.91    0.31
  -8   3  -1    1.92    0.39
  -9  -3  -1    4.72    0.56
   9  -3   1    4.79    0.61
   9  -3   1    3.59    0.52
  -9  -3  -1    4.69    0.58
  -9   3  -1    4.04    0.55
   9   3   1    3.99    0.42
  -9   3  -1    4.09    0.61
   9   3   1    3.16    0.52
 -10  -3  -1    0.72    0.29
 -10  -3  -1    0.49    0.30
  10  -3   1    0.82    0.34
  10  -3   1    0.80    0.34
  10   3   1    0.70    0.24
 -10   3  -1    0.81    0.33
 -10   3  -1    0.50    0.34
  10   3   1    0.91    0.36
 -11  -3  -1    0.72    0.34
  11  -3   1    0.54    0.34
  11  -3   1   -0.12    0.24
 -11  -3  -1    0.57    0.31
  11   3   1    0.31    0.32
 -11   3  -1    0.17    0.26
 -11   3  -1    0.39    0.34
 -12  -3  -1    6.30    0.74
  12  -3   1    7.41    0.85
 -12  -3  -1    6.23    0.74
  12  -3   1    7.00    0.85
 -12   3  -1    5.54    0.72
  12   3   1    4.98    0.74
 -12   3  -1    7.62    0.92
  13  -3   1    9.24    1.02
 -13  -3  -1    9.03    0.94
 -13  -3  -1    8.16    0.86
  13  -3   1    9.47    0.85
 -13   3  -1    8.96    1.02
 -13   3  -1    7.93    0.91
  13   3   1    7.56    0.92
  14  -3   1   10.03    0.90
 -14  -3  -1   12.65    0.96
 -14  -3  -1   11.51    0.89
  14  -3   1   11.52    0.99
 -14   3  -1   12.23    0.99
 -14   3  -1   11.84    0.95
  14   3   1   11.36    1.22
 -15  -3  -1    0.74    0.42
  15  -3   1    0.69    0.46
  15  -3   1    0.67    0.47
 -15  -3  -1    0.56    0.39
 -15   3  -1    1.04    0.50
 -15   3  -1    1.38    0.50
  15   3   1    0.85    0.55
 -16  -3  -1    1.48    0.52
  16  -3   1    2.13    0.67
  16  -3   1    1.43    0.56
 -16   3  -1    2.52    0.65
  16   3   1    1.49    0.61
 -16   3  -1    2.41    0.67
  16  -4  -1    4.75    0.87
  16  -4  -1    5.75    0.90
 -16  -4   1    4.62    0.84
 -16   4   1    5.33    0.86
  16   4  -1    4.98    0.95
 -16   4   1    6.42    0.99
  15  -4  -1   -0.26    0.38
 -15  -4   1    0.26    0.35
  15  -4  -1    0.29    0.46
  15   4  -1   -0.37    0.37
 -15   4   1   -0.07    0.37
 -15   4   1   -0.29    0.31
 -14  -4   1    2.73    0.60
  14  -4  -1    1.43    0.55
  14  -4  -1    2.05    0.59
  14   4  -1    1.69    0.62
 -14   4   1    1.52    0.50
 -14   4   1    2.13    0.59
 -13  -4   1   81.95    2.64
  13  -4  -1   85.93    2.60
  13  -4  -1   73.65    2.51
 -13   4   1   80.98    2.66
  13   4  -1   79.67    2.70
 -13   4   1   80.54    2.65
  12  -4  -1   34.78    1.50
 -12  -4   1   33.70    1.31
 -12  -4   1   37.22    1.60
  12  -4  -1   33.20    1.52
 -12   4   1   38.34    1.65
  12   4  -1   37.06    1.64
 -12   4   1   36.10    1.59
 -11  -4   1    8.01    0.61
 -11  -4   1    9.16    0.77
  11  -4  -1    9.01    0.74
  11  -4  -1    8.70    0.74
  11   4  -1    9.02    0.60
  11   4  -1    9.23    0.99
 -11   4   1    6.65    0.81
 -11   4   1    7.35    0.83
  10  -4  -1   -0.29    0.22
 -10  -4   1    0.07    0.26
 -10  -4   1    0.11    0.21
  10  -4  -1   -0.06    0.27
 -10   4   1    0.23    0.25
  10   4  -1   -0.05    0.19
 -10   4   1   -0.01    0.24
  10   4  -1   -0.36    0.22
  -9  -4   1   -0.18    0.22
   9  -4  -1    0.16    0.25
   9  -4  -1   -0.11    0.21
  -9  -4   1   -0.06    0.19
  -9   4   1    0.26    0.27
  -9   4   1   -0.11    0.22
   9   4  -1   -0.04    0.19
   9   4  -1    0.30    0.29
   8  -4  -1   13.68    0.79
   8  -4  -1   13.21    0.71
  -8  -4   1   13.37    0.65
  -8  -4   1   13.01    0.77
   8   4  -1   14.87    0.83
  -8   4   1   10.60    0.72
   8   4  -1   12.43    0.68
  -8   4   1   12.52    0.77
  -7  -4   1    0.31    0.18
   7  -4  -1    0.15    0.20
   7  -4  -1   -0.15    0.20
  -7  -4   1    0.08    0.20
  -7   4   1    0.35    0.25
  -7   4   1    0.11    0.19
  -7   4   1    0.04    0.12
   7   4  -1    0.23    0.20
   7   4  -1    0.29    0.25
   6  -4  -1  626.79   11.19
  -6  -4   1  618.62   11.10
   6  -4  -1  624.03   11.44
  -6  -4   1  609.92   11.37
  -6   4   1  609.00   11.45
  -6   4   1  632.44   11.02
   6   4  -1  612.80   11.37
   6   4  -1  620.07   11.33
  -5  -4   1  100.22    2.35
  -5  -4   1  100.48    2.14
   5  -4  -1  101.03    2.17
   5  -4  -1  100.94    2.40
  -5   4   1  101.93    2.16
   5   4  -1  105.74    2.39
   5   4  -1  102.21    2.33
  -5   4   1   97.97    2.39
  -4  -4   1   32.21    1.04
   4  -4  -1   34.73    1.09
  -4  -4   1   34.72    0.91
   4  -4  -1   33.45    0.87
   4   4  -1   32.96    1.08
  -4   4   1   32.22    1.07
  -4   4   1   33.20    0.96
   4   4  -1   33.91    1.00
   3  -4  -1   26.81    0.89
  -3  -4   1   24.18    0.83
   3  -4  -1   25.36    0.63
  -3  -4   1   24.23    0.71
  -3   4   1   23.21    0.84
   3   4  -1   24.93    0.77
  -3   4   1   25.17    0.83
   3   4  -1   27.93    0.94
   2  -4  -1   72.67    1.36
  -2  -4   1   73.73    1.59
  -2  -4   1   73.26    1.72
   2  -4  -1   74.38    1.36
   2  -4  -1   73.62    1.75
   2   4  -1   73.08    1.57
   2   4  -1   76.66    1.83
  -2   4   1   73.79    1.75
  -2   4   1   73.00    1.75
  -1  -4   1    1.71    0.25
  -1  -4   1    2.19    0.25
   1  -4  -1    1.98    0.28
   1   4  -1    2.06    0.21
   1   4  -1    1.92    0.31
  -1   4   1    1.68    0.28
  -1   4   1    1.96    0.29
   1   4  -1    1.38    0.25
   0  -4   1   89.52    1.88
   0  -4  -1   90.08    1.95
   0  -4   1   87.55    1.96
   0   4  -1   86.08    1.69
   0   4  -1   87.37    2.02
   0   4  -1   89.01    2.00
   0   4   1   86.71    1.96
  -1  -4  -1  281.61    5.30
  -1  -4  -1  283.05    5.29
   1  -4   1  279.25    5.28
  -1   4  -1  282.96    5.03
   1   4   1  284.11    5.45
  -1   4  -1  288.05    5.40
   1   4   1  281.73    5.02
   1   4   1  285.84    5.33
  -1   4  -1  280.13    5.38
   2  -4   1   28.98    0.90
  -2  -4  -1   27.40    0.85
   2  -4   1   29.67    0.71
  -2  -4  -1   28.12    0.86
   2   4   1   28.62    0.75
  -2   4  -1   29.04    0.90
   2   4   1   29.07    0.97
  -2   4  -1   27.99    0.93
  -2   4  -1   28.33    0.71
  -3  -4  -1  188.34    3.66
   3  -4   1  186.87    3.74
  -3  -4  -1  179.04    3.65
   3  -4   1  184.94    3.50
   3   4   1  186.28    3.59
  -3   4  -1  185.41    3.65
  -3   4  -1  186.47    3.77
   3   4   1  186.91    3.81
   4  -4   1    4.64    0.31
  -4  -4  -1    4.60    0.36
  -4  -4  -1    3.89    0.35
   4  -4   1    4.54    0.39
   4   4   1    3.94    0.35
  -4   4  -1    4.40    0.47
  -4   4  -1    3.88    0.41
  -4   4  -1    4.10    0.32
   4   4   1    4.32    0.45
  -5  -4  -1    1.71    0.29
  -5  -4  -1    0.98    0.23
   5  -4   1    1.26    0.24
   5  -4   1    1.51    0.32
  -5   4  -1    2.06    0.35
   5   4   1    0.83    0.25
  -5   4  -1    1.64    0.23
   5   4   1    0.78    0.24
  -5   4  -1    1.40    0.33
  -6  -4  -1   49.88    1.40
   6  -4   1   50.44    1.40
  -6  -4  -1   50.35    1.45
   6  -4   1   51.39    1.55
   6   4   1   51.97    1.47
  -6   4  -1   52.64    1.21
  -6   4  -1   48.26    1.50
  -6   4  -1   48.54    1.56
   6   4   1   48.72    1.48
  -7  -4  -1   97.77    2.42
  -7  -4  -1  102.73    2.39
   7  -4   1  100.61    2.40
   7  -4   1   98.61    2.54
  -7   4  -1  102.91    2.03
   7   4   1  100.12    2.51
  -7   4  -1   98.41    2.58
  -7   4  -1  100.86    2.54
   7   4   1   99.03    2.38
   8  -4   1   28.02    1.19
  -8  -4  -1   29.14    1.09
   8  -4   1   30.10    1.13
  -8  -4  -1   29.15    1.12
   8   4   1   30.61    1.07
  -8   4  -1   30.17    1.25
   8   4   1   30.30    1.22
  -8   4  -1   29.10    1.20
   9  -4   1    1.76    0.41
   9  -4   1    2.17    0.46
  -9  -4  -1    1.61    0.36
  -9  -4  -1    1.94    0.41
  -9   4  -1    1.52    0.38
   9   4   1    2.02    0.48
  -9   4  -1    1.60    0.44
   9   4   1    1.77    0.36
 -10  -4  -1   52.33    1.71
  10  -4   1   58.53    1.95
  10  -4   1   54.60    1.81
 -10  -4  -1   56.26    1.83
  10   4   1   56.93    1.94
 -10   4  -1   57.64    1.94
  10   4   1   54.62    1.59
 -10   4  -1   54.50    1.94
  11  -4   1    3.50    0.57
 -11  -4  -1    5.04    0.65
 -11  -4  -1    4.53    0.65
  11  -4   1    3.38    0.60
 -11   4  -1    3.07    0.61
  11   4   1    3.69    0.63
 -11   4  -1    3.29    0.56
 -12  -4  -1   31.14    1.43
  12  -4   1   33.31    1.52
  12  -4   1   28.66    1.38
 -12  -4  -1   31.35    1.34
 -12   4  -1   31.50    1.52
 -12   4  -1   31.10    1.47
  12   4   1   30.15    1.49
  13  -4   1    0.81    0.42
 -13  -4  -1    1.18    0.44
 -13  -4  -1    1.45    0.46
  13  -4   1    1.27    0.45
 -13   4  -1    0.65    0.41
 -13   4  -1    0.62    0.39
  13   4   1    0.50    0.45
 -14  -4  -1    1.97    0.53
  14  -4   1    1.54    0.52
  14  -4   1    2.68    0.65
 -14  -4  -1    2.21    0.57
 -14   4  -1    1.51    0.53
  14   4   1    1.81    0.62
 -14   4  -1    1.30    0.49
  15  -4   1   19.40    1.31
 -15  -4  -1   18.74    1.24
  15  -4   1   18.42    1.28
 -15   4  -1   19.15    1.33
 -15   4  -1   20.06    1.33
  15   4   1   18.99    1.38
  16  -4   1    5.60    0.97
  16  -4   1    4.11    0.81
 -16  -4  -1    6.16    0.94
 -16   4  -1    5.25    0.89
  16   4   1    4.90    0.95
 -16   4  -1    4.22    0.80
  16  -5  -1    0.01    0.47
  16  -5  -1    1.47    0.59
 -16  -5   1    0.22    0.45
  16   5  -1    0.66    0.58
 -16   5   1    1.10    0.52
  15  -5  -1   10.22    1.18
  15  -5  -1    7.71    1.01
 -15  -5   1    6.74    0.95
 -15   5   1    6.55    0.94
  15   5  -1    7.14    1.04
  14  -5  -1    0.87    0.52
 -14  -5   1    0.66    0.45
  14  -5  -1    0.98    0.52
  14   5  -1    0.88    0.54
 -14   5   1    0.19    0.39
 -13  -5   1    0.72    0.43
  13  -5  -1   -0.50    0.34
  13  -5  -1    0.52    0.44
 -13   5   1    0.20    0.34
  13   5  -1    0.02    0.40
  12  -5  -1    0.90    0.44
  12  -5  -1    1.73    0.47
 -12  -5   1    1.44    0.45
 -12   5   1    1.46    0.49
  12   5  -1    1.38    0.53
 -11  -5   1    0.12    0.23
  11  -5  -1    0.14    0.31
  11  -5  -1    0.41    0.37
 -11  -5   1    0.12    0.31
  11   5  -1   -0.08    0.32
 -11   5   1    0.03    0.28
  11   5  -1    0.09    0.24
  10  -5  -1   37.41    1.40
  10  -5  -1   35.10    1.49
 -10  -5   1   38.43    1.29
 -10  -5   1   37.00    1.49
  10   5  -1   36.65    1.53
  10   5  -1   38.78    1.36
 -10   5   1   36.25    1.56
   9  -5  -1   77.33    2.10
   9  -5  -1   74.66    2.28
  -9  -5   1   75.65    2.23
  -9  -5   1   76.57    1.98
   9   5  -1   76.55    2.28
  -9   5   1   76.70    2.33
   9   5  -1   79.79    2.14
  -8  -5   1  175.83    3.99
   8  -5  -1  179.21    4.06
  -8  -5   1  179.88    3.69
   8  -5  -1  180.95    3.80
   8   5  -1  173.84    3.99
  -8   5   1  174.41    4.07
   8   5  -1  171.38    3.85
   7  -5  -1   24.06    0.90
  -7  -5   1   25.38    1.06
  -7  -5   1   23.44    0.85
   7  -5  -1   23.02    1.05
   7   5  -1   24.64    1.02
  -7   5   1   23.77    0.80
   7   5  -1   24.38    1.03
  -7   5   1   23.31    1.07
   6  -5  -1   39.50    1.35
   6  -5  -1   38.35    1.11
  -6  -5   1   37.75    1.30
  -6  -5   1   40.62    1.13
  -6   5   1   34.90    1.31
  -6   5   1   40.09    1.13
   6   5  -1   38.81    1.27
   6   5  -1   40.47    1.34
  -5  -5   1    5.40    0.37
   5  -5  -1    4.93    0.52
  -5  -5   1    5.93    0.48
   5  -5  -1    5.09    0.34
  -5   5   1    4.90    0.52
   5   5  -1    4.11    0.49
  -5   5   1    5.62    0.40
   5   5  -1    4.58    0.40
  -4  -5   1    4.34    0.48
   4  -5  -1    3.38    0.44
   4  -5  -1    3.34    0.25
  -4  -5   1    3.58    0.35
   4   5  -1    3.93    0.48
  -4   5   1    2.89    0.36
  -4   5   1    3.23    0.40
   4   5  -1    3.98    0.40
  -3  -5   1    7.47    0.41
   3  -5  -1    7.09    0.48
   3  -5  -1    7.38    0.28
  -3  -5   1    6.97    0.47
   3   5  -1    6.87    0.52
  -3   5   1    7.67    0.51
   3   5  -1    8.43    0.42
  -3   5   1    7.62    0.49
   2  -5  -1  208.79    4.17
  -2  -5   1  207.13    3.98
  -2  -5   1  203.51    4.14
  -2   5   1  209.02    4.20
   2   5  -1  201.10    4.27
  -2   5   1  207.22    4.19
   2   5  -1  207.52    3.89
   1  -5  -1    0.00    0.17
  -1  -5   1    0.07    0.17
  -1  -5   1    0.12    0.14
  -1   5   1   -0.10    0.14
  -1   5   1   -0.06    0.17
   1   5  -1    0.26    0.19
   1   5  -1   -0.08    0.16
   1   5  -1    0.12    0.10
   0  -5   1    2.15    0.28
   0  -5  -1    2.46    0.34
   0  -5  -1    1.68    0.28
   0  -5   1    1.96    0.32
   0   5  -1    1.30    0.28
   0   5  -1    2.17    0.35
   0   5  -1    1.72    0.16
   0   5   1    1.05    0.26
   0   5   1    1.90    0.30
  -1  -5  -1   19.86    0.75
   1  -5   1   19.90    0.73
  -1  -5  -1   19.93    0.75
  -1   5  -1   19.31    0.79
   1   5   1   20.82    0.79
   1   5   1   20.15    0.50
  -1   5  -1   19.70    0.51
   1   5   1   17.48    0.80
  -1   5  -1   20.08    0.82
   2  -5   1    4.03    0.35
  -2  -5  -1    4.29    0.43
   2  -5   1    4.18    0.23
  -2  -5  -1    4.13    0.36
   2   5   1    3.85    0.44
   2   5   1    4.42    0.27
  -2   5  -1    4.86    0.48
  -2   5  -1    4.83    0.42
  -3  -5  -1    7.43    0.46
   3  -5   1    7.62    0.35
  -3  -5  -1    7.88    0.48
   3  -5   1    7.58    0.50
   3   5   1    7.35    0.52
   3   5   1    7.68    0.40
  -3   5  -1    7.90    0.48
  -3   5  -1    8.02    0.53
   4  -5   1  108.60    2.25
  -4  -5  -1  108.27    2.45
  -4  -5  -1  106.33    2.40
   4  -5   1  111.90    2.55
  -4   5  -1  105.99    2.39
   4   5   1  108.41    2.60
   4   5   1  107.39    2.35
  -4   5  -1  104.21    2.54
  -5  -5  -1  190.34    3.97
   5  -5   1  191.49    3.79
  -5  -5  -1  194.51    3.92
   5  -5   1  188.87    4.07
   5   5   1  183.29    3.89
   5   5   1  198.38    4.11
  -5   5  -1  191.75    3.81
   6  -5   1   24.34    0.89
  -6  -5  -1   22.66    0.94
   6  -5   1   25.26    1.05
  -6  -5  -1   24.86    0.94
  -6   5  -1   25.81    1.09
  -6   5  -1   25.41    0.84
   6   5   1   25.88    1.04
  -6   5  -1   24.55    1.04
   6   5   1   26.09    1.00
  -7  -5  -1   29.55    1.13
   7  -5   1   29.79    1.06
  -7  -5  -1   30.92    1.09
   7  -5   1   29.70    1.20
   7   5   1   28.75    1.14
  -7   5  -1   31.48    0.91
  -7   5  -1   27.63    1.22
  -7   5  -1   28.74    1.18
   7   5   1   27.87    1.11
  -8  -5  -1    1.55    0.38
   8  -5   1    1.63    0.39
  -8  -5  -1    2.02    0.38
   8  -5   1    1.78    0.37
   8   5   1    2.01    0.45
  -8   5  -1    2.52    0.47
  -8   5  -1    1.54    0.40
   8   5   1    1.66    0.35
   9  -5   1    8.49    0.71
  -9  -5  -1    8.39    0.64
   9  -5   1    8.11    0.64
  -9  -5  -1    7.25    0.59
   9   5   1    7.29    0.59
  -9   5  -1    7.28    0.78
   9   5   1    8.20    0.86
  -9   5  -1    5.81    0.76
  10  -5   1   30.43    1.41
 -10  -5  -1   32.97    1.28
  10  -5   1   33.27    1.32
 -10  -5  -1   29.64    1.31
  10   5   1   29.98    1.38
  10   5   1   32.91    1.23
 -10   5  -1   31.81    1.44
 -10   5  -1   33.09    1.51
  11  -5   1    3.61    0.66
 -11  -5  -1    3.99    0.57
 -11  -5  -1    2.76    0.52
  11  -5   1    3.23    0.57
 -11   5  -1    3.88    0.68
  11   5   1    4.04    0.53
  11   5   1    3.45    0.62
 -11   5  -1    5.14    0.80
 -12  -5  -1   20.18    1.17
 -12  -5  -1   18.69    1.05
  12  -5   1   20.38    1.14
  12  -5   1   20.50    1.22
  12   5   1   18.73    1.21
 -12   5  -1   18.76    1.21
 -12   5  -1   21.34    1.26
  13  -5   1    5.40    0.75
 -13  -5  -1    6.94    0.85
  13  -5   1    4.75    0.76
 -13  -5  -1    6.63    0.90
  13   5   1    7.39    1.03
 -13   5  -1    4.19    0.74
 -13   5  -1    5.18    0.84
  14  -5   1    1.08    0.51
  14  -5   1    2.44    0.63
 -14  -5  -1    2.59    0.64
  14   5   1    1.95    0.64
 -14   5  -1    1.48    0.57
 -14   5  -1    1.58    0.57
 -15  -5  -1    2.00    0.59
  15  -5   1    1.10    0.53
  15  -5   1    1.05    0.55
 -15   5  -1    1.76    0.59
 -15   5  -1    2.11    0.65
  15   5   1    1.29    0.58
  15  -6  -1    1.99    0.66
 -15  -6   1    1.83    0.61
  15   6  -1    2.24    0.68
 -15   6   1    1.67    0.61
  14  -6  -1   10.98    1.22
 -14  -6   1   11.44    1.25
  14   6  -1   11.70    1.29
 -14   6   1    9.78    1.14
  13  -6  -1    1.02    0.48
 -13  -6   1    1.59    0.53
  13  -6  -1    1.14    0.48
  13   6  -1    0.87    0.50
 -13   6   1    1.36    0.55
 -12  -6   1    0.79    0.42
  12  -6  -1    0.75    0.40
  12  -6  -1    0.92    0.45
  12   6  -1    0.71    0.50
 -12   6   1    0.67    0.42
  11  -6  -1   20.65    1.24
 -11  -6   1   20.76    1.19
  11  -6  -1   20.86    1.09
  11   6  -1   23.32    1.27
  11   6  -1   19.97    1.05
 -11   6   1   21.95    1.28
 -10  -6   1    0.74    0.34
  10  -6  -1    0.04    0.33
  10  -6  -1    0.81    0.36
  10   6  -1    0.64    0.33
  10   6  -1    0.28    0.37
 -10   6   1    0.74    0.39
  -9  -6   1    4.45    0.51
   9  -6  -1    3.99    0.53
  -9  -6   1    3.47    0.56
   9  -6  -1    4.03    0.63
   9   6  -1    5.30    0.70
   9   6  -1    3.74    0.55
  -9   6   1    3.23    0.55
  -8  -6   1   32.38    1.10
  -8  -6   1   30.31    1.28
   8  -6  -1   32.25    1.37
   8  -6  -1   32.94    1.13
   8   6  -1   31.91    1.28
  -8   6   1   31.80    1.37
   8   6  -1   31.48    1.28
   7  -6  -1   68.17    1.75
  -7  -6   1   67.89    2.03
  -7  -6   1   72.14    1.79
   7  -6  -1   68.60    2.08
   7   6  -1   67.98    1.96
  -7   6   1   72.40    1.79
   7   6  -1   73.30    2.09
   6  -6  -1   23.14    1.07
   6  -6  -1   25.40    0.83
  -6  -6   1   25.33    0.89
  -6  -6   1   24.50    1.04
  -6   6   1   25.39    1.10
   6   6  -1   23.59    1.07
   6   6  -1   23.92    0.96
  -6   6   1   25.42    0.93
  -5  -6   1  105.88    2.63
  -5  -6   1  109.42    2.40
   5  -6  -1  107.60    2.68
   5  -6  -1  109.93    2.23
  -5   6   1  109.95    2.53
   5   6  -1  107.36    2.46
   5   6  -1  105.96    2.72
  -5   6   1  105.64    2.69
  -4  -6   1    1.57    0.27
   4  -6  -1    1.27    0.17
  -4  -6   1    1.31    0.29
   4  -6  -1    1.55    0.35
  -4   6   1    1.58    0.31
   4   6  -1    1.16    0.24
  -4   6   1    1.14    0.33
   4   6  -1    1.41    0.36
  -3  -6   1    0.22    0.19
  -3  -6   1    0.12    0.16
   3  -6  -1    0.15    0.19
   3   6  -1    0.31    0.15
  -3   6   1    0.07    0.19
   3   6  -1    0.17    0.23
  -3   6   1    0.40    0.22
  -2  -6   1  138.61    3.07
   2  -6  -1  136.58    3.07
  -2  -6   1  138.00    2.90
   2   6  -1  138.41    2.72
  -2   6   1  135.79    3.13
  -2   6   1  139.29    3.12
   1  -6  -1   38.41    1.24
  -1  -6   1   38.83    1.26
  -1  -6   1   40.33    1.17
  -1   6   1   41.93    1.31
  -1   6   1   38.52    1.32
   1   6  -1   41.70    0.95
   1   6  -1   39.52    1.36
   0  -6  -1    6.55    0.48
   0  -6   1    5.69    0.46
   0  -6   1    7.64    0.47
   0  -6  -1    6.41    0.47
   0   6   1    6.74    0.50
   0   6   1    7.21    0.56
   0   6  -1    7.17    0.56
   0   6  -1    6.65    0.51
   0   6  -1    6.71    0.28
  -1  -6  -1    6.10    0.46
   1  -6   1    7.03    0.26
   1  -6   1    6.62    0.47
  -1  -6  -1    7.22    0.50
   1   6   1    7.33    0.26
  -1   6  -1    6.83    0.53
   1   6   1    7.58    0.53
   1   6   1    6.34    0.55
  -1   6  -1    6.69    0.26
  -1   6  -1    7.48    0.56
   2  -6   1   13.59    0.42
  -2  -6  -1   13.96    0.66
   2  -6   1   13.01    0.65
  -2  -6  -1   13.30    0.66
   2   6   1   13.34    0.75
  -2   6  -1   14.99    0.74
   2   6   1   13.01    0.45
  -2   6  -1   14.02    0.73
   3  -6   1    9.04    0.57
  -3  -6  -1    9.08    0.57
   3  -6   1   10.66    0.40
  -3  -6  -1   10.33    0.58
  -3   6  -1   10.67    0.66
   3   6   1    9.56    0.65
  -3   6  -1   11.07    0.63
   3   6   1    9.59    0.44
   4  -6   1    8.18    0.41
  -4  -6  -1    8.59    0.54
  -4  -6  -1    8.73    0.57
   4  -6   1    7.08    0.53
  -4   6  -1    8.07    0.60
   4   6   1    7.81    0.46
  -4   6  -1    7.87    0.54
   4   6   1    7.51    0.58
   5  -6   1   17.95    0.88
  -5  -6  -1   17.00    0.77
   5  -6   1   17.73    0.67
  -5  -6  -1   15.81    0.79
   5   6   1   16.65    0.74
  -5   6  -1   16.27    0.86
   5   6   1   18.04    0.92
  -5   6  -1   16.37    0.75
  -6  -6  -1  103.59    2.60
  -6  -6  -1  111.77    2.56
   6  -6   1  108.06    2.74
   6  -6   1  105.14    2.39
   6   6   1  100.85    2.69
   6   6   1  107.57    2.56
  -6   6  -1  106.81    2.75
  -6   6  -1  107.77    2.45
  -7  -6  -1    6.47    0.55
  -7  -6  -1    6.86    0.53
   7  -6   1    7.07    0.51
   7  -6   1    6.73    0.72
  -7   6  -1    6.55    0.46
   7   6   1    6.19    0.57
  -7   6  -1    5.92    0.66
   7   6   1    6.54    0.68
  -8  -6  -1   15.10    0.80
   8  -6   1   15.94    0.96
   8  -6   1   15.10    0.78
  -8  -6  -1   15.52    0.87
   8   6   1   14.35    0.87
   8   6   1   15.27    0.87
   9  -6   1   51.84    1.88
   9  -6   1   51.95    1.65
  -9  -6  -1   53.76    1.68
  -9  -6  -1   53.84    1.79
   9   6   1   51.88    1.73
   9   6   1   49.70    1.79
  -9   6  -1   54.07    1.91
 -10  -6  -1   18.43    0.97
  10  -6   1   18.23    1.12
 -10  -6  -1   18.67    1.03
  10  -6   1   18.48    0.99
 -10   6  -1   18.83    1.14
  10   6   1   18.31    1.10
  10   6   1   19.87    1.01
 -10   6  -1   19.38    1.18
  11  -6   1    5.66    0.72
 -11  -6  -1    6.17    0.78
  11  -6   1    4.68    0.73
 -11  -6  -1    5.88    0.72
  11   6   1    5.82    0.82
 -11   6  -1    5.63    0.81
  11   6   1    6.74    0.73
 -11   6  -1    6.53    0.91
 -12  -6  -1   42.34    1.75
  12  -6   1   42.14    1.67
  12  -6   1   44.16    1.88
 -12   6  -1   40.07    1.87
 -12   6  -1   41.33    1.84
  12   6   1   42.60    1.83
 -13  -6  -1    0.33    0.37
  13  -6   1    0.01    0.39
  13  -6   1   -0.07    0.32
 -13   6  -1   -0.04    0.34
 -13   6  -1   -0.30    0.32
  13   6   1   -0.25    0.40
 -14  -6  -1    1.26    0.52
  14  -6   1    1.17    0.49
  14  -6   1    1.59    0.58
  14   6   1    1.50    0.62
 -14   6  -1    0.92    0.45
  15  -6   1    7.65    1.06
 -15  -6  -1   12.51    1.29
  15   6   1    9.16    1.16
 -15   6  -1    6.34    0.94
 -14  -7   1   16.76    1.25
  14  -7  -1   17.87    1.33
 -14   7   1   17.24    1.33
  14   7  -1   18.53    1.34
 -13  -7   1    7.22    0.99
  13  -7  -1    5.96    0.92
  13   7  -1    8.35    1.07
 -13   7   1    6.49    0.95
 -12  -7   1   10.38    1.11
  12  -7  -1    9.15    1.08
 -12   7   1    8.90    1.05
  12   7  -1    8.44    0.99
 -11  -7   1    2.50    0.59
  11  -7  -1    1.17    0.48
  11   7  -1    2.35    0.55
 -11   7   1    1.67    0.52
  11   7  -1    1.96    0.50
 -10  -7   1    0.26    0.33
  10  -7  -1   -0.04    0.31
 -10   7   1    0.12    0.32
  10   7  -1   -0.09    0.32
  10   7  -1    0.00    0.28
  -9  -7   1   22.62    1.17
   9  -7  -1   20.75    1.19
   9   7  -1   22.65    1.14
   9   7  -1   22.85    1.16
  -9   7   1   21.51    1.20
   8  -7  -1    0.84    0.39
  -8  -7   1    0.73    0.27
  -8  -7   1    0.50    0.30
   8   7  -1    0.78    0.36
   8   7  -1    0.40    0.31
  -8   7   1    0.58    0.34
   7  -7  -1    0.04    0.25
  -7  -7   1   -0.03    0.18
  -7  -7   1    0.06    0.25
  -7   7   1   -0.16    0.18
   7   7  -1    0.11    0.27
   7   7  -1   -0.18    0.22
  -7   7   1   -0.05    0.25
  -6  -7   1    3.62    0.50
  -6  -7   1    3.92    0.44
   6  -7  -1    3.41    0.56
  -6   7   1    3.40    0.45
   6   7  -1    3.97    0.61
   6   7  -1    4.23    0.50
  -6   7   1    2.90    0.51
  -5  -7   1   39.19    1.39
   5  -7  -1   35.38    1.37
  -5  -7   1   38.09    1.19
   5   7  -1   38.30    1.20
   5   7  -1   40.08    1.50
  -5   7   1   37.03    1.41
  -5   7   1   39.59    1.33
  -4  -7   1    9.74    0.66
  -4  -7   1    8.66    0.53
   4  -7  -1    7.98    0.64
  -4   7   1    9.34    0.66
   4   7  -1    8.86    0.71
  -4   7   1    8.88    0.63
   4   7  -1    9.58    0.51
  -3  -7   1    0.05    0.18
   3  -7  -1   -0.07    0.22
  -3  -7   1    0.01    0.17
   3   7  -1    0.23    0.16
   3   7  -1   -0.04    0.23
  -3   7   1    0.11    0.21
  -3   7   1    0.10    0.21
  -2  -7   1   80.50    1.99
   2  -7  -1   79.71    2.13
  -2  -7   1   81.23    2.16
   2   7  -1   82.10    2.30
  -2   7   1   81.49    2.20
  -2   7   1   78.65    2.20
   2   7  -1   83.32    1.75
  -1  -7   1    6.63    0.49
   1  -7  -1    7.11    0.55
  -1  -7   1    6.82    0.54
   1  -7  -1    6.33    0.53
   1   7  -1    6.67    0.31
  -1   7   1    6.31    0.53
   1   7  -1    6.30    0.54
   1   7  -1    7.23    0.73
  -1   7   1    7.29    0.60
   0  -7   1    2.69    0.39
   0  -7  -1    2.93    0.42
   0  -7   1    2.77    0.42
   0  -7  -1    3.24    0.45
   0   7  -1    2.78    0.45
   0   7  -1    2.74    0.45
   0   7  -1    3.02    0.21
   0   7   1    2.52    0.47
   0   7   1    3.04    0.47
  -1  -7  -1   12.52    0.69
  -1  -7  -1   12.62    0.69
   1  -7   1   12.16    0.70
   1  -7   1   12.11    0.66
   1  -7   1   11.65    0.34
  -1   7  -1   12.25    0.73
   1   7   1   11.96    0.76
   1   7   1   12.58    0.72
  -1   7  -1   12.83    0.77
  -2  -7  -1    0.54    0.24
   2  -7   1    0.26    0.10
   2  -7   1    0.12    0.21
  -2  -7  -1    0.48    0.25
  -2   7  -1    0.19    0.24
   2   7   1    0.33    0.26
  -2   7  -1    0.21    0.20
   2   7   1    0.32    0.12
   3  -7   1    5.54    0.50
  -3  -7  -1    6.36    0.51
  -3  -7  -1    5.89    0.48
   3  -7   1    5.49    0.28
   3   7   1    4.84    0.60
  -3   7  -1    4.17    0.53
   3   7   1    5.68    0.35
  -3   7  -1    5.89    0.62
   4  -7   1    9.80    0.68
   4  -7   1    8.80    0.41
  -4  -7  -1    7.75    0.56
  -4  -7  -1    9.36    0.62
  -4   7  -1    7.82    0.63
   4   7   1    8.30    0.70
   4   7   1    8.43    0.47
  -4   7  -1    9.49    0.64
   5  -7   1   42.29    1.13
  -5  -7  -1   41.99    1.36
   5  -7   1   42.10    1.50
  -5  -7  -1   39.72    1.39
  -5   7  -1   41.79    1.38
   5   7   1   43.28    1.27
   5   7   1   43.43    1.58
  -5   7  -1   40.63    1.50
  -6  -7  -1    3.08    0.49
  -6  -7  -1    3.60    0.48
   6  -7   1    4.54    0.63
   6  -7   1    3.89    0.42
  -6   7  -1    3.88    0.48
  -6   7  -1    2.70    0.50
   6   7   1    4.51    0.53
   6   7   1    2.94    0.50
  -7  -7  -1   11.18    0.75
   7  -7   1   11.37    0.72
   7  -7   1   11.20    0.81
  -7  -7  -1   11.53    0.69
   7   7   1    9.49    0.75
  -7   7  -1   12.43    0.86
   7   7   1   10.62    0.72
  -7   7  -1   10.55    0.64
   8  -7   1   10.68    0.82
  -8  -7  -1   11.34    0.73
  -8  -7  -1   12.89    0.83
  -8   7  -1   10.90    0.83
   8   7   1   10.31    0.79
   8   7   1   12.13    0.81
  -9  -7  -1    0.28    0.31
  -9  -7  -1    0.38    0.28
   9  -7   1    0.19    0.32
   9   7   1   -0.10    0.27
  -9   7  -1    0.28    0.31
   9   7   1    0.12    0.34
 -10  -7  -1    8.43    0.89
  10  -7   1    9.78    1.06
 -10  -7  -1    7.12    0.65
  10   7   1    8.89    0.81
  10   7   1    8.20    0.73
 -10   7  -1    6.37    0.81
 -11  -7  -1   17.20    1.09
  11  -7   1   15.20    1.12
  11   7   1   17.25    1.03
 -11   7  -1   18.37    1.22
  11   7   1   16.11    1.11
  12  -7   1    2.11    0.62
 -12  -7  -1    1.80    0.54
 -12   7  -1    2.06    0.56
  12   7   1    2.26    0.64
  13  -7   1    4.68    0.85
 -13  -7  -1    6.44    0.91
  13   7   1    5.55    0.87
 -13   7  -1    6.86    0.96
 -14  -7  -1    5.30    0.87
  14  -7   1    3.93    0.83
  14   7   1    3.67    0.82
 -14   7  -1    3.75    0.76
 -14  -8   1    0.38    0.46
  14  -8  -1    0.08    0.47
 -14   8   1    0.17    0.45
  14   8  -1    0.11    0.49
  13  -8  -1   -0.41    0.41
 -13  -8   1    0.75    0.47
 -13   8   1    0.21    0.44
  13   8  -1    0.38    0.46
  12  -8  -1    1.51    0.57
 -12  -8   1    0.83    0.46
  12   8  -1    0.85    0.49
  12   8  -1    1.55    0.52
 -12   8   1    1.23    0.52
 -11  -8   1    1.68    0.56
  11  -8  -1    1.82    0.53
  11   8  -1    1.90    0.52
  11   8  -1    2.29    0.57
 -11   8   1    0.65    0.43
 -10  -8   1   14.43    1.01
  10  -8  -1   13.91    1.07
  10   8  -1   14.21    0.96
 -10   8   1   12.92    1.06
  10   8  -1   14.55    1.01
  -9  -8   1    2.10    0.50
   9  -8  -1    1.78    0.53
   9   8  -1    3.04    0.57
  -9   8   1    2.60    0.60
   9   8  -1    2.46    0.56
  -8  -8   1    3.49    0.62
   8  -8  -1    5.01    0.75
  -8   8   1    3.24    0.63
   8   8  -1    4.29    0.59
   8   8  -1    4.57    0.70
  -7  -8   1    4.38    0.74
   7  -8  -1    2.68    0.51
  -7  -8   1    3.57    0.59
  -7   8   1    3.57    0.50
   7   8  -1    4.49    0.56
  -7   8   1    3.61    0.59
   7   8  -1    2.79    0.56
   6  -8  -1    1.61    0.46
  -6  -8   1    2.46    0.49
  -6  -8   1    2.24    0.39
  -6   8   1    2.05    0.41
   6   8  -1    2.51    0.40
   6   8  -1    1.62    0.43
  -6   8   1    3.16    0.56
  -5  -8   1    0.36    0.24
  -5  -8   1    0.49    0.28
   5  -8  -1    0.27    0.30
   5   8  -1    0.19    0.31
   5   8  -1    0.68    0.39
  -5   8   1    0.40    0.28
  -5   8   1    0.18    0.25
   4  -8  -1   35.64    1.40
  -4  -8   1   32.03    1.31
  -4  -8   1   35.89    1.20
  -4   8   1   33.96    1.39
   4   8  -1   35.34    1.48
  -4   8   1   38.02    1.40
  -3  -8   1    8.39    0.57
  -3  -8   1    9.91    0.69
   3  -8  -1    9.40    0.70
  -3   8   1    9.88    0.73
  -3   8   1    8.93    0.70
   3   8  -1    8.65    0.73
  -2  -8   1    5.49    0.48
  -2  -8   1    4.63    0.59
   2  -8  -1    5.73    0.66
   2   8  -1    4.39    0.62
  -2   8   1    3.93    0.54
  -2   8   1    5.87    0.70
   1  -8  -1    2.02    0.42
  -1  -8   1    2.07    0.43
   1  -8  -1    2.02    0.41
  -1  -8   1    1.62    0.36
  -1   8   1    1.44    0.41
  -1   8   1    1.82    0.42
   1   8  -1    1.92    0.44
   1   8  -1    2.07    0.48
   0  -8  -1    0.34    0.25
   0  -8   1    0.26    0.23
   0  -8  -1    0.40    0.26
   0  -8   1    0.27    0.27
   0   8   1    0.54    0.29
   0   8  -1    0.21    0.29
   0   8   1    0.14    0.27
   0   8  -1    0.55    0.31
  -1  -8  -1   18.29    0.94
  -1  -8  -1   20.48    0.94
   1  -8   1   19.97    0.98
   1  -8   1   20.80    0.93
  -1   8  -1   18.47    0.98
   1   8   1   20.01    1.08
   1   8   1   21.59    1.02
  -1   8  -1   19.19    1.03
   2  -8   1   14.25    0.80
  -2  -8  -1   14.61    0.83
  -2  -8  -1   15.00    0.80
   2  -8   1   15.38    0.86
  -2   8  -1   13.80    0.87
  -2   8  -1   15.03    0.89
   2   8   1   15.31    0.95
  -3  -8  -1   30.28    1.15
  -3  -8  -1   29.74    1.20
   3  -8   1   29.74    1.20
  -3   8  -1   30.68    1.30
   3   8   1   27.37    1.29
  -3   8  -1   30.51    1.26
  -4  -8  -1   -0.25    0.20
  -4  -8  -1    0.05    0.25
   4  -8   1    0.00    0.23
  -4   8  -1   -0.06    0.24
   4   8   1   -0.07    0.23
  -4   8  -1   -0.20    0.22
  -5  -8  -1    1.10    0.34
   5  -8   1    0.79    0.32
  -5  -8  -1    1.11    0.34
   5   8   1    1.16    0.41
  -5   8  -1    1.20    0.35
  -5   8  -1    0.55    0.31
  -6  -8  -1    1.05    0.36
  -6  -8  -1    1.04    0.33
   6  -8   1    0.69    0.33
  -6   8  -1    0.73    0.33
   6   8   1    0.82    0.38
  -6   8  -1    0.86    0.33
   7  -8   1    4.63    0.66
  -7  -8  -1    6.19    0.66
  -7  -8  -1    5.17    0.67
   7   8   1    6.46    0.80
   7   8   1    6.89    0.99
  -7   8  -1    6.01    0.77
   8  -8   1   13.90    0.97
  -8  -8  -1   16.46    0.99
  -8  -8  -1   14.96    0.85
   8   8   1   13.95    0.86
  -8   8  -1   12.66    0.97
   8   8   1   13.11    0.95
  -9  -8  -1   13.01    0.97
  -9  -8  -1   13.66    0.94
   9  -8   1   12.74    1.00
  -9   8  -1   12.36    0.97
   9   8   1   11.82    0.91
   9   8   1   11.87    0.85
  10  -8   1   -0.10    0.34
 -10  -8  -1    0.32    0.34
  10   8   1    0.00    0.33
 -10   8  -1   -0.05    0.34
  10   8   1    0.05    0.36
  11  -8   1    1.82    0.55
 -11  -8  -1    2.85    0.63
  11   8   1    1.94    0.54
  11   8   1    1.97    0.58
 -11   8  -1    2.21    0.59
  12  -8   1    4.07    0.83
 -12  -8  -1    4.22    0.74
  12   8   1    4.61    0.80
 -12   8  -1    5.48    0.90
  13  -8   1    1.47    0.62
 -13  -8  -1    0.81    0.48
  13   8   1    0.53    0.51
 -13   8  -1    0.76    0.48
  13  -9  -1   17.51    1.41
 -13  -9   1   17.65    1.31
 -13   9   1   17.62    1.38
  12  -9  -1    5.44    0.89
 -12  -9   1    6.92    0.97
  12   9  -1    6.88    0.95
 -12   9   1    5.95    0.96
  11  -9  -1    0.09    0.43
 -11  -9   1    0.04    0.40
  11   9  -1    0.27    0.39
 -11   9   1    0.15    0.42
  10  -9  -1    2.19    0.56
 -10  -9   1    1.80    0.54
  10   9  -1    2.31    0.57
 -10   9   1    2.59    0.61
   9  -9  -1    0.26    0.38
  -9  -9   1    0.16    0.36
   9   9  -1    0.44    0.40
  -9   9   1    0.76    0.41
  -8  -9   1   13.88    0.99
   8  -9  -1   12.83    0.98
  -8   9   1    9.99    0.89
   8   9  -1   12.54    1.00
   7  -9  -1   36.73    1.62
  -7  -9   1   36.65    1.54
  -7   9   1   36.32    1.63
   7   9  -1   36.00    1.63
  -6  -9   1    5.20    0.73
   6  -9  -1    4.86    0.69
  -6   9   1    5.64    0.68
  -6   9   1    5.94    0.79
   6   9  -1    5.39    0.78
   5  -9  -1    0.90    0.39
  -5  -9   1    1.70    0.45
  -5  -9   1    2.13    0.42
  -5   9   1    1.66    0.43
  -5   9   1    1.37    0.42
   5   9  -1    1.78    0.46
  -4  -9   1   40.29    1.34
  -4  -9   1   36.05    1.48
   4  -9  -1   36.36    1.49
   4   9  -1   36.86    1.62
  -4   9   1   37.47    1.51
  -4   9   1   37.79    1.56
  -3  -9   1   43.37    1.63
  -3  -9   1   44.73    1.46
   3  -9  -1   41.91    1.59
  -3   9   1   46.20    1.70
   3   9  -1   43.87    1.77
  -3   9   1   44.96    1.68
  -2  -9   1   -0.09    0.25
   2  -9  -1    0.10    0.24
  -2  -9   1   -0.26    0.20
   2  -9  -1   -0.01    0.28
   2   9  -1   -0.04    0.26
  -2   9   1   -0.10    0.23
  -2   9   1   -0.02    0.27
  -1  -9   1   19.18    0.91
   1  -9  -1   17.51    0.96
  -1  -9   1   17.54    0.99
   1  -9  -1   16.77    0.95
  -1   9   1   17.58    1.04
  -1   9   1   15.72    0.95
   1   9  -1   17.99    1.04
   1   9  -1   17.77    1.09
   0  -9   1    2.26    0.48
   0  -9   1    2.37    0.43
   0  -9  -1    2.12    0.44
   0  -9  -1    1.46    0.38
   0   9  -1    1.85    0.47
   0   9   1    1.76    0.44
   0   9  -1    1.86    0.46
   0   9   1    2.45    0.55
   1  -9   1    2.55    0.48
  -1  -9  -1    2.38    0.46
  -1  -9  -1    2.78    0.48
   1  -9   1    2.39    0.49
  -1   9  -1    2.34    0.52
   1   9   1    2.81    0.51
  -1   9  -1    2.32    0.50
   1   9   1    1.57    0.46
   2  -9   1    8.00    0.70
  -2  -9  -1    7.34    0.76
  -2  -9  -1    7.22    0.63
   2  -9   1    7.66    0.65
  -2   9  -1    8.20    0.73
  -2   9  -1    8.36    0.88
   2   9   1    8.05    0.91
  -3  -9  -1    1.70    0.40
  -3  -9  -1    1.33    0.39
   3  -9   1    1.90    0.43
  -3   9  -1    2.32    0.50
  -3   9  -1    1.95    0.48
   3   9   1    1.88    0.49
   4  -9   1    1.05    0.38
  -4  -9  -1    1.06    0.35
  -4  -9  -1    1.14    0.35
   4   9   1    1.07    0.45
  -4   9  -1    1.48    0.41
  -4   9  -1    1.13    0.39
   5  -9   1    7.70    0.70
  -5  -9  -1    9.24    0.74
  -5  -9  -1    9.62    0.69
  -5   9  -1    9.46    0.76
  -5   9  -1    9.23    0.95
   5   9   1    7.72    0.88
   6  -9   1    6.29    0.75
  -6  -9  -1    7.40    0.65
  -6  -9  -1    9.90    0.79
   6   9   1    9.92    1.05
  -6   9  -1    9.57    0.97
  -6   9  -1    8.63    0.71
  -7  -9  -1    8.79    0.72
   7  -9   1    7.21    0.83
  -7  -9  -1    8.59    0.90
  -7   9  -1    8.67    0.94
   7   9   1    9.88    0.88
   8  -9   1   16.25    1.13
  -8  -9  -1   18.33    1.10
  -8   9  -1   17.45    1.15
   8   9   1   19.25    1.19
   9  -9   1    8.10    0.97
  -9  -9  -1   10.66    0.89
   9   9   1   10.15    1.07
  -9   9  -1    8.57    0.98
  10  -9   1    4.44    0.83
 -10  -9  -1    3.17    0.64
  10   9   1    3.13    0.66
 -10   9  -1    3.02    0.65
  11  -9   1    4.11    0.79
 -11  -9  -1    6.30    0.88
  11   9   1    5.62    0.84
 -11   9  -1    5.37    0.88
 -12  -9  -1    0.65    0.45
  12  -9   1    1.53    0.61
 -12   9  -1    0.61    0.51
 -11 -10   1    5.19    0.87
  11 -10  -1    6.81    1.05
 -11  10   1    5.82    0.94
  11  10  -1    7.82    1.03
 -10 -10   1    4.58    0.82
  10 -10  -1    4.00    0.80
  10  10  -1    4.78    0.84
 -10  10   1    4.15    0.75
  -9 -10   1    7.77    0.94
   9 -10  -1    6.89    0.98
   9  10  -1    7.92    1.02
  -9  10   1    6.06    0.87
  -8 -10   1    4.38    0.74
   8 -10  -1    3.97    0.73
   8  10  -1    4.16    0.79
  -8  10   1    4.29    0.74
  -7 -10   1   29.22    1.44
   7 -10  -1   25.01    1.40
  -7  10   1   28.35    1.49
   7  10  -1   27.26    1.51
  -6 -10   1    3.43    0.64
   6 -10  -1    4.08    0.71
  -6  10   1    3.93    0.70
   6  10  -1    4.89    0.75
  -6  10   1    5.83    0.75
   5 -10  -1    1.33    0.46
  -5 -10   1    2.56    0.56
  -5  10   1    1.21    0.43
   5  10  -1    1.69    0.51
  -5  10   1    2.49    0.53
  -4 -10   1   35.05    1.52
  -4 -10   1   36.76    1.39
   4 -10  -1   36.47    1.56
  -4  10   1   34.47    1.56
   4  10  -1   37.82    1.73
  -4  10   1   32.33    1.49
  -3 -10   1    0.86    0.38
   3 -10  -1    1.45    0.47
  -3 -10   1    1.19    0.37
   3 -10  -1    1.00    0.40
   3  10  -1    1.35    0.45
  -3  10   1    0.75    0.39
  -3  10   1    2.08    0.52
   2 -10  -1    2.49    0.54
   2 -10  -1    1.98    0.48
  -2 -10   1    2.15    0.52
  -2 -10   1    2.30    0.47
  -2  10   1    2.06    0.51
   2  10  -1    2.45    0.59
  -2  10   1    2.20    0.53
   1 -10  -1   19.04    1.05
  -1 -10   1   17.59    1.06
   1 -10  -1   19.00    1.08
  -1 -10   1   18.34    0.97
   1  10  -1   18.61    1.18
  -1  10   1   19.13    1.17
  -1  10   1   17.83    1.10
   0 -10   1   32.19    1.31
   0 -10   1   32.44    1.43
   0 -10  -1   32.37    1.43
   0 -10  -1   31.41    1.36
   0  10  -1   32.76    1.50
   0  10   1   33.24    1.56
   0  10  -1   32.89    1.55
   0  10   1   32.98    1.47
  -1 -10  -1    3.08    0.57
   1 -10   1    1.73    0.44
  -1 -10  -1    2.23    0.47
   1 -10   1    2.63    0.56
  -1  10  -1    2.70    0.58
   1  10   1    2.48    0.56
  -1  10  -1    1.93    0.53
   1  10   1    2.66    0.58
  -2 -10  -1   34.85    1.45
  -2 -10  -1   32.43    1.37
   2 -10   1   33.39    1.41
   2 -10   1   32.69    1.46
  -2  10  -1   35.96    1.58
   2  10   1   34.62    1.62
  -2  10  -1   35.80    1.57
   3 -10   1   15.60    0.97
   3 -10   1   16.77    1.03
  -3 -10  -1   17.10    1.01
  -3 -10  -1   18.43    1.00
  -3  10  -1   18.62    1.13
   3  10   1   17.56    1.17
  -3  10  -1   16.49    1.05
  -4 -10  -1    4.05    0.61
  -4 -10  -1    3.69    0.61
   4 -10   1    3.62    0.59
   4  10   1    3.04    0.61
  -4  10  -1    2.88    0.60
  -4  10  -1    4.51    0.69
   5 -10   1    1.25    0.46
  -5 -10  -1    1.58    0.44
  -5 -10  -1    1.58    0.46
  -5  10  -1    1.26    0.44
  -5  10  -1    1.14    0.42
   5  10   1    1.42    0.48
  -6 -10  -1    6.78    0.77
   6 -10   1    6.12    0.83
  -6 -10  -1    4.96    0.72
  -6  10  -1    5.18    0.79
   6  10   1    7.14    0.96
  -6  10  -1    6.03    0.77
  -7 -10  -1   20.12    1.18
   7 -10   1   20.47    1.25
  -7  10  -1   18.84    1.25
   7  10   1   18.76    1.25
   8 -10   1   12.43    1.03
  -8 -10  -1   12.07    0.96
  -8  10  -1   11.41    1.02
   8  10   1   12.28    1.06
  -9 -10  -1    3.25    0.64
   9 -10   1    4.35    0.77
  -9  10  -1    4.44    0.81
   9  10   1    4.22    0.79
 -10 -10  -1    0.02    0.38
  10 -10   1    0.48    0.47
  10  10   1   -0.27    0.36
 -10  10  -1   -0.44    0.38
 -11 -10  -1   12.51    1.07
  11 -10   1    8.76    1.09
 -11  10  -1    7.27    1.01
  11  10   1    9.64    1.11
  10 -11  -1   -0.07    0.46
 -10 -11   1    0.85    0.52
  10  11  -1    0.27    0.44
 -10  11   1    1.07    0.57
  -9 -11   1    1.97    0.58
   9 -11  -1    2.06    0.62
  -9  11   1    3.25    0.73
   9  11  -1    3.08    0.71
  -8 -11   1   -0.03    0.37
   8 -11  -1    0.27    0.41
   8  11  -1    0.65    0.44
  -8  11   1    0.44    0.43
   7 -11  -1    5.61    0.87
  -7 -11   1    3.85    0.67
  -7  11   1    3.63    0.73
   7  11  -1    5.30    0.88
   6 -11  -1   13.19    1.05
  -6 -11   1   12.36    1.01
  -6  11   1   11.13    0.95
   6  11  -1    9.92    1.10
  -6  11   1   13.00    1.08
  -5 -11   1   10.15    0.88
   5 -11  -1    9.50    1.05
  -5  11   1    9.08    1.03
  -5  11   1    9.44    0.98
   5  11  -1    9.81    1.12
   4 -11  -1    0.07    0.33
  -4 -11   1    0.40    0.38
   4 -11  -1    0.19    0.36
  -4  11   1    0.09    0.35
  -4  11   1    0.24    0.37
   4  11  -1    0.06    0.39
   3 -11  -1   36.17    1.62
  -3 -11   1   35.94    1.62
   3 -11  -1   37.16    1.62
  -3  11   1   36.40    1.67
   3  11  -1   34.92    1.75
  -3  11   1   35.96    1.67
   2 -11  -1    2.09    0.53
  -2 -11   1    2.29    0.49
  -2 -11   1    2.35    0.56
   2 -11  -1    1.56    0.49
  -2  11   1    3.01    0.63
   2  11  -1    1.88    0.53
  -2  11   1    2.27    0.60
   1 -11  -1   15.97    1.02
  -1 -11   1   14.48    1.01
   1 -11  -1   14.29    0.99
  -1 -11   1   15.16    0.93
  -1  11   1   15.30    1.12
   1  11  -1   14.83    1.15
  -1  11   1   12.44    0.96
   0 -11  -1   38.57    1.63
   0 -11   1   39.50    1.66
   0 -11   1   39.96    1.54
   0 -11  -1   38.46    1.60
   0  11  -1   39.12    1.72
   0  11   1   38.55    1.79
   0  11  -1   35.87    1.74
   0  11   1   37.76    1.67
  -1 -11  -1   -0.15    0.29
  -1 -11  -1    0.09    0.34
   1 -11   1    0.20    0.34
   1 -11   1    0.14    0.36
  -1  11  -1    0.44    0.43
  -1  11  -1    0.27    0.37
   1  11   1    0.16    0.37
   2 -11   1    1.20    0.43
  -2 -11  -1    1.45    0.45
  -2 -11  -1    1.23    0.41
   2 -11   1    0.84    0.40
  -2  11  -1    0.79    0.41
   2  11   1    1.35    0.53
  -2  11  -1    0.87    0.45
   3 -11   1    6.62    0.83
  -3 -11  -1    8.75    0.89
  -3 -11  -1    6.22    0.76
   3 -11   1    5.73    0.79
  -3  11  -1    6.19    0.86
  -3  11  -1    7.08    0.93
   3  11   1    8.29    1.02
   4 -11   1    1.08    0.44
  -4 -11  -1    1.53    0.46
  -4 -11  -1    0.65    0.38
   4 -11   1    1.45    0.50
  -4  11  -1    2.23    0.58
   4  11   1    1.69    0.57
  -4  11  -1    1.14    0.45
  -5 -11  -1    8.87    0.93
   5 -11   1   11.68    0.96
  -5  11  -1    9.95    1.07
  -5  11  -1    9.73    1.02
   5  11   1   10.96    1.23
   6 -11   1   27.37    1.47
  -6 -11  -1   24.42    1.36
   6  11   1   28.57    1.60
  -6  11  -1   26.09    1.46
   7 -11   1   -0.42    0.36
  -7 -11  -1    0.18    0.35
   7  11   1    0.46    0.46
  -7  11  -1    0.25    0.44
  -8 -11  -1   -0.22    0.29
   8 -11   1    0.35    0.45
   8  11   1   -0.55    0.36
  -8  11  -1    0.57    0.46
   9 -11   1    3.38    0.77
  -9 -11  -1    3.32    0.71
  -9  11  -1    2.26    0.67
   9  11   1    3.25    0.77
  -8 -12   1   -0.33    0.35
   8 -12  -1    0.23    0.42
  -8  12   1   -0.13    0.43
   8  12  -1    0.53    0.48
   7 -12  -1   11.07    1.23
  -7 -12   1   11.31    1.17
   7  12  -1    8.95    1.19
  -7  12   1    9.95    1.14
  -6 -12   1    0.01    0.36
   6 -12  -1   -0.34    0.42
  -6  12   1    0.37    0.38
   6  12  -1   -0.17    0.41
  -5 -12   1    0.87    0.46
   5 -12  -1    0.75    0.39
   5 -12  -1    0.17    0.43
  -5  12   1    0.59    0.42
  -5  12   1    0.55    0.48
   5  12  -1    0.09    0.48
   4 -12  -1    2.58    0.63
  -4 -12   1    1.87    0.54
   4 -12  -1    2.18    0.59
  -4  12   1    3.11    0.68
  -4  12   1    2.79    0.65
   4  12  -1    2.21    0.66
  -3 -12   1    2.23    0.57
   3 -12  -1    2.24    0.60
   3 -12  -1    3.00    0.64
  -3  12   1    2.37    0.61
   3  12  -1    3.15    0.75
  -3  12   1    2.00    0.59
  -2 -12   1    1.16    0.49
   2 -12  -1    0.68    0.44
   2 -12  -1    1.07    0.51
  -2  12   1    0.82    0.44
  -2  12   1    1.48    0.57
   2  12  -1    0.99    0.52
   1 -12  -1   38.67    1.69
  -1 -12   1   42.85    1.84
   1 -12  -1   34.83    1.69
  -1 -12   1   40.70    2.18
  -1  12   1   39.05    1.88
  -1  12   1   39.30    1.79
   1  12  -1   40.72    1.94
   0 -12  -1    2.00    0.55
   0 -12  -1    1.47    0.53
   0 -12   1    1.98    0.55
   0 -12   1    1.99    0.53
   0  12  -1    1.81    0.60
   0  12   1    1.71    0.54
   0  12   1    1.67    0.58
   1 -12   1    0.04    0.37
   1 -12   1    0.30    0.42
  -1 -12  -1    0.23    0.38
  -1 -12  -1    0.42    0.40
  -1  12  -1    0.08    0.38
   1  12   1    0.17    0.41
  -1  12  -1    0.24    0.40
   2 -12   1   25.01    1.43
  -2 -12  -1   29.68    1.50
   2 -12   1   26.26    1.36
  -2 -12  -1   25.04    1.33
   2  12   1   27.43    1.63
  -2  12  -1   28.01    1.54
  -2  12  -1   27.73    1.55
   3 -12   1    4.14    0.72
   3 -12   1    4.24    0.76
  -3 -12  -1    4.39    0.82
  -3 -12  -1    4.50    0.76
  -3  12  -1    5.23    0.88
   3  12   1    3.55    0.72
  -3  12  -1    3.78    0.73
   4 -12   1    3.50    0.69
  -4 -12  -1    2.44    0.58
   4 -12   1    3.24    0.69
   4  12   1    3.38    0.76
  -4  12  -1    2.76    0.65
  -4  12  -1    2.39    0.67
   5 -12   1   12.44    1.04
   5 -12   1   14.14    1.11
  -5 -12  -1   13.91    1.07
  -5  12  -1    9.08    1.05
  -5  12  -1   12.62    1.08
   5  12   1   10.37    1.22
   6 -12   1    2.21    0.60
  -6 -12  -1    2.56    0.62
   6 -12   1    2.03    0.61
   6  12   1    2.24    0.69
  -6  12  -1    2.01    0.60
   7 -12   1    0.90    0.53
  -7 -12  -1    0.67    0.48
  -7  12  -1    0.98    0.54
   7  12   1    0.76    0.53
   4 -13  -1    1.38    0.57
   4 -13  -1    1.44    0.55
  -4 -13   1    2.01    0.62
  -4  13   1    1.12    0.53
  -4  13   1    2.01    0.64
   4  13  -1    1.48    0.58
   3 -13  -1    0.19    0.44
  -3 -13   1    0.29    0.40
   3 -13  -1    0.21    0.39
  -3  13   1    0.59    0.49
   3  13  -1    0.36    0.51
  -3  13   1    0.80    0.56
   2 -13  -1    2.63    0.63
   2 -13  -1    4.42    0.78
  -2 -13   1    3.37    0.69
  -2  13   1    3.35    0.78
   2  13  -1    4.29    0.87
  -2  13   1    2.87    0.65
   1 -13  -1    0.16    0.40
  -1 -13   1   -0.18    0.38
   1 -13  -1    0.50    0.45
   1  13  -1   -0.11    0.41
  -1  13   1    0.20    0.43
  -1  13   1    0.81    0.53
   0 -13  -1    1.47    0.55
   0 -13   1    0.74    0.43
   0 -13  -1    0.67    0.47
   0  13   1    1.57    0.60
   0  13  -1    1.72    0.61
  -1 -13  -1    1.61    0.58
   1 -13   1    3.45    0.73
   1 -13   1    2.13    0.61
  -1 -13  -1    1.58    0.53
   1  13   1    1.41    0.58
  -1  13  -1    2.23    0.65
  -1  13  -1    1.66    0.61
  -2 -13  -1   -0.39    0.29
   2 -13   1   -0.07    0.40
   2 -13   1   -0.09    0.34
  -2  13  -1   -0.04    0.37
  -2  13  -1   -0.29    0.41
   2  13   1    0.00    0.45
   3 -13   1    1.33    0.53
  -3 -13  -1    1.23    0.53
   3 -13   1    0.93    0.49
   3  13   1    0.48    0.51
  -3  13  -1    1.28    0.59
  -3  13  -1    1.16    0.54
  -4 -13  -1    5.06    0.83
   4 -13   1    5.62    0.86
   4 -13   1    3.66    0.70
  -4  13  -1    4.22    0.83
  -4  13  -1    5.22    0.88
   4  13   1    3.78    0.84
 -17   0   2    5.60    0.91
  17   0  -2    5.40    0.96
 -16   0   2    8.05    1.00
 -16   0   2    8.40    0.96
  16   0  -2    7.04    1.07
 -15   0   2   11.20    0.89
 -15   0   2   11.62    0.96
  15   0  -2   12.77    0.92
  15   0  -2   10.13    1.14
  14   0  -2   -0.17    0.39
 -14   0   2    0.21    0.31
  14   0  -2    0.27    0.32
 -14   0   2    0.18    0.34
 -13   0   2   18.07    1.02
  13   0  -2   19.44    1.02
 -13   0   2   22.42    1.21
  13   0  -2   17.14    1.12
 -12   0   2  140.67    3.59
  12   0  -2  141.00    3.36
  12   0  -2  141.03    3.67
 -12   0   2  138.07    3.40
  11   0  -2   21.47    0.99
  11   0  -2   20.58    1.12
 -11   0   2   22.24    1.10
 -11   0   2   21.54    1.01
 -10   0   2   36.86    1.40
  10   0  -2   34.48    1.40
 -10   0   2   36.41    1.28
   9   0  -2   64.18    1.92
  -9   0   2   64.35    1.30
  -9   0   2   62.12    1.88
  -9   0   2   63.99    1.76
  -8   0   2   18.90    0.88
   8   0  -2   16.86    0.86
  -8   0   2   19.22    0.52
  -8   0   2   19.43    0.80
  -7   0   2    2.08    0.17
  -7   0   2    2.15    0.37
   7   0  -2    2.34    0.41
  -7   0   2    2.03    0.31
   6   0  -2   34.51    1.10
   6   0  -2   32.52    0.79
  -6   0   2   33.53    0.78
  -6   0   2   34.64    1.11
  -6   0   2   32.43    0.97
   5   0  -2  492.49    8.67
   5   0  -2  493.97    8.86
  -5   0   2  483.97    8.50
   5   0  -2  468.99    8.51
  -5   0   2  485.85    8.69
  -5   0   2  477.69    8.86
  -4   0   2   41.11    0.92
   4   0  -2   42.04    0.93
  -4   0   2   41.62    1.12
  -4   0   2   42.11    1.00
   4   0  -2   43.41    1.12
   4   0  -2   43.32    0.99
   3   0  -2   74.19    1.46
   3   0  -2   73.40    1.59
   3   0  -2   73.46    1.47
  -3   0   2   72.32    1.46
  -3   0   2   74.28    1.48
  -3   0   2   75.47    1.61
   2   0  -2   23.26    0.52
   2   0  -2   23.70    0.62
  -2   0   2   22.39    0.60
  -2   0   2   22.67    0.56
   2   0  -2   21.95    0.56
   1   0  -2   32.36    0.73
  -1   0   2   31.53    0.68
  -1   0   2   30.88    0.71
   1   0  -2   31.09    0.64
  -1   0   2   32.15    0.64
   0   0  -2   25.95    0.49
   0   0   2   25.08    0.49
   0   0   2   25.91    0.60
   0   0  -2   24.93    0.57
   0   0  -2   23.77    0.59
  -1   0  -2   17.72    0.51
  -1   0  -2   18.50    0.52
  -1   0  -2   18.55    0.40
   1   0   2   19.52    0.50
   1   0   2   19.20    0.40
   2   0   2  991.66   17.40
  -2   0  -2  966.87   17.12
  -2   0  -2 1000.00   17.34
   2   0   2  928.83   17.51
   3   0   2   19.95    0.50
   3   0   2   19.30    0.63
  -3   0  -2   19.51    0.56
  -3   0  -2   18.86    0.65
  -4   0  -2  519.65    9.40
  -4   0  -2  522.69    9.53
   4   0   2  537.77    9.21
   4   0   2  527.01    9.52
   5   0   2  242.43    4.26
  -5   0  -2  235.63    4.55
   5   0   2  228.31    4.65
  -5   0  -2  244.98    4.69
   6   0   2   27.91    0.65
   6   0   2   26.85    0.99
  -6   0  -2   28.21    0.92
  -6   0  -2   26.39    0.98
  -7   0  -2  159.02    3.47
   7   0   2  159.20    3.50
  -7   0  -2  156.41    3.36
   7   0   2  157.79    2.88
  -8   0  -2    0.46    0.25
   8   0   2    1.15    0.33
  -8   0  -2    0.60    0.22
  -9   0  -2    0.93    0.29
  -9   0  -2    0.98    0.29
   9   0   2    1.19    0.37
 -10   0  -2    0.29    0.24
  10   0   2    0.42    0.30
 -10   0  -2    0.15    0.23
 -11   0  -2    0.45    0.28
  11   0   2    0.74    0.37
 -11   0  -2    0.63    0.33
 -12   0  -2    5.46    0.69
 -12   0  -2    6.43    0.81
  12   0   2    5.41    0.75
  13   0   2    5.97    0.86
 -13   0  -2    5.05    0.71
 -13   0  -2    5.25    0.72
 -14   0  -2   10.23    0.85
 -14   0  -2    9.97    0.88
  14   0   2    8.19    1.00
  15   0   2   11.71    1.07
 -15   0  -2   12.46    0.96
 -15   0  -2   11.77    0.99
  16   0   2    0.32    0.50
 -16   0  -2    1.03    0.46
 -16   0  -2    1.14    0.50
  17   0   2    4.88    0.94
 -17   0  -2    3.70    0.74
 -17   0  -2    5.07    0.84
  17  -1  -2    0.41    0.70
 -17  -1   2    0.67    0.46
  17  -1  -2    0.93    0.60
 -17   1   2    0.52    0.45
  17   1  -2    0.33    0.56
 -17   1   2   -0.19    0.38
  16  -1  -2    0.29    0.48
 -16  -1   2    0.11    0.32
  16  -1  -2    0.68    0.44
 -16   1   2    0.14    0.31
 -16   1   2   -0.21    0.31
  16   1  -2    0.06    0.41
  15  -1  -2   32.32    1.50
 -15  -1   2   30.79    1.42
 -15  -1   2   32.26    1.60
  15  -1  -2   29.93    1.60
  15   1  -2   33.15    1.72
 -15   1   2   31.30    1.48
 -15   1   2   28.40    1.51
  14  -1  -2    3.66    0.62
 -14  -1   2    2.10    0.52
 -14  -1   2    3.21    0.58
  14  -1  -2    2.80    0.68
  14   1  -2    3.40    0.67
 -14   1   2    2.86    0.58
  14   1  -2    3.77    0.59
 -14   1   2    4.31    0.71
  13  -1  -2    0.33    0.31
 -13  -1   2    0.35    0.30
 -13  -1   2    0.26    0.31
  13  -1  -2   -0.04    0.31
  13   1  -2   -0.09    0.31
 -13   1   2    0.11    0.28
 -13   1   2   -0.23    0.20
 -12  -1   2    2.20    0.45
 -12  -1   2    2.27    0.49
  12  -1  -2    1.40    0.38
  12  -1  -2    1.09    0.43
  12   1  -2    1.37    0.47
 -12   1   2    1.43    0.41
 -12   1   2    1.27    0.39
  11  -1  -2   10.76    0.80
  11  -1  -2   10.57    0.73
 -11  -1   2   10.80    0.70
 -11  -1   2   11.40    0.80
  11   1  -2   11.08    0.86
 -11   1   2   11.68    0.82
 -11   1   2   10.43    0.74
  10  -1  -2   62.62    1.81
 -10  -1   2   60.59    1.92
 -10  -1   2   59.78    1.72
  10  -1  -2   63.23    1.96
  10   1  -2   60.64    1.38
  10   1  -2   62.51    1.99
 -10   1   2   58.59    1.89
 -10   1   2   58.40    1.81
   9  -1  -2   22.57    1.02
  -9  -1   2   20.92    0.64
  -9  -1   2   21.40    0.87
   9  -1  -2   20.91    0.91
  -9  -1   2   21.45    1.00
   9   1  -2   21.32    0.66
   9   1  -2   22.07    1.06
  -9   1   2   21.81    0.95
  -9   1   2   19.26    0.96
  -8  -1   2   10.50    0.65
  -8  -1   2   10.77    0.57
   8  -1  -2    9.75    0.58
   8  -1  -2    9.95    0.66
  -8   1   2    9.92    0.65
  -8   1   2   11.13    0.63
   8   1  -2   10.00    0.67
   8   1  -2   10.16    0.44
  -7  -1   2    0.00    0.13
  -7  -1   2    0.02    0.17
   7  -1  -2   -0.41    0.17
   7  -1  -2   -0.12    0.14
  -7   1   2    0.26    0.09
   7   1  -2    0.01    0.19
  -7   1   2    0.06    0.16
  -7   1   2    0.10    0.14
   7   1  -2   -0.03    0.11
   6  -1  -2    0.00    0.16
   6  -1  -2    0.27    0.17
  -6  -1   2    0.12    0.13
  -6  -1   2    0.15    0.17
  -6   1   2    0.04    0.07
   6   1  -2    0.15    0.18
  -6   1   2    0.08    0.14
   6   1  -2    0.15    0.13
  -6   1   2    0.04    0.15
   5  -1  -2  124.14    2.62
  -5  -1   2  123.43    2.45
   5  -1  -2  123.95    2.54
  -5  -1   2  121.26    2.63
   5   1  -2  123.31    2.43
  -5   1   2  126.14    2.32
  -5   1   2  119.87    2.65
  -5   1   2  121.61    2.56
   5   1  -2  119.14    2.64
   4  -1  -2   20.64    0.67
  -4  -1   2   19.33    0.67
  -4  -1   2   19.70    0.55
   4  -1  -2   19.41    0.62
  -4   1   2   19.70    0.70
  -4   1   2   18.66    0.63
   4   1  -2   20.40    0.70
   4   1  -2   19.66    0.59
  -4   1   2   19.86    0.53
  -3  -1   2  158.73    2.82
   3  -1  -2  153.93    2.97
   3  -1  -2  156.75    2.96
  -3  -1   2  154.29    3.01
  -3   1   2  158.64    2.89
   3   1  -2  151.26    3.02
  -3   1   2  156.05    3.03
   3   1  -2  154.53    2.95
  -2  -1   2  103.87    1.84
   2  -1  -2  103.86    2.02
   2  -1  -2  105.18    2.03
  -2  -1   2  103.04    2.05
   2   1  -2  103.53    1.84
   2   1  -2  103.40    2.05
  -2   1   2  106.28    2.02
   2   1  -2  106.01    1.84
   2   1  -2  108.37    2.09
  -2   1   2  102.42    2.05
  -1  -1   2  251.16    4.46
   1  -1  -2  250.51    4.43
   1  -1  -2  245.02    4.47
  -1   1   2  252.16    4.50
  -1   1   2  245.24    4.43
   1   1  -2  253.82    4.50
   1   1  -2  247.63    4.52
   0  -1  -2   37.91    0.87
   0  -1  -2   39.08    0.83
   0  -1   2   39.31    0.82
   0  -1  -2   39.67    0.77
   0   1   2   40.16    0.78
   0   1   2   40.60    0.90
   0   1  -2   39.36    0.89
   0   1  -2   40.40    0.82
   0   1  -2   39.31    0.86
   0   1  -2   40.28    0.84
  -1  -1  -2   13.84    0.41
  -1  -1  -2   13.60    0.32
  -1  -1  -2   13.85    0.33
  -1  -1  -2   13.18    0.43
  -1   1  -2   13.51    0.43
   1   1   2   13.25    0.40
  -1   1  -2   13.74    0.39
   1   1   2   14.56    0.44
   1   1   2   13.86    0.32
  -1   1  -2   13.19    0.41
  -1   1  -2   13.48    0.43
  -2  -1  -2    0.59    0.11
  -2  -1  -2    0.72    0.17
   2  -1   2    0.64    0.12
   2  -1   2    0.66    0.16
  -2   1  -2    0.65    0.18
  -2   1  -2    0.84    0.14
   2   1   2    0.72    0.15
  -2   1  -2    1.05    0.19
   2   1   2    0.51    0.14
  -2   1  -2    0.80    0.13
  -3  -1  -2  270.41    5.07
   3  -1   2  272.84    4.85
  -3  -1  -2  271.21    4.94
   3  -1   2  271.07    5.06
   3   1   2  277.35    4.96
  -3   1  -2  270.52    5.13
   3   1   2  278.44    5.09
  -3   1  -2  276.20    4.99
  -4  -1  -2   27.69    0.79
  -4  -1  -2   28.96    0.88
   4  -1   2   28.85    0.88
   4  -1   2   28.20    0.63
   4   1   2   29.40    0.90
  -4   1  -2   27.73    0.91
   4   1   2   28.41    0.74
  -4   1  -2   28.02    0.82
   5  -1   2   99.34    2.30
   5  -1   2  103.05    1.89
  -5  -1  -2  102.25    2.21
  -5  -1  -2  104.84    2.31
   5   1   2  104.18    2.06
  -5   1  -2  101.99    2.24
   5   1   2  101.43    2.33
  -5   1  -2  105.99    2.37
  -6  -1  -2   33.32    1.03
  -6  -1  -2   34.45    1.11
   6  -1   2   33.01    1.11
  -6   1  -2   33.48    1.13
   6   1   2   34.64    0.86
  -6   1  -2   31.07    1.02
   6   1   2   32.08    1.11
  -7  -1  -2   18.58    0.79
  -7  -1  -2   19.09    0.83
   7  -1   2   20.12    0.88
  -7   1  -2   20.42    0.84
  -7   1  -2   20.55    0.90
   7   1   2   20.42    0.61
   7   1   2   20.62    0.90
  -8  -1  -2   20.99    0.88
  -8  -1  -2   21.17    0.93
   8  -1   2   18.63    0.91
   8   1   2   20.11    0.95
   8   1   2   20.94    0.62
  -8   1  -2   19.49    0.92
  -8   1  -2   18.86    0.86
  -9  -1  -2   16.72    0.83
  -9  -1  -2   17.36    0.88
   9  -1   2   17.49    0.91
   9   1   2   16.89    0.91
  -9   1  -2   17.42    0.92
   9   1   2   16.40    0.53
  -9   1  -2   17.93    0.87
 -10  -1  -2   68.45    2.07
  10  -1   2   70.14    2.13
 -10  -1  -2   66.36    1.97
  10   1   2   68.65    2.14
 -10   1  -2   67.68    2.10
 -10   1  -2   68.45    2.02
 -11  -1  -2   95.77    2.66
  11  -1   2   97.25    2.77
 -11  -1  -2   95.83    2.58
 -11   1  -2   94.93    2.61
  11   1   2   98.06    2.79
 -11   1  -2   94.91    2.70
 -12  -1  -2    1.23    0.40
 -12  -1  -2    1.23    0.38
  12  -1   2    1.48    0.48
 -12   1  -2    1.36    0.38
 -12   1  -2    1.71    0.48
  12   1   2    1.07    0.42
  13  -1   2    9.98    0.90
 -13  -1  -2   10.19    0.84
 -13  -1  -2   11.09    0.83
  13   1   2   10.63    0.90
 -13   1  -2   10.02    1.04
 -13   1  -2   10.94    0.85
  14  -1   2    7.64    0.98
 -14  -1  -2    7.14    0.88
 -14  -1  -2    8.02    0.92
 -14   1  -2    7.06    0.85
  14   1   2    7.47    0.96
 -14   1  -2    8.78    0.99
 -15  -1  -2    2.08    0.56
  15  -1   2    4.54    0.81
 -15  -1  -2    3.28    0.64
 -15   1  -2    4.07    0.71
  15   1   2    3.93    0.79
 -15   1  -2    4.37    0.76
 -16  -1  -2    6.60    0.85
  16  -1   2    6.10    0.99
 -16  -1  -2    6.31    0.90
  16  -1   2    5.61    0.87
  16   1   2    7.28    1.05
 -16   1  -2    5.95    0.87
 -16   1  -2    5.85    0.91
  17  -2  -2   16.74    1.21
  17  -2  -2   13.17    1.43
 -17  -2   2   15.81    1.22
  17   2  -2   14.44    1.53
 -17   2   2   13.49    1.12
  16  -2  -2    0.40    0.46
  16  -2  -2   -0.34    0.36
 -16  -2   2   -0.05    0.35
  16   2  -2    0.24    0.44
 -16   2   2   -0.09    0.34
 -16   2   2    0.27    0.39
  15  -2  -2    0.64    0.46
 -15  -2   2    0.39    0.40
  15  -2  -2    0.83    0.45
  15   2  -2    0.41    0.52
 -15   2   2    1.27    0.48
 -15   2   2    0.58    0.38
  14  -2  -2   23.81    1.37
 -14  -2   2   24.24    1.18
  14  -2  -2   25.13    1.30
 -14  -2   2   27.13    1.42
 -14   2   2   28.43    1.46
 -14   2   2   25.52    1.34
  14   2  -2   26.32    1.50
  13  -2  -2   13.71    0.99
 -13  -2   2   14.03    0.98
  13  -2  -2   14.78    0.97
 -13  -2   2   15.98    0.90
 -13   2   2   13.85    1.00
  13   2  -2   15.57    1.12
 -13   2   2   13.76    0.95
 -12  -2   2    7.45    0.60
  12  -2  -2    7.53    0.88
  12  -2  -2    7.66    0.70
 -12  -2   2    8.89    0.94
 -12   2   2    8.93    0.77
 -12   2   2    7.44    0.80
  12   2  -2    7.53    0.90
  11  -2  -2  110.19    2.83
 -11  -2   2  109.25    2.65
  11  -2  -2  104.19    2.89
 -11  -2   2  104.20    2.91
 -11   2   2  111.03    2.87
 -11   2   2  106.67    2.92
  11   2  -2  106.54    2.99
 -10  -2   2    1.16    0.40
  10  -2  -2    0.97    0.33
  10  -2  -2    0.67    0.33
 -10  -2   2    0.82    0.27
 -10   2   2    0.52    0.29
 -10   2   2    0.78    0.30
  10   2  -2    1.23    0.24
  10   2  -2    1.07    0.41
   9  -2  -2    0.22    0.26
  -9  -2   2    0.60    0.28
  -9  -2   2    0.47    0.21
   9  -2  -2    0.52    0.25
   9   2  -2    0.27    0.17
   9   2  -2    0.22    0.25
  -9   2   2    0.34    0.23
  -9   2   2    0.46    0.28
  -8  -2   2    9.58    0.65
   8  -2  -2    9.36    0.61
   8  -2  -2   11.50    0.67
  -8  -2   2   10.73    0.55
   8   2  -2   10.49    0.70
  -8   2   2   10.17    0.68
  -8   2   2   10.74    0.65
   8   2  -2   10.28    0.51
  -7  -2   2  143.46    3.21
   7  -2  -2  143.48    3.14
  -7  -2   2  144.47    2.97
   7  -2  -2  146.30    3.18
  -7   2   2  142.50    3.18
   7   2  -2  145.99    2.96
  -7   2   2  144.06    3.26
  -7   2   2  145.90    2.67
   7   2  -2  148.76    3.28
  -6  -2   2    5.35    0.33
   6  -2  -2    5.29    0.41
   6  -2  -2    5.14    0.42
  -6  -2   2    4.56    0.41
   6   2  -2    6.16    0.38
   6   2  -2    5.35    0.44
  -6   2   2    5.08    0.40
  -6   2   2    5.36    0.25
  -6   2   2    4.97    0.42
  -5  -2   2  172.97    3.31
  -5  -2   2  171.80    3.54
   5  -2  -2  172.64    3.49
   5  -2  -2  177.00    3.52
  -5   2   2  179.01    3.61
   5   2  -2  176.44    3.60
  -5   2   2  175.66    3.25
   5   2  -2  175.03    3.45
  -5   2   2  174.80    3.55
  -4  -2   2   61.82    1.27
   4  -2  -2   60.19    1.41
   4  -2  -2   59.41    1.45
  -4  -2   2   63.50    1.50
   4   2  -2   59.52    1.43
   4   2  -2   63.86    1.51
  -4   2   2   61.16    1.31
  -4   2   2   63.40    1.52
  -3  -2   2   70.97    1.58
  -3  -2   2   69.79    1.34
   3  -2  -2   68.77    1.47
   3  -2  -2   70.01    1.56
  -3   2   2   70.35    1.48
  -3   2   2   69.66    1.58
   3   2  -2   69.93    1.57
   3   2  -2   71.26    1.58
  -2  -2   2   17.65    0.39
  -2  -2   2   17.52    0.57
   2  -2  -2   16.44    0.56
   2  -2  -2   17.37    0.48
   2   2  -2   17.60    0.56
   2   2  -2   18.03    0.39
  -2   2   2   17.28    0.56
  -2   2   2   17.88    0.56
   2   2  -2   17.32    0.60
  -1  -2   2   24.31    0.67
  -1  -2   2   24.77    0.55
   1  -2  -2   25.02    0.71
   1  -2  -2   24.62    0.56
  -1   2   2   26.10    0.61
   1   2  -2   25.36    0.73
   1   2  -2   26.02    0.60
  -1   2   2   23.56    0.69
   1   2  -2   25.18    0.66
  -1   2   2   25.29    0.66
   0  -2   2    1.39    0.17
   0  -2   2    1.12    0.13
   0  -2  -2    1.31    0.18
   0  -2  -2    1.48    0.13
   0   2   2    1.31    0.15
   0   2  -2    1.45    0.15
   0   2   2    1.44    0.20
   0   2  -2    1.36    0.19
   0   2  -2    1.35    0.16
   0   2  -2    1.44    0.18
  -1  -2  -2  572.27   10.09
  -1  -2  -2  564.00    9.96
  -1   2  -2  565.90   10.07
   1   2   2  566.87   10.12
   1   2   2  571.54    9.97
   1   2   2  572.45    9.98
  -1   2  -2  579.28   10.07
  -1   2  -2  565.07   10.06
  -1   2  -2  575.79   10.02
   2  -2   2  190.74    3.60
  -2  -2  -2  194.45    3.68
  -2  -2  -2  191.07    3.55
  -2   2  -2  195.06    3.70
   2   2   2  196.43    3.62
  -2   2  -2  185.63    3.63
   2   2   2  194.75    3.69
  -2   2  -2  194.31    3.60
  -2   2  -2  191.45    3.62
  -3  -2  -2  767.28   13.50
   3  -2   2  763.78   13.58
  -3  -2  -2  776.73   13.63
  -3   2  -2  769.25   13.70
  -3   2  -2  764.68   13.58
   3   2   2  784.38   13.59
  -3   2  -2  770.63   13.45
   3   2   2  769.92   13.61
  -4  -2  -2   27.82    0.80
  -4  -2  -2   29.11    0.89
   4  -2   2   27.46    0.86
   4   2   2   28.66    0.83
   4   2   2   29.78    0.91
  -4   2  -2   29.36    0.95
  -4   2  -2   28.05    0.69
  -4   2  -2   26.79    0.84
   5  -2   2   32.16    1.02
  -5  -2  -2   33.48    0.97
   5  -2   2   33.49    0.74
  -5  -2  -2   33.71    1.04
  -5   2  -2   36.00    1.05
   5   2   2   33.31    1.07
  -5   2  -2   33.96    0.76
   5   2   2   34.27    0.94
  -5   2  -2   34.77    1.12
   6  -2   2    9.75    0.56
   6  -2   2    9.20    0.27
  -6  -2  -2    9.22    0.50
  -6  -2  -2    9.29    0.55
   6   2   2    9.15    0.57
  -6   2  -2    8.70    0.51
  -6   2  -2    9.23    0.59
   6   2   2    9.44    0.45
  -7  -2  -2   22.53    0.88
  -7  -2  -2   24.00    0.94
   7  -2   2   24.10    0.95
  -7   2  -2   21.94    0.97
  -7   2  -2   21.31    0.89
   7   2   2   23.96    0.99
   7   2   2   23.40    0.76
  -8  -2  -2    1.77    0.35
   8  -2   2    1.32    0.35
  -8  -2  -2    1.27    0.33
   8   2   2    1.05    0.31
  -8   2  -2    1.03    0.31
  -8   2  -2    1.75    0.40
   8   2   2    1.17    0.23
  -9  -2  -2  145.74    3.47
  -9  -2  -2  153.26    3.46
   9  -2   2  152.60    3.57
   9   2   2  153.69    3.64
  -9   2  -2  153.49    3.54
  -9   2  -2  152.84    3.62
   9   2   2  151.48    3.06
 -10  -2  -2   37.29    1.41
  10  -2   2   37.54    1.47
 -10  -2  -2   36.65    1.37
 -10   2  -2   35.72    1.40
 -10   2  -2   39.97    1.53
  10   2   2   37.14    1.49
  11  -2   2    8.08    0.74
 -11  -2  -2    9.65    0.72
 -11  -2  -2    8.42    0.70
  11   2   2    8.34    0.75
 -11   2  -2    9.38    0.75
 -11   2  -2    8.52    0.73
  12  -2   2    1.14    0.43
 -12  -2  -2    1.07    0.39
 -12  -2  -2    0.96    0.36
 -12   2  -2    0.74    0.35
 -12   2  -2    1.32    0.41
  12   2   2    0.85    0.39
 -13  -2  -2    0.87    0.38
  13  -2   2    1.34    0.50
 -13  -2  -2    1.03    0.39
 -13   2  -2    0.57    0.36
  13   2   2    1.08    0.46
 -13   2  -2    1.16    0.43
 -14  -2  -2    2.05    0.54
  14  -2   2    2.03    0.57
 -14  -2  -2    1.79    0.49
  14  -2   2    1.72    0.53
  14   2   2    0.31    0.40
 -14   2  -2    1.05    0.48
 -14   2  -2    1.95    0.54
  15  -2   2   49.99    2.13
 -15  -2  -2   49.79    2.00
  15  -2   2   54.70    2.12
 -15  -2  -2   52.27    2.00
  15   2   2   50.62    2.16
 -15   2  -2   51.65    2.14
 -15   2  -2   51.09    2.05
  16  -2   2   14.19    1.21
 -16  -2  -2   13.29    1.05
  16  -2   2   13.41    1.11
 -16  -2  -2   13.81    1.08
 -16   2  -2   15.59    1.21
 -16   2  -2   13.56    1.10
  16   2   2   13.09    1.16
  17  -3  -2    0.33    0.48
  17  -3  -2   -0.13    0.50
 -17  -3   2    0.64    0.46
  17   3  -2   -0.10    0.45
 -17   3   2    0.28    0.45
  16  -3  -2    4.17    0.85
  16  -3  -2    4.61    0.79
 -16  -3   2    4.00    0.82
 -16   3   2    5.01    0.85
 -16   3   2    3.49    0.72
  16   3  -2    4.71    0.96
  15  -3  -2   19.81    1.25
 -15  -3   2   21.35    1.32
  15  -3  -2   20.07    1.33
 -15   3   2   21.82    1.34
 -15   3   2   21.73    1.31
  15   3  -2   20.96    1.43
  14  -3  -2   59.61    2.17
 -14  -3   2   62.06    2.30
  14  -3  -2   64.96    2.30
 -14   3   2   63.77    2.27
  14   3  -2   60.20    2.36
 -14   3   2   57.82    2.23
 -13  -3   2   20.97    1.24
  13  -3  -2   21.12    1.16
  13  -3  -2   22.09    1.24
 -13   3   2   21.47    1.22
 -13   3   2   20.75    1.24
  13   3  -2   20.79    1.30
 -12  -3   2    1.24    0.40
  12  -3  -2    1.44    0.42
 -12  -3   2    1.28    0.35
  12  -3  -2    1.71    0.51
 -12   3   2    0.75    0.38
  12   3  -2    1.01    0.47
 -12   3   2    1.39    0.42
  11  -3  -2   83.74    2.44
 -11  -3   2   84.78    2.51
 -11  -3   2   82.23    2.16
  11  -3  -2   83.74    2.41
 -11   3   2   79.54    2.48
  11   3  -2   82.08    2.54
 -11   3   2   84.55    2.49
  10  -3  -2    3.40    0.53
 -10  -3   2    4.20    0.60
  10  -3  -2    2.61    0.47
 -10  -3   2    3.84    0.47
 -10   3   2    2.80    0.52
  10   3  -2    3.73    0.61
 -10   3   2    3.28    0.53
  10   3  -2    3.39    0.42
   9  -3  -2    5.55    0.61
   9  -3  -2    6.36    0.66
  -9  -3   2    6.56    0.70
  -9  -3   2    5.46    0.44
  -9   3   2    5.47    0.64
   9   3  -2    7.58    0.80
   9   3  -2    6.56    0.46
  -9   3   2    5.30    0.62
  -8  -3   2  209.70    4.23
   8  -3  -2  211.78    4.47
   8  -3  -2  213.46    4.53
  -8  -3   2  206.27    4.54
  -8   3   2  212.57    4.58
   8   3  -2  223.89    4.66
   8   3  -2  219.46    4.32
  -8   3   2  214.94    4.64
  -8   3   2  218.79    3.91
   7  -3  -2  146.51    3.18
   7  -3  -2  150.62    3.27
  -7  -3   2  142.27    2.96
  -7  -3   2  143.10    3.26
  -7   3   2  144.59    3.32
   7   3  -2  149.84    3.34
  -7   3   2  146.51    2.79
  -7   3   2  151.68    3.33
   7   3  -2  142.47    3.09
  -6  -3   2    7.18    0.38
   6  -3  -2    7.82    0.51
  -6  -3   2    8.18    0.54
   6  -3  -2    8.30    0.50
   6   3  -2    7.96    0.55
  -6   3   2    7.55    0.35
  -6   3   2    8.91    0.57
   6   3  -2    8.41    0.50
   5  -3  -2    0.07    0.15
  -5  -3   2    0.08    0.11
  -5  -3   2   -0.16    0.12
   5  -3  -2    0.09    0.18
  -5   3   2   -0.07    0.13
   5   3  -2    0.22    0.20
   5   3  -2    0.02    0.15
  -5   3   2    0.00    0.11
   4  -3  -2   26.66    0.87
  -4  -3   2   25.40    0.65
   4  -3  -2   26.20    0.75
  -4  -3   2   25.72    0.85
  -4   3   2   26.43    0.88
   4   3  -2   25.78    0.87
  -4   3   2   25.03    0.75
   4   3  -2   25.71    0.85
  -3  -3   2  186.14    3.65
   3  -3  -2  185.32    3.65
  -3  -3   2  189.36    3.37
   3  -3  -2  184.07    3.42
   3   3  -2  186.31    3.59
   3   3  -2  183.59    3.68
  -3   3   2  184.36    3.56
  -3   3   2  179.96    3.63
   2  -3  -2  681.69   12.23
   2  -3  -2  703.92   11.93
  -2  -3   2  685.04   12.21
  -2  -3   2  701.65   12.37
  -2   3   2  666.55   12.19
   2   3  -2  692.64   12.29
  -2   3   2  659.78   12.18
   2   3  -2  711.78   12.14
   1  -3  -2  484.34    8.34
   1  -3  -2  486.33    8.66
  -1  -3   2  479.40    8.62
  -1  -3   2  490.38    8.45
   1   3  -2  483.79    8.67
  -1   3   2  470.26    8.66
  -1   3   2  475.14    8.60
   1   3  -2  484.15    8.52
  -1   3   2  480.53    8.31
   1   3  -2  468.34    8.69
   0  -3   2   40.81    1.03
   0  -3   2   40.82    0.95
   0  -3  -2   41.01    1.06
   0   3   2   39.99    1.09
   0   3   2   41.41    0.82
   0   3  -2   40.86    1.07
   0   3  -2   40.85    0.94
   0   3   2   41.85    0.82
   0   3   2   40.96    1.01
   0   3  -2   41.70    1.10
  -1  -3  -2  160.45    3.08
  -1  -3  -2  162.64    3.19
   1  -3   2  159.77    3.11
  -1   3  -2  160.09    3.19
   1   3   2  163.04    3.11
  -1   3  -2  163.36    3.05
   1   3   2  160.29    2.99
  -1   3  -2  165.19    3.20
  -1   3  -2  163.36    3.15
   1   3   2  164.43    3.27
  -2  -3  -2    0.27    0.13
   2  -3   2    0.18    0.12
  -2  -3  -2    0.40    0.17
   2  -3   2    0.15    0.14
  -2   3  -2    0.20    0.13
   2   3   2    0.09    0.15
  -2   3  -2    0.02    0.13
   2   3   2    0.30    0.13
  -2   3  -2    0.19    0.13
  -2   3  -2    0.27    0.14
  -3  -3  -2   10.33    0.45
   3  -3   2   10.16    0.44
   3  -3   2    9.26    0.49
  -3  -3  -2   11.47    0.52
   3   3   2   10.20    0.51
  -3   3  -2   10.34    0.45
  -3   3  -2    9.94    0.45
  -3   3  -2   10.57    0.50
   3   3   2   10.23    0.47
  -3   3  -2   10.28    0.53
   4  -3   2   32.51    1.04
  -4  -3  -2   32.54    0.93
   4  -3   2   32.09    0.94
  -4  -3  -2   32.28    0.99
  -4   3  -2   32.57    1.07
   4   3   2   33.50    1.00
  -4   3  -2   32.93    0.86
  -4   3  -2   33.08    1.01
   4   3   2   32.78    1.00
  -5  -3  -2   54.89    1.38
  -5  -3  -2   49.94    1.40
   5  -3   2   52.46    1.40
  -5   3  -2   52.60    1.53
   5   3   2   53.35    1.39
  -5   3  -2   53.95    1.19
  -5   3  -2   52.06    1.44
   5   3   2   53.58    1.47
   6  -3   2   45.74    1.36
  -6  -3  -2   44.41    1.29
  -6  -3  -2   48.41    1.38
  -6   3  -2   46.93    1.48
   6   3   2   47.62    1.29
  -6   3  -2   48.13    1.04
  -6   3  -2   46.68    1.40
   6   3   2   45.75    1.41
   7  -3   2    8.99    0.30
  -7  -3  -2    9.29    0.56
  -7  -3  -2    9.16    0.57
   7  -3   2    8.33    0.57
  -7   3  -2    8.41    0.61
   7   3   2    9.40    0.52
  -7   3  -2   10.22    0.62
   7   3   2    9.08    0.61
   8  -3   2    2.03    0.40
  -8  -3  -2    2.93    0.44
  -8  -3  -2    3.05    0.45
  -8   3  -2    2.87    0.46
  -8   3  -2    2.79    0.49
   8   3   2    2.44    0.44
   8   3   2    2.14    0.33
   9  -3   2    8.76    0.67
  -9  -3  -2    7.24    0.58
  -9  -3  -2    9.60    0.67
   9   3   2    8.40    0.51
  -9   3  -2    7.99    0.65
  -9   3  -2    8.64    0.71
   9   3   2    7.58    0.65
 -10  -3  -2   14.43    0.85
  10  -3   2   13.93    0.89
  10  -3   2   13.34    0.86
 -10  -3  -2   13.73    0.83
 -10   3  -2   15.44    0.95
 -10   3  -2   14.80    0.89
  10   3   2   15.19    0.68
  10   3   2   14.42    0.94
 -11  -3  -2    5.57    0.69
  11  -3   2    5.85    0.77
 -11  -3  -2    5.15    0.65
  11  -3   2    5.06    0.68
 -11   3  -2    5.53    0.74
 -11   3  -2    3.56    0.57
  11   3   2    6.22    0.80
 -12  -3  -2   20.83    1.11
 -12  -3  -2   20.89    1.11
  12  -3   2   22.75    1.20
  12  -3   2   22.76    1.23
 -12   3  -2   22.20    1.18
 -12   3  -2   19.17    1.16
  12   3   2   21.21    1.22
  13  -3   2   -0.10    0.32
 -13  -3  -2   -0.04    0.28
 -13  -3  -2    0.57    0.34
  13  -3   2    0.66    0.39
  13   3   2   -0.04    0.32
 -13   3  -2    0.62    0.38
 -13   3  -2    0.41    0.38
  14  -3   2    0.21    0.43
 -14  -3  -2    0.44    0.37
  14  -3   2    0.27    0.40
 -14  -3  -2    0.34    0.35
  14   3   2   -0.15    0.42
 -14   3  -2    0.41    0.37
 -14   3  -2    0.29    0.38
 -15  -3  -2    1.84    0.55
 -15  -3  -2    3.03    0.64
  15  -3   2    1.90    0.54
  15  -3   2    1.74    0.57
  15   3   2    2.25    0.66
 -15   3  -2    2.32    0.60
 -15   3  -2    2.23    0.59
 -16  -3  -2   -0.02    0.40
  16  -3   2    0.40    0.46
 -16  -3  -2    0.85    0.46
  16  -3   2    0.91    0.59
 -16   3  -2    0.47    0.41
  16   3   2    1.05    0.54
 -16   3  -2   -0.34    0.31
  16  -4  -2   16.69    1.23
  16  -4  -2   16.10    1.25
 -16  -4   2   14.35    1.18
 -16   4   2   14.20    1.19
  16   4  -2   15.25    1.26
  15  -4  -2    0.54    0.49
  15  -4  -2    0.57    0.49
 -15  -4   2    0.18    0.36
 -15   4   2   -0.03    0.32
  15   4  -2   -0.09    0.37
  14  -4  -2    1.17    0.48
 -14  -4   2    0.98    0.46
  14  -4  -2    0.72    0.45
 -14   4   2    0.56    0.42
  14   4  -2    1.19    0.51
  13  -4  -2    1.54    0.51
 -13  -4   2    3.16    0.64
  13  -4  -2    2.11    0.56
 -13   4   2    1.41    0.47
  13   4  -2    2.61    0.68
  12  -4  -2    8.59    0.91
 -12  -4   2   10.72    0.88
  12  -4  -2    8.80    0.77
  12   4  -2   11.20    1.15
 -12   4   2    9.55    1.01
 -11  -4   2   11.17    0.85
  11  -4  -2   11.44    0.83
 -11  -4   2   11.40    0.68
  11  -4  -2   11.58    0.83
  11   4  -2   10.66    0.86
 -11   4   2   10.33    0.85
  11   4  -2   12.36    0.71
  10  -4  -2    6.94    0.72
  10  -4  -2    4.77    0.64
 -10  -4   2    6.00    0.75
 -10  -4   2    5.79    0.47
  10   4  -2    6.50    0.78
 -10   4   2    5.73    0.70
  10   4  -2    6.02    0.51
   9  -4  -2    0.28    0.28
   9  -4  -2    0.28    0.28
  -9  -4   2   -0.22    0.18
  -9  -4   2    0.07    0.17
   9   4  -2    0.31    0.28
  -9   4   2   -0.06    0.22
   9   4  -2    0.12    0.20
   8  -4  -2    8.92    0.66
  -8  -4   2    9.32    0.51
   8  -4  -2   10.35    0.63
  -8  -4   2    7.98    0.61
   8   4  -2    9.93    0.71
  -8   4   2    8.00    0.63
  -8   4   2   10.00    0.42
   8   4  -2    9.91    0.61
  -7  -4   2   22.85    0.77
   7  -4  -2   23.17    0.89
  -7  -4   2   23.21    0.99
   7  -4  -2   23.65    1.01
  -7   4   2   23.62    0.72
  -7   4   2   23.45    1.02
   7   4  -2   23.17    0.92
   7   4  -2   21.90    0.96
   6  -4  -2   32.07    1.00
  -6  -4   2   33.25    1.15
  -6  -4   2   31.10    0.88
   6  -4  -2   28.40    1.09
  -6   4   2   32.33    0.92
   6   4  -2   31.81    1.12
  -6   4   2   32.42    1.16
   6   4  -2   31.56    1.10
  -5  -4   2    4.15    0.47
   5  -4  -2    3.38    0.42
   5  -4  -2    3.72    0.32
  -5  -4   2    3.85    0.27
   5   4  -2    3.82    0.41
   5   4  -2    4.25    0.47
  -5   4   2    4.42    0.34
  -5   4   2    4.38    0.47
   4  -4  -2  127.19    2.77
  -4  -4   2  123.26    2.74
  -4  -4   2  124.85    2.45
   4  -4  -2  125.50    2.47
   4   4  -2  124.35    2.66
  -4   4   2  121.91    2.75
  -4   4   2  128.61    2.64
   4   4  -2  127.64    2.79
   3  -4  -2  330.19    6.23
  -3  -4   2  325.31    5.91
  -3  -4   2  327.32    6.19
   3  -4  -2  331.80    5.84
  -3   4   2  327.95    6.16
   3   4  -2  331.60    6.09
  -3   4   2  321.16    6.20
   3   4  -2  331.17    6.28
   2  -4  -2   69.83    1.30
  -2  -4   2   71.09    1.68
   2  -4  -2   70.86    1.72
  -2  -4   2   69.30    1.47
  -2   4   2   67.31    1.68
   2   4  -2   70.12    1.56
   2   4  -2   68.78    1.74
  -2   4   2   72.46    1.31
  -2   4   2   70.38    1.68
  -1  -4   2  260.67    4.98
  -1  -4   2  264.22    4.80
   1  -4  -2  269.61    5.03
   1   4  -2  254.83    5.01
   1   4  -2  265.38    4.79
  -1   4   2  257.42    4.96
  -1   4   2  256.77    5.04
   1   4  -2  258.13    5.06
   0  -4  -2   86.92    1.94
   0  -4   2   85.32    1.92
   0  -4   2   86.21    1.81
   0   4   2   85.50    1.90
   0   4   2   85.03    1.55
   0   4   2   89.00    2.02
   0   4  -2   84.13    1.97
   0   4  -2   83.27    1.72
   0   4  -2   79.37    1.93
   0   4   2   84.38    1.54
  -1  -4  -2   74.70    1.76
  -1  -4  -2   76.13    1.69
   1  -4   2   74.65    1.69
   1   4   2   73.38    1.83
  -1   4  -2   76.67    1.80
  -1   4  -2   76.15    1.57
  -1   4  -2   74.83    1.79
   1   4   2   75.10    1.50
   1   4   2   76.03    1.72
   2  -4   2  181.28    3.62
  -2  -4  -2  181.77    3.64
   2  -4   2  184.51    3.45
  -2  -4  -2  177.18    3.56
   2   4   2  190.84    3.78
  -2   4  -2  180.92    3.66
   2   4   2  184.87    3.47
  -2   4  -2  185.68    3.72
  -2   4  -2  179.55    3.64
  -2   4  -2  184.72    3.46
   3  -4   2   40.83    1.19
  -3  -4  -2   39.21    1.09
   3  -4   2   41.17    1.04
  -3  -4  -2   42.25    1.18
  -3   4  -2   39.52    1.12
   3   4   2   40.55    1.08
  -3   4  -2   40.00    1.21
  -3   4  -2   41.83    1.06
   3   4   2   42.77    1.25
  -3   4  -2   41.83    1.22
  -4  -4  -2   11.12    0.54
  -4  -4  -2   12.49    0.60
   4  -4   2   11.29    0.51
   4  -4   2   11.39    0.60
  -4   4  -2   10.90    0.58
   4   4   2   12.22    0.63
   4   4   2   11.56    0.57
  -4   4  -2   11.55    0.52
  -4   4  -2   11.83    0.62
  -5  -4  -2    4.36    0.47
  -5  -4  -2    4.46    0.45
   5  -4   2    3.32    0.43
   5  -4   2    3.87    0.34
  -5   4  -2    3.51    0.29
  -5   4  -2    3.34    0.45
   5   4   2    5.24    0.52
   5   4   2    4.84    0.49
  -5   4  -2    3.55    0.42
   6  -4   2    1.30    0.31
  -6  -4  -2    2.23    0.36
   6  -4   2    1.38    0.29
  -6  -4  -2    2.60    0.38
  -6   4  -2    1.86    0.35
   6   4   2    2.15    0.39
   6   4   2    2.00    0.34
  -6   4  -2    1.71    0.36
  -6   4  -2    1.96    0.25
  -7  -4  -2   30.04    1.06
  -7  -4  -2   26.72    1.04
   7  -4   2   29.75    1.07
   7  -4   2   30.19    1.18
   7   4   2   28.18    1.12
  -7   4  -2   27.56    1.11
  -7   4  -2   26.98    1.17
  -7   4  -2   27.46    0.76
   7   4   2   27.16    1.02
   8  -4   2   29.95    1.16
   8  -4   2   29.47    1.23
  -8  -4  -2   29.55    1.13
  -8  -4  -2   28.59    1.12
   8   4   2   30.10    1.09
   8   4   2   32.30    1.26
  -8   4  -2   28.02    1.25
  -8   4  -2   32.61    1.25
  -9  -4  -2   51.58    1.66
   9  -4   2   54.75    1.73
   9  -4   2   49.68    1.76
  -9  -4  -2   53.18    1.69
   9   4   2   52.35    1.54
   9   4   2   54.49    1.81
  -9   4  -2   54.14    1.80
  -9   4  -2   52.04    1.84
  10  -4   2   22.73    1.19
 -10  -4  -2   24.51    1.12
 -10  -4  -2   25.37    1.14
  10  -4   2   25.49    1.17
  10   4   2   24.64    1.23
 -10   4  -2   25.32    1.22
 -10   4  -2   25.24    1.28
  10   4   2   24.90    0.99
 -11  -4  -2   12.41    0.83
 -11  -4  -2   12.10    0.84
  11  -4   2   10.86    0.84
  11  -4   2   12.15    0.91
 -11   4  -2   13.61    0.98
 -11   4  -2   12.29    0.90
  11   4   2   11.54    0.90
  12  -4   2    0.56    0.39
 -12  -4  -2    1.11    0.40
 -12  -4  -2    0.60    0.37
  12  -4   2    0.20    0.33
 -12   4  -2    0.44    0.37
 -12   4  -2    0.95    0.41
  12   4   2    0.09    0.31
 -13  -4  -2   26.09    1.34
  13  -4   2   26.01    1.39
 -13  -4  -2   27.73    1.33
  13  -4   2   25.88    1.38
 -13   4  -2   25.73    1.43
  13   4   2   27.53    1.48
 -13   4  -2   28.39    1.46
  14  -4   2   19.62    1.26
 -14  -4  -2   20.18    1.21
 -14  -4  -2   20.29    1.21
  14  -4   2   21.44    1.31
 -14   4  -2   19.03    1.27
  14   4   2   18.90    1.31
 -14   4  -2   17.25    1.18
 -15  -4  -2   19.68    1.34
  15  -4   2   20.34    1.34
 -15  -4  -2   19.51    1.23
  15  -4   2   19.50    1.33
 -15   4  -2   22.46    1.40
 -15   4  -2   20.29    1.38
  15   4   2   20.50    1.38
  16  -4   2    9.86    1.19
 -16  -4  -2    7.36    0.94
  16  -4   2    6.30    0.93
  16   4   2    8.43    1.18
 -16   4  -2    8.92    1.15
 -16   4  -2    7.82    1.04
  16  -5  -2   -0.03    0.48
 -16  -5   2    0.55    0.49
  16  -5  -2   -0.32    0.39
 -16   5   2    0.28    0.44
  16   5  -2    0.25    0.50
 -15  -5   2   -0.02    0.33
  15  -5  -2    0.68    0.44
  15  -5  -2    0.15    0.46
 -15   5   2   -0.16    0.38
  15   5  -2    0.05    0.41
  14  -5  -2    0.30    0.45
 -14  -5   2    0.56    0.44
  14  -5  -2    0.55    0.43
 -14   5   2    0.17    0.33
  14   5  -2    0.56    0.49
  13  -5  -2   18.50    1.20
  13  -5  -2   16.90    1.10
 -13  -5   2   15.74    1.14
  13   5  -2   18.31    1.25
 -13   5   2   15.70    1.16
  12  -5  -2    2.97    0.58
 -12  -5   2    3.45    0.68
  12  -5  -2    3.26    0.64
  12   5  -2    1.23    0.52
 -12   5   2    1.92    0.52
  11  -5  -2   43.58    1.73
  11  -5  -2   43.60    1.61
 -11  -5   2   44.23    1.74
 -11   5   2   44.58    1.81
  11   5  -2   44.55    1.51
  11   5  -2   43.86    1.77
  10  -5  -2   79.40    2.21
 -10  -5   2   76.71    2.12
  10  -5  -2   75.11    2.35
 -10  -5   2   80.15    2.39
  10   5  -2   78.80    2.41
  10   5  -2   77.90    2.17
 -10   5   2   77.96    2.44
   9  -5  -2   96.38    2.64
   9  -5  -2   93.99    2.42
  -9  -5   2   94.02    2.23
  -9  -5   2   91.70    2.59
  -9   5   2   96.03    2.70
   9   5  -2   94.91    2.47
   9   5  -2   97.60    2.64
   8  -5  -2   78.16    2.25
   8  -5  -2   77.84    2.01
  -8  -5   2   76.88    1.86
  -8  -5   2   75.47    2.19
   8   5  -2   78.86    2.22
  -8   5   2   79.12    1.84
  -8   5   2   78.42    2.28
   8   5  -2   77.33    2.12
  -7  -5   2   67.73    1.63
   7  -5  -2   70.80    1.76
  -7  -5   2   66.49    1.94
   7  -5  -2   70.36    2.01
  -7   5   2   66.25    1.99
  -7   5   2   71.51    1.67
   7   5  -2   67.17    1.92
   7   5  -2   66.62    1.91
   6  -5  -2    2.27    0.32
   6  -5  -2    2.06    0.40
  -6  -5   2    2.29    0.29
  -6  -5   2    2.44    0.41
  -6   5   2    2.07    0.39
  -6   5   2    2.01    0.30
   6   5  -2    1.71    0.35
   6   5  -2    2.33    0.39
   5  -5  -2   -0.09    0.19
   5  -5  -2    0.09    0.14
  -5  -5   2    0.03    0.17
  -5  -5   2    0.02    0.13
   5   5  -2    0.09    0.17
  -5   5   2    0.05    0.16
  -5   5   2    0.05    0.15
   5   5  -2   -0.09    0.20
   4  -5  -2   31.15    1.08
  -4  -5   2   28.86    0.82
  -4  -5   2   29.46    1.03
   4  -5  -2   28.11    0.74
   4   5  -2   28.04    0.93
  -4   5   2   29.41    0.98
   4   5  -2   27.59    1.06
  -4   5   2   27.78    1.02
   3  -5  -2    5.52    0.22
  -3  -5   2    5.73    0.33
   3  -5  -2    5.56    0.46
  -3  -5   2    5.28    0.44
   3   5  -2    5.88    0.38
  -3   5   2    5.59    0.44
   3   5  -2    5.28    0.54
  -3   5   2    4.97    0.41
  -2  -5   2   63.66    1.44
  -2  -5   2   61.29    1.62
   2  -5  -2   63.42    1.67
   2   5  -2   62.74    1.45
   2   5  -2   61.64    1.72
  -2   5   2   63.44    1.65
  -2   5   2   62.82    1.67
  -1  -5   2   21.25    0.82
  -1  -5   2   21.44    0.70
   1  -5  -2   19.54    0.81
  -1   5   2   22.50    0.82
   1   5  -2   20.30    0.63
  -1   5   2   20.64    0.85
   1   5  -2   20.90    0.86
   1   5  -2   20.70    0.84
   0  -5   2   36.78    1.04
   0  -5   2   37.65    1.15
   0  -5  -2   39.45    1.17
   0  -5  -2   36.99    1.10
   0   5  -2   36.54    1.20
   0   5  -2   38.32    1.19
   0   5   2   37.92    1.23
   0   5  -2   38.88    0.93
   0   5   2   39.85    1.15
  -1  -5  -2    4.99    0.38
  -1  -5  -2    4.52    0.39
   1  -5   2    4.85    0.36
   1   5   2    4.86    0.39
  -1   5  -2    4.74    0.48
  -1   5  -2    5.09    0.49
  -1   5  -2    4.80    0.27
   1   5   2    5.12    0.45
   1   5   2    4.72    0.22
  -2  -5  -2    7.47    0.45
  -2  -5  -2    8.84    0.51
   2  -5   2    8.42    0.49
   2  -5   2    8.16    0.36
  -2   5  -2    9.20    0.53
   2   5   2    7.96    0.54
  -2   5  -2    7.07    0.35
   2   5   2    8.30    0.36
  -2   5  -2    7.30    0.50
   3  -5   2    2.32    0.27
  -3  -5  -2    2.24    0.33
  -3  -5  -2    2.00    0.30
   3  -5   2    2.62    0.36
  -3   5  -2    2.93    0.40
   3   5   2    2.64    0.39
  -3   5  -2    2.37    0.34
   3   5   2    2.85    0.31
  -4  -5  -2    2.49    0.36
   4  -5   2    1.74    0.32
  -4  -5  -2    2.09    0.32
   4  -5   2    2.05    0.28
   4   5   2    2.42    0.33
  -4   5  -2    2.67    0.40
  -4   5  -2    2.58    0.35
  -4   5  -2    2.10    0.36
   4   5   2    1.62    0.33
   5  -5   2   78.95    1.87
  -5  -5  -2   79.03    1.99
   5  -5   2   78.48    2.07
  -5  -5  -2   75.24    1.93
  -5   5  -2   77.89    2.13
   5   5   2   80.52    2.10
  -5   5  -2   76.74    2.06
  -5   5  -2   78.38    1.86
   5   5   2   78.05    1.95
   6  -5   2   14.73    0.69
   6  -5   2   15.04    0.82
  -6  -5  -2   14.86    0.74
  -6  -5  -2   15.24    0.74
  -6   5  -2   14.90    0.81
  -6   5  -2   15.67    0.64
   6   5   2   15.48    0.80
  -6   5  -2   16.05    0.87
   6   5   2   14.33    0.75
  -7  -5  -2    3.97    0.50
   7  -5   2    3.04    0.43
  -7  -5  -2    2.36    0.40
   7  -5   2    2.33    0.44
   7   5   2    2.76    0.47
   7   5   2    3.40    0.47
  -7   5  -2    3.10    0.33
  -7   5  -2    3.05    0.50
  -7   5  -2    3.44    0.53
  -8  -5  -2    3.13    0.47
   8  -5   2    4.08    0.60
   8  -5   2    3.41    0.49
  -8  -5  -2    2.76    0.44
  -8   5  -2    2.50    0.48
   8   5   2    2.78    0.45
  -8   5  -2    3.89    0.61
   8   5   2    3.21    0.53
   9  -5   2   27.59    1.17
  -9  -5  -2   27.50    1.16
   9  -5   2   30.45    1.35
  -9  -5  -2   27.36    1.17
   9   5   2   29.76    1.16
  -9   5  -2   28.26    1.34
  -9   5  -2   30.73    1.32
   9   5   2   26.65    1.25
 -10  -5  -2    0.98    0.36
  10  -5   2    1.34    0.40
 -10  -5  -2    1.71    0.44
  10  -5   2    0.48    0.37
 -10   5  -2    0.59    0.37
  10   5   2    0.91    0.32
  10   5   2    0.54    0.37
 -10   5  -2    1.01    0.40
 -11  -5  -2   36.12    1.47
  11  -5   2   37.68    1.52
 -11  -5  -2   37.76    1.52
  11  -5   2   34.93    1.58
 -11   5  -2   33.86    1.60
 -11   5  -2   38.47    1.64
  11   5   2   38.66    1.84
  11   5   2   39.29    1.64
 -12  -5  -2   32.29    1.46
 -12  -5  -2   29.17    1.35
  12  -5   2   30.27    1.42
  12  -5   2   31.93    1.54
  12   5   2   32.71    1.57
 -12   5  -2   29.85    1.51
 -12   5  -2   31.50    1.57
 -13  -5  -2   10.25    0.86
  13  -5   2    9.45    1.06
  13  -5   2    9.76    1.04
 -13  -5  -2   10.49    1.09
 -13   5  -2    9.39    1.03
  13   5   2   11.39    1.21
 -13   5  -2   10.17    1.16
  14  -5   2    1.25    0.53
 -14  -5  -2    1.25    0.48
  14  -5   2    1.35    0.50
 -14   5  -2    0.94    0.50
 -14   5  -2    0.92    0.50
  14   5   2    0.95    0.57
  15  -5   2    4.83    0.84
  15  -5   2    3.71    0.77
 -15  -5  -2    5.88    0.89
 -15   5  -2    5.21    0.84
 -15   5  -2    3.71    0.80
  15   5   2    4.05    0.87
 -15  -6   2    0.10    0.39
  15  -6  -2   -0.36    0.38
 -15   6   2   -0.01    0.35
  15   6  -2    0.28    0.45
  14  -6  -2   12.22    1.09
 -14  -6   2   12.23    1.05
 -14   6   2    9.66    1.15
  14   6  -2   12.15    1.31
  13  -6  -2    3.39    0.95
 -13  -6   2    3.70    0.71
  13  -6  -2    3.36    0.72
  13   6  -2    3.47    0.74
 -13   6   2    2.96    0.67
  12  -6  -2   12.15    0.92
 -12  -6   2   14.77    1.06
  12  -6  -2   12.80    1.03
  12   6  -2   13.82    1.06
 -12   6   2   13.16    1.06
 -11  -6   2    0.71    0.38
  11  -6  -2    0.79    0.40
  11  -6  -2    1.20    0.47
  11   6  -2    1.62    0.43
  11   6  -2    0.86    0.47
 -11   6   2    0.92    0.41
 -10  -6   2   32.40    1.42
  10  -6  -2   30.19    1.24
  10  -6  -2   30.64    1.42
  10   6  -2   31.32    1.31
  10   6  -2   33.29    1.45
 -10   6   2   31.66    1.47
  -9  -6   2    1.08    0.37
   9  -6  -2    1.32    0.41
   9  -6  -2    1.30    0.36
   9   6  -2    1.45    0.39
   9   6  -2    1.00    0.40
  -9   6   2    1.06    0.40
   8  -6  -2   15.22    0.92
  -8  -6   2   15.64    0.92
  -8  -6   2   16.02    0.70
   8  -6  -2   17.61    0.79
   8   6  -2   15.30    0.88
   8   6  -2   15.93    0.92
  -8   6   2   15.29    0.94
   7  -6  -2   71.44    1.76
   7  -6  -2   68.46    2.08
  -7  -6   2   70.54    2.06
  -7  -6   2   68.50    1.70
  -7   6   2   71.67    1.81
   7   6  -2   71.69    2.09
   7   6  -2   67.22    1.95
  -7   6   2   70.36    2.12
   6  -6  -2  125.34    2.60
  -6  -6   2  128.37    2.66
   6  -6  -2  123.88    3.06
  -6  -6   2  121.70    2.99
  -6   6   2  123.48    2.80
   6   6  -2  119.94    2.85
   6   6  -2  129.72    3.09
  -5  -6   2   52.03    1.32
   5  -6  -2   51.17    1.60
   5  -6  -2   51.58    1.19
  -5  -6   2   51.06    1.59
   5   6  -2   49.09    1.62
   5   6  -2   50.26    1.44
  -5   6   2   48.05    1.46
   4  -6  -2   40.68    1.37
  -4  -6   2   38.82    1.09
  -4  -6   2   40.65    1.33
   4  -6  -2   40.51    0.89
  -4   6   2   41.33    1.37
   4   6  -2   40.78    1.18
   4   6  -2   38.90    1.40
  -4   6   2   40.56    1.31
   3  -6  -2    7.25    0.54
  -3  -6   2    8.25    0.56
  -3  -6   2    6.85    0.41
  -3   6   2    7.76    0.54
   3   6  -2    7.79    0.43
  -3   6   2    7.05    0.53
   3   6  -2    6.81    0.58
   2  -6  -2   47.03    1.45
  -2  -6   2   48.41    1.45
  -2  -6   2   49.22    1.27
   2   6  -2   48.11    1.55
  -2   6   2   47.26    1.44
  -2   6   2   48.82    1.51
   2   6  -2   48.98    1.21
  -1  -6   2   18.02    0.80
   1  -6  -2   17.87    0.80
  -1  -6   2   18.87    0.71
  -1   6   2   18.10    0.81
  -1   6   2   16.55    0.82
   1   6  -2   18.31    0.84
   1   6  -2   17.55    0.87
   1   6  -2   18.72    0.60
   0  -6   2    9.14    0.57
   0  -6  -2   10.55    0.60
   0  -6  -2   11.70    0.65
   0  -6   2   12.55    0.58
   0   6  -2   11.38    0.43
   0   6  -2   10.01    0.65
   0   6   2   11.03    0.69
   0   6  -2   11.02    0.65
   0   6   2   11.87    0.64
   1  -6   2   65.95    1.67
  -1  -6  -2   65.69    1.70
  -1  -6  -2   66.03    1.76
   1  -6   2   63.67    1.75
   1   6   2   66.04    1.87
  -1   6  -2   66.40    1.82
   1   6   2   63.48    1.73
  -1   6  -2   66.60    1.41
  -1   6  -2   62.52    1.80
   1   6   2   63.91    1.27
  -2  -6  -2   55.61    1.58
  -2  -6  -2   59.02    1.58
   2  -6   2   58.26    1.57
   2  -6   2   58.50    1.28
   2   6   2   56.04    1.72
  -2   6  -2   56.44    1.63
   2   6   2   55.53    1.25
  -2   6  -2   57.72    1.68
  -2   6  -2   56.80    1.28
   3  -6   2   -0.01    0.18
   3  -6   2    0.00    0.12
  -3  -6  -2   -0.02    0.18
  -3  -6  -2    0.07    0.17
   3   6   2    0.47    0.24
   3   6   2    0.07    0.15
  -3   6  -2   -0.10    0.17
  -3   6  -2   -0.15    0.18
   4  -6   2   18.14    0.85
   4  -6   2   18.96    0.68
  -4  -6  -2   19.38    0.84
  -4  -6  -2   18.33    0.81
   4   6   2   19.66    0.74
   4   6   2   19.39    0.94
  -4   6  -2   18.24    0.89
  -4   6  -2   19.97    0.84
  -5  -6  -2    0.10    0.19
   5  -6   2    0.27    0.26
   5  -6   2   -0.01    0.15
  -5  -6  -2    0.15    0.18
  -5   6  -2   -0.07    0.19
   5   6   2    0.03    0.21
  -5   6  -2    0.02    0.18
   5   6   2    0.21    0.20
   6  -6   2    5.28    0.43
  -6  -6  -2    5.90    0.51
  -6  -6  -2    6.13    0.62
   6  -6   2    5.60    0.65
  -6   6  -2    5.27    0.45
  -6   6  -2    4.92    0.58
   6   6   2    5.33    0.63
   6   6   2    6.04    0.50
  -7  -6  -2    0.67    0.28
  -7  -6  -2    0.93    0.30
   7  -6   2    1.11    0.37
   7  -6   2    0.77    0.27
   7   6   2    0.77    0.32
  -7   6  -2    0.82    0.35
  -7   6  -2    0.82    0.31
  -7   6  -2    0.87    0.24
   7   6   2    0.71    0.31
  -8  -6  -2    1.10    0.33
   8  -6   2    1.10    0.33
   8  -6   2    1.39    0.41
  -8  -6  -2    1.38    0.38
   8   6   2    1.15    0.35
  -8   6  -2    1.74    0.42
  -8   6  -2    1.37    0.42
   8   6   2    1.16    0.40
  -9  -6  -2   -0.07    0.23
   9  -6   2    0.13    0.25
   9  -6   2    0.16    0.29
  -9  -6  -2   -0.08    0.24
  -9   6  -2   -0.09    0.29
   9   6   2    0.03    0.25
   9   6   2    0.36    0.31
  -9   6  -2   -0.19    0.25
 -10  -6  -2   24.24    1.19
 -10  -6  -2   24.96    1.16
  10  -6   2   21.90    1.12
  10  -6   2   27.25    1.37
 -10   6  -2   25.52    1.38
  10   6   2   25.59    1.28
  10   6   2   25.51    1.17
 -10   6  -2   24.92    1.30
  11  -6   2    3.46    0.66
  11  -6   2    3.33    0.58
 -11  -6  -2    5.27    0.72
 -11  -6  -2    4.22    0.66
  11   6   2    4.91    0.78
 -11   6  -2    3.84    0.64
 -11   6  -2    4.42    0.76
  11   6   2    4.37    0.61
  12  -6   2    0.39    0.43
 -12  -6  -2   -0.02    0.31
  12  -6   2    0.12    0.37
 -12  -6  -2    0.10    0.35
  12   6   2   -0.11    0.34
 -12   6  -2   -0.23    0.30
 -12   6  -2    0.53    0.43
  13  -6   2    4.44    0.81
  13  -6   2    5.09    0.77
 -13  -6  -2    4.05    0.71
 -13   6  -2    4.21    0.78
  13   6   2    3.16    0.74
 -13   6  -2    3.38    0.75
  14  -6   2   -0.38    0.40
  14  -6   2   -0.12    0.38
 -14  -6  -2    0.12    0.38
 -14   6  -2   -0.12    0.39
  14   6   2   -0.09    0.40
 -14   6  -2   -0.31    0.35
 -15  -6  -2    0.56    0.43
  15  -6   2    0.31    0.48
 -15   6  -2    0.46    0.49
  15   6   2    0.14    0.48
 -15   6  -2   -0.09    0.43
 -14  -7   2    6.28    0.94
  14  -7  -2    4.80    0.87
  14   7  -2    7.38    1.09
 -14   7   2    5.34    0.95
  13  -7  -2    0.17    0.42
 -13  -7   2    0.35    0.36
  13   7  -2   -0.05    0.34
 -13   7   2    0.22    0.40
 -12  -7   2    1.98    0.55
  12  -7  -2    2.29    0.59
 -12   7   2    1.92    0.56
  12   7  -2    3.16    0.66
  12   7  -2    2.47    0.55
 -11  -7   2    8.97    0.97
  11  -7  -2    7.12    0.89
  11   7  -2    8.61    0.89
 -11   7   2    8.41    0.99
  11   7  -2    7.82    0.97
  10  -7  -2    0.10    0.35
 -10  -7   2    0.23    0.34
 -10   7   2    0.01    0.29
  10   7  -2    0.08    0.34
  10   7  -2   -0.18    0.25
   9  -7  -2    7.68    0.85
  -9  -7   2    8.83    0.75
   9   7  -2    8.97    0.75
  -9   7   2   10.16    0.83
   9   7  -2   10.57    0.82
  -8  -7   2   14.43    0.93
   8  -7  -2   14.85    0.96
  -8   7   2   16.47    1.02
   8   7  -2   15.70    0.90
   8   7  -2   16.36    0.97
   7  -7  -2    0.39    0.30
  -7  -7   2    0.59    0.23
  -7  -7   2    0.55    0.31
   7   7  -2    0.71    0.32
  -7   7   2    0.75    0.32
   7   7  -2    0.75    0.30
  -7   7   2    0.79    0.29
  -6  -7   2    1.83    0.31
   6  -7  -2    2.40    0.50
  -6  -7   2    1.84    0.40
   6   7  -2    1.36    0.41
   6   7  -2    1.48    0.33
  -6   7   2    1.41    0.32
  -6   7   2    1.68    0.40
  -5  -7   2    0.09    0.19
  -5  -7   2    0.31    0.23
   5  -7  -2    0.23    0.28
  -5   7   2    0.03    0.25
   5   7  -2    0.04    0.18
   5   7  -2    0.06    0.26
  -5   7   2    0.40    0.25
  -4  -7   2   11.41    0.73
   4  -7  -2   12.93    0.79
  -4  -7   2   13.27    0.61
  -4   7   2   13.30    0.78
  -4   7   2   12.37    0.73
   4   7  -2   12.00    0.61
   4   7  -2   13.22    0.85
   3  -7  -2   84.84    2.30
  -3  -7   2   87.63    2.30
  -3  -7   2   88.01    2.03
   3   7  -2   86.46    2.43
   3   7  -2   89.60    1.98
  -3   7   2   86.48    2.31
  -3   7   2   82.10    2.28
  -2  -7   2   48.86    1.36
  -2  -7   2   49.47    1.56
   2  -7  -2   45.47    1.52
  -2   7   2   46.40    1.54
   2   7  -2   50.83    1.24
  -2   7   2   49.78    1.62
   2   7  -2   50.61    1.68
  -1  -7   2    4.02    0.51
   1  -7  -2    3.47    0.47
  -1  -7   2    3.67    0.42
   1   7  -2    3.55    0.27
   1   7  -2    3.58    0.51
   1   7  -2    2.63    0.46
  -1   7   2    3.26    0.47
  -1   7   2    4.86    0.57
   0  -7  -2   18.86    0.87
   0  -7   2   20.09    0.92
   0  -7   2   18.62    0.79
   0  -7  -2   18.30    0.86
   0   7  -2   20.40    0.60
   0   7  -2   19.87    0.94
   0   7   2   17.74    0.93
   0   7   2   20.10    0.92
   0   7  -2   19.66    0.97
  -1  -7  -2   29.15    1.11
   1  -7   2   29.32    1.03
  -1  -7  -2   26.33    1.03
   1  -7   2   29.76    1.13
   1   7   2   26.70    1.07
  -1   7  -2   27.22    0.73
  -1   7  -2   27.69    1.15
  -1   7  -2   26.96    1.13
  -2  -7  -2    0.29    0.21
  -2  -7  -2    0.39    0.23
   2  -7   2    0.57    0.15
   2  -7   2    0.48    0.24
  -2   7  -2    0.38    0.14
  -2   7  -2    0.42    0.26
   2   7   2    0.59    0.29
  -2   7  -2    0.62    0.28
   3  -7   2   79.83    1.71
  -3  -7  -2   78.77    2.07
  -3  -7  -2   78.65    2.09
   3  -7   2   78.21    2.10
   3   7   2   78.54    2.29
  -3   7  -2   77.45    2.13
   3   7   2   77.05    1.73
  -3   7  -2   82.53    2.24
  -4  -7  -2   53.51    1.64
   4  -7   2   55.72    1.36
   4  -7   2   55.43    1.71
  -4  -7  -2   55.35    1.65
   4   7   2   56.85    1.86
  -4   7  -2   55.17    1.67
  -4   7  -2   57.50    1.80
   4   7   2   54.11    1.42
   5  -7   2   12.01    0.77
  -5  -7  -2   10.98    0.69
   5  -7   2   10.72    0.54
  -5  -7  -2   10.33    0.67
  -5   7  -2    9.60    0.71
   5   7   2   11.51    0.80
  -5   7  -2   10.67    0.67
   5   7   2   10.91    0.61
   6  -7   2   27.59    0.96
   6  -7   2   26.28    1.20
  -6  -7  -2   26.63    1.10
  -6  -7  -2   25.98    1.11
  -6   7  -2   27.90    1.07
  -6   7  -2   25.82    1.19
   6   7   2   26.46    1.04
   6   7   2   27.78    1.26
   7  -7   2    1.67    0.44
   7  -7   2    1.84    0.35
  -7  -7  -2    1.97    0.42
  -7  -7  -2    2.33    0.47
   7   7   2    3.92    0.61
  -7   7  -2    2.77    0.54
  -7   7  -2    1.90    0.39
   7   7   2    2.56    0.46
   8  -7   2   69.95    2.00
  -8  -7  -2   73.91    2.21
  -8  -7  -2   76.75    2.17
   8  -7   2   79.11    2.41
   8   7   2   76.84    2.22
   8   7   2   75.26    2.30
  -8   7  -2   76.60    2.39
  -9  -7  -2   29.63    1.32
  -9  -7  -2   28.15    1.25
   9  -7   2   30.55    1.69
   9  -7   2   28.53    1.42
   9   7   2   30.74    1.36
  -9   7  -2   31.85    1.48
   9   7   2   27.46    1.29
 -10  -7  -2   20.76    1.13
  10  -7   2   19.70    1.22
 -10  -7  -2   18.30    1.02
 -10   7  -2   20.57    1.24
  10   7   2   19.29    1.08
  10   7   2   19.11    1.13
  11  -7   2    8.62    0.98
 -11  -7  -2   11.32    0.90
 -11  -7  -2   10.01    0.83
 -11   7  -2    9.28    1.02
  11   7   2    9.80    0.82
  11   7   2   11.20    1.11
 -12  -7  -2   14.96    1.05
  12  -7   2   13.49    1.08
 -12   7  -2   15.35    1.18
  12   7   2   13.45    1.07
 -13  -7  -2    3.43    0.69
  13  -7   2    2.38    0.68
  13   7   2    3.03    0.72
 -13   7  -2    2.52    0.64
 -14  -7  -2    7.78    1.00
  14  -7   2    6.15    0.99
 -14   7  -2    6.32    0.97
  14   7   2    6.06    0.99
  14  -8  -2    1.53    0.61
 -14  -8   2    1.88    0.63
  14   8  -2    1.89    0.65
 -14   8   2    2.19    0.67
 -13  -8   2   -0.06    0.35
  13  -8  -2   -0.22    0.39
 -13   8   2    0.67    0.53
  13   8  -2    0.12    0.42
  12  -8  -2    1.08    0.51
 -12  -8   2    0.89    0.47
  12   8  -2    1.48    0.55
  12   8  -2    0.82    0.44
 -12   8   2    1.46    0.52
  11  -8  -2    0.84    0.47
 -11  -8   2    0.76    0.46
  11   8  -2    1.20    0.50
 -11   8   2    0.90    0.46
  11   8  -2    2.27    0.56
 -10  -8   2    0.64    0.37
  10  -8  -2    0.56    0.38
  10   8  -2    0.90    0.43
 -10   8   2    0.41    0.38
  10   8  -2    0.31    0.37
  -9  -8   2   -0.02    0.33
   9  -8  -2    0.52    0.39
   9   8  -2   -0.01    0.32
  -9   8   2   -0.01    0.33
   9   8  -2    0.02    0.28
  -8  -8   2    0.91    0.37
   8  -8  -2    1.94    0.50
  -8   8   2    1.70    0.48
   8   8  -2    1.78    0.42
   8   8  -2    1.39    0.47
   7  -8  -2    0.52    0.33
  -7  -8   2    0.52    0.34
   7   8  -2    0.74    0.29
  -7   8   2    0.57    0.26
  -7   8   2    0.37    0.32
   7   8  -2    0.41    0.34
   6  -8  -2   17.20    1.00
  -6  -8   2   17.95    1.01
   6   8  -2   17.52    0.83
  -6   8   2   19.75    0.96
  -6   8   2   18.72    1.06
   6   8  -2   18.81    1.10
   5  -8  -2    1.21    0.41
  -5  -8   2    1.57    0.42
  -5  -8   2    2.21    0.37
   5   8  -2    2.12    0.36
  -5   8   2    1.67    0.40
   5   8  -2    1.31    0.44
  -5   8   2    1.11    0.35
  -4  -8   2   40.59    1.48
   4  -8  -2   36.16    1.44
  -4  -8   2   40.93    1.25
  -4   8   2   39.74    1.47
  -4   8   2   39.86    1.51
   4   8  -2   39.74    1.59
  -3  -8   2   56.31    1.55
  -3  -8   2   56.26    1.79
   3  -8  -2   53.47    1.77
   3   8  -2   53.41    1.89
  -3   8   2   54.45    1.79
  -3   8   2   56.49    1.84
  -2  -8   2   18.57    0.94
  -2  -8   2   17.60    0.80
   2  -8  -2   17.61    0.94
  -2   8   2   18.78    1.01
  -2   8   2   18.88    0.97
   2   8  -2   16.44    1.00
  -1  -8   2    1.44    0.32
   1  -8  -2    0.72    0.28
   1  -8  -2    0.61    0.29
  -1  -8   2    0.92    0.32
   1   8  -2    1.05    0.35
  -1   8   2    1.21    0.35
   1   8  -2    0.52    0.35
  -1   8   2    0.91    0.31
   0  -8  -2   12.24    0.74
   0  -8   2   11.20    0.66
   0  -8   2   12.02    0.75
   0  -8  -2   12.96    0.76
   0   8  -2   11.00    0.78
   0   8  -2   10.70    0.75
   0   8   2   11.18    0.73
   0   8   2   11.71    0.81
   1  -8   2   15.56    0.80
   1  -8   2   16.24    0.88
  -1  -8  -2   16.96    0.88
  -1  -8  -2   16.00    0.85
   1   8   2   17.11    1.00
   1   8   2   15.97    0.87
  -1   8  -2   16.91    0.93
  -1   8  -2   17.36    0.97
   2  -8   2    4.62    0.60
   2  -8   2    5.55    0.61
  -2  -8  -2    4.75    0.57
  -2  -8  -2    6.25    0.65
  -2   8  -2    5.55    0.66
   2   8   2    5.14    0.70
  -2   8  -2    5.80    0.70
  -3  -8  -2   21.46    1.00
   3  -8   2   22.28    1.02
  -3  -8  -2   23.42    1.03
   3   8   2   21.64    1.15
  -3   8  -2   23.07    1.12
  -3   8  -2   21.37    1.06
  -4  -8  -2   85.34    2.29
  -4  -8  -2   84.96    2.30
   4  -8   2   87.65    2.37
  -4   8  -2   82.86    2.43
  -4   8  -2   81.90    2.32
   4   8   2   81.50    2.51
   5  -8   2    0.65    0.30
  -5  -8  -2    0.51    0.29
  -5  -8  -2    0.05    0.22
   5   8   2    0.27    0.30
  -5   8  -2    0.87    0.32
  -5   8  -2    0.90    0.38
  -6  -8  -2   25.28    1.14
  -6  -8  -2   24.53    1.11
   6  -8   2   25.40    1.22
  -6   8  -2   24.91    1.23
   6   8   2   22.87    1.21
  -6   8  -2   26.36    1.11
   7  -8   2   12.08    0.89
  -7  -8  -2   11.90    0.79
  -7  -8  -2   11.59    0.81
   7   8   2   13.57    0.95
  -7   8  -2   12.11    0.91
  -8  -8  -2   14.54    0.92
   8  -8   2   12.50    0.93
  -8  -8  -2   13.95    0.86
   8   8   2   12.30    0.94
  -8   8  -2   12.82    0.94
  -9  -8  -2    4.90    0.72
   9  -8   2    3.61    0.67
  -9  -8  -2    3.17    0.56
  -9   8  -2    4.26    0.69
   9   8   2    4.01    0.67
   9   8   2    6.27    0.80
 -10  -8  -2    0.61    0.40
 -10  -8  -2    0.17    0.50
  10  -8   2    0.72    0.48
  10   8   2    0.57    0.39
 -10   8  -2    0.40    0.38
  10   8   2    0.36    0.38
  11  -8   2    5.44    0.88
 -11  -8  -2    5.74    0.80
  11   8   2    5.88    0.85
 -11   8  -2    4.43    0.78
  11   8   2    6.59    0.85
 -12  -8  -2    3.19    0.67
  12  -8   2    3.94    0.77
  12   8   2    3.43    0.71
 -12   8  -2    4.09    0.77
 -13  -8  -2   17.05    1.21
  13  -8   2   17.04    1.32
  13   8   2   13.94    1.18
 -13   8  -2   15.46    1.24
  13  -9  -2    8.07    1.07
 -13  -9   2    9.57    1.15
 -13   9   2    8.86    1.15
  12  -9  -2    3.07    0.73
 -12  -9   2    5.57    0.90
  12   9  -2    5.52    0.80
 -12   9   2    4.74    0.88
  11  -9  -2    7.54    0.98
 -11  -9   2   11.12    1.18
  11   9  -2    9.70    1.07
 -11   9   2   10.12    1.16
  10  -9  -2   -0.17    0.31
 -10  -9   2   -0.12    0.37
 -10   9   2   -0.18    0.30
  10   9  -2    0.11    0.37
  -9  -9   2    4.81    0.72
   9  -9  -2    6.38    0.88
  -9   9   2    4.47    0.73
   9   9  -2    5.22    0.78
   8  -9  -2   10.65    0.95
  -8  -9   2   11.38    0.89
  -8   9   2   10.00    0.89
   8   9  -2   13.51    1.03
   7  -9  -2   24.65    1.33
  -7  -9   2   27.14    1.32
  -7   9   2   26.37    1.38
  -7   9   2   25.95    1.19
   7   9  -2   29.14    1.46
   6  -9  -2   23.89    1.25
  -6  -9   2   23.64    1.22
  -6   9   2   23.30    1.13
   6   9  -2   23.24    1.28
  -6   9   2   21.88    1.20
   5  -9  -2    0.28    0.33
  -5  -9   2    0.35    0.30
  -5   9   2    0.23    0.28
  -5   9   2    0.36    0.31
   5   9  -2    0.16    0.31
  -4  -9   2    1.07    0.39
  -4  -9   2    1.66    0.35
   4  -9  -2    1.43    0.44
   4   9  -2    1.59    0.48
  -4   9   2    1.31    0.41
  -4   9   2    1.21    0.37
  -3  -9   2    3.28    0.56
   3  -9  -2    5.10    0.70
  -3  -9   2    3.32    0.47
  -3   9   2    2.77    0.51
   3   9  -2    3.19    0.58
  -3   9   2    3.05    0.56
   2  -9  -2   10.81    0.79
  -2  -9   2   11.33    0.69
  -2  -9   2   12.27    0.85
   2  -9  -2   12.34    0.85
  -2   9   2   10.95    0.85
   2   9  -2   13.06    0.95
  -2   9   2   11.79    0.83
   1  -9  -2   64.43    2.02
  -1  -9   2   65.45    2.06
   1  -9  -2   66.71    2.02
  -1  -9   2   61.65    1.82
  -1   9   2   66.12    2.19
   1   9  -2   64.65    2.18
  -1   9   2   65.81    2.07
   1   9  -2   63.09    2.10
   0  -9   2    6.34    0.65
   0  -9   2    6.24    0.72
   0  -9  -2    5.15    0.61
   0  -9  -2    5.78    0.70
   0   9   2    4.72    0.69
   0   9   2    5.25    0.67
   0   9  -2    3.99    0.62
   0   9  -2    5.92    0.74
   1  -9   2    7.59    0.79
   1  -9   2    7.41    0.61
  -1  -9  -2    7.98    0.67
  -1  -9  -2    6.56    0.69
   1   9   2    8.26    0.91
  -1   9  -2    6.52    0.77
   1   9   2    8.22    0.70
  -1   9  -2    8.46    0.75
  -2  -9  -2    7.29    0.75
  -2  -9  -2    5.98    0.69
   2  -9   2    5.09    0.64
   2  -9   2    5.77    0.64
   2   9   2    5.35    0.74
  -2   9  -2    5.26    0.68
  -2   9  -2    5.96    0.73
  -3  -9  -2    0.75    0.34
   3  -9   2   -0.06    0.24
  -3  -9  -2    0.09    0.27
   3  -9   2    0.19    0.26
   3   9   2    0.06    0.29
  -3   9  -2    0.25    0.32
  -3   9  -2    0.11    0.26
  -4  -9  -2    0.67    0.32
  -4  -9  -2    0.82    0.34
   4  -9   2    0.28    0.31
  -4   9  -2    0.38    0.30
   4   9   2    0.72    0.37
  -4   9  -2   -0.09    0.26
   5  -9   2    1.06    0.40
  -5  -9  -2    0.76    0.35
  -5  -9  -2    1.35    0.39
  -5   9  -2    0.73    0.35
   5   9   2    0.84    0.41
  -5   9  -2    0.75    0.38
   6  -9   2   12.41    0.92
  -6  -9  -2   13.34    0.89
  -6  -9  -2   12.33    0.82
  -6   9  -2   13.87    0.87
   6   9   2   13.68    1.01
  -6   9  -2   13.89    1.01
  -7  -9  -2   36.33    1.50
  -7  -9  -2   37.14    1.47
   7  -9   2   37.45    1.60
  -7   9  -2   35.63    1.62
   7   9   2   33.90    1.60
  -8  -9  -2   15.29    0.95
  -8  -9  -2   15.16    1.00
   8  -9   2   13.65    1.02
   8   9   2   14.87    1.07
  -8   9  -2   14.99    1.10
   9  -9   2    0.88    0.49
  -9  -9  -2    1.15    0.49
   9   9   2    0.42    0.42
  -9   9  -2    0.88    0.43
 -10  -9  -2    4.83    0.76
  10  -9   2    5.61    0.83
  10   9   2    7.35    0.95
 -10   9  -2    5.03    0.85
 -11  -9  -2   15.53    1.11
  11  -9   2   14.94    1.17
 -11   9  -2   15.34    1.23
  11   9   2   14.92    1.11
 -12  -9  -2   15.03    1.14
  12  -9   2   16.54    1.30
 -12   9  -2   14.04    1.20
 -11 -10   2    0.63    0.48
  11 -10  -2    0.82    0.50
 -11  10   2    1.11    0.56
  11  10  -2    1.63    0.61
  10 -10  -2    1.93    0.56
 -10 -10   2    3.16    0.67
  10  10  -2    3.30    0.71
 -10  10   2    2.79    0.66
  -9 -10   2    5.92    0.88
   9 -10  -2    5.71    0.88
   9  10  -2    4.89    0.79
  -9  10   2    4.50    0.80
   8 -10  -2   -0.03    0.38
  -8 -10   2    0.02    0.35
   8  10  -2    0.23    0.37
  -8  10   2    0.18    0.34
  -7 -10   2   29.28    1.47
   7 -10  -2   28.75    1.51
   7  10  -2   29.61    1.58
  -7  10   2   29.98    1.54
   6 -10  -2    1.98    0.54
  -6 -10   2    2.59    0.56
   6  10  -2    1.81    0.52
  -6  10   2    2.25    0.57
  -6  10   2    2.61    0.53
  -5 -10   2    6.29    0.77
   5 -10  -2    8.11    0.93
  -5  10   2    8.39    0.89
  -5  10   2    7.63    0.91
   5  10  -2    7.24    0.90
  -4 -10   2   12.64    0.91
   4 -10  -2   10.84    0.90
  -4  10   2   11.83    0.92
   4  10  -2   14.49    1.08
  -4  10   2   10.45    0.85
  -3 -10   2   43.82    1.52
  -3 -10   2   43.27    1.70
   3 -10  -2   43.00    1.68
   3 -10  -2   43.12    1.71
   3  10  -2   41.95    1.83
  -3  10   2   45.93    1.77
  -3  10   2   43.85    1.77
  -2 -10   2    0.93    0.37
  -2 -10   2    1.70    0.42
   2 -10  -2    1.12    0.40
   2 -10  -2    0.55    0.35
  -2  10   2    0.91    0.42
   2  10  -2    0.85    0.42
  -2  10   2    1.79    0.46
  -1 -10   2   29.57    1.38
   1 -10  -2   29.53    1.34
   1 -10  -2   31.32    1.38
  -1 -10   2   30.16    1.23
  -1  10   2   31.94    1.53
   1  10  -2   31.13    1.52
  -1  10   2   32.41    1.44
   0 -10   2   18.02    1.07
   0 -10  -2   16.39    1.01
   0 -10  -2   16.13    1.00
   0 -10   2   16.26    0.91
   0  10  -2   17.69    1.11
   0  10   2   18.34    1.07
   0  10   2   16.81    1.13
   0  10  -2   17.92    1.16
   1 -10   2   -0.17    0.24
  -1 -10  -2   -0.25    0.27
  -1 -10  -2    0.08    0.30
   1 -10   2   -0.16    0.28
  -1  10  -2   -0.14    0.29
  -1  10  -2    0.32    0.37
   1  10   2    0.16    0.29
   1  10   2    0.18    0.34
   2 -10   2    1.20    0.42
  -2 -10  -2    2.09    0.49
  -2 -10  -2    1.72    0.42
   2 -10   2    1.26    0.40
  -2  10  -2    1.56    0.49
   2  10   2    1.55    0.48
  -2  10  -2    2.63    0.57
  -3 -10  -2    2.03    0.49
  -3 -10  -2    1.37    0.39
   3 -10   2    1.67    0.45
   3 -10   2    1.76    0.47
  -3  10  -2    2.23    0.54
   3  10   2    2.04    0.56
  -3  10  -2    1.50    0.46
   4 -10   2   14.04    0.95
   4 -10   2   14.42    0.95
  -4 -10  -2   14.97    0.94
  -4 -10  -2   13.71    0.94
  -4  10  -2   15.14    1.03
   4  10   2   14.10    1.08
  -4  10  -2   13.41    1.00
   5 -10   2    5.45    0.75
  -5 -10  -2    4.37    0.66
  -5 -10  -2    6.24    0.75
   5  10   2    5.52    0.84
  -5  10  -2    5.94    0.76
  -5  10  -2    4.47    0.74
   6 -10   2    7.92    0.91
  -6 -10  -2    8.07    0.86
  -6 -10  -2    9.34    0.77
   6  10   2    9.05    1.00
  -6  10  -2    8.44    0.89
  -6  10  -2    5.62    0.79
   7 -10   2    1.21    0.45
  -7 -10  -2    1.26    0.43
  -7 -10  -2    1.18    0.47
   7  10   2    1.29    0.49
  -7  10  -2    1.07    0.48
   8 -10   2    0.99    0.48
  -8 -10  -2    0.70    0.43
  -8  10  -2    0.57    0.40
   8  10   2    0.70    0.48
  -9 -10  -2    1.73    0.51
   9 -10   2    1.83    0.62
   9  10   2    2.24    0.62
  -9  10  -2    2.08    0.61
  10 -10   2    0.42    0.48
 -10 -10  -2    0.59    0.43
  10  10   2    0.26    0.42
 -10  10  -2    0.39    0.45
  11 -10   2   10.89    1.20
 -11 -10  -2   12.89    1.07
 -11  10  -2   10.43    1.23
  11  10   2   13.16    1.11
  10 -11  -2    2.44    0.70
 -10 -11   2    2.86    0.70
 -10  11   2    2.99    0.74
  10  11  -2    2.98    0.71
   9 -11  -2   -0.59    0.39
  -9 -11   2    0.02    0.39
  -9  11   2    0.06    0.39
   9  11  -2    0.08    0.40
  -8 -11   2    1.64    0.54
   8 -11  -2    2.53    0.66
   8  11  -2    1.79    0.57
  -8  11   2    1.91    0.62
  -7 -11   2    2.28    0.56
   7 -11  -2    1.95    0.55
  -7  11   2    2.20    0.57
   7  11  -2    1.67    0.61
   6 -11  -2    0.61    0.47
  -6 -11   2    0.60    0.44
  -6  11   2    1.07    0.46
   6  11  -2    0.99    0.51
  -6  11   2    1.09    0.44
  -5 -11   2    5.53    0.82
   5 -11  -2    4.77    0.77
  -5  11   2    5.72    0.81
   5  11  -2    4.85    0.84
  -5  11   2    3.36    0.68
   4 -11  -2    6.56    0.85
  -4 -11   2    7.67    0.88
   4 -11  -2    8.97    0.95
  -4  11   2   10.16    0.91
   4  11  -2   11.33    1.21
  -4  11   2    9.33    1.03
   3 -11  -2    1.01    0.42
   3 -11  -2    0.77    0.41
  -3 -11   2    1.40    0.50
  -3  11   2    0.35    0.34
   3  11  -2    0.84    0.51
  -3  11   2    0.93    0.48
   2 -11  -2    0.09    0.35
   2 -11  -2   -0.25    0.33
  -2 -11   2    0.10    0.34
  -2  11   2    0.05    0.33
  -2  11   2    0.12    0.34
   2  11  -2    0.10    0.35
   1 -11  -2    2.23    0.52
   1 -11  -2    1.88    0.49
  -1 -11   2    1.45    0.48
  -1 -11   2    1.68    0.44
  -1  11   2    1.44    0.45
  -1  11   2    1.59    0.54
   1  11  -2    2.64    0.63
   0 -11   2   13.94    0.93
   0 -11  -2   16.64    1.07
   0 -11  -2   17.77    1.10
   0 -11   2   15.74    1.08
   0  11   2   18.27    1.23
   0  11  -2   17.23    1.20
   0  11   2   16.94    1.11
   0  11  -2   19.19    1.22
   1 -11   2    0.22    0.32
  -1 -11  -2    0.14    0.31
   1 -11   2    0.57    0.36
  -1 -11  -2    0.97    0.44
  -1  11  -2   -0.22    0.31
   1  11   2    0.55    0.41
  -1  11  -2    0.59    0.36
  -2 -11  -2    0.31    0.37
   2 -11   2    0.78    0.40
   2 -11   2    0.66    0.38
  -2 -11  -2    0.72    0.38
   2  11   2    0.72    0.43
  -2  11  -2    0.91    0.47
  -2  11  -2    1.12    0.43
   3 -11   2    0.10    0.37
   3 -11   2   -0.31    0.32
  -3 -11  -2   -0.11    0.31
  -3 -11  -2    0.71    0.39
  -3  11  -2    0.05    0.33
   3  11   2   -0.02    0.30
  -3  11  -2    0.17    0.37
  -4 -11  -2    0.81    0.42
  -4 -11  -2    0.66    0.41
   4 -11   2    0.58    0.40
   4 -11   2    0.59    0.41
   4  11   2    1.18    0.53
  -4  11  -2    0.61    0.45
  -4  11  -2    0.99    0.43
  -5 -11  -2   30.97    1.42
  -5 -11  -2   31.04    1.48
   5 -11   2   29.52    1.50
  -5  11  -2   32.56    1.63
  -5  11  -2   29.66    1.49
   5  11   2   27.54    1.60
  -6 -11  -2    2.53    0.57
   6 -11   2    3.10    0.65
   6  11   2    3.22    0.72
  -6  11  -2    1.83    0.58
   7 -11   2   36.61    1.73
  -7 -11  -2   36.29    1.65
  -7  11  -2   33.94    1.75
   7  11   2   34.23    1.79
   8 -11   2   38.29    1.85
  -8 -11  -2   39.84    1.77
   8  11   2   39.39    1.92
  -8  11  -2   39.97    1.95
  -9 -11  -2   -0.21    0.36
   9 -11   2    0.51    0.52
  -9  11  -2    0.69    0.46
   9  11   2    0.89    0.50
   8 -12  -2    1.20    0.57
  -8 -12   2    1.43    0.54
  -8  12   2    1.59    0.59
   8  12  -2    2.15    0.70
   7 -12  -2    0.46    0.48
  -7 -12   2    0.68    0.47
  -7  12   2   -0.07    0.34
   7  12  -2    0.51    0.49
   6 -12  -2    5.00    0.85
  -6 -12   2    7.86    1.01
   6  12  -2    5.53    0.91
  -6  12   2    5.87    0.91
   5 -12  -2   -0.20    0.27
  -5 -12   2    0.06    0.37
   5 -12  -2   -0.35    0.36
  -5  12   2   -0.22    0.34
   5  12  -2    0.00    0.45
  -5  12   2   -0.31    0.35
   4 -12  -2    1.69    0.55
  -4 -12   2    0.70    0.47
   4 -12  -2    1.34    0.49
  -4  12   2    1.12    0.51
  -4  12   2    1.67    0.57
   4  12  -2    2.02    0.69
  -3 -12   2   13.58    1.07
   3 -12  -2   15.75    1.13
  -3  12   2   16.77    1.21
   3  12  -2   16.50    1.30
  -3  12   2   14.21    1.12
  -2 -12   2    2.67    0.65
   2 -12  -2    1.46    0.52
   2 -12  -2    3.11    0.66
  -2  12   2    1.08    0.48
  -2  12   2    2.11    0.60
   2  12  -2    2.26    0.69
   1 -12  -2    2.38    0.60
   1 -12  -2    2.15    0.56
  -1 -12   2    1.88    0.51
  -1  12   2    1.88    0.56
  -1  12   2    2.02    0.59
   1  12  -2    3.07    0.75
   0 -12  -2    0.45    0.42
   0 -12   2   -0.19    0.35
   0 -12  -2    0.29    0.39
   0  12   2   -0.01    0.32
   0  12   2    0.29    0.42
   0  12  -2   -0.12    0.32
   1 -12   2    1.24    0.48
  -1 -12  -2    2.05    0.57
   1 -12   2    1.54    0.48
  -1 -12  -2    0.90    0.43
  -1  12  -2    1.44    0.52
   1  12   2    0.92    0.48
  -1  12  -2    1.92    0.57
   2 -12   2   10.74    0.92
   2 -12   2   13.87    1.07
  -2 -12  -2    8.34    0.95
  -2 -12  -2    9.90    0.90
   2  12   2    9.54    1.14
  -2  12  -2    9.98    1.11
  -2  12  -2   11.56    1.24
   3 -12   2    6.31    0.82
  -3 -12  -2    6.39    0.83
   3 -12   2    5.45    0.83
  -3 -12  -2    4.83    0.76
  -3  12  -2    6.75    0.93
  -3  12  -2    5.51    0.83
   3  12   2    7.39    1.03
   4 -12   2    1.66    0.59
  -4 -12  -2    2.49    0.62
   4 -12   2    2.26    0.59
   4  12   2    2.99    0.75
  -4  12  -2    2.43    0.64
  -4  12  -2    2.15    0.58
   5 -12   2   26.87    1.51
  -5 -12  -2   24.79    1.38
   5 -12   2   29.23    1.50
  -5  12  -2   26.20    1.54
  -5  12  -2   27.97    1.52
   5  12   2   26.82    1.64
   6 -12   2    1.76    0.60
   6 -12   2    1.48    0.55
  -6 -12  -2    1.19    0.50
   6  12   2    1.45    0.64
  -6  12  -2    1.28    0.56
  -7 -12  -2    3.34    0.68
   7 -12   2    3.77    0.77
   7  12   2    2.25    0.67
  -7  12  -2    2.32    0.64
   4 -13  -2    6.64    0.93
   4 -13  -2    7.64    0.96
  -4 -13   2    5.75    0.87
   4  13  -2    8.56    1.20
  -4  13   2    6.88    0.97
  -4  13   2    8.94    1.11
   3 -13  -2    9.27    1.06
   3 -13  -2   12.98    1.09
  -3 -13   2   12.98    1.13
   3  13  -2   13.95    1.45
  -3  13   2   10.29    1.13
  -3  13   2   13.51    1.18
   2 -13  -2    0.34    0.43
  -2 -13   2    0.49    0.46
   2 -13  -2    0.49    0.50
  -2  13   2    0.73    0.50
   2  13  -2    0.62    0.50
  -2  13   2   -0.01    0.41
   1 -13  -2    3.86    0.73
   1 -13  -2    2.93    0.61
  -1 -13   2    4.70    0.79
   1  13  -2    5.98    0.96
  -1  13   2    4.48    0.84
  -1  13   2    5.06    0.83
   0 -13  -2    0.58    0.45
   0 -13  -2    0.11    0.37
   0 -13   2   -0.06    0.35
   0  13  -2   -0.24    0.39
   0  13   2    0.14    0.45
  -1 -13  -2    6.19    0.86
   1 -13   2    6.12    0.91
  -1 -13  -2    7.57    0.94
  -1  13  -2    8.69    1.15
   1  13   2    7.58    1.09
   2 -13   2    0.16    0.60
  -2 -13  -2   -0.29    0.32
  -2 -13  -2   -0.17    0.38
   2 -13   2   -0.22    0.40
  -2  13  -2    0.55    0.47
   2  13   2    0.28    0.48
  -2  13  -2    0.04    0.44
   3 -13   2    4.37    0.74
   3 -13   2    4.57    0.80
  -3 -13  -2    3.39    0.71
   3  13   2    4.15    0.89
  -3  13  -2    4.74    0.82
  -3  13  -2    3.64    0.74
   4 -13   2    6.89    0.97
  -4 -13  -2    6.16    0.89
   4 -13   2    6.77    0.94
  -4  13  -2    5.94    0.94
  -4  13  -2    8.61    1.10
   4  13   2    7.83    1.19
 -17   0   3   -0.34    0.29
  17   0  -3    0.78    0.53
  16   0  -3    0.09    0.45
 -16   0   3   -0.25    0.26
 -15   0   3   -0.15    0.24
 -15   0   3    0.56    0.35
  15   0  -3    0.03    0.42
  15   0  -3   -0.19    0.29
 -14   0   3    0.33    0.35
 -14   0   3    0.13    0.28
  14   0  -3   -0.32    0.37
  14   0  -3   -0.05    0.26
 -13   0   3    0.02    0.30
 -13   0   3   -0.08    0.22
  13   0  -3    0.09    0.34
  13   0  -3    0.15    0.27
  12   0  -3   -0.04    0.23
 -12   0   3    0.15    0.25
 -12   0   3   -0.17    0.24
  12   0  -3    0.08    0.34
 -11   0   3    0.05    0.21
 -11   0   3    0.29    0.26
  11   0  -3    0.18    0.34
  11   0  -3    0.14    0.23
 -10   0   3   -0.04    0.18
  10   0  -3    0.09    0.27
 -10   0   3    0.10    0.23
  10   0  -3   -0.12    0.19
   9   0  -3   -0.02    0.21
  -9   0   3    0.07    0.19
  -9   0   3   -0.04    0.15
  -9   0   3    0.07    0.10
   9   0  -3    0.15    0.18
  -8   0   3    0.01    0.16
  -8   0   3   -0.08    0.09
   8   0  -3    0.02    0.22
  -8   0   3   -0.04    0.17
   8   0  -3    0.01    0.15
  -7   0   3    0.07    0.10
   7   0  -3    0.04    0.15
   7   0  -3    0.02    0.19
  -7   0   3   -0.03    0.18
  -7   0   3   -0.02    0.14
  -6   0   3    0.01    0.10
  -6   0   3   -0.06    0.12
   6   0  -3   -0.18    0.16
  -6   0   3    0.12    0.19
   6   0  -3   -0.02    0.13
  -5   0   3    0.11    0.15
   5   0  -3   -0.15    0.10
  -5   0   3   -0.04    0.11
   5   0  -3    0.03    0.17
  -5   0   3   -0.10    0.09
   4   0  -3   -0.36    0.14
   4   0  -3   -0.19    0.11
  -4   0   3   -0.38    0.13
  -4   0   3   -0.34    0.10
   3   0  -3   -0.06    0.08
  -3   0   3   -0.02    0.11
   3   0  -3   -0.22    0.12
  -3   0   3   -0.09    0.09
  -2   0   3   -0.02    0.09
  -2   0   3    0.11    0.10
   2   0  -3   -0.14    0.11
   2   0  -3    0.13    0.08
   1   0  -3   -0.51    0.11
  -1   0   3   -0.57    0.10
  -1   0   3   -0.41    0.08
   1   0  -3   -0.50    0.09
   0   0  -3   -1.00    0.12
   0   0   3   -0.87    0.10
   0   0   3   -0.92    0.05
   0   0  -3   -0.87    0.10
   0   0  -3   -1.00    0.05
   1   0   3   -0.03    0.09
  -1   0  -3   -0.03    0.12
  -1   0  -3   -0.03    0.11
   1   0   3    0.01    0.04
  -1   0  -3    0.02    0.05
  -2   0  -3    0.13    0.14
   2   0   3    0.04    0.11
   2   0   3    0.02    0.10
  -2   0  -3    0.08    0.07
  -2   0  -3   -0.07    0.12
  -3   0  -3   -0.54    0.10
   3   0   3   -0.81    0.13
   3   0   3   -0.65    0.10
  -3   0  -3   -0.85    0.13
  -3   0  -3   -0.81    0.14
   4   0   3    0.01    0.14
  -4   0  -3    0.11    0.15
  -4   0  -3    0.00    0.09
   4   0   3    0.13    0.09
  -5   0  -3    0.13    0.16
  -5   0  -3    0.05    0.13
   5   0   3    0.05    0.09
   5   0   3   -0.19    0.12
   6   0   3   -0.19    0.17
   6   0   3   -0.20    0.09
  -6   0  -3   -0.14    0.19
  -6   0  -3   -0.22    0.13
  -7   0  -3   -0.12    0.13
   7   0   3    0.01    0.09
   7   0   3    0.09    0.18
  -7   0  -3   -0.16    0.16
  -8   0  -3   -0.05    0.20
   8   0   3   -0.09    0.21
  -8   0  -3   -0.18    0.13
   8   0   3    0.02    0.09
   9   0   3    0.02    0.22
  -9   0  -3    0.14    0.24
  -9   0  -3    0.00    0.18
  10   0   3   -0.05    0.22
 -10   0  -3    0.04    0.19
 -10   0  -3    0.17    0.25
 -11   0  -3    0.19    0.23
  11   0   3    0.04    0.28
 -11   0  -3    0.23    0.30
  12   0   3   -0.10    0.31
 -12   0  -3   -0.06    0.29
 -12   0  -3    0.13    0.27
 -13   0  -3   -0.08    0.25
  13   0   3   -0.06    0.35
 -13   0  -3    0.13    0.31
 -14   0  -3    0.12    0.30
  14   0   3   -0.37    0.34
 -14   0  -3   -0.20    0.28
 -15   0  -3   -0.21    0.29
  15   0   3   -0.39    0.32
 -15   0  -3   -0.06    0.35
 -16   0  -3   -0.34    0.35
  16   0   3    0.43    0.51
 -16   0  -3    0.29    0.38
  17  -1  -3    2.83    0.77
 -17  -1   3    2.43    0.66
 -17   1   3    2.36    0.64
  17   1  -3    2.68    0.78
 -16  -1   3    6.82    0.93
  16  -1  -3    7.10    0.89
  16  -1  -3    6.10    0.96
 -16   1   3    9.27    1.06
  16   1  -3    6.44    0.97
 -16   1   3    5.53    0.84
 -15  -1   3    0.15    0.39
  15  -1  -3   -0.03    0.39
  15  -1  -3    0.55    0.37
  15   1  -3    0.10    0.39
 -15   1   3    0.57    0.38
 -15   1   3    0.38    0.41
  14  -1  -3   56.89    1.96
 -14  -1   3   54.58    1.87
  14  -1  -3   57.66    2.20
 -14  -1   3   58.25    2.15
 -14   1   3   57.55    2.01
 -14   1   3   58.51    2.17
  14   1  -3   58.09    2.24
  13  -1  -3    2.63    0.60
 -13  -1   3    3.05    0.62
 -13  -1   3    2.51    0.49
  13  -1  -3    2.92    0.54
 -13   1   3    2.82    0.59
  13   1  -3    3.36    0.54
  13   1  -3    3.02    0.68
 -13   1   3    2.39    0.50
 -12  -1   3    3.09    0.50
 -12  -1   3    3.27    0.57
  12  -1  -3    3.26    0.53
  12  -1  -3    3.81    0.68
 -12   1   3    2.65    0.54
  12   1  -3    3.31    0.49
 -12   1   3    3.26    0.55
  12   1  -3    2.54    0.56
  11  -1  -3   18.58    1.06
 -11  -1   3   15.98    0.97
  11  -1  -3   18.65    0.93
 -11  -1   3   19.44    0.90
  11   1  -3   17.53    0.84
 -11   1   3   16.56    0.97
  11   1  -3   17.58    1.08
 -11   1   3   19.20    0.95
 -10  -1   3    0.08    0.22
  10  -1  -3    0.09    0.25
  10  -1  -3    0.04    0.22
 -10  -1   3    0.17    0.21
  10   1  -3    0.10    0.28
 -10   1   3    0.02    0.22
  10   1  -3   -0.11    0.13
  10   1  -3   -0.02    0.19
 -10   1   3    0.06    0.21
  -9  -1   3   23.53    1.07
  -9  -1   3   21.72    0.70
  -9  -1   3   23.36    0.87
   9  -1  -3   21.95    1.02
   9  -1  -3   21.85    0.91
  -9   1   3   22.71    0.67
   9   1  -3   21.88    0.72
  -9   1   3   21.78    0.93
   9   1  -3   19.73    1.02
  -9   1   3   20.65    0.99
  -8  -1   3  151.23    3.46
  -8  -1   3  152.15    3.16
   8  -1  -3  152.80    3.26
   8  -1  -3  149.02    3.42
  -8  -1   3  152.94    3.00
  -8   1   3  152.35    3.30
  -8   1   3  152.60    2.86
   8   1  -3  154.46    3.50
   8   1  -3  150.63    3.02
  -8   1   3  147.85    3.44
  -7  -1   3    2.13    0.38
   7  -1  -3    1.68    0.29
  -7  -1   3    2.08    0.29
  -7  -1   3    2.18    0.26
   7  -1  -3    1.72    0.35
  -7   1   3    1.76    0.34
  -7   1   3    2.24    0.22
   7   1  -3    2.13    0.38
  -7   1   3    2.78    0.37
   7   1  -3    2.20    0.27
   6  -1  -3    8.54    0.53
  -6  -1   3    8.49    0.52
  -6  -1   3    8.47    0.40
   6  -1  -3    9.13    0.48
  -6   1   3    9.05    0.37
  -6   1   3    8.69    0.48
  -6   1   3    9.19    0.54
   6   1  -3    8.51    0.54
   6   1  -3    9.30    0.44
  -5  -1   3    9.23    0.37
   5  -1  -3    8.61    0.43
  -5  -1   3    7.90    0.46
   5  -1  -3    9.53    0.50
   5   1  -3    8.17    0.49
   5   1  -3    9.12    0.42
  -5   1   3    9.19    0.51
  -5   1   3    8.94    0.37
   5   1  -3    8.72    0.35
   4  -1  -3   11.32    0.49
  -4  -1   3   10.82    0.50
  -4  -1   3   10.87    0.35
   4  -1  -3   10.15    0.44
  -4   1   3   10.10    0.41
   4   1  -3   11.55    0.35
  -4   1   3   10.75    0.51
   4   1  -3   10.43    0.51
   4   1  -3   10.98    0.46
   3  -1  -3   43.24    1.02
   3  -1  -3   42.67    1.07
  -3  -1   3   43.69    1.09
   3   1  -3   45.28    0.85
   3   1  -3   43.63    1.12
  -3   1   3   44.21    1.10
   3   1  -3   43.66    1.07
   3   1  -3   44.61    0.87
  -3   1   3   43.04    1.03
   2  -1  -3    4.27    0.26
   2  -1  -3    3.89    0.25
  -2  -1   3    3.97    0.12
  -2  -1   3    4.33    0.26
  -2   1   3    4.13    0.27
   2   1  -3    4.08    0.27
   2   1  -3    4.01    0.28
   2   1  -3    4.21    0.13
  -2   1   3    4.05    0.25
   1  -1  -3  500.44    8.81
  -1  -1   3  507.49    8.71
   1  -1  -3  499.25    8.83
  -1  -1   3  495.99    8.79
   1   1  -3  503.57    8.90
  -1   1   3  499.72    8.98
   1   1  -3  494.18    8.87
   1   1  -3  502.93    8.72
   0  -1   3   29.16    0.66
   0  -1  -3   29.51    0.73
   0  -1   3   28.71    0.75
   0  -1  -3   30.08    0.60
   0   1  -3   29.03    0.76
   0   1   3   29.22    0.78
   0   1  -3   29.64    0.69
   0   1  -3   28.17    0.76
   0   1   3   29.09    0.59
   1  -1   3   41.41    0.95
  -1  -1  -3   40.68    0.77
  -1  -1  -3   39.44    0.99
  -1  -1  -3   40.30    0.97
  -1  -1  -3   40.84    0.77
  -1   1  -3   40.90    0.88
  -1   1  -3   41.28    0.99
   1   1   3   40.52    0.99
  -1   1  -3   39.60    0.96
  -1   1  -3   39.00    0.96
  -2  -1  -3   31.46    0.87
  -2  -1  -3   32.46    0.87
   2  -1   3   31.47    0.85
   2  -1   3   32.26    0.78
  -2  -1  -3   31.81    0.68
  -2   1  -3   30.88    0.86
  -2   1  -3   30.66    0.87
   2   1   3   31.39    0.84
  -2   1  -3   32.50    0.76
  -2   1  -3   31.40    0.78
   2   1   3   32.55    0.84
  -3  -1  -3  100.09    2.14
  -3  -1  -3   99.43    1.94
   3  -1   3   99.21    1.94
   3  -1   3   97.39    2.11
   3   1   3  100.51    2.03
  -3   1  -3   98.76    1.98
  -3   1  -3  100.09    2.13
  -3   1  -3   97.86    2.16
   3   1   3   97.92    2.11
  -4  -1  -3   82.83    1.93
   4  -1   3   84.94    1.66
  -4  -1  -3   84.81    1.76
   4  -1   3   83.26    1.90
   4   1   3   84.53    1.76
  -4   1  -3   81.79    1.95
   4   1   3   78.59    1.90
  -4   1  -3   82.74    1.79
  -5  -1  -3   13.51    0.64
  -5  -1  -3   15.21    0.57
   5  -1   3   13.74    0.42
   5  -1   3   13.37    0.63
   5   1   3   14.16    0.66
  -5   1  -3   13.77    0.58
   5   1   3   14.08    0.51
  -5   1  -3   14.71    0.68
   6  -1   3    0.20    0.09
   6  -1   3    0.19    0.19
  -6  -1  -3   -0.05    0.13
  -6  -1  -3    0.24    0.20
   6   1   3    0.29    0.20
   6   1   3    0.20    0.13
  -6   1  -3    0.17    0.18
  -6   1  -3    0.14    0.15
  -7  -1  -3   13.15    0.72
   7  -1   3   13.38    0.74
   7  -1   3   13.01    0.37
  -7  -1  -3   13.35    0.64
  -7   1  -3   12.24    0.72
   7   1   3   13.60    0.73
  -7   1  -3   13.29    0.66
   7   1   3   13.25    0.50
   8  -1   3    6.32    0.67
  -8  -1  -3    6.08    0.63
  -8  -1  -3    4.47    0.49
  -8   1  -3    4.70    0.52
  -8   1  -3    6.04    0.66
   8   1   3    5.28    0.32
   8   1   3    6.12    0.68
  -9  -1  -3    5.79    0.61
   9  -1   3    7.16    0.75
  -9  -1  -3    6.14    0.67
   9   1   3    5.71    0.33
  -9   1  -3    7.45    0.80
   9   1   3    6.93    0.75
  -9   1  -3    6.77    0.55
 -10  -1  -3    0.00    0.19
 -10  -1  -3    0.01    0.25
  10  -1   3   -0.19    0.25
 -10   1  -3   -0.22    0.22
  10   1   3    0.02    0.23
 -10   1  -3    0.16    0.24
  11  -1   3    9.25    0.80
 -11  -1  -3    8.54    0.66
 -11  -1  -3    9.33    0.77
 -11   1  -3    9.23    0.72
  11   1   3    8.74    0.76
 -11   1  -3    9.19    0.78
 -12  -1  -3    1.47    0.40
  12  -1   3    1.46    0.46
 -12  -1  -3    1.31    0.45
 -12   1  -3    2.36    0.54
 -12   1  -3    1.08    0.37
  12   1   3    1.64    0.48
 -13  -1  -3    0.15    0.27
 -13  -1  -3    0.13    0.32
  13  -1   3   -0.19    0.27
 -13   1  -3    0.30    0.34
 -13   1  -3    0.33    0.30
  13   1   3    0.21    0.33
  14  -1   3    7.86    0.97
 -14  -1  -3    9.35    1.05
 -14  -1  -3    6.75    0.80
 -14   1  -3    7.14    0.91
  14   1   3    7.98    1.03
 -14   1  -3    7.64    0.88
  15  -1   3    2.25    0.62
 -15  -1  -3    0.98    0.45
 -15  -1  -3    1.61    0.50
 -15   1  -3    1.30    0.48
  15   1   3    1.15    0.51
 -15   1  -3    1.44    0.49
 -16  -1  -3    1.48    0.55
 -16  -1  -3    1.49    0.51
  16  -1   3    1.79    0.64
 -16   1  -3    1.50    0.53
  16   1   3    1.18    0.60
 -16   1  -3    2.14    0.63
  17  -2  -3    1.46    0.60
 -17  -2   3    1.14    0.54
  17  -2  -3    2.39    0.64
 -17   2   3    1.51    0.57
  17   2  -3    1.42    0.61
 -16  -2   3   28.65    1.59
  16  -2  -3   26.86    1.59
  16  -2  -3   26.88    1.43
 -16   2   3   30.19    1.63
  16   2  -3   28.47    1.65
 -16   2   3   27.18    1.47
 -15  -2   3   12.91    1.30
  15  -2  -3   12.35    1.06
  15  -2  -3   14.25    1.02
 -15   2   3   13.29    1.00
  15   2  -3   13.64    1.13
 -15   2   3   11.77    1.03
  14  -2  -3    0.38    0.36
 -14  -2   3   -0.22    0.29
  14  -2  -3    0.25    0.36
 -14   2   3    0.14    0.35
 -14   2   3   -0.30    0.30
  14   2  -3    0.17    0.41
 -13  -2   3   41.26    1.73
  13  -2  -3   39.94    1.59
  13  -2  -3   40.74    1.75
 -13  -2   3   44.04    1.50
  13   2  -3   37.60    1.73
 -13   2   3   41.25    1.65
 -13   2   3   40.55    1.71
  12  -2  -3   11.82    0.81
 -12  -2   3   10.72    0.69
  12  -2  -3    9.83    0.85
 -12  -2   3   10.24    0.85
 -12   2   3   11.56    0.83
  12   2  -3    9.78    0.86
 -12   2   3   11.61    0.86
  11  -2  -3    1.39    0.46
 -11  -2   3    1.32    0.39
 -11  -2   3    2.28    0.39
  11  -2  -3    1.39    0.36
 -11   2   3    1.45    0.40
 -11   2   3    1.74    0.45
  11   2  -3    0.92    0.41
  10  -2  -3  218.06    4.63
  10  -2  -3  214.52    4.76
 -10  -2   3  216.00    4.82
 -10  -2   3  218.54    4.42
  10   2  -3  213.57    4.86
 -10   2   3  211.54    4.82
  10   2  -3  218.02    4.27
 -10   2   3  218.03    4.71
   9  -2  -3   30.35    1.22
   9  -2  -3   32.33    1.19
  -9  -2   3   34.06    1.06
  -9  -2   3   33.56    1.30
  -9   2   3   32.67    1.22
   9   2  -3   30.99    1.30
   9   2  -3   32.77    1.01
  -9   2   3   30.65    1.26
   8  -2  -3    1.49    0.32
  -8  -2   3    1.40    0.34
   8  -2  -3    1.99    0.40
  -8  -2   3    2.47    0.32
   8   2  -3    1.57    0.36
  -8   2   3    1.72    0.34
  -8   2   3    1.96    0.39
   8   2  -3    2.33    0.32
  -8   2   3    2.06    0.19
   7  -2  -3   79.81    2.02
  -7  -2   3   77.78    1.76
  -7  -2   3   76.38    2.03
   7  -2  -3   77.87    1.95
  -7   2   3   79.40    1.64
   7   2  -3   79.87    2.09
   7   2  -3   80.58    1.85
  -7   2   3   79.30    2.09
  -6  -2   3   22.25    0.66
   6  -2  -3   21.90    0.84
  -6  -2   3   23.14    0.89
   6  -2  -3   22.50    0.83
  -6   2   3   23.09    0.66
  -6   2   3   22.98    0.91
   6   2  -3   21.40    0.88
   6   2  -3   23.96    0.80
   5  -2  -3   32.17    0.97
  -5  -2   3   32.99    1.03
   5  -2  -3   30.86    0.95
  -5  -2   3   30.76    0.76
   5   2  -3   31.82    1.03
  -5   2   3   33.26    1.05
  -5   2   3   32.04    0.84
   5   2  -3   30.77    0.94
  -4  -2   3  526.53    9.45
   4  -2  -3  528.80    9.35
   4  -2  -3  532.27    9.41
  -4  -2   3  522.41    9.07
   4   2  -3  527.28    9.47
  -4   2   3  511.40    9.28
  -4   2   3  509.39    9.45
   4   2  -3  513.37    9.41
   3  -2  -3  213.47    4.05
  -3  -2   3  212.23    4.06
   3  -2  -3  217.45    3.97
  -3   2   3  211.45    4.06
   3   2  -3  210.36    4.09
   3   2  -3  212.79    4.09
  -3   2   3  209.86    4.00
   2  -2  -3  180.96    3.36
  -2  -2   3  181.65    3.47
   2  -2  -3  182.08    3.48
   2   2  -3  186.37    3.50
  -2   2   3  179.96    3.48
   2   2  -3  182.26    3.54
  -2   2   3  177.46    3.43
   1  -2  -3    3.38    0.27
  -1  -2   3    3.50    0.24
  -1  -2   3    3.51    0.16
   1  -2  -3    3.48    0.20
   1   2  -3    3.64    0.25
   1   2  -3    3.65    0.16
  -1   2   3    3.68    0.29
   1   2  -3    3.21    0.27
  -1   2   3    3.55    0.22
   0  -2  -3   45.42    1.12
   0  -2   3   48.50    1.07
   0  -2  -3   48.41    1.02
   0   2   3   45.25    1.15
   0   2  -3   46.23    1.02
   0   2  -3   45.10    1.08
   0   2   3   48.19    1.00
   0   2  -3   46.03    1.08
   0   2  -3   48.83    1.16
  -1  -2  -3    3.71    0.34
  -1  -2  -3    2.67    0.17
  -1  -2  -3    2.57    0.22
  -1   2  -3    2.44    0.22
   1   2   3    2.34    0.17
  -1   2  -3    2.43    0.26
  -1   2  -3    2.67    0.25
   1   2   3    2.32    0.20
   1   2   3    2.46    0.28
  -1   2  -3    2.68    0.23
  -2  -2  -3  218.54    4.19
  -2  -2  -3  218.87    3.96
  -2   2  -3  220.16    4.19
  -2   2  -3  220.57    4.10
   2   2   3  220.44    4.10
  -2   2  -3  217.98    4.09
   2   2   3  219.57    4.17
  -2   2  -3  215.14    4.13
  -3  -2  -3  279.11    5.29
  -3  -2  -3  278.08    5.07
   3  -2   3  284.21    5.25
   3  -2   3  282.17    5.10
   3   2   3  285.77    5.25
  -3   2  -3  276.44    5.25
  -3   2  -3  278.09    5.18
  -3   2  -3  276.73    5.11
  -3   2  -3  277.46    5.33
   3   2   3  282.16    5.25
   4  -2   3   29.29    0.93
   4  -2   3   28.17    0.74
  -4  -2  -3   31.98    0.98
  -4  -2  -3   27.81    0.79
   4   2   3   30.38    0.95
   4   2   3   28.64    0.87
  -4   2  -3   27.76    0.97
  -4   2  -3   30.06    0.88
  -4   2  -3   28.54    0.75
   5  -2   3   33.08    1.06
   5  -2   3   32.55    0.80
  -5  -2  -3   34.47    1.10
  -5  -2  -3   35.36    0.97
  -5   2  -3   33.48    1.01
   5   2   3   33.68    1.09
  -5   2  -3   34.37    1.15
   5   2   3   32.78    0.95
   6  -2   3    0.26    0.19
  -6  -2  -3    0.41    0.18
  -6  -2  -3    0.50    0.24
   6  -2   3    0.40    0.11
  -6   2  -3    0.45    0.20
   6   2   3    0.29    0.20
   6   2   3    0.64    0.18
  -6   2  -3    0.34    0.22
  -7  -2  -3   17.15    0.84
   7  -2   3   19.68    0.49
   7  -2   3   21.04    0.91
  -7  -2  -3   18.80    0.78
  -7   2  -3   20.46    0.95
  -7   2  -3   19.94    0.84
   7   2   3   18.43    0.89
   7   2   3   20.16    0.72
  -8  -2  -3   69.94    1.96
   8  -2   3   66.41    1.95
  -8  -2  -3   66.44    1.81
  -8   2  -3   67.71    1.89
   8   2   3   69.50    1.62
  -8   2  -3   69.51    2.04
   8   2   3   66.51    1.99
  -9  -2  -3   85.37    2.31
   9  -2   3   81.47    2.30
  -9  -2  -3   79.52    2.14
  -9   2  -3   80.25    2.35
   9   2   3   82.73    1.87
   9   2   3   79.48    2.33
  -9   2  -3   80.44    2.21
  10  -2   3   79.53    2.36
 -10  -2  -3   74.09    2.15
 -10  -2  -3   81.97    2.33
 -10   2  -3   81.93    2.29
 -10   2  -3   80.50    2.41
  10   2   3   79.66    2.39
 -11  -2  -3   12.28    0.79
 -11  -2  -3   12.29    0.85
  11  -2   3   12.76    0.91
  11   2   3   13.18    0.92
 -11   2  -3   10.11    0.78
 -11   2  -3   11.28    0.85
 -12  -2  -3    4.94    0.72
 -12  -2  -3    4.44    0.63
  12  -2   3    4.15    0.66
 -12   2  -3    3.68    0.59
  12   2   3    5.49    0.80
 -12   2  -3    4.22    0.67
  13  -2   3    6.31    0.86
 -13  -2  -3    4.28    0.70
 -13  -2  -3    5.48    0.71
 -13   2  -3    6.61    0.81
  13   2   3    5.97    0.84
 -13   2  -3    6.37    0.88
  14  -2   3    6.91    0.95
 -14  -2  -3    6.11    0.83
 -14  -2  -3    6.22    0.78
  14   2   3    7.37    0.99
 -14   2  -3    5.87    0.79
 -14   2  -3    4.46    0.74
 -15  -2  -3    3.67    0.66
  15  -2   3    4.44    0.84
  15  -2   3    3.74    0.74
 -15  -2  -3    3.14    0.66
 -15   2  -3    3.63    0.67
  15   2   3    3.14    0.76
 -15   2  -3    3.88    0.78
  16  -2   3   30.87    1.73
 -16  -2  -3   34.29    1.62
 -16  -2  -3   30.80    1.63
  16  -2   3   32.41    1.69
 -16   2  -3   31.86    1.73
  16   2   3   28.45    1.68
 -16   2  -3   32.61    1.63
 -17  -3   3    4.51    0.85
  17  -3  -3    5.33    0.85
  17  -3  -3    4.32    0.89
  17   3  -3    4.19    0.96
 -17   3   3    3.98    0.81
  16  -3  -3    1.06    0.56
  16  -3  -3    0.98    0.50
 -16  -3   3    1.34    0.53
 -16   3   3    0.82    0.45
  16   3  -3    0.91    0.59
  15  -3  -3   -0.22    0.36
 -15  -3   3    0.55    0.40
  15  -3  -3    0.70    0.47
  15   3  -3   -0.31    0.38
 -15   3   3    0.52    0.43
  14  -3  -3    0.20    0.39
  14  -3  -3    0.76    0.41
 -14  -3   3    0.40    0.39
 -14   3   3    0.50    0.38
  14   3  -3    0.56    0.46
 -13  -3   3   26.45    1.41
  13  -3  -3   25.49    1.29
  13  -3  -3   27.35    1.40
 -13   3   3   26.42    1.40
  13   3  -3   26.14    1.42
 -12  -3   3    4.52    0.74
  12  -3  -3    4.56    0.65
  12  -3  -3    5.88    0.79
  12   3  -3    6.67    0.86
 -12   3   3    4.96    0.71
  11  -3  -3    3.61    0.61
 -11  -3   3    4.77    0.51
 -11  -3   3    3.06    0.54
  11  -3  -3    4.02    0.57
  11   3  -3    3.56    0.62
 -11   3   3    3.38    0.60
  11   3  -3    3.99    0.46
 -10  -3   3    0.94    0.36
  10  -3  -3    0.90    0.34
  10  -3  -3    0.61    0.30
 -10  -3   3    1.03    0.27
 -10   3   3    0.58    0.29
  10   3  -3    0.67    0.34
  10   3  -3    1.32    0.30
  -9  -3   3    3.33    0.39
   9  -3  -3    2.96    0.48
  -9  -3   3    3.15    0.51
   9  -3  -3    2.33    0.44
  -9   3   3    3.67    0.57
   9   3  -3    3.57    0.42
   9   3  -3    2.67    0.48
   8  -3  -3    0.30    0.25
   8  -3  -3    0.34    0.25
  -8  -3   3    0.30    0.17
  -8  -3   3    0.41    0.23
   8   3  -3    0.19    0.20
   8   3  -3    0.15    0.24
  -8   3   3    0.23    0.23
  -8   3   3    0.46    0.14
   7  -3  -3   11.40    0.63
  -7  -3   3   11.87    0.69
   7  -3  -3   10.81    0.64
  -7  -3   3   11.58    0.48
  -7   3   3   11.78    0.46
   7   3  -3    9.72    0.57
  -7   3   3   10.57    0.66
   7   3  -3   10.75    0.66
   6  -3  -3   35.86    1.18
  -6  -3   3   36.64    1.21
  -6  -3   3   37.06    0.92
   6  -3  -3   38.07    1.13
  -6   3   3   36.88    1.23
   6   3  -3   38.41    1.16
   6   3  -3   37.34    1.23
  -6   3   3   38.73    0.99
   5  -3  -3    2.76    0.36
  -5  -3   3    3.03    0.37
  -5  -3   3    3.07    0.21
   5  -3  -3    3.81    0.32
  -5   3   3    4.47    0.47
  -5   3   3    4.36    0.31
   5   3  -3    4.70    0.48
   5   3  -3    3.34    0.38
   4  -3  -3   41.62    1.05
  -4  -3   3   41.33    1.18
  -4  -3   3   41.07    0.87
   4  -3  -3   41.23    1.18
  -4   3   3   41.60    1.10
   4   3  -3   41.10    1.20
  -4   3   3   46.20    1.23
   4   3  -3   40.60    1.17
   3  -3  -3    4.88    0.37
  -3  -3   3    4.95    0.19
  -3  -3   3    3.91    0.32
   3  -3  -3    5.05    0.28
   3   3  -3    5.17    0.40
   3   3  -3    5.30    0.22
   3   3  -3    5.03    0.36
  -3   3   3    4.80    0.34
  -3   3   3    4.76    0.35
  -2  -3   3   62.83    1.21
   2  -3  -3   61.96    1.28
  -2  -3   3   64.09    1.49
   2  -3  -3   61.91    1.51
  -2   3   3   63.07    1.45
  -2   3   3   60.09    1.49
   2   3  -3   61.53    1.55
   2   3  -3   63.19    1.45
  -1  -3   3    3.64    0.28
  -1  -3   3    4.45    0.22
   1  -3  -3    4.30    0.34
   1  -3  -3    4.40    0.21
  -1   3   3    4.13    0.28
   1   3  -3    4.76    0.37
  -1   3   3    4.05    0.34
   1   3  -3    4.65    0.30
   0  -3  -3   34.64    0.78
   0  -3   3   34.42    0.84
   0  -3  -3   34.51    0.98
   0  -3   3   35.30    0.93
   0   3  -3   34.95    1.00
   0   3   3   35.36    0.89
   0   3   3   33.27    1.00
   0   3  -3   34.01    0.89
   0   3  -3   33.72    0.85
   0   3  -3   33.94    0.95
  -1  -3  -3   51.14    1.15
   1  -3   3   48.98    1.19
  -1  -3  -3   50.90    1.30
  -1  -3  -3   49.94    1.13
   1   3   3   52.26    1.17
  -1   3  -3   53.34    1.22
  -1   3  -3   50.36    1.28
  -1   3  -3   53.69    1.28
   1   3   3   49.83    1.12
  -1   3  -3   51.23    1.23
   1   3   3   52.28    1.35
  -2  -3  -3  277.52    5.19
  -2  -3  -3  294.92    5.41
   2   3   3  288.04    5.25
  -2   3  -3  288.05    5.38
  -2   3  -3  284.27    5.34
   2   3   3  278.40    5.41
  -2   3  -3  285.31    5.35
  -2   3  -3  286.18    5.29
  -3  -3  -3    0.82    0.23
   3  -3   3    0.95    0.21
  -3  -3  -3    1.14    0.19
  -3   3  -3    0.43    0.19
  -3   3  -3    0.86    0.21
   3   3   3    1.26    0.24
  -3   3  -3    1.06    0.21
   3   3   3    1.21    0.25
  -3   3  -3    0.99    0.25
   4  -3   3   58.22    1.46
  -4  -3  -3   60.25    1.54
  -4  -3  -3   57.37    1.37
  -4   3  -3   57.25    1.48
   4   3   3   59.77    1.51
   4   3   3   55.75    1.48
  -4   3  -3   55.52    1.56
  -4   3  -3   58.81    1.36
  -5  -3  -3   46.45    1.25
   5  -3   3   49.77    1.37
  -5  -3  -3   48.78    1.39
  -5   3  -3   46.36    1.13
  -5   3  -3   48.98    1.36
  -5   3  -3   47.42    1.46
   5   3   3   48.05    1.33
   5   3   3   49.10    1.39
   6  -3   3   58.36    1.60
  -6  -3  -3   58.46    1.63
  -6  -3  -3   57.90    1.50
   6  -3   3   56.09    1.26
  -6   3  -3   55.08    1.70
   6   3   3   58.96    1.66
  -6   3  -3   56.95    1.27
  -6   3  -3   58.24    1.60
   6   3   3   57.81    1.51
   7  -3   3   17.46    0.50
  -7  -3  -3   15.52    0.72
   7  -3   3   16.10    0.80
  -7  -3  -3   16.50    0.81
   7   3   3   16.58    0.71
   7   3   3   15.68    0.83
  -7   3  -3   18.56    0.92
  -7   3  -3   17.10    0.81
   8  -3   3   40.82    1.41
  -8  -3  -3   40.56    1.40
  -8  -3  -3   39.46    1.29
  -8   3  -3   37.21    1.45
   8   3   3   40.86    1.46
  -8   3  -3   42.96    1.43
   8   3   3   42.82    1.24
  -9  -3  -3   67.38    1.92
  -9  -3  -3   68.61    2.04
   9  -3   3   66.01    2.03
  -9   3  -3   72.00    2.18
  -9   3  -3   70.58    2.04
   9   3   3   67.58    1.75
   9   3   3   66.40    2.09
 -10  -3  -3   25.27    1.18
  10  -3   3   26.56    1.22
 -10  -3  -3   26.02    1.12
 -10   3  -3   25.63    1.26
  10   3   3   25.20    0.92
 -10   3  -3   25.07    1.16
  10   3   3   25.49    1.24
  11  -3   3    0.06    0.29
 -11  -3  -3    0.16    0.25
 -11  -3  -3   -0.12    0.25
 -11   3  -3    0.30    0.30
  11   3   3    0.22    0.34
 -11   3  -3    0.22    0.26
 -12  -3  -3   -0.17    0.27
  12  -3   3    0.13    0.30
 -12  -3  -3    0.02    0.23
 -12   3  -3   -0.08    0.25
  12   3   3   -0.40    0.28
 -12   3  -3    0.01    0.31
 -13  -3  -3    0.49    0.36
  13  -3   3   -0.16    0.33
 -13  -3  -3    0.55    0.35
  13  -3   3    0.98    0.42
 -13   3  -3    0.29    0.35
  13   3   3    0.35    0.37
 -13   3  -3    1.03    0.42
  14  -3   3    3.37    0.71
  14  -3   3    2.66    0.60
 -14  -3  -3    2.20    0.57
 -14  -3  -3    2.54    0.55
 -14   3  -3    2.82    0.63
  14   3   3    3.35    0.71
 -14   3  -3    2.48    0.58
 -15  -3  -3    4.33    0.71
  15  -3   3    3.18    0.66
  15  -3   3    4.91    0.87
 -15  -3  -3    3.72    0.72
 -15   3  -3    4.71    0.85
  15   3   3    3.94    0.78
 -15   3  -3    4.39    0.76
  16  -3   3    2.20    0.70
  16  -3   3    1.60    0.59
 -16  -3  -3    1.66    0.55
  16   3   3    1.44    0.60
 -16   3  -3    2.66    0.69
 -16   3  -3    1.66    0.55
  16  -4  -3    0.08    0.45
 -16  -4   3    0.39    0.41
  16  -4  -3    0.48    0.49
  16   4  -3    0.04    0.50
 -16   4   3   -0.24    0.35
  15  -4  -3    2.58    0.64
  15  -4  -3    2.11    0.61
 -15  -4   3    2.14    0.65
 -15   4   3    1.86    0.59
  15   4  -3    2.41    0.67
 -14  -4   3   15.19    1.15
  14  -4  -3   14.98    1.10
  14  -4  -3   15.78    1.11
  14   4  -3   16.01    1.21
 -14   4   3   14.85    1.14
  13  -4  -3    9.41    0.83
 -13  -4   3   10.36    0.90
  13  -4  -3   10.36    0.91
 -13   4   3   11.05    1.15
  13   4  -3   10.15    1.11
  12  -4  -3   -0.03    0.26
 -12  -4   3    0.01    0.27
  12  -4  -3    0.02    0.34
 -12   4   3    0.04    0.28
  12   4  -3    0.53    0.40
  11  -4  -3   12.02    0.85
 -11  -4   3   11.27    0.84
  11  -4  -3   10.53    0.82
  11   4  -3   11.62    0.89
  11   4  -3   11.41    0.70
 -11   4   3    9.56    0.80
 -10  -4   3    1.26    0.28
  10  -4  -3    1.27    0.38
  10  -4  -3    1.40    0.42
 -10  -4   3    1.15    0.39
 -10   4   3    1.18    0.37
  10   4  -3    1.17    0.43
  10   4  -3    1.07    0.30
   9  -4  -3    0.26    0.25
   9  -4  -3    0.32    0.29
  -9  -4   3    0.32    0.24
  -9  -4   3    0.07    0.17
  -9   4   3    0.05    0.22
   9   4  -3    0.39    0.24
   9   4  -3    0.55    0.30
   8  -4  -3    0.45    0.26
  -8  -4   3    0.75    0.20
   8  -4  -3    0.36    0.25
  -8  -4   3    0.53    0.26
  -8   4   3    0.81    0.28
   8   4  -3    0.75    0.27
   8   4  -3    0.61    0.31
  -8   4   3    1.01    0.21
   7  -4  -3    3.94    0.45
  -7  -4   3    3.59    0.29
  -7  -4   3    4.44    0.55
   7  -4  -3    3.77    0.50
  -7   4   3    4.13    0.55
   7   4  -3    4.07    0.51
  -7   4   3    4.09    0.32
   7   4  -3    3.94    0.48
   6  -4  -3    7.43    0.53
  -6  -4   3    7.78    0.36
  -6  -4   3    6.66    0.51
   6  -4  -3    6.94    0.45
   6   4  -3    7.27    0.53
  -6   4   3    7.48    0.43
  -6   4   3    8.26    0.57
   6   4  -3    7.40    0.52
   5  -4  -3    0.02    0.14
   5  -4  -3    0.00    0.20
  -5  -4   3    0.18    0.18
  -5  -4   3    0.00    0.10
  -5   4   3    0.03    0.14
   5   4  -3    0.03    0.17
   5   4  -3    0.14    0.19
  -5   4   3    0.12    0.16
  -4  -4   3   21.28    0.82
   4  -4  -3   20.77    0.64
  -4  -4   3   20.37    0.55
   4  -4  -3   20.84    0.84
   4   4  -3   21.77    0.79
  -4   4   3   19.75    0.75
   4   4  -3   20.67    0.85
  -4   4   3   22.07    0.83
  -3  -4   3    4.41    0.43
  -3  -4   3    3.83    0.22
   3  -4  -3    3.42    0.39
   3  -4  -3    3.69    0.23
   3   4  -3    3.67    0.41
  -3   4   3    4.12    0.36
   3   4  -3    3.96    0.33
  -3   4   3    4.18    0.36
   2  -4  -3    8.42    0.28
  -2  -4   3    8.57    0.48
   2  -4  -3    9.23    0.53
  -2  -4   3    8.03    0.33
   2   4  -3    9.03    0.54
  -2   4   3    8.79    0.47
  -2   4   3    8.46    0.50
   2   4  -3    8.95    0.44
   1  -4  -3   36.91    0.77
  -1  -4   3   38.09    0.91
   1  -4  -3   37.44    1.12
  -1  -4   3   39.22    1.09
   1   4  -3   37.09    1.11
  -1   4   3   36.88    1.04
  -1   4   3   36.63    1.13
   1   4  -3   36.63    0.98
   1   4  -3   36.77    1.14
   0  -4   3    0.19    0.16
   0  -4   3    0.15    0.12
   0  -4  -3    0.08    0.17
   0   4   3    0.17    0.20
   0   4  -3    0.21    0.19
   0   4  -3    0.09    0.15
   0   4   3    0.07    0.12
   0   4  -3    0.23    0.13
   0   4   3    0.18    0.09
  -1  -4  -3   57.64    1.49
  -1  -4  -3   57.47    1.36
   1  -4   3   57.76    1.38
   1   4   3   58.35    1.56
  -1   4  -3   57.36    1.40
   1   4   3   57.77    1.24
   1   4   3   59.15    1.39
  -1   4  -3   58.54    1.34
  -1   4  -3   58.00    1.50
  -1   4  -3   55.62    1.48
  -2  -4  -3   24.27    0.75
   2  -4   3   24.69    0.82
  -2  -4  -3   24.91    0.87
  -2   4  -3   23.55    0.85
   2   4   3   23.82    0.72
  -2   4  -3   23.50    0.84
  -2   4  -3   24.65    0.75
   2   4   3   23.56    0.90
  -2   4  -3   24.37    0.84
  -3  -4  -3  363.74    6.73
   3  -4   3  354.18    6.54
   3  -4   3  360.06    6.70
  -3  -4  -3  348.80    6.53
  -3   4  -3  343.93    6.70
  -3   4  -3  355.24    6.61
   3   4   3  356.15    6.56
   3   4   3  359.30    6.79
  -3   4  -3  357.75    6.57
  -3   4  -3  352.68    6.74
   4  -4   3   62.16    1.64
  -4  -4  -3   60.25    1.47
   4  -4   3   58.35    1.49
  -4  -4  -3   59.79    1.60
   4   4   3   55.18    1.50
  -4   4  -3   58.56    1.65
  -4   4  -3   59.54    1.47
  -4   4  -3   60.38    1.60
   4   4   3   58.43    1.61
   5  -4   3  147.10    3.15
  -5  -4  -3  146.89    3.10
   5  -4   3  151.55    3.32
  -5  -4  -3  148.16    3.25
   5   4   3  149.84    3.26
  -5   4  -3  146.22    3.24
   5   4   3  149.29    3.23
  -5   4  -3  148.95    3.01
  -5   4  -3  153.16    3.39
   6  -4   3  131.96    3.12
   6  -4   3  134.94    2.99
  -6  -4  -3  136.17    3.06
  -6  -4  -3  135.86    2.93
  -6   4  -3  130.68    3.04
  -6   4  -3  138.20    3.23
   6   4   3  135.91    3.08
  -6   4  -3  132.94    2.72
   6   4   3  133.72    3.00
   7  -4   3   34.24    1.31
  -7  -4  -3   35.18    1.16
   7  -4   3   33.45    1.21
   7  -4   3   33.56    0.89
  -7  -4  -3   35.51    1.25
   7   4   3   35.95    1.29
  -7   4  -3   33.43    1.34
   7   4   3   35.67    1.18
  -7   4  -3   35.04    1.26
  -7   4  -3   35.26    0.92
   8  -4   3   23.31    1.11
  -8  -4  -3   23.68    0.98
   8  -4   3   25.42    1.06
  -8  -4  -3   25.91    1.08
  -8   4  -3   22.59    1.05
  -8   4  -3   24.05    1.17
   8   4   3   25.65    0.98
   8   4   3   21.24    1.04
  -9  -4  -3   41.32    1.40
   9  -4   3   38.36    1.52
   9  -4   3   41.25    1.49
  -9  -4  -3   39.79    1.46
   9   4   3   41.38    1.33
   9   4   3   40.90    1.53
  -9   4  -3   37.98    1.56
  -9   4  -3   39.49    1.49
  10  -4   3   11.03    0.84
 -10  -4  -3    9.09    0.74
  10  -4   3    9.65    0.76
 -10  -4  -3    9.43    0.70
  10   4   3    9.22    0.76
  10   4   3   10.49    0.65
 -10   4  -3    9.44    0.82
 -10   4  -3   11.63    0.83
  11  -4   3    1.23    0.39
  11  -4   3    1.21    0.42
 -11  -4  -3    1.26    0.39
 -11  -4  -3    1.62    0.44
  11   4   3    1.36    0.43
 -11   4  -3    1.33    0.42
 -11   4  -3    0.52    0.38
  12  -4   3    0.14    0.34
 -12  -4  -3    0.21    0.32
  12  -4   3    0.16    0.35
 -12  -4  -3    0.35    0.35
 -12   4  -3    0.56    0.36
  12   4   3    0.11    0.37
 -12   4  -3   -0.17    0.31
 -13  -4  -3    8.14    0.95
 -13  -4  -3    8.03    0.91
  13  -4   3    7.96    0.95
  13  -4   3    8.05    0.99
  13   4   3    8.66    1.05
 -13   4  -3    7.07    0.90
 -13   4  -3    9.00    1.10
  14  -4   3    9.26    1.10
 -14  -4  -3   10.50    0.89
 -14  -4  -3    9.82    1.04
  14  -4   3    7.51    0.96
 -14   4  -3   10.28    1.19
  14   4   3    9.97    1.14
 -14   4  -3   11.29    0.99
 -15  -4  -3    4.90    0.77
 -15  -4  -3    6.38    0.87
  15  -4   3    7.25    1.03
  15  -4   3    7.04    1.03
 -15   4  -3    7.44    0.97
  15   4   3    5.79    0.95
 -15   4  -3    8.25    1.12
  16  -4   3   12.58    1.16
  16  -4   3   16.09    1.27
 -16   4  -3   12.94    1.13
  16   4   3   13.49    1.24
 -16   4  -3   14.17    1.23
 -16  -5   3    1.62    0.60
  16  -5  -3    2.57    0.69
  16  -5  -3    1.96    0.66
 -16   5   3    1.92    0.65
  16   5  -3    2.57    0.79
  15  -5  -3   12.86    1.11
 -15  -5   3   13.01    1.37
  15  -5  -3   13.57    1.09
 -15   5   3    9.31    1.14
  15   5  -3   11.75    1.27
 -14  -5   3    1.54    0.52
  14  -5  -3    0.78    0.46
  14  -5  -3    1.91    0.58
  14   5  -3    1.38    0.54
 -14   5   3    1.15    0.47
 -13  -5   3    1.19    0.49
  13  -5  -3    1.65    0.51
  13  -5  -3    1.30    0.51
  13   5  -3    1.41    0.57
 -13   5   3    1.29    0.50
 -12  -5   3    0.65    0.38
  12  -5  -3    1.11    0.44
  12  -5  -3    0.44    0.38
 -12   5   3    1.13    0.45
  12   5  -3    0.93    0.43
  11  -5  -3   40.53    1.53
  11  -5  -3   37.87    1.60
 -11  -5   3   41.29    1.68
  11   5  -3   42.21    1.72
  11   5  -3   38.10    1.43
 -11   5   3   41.82    1.73
  10  -5  -3    4.40    0.61
 -10  -5   3    4.03    0.64
  10  -5  -3    3.44    0.61
  10   5  -3    4.51    0.58
 -10   5   3    3.10    0.58
  10   5  -3    4.76    0.71
   9  -5  -3   29.45    1.14
  -9  -5   3   28.04    1.25
   9  -5  -3   29.57    1.27
  -9   5   3   28.55    1.32
   9   5  -3   29.42    1.28
   9   5  -3   30.99    1.20
   8  -5  -3    1.59    0.35
   8  -5  -3    1.63    0.38
  -8  -5   3    1.24    0.25
  -8  -5   3    1.00    0.36
   8   5  -3    1.25    0.35
   8   5  -3    1.18    0.38
  -8   5   3    1.91    0.44
  -8   5   3    1.37    0.26
   7  -5  -3   45.36    1.29
   7  -5  -3   41.84    1.48
  -7  -5   3   43.59    1.49
  -7  -5   3   43.71    1.12
  -7   5   3   42.64    1.23
   7   5  -3   44.14    1.47
   7   5  -3   43.32    1.45
  -7   5   3   44.61    1.53
   6  -5  -3   18.85    0.91
  -6  -5   3   20.70    0.65
   6  -5  -3   20.32    0.74
  -6  -5   3   21.20    0.94
  -6   5   3   18.46    0.76
   6   5  -3   19.67    0.91
   6   5  -3   21.53    0.90
  -6   5   3   21.94    0.96
  -5  -5   3    0.76    0.16
   5  -5  -3    0.49    0.26
  -5  -5   3    0.67    0.26
   5  -5  -3    0.60    0.17
   5   5  -3    0.76    0.24
  -5   5   3    1.05    0.26
   5   5  -3    0.87    0.28
  -5   5   3    0.88    0.26
  -4  -5   3    5.21    0.30
   4  -5  -3    5.43    0.46
  -4  -5   3    4.90    0.52
   4  -5  -3    5.05    0.28
  -4   5   3    4.59    0.49
  -4   5   3    5.31    0.43
   4   5  -3    4.56    0.51
   4   5  -3    5.16    0.40
  -3  -5   3    1.71    0.33
   3  -5  -3    1.66    0.32
  -3  -5   3    2.50    0.25
   3  -5  -3    1.66    0.15
  -3   5   3    1.50    0.31
  -3   5   3    1.57    0.30
   3   5  -3    2.16    0.31
   3   5  -3    1.51    0.34
  -2  -5   3    0.93    0.18
   2  -5  -3    0.73    0.24
  -2  -5   3    0.94    0.26
   2   5  -3    0.89    0.27
  -2   5   3    0.74    0.22
   2   5  -3    1.20    0.23
  -2   5   3    0.80    0.24
  -1  -5   3  148.49    2.93
   1  -5  -3  153.38    3.21
  -1  -5   3  145.38    3.13
   1   5  -3  146.61    3.26
  -1   5   3  146.78    3.11
   1   5  -3  143.73    3.19
   1   5  -3  149.58    2.94
  -1   5   3  145.46    3.23
   0  -5  -3   75.34    1.86
   0  -5   3   73.62    1.81
   0  -5   3   72.92    1.66
   0   5   3   74.82    1.79
   0   5   3   70.82    1.90
   0   5  -3   72.45    1.86
   0   5  -3   68.87    1.87
   0   5  -3   73.04    1.61
   0   5   3   71.43    1.38
  -1  -5  -3   99.52    2.20
   1  -5   3  102.31    2.31
  -1  -5  -3   98.64    2.31
   1  -5   3  102.16    2.20
  -1   5  -3   98.48    2.34
   1   5   3  100.60    2.23
   1   5   3   96.94    1.94
  -1   5  -3   97.82    2.07
   1   5   3   96.24    2.39
  -1   5  -3   96.87    2.34
   2  -5   3   17.79    0.72
  -2  -5  -3   17.05    0.68
  -2  -5  -3   17.87    0.77
  -2   5  -3   18.09    0.79
   2   5   3   17.58    0.81
  -2   5  -3   17.78    0.77
  -2   5  -3   16.88    0.61
   2   5   3   18.06    0.60
   3  -5   3    5.36    0.35
  -3  -5  -3    5.20    0.38
   3  -5   3    4.74    0.42
  -3  -5  -3    5.57    0.46
  -3   5  -3    4.90    0.43
   3   5   3    5.41    0.58
  -3   5  -3    4.13    0.46
  -3   5  -3    5.21    0.53
   3   5   3    5.29    0.36
  -3   5  -3    4.92    0.35
  -4  -5  -3    1.03    0.24
   4  -5   3    0.83    0.27
   4  -5   3    0.73    0.20
  -4  -5  -3    0.95    0.26
  -4   5  -3    0.61    0.23
   4   5   3    0.79    0.22
   4   5   3    1.30    0.32
  -4   5  -3    0.75    0.27
  -4   5  -3    0.66    0.24
  -5  -5  -3  187.24    3.95
   5  -5   3  178.46    3.97
   5  -5   3  179.12    3.76
  -5  -5  -3  184.14    3.80
  -5   5  -3  188.30    4.07
  -5   5  -3  185.17    3.98
   5   5   3  182.48    3.86
  -5   5  -3  186.48    3.75
   5   5   3  187.11    4.01
  -6  -5  -3   13.22    0.67
  -6  -5  -3   11.26    0.68
   6  -5   3   10.18    0.68
   6  -5   3   12.26    0.65
  -6   5  -3   12.75    0.77
  -6   5  -3   12.88    0.75
  -6   5  -3   11.83    0.56
   6   5   3   11.30    0.69
   6   5   3   12.82    0.72
  -7  -5  -3   37.74    1.35
   7  -5   3   38.31    1.44
   7  -5   3   39.28    1.31
  -7  -5  -3   39.43    1.30
   7   5   3   38.75    1.37
  -7   5  -3   39.09    1.41
  -7   5  -3   38.80    1.49
   7   5   3   38.10    1.34
  -7   5  -3   38.73    1.09
   8  -5   3   12.08    0.73
   8  -5   3   12.93    0.85
  -8  -5  -3   12.48    0.77
  -8  -5  -3   11.74    0.71
  -8   5  -3   12.01    0.80
   8   5   3   13.44    0.82
  -8   5  -3   11.60    0.84
   8   5   3   11.32    0.72
  -9  -5  -3   32.81    1.32
  -9  -5  -3   33.14    1.29
   9  -5   3   34.01    1.32
   9  -5   3   31.64    1.39
  -9   5  -3   30.78    1.35
   9   5   3   31.95    1.24
   9   5   3   33.53    1.40
  -9   5  -3   31.24    1.43
  10  -5   3   -0.02    0.27
 -10  -5  -3   -0.27    0.25
  10  -5   3    0.54    0.35
 -10  -5  -3   -0.03    0.24
  10   5   3    0.13    0.25
 -10   5  -3   -0.12    0.29
  10   5   3    0.02    0.30
 -10   5  -3    0.10    0.26
 -11  -5  -3   33.56    1.41
 -11  -5  -3   31.68    1.40
  11  -5   3   29.80    1.48
  11  -5   3   31.89    1.41
 -11   5  -3   29.84    1.44
 -11   5  -3   31.68    1.55
  11   5   3   31.49    1.46
 -12  -5  -3   20.76    1.18
  12  -5   3   17.22    1.18
  12  -5   3   19.78    1.17
 -12  -5  -3   21.36    1.17
 -12   5  -3   20.43    1.24
  12   5   3   19.03    1.22
 -12   5  -3   21.07    1.30
  13  -5   3    1.17    0.49
 -13  -5  -3    0.63    0.43
  13  -5   3    1.50    0.50
 -13  -5  -3    1.14    0.46
 -13   5  -3    1.54    0.50
 -13   5  -3    1.08    0.47
  13   5   3    1.10    0.54
  14  -5   3    0.18    0.42
 -14  -5  -3    0.31    0.35
  14  -5   3   -0.29    0.36
 -14  -5  -3    0.35    0.34
 -14   5  -3    0.38    0.41
  14   5   3    0.13    0.41
 -14   5  -3    0.28    0.42
  15  -5   3    0.17    0.43
  15  -5   3    0.65    0.51
 -15   5  -3    0.84    0.48
  15   5   3    0.43    0.51
 -15   5  -3    0.16    0.40
 -15  -6   3    0.85    0.51
  15  -6  -3    0.28    0.45
 -15   6   3    0.42    0.47
  15   6  -3    0.90    0.54
 -14  -6   3    3.46    0.76
  14  -6  -3    3.60    0.72
 -14   6   3    2.60    0.66
  14   6  -3    2.74    0.67
 -13  -6   3   29.66    1.56
  13  -6  -3   27.17    1.50
  13   6  -3   29.63    1.59
 -13   6   3   26.19    1.50
 -12  -6   3    6.46    0.86
  12  -6  -3    5.82    0.81
  12  -6  -3    4.59    0.76
  12   6  -3    7.06    1.11
 -12   6   3    6.98    0.94
  12   6  -3    7.54    0.99
  11  -6  -3    0.08    0.31
  11  -6  -3    0.12    0.31
 -11  -6   3   -0.12    0.28
  11   6  -3    0.24    0.37
 -11   6   3    0.24    0.32
  11   6  -3    0.18    0.29
  10  -6  -3   15.19    1.02
 -10  -6   3   14.44    0.96
  10  -6  -3   15.50    0.86
  10   6  -3   14.66    0.98
 -10   6   3   16.41    1.07
  10   6  -3   14.48    0.90
  -9  -6   3    0.29    0.32
   9  -6  -3   -0.08    0.24
   9  -6  -3    0.26    0.27
   9   6  -3    0.30    0.28
   9   6  -3    0.10    0.29
  -9   6   3   -0.14    0.25
  -8  -6   3   22.23    1.10
   8  -6  -3   24.45    1.18
   8  -6  -3   25.17    0.95
  -8   6   3   24.47    1.20
   8   6  -3   23.27    1.11
  -8   6   3   24.55    0.93
   8   6  -3   23.07    1.09
  -7  -6   3   26.29    1.16
   7  -6  -3   27.38    1.20
   7  -6  -3   27.05    0.92
  -7  -6   3   27.91    0.85
   7   6  -3   27.16    1.12
  -7   6   3   27.33    0.99
   7   6  -3   26.01    1.16
  -7   6   3   26.06    1.18
  -6  -6   3    4.47    0.33
  -6  -6   3    5.48    0.63
   6  -6  -3    3.87    0.52
   6  -6  -3    3.75    0.33
   6   6  -3    4.59    0.59
   6   6  -3    3.73    0.49
  -6   6   3    4.60    0.49
  -6   6   3    3.99    0.55
  -5  -6   3    5.62    0.60
   5  -6  -3    5.55    0.32
   5  -6  -3    6.26    0.65
  -5  -6   3    5.32    0.34
   5   6  -3    5.03    0.60
   5   6  -3    5.15    0.45
  -5   6   3    5.42    0.59
  -5   6   3    5.83    0.48
  -4  -6   3  172.23    3.78
  -4  -6   3  174.19    3.37
   4  -6  -3  170.07    3.83
   4  -6  -3  172.64    3.16
   4   6  -3  176.03    3.92
  -4   6   3  174.42    3.76
  -4   6   3  172.29    3.79
   4   6  -3  172.64    3.59
  -3  -6   3   61.02    1.70
   3  -6  -3   54.66    1.67
  -3  -6   3   57.05    1.38
   3   6  -3   56.91    1.76
  -3   6   3   57.31    1.66
   3   6  -3   59.89    1.51
  -3   6   3   59.12    1.71
   2  -6  -3   65.26    1.83
  -2  -6   3   67.81    1.56
  -2  -6   3   68.19    1.82
   2   6  -3   67.42    1.93
  -2   6   3   65.05    1.86
   2   6  -3   66.73    1.59
  -2   6   3   62.13    1.76
  -1  -6   3    5.65    0.38
   1  -6  -3    5.65    0.49
  -1  -6   3    5.24    0.45
  -1   6   3    5.55    0.61
   1   6  -3    4.96    0.34
  -1   6   3    5.08    0.44
   1   6  -3    4.36    0.52
   1   6  -3    5.51    0.48
   0  -6   3  138.09    2.88
   0  -6  -3  136.89    2.98
   0  -6   3  137.63    3.07
   0  -6  -3  140.64    3.11
   0   6  -3  139.70    3.14
   0   6  -3  139.81    2.76
   0   6   3  135.75    3.20
   0   6   3  137.41    3.03
   0   6  -3  127.65    3.12
  -1  -6  -3    8.11    0.57
   1  -6   3    7.00    0.51
  -1  -6  -3    7.79    0.50
   1  -6   3    8.05    0.49
  -1   6  -3    6.77    0.55
   1   6   3    5.96    0.53
  -1   6  -3    7.65    0.39
   1   6   3    7.34    0.29
  -1   6  -3    7.22    0.54
   1   6   3    7.35    0.50
   2  -6   3    4.88    0.41
   2  -6   3    5.76    0.34
  -2  -6  -3    4.76    0.41
  -2  -6  -3    4.88    0.51
   2   6   3    5.48    0.31
  -2   6  -3    5.02    0.54
  -2   6  -3    5.12    0.33
  -2   6  -3    3.89    0.47
   2   6   3    5.19    0.59
  -3  -6  -3   30.31    1.10
   3  -6   3   31.32    1.10
   3  -6   3   30.96    0.91
  -3  -6  -3   31.81    1.05
   3   6   3   28.26    1.16
   3   6   3   30.41    0.91
  -3   6  -3   29.24    1.13
  -3   6  -3   31.36    0.92
  -3   6  -3   27.73    1.08
   4  -6   3    2.47    0.32
  -4  -6  -3    2.14    0.40
   4  -6   3    1.87    0.36
  -4  -6  -3    2.40    0.36
   4   6   3    2.42    0.34
   4   6   3    3.65    0.54
  -4   6  -3    2.17    0.40
  -4   6  -3    2.59    0.39
   5  -6   3    0.05    0.23
  -5  -6  -3    0.32    0.21
   5  -6   3   -0.14    0.16
  -5  -6  -3    0.04    0.21
   5   6   3    0.34    0.25
  -5   6  -3   -0.04    0.22
  -5   6  -3    0.00    0.19
  -5   6  -3    0.11    0.19
   5   6   3    0.21    0.19
   6  -6   3    3.10    0.42
  -6  -6  -3    2.62    0.41
   6  -6   3    2.07    0.44
  -6  -6  -3    1.85    0.39
   6   6   3    3.05    0.49
   6   6   3    2.87    0.43
  -6   6  -3    2.52    0.37
  -6   6  -3    3.03    0.54
  -6   6  -3    2.73    0.48
   7  -6   3    1.32    0.33
  -7  -6  -3    1.25    0.33
   7  -6   3    1.41    0.38
  -7  -6  -3    1.21    0.35
   7   6   3    1.08    0.36
  -7   6  -3    1.79    0.44
  -7   6  -3    1.78    0.31
  -7   6  -3    1.23    0.38
   7   6   3    1.77    0.40
  -8  -6  -3    0.45    0.28
  -8  -6  -3    0.54    0.30
   8  -6   3    0.34    0.25
   8  -6   3    0.37    0.34
  -8   6  -3    0.28    0.31
   8   6   3    0.50    0.28
   8   6   3    0.27    0.30
  -8   6  -3    0.14    0.30
   9  -6   3    3.36    0.61
  -9  -6  -3    4.44    0.61
   9  -6   3    3.26    0.53
  -9  -6  -3    3.99    0.60
   9   6   3    4.42    0.65
  -9   6  -3    4.29    0.66
   9   6   3    3.35    0.56
  -9   6  -3    3.12    0.64
  10  -6   3    5.05    0.66
  10  -6   3    3.92    0.67
 -10  -6  -3    4.64    0.65
 -10  -6  -3    5.02    0.67
  10   6   3    3.86    0.57
  10   6   3    5.65    0.78
 -10   6  -3    4.14    0.69
 -10   6  -3    6.06    0.88
 -11  -6  -3    0.05    0.28
  11  -6   3    0.06    0.34
 -11  -6  -3    0.12    0.32
  11  -6   3   -0.27    0.28
  11   6   3    0.14    0.35
  11   6   3   -0.09    0.25
 -11   6  -3    0.02    0.33
 -11   6  -3    0.16    0.38
 -12  -6  -3    0.04    0.30
 -12  -6  -3   -0.25    0.31
  12  -6   3   -0.17    0.30
  12  -6   3    0.21    0.39
 -12   6  -3    0.52    0.41
  12   6   3   -0.20    0.35
 -12   6  -3    0.18    0.37
 -13  -6  -3   10.71    0.92
  13  -6   3   10.92    0.96
 -13  -6  -3   10.26    0.89
  13  -6   3   14.38    1.15
 -13   6  -3   12.33    1.35
  13   6   3   12.80    1.09
 -13   6  -3   10.25    1.10
  14  -6   3    2.54    0.70
  14  -6   3    2.48    0.61
  14   6   3    1.80    0.64
 -14   6  -3    1.87    0.57
 -14   6  -3    2.12    0.67
 -14  -7   3    2.17    0.62
  14  -7  -3    2.51    0.69
 -14   7   3    1.86    0.62
  14   7  -3    1.24    0.61
 -13  -7   3    2.81    0.66
  13  -7  -3    2.16    0.59
 -13   7   3    2.19    0.61
  13   7  -3    2.87    0.73
  12  -7  -3    0.01    0.38
 -12  -7   3    0.21    0.37
  12   7  -3   -0.02    0.37
  12   7  -3    0.72    0.39
 -12   7   3    0.60    0.39
 -11  -7   3   10.74    0.93
  11  -7  -3    8.28    0.96
  11   7  -3   10.16    0.90
  11   7  -3    9.53    0.82
 -11   7   3   10.16    1.10
  10  -7  -3    0.37    0.37
 -10  -7   3   -0.02    0.33
 -10   7   3    0.10    0.30
  10   7  -3   -0.54    0.20
  10   7  -3    0.18    0.33
   9  -7  -3    1.83    0.49
  -9  -7   3    2.34    0.54
  -9   7   3    2.12    0.50
   9   7  -3    2.39    0.51
   9   7  -3    2.32    0.50
   8  -7  -3   17.79    1.05
  -8  -7   3   16.93    1.00
  -8   7   3   17.47    1.05
   8   7  -3   15.90    0.91
   8   7  -3   17.66    1.03
  -7  -7   3    6.01    0.71
   7  -7  -3    5.53    0.68
   7   7  -3    5.68    0.69
  -7   7   3    5.86    0.52
   7   7  -3    6.83    0.69
  -7   7   3    5.47    0.67
  -6  -7   3   33.72    1.35
  -6  -7   3   33.38    1.18
   6  -7  -3   34.70    1.38
   6   7  -3   32.79    1.40
  -6   7   3   34.67    1.24
  -6   7   3   31.35    1.33
   6   7  -3   34.88    1.22
  -5  -7   3    0.89    0.31
   5  -7  -3    0.51    0.28
  -5  -7   3    0.98    0.23
  -5   7   3    0.72    0.31
   5   7  -3    0.66    0.30
   5   7  -3    0.78    0.28
  -5   7   3    0.55    0.27
  -4  -7   3    2.39    0.42
   4  -7  -3    2.09    0.42
  -4  -7   3    3.35    0.36
   4   7  -3    2.61    0.37
  -4   7   3    2.49    0.42
  -4   7   3    2.01    0.40
   4   7  -3    2.43    0.48
  -3  -7   3    2.68    0.45
  -3  -7   3    2.61    0.34
   3  -7  -3    3.19    0.51
   3   7  -3    3.47    0.40
  -3   7   3    3.91    0.54
   3   7  -3    3.02    0.51
  -3   7   3    1.84    0.39
  -2  -7   3    6.46    0.44
  -2  -7   3    6.72    0.56
   2  -7  -3    6.23    0.65
   2   7  -3    7.10    0.63
  -2   7   3    6.70    0.55
   2   7  -3    6.73    0.42
  -2   7   3    6.32    0.56
  -1  -7   3   17.11    0.71
  -1  -7   3   14.99    0.79
   1  -7  -3   15.36    0.83
  -1   7   3   16.00    0.89
   1   7  -3   17.33    0.63
   1   7  -3   15.59    0.88
   1   7  -3   14.60    0.83
  -1   7   3   17.82    0.86
   0  -7   3    1.81    0.32
   0  -7   3    1.97    0.39
   0  -7  -3    2.05    0.37
   0  -7  -3    1.28    0.33
   0   7   3    2.10    0.39
   0   7   3    1.95    0.42
   0   7  -3    2.46    0.44
   0   7  -3    2.20    0.27
   0   7  -3    1.32    0.37
   1  -7   3   11.33    0.72
  -1  -7  -3   13.69    0.72
  -1  -7  -3   12.07    0.73
   1  -7   3   13.88    0.68
  -1   7  -3   13.36    0.53
   1   7   3   14.28    0.75
  -1   7  -3   12.62    0.78
  -1   7  -3   13.53    0.80
   1   7   3   14.13    0.85
   2  -7   3   10.85    0.47
  -2  -7  -3   11.43    0.71
  -2  -7  -3   11.04    0.65
   2  -7   3   10.32    0.67
   2  -7   3   11.10    0.65
  -2   7  -3   10.51    0.70
   2   7   3   11.37    0.77
  -2   7  -3    9.94    0.70
  -2   7  -3   11.95    0.50
   3  -7   3    9.64    0.48
  -3  -7  -3   10.90    0.65
  -3  -7  -3   10.61    0.69
   3  -7   3   11.02    0.67
  -3   7  -3   10.85    0.74
  -3   7  -3   11.14    0.71
   3   7   3   10.54    0.49
   3   7   3   10.25    0.76
   4  -7   3    0.20    0.18
  -4  -7  -3   -0.20    0.18
  -4  -7  -3   -0.10    0.22
   4  -7   3   -0.07    0.23
  -4   7  -3    0.07    0.24
   4   7   3    0.06    0.26
  -4   7  -3   -0.06    0.22
   4   7   3    0.17    0.20
  -5  -7  -3    2.31    0.44
  -5  -7  -3    1.31    0.33
   5  -7   3    2.40    0.35
   5  -7   3    1.13    0.36
  -5   7  -3    1.80    0.37
   5   7   3    1.16    0.37
  -5   7  -3    2.11    0.44
   5   7   3    2.22    0.37
   6  -7   3    0.51    0.32
  -6  -7  -3    0.54    0.30
  -6  -7  -3    0.58    0.29
   6  -7   3    0.26    0.23
  -6   7  -3    0.44    0.24
  -6   7  -3    0.54    0.29
   6   7   3    0.18    0.25
   6   7   3   -0.09    0.24
  -7  -7  -3   18.11    0.94
   7  -7   3   14.78    0.95
  -7  -7  -3   15.22    0.87
   7  -7   3   14.09    0.75
   7   7   3   14.77    0.85
  -7   7  -3   15.99    0.98
   7   7   3   15.20    0.94
  -8  -7  -3    1.17    0.40
   8  -7   3    0.52    0.33
  -8  -7  -3    0.72    0.32
   8  -7   3    1.20    0.36
   8   7   3    1.27    0.41
   8   7   3    0.50    0.33
  -8   7  -3    0.84    0.39
  -9  -7  -3    0.12    0.29
   9  -7   3    0.07    0.27
  -9  -7  -3    0.31    0.32
   9  -7   3    0.00    0.33
  -9   7  -3    0.33    0.36
   9   7   3   -0.02    0.29
  -9   7  -3   -0.31    0.29
   9   7   3    0.21    0.34
 -10  -7  -3   23.04    1.18
 -10  -7  -3   23.88    1.22
  10  -7   3   25.41    1.36
  10  -7   3   23.07    1.60
 -10   7  -3   24.64    1.40
  10   7   3   25.09    1.25
  10   7   3   25.23    1.29
 -10   7  -3   23.10    1.33
 -11  -7  -3    1.77    0.48
  11  -7   3    0.46    0.44
 -11  -7  -3    1.50    0.48
 -11   7  -3    1.80    0.58
  11   7   3    1.81    0.58
  11   7   3    1.36    0.42
 -11   7  -3    1.07    0.48
 -12  -7  -3    1.10    0.44
  12  -7   3    1.27    0.50
 -12  -7  -3    1.11    0.45
 -12   7  -3    1.42    0.53
 -12   7  -3    0.93    0.44
  12   7   3    0.78    0.50
 -13  -7  -3    1.07    0.57
  13  -7   3    1.54    0.59
 -13   7  -3    0.70    0.50
  13   7   3    0.71    0.53
 -13   7  -3    1.38    0.58
  14  -7   3    5.63    0.95
 -14   7  -3    6.47    1.01
  14   7   3    5.97    0.96
 -14  -8   3   16.27    1.29
  14  -8  -3   16.74    1.30
  14   8  -3   17.96    1.34
 -14   8   3   16.18    1.32
  13  -8  -3    0.09    0.45
 -13  -8   3    0.16    0.39
  13   8  -3    0.46    0.43
 -13   8   3    0.04    0.36
 -12  -8   3    1.01    0.47
  12  -8  -3    0.62    0.47
  12   8  -3    0.50    0.43
  12   8  -3    0.62    0.41
 -12   8   3    1.00    0.50
  11  -8  -3   26.31    1.48
 -11  -8   3   22.53    1.35
  11   8  -3   27.12    1.39
  11   8  -3   25.02    1.36
 -11   8   3   24.92    1.45
 -10  -8   3   44.68    1.85
  10  -8  -3   45.21    1.90
  10   8  -3   44.39    1.81
 -10   8   3   44.76    1.93
  10   8  -3   45.24    1.76
  -9  -8   3   63.05    2.15
   9  -8  -3   56.30    2.14
  -9   8   3   61.05    2.22
   9   8  -3   58.46    2.12
   9   8  -3   62.04    2.02
  -8  -8   3   29.65    1.39
   8  -8  -3   33.76    1.53
  -8   8   3   31.76    1.49
   8   8  -3   32.54    1.49
   8   8  -3   32.40    1.31
  -7  -8   3    0.04    0.25
   7  -8  -3    0.10    0.32
  -7   8   3    0.30    0.24
   7   8  -3    0.17    0.22
  -7   8   3   -0.11    0.23
   7   8  -3    0.30    0.32
  -6  -8   3    9.37    0.76
   6  -8  -3    9.84    0.80
  -6   8   3   10.27    0.71
   6   8  -3    8.58    0.62
   6   8  -3    8.65    0.77
  -6   8   3    9.25    0.77
   5  -8  -3   34.33    1.43
  -5  -8   3   34.20    1.40
   5   8  -3   35.57    1.20
  -5   8   3   36.64    1.39
  -5   8   3   34.10    1.42
   5   8  -3   36.74    1.53
  -4  -8   3   69.12    2.07
  -4  -8   3   69.43    1.73
   4  -8  -3   68.06    2.11
   4   8  -3   68.55    2.22
  -4   8   3   65.28    2.04
  -4   8   3   65.67    2.06
   4   8  -3   67.52    1.76
  -3  -8   3   75.43    2.19
   3  -8  -3   75.55    2.23
  -3  -8   3   77.18    1.88
  -3   8   3   73.24    2.22
   3   8  -3   74.62    2.33
  -3   8   3   73.80    2.18
   2  -8  -3   20.45    1.03
  -2  -8   3   22.41    1.05
  -2  -8   3   23.99    0.89
  -2   8   3   22.77    1.06
   2   8  -3   20.04    1.09
  -2   8   3   23.69    1.14
   1  -8  -3   85.33    2.30
  -1  -8   3   86.57    2.39
  -1  -8   3   87.33    2.14
   1  -8  -3   88.99    2.42
  -1   8   3   83.61    2.33
   1   8  -3   89.45    2.54
  -1   8   3   85.37    2.48
   1   8  -3   87.23    2.46
   0  -8   3    4.42    0.51
   0  -8   3    3.92    0.56
   0  -8  -3    4.59    0.55
   0  -8  -3    3.38    0.51
   0   8   3    4.96    0.66
   0   8   3    5.89    0.66
   0   8  -3    3.01    0.53
   0   8  -3    2.24    0.46
  -1  -8  -3   10.14    0.69
   1  -8   3   10.94    0.73
   1  -8   3   11.40    0.68
  -1  -8  -3   12.20    0.77
  -1   8  -3   10.51    0.77
   1   8   3    9.43    0.77
   1   8   3    9.14    0.67
  -1   8  -3    9.63    0.73
  -2  -8  -3   18.20    0.91
   2  -8   3   19.69    1.00
   2  -8   3   18.98    0.90
  -2  -8  -3   19.48    0.96
  -2   8  -3   18.70    1.01
  -2   8  -3   18.85    1.02
   2   8   3   18.81    1.07
  -3  -8  -3  107.62    2.71
  -3  -8  -3  109.73    2.79
   3  -8   3  114.48    2.76
  -3   8  -3  103.45    2.87
  -3   8  -3  111.95    2.86
   3   8   3  105.76    2.97
  -4  -8  -3  104.54    2.71
  -4  -8  -3  100.15    2.61
   4  -8   3  109.92    2.75
   4   8   3   99.56    2.88
  -4   8  -3  102.17    2.72
  -4   8  -3  104.23    2.82
  -5  -8  -3    1.73    0.40
   5  -8   3    2.15    0.47
  -5  -8  -3    1.77    0.42
  -5   8  -3    2.21    0.44
   5   8   3    1.38    0.41
  -5   8  -3    1.84    0.43
   6  -8   3   10.06    0.80
  -6  -8  -3    9.26    0.70
  -6  -8  -3    9.41    0.72
  -6   8  -3   10.13    0.70
  -6   8  -3   10.32    0.83
   6   8   3   10.36    0.83
  -7  -8  -3    0.11    0.27
  -7  -8  -3   -0.04    0.25
   7  -8   3   -0.19    0.30
   7   8   3   -0.23    0.29
  -7   8  -3    0.15    0.32
  -8  -8  -3   18.27    1.01
   8  -8   3   17.80    1.11
  -8  -8  -3   16.50    1.00
  -8   8  -3   18.74    1.15
   8   8   3   18.62    1.12
   9  -8   3   88.61    2.82
  -9  -8  -3   88.77    2.62
  -9  -8  -3   93.46    2.66
  -9   8  -3   91.46    2.85
   9   8   3   91.12    2.74
 -10  -8  -3   24.54    1.28
 -10  -8  -3   23.77    1.25
  10  -8   3   22.93    1.35
  10   8   3   25.51    1.90
  10   8   3   25.92    1.35
 -10   8  -3   24.24    1.42
  11  -8   3    1.24    0.54
 -11  -8  -3    1.61    0.48
  11   8   3    1.55    0.61
  11   8   3    0.89    0.44
 -11   8  -3    1.48    0.56
 -12  -8  -3    4.78    0.76
  12  -8   3    5.86    0.93
  12   8   3    3.97    0.87
 -12   8  -3    4.56    0.82
  13  -8   3    0.38    0.50
 -13   8  -3    0.26    0.47
  13   8   3    0.15    0.70
  13  -9  -3    0.89    0.59
 -13  -9   3    1.57    0.60
 -13   9   3    1.74    0.62
 -12  -9   3   12.82    1.11
  12  -9  -3   13.19    1.20
  12   9  -3   13.48    1.06
 -12   9   3   13.73    1.21
 -11  -9   3   11.89    1.02
  11  -9  -3    9.12    1.10
  11   9  -3   11.94    1.03
 -11   9   3   13.16    1.35
  10  -9  -3    0.09    0.40
 -10  -9   3    0.17    0.35
  10   9  -3    0.27    0.36
 -10   9   3   -0.15    0.32
  -9  -9   3   42.39    1.82
   9  -9  -3   45.86    1.92
  -9   9   3   45.17    1.95
   9   9  -3   43.85    1.87
  -8  -9   3    8.88    0.94
   8  -9  -3    7.40    0.87
   8   9  -3    8.00    0.95
  -8   9   3   10.44    1.08
  -7  -9   3    1.97    0.52
   7  -9  -3    1.18    0.44
  -7   9   3    1.10    0.41
  -7   9   3    1.72    0.42
   7   9  -3    1.07    0.44
  -6  -9   3    4.13    0.65
   6  -9  -3    4.56    0.71
  -6   9   3    5.35    0.75
   6   9  -3    5.65    0.82
  -6   9   3    4.64    0.64
   5  -9  -3    1.95    0.48
  -5  -9   3    2.89    0.53
  -5   9   3    2.74    0.52
  -5   9   3    4.19    0.66
   5   9  -3    1.64    0.49
   4  -9  -3    5.82    0.76
  -4  -9   3    7.47    0.81
  -4   9   3    6.68    0.77
  -4   9   3    4.48    0.63
   4   9  -3    7.81    0.94
   3  -9  -3   12.31    0.88
  -3  -9   3   11.93    0.83
  -3  -9   3   14.07    0.73
   3   9  -3   10.89    0.91
  -3   9   3   11.30    0.86
  -3   9   3   11.73    0.84
  -2  -9   3   26.24    1.03
  -2  -9   3   25.30    1.21
   2  -9  -3   25.50    1.17
   2  -9  -3   24.26    1.19
   2   9  -3   26.01    1.33
  -2   9   3   25.98    1.29
  -2   9   3   23.87    1.17
  -1  -9   3   15.31    0.93
   1  -9  -3   15.23    0.93
  -1  -9   3   16.19    0.81
   1  -9  -3   15.59    0.91
  -1   9   3   17.10    0.98
   1   9  -3   15.32    1.03
  -1   9   3   16.04    1.03
   0  -9   3    4.93    0.64
   0  -9   3    6.47    0.65
   0  -9  -3    5.96    0.70
   0  -9  -3    6.02    0.69
   0   9   3    5.74    0.78
   0   9  -3    4.70    0.66
   0   9   3    7.14    0.76
   0   9  -3    5.79    0.75
   1  -9   3   16.67    0.87
  -1  -9  -3   17.41    0.96
   1  -9   3   18.24    1.00
  -1  -9  -3   17.49    0.95
  -1   9  -3   17.76    1.07
   1   9   3   15.13    1.03
   1   9   3   18.64    0.99
  -1   9  -3   15.87    0.98
   2  -9   3   13.42    0.81
  -2  -9  -3   16.09    0.94
   2  -9   3   14.90    0.92
  -2  -9  -3   14.36    0.87
  -2   9  -3   15.86    1.00
   2   9   3   15.15    1.04
  -2   9  -3   15.17    0.97
  -3  -9  -3    7.32    0.62
   3  -9   3    6.22    0.72
   3  -9   3    8.34    0.68
  -3  -9  -3    8.31    0.69
  -3   9  -3    6.67    0.76
   3   9   3    7.21    0.82
  -3   9  -3    7.88    0.84
  -4  -9  -3    0.81    0.36
   4  -9   3    1.13    0.36
  -4  -9  -3    0.62    0.34
  -4   9  -3    0.17    0.28
   4   9   3    0.98    0.38
  -4   9  -3    0.88    0.36
   5  -9   3    8.64    0.76
  -5  -9  -3    8.45    0.72
  -5  -9  -3   10.76    0.77
  -5   9  -3    9.92    0.77
   5   9   3   10.05    0.88
  -5   9  -3    9.62    0.84
   6  -9   3   17.78    1.07
  -6  -9  -3   17.98    1.00
  -6  -9  -3   16.27    0.98
   6   9   3   15.98    1.10
  -6   9  -3   17.07    0.98
  -6   9  -3   17.08    1.10
   7  -9   3    0.43    0.40
  -7  -9  -3    0.30    0.32
  -7  -9  -3    0.69    0.36
   7   9   3    0.43    0.37
  -7   9  -3    0.20    0.35
  -8  -9  -3   10.99    0.84
   8  -9   3   10.94    0.94
  -8  -9  -3    7.75    0.85
  -8   9  -3    8.20    0.94
   8   9   3    8.18    0.95
  -9  -9  -3   37.13    1.60
  -9  -9  -3   35.42    1.54
   9  -9   3   37.93    1.75
  -9   9  -3   34.98    1.72
   9   9   3   37.72    1.71
 -10  -9  -3    0.83    0.43
  10  -9   3    0.79    0.45
 -10   9  -3    0.91    0.44
  10   9   3    0.53    0.44
 -11  -9  -3    1.68    0.51
  11  -9   3    1.57    0.58
 -11   9  -3    2.07    0.62
  11   9   3    1.87    0.56
  12  -9   3    0.24    0.49
 -12   9  -3    0.12    0.47
 -11 -10   3   -0.04    0.41
  11 -10  -3    0.14    0.46
 -11  10   3   -0.20    0.33
  11  10  -3    0.72    0.46
  10 -10  -3    2.71    0.65
 -10 -10   3    3.25    0.70
  10  10  -3    3.22    0.69
 -10  10   3    2.01    0.63
  -9 -10   3    8.24    0.98
   9 -10  -3    7.94    1.04
  -9  10   3    5.65    0.87
   9  10  -3    6.84    0.97
   8 -10  -3    2.25    0.62
  -8 -10   3    2.04    0.57
  -8  10   3    2.12    0.60
   8  10  -3    1.97    0.60
   7 -10  -3    4.95    0.82
  -7 -10   3    4.33    0.70
   7  10  -3    5.45    0.83
  -7  10   3    4.70    0.74
  -6 -10   3    0.35    0.36
   6 -10  -3    0.34    0.36
  -6  10   3   -0.09    0.27
  -6  10   3    0.11    0.32
   6  10  -3    0.43    0.36
   5 -10  -3   21.97    1.27
  -5 -10   3   23.40    1.28
  -5  10   3   23.62    1.26
   5  10  -3   23.21    1.38
  -5  10   3   24.37    1.30
   4 -10  -3   11.66    0.91
  -4 -10   3   14.85    0.98
   4  10  -3   13.86    1.05
  -4  10   3   13.11    0.96
  -4  10   3   12.34    0.91
  -3 -10   3    0.12    0.30
   3 -10  -3    0.23    0.35
  -3  10   3   -0.05    0.29
   3  10  -3    0.11    0.34
  -3  10   3    0.26    0.33
  -2 -10   3    1.20    0.40
   2 -10  -3    1.03    0.40
  -2 -10   3    1.07    0.43
   2 -10  -3    1.10    0.41
  -2  10   3    1.49    0.48
   2  10  -3    1.42    0.47
  -2  10   3    0.89    0.39
   1 -10  -3    6.86    0.76
   1 -10  -3    7.34    0.82
  -1 -10   3    7.54    0.63
  -1 -10   3    5.53    0.73
  -1  10   3    6.38    0.83
   1  10  -3    7.50    0.89
  -1  10   3    5.02    0.69
   0 -10   3    0.25    0.28
   0 -10  -3   -0.09    0.25
   0 -10  -3    0.50    0.34
   0 -10   3    0.51    0.34
   0  10  -3    0.05    0.30
   0  10   3    0.43    0.36
   0  10   3   -0.22    0.26
   0  10  -3    0.05    0.30
  -1 -10  -3   -0.02    0.33
   1 -10   3   -0.17    0.25
   1 -10   3   -0.16    0.25
  -1 -10  -3    0.30    0.31
   1  10   3    0.45    0.30
   1  10   3    0.31    0.35
  -1  10  -3    0.35    0.34
  -1  10  -3   -0.15    0.26
  -2 -10  -3    4.16    0.67
  -2 -10  -3    3.86    0.58
   2 -10   3    3.96    0.60
   2 -10   3    4.73    0.64
   2  10   3    3.75    0.69
  -2  10  -3    3.54    0.60
  -2  10  -3    4.28    0.69
   3 -10   3   -0.05    0.27
  -3 -10  -3   -0.05    0.29
   3 -10   3   -0.33    0.24
  -3 -10  -3    0.26    0.31
   3  10   3    0.11    0.29
  -3  10  -3   -0.18    0.26
  -3  10  -3   -0.07    0.30
   4 -10   3    0.27    0.33
   4 -10   3   -0.21    0.26
  -4 -10  -3    0.16    0.28
  -4 -10  -3    0.14    0.31
  -4  10  -3   -0.07    0.32
   4  10   3   -0.26    0.25
  -4  10  -3    0.09    0.35
   5 -10   3    4.49    0.68
  -5 -10  -3    6.28    0.79
  -5 -10  -3    4.53    0.65
  -5  10  -3    3.99    0.66
  -5  10  -3    5.06    0.77
   5  10   3    4.66    0.77
   6 -10   3   17.35    1.10
  -6 -10  -3   16.71    1.03
  -6 -10  -3   16.23    1.03
   6  10   3   13.43    1.07
  -6  10  -3   18.33    1.91
  -6  10  -3   16.45    1.12
  -7 -10  -3    7.08    0.85
   7 -10   3    6.97    0.91
  -7 -10  -3    6.50    0.81
  -7  10  -3    5.28    0.80
   7  10   3    5.76    0.84
  -8 -10  -3    6.71    1.25
   8 -10   3    5.73    0.87
  -8 -10  -3    5.77    0.79
  -8  10  -3    5.23    0.81
   8  10   3    4.84    0.82
  -9 -10  -3   19.58    1.22
   9 -10   3   19.12    1.32
   9  10   3   19.51    1.30
  -9  10  -3   20.44    1.37
  10 -10   3    0.58    0.52
 -10 -10  -3    0.50    0.45
 -10  10  -3    1.04    0.52
  10  10   3    0.58    0.49
  11 -10   3    6.75    1.05
  11  10   3    5.25    0.88
 -11  10  -3    3.24    0.77
 -10 -11   3   -0.11    0.40
  10 -11  -3    0.82    0.57
 -10  11   3    0.70    0.54
  10  11  -3    0.43    0.47
  -9 -11   3   -0.33    0.35
   9 -11  -3    0.00    0.41
  -9  11   3    0.02    0.42
   9  11  -3    0.11    0.40
  -8 -11   3   14.71    1.14
   8 -11  -3   13.90    1.17
   8  11  -3   14.02    1.19
  -8  11   3   18.02    1.27
   7 -11  -3    0.10    0.43
  -7 -11   3    0.86    0.47
  -7  11   3    0.22    0.40
   7  11  -3    1.17    0.51
  -6 -11   3    0.78    0.45
   6 -11  -3    0.91    0.47
  -6  11   3    1.07    0.47
   6  11  -3    0.96    0.48
  -6  11   3    0.93    0.45
   5 -11  -3    1.40    0.48
  -5 -11   3    1.56    0.49
  -5  11   3    1.08    0.48
  -5  11   3    1.21    0.47
   5  11  -3    1.62    0.55
   4 -11  -3    4.53    0.77
  -4 -11   3    4.62    0.71
   4  11  -3    3.89    0.76
  -4  11   3    3.48    0.66
  -4  11   3    4.71    0.78
   3 -11  -3   -0.32    0.28
   3 -11  -3   -0.22    0.31
  -3 -11   3    0.20    0.33
  -3  11   3   -0.10    0.34
  -3  11   3    0.10    0.36
   3  11  -3    0.12    0.39
   2 -11  -3   21.46    1.20
   2 -11  -3   22.45    1.26
  -2 -11   3   23.24    1.28
   2  11  -3   22.68    1.42
  -2  11   3   24.40    1.40
  -2  11   3   22.79    1.28
   1 -11  -3    0.39    0.35
   1 -11  -3    0.93    0.46
  -1 -11   3    0.45    0.35
   1  11  -3   -0.03    0.37
  -1  11   3    0.37    0.40
  -1  11   3    0.02    0.32
   0 -11  -3    4.15    0.70
   0 -11   3    5.06    0.66
   0 -11   3    3.26    0.65
   0 -11  -3    3.58    0.62
   0  11   3    3.74    0.74
   0  11  -3    3.81    0.73
   0  11   3    4.27    0.69
  -1 -11  -3    2.29    0.53
   1 -11   3    2.36    0.50
   1 -11   3    1.59    0.48
  -1 -11  -3    1.37    0.43
  -1  11  -3    1.67    0.54
   1  11   3    1.30    0.49
  -1  11  -3    1.65    0.50
   2 -11   3   28.86    1.34
   2 -11   3   29.47    1.46
  -2 -11  -3   29.59    1.42
  -2 -11  -3   29.19    1.39
  -2  11  -3   28.96    1.51
   2  11   3   31.29    1.64
  -2  11  -3   28.23    1.48
  -3 -11  -3    3.72    0.65
   3 -11   3    3.72    0.64
   3 -11   3    4.22    0.70
  -3 -11  -3    4.26    0.65
  -3  11  -3    4.66    0.78
  -3  11  -3    3.52    0.70
   3  11   3    3.08    0.65
  -4 -11  -3   68.97    2.27
   4 -11   3   65.07    2.31
   4 -11   3   67.84    2.26
  -4 -11  -3   63.84    2.21
  -4  11  -3   67.20    2.36
  -4  11  -3   64.17    2.41
   4  11   3   67.49    2.54
  -5 -11  -3    1.71    0.54
   5 -11   3    1.87    0.52
   5 -11   3    2.35    0.54
  -5 -11  -3    2.34    0.54
   5  11   3    1.58    0.56
  -5  11  -3    3.35    0.66
  -5  11  -3    2.05    0.53
  -6 -11  -3    2.63    0.59
   6 -11   3    1.97    0.59
  -6 -11  -3    2.12    0.54
  -6  11  -3    2.74    0.63
   6  11   3    1.99    0.61
   7 -11   3    6.73    0.92
  -7 -11  -3    6.80    0.85
  -7  11  -3    6.26    0.91
   7  11   3    5.30    0.87
   8 -11   3    2.75    0.69
  -8 -11  -3    3.57    0.66
  -8  11  -3    2.49    0.69
   8  11   3    2.90    0.71
  -9 -11  -3    0.07    0.39
   9 -11   3   -0.05    0.36
   9  11   3   -0.43    0.38
  -9  11  -3   -0.09    0.40
  -7 -12   3    1.02    0.53
   7 -12  -3    1.32    0.57
   7  12  -3    0.92    0.54
  -7  12   3    1.17    0.51
  -6 -12   3    1.72    0.55
   6 -12  -3    3.11    0.72
  -6  12   3    2.23    0.62
   6  12  -3    3.19    0.75
  -6  12   3    3.07    1.02
  -5 -12   3    0.61    0.43
   5 -12  -3    0.36    0.36
   5 -12  -3    0.44    0.43
  -5  12   3    0.48    0.37
   5  12  -3    0.68    0.48
  -5  12   3    0.17    0.44
   4 -12  -3    1.39    0.56
  -4 -12   3    0.53    0.46
   4 -12  -3    0.85    0.41
  -4  12   3    0.81    0.47
   4  12  -3    0.27    0.44
  -4  12   3    0.89    0.48
   3 -12  -3    0.48    0.45
   3 -12  -3    0.37    0.42
  -3 -12   3    0.49    0.40
  -3  12   3   -0.15    0.39
   3  12  -3   -0.02    0.42
  -3  12   3    0.67    0.43
   2 -12  -3    7.71    0.89
  -2 -12   3    9.48    1.06
   2 -12  -3    9.60    1.03
  -2  12   3    7.16    0.90
  -2  12   3    8.95    1.08
   2  12  -3    8.26    1.03
  -1 -12   3    1.10    0.49
   1 -12  -3    0.74    0.43
   1 -12  -3    0.46    0.41
  -1  12   3    0.76    0.46
  -1  12   3    0.41    0.41
   1  12  -3    0.50    0.47
   0 -12  -3   13.50    1.04
   0 -12  -3   12.40    1.00
   0 -12   3   13.02    1.06
   0  12  -3   13.73    1.13
   0  12   3   11.22    1.23
   0  12   3   12.26    1.00
  -1 -12  -3   -0.16    0.33
  -1 -12  -3    0.26    0.40
   1 -12   3   -0.01    0.36
   1  12   3   -0.04    0.36
  -1  12  -3   -0.49    0.33
  -1  12  -3   -0.32    0.36
   2 -12   3    6.33    0.88
   2 -12   3    7.82    0.88
  -2 -12  -3    6.07    0.83
  -2 -12  -3    7.77    0.93
   2  12   3    8.89    1.17
  -2  12  -3    5.16    0.84
  -2  12  -3    8.21    1.03
   3 -12   3    7.48    0.87
  -3 -12  -3    6.45    0.86
  -3 -12  -3    7.50    0.91
   3 -12   3    8.11    0.98
   3  12   3    7.22    1.08
  -3  12  -3    7.29    0.97
  -3  12  -3    8.03    1.02
   4 -12   3    4.84    0.76
  -4 -12  -3    4.83    0.74
  -4 -12  -3    7.51    0.93
   4 -12   3    6.18    0.89
  -4  12  -3    4.30    0.81
   4  12   3    5.15    0.86
  -4  12  -3    4.60    0.80
  -5 -12  -3    3.88    0.70
   5 -12   3    4.30    0.75
   5 -12   3    4.86    0.82
  -5  12  -3    4.35    0.84
  -5  12  -3    4.57    0.79
   5  12   3    3.86    0.76
  -6 -12  -3   31.21    1.59
   6 -12   3   32.03    1.66
   6 -12   3   30.16    1.60
  -6  12  -3   31.32    1.73
   6  12   3   30.04    1.75
   7 -12   3    1.13    0.55
   7 -12   3    1.82    0.60
  -7 -12  -3    1.46    0.54
  -7  12  -3    1.26    0.58
   7  12   3    1.51    0.62
   4 -13  -3    0.42    0.45
  -4 -13   3    0.77    0.52
   4 -13  -3    0.93    0.54
  -4  13   3    0.49    0.52
   4  13  -3    0.50    0.54
  -4  13   3    0.19    0.46
   3 -13  -3   -0.20    0.39
   3 -13  -3    0.25    0.44
  -3 -13   3   -0.36    0.40
  -3  13   3    0.37    0.48
   3  13  -3   -0.12    0.42
  -3  13   3    0.14    0.46
  -2 -13   3    2.20    0.61
   2 -13  -3    2.37    0.61
   2 -13  -3    1.68    0.57
  -2  13   3    3.71    0.78
   2  13  -3    2.72    0.72
  -2  13   3    3.07    0.66
  -1 -13   3    2.96    0.66
   1 -13  -3    3.58    0.69
   1 -13  -3    3.61    0.74
   1  13  -3    3.33    0.80
  -1  13   3    2.83    0.68
  -1  13   3    3.69    0.80
   0 -13  -3    1.83    0.57
   0 -13   3    1.03    0.52
   0 -13  -3    1.06    0.49
   0  13   3    0.91    0.57
   0  13  -3    1.53    0.60
  -1 -13  -3    0.01    0.42
   1 -13   3   -0.29    0.36
  -1 -13  -3    0.45    0.44
   1  13   3    0.15    0.44
  -1  13  -3   -0.37    0.39
  -2 -13  -3    0.72    0.46
   2 -13   3    0.54    0.47
  -2 -13  -3    1.16    0.53
  -2  13  -3    0.31    0.52
   2  13   3    1.37    0.64
  -2  13  -3    0.86    0.52
   3 -13   3    0.23    0.42
  -3 -13  -3    0.04    0.43
  -3 -13  -3    0.07    0.44
  -3  13  -3    0.44    0.48
  -3  13  -3   -0.07    0.39
   3  13   3    0.31    0.51
 -17   0   4    0.80    0.45
  17   0  -4    0.95    0.59
  16   0  -4   -0.09    0.46
 -16   0   4    0.29    0.38
  15   0  -4    3.09    0.72
 -15   0   4    2.73    0.64
  14   0  -4    2.32    0.48
 -14   0   4    2.22    0.50
 -14   0   4    2.10    0.57
  14   0  -4    1.92    0.55
 -13   0   4   15.48    1.06
  13   0  -4   16.22    1.09
 -13   0   4   14.50    0.88
  13   0  -4   16.44    0.90
  12   0  -4    0.12    0.31
 -12   0   4   -0.18    0.20
 -12   0   4    0.12    0.25
  12   0  -4   -0.09    0.23
  11   0  -4   56.54    1.66
  11   0  -4   52.90    1.90
 -11   0   4   55.13    1.90
 -11   0   4   57.20    1.70
 -10   0   4    1.09    0.35
  10   0  -4    0.16    0.26
  10   0  -4    0.51    0.24
 -10   0   4    0.69    0.26
  -9   0   4   49.24    1.66
  -9   0   4   50.58    1.24
   9   0  -4   51.54    1.69
  -9   0   4   50.82    1.46
   9   0  -4   51.19    1.43
  -8   0   4   89.77    1.94
  -8   0   4   91.26    2.37
   8   0  -4   92.41    2.09
  -8   0   4   91.11    2.12
   8   0  -4   87.35    2.34
  -7   0   4   51.67    1.33
   7   0  -4   49.72    1.51
  -7   0   4   49.56    1.52
   7   0  -4   50.90    1.30
  -7   0   4   50.86    1.24
   6   0  -4   32.69    1.10
  -6   0   4   32.17    1.10
  -6   0   4   31.88    0.89
   6   0  -4   32.81    0.90
  -5   0   4  222.52    4.27
   5   0  -4  225.53    4.47
  -5   0   4  229.49    4.50
   5   0  -4  228.81    4.22
   4   0  -4   19.43    0.56
  -4   0   4   18.55    0.69
  -4   0   4   19.69    0.63
   4   0  -4   19.21    0.72
   3   0  -4  153.29    3.06
  -3   0   4  154.52    3.02
   3   0  -4  152.99    2.84
  -3   0   4  147.81    2.98
  -2   0   4    4.22    0.26
  -2   0   4    4.65    0.31
   2   0  -4    5.10    0.33
   2   0  -4    4.92    0.24
  -1   0   4  233.23    4.16
   1   0  -4  231.92    4.32
  -1   0   4  231.52    4.33
   1   0  -4  230.35    4.20
   0   0  -4  184.23    3.46
   0   0  -4  186.96    3.53
   0   0   4  185.68    3.53
   0   0   4  183.04    3.27
   0   0  -4  186.28    3.27
   1   0   4   46.10    1.10
  -1   0  -4   43.35    1.08
  -1   0  -4   43.53    1.11
   1   0   4   43.94    0.83
   1   0   4   44.04    0.83
  -1   0  -4   45.10    0.83
  -2   0  -4  392.04    7.35
   2   0   4  408.36    7.29
  -2   0  -4  406.59    7.05
  -2   0  -4  410.58    7.39
   3   0   4  149.09    3.04
   3   0   4  151.44    2.90
  -3   0  -4  151.66    2.78
  -3   0  -4  146.29    3.06
  -3   0  -4  146.46    3.06
  -4   0  -4   17.01    0.72
   4   0   4   18.07    0.59
   4   0   4   18.01    0.72
  -4   0  -4   18.25    0.57
  -5   0  -4   21.84    0.88
  -5   0  -4   21.38    0.71
   5   0   4   21.28    0.84
   5   0   4   21.76    0.66
  -6   0  -4   25.24    1.00
  -6   0  -4   25.12    0.85
   6   0   4   26.12    1.01
   6   0   4   25.89    0.73
  -7   0  -4  120.76    2.63
  -7   0  -4  117.02    2.85
   7   0   4  112.55    2.80
   7   0   4  118.01    2.34
   8   0   4   54.72    1.74
  -8   0  -4   55.90    1.57
  -8   0  -4   51.71    1.72
   8   0   4   57.05    1.25
   9   0   4   19.25    1.00
  -9   0  -4   18.23    0.98
  -9   0  -4   17.58    0.84
 -10   0  -4   25.28    1.21
  10   0   4   25.06    1.21
 -10   0  -4   26.73    1.10
  11   0   4   18.60    1.08
 -11   0  -4   15.92    0.90
 -11   0  -4   17.50    1.06
  12   0   4   55.96    2.07
 -12   0  -4   55.88    1.85
 -12   0  -4   52.92    2.00
 -13   0  -4   27.79    1.29
 -13   0  -4   27.16    1.43
  13   0   4   27.38    1.46
 -14   0  -4    9.01    0.95
  14   0   4    6.88    0.94
 -14   0  -4    7.73    0.98
 -15   0  -4    0.09    0.32
  15   0   4    0.42    0.43
 -15   0  -4    0.07    0.37
  16   0   4   16.50    1.29
 -16   0  -4   17.81    1.29
  17  -1  -4    1.27    0.57
 -17  -1   4    0.06    0.36
 -17   1   4    0.36    0.41
  17   1  -4    0.66    0.54
 -16  -1   4   17.89    1.27
  16  -1  -4   16.66    1.29
 -16   1   4   18.27    1.28
  16   1  -4   17.46    1.34
 -15  -1   4    0.05    0.30
  15  -1  -4   -0.45    0.29
  15  -1  -4    0.06    0.35
  15   1  -4    0.52    0.49
 -15   1   4   -0.09    0.28
 -15   1   4   -0.07    0.32
  14  -1  -4    2.47    0.66
 -14  -1   4    3.05    0.65
  14  -1  -4    4.47    0.65
 -14   1   4    3.73    0.62
 -14   1   4    2.66    0.59
  14   1  -4    2.89    0.68
  13  -1  -4   14.52    0.90
  13  -1  -4   13.30    1.02
 -13  -1   4   15.68    1.04
 -13  -1   4   14.14    0.82
 -13   1   4   11.03    0.89
  13   1  -4   13.78    1.03
 -13   1   4   14.06    0.91
  12  -1  -4    3.41    0.53
 -12  -1   4    3.41    0.60
 -12  -1   4    3.04    0.49
  12  -1  -4    3.57    0.66
 -12   1   4    2.02    0.48
 -12   1   4    3.40    0.54
  12   1  -4    3.10    0.46
  12   1  -4    3.32    0.65
 -11  -1   4    0.74    0.27
  11  -1  -4    0.83    0.31
  11  -1  -4    0.41    0.31
 -11  -1   4    0.83    0.36
 -11   1   4    0.58    0.30
  11   1  -4    0.51    0.39
 -11   1   4    1.25    0.37
  11   1  -4    0.91    0.27
 -10  -1   4  139.85    3.10
 -10  -1   4  139.01    3.48
  10  -1  -4  143.13    3.23
 -10  -1   4  141.62    2.89
  10  -1  -4  141.73    3.47
  10   1  -4  135.39    3.47
  10   1  -4  145.42    3.09
  10   1  -4  140.07    2.91
 -10   1   4  143.43    3.49
 -10   1   4  144.94    3.28
   9  -1  -4    0.13    0.21
  -9  -1   4    0.16    0.21
  -9  -1   4    0.11    0.17
  -9  -1   4    0.26    0.15
   9  -1  -4    0.14    0.25
  -9   1   4    0.26    0.12
  -9   1   4    0.33    0.20
   9   1  -4    0.02    0.15
   9   1  -4    0.04    0.24
   9   1  -4    0.11    0.16
  -9   1   4    0.19    0.21
  -8  -1   4   92.33    2.40
   8  -1  -4   91.05    2.35
  -8  -1   4   90.51    2.04
  -8  -1   4   93.71    2.02
   8  -1  -4   89.82    2.15
   8   1  -4   92.43    2.03
  -8   1   4   92.86    1.91
   8   1  -4   90.60    2.39
   8   1  -4   88.59    2.02
  -8   1   4   84.07    2.32
   7  -1  -4   31.36    1.10
  -7  -1   4   28.71    1.08
   7  -1  -4   29.04    0.95
  -7  -1   4   29.66    0.88
  -7  -1   4   29.54    0.86
   7   1  -4   27.80    0.89
  -7   1   4   28.48    1.08
  -7   1   4   29.55    0.83
   7   1  -4   29.22    0.84
   7   1  -4   29.75    1.11
  -6  -1   4    4.60    0.29
   6  -1  -4    4.08    0.39
  -6  -1   4    3.73    0.30
   6  -1  -4    3.93    0.43
  -6  -1   4    4.62    0.40
   6   1  -4    3.90    0.26
   6   1  -4    3.50    0.36
  -6   1   4    3.37    0.42
   6   1  -4    4.47    0.48
  -6   1   4    4.47    0.31
   5  -1  -4  324.53    5.91
   5  -1  -4  329.68    6.07
  -5  -1   4  320.34    5.92
  -5  -1   4  318.21    6.07
   5   1  -4  314.68    6.10
   5   1  -4  325.15    5.71
  -5   1   4  315.94    5.87
  -5   1   4  310.01    6.08
   5   1  -4  316.82    5.94
   4  -1  -4   49.73    1.29
  -4  -1   4   51.57    1.26
  -4  -1   4   50.59    1.30
   4  -1  -4   50.94    1.21
   4   1  -4   50.46    1.34
   4   1  -4   51.33    1.03
   4   1  -4   51.07    1.28
  -4   1   4   51.64    1.32
  -4   1   4   49.64    1.22
  -3  -1   4   42.16    1.10
   3  -1  -4   43.52    1.05
  -3  -1   4   43.67    1.10
   3  -1  -4   44.22    1.12
  -3  -1   4   44.54    0.88
   3   1  -4   42.45    0.86
   3   1  -4   42.37    1.12
   3   1  -4   44.38    1.17
   3   1  -4   43.09    0.85
  -3   1   4   42.89    1.10
  -3   1   4   43.97    1.10
  -2  -1   4    2.22    0.13
   2  -1  -4    2.26    0.26
  -2  -1   4    2.13    0.23
  -2  -1   4    1.57    0.21
   2  -1  -4    1.70    0.21
   2   1  -4    2.20    0.13
   2   1  -4    2.18    0.26
  -2   1   4    2.29    0.23
   2   1  -4    2.46    0.30
  -2   1   4    2.10    0.26
  -1  -1   4    0.98    0.15
   1  -1  -4    1.04    0.19
   1  -1  -4    0.93    0.17
  -1  -1   4    1.09    0.20
   1   1  -4    1.16    0.14
   1   1  -4    0.75    0.19
  -1   1   4    1.03    0.14
  -1   1   4    1.35    0.23
   1   1  -4    1.16    0.21
   0  -1  -4  289.28    4.91
   0  -1   4  280.08    5.18
   0  -1   4  276.57    4.99
   0  -1  -4  284.01    5.15
   0  -1  -4  277.44    5.15
   0   1  -4  277.68    5.06
   0   1  -4  275.17    5.18
   0   1  -4  274.10    5.19
   0   1   4  280.51    4.89
   0   1   4  291.21    5.24
  -1  -1  -4  125.63    2.55
   1  -1   4  126.59    2.35
  -1  -1  -4  124.38    2.53
   1  -1   4  125.53    2.51
   1   1   4  129.55    2.57
  -1   1  -4  128.04    2.57
  -1   1  -4  126.27    2.53
  -1   1  -4  124.81    2.36
  -1   1  -4  127.76    2.52
  -2  -1  -4  221.20    4.23
   2  -1   4  216.70    4.14
  -2  -1  -4  222.66    3.92
  -2  -1  -4  221.53    4.26
   2   1   4  226.72    4.21
   2   1   4  221.46    3.89
  -2   1  -4  220.97    4.25
  -2   1  -4  224.18    4.04
  -2   1  -4  221.48    4.26
   2   1   4  220.45    4.21
  -3  -1  -4  302.89    5.71
  -3  -1  -4  299.66    5.40
   3  -1   4  300.68    5.52
   3  -1   4  299.69    5.69
  -3  -1  -4  305.43    5.73
   3   1   4  302.96    5.60
  -3   1  -4  305.92    5.74
  -3   1  -4  296.68    5.47
   3   1   4  308.73    5.69
  -3   1  -4  304.29    5.72
   4  -1   4   68.88    1.72
  -4  -1  -4   68.37    1.50
   4  -1   4   70.97    1.51
  -4  -1  -4   68.81    1.74
  -4   1  -4   70.69    1.55
  -4   1  -4   69.18    1.77
  -4   1  -4   70.38    1.76
   4   1   4   70.85    1.72
   4   1   4   71.16    1.59
   5  -1   4   40.08    0.96
   5  -1   4   38.17    1.20
  -5  -1  -4   39.69    1.04
  -5  -1  -4   37.82    1.22
  -5   1  -4   39.48    1.26
   5   1   4   39.15    1.22
   5   1   4   38.56    1.03
  -5   1  -4   39.68    1.07
  -6  -1  -4  165.35    3.63
   6  -1   4  165.92    3.16
   6  -1   4  169.34    3.63
  -6  -1  -4  165.47    3.37
  -6   1  -4  163.96    3.65
  -6   1  -4  170.42    3.43
   6   1   4  164.78    3.61
   6   1   4  169.05    3.28
  -7  -1  -4    6.43    0.44
  -7  -1  -4    5.36    0.49
   7  -1   4    6.15    0.53
   7  -1   4    5.83    0.29
  -7   1  -4    4.62    0.42
  -7   1  -4    6.94    0.70
   7   1   4    5.75    0.53
   7   1   4    6.54    0.37
  -8  -1  -4   18.16    0.78
   8  -1   4   16.99    0.89
   8  -1   4   17.39    0.50
  -8  -1  -4   16.15    0.87
  -8   1  -4   17.17    0.91
  -8   1  -4   16.15    0.78
   8   1   4   18.32    0.92
   8   1   4   17.31    0.62
  -9  -1  -4    1.10    0.34
  -9  -1  -4    1.12    0.30
   9  -1   4    1.43    0.40
  -9   1  -4    1.09    0.31
  -9   1  -4    0.70    0.31
   9   1   4    1.40    0.23
   9   1   4    0.89    0.33
 -10  -1  -4    0.65    0.34
  10  -1   4    0.09    0.31
 -10  -1  -4    0.34    0.25
 -10   1  -4    0.53    0.30
  10   1   4    0.85    0.34
 -10   1  -4    0.91    0.32
 -11  -1  -4   10.63    0.83
 -11  -1  -4   10.71    0.72
  11  -1   4    9.07    0.78
  11   1   4   10.89    0.85
 -11   1  -4    9.40    0.72
 -11   1  -4    8.98    0.80
 -12  -1  -4   72.72    2.39
 -12  -1  -4   71.31    2.18
  12  -1   4   70.69    2.42
  12   1   4   73.49    2.45
 -12   1  -4   72.26    2.43
 -12   1  -4   77.20    2.29
 -13  -1  -4    4.68    0.64
 -13  -1  -4    5.70    0.81
  13  -1   4    4.51    0.78
 -13   1  -4    4.00    0.63
 -13   1  -4    4.47    0.73
  13   1   4    3.85    0.73
 -14  -1  -4    1.71    0.45
 -14  -1  -4    1.47    0.50
  14  -1   4    2.30    0.64
 -14   1  -4    1.86    0.49
 -14   1  -4    1.75    0.56
  14   1   4    2.13    0.61
 -15  -1  -4    0.34    0.34
  15  -1   4   -0.06    0.35
 -15  -1  -4    0.30    0.40
  15   1   4   -0.01    0.34
 -15   1  -4    0.20    0.36
 -15   1  -4    0.52    0.47
  16  -1   4    1.97    0.66
 -16  -1  -4    1.92    0.60
 -16   1  -4    1.16    0.50
  16   1   4    2.18    0.66
 -16   1  -4    1.10    0.54
  17  -2  -4   20.37    1.47
 -17  -2   4   23.99    1.51
  17   2  -4   25.13    1.61
 -17   2   4   22.38    1.48
  16  -2  -4   26.80    1.41
 -16  -2   4   30.25    1.63
  16  -2  -4   24.90    1.52
 -16   2   4   28.12    1.60
  16   2  -4   26.03    1.60
 -15  -2   4   12.01    1.02
  15  -2  -4   14.61    1.16
  15  -2  -4   13.75    1.00
  15   2  -4   13.13    1.15
 -15   2   4   13.88    1.08
  14  -2  -4    5.63    0.85
  14  -2  -4    4.85    0.73
 -14  -2   4    4.98    0.78
 -14   2   4    6.89    0.89
  14   2  -4    6.97    0.98
  13  -2  -4    5.03    0.69
 -13  -2   4    4.30    0.72
  13  -2  -4    5.22    0.80
 -13   2   4    4.86    0.73
  13   2  -4    3.29    0.70
  12  -2  -4    0.28    0.30
 -12  -2   4    0.30    0.23
 -12  -2   4    0.16    0.29
  12  -2  -4   -0.01    0.32
  12   2  -4    0.21    0.32
 -12   2   4    0.28    0.28
  11  -2  -4   12.09    0.87
 -11  -2   4   13.38    0.70
  11  -2  -4   13.83    0.82
 -11  -2   4   14.07    0.94
  11   2  -4   13.61    0.68
  11   2  -4   12.63    0.91
 -11   2   4   12.81    0.89
 -10  -2   4  210.18    4.72
 -10  -2   4  206.93    4.22
 -10  -2   4  209.86    4.16
  10  -2  -4  212.07    4.65
  10  -2  -4  208.33    4.47
 -10   2   4  200.46    4.68
  10   2  -4  206.66    4.74
  10   2  -4  207.61    4.17
  10   2  -4  212.49    4.20
  -9  -2   4  108.12    2.82
  -9  -2   4  112.45    2.42
   9  -2  -4  108.34    2.75
   9  -2  -4  107.96    2.63
   9   2  -4  110.41    2.38
   9   2  -4  112.77    2.48
  -9   2   4  108.02    2.83
   9   2  -4  108.56    2.84
  -9   2   4  109.57    2.22
   8  -2  -4    9.16    0.62
  -8  -2   4    9.26    0.46
  -8  -2   4    8.59    0.61
   8  -2  -4    8.23    0.56
  -8   2   4    8.23    0.62
   8   2  -4    8.65    0.64
  -8   2   4    9.73    0.42
   8   2  -4    8.80    0.52
   8   2  -4    9.18    0.44
  -7  -2   4    2.52    0.39
  -7  -2   4    3.13    0.30
   7  -2  -4    3.02    0.42
   7  -2  -4    2.77    0.38
  -7   2   4    3.06    0.44
   7   2  -4    2.86    0.36
   7   2  -4    3.40    0.48
  -7   2   4    3.29    0.27
   7   2  -4    2.54    0.22
   6  -2  -4   28.52    0.97
  -6  -2   4   27.83    0.71
  -6  -2   4   27.81    1.00
   6  -2  -4   28.10    0.94
   6   2  -4   27.55    0.70
   6   2  -4   28.67    1.03
   6   2  -4   27.07    0.92
  -6   2   4   27.49    0.82
  -6   2   4   25.76    0.99
  -5  -2   4   57.56    1.17
  -5  -2   4   59.37    1.55
   5  -2  -4   59.73    1.49
   5  -2  -4   58.57    1.48
  -5   2   4   59.87    1.40
   5   2  -4   58.45    1.50
   5   2  -4   55.75    1.55
  -5   2   4   60.35    1.57
   5   2  -4   58.03    1.15
  -4  -2   4   99.81    2.22
   4  -2  -4  101.49    2.19
   4  -2  -4   99.30    2.16
   4   2  -4  100.30    2.27
  -4   2   4   98.57    2.14
   4   2  -4  102.52    2.25
  -4   2   4  104.92    2.24
   3  -2  -4  552.88   10.24
  -3  -2   4  570.83   10.27
   3  -2  -4  579.88   10.20
  -3   2   4  565.70   10.24
   3   2  -4  592.53   10.37
  -3   2   4  563.24   10.26
   3   2  -4  584.71   10.35
   2  -2  -4    0.17    0.14
  -2  -2   4    0.25    0.14
   2  -2  -4    0.09    0.12
  -2   2   4    0.23    0.12
   2   2  -4    0.14    0.14
   2   2  -4    0.06    0.14
  -2   2   4    0.35    0.17
  -1  -2   4  179.20    3.38
   1  -2  -4  177.67    3.47
   1  -2  -4  176.22    3.35
   1   2  -4  181.61    3.54
  -1   2   4  179.43    3.52
  -1   2   4  176.33    3.30
   1   2  -4  174.32    3.46
   1   2  -4  182.77    3.24
   0  -2  -4   -0.04    0.12
   0  -2  -4    0.11    0.16
   0  -2   4    0.22    0.11
   0   2   4    0.07    0.14
   0   2  -4    0.07    0.11
   0   2  -4    0.07    0.11
   0   2  -4    0.09    0.15
   0   2  -4   -0.07    0.13
   0   2   4    0.04    0.08
   1  -2   4   65.87    1.39
  -1  -2  -4   63.79    1.26
  -1  -2  -4   65.47    1.45
  -1  -2  -4   62.49    1.52
  -1   2  -4   63.84    1.41
   1   2   4   64.65    1.55
  -1   2  -4   64.15    1.47
  -1   2  -4   68.06    1.52
  -1   2  -4   63.74    1.51
   1   2   4   64.46    1.27
  -2  -2  -4    7.73    0.41
  -2  -2  -4    7.64    0.28
  -2  -2  -4    6.83    0.42
   2  -2   4    7.39    0.38
   2   2   4    8.02    0.44
  -2   2  -4    7.63    0.42
  -2   2  -4    7.86    0.38
   2   2   4    7.99    0.40
  -2   2  -4    8.63    0.45
  -2   2  -4    7.78    0.41
   3  -2   4  443.10    7.91
  -3  -2  -4  446.00    8.12
   3  -2   4  444.68    8.06
  -3  -2  -4  436.60    7.78
  -3   2  -4  434.54    8.13
  -3   2  -4  438.55    7.94
   3   2   4  438.60    8.04
  -3   2  -4  444.60    8.09
   3   2   4  430.19    8.03
  -3   2  -4  443.90    7.94
  -4  -2  -4   87.84    2.07
  -4  -2  -4   84.74    1.78
   4  -2   4   84.92    2.01
   4  -2   4   85.06    1.81
   4   2   4   85.53    2.02
  -4   2  -4   85.58    2.04
   4   2   4   86.67    1.95
  -4   2  -4   86.28    1.82
  -4   2  -4   86.40    2.10
  -4   2  -4   86.65    1.90
   5  -2   4  182.70    3.54
  -5  -2  -4  188.73    3.65
  -5  -2  -4  190.87    3.94
   5  -2   4  188.97    3.88
   5   2   4  186.52    3.90
  -5   2  -4  186.16    3.97
   5   2   4  191.28    3.75
  -5   2  -4  190.29    3.76
  -6  -2  -4    4.80    0.55
   6  -2   4    3.57    0.25
   6  -2   4    3.44    0.44
  -6  -2  -4    3.82    0.33
  -6   2  -4    4.30    0.53
  -6   2  -4    3.71    0.41
   6   2   4    3.86    0.38
   6   2   4    4.39    0.53
  -7  -2  -4    0.14    0.15
   7  -2   4    0.06    0.22
   7  -2   4    0.09    0.10
  -7  -2  -4    0.52    0.26
   7   2   4    0.10    0.21
  -7   2  -4    0.10    0.21
   7   2   4    0.13    0.16
  -7   2  -4    0.13    0.18
  -8  -2  -4   16.56    0.76
   8  -2   4   14.76    0.83
  -8  -2  -4   13.38    0.81
   8  -2   4   15.26    0.45
   8   2   4   15.69    0.65
  -8   2  -4   15.77    0.78
   8   2   4   14.71    0.84
  -8   2  -4   16.03    0.90
  -9  -2  -4   12.06    0.69
  -9  -2  -4   12.46    0.82
   9  -2   4   13.50    0.83
   9   2   4   13.96    0.88
  -9   2  -4   12.09    0.84
   9   2   4   13.15    0.60
  -9   2  -4   12.68    0.75
 -10  -2  -4   29.73    1.31
  10  -2   4   28.03    1.29
 -10  -2  -4   30.28    1.17
  10   2   4   27.44    1.29
 -10   2  -4   28.33    1.32
 -10   2  -4   28.09    1.19
 -11  -2  -4   24.70    1.25
 -11  -2  -4   24.24    1.08
  11  -2   4   23.49    1.25
 -11   2  -4   22.90    1.13
 -11   2  -4   25.11    1.29
  11   2   4   24.58    1.28
 -12  -2  -4    9.43    0.72
  12  -2   4    9.75    1.03
 -12  -2  -4    7.46    0.84
 -12   2  -4    8.52    0.87
 -12   2  -4    8.48    0.96
  12   2   4   11.15    1.15
  13  -2   4    0.79    0.44
 -13  -2  -4    0.33    0.29
 -13  -2  -4    0.48    0.38
 -13   2  -4    0.04    0.35
 -13   2  -4    0.55    0.35
  13   2   4    0.44    0.41
  14  -2   4    0.68    0.41
 -14  -2  -4    1.64    0.52
 -14  -2  -4    0.86    0.39
  14   2   4    0.84    0.50
 -14   2  -4    0.84    0.44
 -14   2  -4    0.71    0.39
 -15  -2  -4    0.32    0.43
  15  -2   4    0.30    0.46
  15   2   4   -0.01    0.38
 -15   2  -4    0.01    0.36
 -15   2  -4   -0.01    0.37
  16  -2   4   -0.26    0.40
 -16  -2  -4    0.12    0.44
  16  -2   4   -0.23    0.42
  16   2   4   -0.33    0.43
 -16   2  -4   -0.08    0.35
 -16   2  -4   -0.09    0.41
  17  -3  -4    1.48    0.65
 -17  -3   4    2.89    0.74
  17   3  -4    2.09    0.73
  16  -3  -4    3.80    0.75
  16  -3  -4    3.70    0.77
 -16  -3   4    4.31    0.79
 -16   3   4    3.25    0.69
  16   3  -4    3.43    0.85
 -15  -3   4   22.03    1.39
  15  -3  -4   21.51    1.36
  15  -3  -4   22.51    1.30
 -15   3   4   19.71    1.31
  15   3  -4   20.43    1.39
 -14  -3   4    1.02    0.45
  14  -3  -4    0.66    0.42
  14  -3  -4    0.73    0.46
  14   3  -4    1.06    0.50
 -14   3   4    0.96    0.41
  13  -3  -4    1.44    0.45
  13  -3  -4    1.06    0.47
 -13  -3   4    1.22    0.49
 -13   3   4    1.79    0.52
  13   3  -4    1.76    0.57
  12  -3  -4    5.29    0.68
 -12  -3   4    6.16    0.81
  12  -3  -4    5.16    0.70
 -12   3   4    6.92    0.87
  12   3  -4    4.74    0.73
  11  -3  -4    0.70    0.34
 -11  -3   4    0.43    0.32
  11  -3  -4    0.42    0.35
 -11   3   4    0.89    0.37
  11   3  -4    0.18    0.37
  11   3  -4    0.38    0.23
 -10  -3   4    4.15    0.44
  10  -3  -4    2.81    0.49
  10  -3  -4    2.93    0.51
 -10  -3   4    4.09    0.60
 -10   3   4    2.98    0.52
  10   3  -4    3.42    0.61
  10   3  -4    3.79    0.47
   9  -3  -4   18.50    0.91
  -9  -3   4   16.35    0.91
   9  -3  -4   15.79    0.85
  -9  -3   4   15.42    0.63
  -9   3   4   18.15    0.97
   9   3  -4   16.26    0.92
   9   3  -4   16.43    0.77
   8  -3  -4   34.26    1.24
  -8  -3   4   34.97    1.31
   8  -3  -4   35.60    1.24
  -8  -3   4   36.58    0.97
   8   3  -4   35.71    1.34
  -8   3   4   37.45    1.37
  -8   3   4   35.99    0.97
   8   3  -4   35.56    1.18
   7  -3  -4   51.27    1.52
   7  -3  -4   49.85    1.47
  -7  -3   4   55.21    1.62
  -7  -3   4   51.10    1.18
  -7   3   4   53.18    1.62
  -7   3   4   54.05    1.30
   7   3  -4   49.55    1.58
   7   3  -4   51.23    1.47
   6  -3  -4   99.67    2.38
  -6  -3   4  102.35    2.46
  -6  -3   4  102.54    1.98
   6  -3  -4  104.80    2.33
   6   3  -4  101.61    2.46
  -6   3   4  103.28    2.49
  -6   3   4  102.79    2.20
   6   3  -4  101.84    2.39
  -5  -3   4   30.88    1.05
   5  -3  -4   29.93    1.02
  -5  -3   4   33.64    0.68
   5  -3  -4   32.81    0.98
   5   3  -4   31.94    1.08
   5   3  -4   34.37    0.69
   5   3  -4   32.54    1.08
  -5   3   4   31.93    0.96
  -5   3   4   32.98    1.09
   4  -3  -4   84.99    1.97
   4  -3  -4   81.62    1.82
  -4  -3   4   84.25    1.98
   4   3  -4   83.63    1.99
   4   3  -4   84.35    2.03
  -4   3   4   82.08    1.90
  -4   3   4   83.25    1.95
   3  -3  -4  101.41    2.23
   3  -3  -4   96.64    2.02
  -3  -3   4   97.30    2.19
  -3   3   4   97.96    2.16
   3   3  -4   98.87    2.28
  -3   3   4   98.20    2.19
   3   3  -4  103.09    2.23
  -2  -3   4   66.80    1.56
   2  -3  -4   63.85    1.39
  -2  -3   4   65.79    1.24
   2  -3  -4   65.56    1.60
   2   3  -4   66.45    1.57
  -2   3   4   65.18    1.61
   2   3  -4   66.16    1.66
  -2   3   4   64.28    1.50
  -1  -3   4   74.05    1.67
   1  -3  -4   75.25    1.75
  -1  -3   4   74.02    1.47
   1  -3  -4   73.41    1.53
  -1   3   4   73.78    1.60
   1   3  -4   72.33    1.48
   1   3  -4   75.10    1.69
  -1   3   4   73.76    1.77
   1   3  -4   75.44    1.80
   0  -3   4  205.94    3.91
   0  -3  -4  202.59    4.00
   0  -3  -4  205.14    3.79
   0  -3   4  204.02    3.79
   0   3   4  205.14    3.81
   0   3  -4  208.28    4.05
   0   3  -4  204.51    3.82
   0   3  -4  203.79    3.95
   0   3   4  205.27    4.06
   0   3  -4  194.54    3.90
  -1  -3  -4  301.39    5.55
   1  -3   4  308.61    5.62
  -1  -3  -4  301.69    5.47
   1   3   4  294.93    5.77
  -1   3  -4  309.12    5.66
  -1   3  -4  311.53    5.64
  -1   3  -4  309.33    5.74
   1   3   4  301.66    5.53
   1   3   4  302.62    5.49
  -1   3  -4  297.34    5.65
  -2  -3  -4    0.90    0.25
  -2  -3  -4    0.89    0.16
  -2   3  -4    1.15    0.24
  -2   3  -4    1.01    0.22
  -2   3  -4    0.59    0.17
   2   3   4    1.38    0.23
   2   3   4    1.00    0.25
  -2   3  -4    0.89    0.22
  -3  -3  -4   11.30    0.59
  -3  -3  -4   10.96    0.43
   3  -3   4   11.45    0.53
  -3   3  -4   11.12    0.55
  -3   3  -4   11.46    0.59
  -3   3  -4   11.21    0.52
  -3   3  -4   10.42    0.50
   3   3   4   11.78    0.59
   3   3   4   10.96    0.52
   4  -3   4   86.65    2.00
  -4  -3  -4   82.76    1.80
   4  -3   4   85.91    1.85
  -4  -3  -4   82.38    2.05
   4   3   4   82.93    1.99
  -4   3  -4   83.81    2.10
  -4   3  -4   83.10    1.86
   4   3   4   84.43    2.01
  -4   3  -4   82.39    2.00
  -4   3  -4   86.60    1.97
   5  -3   4    1.62    0.23
  -5  -3  -4    1.41    0.29
   5  -3   4    1.37    0.27
  -5  -3  -4    1.40    0.24
   5   3   4    1.57    0.32
  -5   3  -4    0.88    0.23
  -5   3  -4    1.63    0.23
   5   3   4    1.39    0.28
  -5   3  -4    1.40    0.32
   6  -3   4   10.26    0.43
  -6  -3  -4   10.64    0.65
  -6  -3  -4   10.86    0.54
   6  -3   4   10.46    0.63
   6   3   4   11.21    0.66
  -6   3  -4    9.29    0.57
  -6   3  -4   11.63    0.46
   6   3   4   11.61    0.60
  -6   3  -4   10.79    0.70
  -7  -3  -4   47.97    1.58
  -7  -3  -4   49.44    1.41
   7  -3   4   51.40    1.59
   7  -3   4   49.92    1.16
   7   3   4   49.88    1.61
  -7   3  -4   51.78    1.70
   7   3   4   54.47    1.46
  -7   3  -4   53.51    1.56
   8  -3   4  115.63    2.87
  -8  -3  -4  118.95    2.92
  -8  -3  -4  112.19    2.66
  -8   3  -4  115.38    2.80
   8   3   4  115.21    2.93
  -8   3  -4  110.91    2.97
   8   3   4  115.70    2.61
  -9  -3  -4    0.85    0.29
   9  -3   4    0.64    0.32
  -9  -3  -4    1.14    0.37
  -9   3  -4    0.86    0.36
  -9   3  -4    0.80    0.32
   9   3   4    0.61    0.31
   9   3   4    0.56    0.23
 -10  -3  -4    2.11    0.49
  10  -3   4    2.17    0.48
 -10  -3  -4    2.41    0.44
 -10   3  -4    1.98    0.45
  10   3   4    2.34    0.37
 -10   3  -4    2.47    0.53
  10   3   4    1.26    0.40
 -11  -3  -4   21.40    1.03
  11  -3   4   20.38    1.16
 -11  -3  -4   23.18    1.20
  11   3   4   21.51    1.20
 -11   3  -4   20.54    1.10
 -11   3  -4   21.36    1.22
  12  -3   4    5.34    0.82
 -12  -3  -4    5.78    0.76
 -12  -3  -4    5.37    0.69
 -12   3  -4    4.41    0.72
 -12   3  -4    4.79    0.66
  12   3   4    5.98    0.85
 -13  -3  -4   20.53    1.09
 -13  -3  -4   20.70    1.22
  13  -3   4   18.22    1.21
  13   3   4   18.84    1.25
 -13   3  -4   16.81    1.10
 -13   3  -4   18.82    1.22
  14  -3   4   79.59    2.73
 -14  -3  -4   80.02    2.65
 -14  -3  -4   78.34    2.68
  14  -3   4   76.85    2.68
 -14   3  -4   81.84    2.82
 -14   3  -4   85.78    2.70
  14   3   4   79.42    2.78
  15  -3   4   24.00    1.45
 -15  -3  -4   20.33    1.33
  15  -3   4   22.13    1.44
  15   3   4   24.06    1.52
 -15   3  -4   22.12    1.46
 -15   3  -4   23.19    1.37
  16  -3   4    0.16    0.43
 -16  -3  -4    0.45    0.47
  16  -3   4    0.44    0.52
  16   3   4    0.08    0.49
 -16   3  -4    0.77    0.49
 -16   3  -4    1.52    0.62
  16  -4  -4   21.69    1.39
 -16  -4   4   21.78    1.45
  16  -4  -4   23.71    1.47
  16   4  -4   23.50    1.59
 -16   4   4   24.71    1.53
  15  -4  -4    3.08    0.76
  15  -4  -4    2.22    0.63
 -15  -4   4    1.82    0.59
  15   4  -4    2.12    0.70
 -15   4   4    2.17    0.57
 -14  -4   4   15.30    1.14
  14  -4  -4   16.29    1.12
  14  -4  -4   14.49    1.08
 -14   4   4   14.36    1.12
  14   4  -4   14.66    1.18
 -13  -4   4    0.91    0.42
  13  -4  -4    0.57    0.42
  13  -4  -4    1.00    0.44
 -13   4   4    0.65    0.37
  13   4  -4    1.00    0.47
 -12  -4   4    0.73    0.38
  12  -4  -4   -0.04    0.32
  12  -4  -4    0.27    0.36
 -12   4   4    0.26    0.35
  12   4  -4    0.28    0.36
  11  -4  -4   43.55    1.65
 -11  -4   4   42.83    1.70
  11  -4  -4   42.60    1.60
 -11   4   4   44.39    1.75
  11   4  -4   43.97    1.76
  11   4  -4   40.65    1.42
  10  -4  -4   96.80    2.62
 -10  -4   4   95.41    2.71
  10  -4  -4   99.63    2.59
  10   4  -4   96.28    2.44
  10   4  -4   92.42    2.71
 -10   4   4   92.75    2.71
   9  -4  -4   36.93    1.33
  -9  -4   4   36.60    1.44
  -9  -4   4   37.42    1.15
   9  -4  -4   38.21    1.41
  -9   4   4   37.50    1.47
   9   4  -4   38.33    1.31
   9   4  -4   37.40    1.46
  -8  -4   4   58.05    1.35
   8  -4  -4   57.56    1.67
   8  -4  -4   62.01    1.82
  -8  -4   4   56.47    1.80
  -8   4   4   60.81    1.46
   8   4  -4   57.81    1.82
   8   4  -4   57.32    1.71
  -8   4   4   57.55    1.83
  -7  -4   4    0.81    0.17
  -7  -4   4    0.42    0.26
   7  -4  -4    0.36    0.26
   7  -4  -4    0.66    0.24
  -7   4   4    0.64    0.19
  -7   4   4    0.59    0.27
   7   4  -4    0.58    0.28
   7   4  -4    0.66    0.25
  -6  -4   4   36.26    1.25
   6  -4  -4   36.35    1.23
  -6  -4   4   35.48    0.83
   6  -4  -4   36.60    1.10
   6   4  -4   37.44    1.25
  -6   4   4   35.45    1.08
   6   4  -4   37.31    1.26
  -6   4   4   38.07    1.28
  -5  -4   4    4.36    0.47
   5  -4  -4    4.51    0.49
   5  -4  -4    4.01    0.32
  -5  -4   4    4.59    0.21
  -5   4   4    5.07    0.53
   5   4  -4    4.83    0.42
   5   4  -4    3.93    0.45
  -5   4   4    5.34    0.41
  -4  -4   4  174.20    3.66
   4  -4  -4  174.13    3.69
   4  -4  -4  176.17    3.38
  -4  -4   4  172.01    3.13
  -4   4   4  176.44    3.64
   4   4  -4  181.30    3.65
   4   4  -4  171.85    3.72
  -4   4   4  174.94    3.60
  -3  -4   4    1.78    0.15
  -3  -4   4    1.28    0.27
   3  -4  -4    0.98    0.26
   3  -4  -4    1.27    0.18
   3   4  -4    1.29    0.31
   3   4  -4    1.66    0.30
  -3   4   4    1.33    0.26
  -3   4   4    0.89    0.25
   2  -4  -4  251.48    4.90
   2  -4  -4  246.56    4.50
  -2  -4   4  251.46    4.83
  -2  -4   4  251.49    4.48
  -2   4   4  251.87    4.78
   2   4  -4  247.67    4.96
   2   4  -4  251.39    4.78
  -2   4   4  236.92    4.88
   1  -4  -4    0.19    0.10
  -1  -4   4    0.14    0.10
   1  -4  -4    0.44    0.22
  -1  -4   4    0.19    0.16
  -1   4   4    0.12    0.13
  -1   4   4    0.48    0.22
   1   4  -4    0.04    0.15
   1   4  -4    0.27    0.17
   0  -4  -4    1.53    0.29
   0  -4  -4    1.48    0.19
   0  -4   4    1.36    0.25
   0  -4   4    1.31    0.20
   0   4  -4    1.57    0.29
   0   4  -4    1.51    0.22
   0   4  -4    1.53    0.25
   0   4  -4    0.62    0.22
   0   4   4    1.34    0.22
   0   4   4    1.35    0.17
   0   4   4    0.66    0.21
  -1  -4  -4    3.59    0.28
  -1  -4  -4    3.97    0.44
   1  -4   4    3.85    0.31
   1  -4   4    3.81    0.33
   1   4   4    4.04    0.30
  -1   4  -4    3.84    0.32
  -1   4  -4    3.20    0.37
   1   4   4    3.92    0.26
   1   4   4    3.95    0.46
  -1   4  -4    4.02    0.32
  -1   4  -4    3.83    0.41
   2  -4   4   40.87    1.15
  -2  -4  -4   41.74    1.25
  -2  -4  -4   39.75    1.04
  -2   4  -4   40.31    1.13
  -2   4  -4   39.83    1.18
   2   4   4   42.33    1.07
  -2   4  -4   41.26    1.20
   2   4   4   40.35    1.27
  -2   4  -4   41.04    1.20
  -3  -4  -4  129.80    2.91
  -3  -4  -4  130.19    2.67
   3  -4   4  135.12    2.87
   3  -4   4  131.50    2.77
  -3   4  -4  130.61    2.79
   3   4   4  131.34    2.75
   3   4   4  133.31    2.95
  -3   4  -4  132.28    2.87
  -3   4  -4  131.38    2.91
  -3   4  -4  130.43    2.80
   4  -4   4  503.21    9.25
  -4  -4  -4  509.06    9.41
   4  -4   4  518.86    9.41
  -4  -4  -4  497.67    9.11
   4   4   4  492.08    9.39
  -4   4  -4  506.87    9.21
   4   4   4  502.59    9.28
  -4   4  -4  502.95    9.33
  -4   4  -4  504.85    9.28
  -4   4  -4  503.02    9.45
  -5  -4  -4    0.31    0.23
   5  -4   4    0.18    0.17
  -5  -4  -4    0.18    0.16
   5   4   4    0.21    0.20
  -5   4  -4    0.29    0.21
   5   4   4    0.32    0.20
  -5   4  -4    0.29    0.25
  -5   4  -4    0.22    0.17
   6  -4   4    0.35    0.17
  -6  -4  -4    0.46    0.19
   6  -4   4    0.32    0.22
  -6  -4  -4    0.16    0.20
   6   4   4    0.18    0.22
  -6   4  -4    0.19    0.20
   6   4   4    0.31    0.22
  -6   4  -4    0.29    0.16
  -6   4  -4    0.67    0.29
  -7  -4  -4    1.14    0.32
   7  -4   4    0.96    0.20
  -7  -4  -4    0.66    0.23
   7  -4   4    0.88    0.28
   7   4   4    0.72    0.31
  -7   4  -4    0.80    0.34
   7   4   4    1.21    0.31
  -7   4  -4    0.85    0.20
  -7   4  -4    0.54    0.26
   8  -4   4    0.02    0.20
  -8  -4  -4    0.24    0.20
  -8  -4  -4   -0.02    0.23
   8   4   4   -0.02    0.25
  -8   4  -4    0.12    0.24
  -8   4  -4   -0.10    0.22
   8   4   4    0.23    0.21
  -9  -4  -4    9.67    0.73
  -9  -4  -4    9.59    0.65
   9  -4   4    8.22    0.69
   9   4   4    8.79    0.74
  -9   4  -4    9.46    0.77
  -9   4  -4    9.78    0.73
   9   4   4   11.24    0.67
 -10  -4  -4   39.83    1.56
  10  -4   4   35.27    1.54
 -10  -4  -4   38.25    1.39
  10  -4   4   38.23    1.53
  10   4   4   38.83    1.31
  10   4   4   33.33    1.49
 -10   4  -4   38.99    1.65
 -10   4  -4   41.08    1.56
  11  -4   4    4.76    0.70
 -11  -4  -4    5.24    0.74
 -11  -4  -4    5.83    0.69
  11  -4   4    5.95    0.78
 -11   4  -4    4.65    0.67
 -11   4  -4    5.69    0.82
  11   4   4    6.77    0.85
 -12  -4  -4    0.81    0.35
  12  -4   4    0.87    0.46
 -12  -4  -4    0.71    0.41
  12  -4   4    0.45    0.40
  12   4   4    0.83    0.44
 -12   4  -4    0.43    0.40
 -12   4  -4    0.31    0.32
 -13  -4  -4    1.03    0.45
 -13  -4  -4    1.21    0.40
  13  -4   4    0.89    0.46
  13  -4   4    0.35    0.40
  13   4   4    0.67    0.41
 -13   4  -4    1.21    0.48
 -13   4  -4    0.93    0.48
 -14  -4  -4   -0.38    0.32
  14  -4   4   -0.30    0.35
  14  -4   4    0.20    0.40
  14   4   4    0.14    0.37
 -14   4  -4   -0.02    0.38
 -14   4  -4    0.21    0.39
  15  -4   4    0.19    0.44
  15  -4   4    0.39    0.44
 -15  -4  -4    0.18    0.41
 -15   4  -4    0.22    0.41
 -15   4  -4   -0.09    0.37
  15   4   4    0.19    0.46
  16  -5  -4    1.51    0.58
  16  -5  -4    0.75    0.52
 -16  -5   4    0.30    0.48
 -16   5   4    1.21    0.53
  16   5  -4    1.45    0.65
  15  -5  -4    9.50    1.10
  15  -5  -4    8.80    1.06
 -15  -5   4    8.46    1.12
  15   5  -4    7.84    1.07
 -15   5   4    7.96    1.05
  14  -5  -4   13.98    1.05
  14  -5  -4   12.44    1.05
 -14  -5   4   12.76    1.07
  14   5  -4   13.06    1.14
 -14   5   4   12.61    1.07
  13  -5  -4   -0.07    0.35
  13  -5  -4    0.47    0.41
 -13  -5   4    0.07    0.36
  13   5  -4    0.68    0.46
 -13   5   4    0.43    0.40
  12  -5  -4   20.80    1.20
 -12  -5   4   24.78    1.35
  12  -5  -4   22.74    1.20
  12   5  -4   24.15    1.36
 -12   5   4   20.75    1.26
  11  -5  -4    1.18    0.42
 -11  -5   4    1.66    0.46
  11  -5  -4    1.90    0.49
  11   5  -4    2.08    0.56
  11   5  -4    1.55    0.40
 -11   5   4    1.91    0.52
  10  -5  -4    0.80    0.35
  10  -5  -4    0.66    0.37
 -10  -5   4    0.85    0.35
  10   5  -4    0.76    0.32
  10   5  -4    0.48    0.33
 -10   5   4    1.11    0.41
   9  -5  -4    0.86    0.33
  -9  -5   4    0.42    0.29
   9  -5  -4    0.74    0.30
   9   5  -4    0.38    0.32
   9   5  -4    0.52    0.29
  -9   5   4    0.69    0.32
   8  -5  -4   17.98    0.97
   8  -5  -4   21.21    0.88
  -8  -5   4   17.64    0.97
  -8   5   4   20.32    1.04
   8   5  -4   18.70    0.95
   8   5  -4   19.33    0.98
  -8   5   4   20.05    0.77
  -7  -5   4   25.34    1.09
   7  -5  -4   25.07    1.09
  -7  -5   4   23.79    0.69
   7  -5  -4   25.15    0.91
  -7   5   4   26.69    1.14
   7   5  -4   25.12    1.08
  -7   5   4   25.14    0.91
   7   5  -4   24.16    1.06
  -6  -5   4   37.40    1.34
   6  -5  -4   40.75    1.13
  -6  -5   4   37.20    0.91
   6  -5  -4   42.41    1.41
   6   5  -4   38.41    1.30
  -6   5   4   37.99    1.35
   6   5  -4   41.87    1.41
  -6   5   4   39.48    1.22
  -5  -5   4    1.08    0.28
  -5  -5   4    2.12    0.20
   5  -5  -4    1.93    0.26
   5  -5  -4    2.01    0.38
   5   5  -4    1.46    0.31
   5   5  -4    1.99    0.38
  -5   5   4    1.85    0.34
  -5   5   4    2.18    0.34
   4  -5  -4    1.03    0.18
   4  -5  -4    0.95    0.27
  -4  -5   4    1.04    0.29
  -4  -5   4    1.09    0.16
   4   5  -4    0.81    0.24
  -4   5   4    1.56    0.31
  -4   5   4    0.87    0.25
   4   5  -4    1.20    0.33
   3  -5  -4    5.57    0.49
   3  -5  -4    6.42    0.28
  -3  -5   4    6.41    0.47
  -3  -5   4    6.52    0.30
   3   5  -4    6.76    0.45
   3   5  -4    6.20    0.52
  -3   5   4    6.33    0.49
  -3   5   4    5.23    0.42
  -2  -5   4   44.83    1.32
  -2  -5   4   43.56    1.04
   2  -5  -4   43.98    0.92
   2  -5  -4   42.39    1.34
  -2   5   4   43.61    1.36
   2   5  -4   43.01    1.40
  -2   5   4   44.39    1.27
   2   5  -4   44.64    1.22
   1  -5  -4    1.34    0.30
  -1  -5   4    1.66    0.30
   1  -5  -4    2.02    0.17
  -1  -5   4    1.83    0.24
   1   5  -4    1.91    0.36
  -1   5   4    1.60    0.29
   1   5  -4    2.26    0.30
  -1   5   4    2.00    0.35
  -1   5   4    1.75    0.14
   0  -5   4    6.72    0.38
   0  -5  -4    6.51    0.49
   0  -5   4    6.36    0.46
   0   5   4    6.88    0.28
   0   5   4    6.75    0.43
   0   5  -4    6.51    0.40
   0   5   4    6.59    0.52
   0   5  -4    7.10    0.51
   0   5  -4    6.33    0.51
  -1  -5  -4   38.01    1.07
   1  -5   4   38.21    1.18
  -1  -5  -4   39.47    1.24
   1  -5   4   37.49    1.07
   1   5   4   38.44    1.29
  -1   5  -4   37.98    1.22
  -1   5  -4   34.96    1.20
   1   5   4   38.05    1.09
  -1   5  -4   37.24    1.05
   1   5   4   37.18    0.93
   2  -5   4   10.56    0.54
  -2  -5  -4    9.29    0.49
  -2  -5  -4   10.74    0.62
   2   5   4    9.47    0.45
  -2   5  -4    9.90    0.58
   2   5   4   10.84    0.67
  -2   5  -4   10.61    0.52
  -2   5  -4   11.01    0.61
  -2   5  -4    9.28    0.54
  -3  -5  -4    0.05    0.14
   3  -5   4    0.21    0.19
  -3  -5  -4   -0.12    0.19
   3  -5   4   -0.03    0.13
  -3   5  -4    0.06    0.17
  -3   5  -4   -0.06    0.17
   3   5   4    0.15    0.16
   3   5   4    0.45    0.23
  -3   5  -4   -0.10    0.17
  -3   5  -4   -0.15    0.14
  -4  -5  -4    8.51    0.60
   4  -5   4    9.52    0.53
   4  -5   4    9.50    0.61
  -4  -5  -4    8.73    0.51
   4   5   4   10.00    0.65
  -4   5  -4   10.45    0.64
   4   5   4    9.01    0.53
  -4   5  -4    8.67    0.58
  -4   5  -4   10.61    0.57
  -4   5  -4    9.58    0.55
  -5  -5  -4   13.90    0.65
   5  -5   4   14.25    0.68
   5  -5   4   13.75    0.77
  -5  -5  -4   16.97    0.83
  -5   5  -4   13.48    0.75
   5   5   4   15.44    0.74
  -5   5  -4   14.97    0.67
  -5   5  -4   14.59    0.80
   5   5   4   15.94    0.82
   6  -5   4   10.25    0.62
  -6  -5  -4   10.97    0.60
   6  -5   4    9.27    0.68
  -6  -5  -4    9.72    0.66
   6   5   4   10.78    0.69
  -6   5  -4   10.46    0.68
  -6   5  -4   11.71    0.77
  -6   5  -4   10.03    0.54
   6   5   4    9.40    0.65
  -7  -5  -4    7.47    0.63
  -7  -5  -4    7.19    0.55
   7  -5   4    7.70    0.58
   7  -5   4    7.70    0.66
  -7   5  -4    7.78    0.69
   7   5   4    6.65    0.57
  -7   5  -4    8.73    0.64
  -7   5  -4    8.26    0.47
   7   5   4    9.31    0.66
  -8  -5  -4   14.13    0.76
  -8  -5  -4   13.76    0.84
   8  -5   4   13.75    0.81
   8  -5   4   11.07    0.80
   8   5   4   14.29    0.87
   8   5   4   13.59    0.79
  -8   5  -4   13.29    0.90
  -8   5  -4   13.32    0.82
   9  -5   4   -0.09    0.24
  -9  -5  -4   -0.25    0.20
   9  -5   4    0.22    0.28
  -9  -5  -4    0.00    0.22
   9   5   4    0.14    0.29
  -9   5  -4    0.24    0.29
   9   5   4    0.10    0.24
  -9   5  -4   -0.18    0.24
 -10  -5  -4    1.33    0.42
  10  -5   4    1.40    0.43
 -10  -5  -4    1.66    0.41
  10  -5   4    1.42    0.41
  10   5   4    1.92    0.41
 -10   5  -4    0.67    0.38
  10   5   4    2.18    0.53
 -10   5  -4    0.94    0.38
  11  -5   4    1.05    0.41
  11  -5   4    0.98    0.41
 -11  -5  -4    1.02    0.36
 -11  -5  -4    0.67    0.39
 -11   5  -4    0.75    0.39
  11   5   4    1.11    0.47
 -11   5  -4    0.92    0.41
 -12  -5  -4    8.46    0.74
  12  -5   4    7.43    0.89
 -12  -5  -4    8.08    0.93
  12  -5   4    9.83    1.07
  12   5   4    9.05    1.07
 -12   5  -4    9.35    1.11
 -12   5  -4    7.65    0.91
  13  -5   4    4.17    0.74
 -13  -5  -4    4.45    0.74
  13  -5   4    2.49    0.59
 -13   5  -4    3.15    0.63
  13   5   4    4.19    0.78
 -13   5  -4    4.47    0.80
  14  -5   4    0.51    0.47
  14  -5   4    0.45    0.46
 -14  -5  -4    0.65    0.44
 -14   5  -4   -0.27    0.34
 -14   5  -4    0.84    0.49
  14   5   4    0.84    0.50
  15  -5   4   -0.11    0.51
 -15  -5  -4    0.88    0.50
  15  -5   4    0.49    0.52
 -15   5  -4    0.47    0.49
  15   5   4    0.18    0.48
 -15   5  -4    0.51    0.50
  15  -6  -4    2.69    0.69
 -15  -6   4    4.27    0.85
 -15   6   4    2.99    0.76
  15   6  -4    3.20    0.79
  14  -6  -4    0.18    0.44
 -14  -6   4   -0.03    0.36
  14   6  -4   -0.13    0.43
 -14   6   4    0.83    0.50
 -13  -6   4    2.29    0.65
  13  -6  -4    3.48    0.70
 -13   6   4    3.07    0.70
  13   6  -4    2.20    0.66
 -12  -6   4   10.21    1.10
  12  -6  -4    9.41    1.04
  12   6  -4    8.42    0.84
 -12   6   4    8.29    0.97
  12   6  -4    8.21    0.98
 -11  -6   4   29.30    1.44
  11  -6  -4   33.97    1.53
  11  -6  -4   27.97    1.32
 -11   6   4   29.63    1.49
  11   6  -4   30.85    1.34
  11   6  -4   28.89    1.43
 -10  -6   4   21.44    1.18
  10  -6  -4   24.26    1.07
  10  -6  -4   21.13    1.18
 -10   6   4   22.76    1.25
  10   6  -4   23.20    1.20
  10   6  -4   24.61    1.16
   9  -6  -4   11.22    0.69
   9  -6  -4   10.34    0.82
  -9  -6   4   10.64    0.82
   9   6  -4    9.04    0.76
  -9   6   4    9.98    0.83
   9   6  -4    9.98    0.76
  -8  -6   4   13.51    0.89
   8  -6  -4   15.14    0.72
   8  -6  -4   14.29    0.91
   8   6  -4   14.26    0.87
  -8   6   4   15.35    0.72
   8   6  -4   14.83    0.88
  -8   6   4   14.47    0.90
   7  -6  -4    0.26    0.27
   7  -6  -4    0.35    0.22
  -7  -6   4    0.22    0.26
   7   6  -4    0.45    0.29
   7   6  -4    0.42    0.25
  -7   6   4    0.40    0.28
  -7   6   4    0.36    0.22
  -6  -6   4    4.72    0.60
   6  -6  -4    3.61    0.55
  -6  -6   4    3.82    0.45
   6  -6  -4    5.06    0.36
  -6   6   4    3.84    0.52
  -6   6   4    4.21    0.50
   6   6  -4    4.23    0.56
   6   6  -4    3.65    0.49
  -5  -6   4    3.69    0.52
   5  -6  -4    2.64    0.44
   5  -6  -4    3.67    0.28
  -5  -6   4    4.17    0.27
   5   6  -4    5.37    0.56
  -5   6   4    4.01    0.51
   5   6  -4    3.69    0.53
  -5   6   4    3.94    0.48
   4  -6  -4   43.64    0.97
  -4  -6   4   44.59    1.06
  -4  -6   4   42.39    1.41
   4  -6  -4   41.39    1.44
   4   6  -4   43.10    1.52
   4   6  -4   43.46    1.31
  -4   6   4   45.60    1.44
  -4   6   4   44.25    1.43
   3  -6  -4   71.01    1.34
  -3  -6   4   72.32    1.59
  -3  -6   4   72.50    1.96
   3  -6  -4   72.49    2.00
   3   6  -4   74.23    1.81
   3   6  -4   71.23    2.06
  -3   6   4   67.91    1.95
  -3   6   4   70.40    1.91
  -2  -6   4  122.86    2.83
  -2  -6   4  123.93    2.49
   2  -6  -4  120.22    2.88
  -2   6   4  121.93    2.79
   2   6  -4  119.48    2.96
  -2   6   4  117.35    2.89
   2   6  -4  123.15    2.63
   1  -6  -4   18.01    0.87
  -1  -6   4   17.95    0.67
  -1  -6   4   18.57    0.84
  -1   6   4   18.20    0.90
   1   6  -4   19.85    0.93
   1   6  -4   18.83    0.71
  -1   6   4   17.26    0.78
   0  -6  -4   53.23    1.64
   0  -6  -4   56.15    1.52
   0  -6   4   57.97    1.63
   0  -6   4   58.64    1.45
   0   6  -4   54.40    1.70
   0   6   4   57.93    1.57
   0   6  -4   54.90    1.66
   0   6  -4   57.25    1.42
   0   6   4   56.76    1.13
   0   6   4   56.40    1.74
   1  -6   4   22.91    0.93
  -1  -6  -4   21.36    0.93
   1  -6   4   20.88    0.80
  -1  -6  -4   22.59    0.85
  -1   6  -4   21.53    0.95
  -1   6  -4   22.22    0.76
   1   6   4   21.59    1.00
  -1   6  -4   21.87    0.96
   1   6   4   21.09    0.62
   1   6   4   21.86    0.85
   2  -6   4  119.72    2.68
   2  -6   4  114.47    2.74
  -2  -6  -4  118.22    2.80
  -2  -6  -4  119.66    2.63
   2   6   4  115.41    2.90
  -2   6  -4  119.03    2.82
  -2   6  -4  117.61    2.52
   2   6   4  121.16    2.43
  -2   6  -4  115.39    2.81
  -3  -6  -4    5.25    0.56
  -3  -6  -4    6.53    0.46
   3  -6   4    5.54    0.40
   3  -6   4    7.15    0.52
   3   6   4    5.56    0.61
   3   6   4    6.62    0.41
  -3   6  -4    5.15    0.56
  -3   6  -4    6.00    0.50
  -3   6  -4    6.12    0.42
   4  -6   4   -0.10    0.18
  -4  -6  -4   -0.10    0.21
  -4  -6  -4    0.16    0.19
   4  -6   4    0.05    0.15
  -4   6  -4    0.03    0.21
   4   6   4    0.14    0.18
  -4   6  -4    0.08    0.18
  -4   6  -4   -0.08    0.17
   4   6   4    0.04    0.22
  -4   6  -4    0.00    0.17
  -5  -6  -4   16.74    0.87
   5  -6   4   13.87    0.82
   5  -6   4   16.02    0.73
  -5  -6  -4   13.93    0.71
  -5   6  -4   14.96    0.87
   5   6   4   14.28    0.84
  -5   6  -4   15.24    0.75
   5   6   4   15.83    0.76
  -5   6  -4   13.81    0.80
   6  -6   4   12.87    0.82
  -6  -6  -4   13.07    0.71
   6  -6   4   13.54    0.72
  -6  -6  -4   15.22    0.85
  -6   6  -4   13.87    0.83
  -6   6  -4   13.84    0.88
   6   6   4   13.49    0.75
  -6   6  -4   14.10    0.69
   6   6   4   13.75    0.84
  -7  -6  -4    1.29    0.33
  -7  -6  -4    1.28    0.38
   7  -6   4    0.94    0.31
   7  -6   4    1.41    0.41
   7   6   4    0.77    0.33
  -7   6  -4    1.98    0.49
  -7   6  -4    1.30    0.40
   7   6   4    1.32    0.36
  -7   6  -4    1.63    0.42
   8  -6   4    6.85    0.62
  -8  -6  -4    8.84    0.64
  -8  -6  -4    7.73    0.79
   8  -6   4    8.01    0.85
   8   6   4    8.26    0.69
   8   6   4    7.91    0.67
  -8   6  -4    7.92    0.71
  -8   6  -4    8.87    0.95
   9  -6   4    0.12    0.29
   9  -6   4    0.77    0.33
  -9  -6  -4    0.07    0.30
  -9  -6  -4    0.13    0.26
  -9   6  -4    0.29    0.31
  -9   6  -4    0.13    0.28
   9   6   4    0.16    0.26
   9   6   4    0.09    0.30
 -10  -6  -4   39.17    1.59
  10  -6   4   39.71    1.70
 -10  -6  -4   41.10    1.53
  10  -6   4   39.52    1.57
  10   6   4   39.97    1.65
 -10   6  -4   39.68    1.65
 -10   6  -4   39.53    1.75
  10   6   4   38.87    1.52
 -11  -6  -4    0.01    0.28
 -11  -6  -4   -0.08    0.30
  11  -6   4   -0.24    0.32
  11  -6   4    0.00    0.31
  11   6   4   -0.22    0.32
 -11   6  -4    0.09    0.36
 -11   6  -4   -0.24    0.31
  12  -6   4    4.53    0.78
 -12  -6  -4    2.79    0.62
  12  -6   4    4.56    0.74
 -12  -6  -4    4.48    1.02
 -12   6  -4    5.33    0.90
  12   6   4    4.32    0.77
 -12   6  -4    2.26    0.58
 -13  -6  -4    0.11    0.40
  13  -6   4   -0.31    0.37
  13  -6   4    0.99    0.48
  13   6   4    0.04    0.44
 -13   6  -4    0.80    0.52
 -13   6  -4    0.71    0.47
  14  -6   4    8.97    1.12
 -14  -6  -4   10.05    1.11
  14  -6   4    8.52    1.03
 -14   6  -4    7.56    1.02
  14   6   4   13.69    1.40
 -14   6  -4    9.83    1.25
  14  -7  -4    0.07    0.43
 -14  -7   4   -0.23    0.36
  14   7  -4   -0.31    0.43
 -14   7   4   -0.19    0.31
  13  -7  -4    2.11    0.63
 -13  -7   4    2.68    0.66
 -13   7   4    2.22    0.63
  13   7  -4    2.38    0.65
  12  -7  -4   12.72    1.05
 -12  -7   4   10.61    1.13
  12   7  -4    9.46    0.85
 -12   7   4   12.22    1.07
  12   7  -4   11.24    0.99
 -11  -7   4   40.59    1.77
  11  -7  -4   43.68    1.84
  11   7  -4   42.71    1.70
 -11   7   4   41.79    1.86
  11   7  -4   42.34    1.79
 -10  -7   4    7.15    0.87
  10  -7  -4    8.08    0.91
  10   7  -4    6.83    0.84
 -10   7   4    8.98    1.00
  10   7  -4    7.42    0.84
   9  -7  -4    1.47    0.45
  -9  -7   4    2.05    0.51
   9   7  -4    2.50    0.52
  -9   7   4    1.96    0.49
   9   7  -4    2.12    0.47
   8  -7  -4   49.12    1.82
  -8  -7   4   48.69    1.78
  -8   7   4   50.28    2.10
   8   7  -4   49.57    1.81
  -8   7   4   45.17    1.76
   8   7  -4   49.66    1.70
  -7  -7   4    2.34    0.50
   7  -7  -4    1.72    0.42
  -7   7   4    2.62    0.52
   7   7  -4    2.60    0.50
  -7   7   4    2.53    0.43
   7   7  -4    2.79    0.46
   6  -7  -4    4.78    0.64
  -6  -7   4    6.23    0.72
  -6   7   4    6.61    0.72
   6   7  -4    6.61    0.78
   6   7  -4    5.42    0.60
  -6   7   4    6.29    0.64
   5  -7  -4   14.57    0.88
  -5  -7   4   12.99    0.83
  -5   7   4   14.73    0.83
   5   7  -4   14.01    0.91
  -5   7   4   15.02    0.86
   5   7  -4   15.24    0.76
  -4  -7   4  103.95    2.70
   4  -7  -4  108.02    2.78
  -4  -7   4  107.17    2.26
  -4   7   4  108.23    2.71
  -4   7   4  104.33    2.70
   4   7  -4  106.73    2.49
   4   7  -4  105.09    2.85
   3  -7  -4    0.15    0.24
  -3  -7   4    0.02    0.23
  -3  -7   4    0.16    0.16
  -3   7   4    0.16    0.24
   3   7  -4    0.26    0.27
   3   7  -4    0.21    0.19
  -3   7   4    0.17    0.21
  -2  -7   4   20.02    0.72
   2  -7  -4   18.55    0.93
  -2  -7   4   18.84    0.92
   2   7  -4   17.91    0.98
  -2   7   4   17.01    0.86
   2   7  -4   18.78    0.74
  -2   7   4   18.15    0.96
  -1  -7   4   19.91    0.93
  -1  -7   4   18.91    0.74
   1  -7  -4   18.98    0.94
  -1   7   4   18.01    0.98
   1   7  -4   19.75    0.73
  -1   7   4   20.50    0.91
   1   7  -4   19.22    1.00
   0  -7  -4   57.88    1.63
   0  -7   4   55.27    1.70
   0  -7   4   55.71    1.51
   0  -7  -4   57.98    1.78
   0   7  -4   57.41    1.43
   0   7  -4   55.03    1.80
   0   7  -4   55.62    1.76
   0   7   4   55.91    1.84
   0   7   4   58.64    1.69
   1  -7   4   19.13    0.91
  -1  -7  -4   19.40    0.86
  -1  -7  -4   20.78    0.98
   1  -7   4   19.59    0.82
  -1   7  -4   20.55    0.98
   1   7   4   20.96    1.04
  -1   7  -4   20.29    0.73
  -1   7  -4   19.57    0.97
   1   7   4   20.45    0.90
   2  -7   4    0.72    0.27
  -2  -7  -4    0.60    0.31
  -2  -7  -4    0.66    0.25
   2  -7   4    0.54    0.20
   2  -7   4    0.55    0.26
  -2   7  -4    0.51    0.27
   2   7   4    0.80    0.31
  -2   7  -4    0.47    0.26
  -2   7  -4    0.62    0.22
  -3  -7  -4  182.57    3.90
   3  -7   4  186.36    3.98
  -3  -7  -4  175.00    4.04
   3  -7   4  185.09    3.70
   3   7   4  189.62    3.76
   3   7   4  184.88    4.25
  -3   7  -4  179.03    4.05
  -3   7  -4  181.63    4.14
  -3   7  -4  183.47    3.71
   4  -7   4    1.68    0.31
  -4  -7  -4    0.83    0.28
   4  -7   4    1.23    0.33
  -4  -7  -4    0.98    0.35
   4   7   4    1.65    0.31
  -4   7  -4    1.30    0.36
  -4   7  -4    0.71    0.30
   4   7   4    1.45    0.42
  -5  -7  -4   32.48    1.20
   5  -7   4   33.22    1.11
  -5  -7  -4   33.70    1.33
   5  -7   4   33.53    1.32
   5   7   4   32.27    1.13
   5   7   4   34.61    1.41
  -5   7  -4   29.72    1.29
  -5   7  -4   33.87    1.24
   6  -7   4    1.87    0.36
   6  -7   4    2.45    0.51
  -6  -7  -4    2.26    0.42
  -6  -7  -4    2.00    0.46
  -6   7  -4    2.20    0.47
  -6   7  -4    2.08    0.39
   6   7   4    2.03    0.47
   6   7   4    3.05    0.47
   7  -7   4   -0.04    0.24
  -7  -7  -4   -0.03    0.23
  -7  -7  -4    0.20    0.27
   7  -7   4    0.32    0.25
  -7   7  -4   -0.21    0.23
  -7   7  -4    0.11    0.29
   7   7   4   -0.08    0.25
   7   7   4   -0.32    0.22
  -8  -7  -4    0.87    0.35
   8  -7   4    0.89    0.33
  -8  -7  -4    0.63    0.33
   8  -7   4    0.47    0.37
   8   7   4    1.08    0.40
  -8   7  -4    0.95    0.44
  -8   7  -4    0.58    0.36
   8   7   4    0.77    0.35
   9  -7   4   42.49    1.56
  -9  -7  -4   45.41    1.61
  -9  -7  -4   41.87    1.65
   9  -7   4   41.77    1.75
   9   7   4   44.51    1.68
   9   7   4   43.77    1.69
  -9   7  -4   42.42    1.84
  -9   7  -4   41.63    1.75
  10  -7   4    4.80    0.79
 -10  -7  -4    5.79    0.72
  10  -7   4    3.71    0.60
 -10  -7  -4    4.62    0.71
 -10   7  -4    5.65    0.88
 -10   7  -4    5.03    0.79
  10   7   4    5.30    0.74
  10   7   4    4.29    0.70
 -11  -7  -4   12.24    0.95
 -11  -7  -4   13.05    0.95
  11  -7   4   13.63    1.10
 -11   7  -4   13.10    1.12
 -11   7  -4   11.71    0.98
  11   7   4   14.69    0.96
  11   7   4   12.97    1.01
  12  -7   4    3.00    0.69
 -12  -7  -4    3.94    0.69
  12   7   4    3.28    0.72
 -12   7  -4    4.26    0.85
 -12   7  -4    3.30    0.68
  13  -7   4   -0.20    0.39
  13   7   4    0.25    0.47
 -13   7  -4    0.04    0.40
 -13   7  -4    0.00    0.46
 -14  -8   4    0.30    0.45
  14   8  -4    0.30    0.49
 -14   8   4    0.12    0.45
  13  -8  -4    0.21    0.49
 -13  -8   4    0.08    0.40
  13   8  -4    0.89    0.54
 -13   8   4    0.10    0.44
 -12  -8   4    7.61    0.97
  12  -8  -4    9.37    1.11
  12   8  -4   10.26    1.13
  12   8  -4   10.08    1.07
 -12   8   4    9.11    1.14
  11  -8  -4    1.02    0.52
 -11  -8   4    0.52    0.45
 -11   8   4    0.70    0.50
  11   8  -4    1.21    0.49
  11   8  -4   -0.11    0.33
  10  -8  -4   10.18    1.09
 -10  -8   4    9.30    1.02
  10   8  -4    8.15    0.93
 -10   8   4    7.19    0.93
  10   8  -4    8.29    0.94
   9  -8  -4    3.23    0.65
  -9  -8   4    4.21    0.66
   9   8  -4    3.19    0.57
   9   8  -4    4.36    0.69
  -9   8   4    2.33    0.55
  -8  -8   4    0.48    0.36
   8  -8  -4   -0.01    0.30
   8   8  -4    0.48    0.37
   8   8  -4    0.19    0.29
  -8   8   4   -0.35    0.22
   7  -8  -4    0.42    0.31
  -7  -8   4    0.48    0.34
  -7   8   4    0.11    0.28
   7   8  -4    0.45    0.29
  -7   8   4    0.69    0.29
   7   8  -4    0.15    0.32
  -6  -8   4   -0.22    0.22
   6  -8  -4    0.02    0.27
   6   8  -4   -0.32    0.19
   6   8  -4   -0.14    0.27
  -6   8   4    0.05    0.28
  -6   8   4    0.23    0.26
   5  -8  -4    0.16    0.28
  -5  -8   4   -0.16    0.24
   5   8  -4   -0.02    0.21
  -5   8   4    0.11    0.23
   5   8  -4   -0.32    0.25
  -5   8   4    0.00    0.23
  -4  -8   4    8.44    0.71
   4  -8  -4    8.94    0.76
  -4   8   4    7.62    0.68
  -4   8   4    8.97    0.72
   4   8  -4    9.46    0.81
   4   8  -4    8.69    0.57
  -3  -8   4   48.10    1.34
   3  -8  -4   44.95    1.66
  -3  -8   4   49.87    1.69
  -3   8   4   48.37    1.72
   3   8  -4   49.54    1.81
  -3   8   4   46.20    1.63
   3   8  -4   48.35    1.40
  -2  -8   4  155.37    3.66
   2  -8  -4  156.21    3.70
  -2  -8   4  156.58    3.27
   2   8  -4  157.74    3.86
  -2   8   4  146.27    3.73
  -2   8   4  152.59    3.60
   2   8  -4  158.91    3.86
   1  -8  -4  104.33    2.77
  -1  -8   4  104.66    2.75
  -1  -8   4  107.37    2.45
   1  -8  -4  104.47    2.64
  -1   8   4  105.83    2.70
   1   8  -4  103.96    2.87
  -1   8   4  102.89    2.86
   0  -8   4    8.77    0.70
   0  -8   4   10.75    0.62
   0  -8  -4   10.90    0.75
   0  -8  -4    9.98    0.68
   0   8  -4   10.29    0.77
   0   8   4   10.81    0.82
   0   8   4    9.59    0.69
   0   8  -4   10.80    0.79
   1  -8   4    1.27    0.36
  -1  -8  -4    1.19    0.33
  -1  -8  -4    1.59    0.43
   1  -8   4    1.16    0.32
   1   8   4    0.71    0.35
  -1   8  -4    1.31    0.39
  -1   8  -4    0.62    0.31
   1   8   4    1.06    0.32
  -2  -8  -4   86.91    2.44
   2  -8   4   91.29    2.46
   2  -8   4   90.42    2.30
  -2  -8  -4   89.53    2.33
  -2   8  -4   84.80    2.49
  -2   8  -4   90.12    2.52
   2   8   4   86.67    2.59
  -3  -8  -4    0.26    0.28
   3  -8   4   -0.03    0.24
   3  -8   4    0.46    0.31
  -3  -8  -4    0.40    0.28
   3   8   4    0.45    0.31
  -3   8  -4    0.31    0.30
  -3   8  -4    0.32    0.31
  -4  -8  -4   62.98    1.86
  -4  -8  -4   65.29    2.01
   4  -8   4   63.68    1.94
  -4   8  -4   61.40    1.95
   4   8   4   62.08    2.12
  -4   8  -4   62.74    2.03
  -5  -8  -4   35.12    1.41
   5  -8   4   34.53    1.39
  -5  -8  -4   33.64    1.29
  -5   8  -4   33.73    1.33
  -5   8  -4   30.96    1.39
   5   8   4   32.40    1.46
   6  -8   4    0.28    0.31
  -6  -8  -4    0.69    0.34
  -6  -8  -4   -0.06    0.25
  -6   8  -4    0.15    0.25
   6   8   4    0.38    0.34
  -6   8  -4    0.32    0.34
  -7  -8  -4    6.97    0.73
  -7  -8  -4    5.73    0.70
   7  -8   4    8.29    0.91
   7   8   4    6.66    0.84
  -7   8  -4    6.42    0.78
  -8  -8  -4   29.26    1.36
  -8  -8  -4   31.33    1.34
   8  -8   4   29.09    1.44
   8   8   4   29.02    1.43
  -8   8  -4   32.66    1.52
  -9  -8  -4    3.41    0.59
   9  -8   4    2.48    0.58
  -9  -8  -4    3.22    0.61
  -9   8  -4    2.57    0.59
   9   8   4    3.24    0.62
  10  -8   4   21.71    1.32
 -10  -8  -4   23.04    1.20
 -10  -8  -4   19.69    1.18
 -10   8  -4   22.38    1.34
  10   8   4   20.31    1.21
  11  -8   4    2.34    0.65
 -11  -8  -4    2.02    0.55
  11   8   4    4.03    0.71
 -11   8  -4    3.54    0.73
  12  -8   4    8.08    1.09
 -12   8  -4    8.49    1.09
  13  -8   4    8.43    1.10
 -13   8  -4   10.11    1.17
  12  -9  -4   -0.14    0.34
 -12  -9   4    0.59    0.47
  12   9  -4   -0.10    0.38
 -12   9   4   -0.03    0.43
 -11  -9   4    0.32    0.40
  11  -9  -4    0.07    0.41
  11   9  -4    1.09    0.46
 -11   9   4    0.50    0.48
  10  -9  -4    2.16    0.61
 -10  -9   4    2.23    0.56
  10   9  -4    3.47    0.70
 -10   9   4    1.79    0.56
   9  -9  -4   22.55    1.39
  -9  -9   4   25.49    1.37
   9   9  -4   27.09    1.45
  -9   9   4   24.66    1.40
   8  -9  -4    3.67    0.65
  -8  -9   4    3.97    0.71
   8   9  -4    3.16    0.64
  -8   9   4    4.75    0.72
  -7  -9   4    0.31    0.32
   7  -9  -4    0.36    0.34
   7   9  -4    0.74    0.45
  -7   9   4    0.72    0.34
  -7   9   4    0.55    0.39
   6  -9  -4    4.21    0.70
  -6  -9   4    4.02    0.64
  -6   9   4    4.13    0.61
  -6   9   4    4.01    0.65
   6   9  -4    4.02    0.70
   5  -9  -4    4.52    0.69
  -5  -9   4    5.09    0.68
   5   9  -4    3.14    0.62
  -5   9   4    5.96    0.75
  -5   9   4    4.47    0.63
  -4  -9   4    3.68    0.59
   4  -9  -4    5.22    0.74
   4   9  -4    4.16    0.70
  -4   9   4    5.36    0.73
  -4   9   4    4.71    0.65
   3  -9  -4    2.55    0.55
  -3  -9   4    2.14    0.46
   3   9  -4    1.12    0.39
  -3   9   4    1.93    0.47
  -3   9   4    1.93    0.44
   2  -9  -4    2.41    0.47
   2  -9  -4    2.56    0.54
  -2  -9   4    3.27    0.58
  -2  -9   4    3.54    0.45
  -2   9   4    2.69    0.48
   2   9  -4    3.54    0.62
  -2   9   4    3.01    0.57
   1  -9  -4    0.66    0.37
  -1  -9   4    0.86    0.29
   1  -9  -4    0.82    0.31
  -1  -9   4    0.72    0.36
  -1   9   4    0.58    0.31
   1   9  -4    0.73    0.37
  -1   9   4    0.30    0.30
   0  -9  -4    3.38    0.55
   0  -9   4    2.06    0.48
   0  -9   4    2.59    0.43
   0  -9  -4    2.33    0.48
   0   9   4    3.29    0.53
   0   9  -4    3.04    0.57
   0   9   4    2.94    0.58
   0   9  -4    3.19    0.60
  -1  -9  -4    2.56    0.48
   1  -9   4    2.12    0.41
  -1  -9  -4    2.08    0.48
   1  -9   4    1.33    0.38
   1   9   4    1.37    0.41
  -1   9  -4    1.47    0.45
   1   9   4    2.03    0.46
  -1   9  -4    1.64    0.44
   2  -9   4    1.44    0.40
  -2  -9  -4    1.61    0.43
  -2  -9  -4    3.08    0.51
   2  -9   4    2.17    0.42
  -2   9  -4    1.03    0.40
   2   9   4    2.09    0.53
  -2   9  -4    1.80    0.46
   3  -9   4    0.60    0.35
   3  -9   4    1.03    0.34
  -3  -9  -4    0.72    0.38
  -3  -9  -4    1.00    0.34
  -3   9  -4    0.86    0.39
  -3   9  -4    0.80    0.37
   3   9   4    0.39    0.35
   4  -9   4    2.68    0.53
   4  -9   4    3.33    0.56
  -4  -9  -4    3.32    0.51
  -4  -9  -4    3.65    0.61
  -4   9  -4    3.33    0.59
  -4   9  -4    2.87    0.57
   4   9   4    3.66    0.67
  -5  -9  -4    0.79    0.38
  -5  -9  -4    0.48    0.32
   5  -9   4    0.40    0.34
  -5   9  -4    0.24    0.29
  -5   9  -4    0.63    0.33
   5   9   4    1.04    0.45
  -6  -9  -4    3.05    0.58
  -6  -9  -4    2.44    0.49
   6  -9   4    3.21    0.58
   6   9   4    4.54    0.76
  -6   9  -4    2.68    0.55
  -6   9  -4    2.48    0.50
  -7  -9  -4   24.21    1.25
  -7  -9  -4   26.16    1.24
   7  -9   4   24.74    1.31
   7   9   4   25.35    1.39
  -7   9  -4   26.50    1.38
  -8  -9  -4   14.15    0.98
   8  -9   4   14.87    1.09
  -8  -9  -4   13.59    0.92
  -8   9  -4   13.91    1.07
   8   9   4   13.66    1.05
   9  -9   4    0.38    0.44
  -9  -9  -4    0.70    0.40
  -9  -9  -4    0.34    0.41
   9   9   4   -0.17    0.31
  -9   9  -4    0.24    0.41
 -10  -9  -4    0.97    0.46
  10  -9   4    0.54    0.49
 -10   9  -4    0.07    0.43
  10   9   4    1.09    0.50
  11  -9   4   -0.26    0.41
  11   9   4    0.21    0.40
 -11   9  -4    0.57    0.46
  12  -9   4    0.58    0.55
 -12   9  -4    0.80    0.54
  11 -10  -4    1.62    0.63
 -11 -10   4    2.45    0.64
  11  10  -4    1.58    0.57
 -11  10   4    1.67    0.64
 -10 -10   4    0.85    0.52
  10 -10  -4    1.29    0.51
 -10  10   4    0.90    0.50
  10  10  -4    0.86    0.51
   9 -10  -4    1.85    0.60
  -9 -10   4    1.78    0.56
  -9  10   4    1.40    0.54
   9  10  -4    2.26    0.62
   8 -10  -4    7.75    0.93
  -8 -10   4   10.86    0.96
  -8  10   4    9.16    1.05
   8  10  -4    9.08    1.11
  -7 -10   4    1.78    0.54
   7 -10  -4    2.16    0.58
  -7  10   4    1.99    0.74
  -7  10   4    1.67    0.51
   7  10  -4    1.30    0.52
   6 -10  -4   21.08    1.29
  -6 -10   4   21.16    1.26
  -6  10   4   21.77    1.26
   6  10  -4   21.02    1.34
  -6  10   4   20.32    1.16
  -5 -10   4    0.78    0.40
   5 -10  -4    1.20    0.50
  -5  10   4    1.07    0.44
   5  10  -4    0.87    0.45
  -5  10   4    0.85    0.41
  -4 -10   4    3.77    0.65
   4 -10  -4    3.45    0.66
   4  10  -4    5.76    0.89
  -4  10   4    4.29    0.68
  -4  10   4    3.99    0.68
  -3 -10   4   21.60    1.19
   3 -10  -4   20.24    1.17
   3  10  -4   21.48    1.29
  -3  10   4   23.31    1.23
  -3  10   4   19.35    1.19
  -2 -10   4    1.88    0.49
   2 -10  -4    1.68    0.44
   2 -10  -4    2.12    0.52
  -2  10   4    1.89    0.52
   2  10  -4    1.55    0.50
  -2  10   4    1.75    0.45
   1 -10  -4   -0.14    0.29
   1 -10  -4    0.09    0.27
  -1 -10   4   -0.10    0.25
  -1 -10   4    0.07    0.29
  -1  10   4   -0.08    0.32
  -1  10   4    0.07    0.28
   1  10  -4   -0.02    0.32
   0 -10   4   18.52    1.08
   0 -10  -4   18.76    1.04
   0 -10   4   17.56    0.91
   0 -10  -4   18.22    1.10
   0  10   4   19.38    1.08
   0  10   4   16.40    1.15
   0  10  -4   17.81    1.12
   0  10  -4   17.10    1.15
   1 -10   4    2.84    0.55
   1 -10   4    2.50    0.47
  -1 -10  -4    3.36    0.61
  -1 -10  -4    2.19    0.49
   1  10   4    3.36    0.60
   1  10   4    2.70    0.60
  -1  10  -4    3.10    0.64
  -1  10  -4    3.01    0.57
  -2 -10  -4    0.67    0.33
  -2 -10  -4    0.65    0.40
   2 -10   4    0.99    0.37
   2 -10   4    0.61    0.35
  -2  10  -4    0.95    0.40
  -2  10  -4    0.72    0.40
   2  10   4    0.93    0.44
  -3 -10  -4    0.12    0.30
   3 -10   4    0.35    0.30
   3 -10   4    0.28    0.33
  -3 -10  -4    0.26    0.36
  -3  10  -4   -0.02    0.30
   3  10   4   -0.01    0.27
  -3  10  -4    0.19    0.34
  -4 -10  -4    1.06    0.43
   4 -10   4    0.68    0.39
  -4 -10  -4    1.67    0.46
   4 -10   4    1.46    0.44
  -4  10  -4    1.69    0.50
   4  10   4    0.63    0.38
  -4  10  -4    1.41    0.45
   5 -10   4    1.03    0.42
  -5 -10  -4    0.73    0.38
  -5 -10  -4    0.35    0.33
   5 -10   4    0.44    0.37
  -5  10  -4    1.08    0.42
  -5  10  -4    0.81    0.43
   5  10   4    0.79    0.46
  -6 -10  -4    2.58    0.54
  -6 -10  -4    2.76    0.56
   6 -10   4    2.36    0.56
   6  10   4    2.60    0.62
  -6  10  -4    2.30    0.53
   7 -10   4   12.07    0.99
  -7 -10  -4   13.05    0.98
  -7 -10  -4   11.38    0.90
   7  10   4   12.12    1.04
  -7  10  -4   10.54    1.12
  -8 -10  -4    1.50    0.48
  -8 -10  -4    1.96    0.54
   8 -10   4    1.55    0.55
   8  10   4    1.28    0.52
  -8  10  -4    0.82    0.46
   9 -10   4   37.91    1.83
   9  10   4   35.55    1.77
  -9  10  -4   39.78    1.91
  10 -10   4    4.89    0.83
  10  10   4    4.44    0.82
 -10  10  -4    4.58    0.84
   9 -11  -4    1.71    0.64
  -9 -11   4    1.42    0.56
  -9  11   4    1.35    0.57
   9  11  -4    1.38    0.57
   8 -11  -4    2.30    0.64
  -8 -11   4    1.99    0.61
  -8  11   4    2.16    0.62
   8  11  -4    1.81    0.64
   7 -11  -4    1.99    0.60
  -7 -11   4    1.94    0.56
   7  11  -4    2.85    0.69
  -7  11   4    2.09    0.55
   6 -11  -4    3.09    0.65
  -6 -11   4    2.91    0.62
  -6  11   4    3.42    0.66
  -6  11   4    2.51    0.57
   6  11  -4    3.64    0.77
  -5 -11   4   10.82    0.92
   5 -11  -4    6.92    0.88
   5  11  -4    9.66    1.10
  -5  11   4   10.55    1.09
  -5  11   4   10.79    1.11
  -4 -11   4    4.30    0.72
   4 -11  -4    4.11    0.72
  -4  11   4    4.73    0.79
   4  11  -4    3.57    0.72
  -4  11   4    2.98    0.60
   3 -11  -4    0.70    0.38
  -3 -11   4    0.25    0.40
   3 -11  -4    0.25    0.41
  -3  11   4    0.41    0.37
   3  11  -4    0.45    0.44
  -3  11   4    0.67    0.37
   2 -11  -4    0.86    0.47
  -2 -11   4    1.26    0.47
   2 -11  -4    1.10    0.43
  -2  11   4    1.30    0.48
   2  11  -4    1.06    0.54
  -2  11   4    0.58    0.40
  -1 -11   4    0.19    0.32
   1 -11  -4    0.14    0.35
   1 -11  -4    0.13    0.33
  -1  11   4    0.04    0.34
   1  11  -4    0.05    0.34
  -1  11   4    0.25    0.35
   0 -11  -4   -0.11    0.32
   0 -11   4    0.29    0.38
   0 -11  -4    0.22    0.38
   0  11   4   -0.25    0.32
   0  11   4   -0.17    0.31
   0  11  -4    0.26    0.39
  -1 -11  -4    9.01    0.98
   1 -11   4    9.13    1.00
   1 -11   4    8.00    0.73
  -1 -11  -4    7.03    0.82
   1  11   4    6.74    0.90
  -1  11  -4    8.73    1.00
  -1  11  -4    8.71    1.02
   2 -11   4    2.56    0.53
  -2 -11  -4    3.47    0.65
  -2 -11  -4    2.93    0.55
   2 -11   4    3.03    0.63
   2  11   4    1.98    0.58
  -2  11  -4    3.23    0.66
  -2  11  -4    2.74    0.63
  -3 -11  -4    2.25    0.53
   3 -11   4    3.07    0.58
  -3 -11  -4    2.10    0.54
   3 -11   4    2.44    0.59
  -3  11  -4    2.20    0.61
  -3  11  -4    2.79    0.61
   3  11   4    1.49    0.53
   4 -11   4   22.39    1.30
   4 -11   4   21.24    1.19
  -4 -11  -4   20.99    1.25
  -4 -11  -4   19.94    1.16
   4  11   4   18.43    1.30
  -4  11  -4   23.55    1.35
  -4  11  -4   19.84    1.31
  -5 -11  -4    4.23    0.68
  -5 -11  -4    2.80    0.57
   5 -11   4    3.02    0.62
   5 -11   4    2.96    0.60
  -5  11  -4    3.76    0.69
   5  11   4    2.69    0.66
  -5  11  -4    4.31    0.72
  -6 -11  -4    3.69    0.66
  -6 -11  -4    3.24    0.61
   6 -11   4    3.15    0.63
   6 -11   4    4.94    0.82
   6  11   4    3.64    0.77
  -6  11  -4    3.40    0.69
   7 -11   4    0.37    0.38
  -7 -11  -4    0.35    0.38
  -7 -11  -4    0.45    0.43
   7  11   4    0.60    0.47
  -7  11  -4    0.46    0.46
   8 -11   4    6.70    0.91
  -8  11  -4    6.82    0.97
   8  11   4    7.92    1.04
   9 -11   4    0.18    0.47
   9  11   4    0.06    0.47
  -9  11  -4    0.97    0.54
   7 -12  -4   13.05    1.18
  -7 -12   4   13.74    1.14
   7  12  -4   11.19    1.30
  -7  12   4   13.68    1.18
  -6 -12   4    3.19    0.70
   6 -12  -4    2.38    0.66
  -6  12   4    3.47    0.71
   6  12  -4    2.75    0.73
  -6  12   4    1.88    0.56
   5 -12  -4   16.86    1.18
  -5 -12   4   15.73    1.20
   5 -12  -4   15.67    1.22
  -5  12   4   18.78    1.27
   5  12  -4   19.17    1.40
  -5  12   4   18.49    1.27
   4 -12  -4    8.35    0.96
   4 -12  -4    6.66    0.93
  -4 -12   4    7.19    0.94
   4  12  -4    6.99    1.02
  -4  12   4    7.62    1.02
  -4  12   4    7.46    0.97
  -3 -12   4    3.66    0.74
   3 -12  -4    3.69    0.73
   3 -12  -4    2.97    0.61
  -3  12   4    3.83    0.75
   3  12  -4    3.38    0.76
  -3  12   4    4.43    0.76
  -2 -12   4   18.00    1.24
   2 -12  -4   16.31    1.11
  -2  12   4   16.00    1.15
  -2  12   4   18.08    1.30
   2  12  -4   20.39    1.42
   1 -12  -4    2.05    0.56
   1 -12  -4    2.92    0.65
  -1 -12   4    1.91    0.54
  -1  12   4    3.45    0.69
   1  12  -4    2.15    0.65
  -1  12   4    3.03    0.70
   0 -12   4    0.12    0.39
   0 -12  -4    1.13    0.52
   0 -12  -4    0.84    0.46
   0  12   4    0.52    0.45
   0  12   4    0.35    0.40
   0  12  -4    0.88    0.46
  -1 -12  -4   13.34    1.01
  -1 -12  -4   12.35    1.05
   1 -12   4   13.46    1.08
  -1  12  -4   13.29    1.14
  -1  12  -4   13.81    1.17
   1  12   4   15.65    1.26
  -2 -12  -4    4.06    0.71
   2 -12   4    4.07    0.75
  -2 -12  -4    3.57    0.68
  -2  12  -4    3.62    0.75
   2  12   4    3.52    0.75
  -2  12  -4    4.73    0.81
   3 -12   4    2.37    0.61
  -3 -12  -4    2.81    0.64
   3 -12   4    2.99    0.64
  -3 -12  -4    2.03    0.57
  -3  12  -4    2.93    0.68
  -3  12  -4    1.65    0.57
   3  12   4    2.26    0.67
   4 -12   4    9.91    1.07
   4 -12   4   11.54    0.96
  -4 -12  -4   12.43    1.00
  -4 -12  -4   15.28    1.12
  -4  12  -4   10.19    1.13
   4  12   4    9.22    1.13
  -4  12  -4    7.87    0.98
   5 -12   4    3.13    0.65
   5 -12   4    2.71    0.64
  -5 -12  -4    4.74    0.74
  -5 -12  -4    4.64    0.78
  -5  12  -4    3.65    0.75
   5  12   4    3.65    0.77
  -6 -12  -4   -0.01    0.38
   6 -12   4   -0.23    0.38
   6 -12   4   -0.15    0.38
   6  12   4   -0.01    0.46
  -6  12  -4   -0.37    0.41
   3 -13  -4    2.34    0.63
  -3 -13   4    1.86    0.58
   3 -13  -4    2.26    0.69
   3  13  -4    2.10    0.70
  -3  13   4    2.88    0.70
  -3  13   4    2.42    0.71
   2 -13  -4    3.96    0.71
  -2 -13   4    2.89    0.69
   2 -13  -4    3.97    0.78
  -2  13   4    4.28    0.76
  -2  13   4    4.69    0.87
   2  13  -4    5.28    0.94
   1 -13  -4    1.42    0.57
  -1 -13   4    1.90    0.60
   1 -13  -4    1.12    0.49
  -1  13   4    1.38    0.59
   1  13  -4    0.78    0.55
  -1  13   4    1.61    0.56
   0 -13  -4    0.52    0.44
   0 -13   4    0.52    0.47
   0 -13  -4    0.97    0.52
   0  13   4    0.98    0.59
   0  13  -4    1.55    0.60
  -1 -13  -4    1.55    0.53
  -1 -13  -4    1.51    0.60
   1 -13   4    1.01    0.51
   1  13   4    1.38    0.61
  -1  13  -4    2.19    0.66
  -2 -13  -4   44.30    1.93
  -2  13  -4   44.04    2.09
   2  13   4   43.29    2.19
  17   0  -5    0.13    0.53
 -17   0   5    0.28    0.37
 -16   0   5    0.20    0.34
  16   0  -5   -0.13    0.45
 -15   0   5    0.26    0.33
  15   0  -5   -0.11    0.43
 -14   0   5   -0.27    0.28
  14   0  -5   -0.03    0.38
  13   0  -5    0.03    0.34
 -13   0   5   -0.22    0.29
  13   0  -5    0.21    0.26
  12   0  -5   -0.34    0.27
  12   0  -5   -0.22    0.20
 -12   0   5    0.28    0.31
 -12   0   5    0.26    0.24
  11   0  -5   -0.11    0.19
 -11   0   5   -0.01    0.22
  11   0  -5    0.13    0.27
  10   0  -5   -0.60    0.23
  10   0  -5    0.09    0.20
 -10   0   5    0.13    0.21
 -10   0   5   -0.06    0.20
  -9   0   5    0.11    0.14
   9   0  -5   -0.10    0.24
  -9   0   5   -0.25    0.14
   9   0  -5   -0.20    0.15
   8   0  -5   -0.08    0.19
  -8   0   5    0.07    0.13
  -8   0   5    0.04    0.18
   8   0  -5   -0.01    0.14
  -7   0   5    0.05    0.13
   7   0  -5   -0.02    0.13
  -7   0   5    0.13    0.18
   7   0  -5    0.02    0.22
  -6   0   5   -0.14    0.15
   6   0  -5   -0.16    0.11
  -6   0   5    0.05    0.13
   6   0  -5   -0.02    0.17
   5   0  -5   -0.34    0.16
   5   0  -5    0.03    0.12
  -5   0   5   -0.04    0.17
  -5   0   5   -0.13    0.12
   4   0  -5   -0.03    0.11
  -4   0   5    0.12    0.14
   4   0  -5   -0.04    0.17
  -4   0   5   -0.10    0.14
  -3   0   5   -0.13    0.12
  -3   0   5   -0.07    0.13
   3   0  -5    0.18    0.16
   3   0  -5   -0.04    0.10
  -2   0   5    0.01    0.13
  -2   0   5    0.06    0.11
   2   0  -5   -0.01    0.10
   2   0  -5    0.08    0.13
   1   0  -5   -0.03    0.10
   1   0  -5   -0.05    0.13
  -1   0   5    0.07    0.14
  -1   0   5    0.03    0.08
   0   0   5    0.00    0.07
   0   0  -5    0.00    0.13
   0   0   5   -0.05    0.14
   0   0  -5   -0.05    0.14
   1   0   5   -0.12    0.11
   1   0   5   -0.02    0.05
  -1   0  -5    0.04    0.14
   1   0   5    0.00    0.05
  -1   0  -5   -0.01    0.12
  -2   0  -5   -0.02    0.14
  -2   0  -5    0.11    0.07
  -2   0  -5   -0.03    0.15
   2   0   5    0.14    0.13
   3   0   5   -0.28    0.12
  -3   0  -5   -0.16    0.16
  -3   0  -5   -0.04    0.16
  -3   0  -5   -0.23    0.07
   3   0   5   -0.17    0.12
  -4   0  -5    0.06    0.18
   4   0   5   -0.04    0.12
  -4   0  -5   -0.10    0.15
  -4   0  -5   -0.11    0.09
   4   0   5    0.00    0.15
  -5   0  -5    0.25    0.22
   5   0   5    0.08    0.16
  -5   0  -5    0.15    0.12
   5   0   5    0.09    0.12
   6   0   5   -0.04    0.19
  -6   0  -5    0.14    0.13
  -6   0  -5   -0.03    0.17
   6   0   5    0.00    0.11
  -7   0  -5    0.34    0.27
  -7   0  -5    0.03    0.14
   7   0   5   -0.17    0.18
   7   0   5   -0.02    0.11
  -8   0  -5    0.18    0.23
   8   0   5    0.02    0.12
  -8   0  -5    0.20    0.18
   8   0   5   -0.15    0.19
  -9   0  -5   -0.01    0.22
   9   0   5    0.11    0.25
  -9   0  -5   -0.04    0.17
 -10   0  -5   -0.19    0.24
 -10   0  -5   -0.11    0.18
  10   0   5    0.21    0.29
 -11   0  -5   -0.16    0.24
  11   0   5   -0.04    0.26
 -11   0  -5    0.03    0.23
 -12   0  -5    0.58    0.36
  12   0   5   -0.15    0.28
 -12   0  -5   -0.22    0.20
 -13   0  -5    0.09    0.37
 -13   0  -5    0.07    0.25
  13   0   5    0.04    0.32
 -14   0  -5   -0.18    0.32
  14   0   5   -0.07    0.39
 -14   0  -5   -0.18    0.26
  15   0   5    0.08    0.42
 -15   0  -5    0.34    0.39
 -16   0  -5    0.01    0.40
  16   0   5   -0.12    0.43
 -17  -1   5    8.87    1.13
  17  -1  -5    8.24    1.12
  17   1  -5    8.72    1.19
 -17   1   5    7.51    1.06
 -16  -1   5    0.17    0.39
  16  -1  -5    0.10    0.46
  16   1  -5   -0.50    0.39
 -16   1   5    0.37    0.38
  15  -1  -5    2.21    0.60
 -15  -1   5    2.38    0.61
  15   1  -5    2.24    0.68
 -15   1   5    2.71    0.64
  14  -1  -5    0.84    0.47
 -14  -1   5    0.65    0.41
  14  -1  -5    0.47    0.35
 -14   1   5    0.62    0.37
  14   1  -5   -0.01    0.42
  13  -1  -5    1.17    0.39
 -13  -1   5    0.63    0.37
  13  -1  -5    0.15    0.38
  13   1  -5    0.49    0.40
 -13   1   5    0.53    0.36
 -12  -1   5   50.12    1.90
  12  -1  -5   52.06    1.68
 -12  -1   5   51.62    1.60
  12  -1  -5   53.08    1.95
  12   1  -5   52.24    1.97
 -12   1   5   51.48    1.91
 -11  -1   5   10.51    0.63
  11  -1  -5   10.65    0.68
  11  -1  -5    9.66    0.80
 -11  -1   5   10.48    0.82
 -11   1   5   10.16    0.78
  11   1  -5   11.47    0.64
  11   1  -5   11.48    0.88
  10  -1  -5    4.16    0.50
  10  -1  -5    3.71    0.56
 -10  -1   5    4.41    0.64
 -10  -1   5    4.14    0.35
 -10  -1   5    4.65    0.49
  10   1  -5    4.71    0.47
  10   1  -5    3.15    0.55
 -10   1   5    4.09    0.58
  -9  -1   5   12.06    0.78
  -9  -1   5   13.83    0.62
   9  -1  -5   11.34    0.64
  -9  -1   5   13.62    0.60
   9  -1  -5   12.84    0.78
   9   1  -5   12.77    0.61
   9   1  -5   13.39    0.59
  -9   1   5   13.38    0.55
   9   1  -5   11.80    0.78
  -9   1   5   13.41    0.80
   8  -1  -5   15.72    0.84
   8  -1  -5   17.15    0.74
  -8  -1   5   18.00    0.70
  -8  -1   5   18.43    0.91
   8   1  -5   18.27    0.72
   8   1  -5   18.78    0.93
  -8   1   5   16.48    0.86
   8   1  -5   17.51    0.64
  -8   1   5   17.68    0.66
  -7  -1   5    5.23    0.38
  -7  -1   5    5.64    0.50
   7  -1  -5    4.94    0.39
   7  -1  -5    5.94    0.50
  -7   1   5    5.37    0.36
  -7   1   5    5.64    0.49
   7   1  -5    5.47    0.41
   7   1  -5    5.11    0.48
   7   1  -5    5.29    0.31
  -6  -1   5    2.03    0.33
   6  -1  -5    2.88    0.33
  -6  -1   5    2.96    0.35
   6  -1  -5    2.00    0.35
   6   1  -5    2.10    0.32
  -6   1   5    2.61    0.31
   6   1  -5    2.36    0.39
  -6   1   5    2.38    0.38
   6   1  -5    2.28    0.21
  -5  -1   5  753.08   13.52
   5  -1  -5  754.70   13.52
  -5  -1   5  741.40   13.41
   5  -1  -5  768.39   13.34
  -5   1   5  751.10   13.54
   5   1  -5  768.28   13.10
   5   1  -5  742.00   13.58
   5   1  -5  742.19   13.44
  -5   1   5  747.58   13.37
  -4  -1   5   16.92    0.66
  -4  -1   5   16.83    0.66
   4  -1  -5   17.50    0.69
   4  -1  -5   17.21    0.60
  -4   1   5   16.85    0.67
   4   1  -5   17.08    0.71
  -4   1   5   17.16    0.65
   4   1  -5   16.56    0.44
   4   1  -5   17.67    0.69
  -3  -1   5   38.49    1.07
   3  -1  -5   37.05    0.98
   3  -1  -5   37.49    1.06
  -3  -1   5   39.78    1.03
   3   1  -5   39.03    1.12
   3   1  -5   39.45    1.10
  -3   1   5   39.58    1.08
  -3   1   5   37.12    1.01
   3   1  -5   36.93    0.80
   2  -1  -5   57.32    1.35
  -2  -1   5   59.46    1.45
   2  -1  -5   59.75    1.42
  -2  -1   5   58.96    1.33
   2   1  -5   57.32    1.45
   2   1  -5   59.58    1.47
  -2   1   5   59.42    1.45
  -2   1   5   59.73    1.31
   2   1  -5   59.83    1.20
   1  -1  -5   54.81    1.30
   1  -1  -5   57.54    1.35
  -1  -1   5   55.87    1.22
  -1  -1   5   58.03    1.39
   1   1  -5   55.32    1.38
   1   1  -5   55.60    1.40
  -1   1   5   58.10    1.41
   1   1  -5   55.47    1.20
  -1   1   5   57.43    1.17
   0  -1  -5    2.30    0.12
   0  -1  -5    2.08    0.28
   0  -1  -5    2.47    0.29
   0  -1   5    2.12    0.17
   0  -1   5    2.13    0.27
   0   1  -5    3.23    0.34
   0   1  -5    2.05    0.27
   0   1   5    2.31    0.30
   0   1  -5    2.45    0.22
   0   1   5    2.22    0.11
   1  -1   5  253.62    4.59
  -1  -1  -5  260.22    4.88
  -1  -1  -5  253.73    4.87
   1  -1   5  257.82    4.85
  -1   1  -5  259.80    4.91
  -1   1  -5  253.50    4.82
   1   1   5  264.91    4.92
  -1   1  -5  253.66    4.61
   2  -1   5  408.53    7.52
  -2  -1  -5  411.50    7.63
  -2  -1  -5  419.53    7.62
  -2   1  -5  408.73    7.63
   2   1   5  428.16    7.60
  -2   1  -5  417.31    7.32
   2   1   5  410.28    7.58
  -2   1  -5  405.31    7.60
  -3  -1  -5   57.52    1.52
  -3  -1  -5   55.78    1.15
   3  -1   5   62.10    1.52
   3  -1   5   57.82    1.38
  -3  -1  -5   57.33    1.50
  -3   1  -5   56.29    1.25
  -3   1  -5   60.04    1.53
   3   1   5   55.71    1.46
  -3   1  -5   56.02    1.51
   3   1   5   58.04    1.43
  -4  -1  -5    9.59    0.56
  -4  -1  -5   10.57    0.39
  -4  -1  -5   10.13    0.57
   4  -1   5   10.67    0.57
   4  -1   5   10.95    0.47
  -4   1  -5    9.87    0.42
   4   1   5   10.34    0.56
  -4   1  -5   10.27    0.59
  -4   1  -5    9.68    0.57
   4   1   5   11.09    0.52
   5  -1   5   12.63    0.51
  -5  -1  -5   14.24    0.52
  -5  -1  -5   13.96    0.72
   5  -1   5   14.02    0.69
  -5   1  -5   12.99    0.71
  -5   1  -5   13.53    0.55
   5   1   5   12.96    0.67
   5   1   5   13.50    0.57
  -6  -1  -5   17.51    0.86
   6  -1   5   17.61    0.61
   6  -1   5   18.03    0.84
  -6  -1  -5   17.58    0.66
  -6   1  -5   17.91    0.69
   6   1   5   18.64    0.68
  -6   1  -5   16.82    0.85
   6   1   5   18.29    0.86
  -7  -1  -5   73.83    2.10
   7  -1   5   72.66    2.06
   7  -1   5   74.65    1.62
  -7  -1  -5   73.41    1.79
   7   1   5   72.86    1.72
  -7   1  -5   76.19    1.86
   7   1   5   75.10    2.09
  -7   1  -5   71.62    2.09
  -8  -1  -5   84.92    2.07
   8  -1   5   82.33    2.34
  -8  -1  -5   83.92    2.38
   8  -1   5   82.49    1.78
  -8   1  -5   89.68    2.16
   8   1   5   86.93    1.93
   8   1   5   86.41    2.39
  -8   1  -5   81.02    2.38
  -9  -1  -5   49.21    1.47
  -9  -1  -5   50.26    1.75
   9  -1   5   47.67    1.71
   9   1   5   45.72    1.68
  -9   1  -5   46.20    1.50
  -9   1  -5   48.53    1.75
   9   1   5   50.10    1.27
  10  -1   5    5.86    0.73
 -10  -1  -5    5.36    0.60
 -10  -1  -5    6.09    0.74
 -10   1  -5    6.31    0.65
  10   1   5    5.59    0.75
 -10   1  -5    5.96    0.74
 -11  -1  -5   20.73    1.18
  11  -1   5   19.14    1.14
 -11  -1  -5   22.32    1.02
  11   1   5   19.45    1.15
 -11   1  -5   20.83    1.20
 -11   1  -5   22.53    1.07
 -12  -1  -5    1.27    0.36
 -12  -1  -5    1.98    0.54
  12  -1   5    0.48    0.38
  12   1   5    0.93    0.45
 -12   1  -5    0.78    0.39
 -12   1  -5    1.36    0.40
 -13  -1  -5    2.88    0.62
  13  -1   5    2.49    0.61
 -13  -1  -5    2.78    0.50
 -13   1  -5    2.33    0.62
 -13   1  -5    2.39    0.52
  13   1   5    3.07    0.66
 -14  -1  -5   29.72    1.57
  14  -1   5   28.94    1.58
 -14   1  -5   30.79    1.43
  14   1   5   27.28    1.57
 -14   1  -5   26.77    1.52
  15  -1   5   19.48    1.37
 -15  -1  -5   19.65    1.34
  15   1   5   19.50    1.37
 -15   1  -5   22.19    1.42
 -16  -1  -5    3.07    0.76
  16  -1   5    3.09    0.82
  16   1   5    2.89    0.75
 -16   1  -5    3.09    0.75
 -17  -2   5    0.80    0.53
  17  -2  -5    0.43    0.56
  17   2  -5    1.11    0.56
 -17   2   5    0.95    0.49
 -16  -2   5   23.46    1.47
  16  -2  -5   23.98    1.48
  16   2  -5   26.22    1.63
 -16   2   5   25.64    1.53
 -15  -2   5   17.90    1.22
  15  -2  -5   16.66    1.24
  15  -2  -5   16.97    1.08
 -15   2   5   14.26    1.13
  15   2  -5   16.53    1.28
 -14  -2   5    4.94    0.78
  14  -2  -5    5.27    0.73
  14  -2  -5    6.04    0.90
 -14   2   5    4.32    0.71
  14   2  -5    5.93    0.91
  13  -2  -5    8.91    0.74
 -13  -2   5    7.11    0.90
  13  -2  -5    9.11    0.83
 -13   2   5    8.25    0.95
  13   2  -5    6.40    0.87
  12  -2  -5    0.15    0.33
 -12  -2   5    0.22    0.32
  12  -2  -5   -0.17    0.23
  12   2  -5   -0.02    0.31
 -12   2   5    0.17    0.27
  11  -2  -5    0.46    0.35
  11  -2  -5    0.53    0.30
 -11  -2   5    0.25    0.27
 -11  -2   5    0.52    0.24
  11   2  -5    0.07    0.20
  11   2  -5    0.39    0.33
 -11   2   5    0.05    0.23
  10  -2  -5   -0.02    0.30
 -10  -2   5    0.15    0.17
 -10  -2   5    0.08    0.17
  10  -2  -5   -0.05    0.24
 -10  -2   5    0.15    0.23
  10   2  -5    0.08    0.17
 -10   2   5   -0.12    0.22
  10   2  -5    0.08    0.20
  10   2  -5    0.12    0.29
  -9  -2   5   68.35    1.61
   9  -2  -5   67.51    1.98
  -9  -2   5   62.81    2.00
  -9  -2   5   67.56    1.72
   9  -2  -5   65.24    1.83
   9   2  -5   67.76    2.07
   9   2  -5   67.09    1.76
  -9   2   5   63.94    2.02
   9   2  -5   68.89    1.58
  -9   2   5   69.15    1.57
  -8  -2   5   37.22    1.15
   8  -2  -5   38.60    1.24
   8  -2  -5   38.78    1.33
  -8  -2   5   37.37    1.00
  -8  -2   5   36.44    1.35
  -8   2   5   37.41    1.37
   8   2  -5   36.68    1.37
   8   2  -5   40.17    0.99
   8   2  -5   39.56    1.21
  -8   2   5   39.17    1.07
  -7  -2   5    0.88    0.26
   7  -2  -5    0.56    0.22
  -7  -2   5    1.16    0.26
   7  -2  -5    0.88    0.28
   7   2  -5    0.98    0.25
   7   2  -5    0.83    0.15
   7   2  -5    0.84    0.29
  -7   2   5    0.78    0.26
  -7   2   5    0.82    0.20
   6  -2  -5   14.93    0.66
   6  -2  -5   15.37    0.71
  -6  -2   5   16.38    0.76
  -6   2   5   14.71    0.73
   6   2  -5   16.20    0.44
   6   2  -5   15.19    0.69
   6   2  -5   15.21    0.76
  -6   2   5   14.81    0.62
  -5  -2   5   55.95    1.51
   5  -2  -5   55.51    1.46
   5  -2  -5   51.74    1.41
   5   2  -5   56.18    1.05
   5   2  -5   55.55    1.06
  -5   2   5   56.20    1.52
   5   2  -5   55.35    1.50
  -5   2   5   55.91    1.42
   5   2  -5   54.86    1.55
   4  -2  -5   53.55    1.38
   4  -2  -5   55.08    1.38
  -4  -2   5   53.88    1.41
  -4   2   5   52.72    1.38
  -4   2   5   57.75    1.42
   4   2  -5   51.58    1.46
   4   2  -5   53.99    1.45
  -3  -2   5  427.22    7.83
   3  -2  -5  428.97    7.83
   3  -2  -5  423.57    7.79
  -3   2   5  415.57    7.88
  -3   2   5  425.28    7.79
   3   2  -5  440.32    7.97
   3   2  -5  441.15    7.96
   2  -2  -5  171.89    3.42
   2  -2  -5  173.81    3.48
  -2  -2   5  178.82    3.44
  -2   2   5  178.24    3.57
  -2   2   5  173.43    3.36
   2   2  -5  179.16    3.61
   2   2  -5  179.80    3.17
   2   2  -5  178.81    3.56
   1  -2  -5   73.16    1.68
  -1  -2   5   72.34    1.57
   1  -2  -5   71.04    1.60
  -1  -2   5   72.83    1.72
   1   2  -5   73.04    1.48
  -1   2   5   72.85    1.74
   1   2  -5   73.74    1.75
   1   2  -5   69.58    1.68
  -1   2   5   71.91    1.48
   0  -2  -5  188.36    3.63
   0  -2  -5  188.65    3.72
   0  -2   5  187.14    3.72
   0  -2   5  188.46    3.55
   0   2   5  189.40    3.41
   0   2   5  191.26    3.78
   0   2  -5  186.77    3.75
   0   2  -5  187.19    3.57
   0   2  -5  187.71    3.71
  -1  -2  -5    6.27    0.22
   1  -2   5    6.55    0.32
  -1  -2  -5    6.38    0.43
   1  -2   5    7.03    0.41
  -1  -2  -5    7.61    0.41
   1   2   5    5.81    0.41
  -1   2  -5    6.71    0.35
  -1   2  -5    6.72    0.42
  -1   2  -5    6.09    0.42
  -1   2  -5    6.40    0.38
  -2  -2  -5    6.45    0.45
  -2  -2  -5    6.64    0.24
   2  -2   5    5.86    0.37
  -2  -2  -5    6.76    0.41
  -2   2  -5    6.66    0.41
  -2   2  -5    6.82    0.43
   2   2   5    7.28    0.45
  -2   2  -5    6.37    0.42
  -2   2  -5    6.22    0.35
   2   2   5    6.35    0.38
   3  -2   5   13.20    0.62
   3  -2   5   14.08    0.55
  -3  -2  -5   13.11    0.41
  -3  -2  -5   14.33    0.66
  -3  -2  -5   14.12    0.63
  -3   2  -5   13.69    0.57
  -3   2  -5   13.20    0.64
  -3   2  -5   12.95    0.63
  -3   2  -5   12.90    0.51
   3   2   5   13.15    0.60
   3   2   5   14.17    0.62
   4  -2   5   24.55    0.91
   4  -2   5   24.68    0.77
  -4  -2  -5   24.31    0.68
  -4  -2  -5   25.33    0.95
  -4   2  -5   25.14    0.97
   4   2   5   26.41    0.92
  -4   2  -5   24.84    0.93
  -4   2  -5   25.61    0.80
   4   2   5   26.39    0.89
   5  -2   5   10.20    0.46
   5  -2   5   11.16    0.62
  -5  -2  -5   10.85    0.63
  -5  -2  -5   10.66    0.46
  -5   2  -5   10.06    0.51
  -5   2  -5   11.83    0.69
  -5   2  -5   11.17    0.64
   5   2   5   11.60    0.57
   5   2   5   10.14    0.60
  -6  -2  -5   73.34    1.71
   6  -2   5   72.20    1.61
  -6  -2  -5   73.21    2.01
   6  -2   5   71.03    1.95
   6   2   5   71.27    1.77
   6   2   5   74.02    1.99
  -6   2  -5   71.80    1.79
  -6   2  -5   73.33    2.04
   7  -2   5    0.20    0.22
   7  -2   5    0.00    0.12
  -7  -2  -5    0.29    0.16
  -7  -2  -5    0.31    0.25
  -7   2  -5   -0.03    0.16
   7   2   5    0.18    0.17
  -7   2  -5    0.15    0.24
   7   2   5    0.14    0.21
  -8  -2  -5    6.90    0.48
   8  -2   5    7.37    0.61
   8  -2   5    6.70    0.34
  -8  -2  -5    7.02    0.60
   8   2   5    7.60    0.78
  -8   2  -5    6.93    0.76
  -8   2  -5    6.72    0.53
   8   2   5    7.06    0.47
  -9  -2  -5    0.15    0.20
  -9  -2  -5    0.48    0.30
   9  -2   5   -0.02    0.23
  -9   2  -5   -0.07    0.20
   9   2   5    0.48    0.21
  -9   2  -5    0.54    0.31
   9   2   5    0.21    0.30
 -10  -2  -5    8.18    0.74
  10  -2   5    7.48    0.84
 -10  -2  -5    7.32    0.57
 -10   2  -5    7.82    0.64
  10   2   5    6.74    0.82
 -10   2  -5    6.96    0.82
 -11  -2  -5   19.28    0.96
  11  -2   5   20.97    1.20
 -11  -2  -5   20.59    1.17
 -11   2  -5   23.84    1.13
  11   2   5   22.08    1.23
 -11   2  -5   20.46    1.21
  12  -2   5    5.32    0.77
 -12  -2  -5    5.31    0.64
 -12  -2  -5    4.28    0.71
 -12   2  -5    5.76    0.72
 -12   2  -5    5.01    0.75
  12   2   5    4.62    0.73
  13  -2   5   18.27    1.24
 -13  -2  -5   18.02    1.20
 -13   2  -5   19.86    1.25
  13   2   5   17.75    1.23
 -13   2  -5   17.66    1.08
 -14  -2  -5   10.52    1.16
  14  -2   5    9.68    1.11
  14   2   5   12.26    1.34
 -14   2  -5   10.22    0.90
 -14   2  -5   12.40    1.29
  15  -2   5    2.44    0.71
 -15  -2  -5    2.24    0.64
  15   2   5    2.16    0.68
 -15   2  -5    2.24    0.67
 -15   2  -5    1.74    0.52
  16  -2   5    0.47    0.46
 -16  -2  -5   -0.33    0.38
 -16   2  -5   -0.17    0.40
  16   2   5    0.26    0.52
  16  -3  -5    0.68    0.47
 -16  -3   5    0.60    0.43
  16  -3  -5   -0.17    0.42
  16   3  -5    0.13    0.51
 -16   3   5    0.35    0.42
  15  -3  -5   13.65    1.11
 -15  -3   5   12.68    1.10
  15  -3  -5   12.66    1.00
 -15   3   5   11.89    1.07
  15   3  -5   13.20    1.18
  14  -3  -5    1.48    0.49
  14  -3  -5    1.39    0.53
 -14  -3   5    0.67    0.46
  14   3  -5    1.49    0.53
 -14   3   5    1.54    0.51
  13  -3  -5    1.00    0.46
 -13  -3   5    0.64    0.42
  13  -3  -5   -0.09    0.30
  13   3  -5    0.48    0.40
 -13   3   5    0.82    0.38
  12  -3  -5   11.63    0.84
 -12  -3   5   12.73    0.97
  12  -3  -5   10.57    0.86
  12   3  -5   10.42    0.89
 -12   3   5   10.94    0.87
 -11  -3   5   41.95    1.70
  11  -3  -5   44.73    1.58
  11  -3  -5   42.05    1.61
 -11  -3   5   44.23    1.38
 -11   3   5   42.49    1.70
  11   3  -5   42.08    1.72
  11   3  -5   44.41    1.41
  10  -3  -5    6.48    0.73
 -10  -3   5    5.11    0.69
  10  -3  -5    5.92    0.65
  10   3  -5    5.05    0.73
 -10   3   5    5.58    0.73
  10   3  -5    5.64    0.51
   9  -3  -5    2.17    0.44
  -9  -3   5    1.72    0.40
  -9  -3   5    2.34    0.28
   9  -3  -5    1.54    0.36
  -9   3   5    2.54    0.30
   9   3  -5    2.12    0.39
  -9   3   5    1.65    0.40
   9   3  -5    1.59    0.40
   8  -3  -5    0.90    0.30
  -8  -3   5    1.29    0.37
   8  -3  -5    1.23    0.31
  -8  -3   5    1.64    0.21
  -8   3   5    1.12    0.34
  -8   3   5    1.48    0.26
   8   3  -5    1.22    0.37
   8   3  -5    1.51    0.19
   8   3  -5    1.02    0.30
  -7  -3   5    1.40    0.37
  -7  -3   5    1.46    0.17
   7  -3  -5    1.32    0.32
   7  -3  -5    1.08    0.30
  -7   3   5    1.35    0.24
   7   3  -5    1.21    0.31
   7   3  -5    1.44    0.16
   7   3  -5    0.83    0.31
  -7   3   5    1.22    0.33
  -6  -3   5    4.47    0.50
   6  -3  -5    4.59    0.41
   6  -3  -5    4.79    0.41
  -6   3   5    4.13    0.49
   6   3  -5    3.66    0.45
  -6   3   5    4.92    0.38
   6   3  -5    4.68    0.53
   5  -3  -5   57.53    1.57
  -5  -3   5   59.20    1.61
   5  -3  -5   60.25    1.51
  -5   3   5   58.44    1.51
  -5   3   5   59.55    1.60
   5   3  -5   59.10    1.63
   5   3  -5   55.80    1.61
  -4  -3   5   15.18    0.68
   4  -3  -5   15.73    0.60
   4  -3  -5   14.61    0.67
  -4   3   5   13.70    0.64
   4   3  -5   14.22    0.69
  -4   3   5   14.72    0.63
   4   3  -5   14.68    0.69
  -3  -3   5   71.05    1.70
   3  -3  -5   68.62    1.57
   3  -3  -5   68.11    1.72
  -3   3   5   68.38    1.73
   3   3  -5   72.64    1.76
  -3   3   5   70.21    1.64
   2  -3  -5   30.05    0.84
  -2  -3   5   31.35    0.94
   2  -3  -5   30.58    0.99
  -2  -3   5   31.42    0.66
  -2   3   5   31.55    0.88
  -2   3   5   31.47    1.02
   2   3  -5   29.52    1.02
   2   3  -5   32.05    0.98
  -1  -3   5   50.94    1.07
  -1  -3   5   48.47    1.24
   1  -3  -5   48.10    1.17
   1  -3  -5   48.06    1.33
  -1   3   5   49.82    1.39
   1   3  -5   48.82    1.08
  -1   3   5   48.49    1.16
   1   3  -5   49.04    1.30
   1   3  -5   51.64    1.41
   0  -3   5    8.00    0.41
   0  -3  -5    8.40    0.48
   0  -3  -5    7.71    0.39
   0   3  -5    7.61    0.37
   0   3  -5    6.91    0.47
   0   3   5    6.67    0.46
   0   3  -5    7.59    0.45
   0   3  -5    7.85    0.43
   0   3   5    7.39    0.34
  -1  -3  -5   12.04    0.59
   1  -3   5   12.88    0.52
  -1  -3  -5   12.82    0.42
  -1  -3  -5   12.04    0.52
   1   3   5   12.07    0.62
  -1   3  -5   12.62    0.57
   1   3   5   12.17    0.42
  -1   3  -5   12.00    0.53
  -1   3  -5   12.34    0.60
  -1   3  -5   12.72    0.54
   1   3   5   13.46    0.52
  -2  -3  -5   48.44    1.37
  -2  -3  -5   47.51    1.06
  -2  -3  -5   46.30    1.24
  -2   3  -5   47.13    1.30
   2   3   5   45.37    1.22
  -2   3  -5   48.41    1.32
   2   3   5   47.51    1.36
  -2   3  -5   48.23    1.31
  -2   3  -5   47.48    1.24
   3  -3   5   20.15    0.78
   3  -3   5   20.92    0.74
  -3  -3  -5   20.15    0.84
  -3  -3  -5   21.38    0.61
  -3   3  -5   20.64    0.81
  -3   3  -5   21.51    0.85
   3   3   5   22.41    0.85
  -3   3  -5   21.49    0.76
   3   3   5   19.20    0.75
  -3   3  -5   20.64    0.76
  -4  -3  -5    3.05    0.43
  -4  -3  -5    2.46    0.26
   4  -3   5    2.33    0.36
   4  -3   5    2.35    0.30
   4   3   5    1.58    0.29
  -4   3  -5    2.88    0.35
  -4   3  -5    2.14    0.36
  -4   3  -5    1.93    0.29
   4   3   5    2.64    0.37
  -4   3  -5    2.32    0.39
   5  -3   5   31.14    1.09
  -5  -3  -5   31.53    1.14
   5  -3   5   30.68    0.91
  -5  -3  -5   31.00    0.89
  -5   3  -5   30.56    0.92
   5   3   5   31.36    1.10
  -5   3  -5   30.89    1.11
   5   3   5   32.28    1.07
  -5   3  -5   28.76    1.14
  -5   3  -5   30.64    1.01
   6  -3   5   86.01    1.88
  -6  -3  -5   87.10    2.28
   6  -3   5   83.76    2.20
  -6  -3  -5   84.96    1.95
  -6   3  -5   86.42    2.34
  -6   3  -5   85.71    2.10
   6   3   5   86.71    2.11
   6   3   5   85.80    2.22
  -7  -3  -5    0.30    0.24
  -7  -3  -5    0.34    0.18
   7  -3   5    0.61    0.17
   7  -3   5    0.53    0.25
  -7   3  -5    0.86    0.26
   7   3   5    0.65    0.26
   7   3   5    0.37    0.22
  -7   3  -5    0.51    0.29
   8  -3   5    7.28    0.63
  -8  -3  -5    7.31    0.65
  -8  -3  -5    6.43    0.48
  -8   3  -5    6.37    0.54
  -8   3  -5    7.62    0.68
   8   3   5    7.67    0.53
   8   3   5    6.82    0.76
   9  -3   5   11.41    0.82
  -9  -3  -5   11.35    0.67
  -9  -3  -5    9.78    0.78
  -9   3  -5   10.02    0.79
   9   3   5   10.11    0.77
   9   3   5    9.24    0.59
  -9   3  -5    9.73    0.69
  10  -3   5   12.93    0.91
 -10  -3  -5   13.97    0.94
 -10  -3  -5   13.58    0.77
  10   3   5   13.87    0.95
 -10   3  -5   13.81    0.97
 -10   3  -5   12.82    0.84
  11  -3   5    1.60    0.48
 -11  -3  -5    1.79    0.39
 -11  -3  -5    1.28    0.45
  11   3   5    1.20    0.42
 -11   3  -5    2.24    0.49
 -11   3  -5    1.17    0.47
 -12  -3  -5    6.59    0.88
  12  -3   5    5.99    0.82
 -12  -3  -5    6.63    0.73
 -12   3  -5    7.05    0.96
  12   3   5    5.79    0.86
 -12   3  -5    5.82    0.76
  13  -3   5    7.31    0.94
 -13  -3  -5    9.18    1.06
 -13   3  -5    9.95    0.87
 -13   3  -5   11.12    0.99
  13   3   5    9.50    1.09
  14  -3   5   11.97    1.03
 -14  -3  -5   10.11    1.10
  14   3   5    9.18    1.09
 -14   3  -5    9.01    0.99
 -14   3  -5   11.82    1.06
  15  -3   5   26.27    1.59
  15  -3   5   26.97    1.58
 -15  -3  -5   30.32    1.64
 -15   3  -5   29.26    1.54
  15   3   5   27.35    1.64
 -15   3  -5   25.05    1.59
 -16  -4   5    2.69    0.69
  16  -4  -5    3.70    0.76
  16  -4  -5    3.99    0.80
 -16   4   5    2.83    0.69
  16   4  -5    2.91    0.80
  15  -4  -5    0.53    0.43
 -15  -4   5    0.37    0.41
  15  -4  -5   -0.49    0.37
  15   4  -5   -0.16    0.43
 -15   4   5    0.17    0.39
  14  -4  -5   30.06    1.49
  14  -4  -5   29.24    1.51
 -14  -4   5   29.79    1.62
  14   4  -5   27.74    1.61
 -14   4   5   32.05    1.65
  13  -4  -5    8.45    0.93
  13  -4  -5    8.44    0.94
 -13  -4   5    7.62    0.93
 -13   4   5    8.95    1.05
  13   4  -5    5.80    0.86
  12  -4  -5    1.86    0.49
  12  -4  -5    2.00    0.51
 -12  -4   5    2.47    0.58
  12   4  -5    2.74    0.64
 -12   4   5    1.80    0.49
 -11  -4   5   71.48    2.33
  11  -4  -5   70.68    2.18
  11  -4  -5   68.07    2.19
  11   4  -5   74.06    2.39
  11   4  -5   72.96    2.06
 -11   4   5   70.59    2.34
 -10  -4   5    0.15    0.27
  10  -4  -5    0.12    0.26
  10  -4  -5   -0.20    0.24
  10   4  -5   -0.28    0.20
 -10   4   5    0.07    0.27
  10   4  -5    0.19    0.32
   9  -4  -5    1.19    0.35
   9  -4  -5    1.88    0.44
  -9  -4   5    1.43    0.40
  -9   4   5    1.74    0.44
   9   4  -5    1.85    0.44
   9   4  -5    1.66    0.38
  -8  -4   5    5.21    0.62
   8  -4  -5    4.19    0.50
   8  -4  -5    4.99    0.58
   8   4  -5    4.70    0.60
  -8   4   5    4.64    0.38
  -8   4   5    5.46    0.67
   8   4  -5    4.36    0.54
   7  -4  -5    1.82    0.33
   7  -4  -5    2.12    0.38
  -7  -4   5    1.37    0.34
  -7  -4   5    1.77    0.14
  -7   4   5    1.40    0.34
   7   4  -5    1.87    0.39
   7   4  -5    1.42    0.33
  -7   4   5    2.07    0.31
   6  -4  -5   34.80    1.08
   6  -4  -5   34.55    1.21
  -6  -4   5   35.64    1.24
   6   4  -5   33.84    1.23
  -6   4   5   35.92    1.12
  -6   4   5   32.76    1.20
   6   4  -5   35.77    1.25
  -5  -4   5   16.04    0.76
   5  -4  -5   16.13    0.64
   5  -4  -5   14.11    0.73
   5   4  -5   16.91    0.81
  -5   4   5   15.88    0.71
   5   4  -5   14.99    0.75
  -5   4   5   15.04    0.73
   4  -4  -5   28.32    1.04
  -4  -4   5   32.14    1.07
   4  -4  -5   30.57    0.88
  -4   4   5   30.85    1.04
   4   4  -5   28.63    1.02
   4   4  -5   29.79    1.11
  -4   4   5   31.66    1.03
   3  -4  -5   31.19    0.85
  -3  -4   5   30.82    0.64
   3  -4  -5   31.13    1.08
  -3  -4   5   31.53    1.04
   3   4  -5   30.33    1.10
  -3   4   5   31.25    0.99
   3   4  -5   31.36    1.04
  -3   4   5   31.37    1.07
  -2  -4   5    1.96    0.32
   2  -4  -5    1.74    0.22
  -2  -4   5    1.91    0.18
   2  -4  -5    1.57    0.33
   2   4  -5    1.78    0.36
  -2   4   5    1.24    0.29
  -2   4   5    1.66    0.27
   2   4  -5    1.81    0.31
  -1  -4   5   90.76    2.01
   1  -4  -5   88.65    2.11
   1  -4  -5   83.34    1.77
  -1  -4   5   86.25    1.75
   1   4  -5   84.17    1.97
  -1   4   5   83.76    1.89
  -1   4   5   83.46    2.11
   1   4  -5   83.80    2.11
   0  -4   5   99.60    2.19
   0  -4  -5   96.86    2.00
   0  -4   5   96.33    2.02
   0  -4  -5   96.50    2.29
   0   4  -5   93.23    2.29
   0   4  -5   98.74    2.23
   0   4   5   94.69    2.33
   0   4  -5   97.08    2.05
   0   4  -5   96.82    2.17
   0   4   5   96.76    2.06
   1  -4   5   -0.27    0.12
  -1  -4  -5    0.10    0.14
   1  -4   5    0.03    0.12
  -1  -4  -5    0.11    0.19
  -1  -4  -5   -0.01    0.12
   1   4   5    0.10    0.19
   1   4   5   -0.08    0.11
  -1   4  -5    0.01    0.13
  -1   4  -5    0.04    0.17
  -1   4  -5   -0.05    0.16
  -1   4  -5    0.03    0.17
   1   4   5    0.03    0.12
  -2  -4  -5    6.26    0.50
  -2  -4  -5    5.34    0.32
  -2   4  -5    6.70    0.48
   2   4   5    6.73    0.52
  -2   4  -5    7.04    0.45
   2   4   5    5.43    0.37
  -2   4  -5    6.37    0.44
  -2   4  -5    6.26    0.44
   3  -4   5    0.63    0.23
  -3  -4  -5    0.63    0.17
  -3  -4  -5    0.53    0.22
  -3   4  -5    0.76    0.26
  -3   4  -5    0.58    0.21
  -3   4  -5    0.61    0.24
   3   4   5    0.73    0.21
  -3   4  -5    0.31    0.18
   3   4   5    0.41    0.23
  -4  -4  -5    7.52    0.57
   4  -4   5    7.94    0.51
  -4  -4  -5    7.86    0.42
  -4   4  -5    7.99    0.53
   4   4   5    7.71    0.55
   4   4   5    7.76    0.50
  -4   4  -5    7.75    0.51
  -4   4  -5    7.83    0.56
  -4   4  -5    8.34    0.50
   5  -4   5   11.04    0.54
  -5  -4  -5   11.16    0.52
   5  -4   5   11.12    0.63
  -5  -4  -5    9.76    0.66
   5   4   5   11.55    0.64
   5   4   5   11.15    0.65
  -5   4  -5   10.86    0.65
  -5   4  -5   11.50    0.57
  -5   4  -5   10.69    0.62
  -5   4  -5   10.69    0.68
  -6  -4  -5   49.22    1.36
   6  -4   5   51.15    1.32
   6  -4   5   50.14    1.55
  -6  -4  -5   52.94    1.65
  -6   4  -5   49.47    1.51
  -6   4  -5   48.88    1.67
   6   4   5   52.23    1.59
  -6   4  -5   50.67    1.34
   6   4   5   51.08    1.55
   7  -4   5    9.17    0.46
   7  -4   5    9.88    0.68
  -7  -4  -5    9.76    0.69
  -7  -4  -5    9.22    0.55
  -7   4  -5    9.24    0.47
   7   4   5    9.38    0.68
  -7   4  -5    9.24    0.63
   7   4   5    9.49    0.62
  -7   4  -5    9.04    0.70
  -8  -4  -5   11.30    0.65
   8  -4   5   11.81    0.78
  -8  -4  -5   12.42    0.82
   8   4   5   12.60    0.73
  -8   4  -5   12.43    0.77
  -8   4  -5   12.24    0.84
   8   4   5   10.84    0.78
   9  -4   5   42.89    1.60
  -9  -4  -5   42.74    1.41
  -9  -4  -5   42.41    1.63
  -9   4  -5   43.59    1.71
  -9   4  -5   42.52    1.54
   9   4   5   39.32    1.58
   9   4   5   43.86    1.43
 -10  -4  -5    6.56    0.56
 -10  -4  -5    6.97    0.83
  10  -4   5    6.51    0.78
 -10   4  -5    6.00    0.82
  10   4   5    6.07    0.63
 -10   4  -5    6.17    0.73
  10   4   5    7.69    0.89
 -11  -4  -5   13.91    0.86
  11  -4   5   16.65    1.05
 -11  -4  -5   17.08    1.09
 -11   4  -5   15.81    1.00
 -11   4  -5   15.89    1.10
  11   4   5   16.35    1.08
  12  -4   5   24.83    1.35
 -12  -4  -5   25.28    1.37
  12  -4   5   26.67    1.43
  12   4   5   24.80    1.39
 -12   4  -5   22.42    1.37
 -12   4  -5   24.38    1.29
  13  -4   5   -0.20    0.32
 -13  -4  -5    0.14    0.35
  13  -4   5    0.56    0.45
  13   4   5    0.33    0.38
 -13   4  -5    0.27    0.36
 -13   4  -5    0.16    0.36
  14  -4   5    1.86    0.62
  14  -4   5    2.29    0.61
 -14  -4  -5    2.26    0.62
 -14   4  -5    3.07    0.66
  14   4   5    2.87    0.69
 -14   4  -5    2.47    0.69
  15  -4   5    0.31    0.48
 -15  -4  -5   -0.10    0.39
  15  -4   5    0.37    0.45
 -15   4  -5   -0.33    0.35
 -15   4  -5   -0.08    0.37
  15   4   5   -0.04    0.44
 -16  -5   5   15.91    1.30
  16  -5  -5   12.72    1.13
  16   5  -5   10.95    1.28
 -16   5   5    9.51    1.20
  15  -5  -5   22.86    1.40
 -15  -5   5   23.32    1.52
  15  -5  -5   22.45    1.37
  15   5  -5   23.89    1.55
 -15   5   5   20.62    1.42
 -14  -5   5    2.62    0.66
  14  -5  -5    2.17    0.57
  14  -5  -5    2.33    0.58
  14   5  -5    2.14    0.63
 -14   5   5    1.67    0.55
  13  -5  -5   12.23    0.99
 -13  -5   5   14.06    1.10
  13  -5  -5   11.66    0.93
 -13   5   5   13.64    1.08
  13   5  -5   12.72    1.09
 -12  -5   5   35.67    1.66
  12  -5  -5   37.02    1.63
  12  -5  -5   39.20    1.58
 -12   5   5   39.02    1.75
  12   5  -5   36.19    1.68
  12   5  -5   39.15    1.65
  11  -5  -5   22.84    1.14
  11  -5  -5   22.38    1.19
 -11  -5   5   24.44    1.29
 -11   5   5   21.36    1.23
  11   5  -5   20.85    1.22
  11   5  -5   22.95    1.11
  10  -5  -5    6.65    0.70
  10  -5  -5    7.45    0.81
 -10  -5   5    6.16    0.74
  10   5  -5    5.91    0.67
  10   5  -5    6.77    0.83
 -10   5   5    5.85    0.78
  -9  -5   5   11.50    0.81
   9  -5  -5   11.30    0.71
   9  -5  -5   11.37    0.80
   9   5  -5   10.27    0.74
   9   5  -5   12.79    0.86
  -9   5   5   11.62    0.82
   8  -5  -5    2.38    0.40
  -8  -5   5    2.00    0.43
   8  -5  -5    2.30    0.46
  -8   5   5    2.85    0.38
   8   5  -5    3.17    0.54
  -8   5   5    1.79    0.40
   8   5  -5    1.68    0.40
   7  -5  -5   -0.02    0.19
  -7  -5   5    0.00    0.21
   7  -5  -5    0.45    0.29
  -7   5   5    0.08    0.19
   7   5  -5   -0.18    0.19
   7   5  -5    0.07    0.22
  -7   5   5   -0.04    0.19
   6  -5  -5   13.93    0.62
  -6  -5   5   13.82    0.79
   6  -5  -5   12.76    0.76
  -6   5   5   13.03    0.68
  -6   5   5   14.94    0.80
   6   5  -5   11.81    0.75
   6   5  -5   12.05    0.73
   5  -5  -5    0.55    0.19
   5  -5  -5    0.32    0.25
  -5  -5   5    0.33    0.25
  -5   5   5    0.54    0.24
   5   5  -5    0.42    0.24
   5   5  -5    0.47    0.27
  -5   5   5    0.46    0.22
  -4  -5   5   96.19    1.79
  -4  -5   5   96.88    2.37
   4  -5  -5   94.49    1.99
   4  -5  -5   94.14    2.39
   4   5  -5   93.55    2.45
  -4   5   5   96.51    2.32
  -4   5   5   94.22    2.35
   4   5  -5   96.99    2.32
  -3  -5   5    0.63    0.13
   3  -5  -5    0.39    0.24
  -3  -5   5    0.17    0.18
   3  -5  -5    0.46    0.14
   3   5  -5    0.35    0.24
  -3   5   5    0.52    0.26
   3   5  -5    0.12    0.19
  -3   5   5    0.32    0.20
  -2  -5   5    6.33    0.46
   2  -5  -5    5.80    0.50
  -2  -5   5    6.60    0.31
   2  -5  -5    6.32    0.30
  -2   5   5    6.56    0.45
   2   5  -5    6.63    0.45
   2   5  -5    4.66    0.52
  -2   5   5    6.34    0.52
   1  -5  -5    0.26    0.12
  -1  -5   5   -0.06    0.11
  -1  -5   5   -0.16    0.15
   1  -5  -5   -0.12    0.19
  -1   5   5    0.13    0.19
   1   5  -5    0.07    0.15
   1   5  -5    0.02    0.19
  -1   5   5    0.18    0.16
   0  -5   5    0.09    0.18
   0  -5   5    0.23    0.14
   0  -5  -5    0.15    0.20
   0  -5  -5    0.12    0.12
   0   5  -5    0.23    0.18
   0   5  -5   -0.04    0.18
   0   5   5    0.26    0.16
   0   5  -5    0.16    0.22
   0   5   5    0.02    0.10
   0   5   5    0.33    0.21
   1  -5   5   22.72    0.78
  -1  -5  -5   21.79    0.75
  -1  -5  -5   21.69    0.93
   1  -5   5   21.91    0.86
   1   5   5   21.84    0.69
  -1   5  -5   22.52    0.82
  -1   5  -5   21.63    0.80
   1   5   5   23.82    0.80
  -1   5  -5   23.47    0.92
   1   5   5   21.42    0.95
  -1   5  -5   21.89    0.93
   2  -5   5  138.20    3.04
  -2  -5  -5  141.48    3.22
   2  -5   5  143.88    3.11
  -2  -5  -5  139.77    2.92
  -2   5  -5  140.40    3.09
   2   5   5  145.83    2.93
  -2   5  -5  144.84    3.18
  -2   5  -5  146.66    3.20
  -2   5  -5  147.54    3.06
   2   5   5  142.91    3.29
   3  -5   5   10.94    0.61
   3  -5   5   10.80    0.56
  -3  -5  -5    9.97    0.65
  -3  -5  -5   10.24    0.51
  -3   5  -5   10.31    0.62
   3   5   5   10.27    0.53
  -3   5  -5   10.96    0.58
  -3   5  -5    9.84    0.60
   3   5   5   10.36    0.66
  -3   5  -5    9.37    0.59
  -4  -5  -5   24.82    1.05
   4  -5   5   25.25    1.00
   4  -5   5   23.51    0.90
  -4  -5  -5   24.55    0.84
  -4   5  -5   23.27    0.93
   4   5   5   24.37    0.91
   4   5   5   25.08    1.06
  -4   5  -5   24.96    1.04
  -4   5  -5   24.01    0.98
  -4   5  -5   25.00    0.95
   5  -5   5    9.84    0.66
  -5  -5  -5    9.11    0.65
   5  -5   5    9.90    0.61
  -5  -5  -5    9.80    0.54
  -5   5  -5   10.18    0.65
  -5   5  -5    8.88    0.60
   5   5   5    8.43    0.63
   5   5   5   10.87    0.63
  -5   5  -5   10.28    0.70
  -5   5  -5    9.46    0.56
   6  -5   5    7.07    0.59
  -6  -5  -5    6.56    0.48
   6  -5   5    7.66    0.56
  -6  -5  -5    7.85    0.64
   6   5   5    7.33    0.59
  -6   5  -5    5.90    0.68
  -6   5  -5    6.83    0.57
   6   5   5    7.28    0.58
  -6   5  -5    6.57    0.47
  -7  -5  -5    6.43    0.71
   7  -5   5    6.14    0.43
  -7  -5  -5    6.77    0.51
   7  -5   5    5.48    0.64
   7  -5   5    5.81    0.63
  -7   5  -5    6.33    0.44
   7   5   5    5.90    0.65
  -7   5  -5    4.86    0.58
   7   5   5    6.74    0.70
  -7   5  -5    5.66    0.72
  -8  -5  -5   29.74    1.12
   8  -5   5   30.84    1.26
   8  -5   5   29.59    1.31
  -8  -5  -5   31.02    1.32
  -8   5  -5   30.98    1.29
   8   5   5   30.20    1.22
  -8   5  -5   28.92    1.36
   8   5   5   28.19    1.26
   9  -5   5    0.34    0.34
  -9  -5  -5    1.05    0.32
   9  -5   5    1.05    0.37
  -9  -5  -5    0.86    0.36
   9   5   5    1.35    0.43
   9   5   5    1.57    0.39
  -9   5  -5    1.19    0.40
  -9   5  -5    1.26    0.46
  10  -5   5    1.58    0.49
 -10  -5  -5    1.56    0.45
  10  -5   5    1.68    0.45
 -10  -5  -5    1.79    0.42
 -10   5  -5    1.56    0.45
  10   5   5    1.26    0.46
 -10   5  -5    0.78    0.42
  10   5   5    2.11    0.44
 -11  -5  -5    0.67    0.41
  11  -5   5    0.09    0.29
  11  -5   5    0.90    0.41
  11   5   5    0.64    0.41
 -11   5  -5    0.79    0.40
 -11   5  -5    0.28    0.31
  12  -5   5    3.52    0.68
 -12  -5  -5    2.73    0.60
  12  -5   5    3.30    0.64
  12   5   5    2.87    0.63
 -12   5  -5    2.43    0.57
 -12   5  -5    3.26    0.72
  13  -5   5    0.47    0.43
 -13  -5  -5    0.74    0.45
  13  -5   5    1.01    0.50
  13   5   5    0.89    0.48
 -13   5  -5    0.66    0.45
 -13   5  -5    0.57    0.49
  14  -5   5   15.75    1.20
  14  -5   5   16.79    1.24
 -14  -5  -5   16.68    1.22
 -14   5  -5   16.40    1.20
 -14   5  -5   15.15    1.22
  14   5   5   19.56    1.35
  15  -6  -5    0.80    0.52
 -15  -6   5    1.52    0.62
 -15   6   5    0.90    0.53
  15   6  -5    0.94    0.56
 -14  -6   5    3.06    0.70
  14  -6  -5    3.41    0.72
  14   6  -5    3.77    0.80
 -14   6   5    3.03    0.70
 -13  -6   5    9.13    1.08
  13  -6  -5    7.35    0.91
  13   6  -5    9.21    1.09
 -13   6   5    6.84    0.94
  12  -6  -5   18.75    1.21
 -12  -6   5   20.10    1.24
 -12   6   5   21.09    1.33
  12   6  -5   20.03    1.11
  12   6  -5   21.24    1.31
  11  -6  -5    0.49    0.38
 -11  -6   5    0.68    0.39
  11   6  -5    0.46    0.42
  11   6  -5   -0.15    0.26
 -11   6   5    0.31    0.38
  10  -6  -5    2.59    0.54
  10  -6  -5    1.97    0.49
 -10  -6   5    2.19    0.49
  10   6  -5    2.62    0.55
  10   6  -5    2.66    0.52
 -10   6   5    2.29    0.55
   9  -6  -5   19.15    1.08
  -9  -6   5   18.31    1.07
   9  -6  -5   17.92    0.86
   9   6  -5   17.24    1.00
   9   6  -5   18.02    1.03
  -9   6   5   15.41    0.99
   8  -6  -5    8.81    0.58
  -8  -6   5    6.80    0.75
   8  -6  -5    8.04    0.69
  -8   6   5    8.03    0.57
   8   6  -5    7.78    0.68
  -8   6   5    9.34    0.76
   8   6  -5    8.48    0.71
  -7  -6   5   35.47    1.40
   7  -6  -5   33.28    1.36
   7  -6  -5   35.26    1.09
   7   6  -5   32.76    1.37
  -7   6   5   33.27    1.36
   7   6  -5   34.75    1.33
  -7   6   5   34.43    1.21
  -6  -6   5   23.69    1.06
   6  -6  -5   22.23    0.77
   6  -6  -5   23.49    1.10
  -6   6   5   22.83    0.98
  -6   6   5   22.36    1.04
   6   6  -5   21.23    0.98
   6   6  -5   21.42    1.05
   5  -6  -5   15.55    0.89
   5  -6  -5   17.43    0.60
  -5  -6   5   17.06    0.89
   5   6  -5   16.67    0.93
  -5   6   5   18.03    0.89
   5   6  -5   17.76    0.84
  -5   6   5   18.11    0.89
   4  -6  -5   32.54    1.27
  -4  -6   5   31.81    0.80
  -4  -6   5   32.20    1.20
   4  -6  -5   32.27    0.82
   4   6  -5   30.80    1.27
   4   6  -5   33.58    1.15
  -4   6   5   32.05    1.22
  -4   6   5   33.57    1.20
   3  -6  -5    2.82    0.48
   3  -6  -5    2.44    0.20
  -3  -6   5    2.88    0.24
  -3  -6   5    2.49    0.42
   3   6  -5    2.82    0.39
  -3   6   5    2.45    0.38
  -3   6   5    2.30    0.41
   3   6  -5    3.00    0.49
   2  -6  -5   61.46    1.22
  -2  -6   5   61.27    1.40
  -2  -6   5   60.12    1.74
   2  -6  -5   59.16    1.79
  -2   6   5   61.95    1.84
   2   6  -5   60.36    1.86
  -2   6   5   59.60    1.67
   2   6  -5   60.80    1.61
  -2   6   5   60.14    1.21
   1  -6  -5    0.05    0.25
  -1  -6   5    0.04    0.20
  -1  -6   5    0.03    0.14
   1   6  -5    0.00    0.21
  -1   6   5   -0.07    0.08
  -1   6   5    0.14    0.19
   1   6  -5    0.03    0.17
  -1   6   5   -0.23    0.17
   0  -6  -5   63.46    1.82
   0  -6   5   63.45    1.76
   0  -6  -5   59.43    1.60
   0  -6   5   62.05    1.54
   0   6   5   60.76    1.88
   0   6   5   62.07    1.65
   0   6  -5   61.25    1.79
   0   6  -5   63.47    1.60
   0   6   5   61.58    1.33
   0   6  -5   63.58    1.86
  -1  -6  -5    8.30    0.51
   1  -6   5    8.74    0.50
  -1  -6  -5    9.04    0.64
   1  -6   5    8.08    0.56
  -1   6  -5    8.29    0.50
   1   6   5    7.98    0.51
   1   6   5    8.10    0.39
  -1   6  -5    7.66    0.59
   1   6   5    7.82    0.64
  -1   6  -5    8.09    0.62
  -2  -6  -5    0.17    0.17
  -2  -6  -5    0.21    0.25
   2  -6   5    0.28    0.19
   2  -6   5    0.04    0.17
   2   6   5    0.09    0.14
  -2   6  -5    0.40    0.20
  -2   6  -5    0.51    0.22
  -2   6  -5    0.19    0.22
   2   6   5    0.23    0.26
  -3  -6  -5    0.31    0.20
  -3  -6  -5    0.07    0.23
   3  -6   5    0.13    0.17
   3  -6   5   -0.06    0.18
  -3   6  -5   -0.05    0.19
   3   6   5    0.32    0.18
  -3   6  -5    0.07    0.21
  -3   6  -5    0.09    0.18
  -3   6  -5    0.28    0.23
   3   6   5    0.22    0.24
  -4  -6  -5    5.37    0.62
   4  -6   5    4.68    0.42
  -4  -6  -5    5.13    0.41
   4  -6   5    4.74    0.54
   4   6   5    4.90    0.44
  -4   6  -5    5.23    0.55
  -4   6  -5    6.17    0.66
  -4   6  -5    4.94    0.43
  -4   6  -5    5.25    0.59
   4   6   5    6.05    0.69
  -5  -6  -5    9.34    0.70
   5  -6   5    8.51    0.66
  -5  -6  -5    8.88    0.56
   5  -6   5    7.93    0.56
   5   6   5    8.12    0.58
  -5   6  -5   10.00    0.62
  -5   6  -5    8.02    0.66
  -5   6  -5    9.29    0.67
   5   6   5    7.17    0.65
   6  -6   5   15.15    0.88
   6  -6   5   14.35    0.78
  -6  -6  -5   15.04    0.75
  -6  -6  -5   14.46    0.86
  -6   6  -5   14.63    0.84
  -6   6  -5   14.46    0.90
  -6   6  -5   14.55    0.73
   6   6   5   14.64    0.81
   6   6   5   14.55    0.88
   7  -6   5   46.15    1.56
   7  -6   5   51.32    1.78
  -7  -6  -5   48.36    1.72
  -7  -6  -5   49.61    1.52
  -7   6  -5   48.78    1.69
  -7   6  -5   48.17    1.79
   7   6   5   47.45    1.63
   7   6   5   47.41    1.68
  -8  -6  -5    0.39    0.34
  -8  -6  -5    0.12    0.22
   8  -6   5    0.75    0.32
   8  -6   5    0.61    0.35
   8   6   5    0.24    0.30
  -8   6  -5    0.59    0.36
   8   6   5    0.14    0.27
  -8   6  -5    0.11    0.30
  -9  -6  -5    7.27    0.84
   9  -6   5    8.43    0.94
   9  -6   5    7.45    0.80
  -9  -6  -5    6.53    0.68
   9   6   5    7.59    0.80
  -9   6  -5    7.33    0.93
   9   6   5    7.36    0.82
  -9   6  -5    6.84    0.79
  10  -6   5   14.30    0.96
 -10  -6  -5   15.64    1.62
  10  -6   5   14.98    1.04
 -10  -6  -5   15.42    1.04
  10   6   5   16.02    1.04
  10   6   5   14.84    0.93
 -10   6  -5   13.91    0.98
 -10   6  -5   14.63    1.06
 -11  -6  -5    4.33    0.70
  11  -6   5    5.05    0.83
  11  -6   5    5.45    0.76
 -11   6  -5    5.90    0.89
  11   6   5    6.20    0.88
 -11   6  -5    4.88    0.75
  12  -6   5    0.35    0.42
 -12  -6  -5    0.52    0.42
  12  -6   5    0.62    0.43
 -12   6  -5    0.60    0.45
 -12   6  -5    0.11    0.39
  12   6   5    0.47    0.47
  13  -6   5    3.85    0.77
 -13  -6  -5    3.05    0.68
  13  -6   5    2.16    0.59
 -13   6  -5    2.60    0.65
 -13   6  -5    2.73    0.69
  13   6   5    3.07    0.72
 -14  -6  -5    3.58    0.77
  14  -6   5    3.18    0.70
  14  -6   5    2.54    0.69
 -14   6  -5    2.44    0.67
  14   6   5    3.77    0.79
 -14   6  -5    3.02    0.74
  14  -7  -5    0.92    0.50
 -14  -7   5    0.63    0.51
  14   7  -5    0.80    0.50
 -14   7   5    1.34    0.57
  13  -7  -5    4.74    0.83
 -13  -7   5    5.24    0.87
 -13   7   5    4.92    0.84
  13   7  -5    4.73    0.89
  12  -7  -5   25.00    1.45
 -12  -7   5   26.40    1.48
  12   7  -5   25.53    1.44
  12   7  -5   28.24    1.37
 -12   7   5   24.31    1.47
  11  -7  -5    8.55    1.00
 -11  -7   5    9.26    0.99
 -11   7   5    7.95    0.97
  11   7  -5    9.94    0.89
  11   7  -5    9.47    0.95
 -10  -7   5    1.23    0.45
  10  -7  -5    0.85    0.40
 -10   7   5    1.46    0.47
  10   7  -5    2.18    0.53
  10   7  -5    1.30    0.48
   9  -7  -5    0.28    0.31
  -9  -7   5    0.45    0.33
  -9   7   5    0.35    0.31
   9   7  -5    0.20    0.31
   9   7  -5    0.55    0.36
  -8  -7   5    5.65    0.74
   8  -7  -5    5.34    0.73
   8   7  -5    4.43    0.62
   8   7  -5    6.37    0.79
  -8   7   5    5.87    0.59
  -8   7   5    5.91    0.76
  -7  -7   5   -0.01    0.26
   7  -7  -5   -0.12    0.28
  -7   7   5    0.01    0.24
   7   7  -5    0.23    0.27
   7   7  -5    0.28    0.29
  -7   7   5   -0.27    0.24
   6  -7  -5   25.99    1.22
  -6  -7   5   25.21    1.16
  -6   7   5   23.63    1.13
   6   7  -5   26.44    1.26
   6   7  -5   24.96    1.08
  -6   7   5   25.51    1.10
  -5  -7   5   36.34    1.41
   5  -7  -5   38.90    1.48
  -5   7   5   39.67    1.41
   5   7  -5   38.41    1.31
   5   7  -5   35.63    1.48
  -5   7   5   38.38    1.42
  -4  -7   5   10.67    0.74
   4  -7  -5   12.38    0.82
  -4   7   5   11.51    0.74
   4   7  -5   11.31    0.66
  -4   7   5   11.88    0.78
   4   7  -5   11.77    0.82
  -3  -7   5   17.84    0.91
   3  -7  -5   15.95    0.93
  -3  -7   5   18.87    0.65
  -3   7   5   17.84    0.88
   3   7  -5   18.14    0.81
  -3   7   5   17.19    0.94
   3   7  -5   18.19    1.01
  -2  -7   5    7.09    0.42
   2  -7  -5    7.09    0.64
  -2  -7   5    8.12    0.62
   2   7  -5    8.53    0.53
  -2   7   5    7.72    0.57
  -2   7   5    7.28    0.63
   2   7  -5    7.37    0.67
   1  -7  -5    0.08    0.28
  -1  -7   5   -0.07    0.15
  -1  -7   5   -0.07    0.20
  -1   7   5   -0.19    0.23
  -1   7   5    0.13    0.20
   1   7  -5   -0.02    0.18
   1   7  -5    0.24    0.25
   0  -7   5   24.92    0.89
   0  -7  -5   25.61    0.99
   0  -7  -5   24.53    1.10
   0  -7   5   25.97    1.09
   0   7  -5   24.84    1.14
   0   7   5   23.52    1.15
   0   7   5   27.31    1.04
   0   7  -5   24.39    1.11
   0   7  -5   25.96    0.90
  -1  -7  -5   28.99    1.05
  -1  -7  -5   26.91    1.16
   1  -7   5   27.99    1.00
   1  -7   5   28.31    1.14
   1   7   5   28.60    1.06
  -1   7  -5   25.79    1.16
  -1   7  -5   30.05    0.99
  -1   7  -5   27.25    1.17
   1   7   5   26.99    1.22
   2  -7   5  125.31    2.97
  -2  -7  -5  123.61    2.79
   2  -7   5  120.86    2.80
  -2  -7  -5  120.74    3.02
  -2   7  -5  117.72    3.00
  -2   7  -5  119.73    3.02
   2   7   5  118.23    3.11
  -2   7  -5  121.94    2.68
   3  -7   5   19.59    0.90
   3  -7   5   19.44    0.79
  -3  -7  -5   18.78    0.84
  -3  -7  -5   19.07    0.97
   3  -7   5   19.71    0.94
  -3   7  -5   18.59    0.95
  -3   7  -5   18.45    0.79
  -3   7  -5   20.38    1.00
   3   7   5   16.38    0.97
   4  -7   5   15.03    0.83
   4  -7   5   16.40    0.74
  -4  -7  -5   15.16    0.89
  -4  -7  -5   14.40    0.74
   4   7   5   15.09    0.71
  -4   7  -5   14.09    0.72
   4   7   5   14.20    0.92
  -4   7  -5   15.36    0.90
  -4   7  -5   16.47    0.87
   5  -7   5   27.15    1.18
   5  -7   5   27.93    1.03
  -5  -7  -5   26.29    1.04
  -5  -7  -5   24.78    1.17
  -5   7  -5   25.33    1.20
   5   7   5   26.29    1.23
  -5   7  -5   27.90    1.12
   5   7   5   26.44    1.03
  -5   7  -5   23.82    1.14
  -6  -7  -5    3.99    0.58
   6  -7   5    4.26    0.52
   6  -7   5    3.72    0.60
  -6  -7  -5    3.92    0.51
   6   7   5    4.21    0.63
  -6   7  -5    4.11    0.59
   6   7   5    5.53    0.63
  -6   7  -5    4.35    0.53
  -6   7  -5    3.74    0.65
   7  -7   5   15.80    0.98
   7  -7   5   14.54    0.82
  -7  -7  -5   14.43    0.93
  -7  -7  -5   15.08    0.83
  -7   7  -5   14.81    0.95
   7   7   5   13.32    0.82
  -7   7  -5   15.26    1.02
   7   7   5   14.36    0.94
  -8  -7  -5   13.22    0.94
   8  -7   5   14.96    0.88
   8  -7   5   15.60    1.03
  -8  -7  -5   14.55    0.86
   8   7   5   15.36    0.94
  -8   7  -5   16.06    1.03
   8   7   5   17.03    1.02
  -8   7  -5   14.81    1.05
   9  -7   5   60.45    2.20
  -9  -7  -5   63.11    2.15
  -9  -7  -5   64.30    2.02
   9  -7   5   61.98    2.01
   9   7   5   67.50    2.16
  -9   7  -5   62.33    2.32
  -9   7  -5   63.50    2.20
   9   7   5   63.56    2.14
  10  -7   5    2.00    0.57
  10  -7   5    2.51    0.54
 -10  -7  -5    2.80    0.59
  10   7   5    3.30    0.59
 -10   7  -5    3.12    0.69
 -10   7  -5    2.50    0.57
  10   7   5    2.92    0.61
  11  -7   5   11.51    1.37
 -11  -7  -5   10.12    0.91
  11  -7   5    8.79    1.01
 -11   7  -5   10.65    1.10
  11   7   5   10.92    0.95
 -11   7  -5    7.98    1.05
 -12  -7  -5   10.94    1.00
  12  -7   5   11.28    1.23
 -12   7  -5   10.47    1.25
 -12   7  -5   10.43    1.13
  12   7   5   13.15    1.29
  13  -7   5    1.28    0.59
 -13  -7  -5    1.13    0.54
  13   7   5    1.79    0.65
 -13   7  -5    1.46    0.61
 -13   7  -5    0.48    0.45
  13  -8  -5    0.51    0.53
 -13  -8   5    0.65    0.47
 -13   8   5    0.33    0.43
  13   8  -5    1.38    0.59
  12  -8  -5    0.00    0.43
 -12  -8   5   -0.08    0.32
 -12   8   5    0.37    0.48
  12   8  -5    0.19    0.38
  12   8  -5    0.66    0.47
  11  -8  -5    7.94    0.99
 -11  -8   5    7.62    1.00
  11   8  -5    8.20    0.96
 -11   8   5    7.91    1.01
  11   8  -5    8.63    0.99
 -10  -8   5    6.13    0.86
  10  -8  -5    6.35    0.87
  10   8  -5    6.50    0.83
 -10   8   5    5.74    0.89
  10   8  -5    5.43    0.79
  -9  -8   5    3.20    0.65
   9  -8  -5    3.95    0.70
  -9   8   5    2.40    0.56
   9   8  -5    4.77    0.75
   9   8  -5    3.79    0.64
   8  -8  -5   30.60    1.48
  -8  -8   5   29.04    1.42
  -8   8   5   29.70    1.43
   8   8  -5   32.19    1.50
   8   8  -5   31.17    1.34
   7  -8  -5    0.66    0.41
  -7  -8   5    0.96    0.41
  -7   8   5    1.33    0.44
   7   8  -5    0.88    0.35
  -7   8   5    0.68    0.32
   7   8  -5    0.94    0.40
   6  -8  -5    0.32    0.36
  -6  -8   5    0.99    0.39
   6   8  -5    0.55    0.34
  -6   8   5    0.72    0.31
  -6   8   5    1.04    0.39
   6   8  -5    0.94    0.32
   5  -8  -5    0.14    0.32
  -5  -8   5   -0.15    0.27
  -5   8   5    0.38    0.26
   5   8  -5   -0.10    0.22
  -5   8   5    0.38    0.29
   5   8  -5    0.14    0.31
   4  -8  -5    3.67    0.61
  -4  -8   5    4.64    0.64
   4   8  -5    3.97    0.64
  -4   8   5    3.92    0.61
  -4   8   5    3.91    0.55
   4   8  -5    4.69    0.54
   3  -8  -5   15.57    0.96
  -3  -8   5   17.13    0.95
   3   8  -5   17.17    0.79
  -3   8   5   17.42    1.01
   3   8  -5   15.27    1.00
  -3   8   5   15.26    0.87
  -2  -8   5  102.87    2.31
  -2  -8   5   99.99    2.70
   2   8  -5  106.35    2.43
  -2   8   5  105.44    2.67
   2   8  -5  101.71    2.89
  -2   8   5   96.15    2.79
  -1  -8   5    2.84    0.39
  -1  -8   5    2.33    0.47
   1  -8  -5    1.90    0.45
   1  -8  -5    1.64    0.37
   1   8  -5    2.96    0.48
  -1   8   5    1.92    0.46
   1   8  -5    3.63    0.62
  -1   8   5    2.83    0.48
   0  -8  -5   89.44    2.32
   0  -8   5   89.41    2.46
   0  -8  -5   92.63    2.54
   0  -8   5   90.81    2.20
   0   8   5   86.56    2.60
   0   8   5   91.35    2.38
   0   8  -5   86.92    2.56
   0   8  -5   85.83    2.50
  -1  -8  -5    1.82    0.45
   1  -8   5    1.46    0.39
  -1  -8  -5    1.62    0.37
   1  -8   5    2.27    0.38
  -1   8  -5    1.73    0.44
   1   8   5    2.61    0.52
   1   8   5    1.72    0.38
  -1   8  -5    1.88    0.45
   2  -8   5   12.96    0.81
  -2  -8  -5   11.47    0.82
   2  -8   5   11.64    0.70
  -2  -8  -5   11.66    0.71
   2  -8   5   12.50    0.70
   2   8   5    9.89    0.80
  -2   8  -5   13.07    0.86
  -2   8  -5    9.71    0.76
  -3  -8  -5   26.14    1.07
  -3  -8  -5   24.89    1.19
   3  -8   5   26.18    1.11
   3  -8   5   27.68    1.21
   3   8   5   27.09    1.33
  -3   8  -5   28.90    1.29
  -3   8  -5   27.46    1.24
   4  -8   5    2.44    0.46
  -4  -8  -5    1.96    0.46
  -4  -8  -5    1.89    0.40
  -4   8  -5    1.16    0.39
   4   8   5    2.37    0.53
  -4   8  -5    1.50    0.41
  -5  -8  -5    1.50    0.36
   5  -8   5    1.77    0.46
  -5  -8  -5    2.02    0.47
  -5   8  -5    2.01    0.43
   5   8   5    1.93    0.50
  -5   8  -5    1.30    0.39
  -6  -8  -5    1.77    0.40
   6  -8   5    1.56    0.42
  -6  -8  -5    1.44    0.48
  -6   8  -5    2.40    0.45
   6   8   5    1.45    0.44
  -6   8  -5    1.90    0.45
  -7  -8  -5    0.73    0.32
   7  -8   5    0.54    0.37
  -7  -8  -5    0.25    0.33
   7   8   5    0.48    0.36
  -7   8  -5    0.41    0.37
  -8  -8  -5    0.56    0.38
  -8  -8  -5    0.54    0.32
   8  -8   5    0.38    0.40
  -8   8  -5    0.11    0.35
   8   8   5    0.44    0.36
   9  -8   5    3.41    0.66
  -9  -8  -5    2.97    0.60
  -9   8  -5    3.21    0.63
   9   8   5    3.52    0.65
  10  -8   5   18.68    1.25
 -10  -8  -5   16.47    1.12
  10   8   5   17.09    1.13
 -10   8  -5   17.88    1.22
 -11  -8  -5    6.53    0.88
  11  -8   5    8.94    1.06
 -11   8  -5    8.28    1.02
  11   8   5    9.94    1.05
  12  -8   5    0.03    0.44
 -12  -8  -5    0.14    0.42
 -12   8  -5   -0.33    0.40
  12  -9  -5    0.13    0.47
 -12  -9   5    0.28    0.47
 -12   9   5    0.50    0.46
  12   9  -5    0.02    0.37
  11  -9  -5    3.84    0.75
 -11  -9   5    3.32    0.69
 -11   9   5    2.95    0.71
  11   9  -5    4.62    0.77
 -10  -9   5    5.37    0.85
  10  -9  -5    4.21    0.80
 -10   9   5    5.25    0.81
  10   9  -5    5.25    0.82
   9  -9  -5    1.31    0.53
  -9  -9   5    1.12    0.51
  -9   9   5    0.66    0.43
   9   9  -5    1.35    0.48
  -8  -9   5   14.28    1.04
   8  -9  -5   15.82    1.10
  -8   9   5   12.99    1.02
   8   9  -5   14.85    1.09
   7  -9  -5    4.65    0.72
  -7  -9   5    4.85    0.71
   7   9  -5    5.72    0.80
  -7   9   5    5.95    0.72
  -7   9   5    5.55    0.75
   6  -9  -5   10.57    0.89
  -6  -9   5   14.37    0.99
  -6   9   5   16.68    1.03
  -6   9   5   13.47    0.91
   6   9  -5   13.34    1.03
   5  -9  -5   10.23    0.88
  -5  -9   5   12.25    0.89
   5   9  -5   13.12    1.01
  -5   9   5   10.66    0.82
  -5   9   5   12.48    0.90
  -4  -9   5  118.04    3.15
   4  -9  -5  118.21    3.22
  -4   9   5  114.94    3.16
   4   9  -5  113.74    3.32
  -4   9   5  120.53    3.14
   3  -9  -5    9.01    0.93
  -3  -9   5    6.03    0.73
  -3   9   5    8.26    0.85
  -3   9   5    8.80    0.94
   3   9  -5    6.28    0.81
   2  -9  -5   34.83    1.51
   2  -9  -5   37.37    1.42
  -2  -9   5   35.67    1.48
   2   9  -5   39.74    1.68
  -2   9   5   34.71    1.55
  -2   9   5   36.69    1.44
  -1  -9   5   23.20    0.95
   1  -9  -5   25.20    1.12
  -1  -9   5   24.70    1.20
   1  -9  -5   23.72    1.23
  -1   9   5   23.52    1.26
  -1   9   5   21.96    1.10
   1   9  -5   19.53    1.17
   0  -9   5    5.99    0.74
   0  -9  -5    4.85    0.66
   0  -9   5    5.76    0.51
   0  -9  -5    5.28    0.61
   0   9   5    5.27    0.63
   0   9  -5    5.15    0.73
   0   9   5    6.13    0.82
   0   9  -5    4.91    0.70
  -1  -9  -5   -0.10    0.24
   1  -9   5    0.17    0.24
  -1  -9  -5    0.23    0.31
   1  -9   5   -0.01    0.27
  -1   9  -5    0.03    0.25
   1   9   5    0.66    0.39
  -1   9  -5    0.25    0.31
   1   9   5    0.28    0.28
   2  -9   5    8.12    0.84
  -2  -9  -5    7.15    0.81
   2  -9   5    7.99    0.64
  -2  -9  -5    7.16    0.72
  -2   9  -5    8.74    0.91
   2   9   5    6.99    0.82
  -2   9  -5    7.99    0.88
  -3  -9  -5   30.93    1.38
   3  -9   5   28.74    1.30
   3  -9   5   28.38    1.21
  -3  -9  -5   28.95    1.21
   3   9   5   25.05    1.36
  -3   9  -5   29.16    1.35
  -3   9  -5   29.32    1.38
   4  -9   5    8.99    0.72
   4  -9   5    8.99    0.75
  -4  -9  -5   10.68    0.76
  -4  -9  -5    9.66    0.82
  -4   9  -5   10.63    0.82
   4   9   5    9.96    1.05
  -4   9  -5    9.35    0.80
  -5  -9  -5    2.80    0.49
  -5  -9  -5    2.80    0.56
   5  -9   5    3.62    0.59
  -5   9  -5    3.59    0.57
  -5   9  -5    3.63    0.64
   5   9   5    4.83    0.76
  -6  -9  -5   24.61    1.17
   6  -9   5   25.43    1.28
  -6  -9  -5   24.50    1.27
  -6   9  -5   23.76    1.41
  -6   9  -5   22.51    1.26
   6   9   5   26.86    1.42
   7  -9   5    2.98    0.61
  -7  -9  -5    2.55    0.50
  -7  -9  -5    3.80    0.65
   7   9   5    2.53    0.63
  -7   9  -5    2.63    0.58
   8  -9   5    1.71    0.55
  -8  -9  -5    3.29    0.63
   8   9   5    3.03    0.64
  -8   9  -5    2.10    0.59
   9  -9   5    3.95    0.75
  -9  -9  -5    4.81    0.75
  -9   9  -5    3.75    0.73
   9   9   5    4.87    0.78
  10  -9   5   11.52    1.23
 -10  -9  -5    9.62    1.05
 -10   9  -5   10.71    1.17
  10   9   5    8.93    1.02
 -11  -9  -5   -0.06    0.67
[truncated: 538,069 more chars]
