# Supplementary material for: Insecticidal and Repellent Properties of Rapid-Acting Fluorine-Containing Compounds against Aedes aegypti Mosquitoes
Source: ACS Infect Dis. 2023 Jun 13;9(7):1396–407. doi: 10.1021/acsinfecdis.3c00161 (PMC10353007; doi:10.1021/acsinfecdis.3c00161)
Supplement: Supplementary file 9 — id3c00161_si_009.cif [file id3c00161_si_009.cif]

 
data_18bek61z_a
 
_audit_creation_method            'SHELXL-2018/3'
_shelx_SHELXL_version_number      '2018/3'
_chemical_name_systematic         ?
_chemical_name_common             ?
_chemical_melting_point           ?
_chemical_formula_moiety          ?
_chemical_formula_sum
 'C14 H7 Cl3 F4' 
_chemical_formula_weight          357.55

loop_
 _atom_type_symbol
 _atom_type_description
 _atom_type_scat_dispersion_real
 _atom_type_scat_dispersion_imag
 _atom_type_scat_source
 'C'  'C'   0.0033   0.0016
 'International Tables Vol C Tables 4.2.6.8 and 6.1.1.4'
 'H'  'H'   0.0000   0.0000
 'International Tables Vol C Tables 4.2.6.8 and 6.1.1.4'
 'F'  'F'   0.0171   0.0103
 'International Tables Vol C Tables 4.2.6.8 and 6.1.1.4'
 'Cl'  'Cl'   0.1484   0.1585
 'International Tables Vol C Tables 4.2.6.8 and 6.1.1.4'
 
_space_group_crystal_system       monoclinic
_space_group_IT_number            14
_space_group_name_H-M_alt         'P 21/n'
_space_group_name_Hall            '-P 2yn'
 
_shelx_space_group_comment
;
The symmetry employed for this shelxl refinement is uniquely defined
by the following loop, which should always be used as a source of
symmetry information in preference to the above space-group names.
They are only intended as comments.
;
 
loop_
 _space_group_symop_operation_xyz
 'x, y, z'
 '-x+1/2, y+1/2, -z+1/2'
 '-x, -y, -z'
 'x-1/2, -y-1/2, z-1/2'
 
_cell_length_a                    6.3648(6)
_cell_length_b                    18.1002(17)
_cell_length_c                    12.2902(11)
_cell_angle_alpha                 90
_cell_angle_beta                  103.0010(10)
_cell_angle_gamma                 90
_cell_volume                      1379.6(2)
_cell_formula_units_Z             4
_cell_measurement_temperature     100(2)
_cell_measurement_reflns_used      9903
_cell_measurement_theta_min        2.25
_cell_measurement_theta_max       28.25
 
_exptl_crystal_description       'plate'
_exptl_crystal_colour            'colourless'
_exptl_crystal_density_meas       ?
_exptl_crystal_density_method     ?
_exptl_crystal_density_diffrn     1.721          
_exptl_crystal_F_000              712
_exptl_transmission_factor_min    0.6697
_exptl_transmission_factor_max    0.7457
_exptl_crystal_size_max           0.400
_exptl_crystal_size_mid           0.300
_exptl_crystal_size_min           0.100
_exptl_absorpt_coefficient_mu     0.697
_shelx_estimated_absorpt_T_min    0.768
_shelx_estimated_absorpt_T_max    0.934
_exptl_absorpt_correction_type    multi-scan
_exptl_absorpt_correction_T_min   ?
_exptl_absorpt_correction_T_max   ?
_exptl_absorpt_process_details    SADABS
_exptl_absorpt_special_details    ?
_diffrn_ambient_temperature       100(2)
_diffrn_radiation_wavelength      0.71073
_diffrn_radiation_type            MoK\a
_diffrn_radiation_source         'sealed tube'
_diffrn_measurement_device_type  'Bruker APEX-II CCD'
_diffrn_measurement_method       '\w scans'
_diffrn_detector_area_resol_mean  ?
_diffrn_reflns_number             20185
_diffrn_reflns_av_unetI/netI      0.0148
_diffrn_reflns_av_R_equivalents   0.0228
_diffrn_reflns_limit_h_min        -8
_diffrn_reflns_limit_h_max        8
_diffrn_reflns_limit_k_min        -24
_diffrn_reflns_limit_k_max        24
_diffrn_reflns_limit_l_min        -16
_diffrn_reflns_limit_l_max        16
_diffrn_reflns_theta_min          2.039
_diffrn_reflns_theta_max          28.270
_diffrn_reflns_theta_full         25.242
_diffrn_measured_fraction_theta_max   0.999
_diffrn_measured_fraction_theta_full  1.000
_diffrn_reflns_Laue_measured_fraction_max    0.999
_diffrn_reflns_Laue_measured_fraction_full   1.000
_diffrn_reflns_point_group_measured_fraction_max   0.999
_diffrn_reflns_point_group_measured_fraction_full  1.000
_reflns_number_total              3423
_reflns_number_gt                 3144
_reflns_threshold_expression      'I > 2\s(I)'
_reflns_Friedel_coverage          0.000
_reflns_Friedel_fraction_max      .
_reflns_Friedel_fraction_full     .
 
_reflns_special_details
;
 Reflections were merged by SHELXL according to the crystal
 class for the calculation of statistics and refinement.
 
 _reflns_Friedel_fraction is defined as the number of unique
 Friedel pairs measured divided by the number that would be
 possible theoretically, ignoring centric projections and
 systematic absences.
;
 
_computing_data_collection       'Bruker APEX2'
_computing_cell_refinement       'Bruker SAINT'
_computing_data_reduction        'Bruker SAINT'
_computing_structure_solution    'SHELXT (Sheldrick 2015)'
_computing_structure_refinement 'SHELXL-2018/3 (Sheldrick, 2018)'
_computing_molecular_graphics    'Bruker SHELXTL'
_computing_publication_material  'Bruker SHELXTL'
_refine_special_details           ?
_refine_ls_structure_factor_coef  Fsqd
_refine_ls_matrix_type            full
_refine_ls_weighting_scheme       calc
_refine_ls_weighting_details
'w=1/[\s^2^(Fo^2^)+(0.0421P)^2^+0.7205P] where P=(Fo^2^+2Fc^2^)/3'
_atom_sites_solution_primary      ?
_atom_sites_solution_secondary    ?
_atom_sites_solution_hydrogens    geom
_refine_ls_hydrogen_treatment     constr
_refine_ls_extinction_method      none
_refine_ls_extinction_coef        .
_refine_ls_number_reflns          3423
_refine_ls_number_parameters      190
_refine_ls_number_restraints      0
_refine_ls_R_factor_all           0.0331
_refine_ls_R_factor_gt            0.0302
_refine_ls_wR_factor_ref          0.0790
_refine_ls_wR_factor_gt           0.0771
_refine_ls_goodness_of_fit_ref    1.071
_refine_ls_restrained_S_all       1.071
_refine_ls_shift/su_max           0.002
_refine_ls_shift/su_mean          0.000
 
loop_
 _atom_site_label
 _atom_site_type_symbol
 _atom_site_fract_x
 _atom_site_fract_y
 _atom_site_fract_z
 _atom_site_U_iso_or_equiv
 _atom_site_adp_type
 _atom_site_occupancy
 _atom_site_site_symmetry_order  
 _atom_site_calc_flag
 _atom_site_refinement_flags_posn
 _atom_site_refinement_flags_adp
 _atom_site_refinement_flags_occupancy
 _atom_site_disorder_assembly
 _atom_site_disorder_group
Cl1 Cl 0.64913(6) 0.82678(2) 0.29044(3) 0.02426(10) Uani 1 1 d . . . . .
C1 C 0.4795(2) 0.83948(8) 0.38507(12) 0.0190(3) Uani 1 1 d . . . . .
F1 F 1.23139(16) 0.98440(6) 0.78436(8) 0.0317(2) Uani 1 1 d . . . . .
Cl2 Cl 0.40346(6) 0.93460(2) 0.38217(3) 0.02479(10) Uani 1 1 d . . . . .
C2 C 0.5752(2) 0.81533(8) 0.50696(11) 0.0177(3) Uani 1 1 d . . . . .
H2 H 0.453790 0.819921 0.545938 0.021 Uiso 1 1 calc R U . . .
F2 F 0.57256(14) 0.85816(5) 0.72148(7) 0.02445(19) Uani 1 1 d . . . . .
Cl3 Cl 0.24098(5) 0.78636(2) 0.33411(3) 0.02353(9) Uani 1 1 d . . . . .
C3 C 0.7546(2) 0.86398(8) 0.57340(11) 0.0182(3) Uani 1 1 d . . . . .
F3 F 0.33299(14) 0.70866(5) 0.59020(8) 0.0266(2) Uani 1 1 d . . . . .
F4 F 0.79124(16) 0.51198(5) 0.55370(9) 0.0319(2) Uani 1 1 d . . . . .
C4 C 0.9344(2) 0.89026(8) 0.53774(12) 0.0228(3) Uani 1 1 d . . . . .
H4 H 0.947123 0.879992 0.463690 0.027 Uiso 1 1 calc R U . . .
C6 C 1.0764(2) 0.94446(8) 0.71529(13) 0.0233(3) Uani 1 1 d . . . . .
C5 C 1.0950(2) 0.93099(8) 0.60763(13) 0.0240(3) Uani 1 1 d . . . . .
H5 H 1.215029 0.949141 0.581679 0.029 Uiso 1 1 calc R U . . .
C8 C 0.7457(2) 0.88105(8) 0.68279(12) 0.0195(3) Uani 1 1 d . . . . .
C7 C 0.9028(2) 0.92021(8) 0.75605(12) 0.0232(3) Uani 1 1 d . . . . .
H7 H 0.892247 0.929987 0.830574 0.028 Uiso 1 1 calc R U . . .
C9 C 0.6369(2) 0.73391(8) 0.51563(11) 0.0185(3) Uani 1 1 d . . . . .
C10 C 0.5113(2) 0.68354(8) 0.55847(12) 0.0207(3) Uani 1 1 d . . . . .
C11 C 0.5581(2) 0.60909(8) 0.57289(12) 0.0235(3) Uani 1 1 d . . . . .
H11 H 0.468634 0.576385 0.602689 0.028 Uiso 1 1 calc R U . . .
C12 C 0.7415(2) 0.58481(8) 0.54168(13) 0.0239(3) Uani 1 1 d . . . . .
C13 C 0.8752(2) 0.63111(9) 0.49884(13) 0.0240(3) Uani 1 1 d . . . . .
H13 H 0.999655 0.612524 0.477526 0.029 Uiso 1 1 calc R U . . .
C14 C 0.8226(2) 0.70579(8) 0.48772(12) 0.0212(3) Uani 1 1 d . . . . .
H14 H 0.915346 0.738569 0.460415 0.025 Uiso 1 1 calc R U . . .
 
loop_
 _atom_site_aniso_label
 _atom_site_aniso_U_11
 _atom_site_aniso_U_22
 _atom_site_aniso_U_33
 _atom_site_aniso_U_23
 _atom_site_aniso_U_13
 _atom_site_aniso_U_12
Cl1 0.02438(18) 0.03173(19) 0.01838(17) 0.00169(13) 0.00843(13) 0.00277(13)
C1 0.0181(6) 0.0203(6) 0.0189(6) 0.0003(5) 0.0047(5) 0.0005(5)
F1 0.0301(5) 0.0321(5) 0.0287(5) -0.0059(4) -0.0020(4) -0.0095(4)
Cl2 0.02537(18) 0.02128(17) 0.02706(19) 0.00218(13) 0.00450(14) 0.00402(13)
C2 0.0163(6) 0.0208(6) 0.0161(6) 0.0001(5) 0.0036(5) -0.0006(5)
F2 0.0224(4) 0.0321(5) 0.0204(4) -0.0003(3) 0.0080(3) -0.0010(3)
Cl3 0.02020(17) 0.02824(19) 0.02019(17) -0.00005(13) 0.00042(12) -0.00321(13)
C3 0.0173(6) 0.0179(6) 0.0181(6) -0.0004(5) 0.0016(5) 0.0013(5)
F3 0.0230(4) 0.0307(5) 0.0292(5) 0.0023(4) 0.0126(4) -0.0023(4)
F4 0.0383(5) 0.0191(4) 0.0372(5) 0.0025(4) 0.0063(4) 0.0003(4)
C4 0.0229(7) 0.0247(7) 0.0210(7) -0.0015(5) 0.0058(5) -0.0016(5)
C6 0.0224(7) 0.0198(7) 0.0246(7) -0.0016(5) -0.0014(6) -0.0014(5)
C5 0.0203(7) 0.0238(7) 0.0276(7) -0.0001(6) 0.0045(6) -0.0028(5)
C8 0.0188(6) 0.0202(7) 0.0201(6) 0.0022(5) 0.0059(5) 0.0029(5)
C7 0.0264(7) 0.0233(7) 0.0189(6) -0.0022(5) 0.0030(5) 0.0026(6)
C9 0.0184(6) 0.0202(6) 0.0157(6) 0.0002(5) 0.0012(5) -0.0016(5)
C10 0.0188(6) 0.0260(7) 0.0171(6) -0.0006(5) 0.0035(5) -0.0022(5)
C11 0.0261(7) 0.0239(7) 0.0196(7) 0.0011(5) 0.0033(5) -0.0066(6)
C12 0.0281(7) 0.0184(7) 0.0219(7) 0.0009(5) -0.0015(6) -0.0009(5)
C13 0.0204(7) 0.0245(7) 0.0261(7) -0.0006(6) 0.0033(5) 0.0016(5)
C14 0.0187(6) 0.0217(7) 0.0231(7) 0.0015(5) 0.0043(5) -0.0017(5)
 
_geom_special_details
;
 All esds (except the esd in the dihedral angle between two l.s. planes)
 are estimated using the full covariance matrix.  The cell esds are taken
 into account individually in the estimation of esds in distances, angles
 and torsion angles; correlations between esds in cell parameters are only
 used when they are defined by crystal symmetry.  An approximate (isotropic)
 treatment of cell esds is used for estimating esds involving l.s. planes.
;
 
loop_
 _geom_bond_atom_site_label_1
 _geom_bond_atom_site_label_2
 _geom_bond_distance
 _geom_bond_site_symmetry_2
 _geom_bond_publ_flag
Cl1 C1 1.7711(14) . ?
C1 C2 1.5479(19) . ?
C1 Cl2 1.7866(15) . ?
C1 Cl3 1.7868(14) . ?
F1 C6 1.3564(17) . ?
C2 C9 1.5228(19) . ?
C2 C3 1.5253(19) . ?
C2 H2 1.0000 . ?
F2 C8 1.3595(16) . ?
C3 C8 1.3929(19) . ?
C3 C4 1.398(2) . ?
F3 C10 1.3589(17) . ?
F4 C12 1.3561(17) . ?
C4 C5 1.390(2) . ?
C4 H4 0.9500 . ?
C6 C5 1.377(2) . ?
C6 C7 1.383(2) . ?
C5 H5 0.9500 . ?
C8 C7 1.381(2) . ?
C7 H7 0.9500 . ?
C9 C10 1.391(2) . ?
C9 C14 1.398(2) . ?
C10 C11 1.383(2) . ?
C11 C12 1.380(2) . ?
C11 H11 0.9500 . ?
C12 C13 1.380(2) . ?
C13 C14 1.392(2) . ?
C13 H13 0.9500 . ?
C14 H14 0.9500 . ?
 
loop_
 _geom_angle_atom_site_label_1
 _geom_angle_atom_site_label_2
 _geom_angle_atom_site_label_3
 _geom_angle
 _geom_angle_site_symmetry_1
 _geom_angle_site_symmetry_3
 _geom_angle_publ_flag
C2 C1 Cl1 115.69(10) . . ?
C2 C1 Cl2 109.71(10) . . ?
Cl1 C1 Cl2 108.32(8) . . ?
C2 C1 Cl3 107.81(9) . . ?
Cl1 C1 Cl3 107.18(8) . . ?
Cl2 C1 Cl3 107.86(7) . . ?
C9 C2 C3 111.79(11) . . ?
C9 C2 C1 112.34(11) . . ?
C3 C2 C1 116.07(11) . . ?
C9 C2 H2 105.2 . . ?
C3 C2 H2 105.2 . . ?
C1 C2 H2 105.2 . . ?
C8 C3 C4 116.18(13) . . ?
C8 C3 C2 117.17(12) . . ?
C4 C3 C2 126.56(13) . . ?
C5 C4 C3 121.81(14) . . ?
C5 C4 H4 119.1 . . ?
C3 C4 H4 119.1 . . ?
F1 C6 C5 119.21(14) . . ?
F1 C6 C7 118.05(13) . . ?
C5 C6 C7 122.73(14) . . ?
C6 C5 C4 118.51(14) . . ?
C6 C5 H5 120.7 . . ?
C4 C5 H5 120.7 . . ?
F2 C8 C7 116.97(13) . . ?
F2 C8 C3 118.82(12) . . ?
C7 C8 C3 124.21(13) . . ?
C8 C7 C6 116.54(14) . . ?
C8 C7 H7 121.7 . . ?
C6 C7 H7 121.7 . . ?
C10 C9 C14 116.31(13) . . ?
C10 C9 C2 119.97(13) . . ?
C14 C9 C2 123.64(12) . . ?
F3 C10 C11 117.31(13) . . ?
F3 C10 C9 118.51(13) . . ?
C11 C10 C9 124.17(14) . . ?
C12 C11 C10 116.47(13) . . ?
C12 C11 H11 121.8 . . ?
C10 C11 H11 121.8 . . ?
F4 C12 C13 118.88(14) . . ?
F4 C12 C11 118.07(14) . . ?
C13 C12 C11 123.05(14) . . ?
C12 C13 C14 118.14(14) . . ?
C12 C13 H13 120.9 . . ?
C14 C13 H13 120.9 . . ?
C13 C14 C9 121.83(13) . . ?
C13 C14 H14 119.1 . . ?
C9 C14 H14 119.1 . . ?
 
_refine_diff_density_max    0.412
_refine_diff_density_min   -0.208
_refine_diff_density_rms    0.061

_shelx_res_file
;
TITL 18bek61z_a.res in P2(1)/n
    18bek61z_a.res
    created by SHELXL-2018/3 at 13:30:34 on 08-Jun-2018
REM Old TITL 18bek61z in P2(1)/n
REM SHELXT solution in P2(1)/n
REM R1 0.075,  Rweak 0.004,  Alpha 0.016,  Orientation as input
REM Formula found by SHELXT:  C14 F4 Cl3
CELL  0.71073   6.3648  18.1002  12.2902   90.000  103.001   90.000
ZERR    4.000   0.0006   0.0017   0.0011    0.000    0.001    0.000
LATT  1
SYMM 1/2-X, 1/2+Y, 1/2-Z
SFAC C H F CL
UNIT 56 28 16 12
TEMP -173.150
SIZE 0.100 0.300 0.400
L.S. 5
BOND $H
ACTA
LIST 4
FMAP 2
PLAN -20
WGHT    0.042100    0.720500
FVAR       0.59322
CL1   4    0.649134    0.826785    0.290438    11.00000    0.02438    0.03173 =
         0.01838    0.00169    0.00843    0.00277
C1    1    0.479450    0.839476    0.385069    11.00000    0.01810    0.02029 =
         0.01894    0.00033    0.00473    0.00047
F1    3    1.231388    0.984402    0.784362    11.00000    0.03009    0.03209 =
         0.02870   -0.00589   -0.00198   -0.00952
CL2   4    0.403457    0.934600    0.382172    11.00000    0.02537    0.02128 =
         0.02706    0.00218    0.00450    0.00402
C2    1    0.575200    0.815335    0.506965    11.00000    0.01634    0.02076 =
         0.01609    0.00012    0.00361   -0.00060
AFIX  13
H2    2    0.453790    0.819921    0.545938    11.00000   -1.20000
AFIX   0
F2    3    0.572564    0.858155    0.721478    11.00000    0.02241    0.03208 =
         0.02037   -0.00028    0.00803   -0.00096
CL3   4    0.240978    0.786358    0.334107    11.00000    0.02020    0.02824 =
         0.02019   -0.00005    0.00042   -0.00321
C3    1    0.754597    0.863985    0.573404    11.00000    0.01731    0.01786 =
         0.01814   -0.00042    0.00155    0.00129
F3    3    0.332987    0.708660    0.590197    11.00000    0.02301    0.03069 =
         0.02921    0.00227    0.01261   -0.00226
F4    3    0.791245    0.511978    0.553702    11.00000    0.03827    0.01912 =
         0.03724    0.00255    0.00634    0.00034
C4    1    0.934378    0.890258    0.537736    11.00000    0.02291    0.02472 =
         0.02103   -0.00152    0.00582   -0.00156
AFIX  43
H4    2    0.947123    0.879992    0.463690    11.00000   -1.20000
AFIX   0
C6    1    1.076375    0.944456    0.715294    11.00000    0.02235    0.01983 =
         0.02461   -0.00156   -0.00144   -0.00136
C5    1    1.095033    0.930994    0.607627    11.00000    0.02032    0.02375 =
         0.02758   -0.00015    0.00452   -0.00280
AFIX  43
H5    2    1.215029    0.949141    0.581679    11.00000   -1.20000
AFIX   0
C8    1    0.745712    0.881051    0.682790    11.00000    0.01883    0.02025 =
         0.02011    0.00219    0.00590    0.00285
C7    1    0.902848    0.920214    0.756052    11.00000    0.02636    0.02327 =
         0.01890   -0.00217    0.00303    0.00261
AFIX  43
H7    2    0.892247    0.929987    0.830574    11.00000   -1.20000
AFIX   0
C9    1    0.636894    0.733908    0.515628    11.00000    0.01837    0.02024 =
         0.01568    0.00020    0.00118   -0.00164
C10   1    0.511346    0.683540    0.558471    11.00000    0.01884    0.02602 =
         0.01712   -0.00055    0.00351   -0.00217
C11   1    0.558070    0.609093    0.572887    11.00000    0.02608    0.02389 =
         0.01956    0.00112    0.00332   -0.00662
AFIX  43
H11   2    0.468634    0.576385    0.602689    11.00000   -1.20000
AFIX   0
C12   1    0.741536    0.584814    0.541684    11.00000    0.02808    0.01845 =
         0.02187    0.00090   -0.00146   -0.00091
C13   1    0.875206    0.631108    0.498836    11.00000    0.02036    0.02448 =
         0.02613   -0.00056    0.00334    0.00155
AFIX  43
H13   2    0.999655    0.612524    0.477526    11.00000   -1.20000
AFIX   0
C14   1    0.822565    0.705791    0.487719    11.00000    0.01872    0.02166 =
         0.02308    0.00148    0.00425   -0.00167
AFIX  43
H14   2    0.915346    0.738569    0.460415    11.00000   -1.20000
AFIX   0
HKLF 4


REM  18bek61z_a.res in P2(1)/n
REM wR2 = 0.0790, GooF = S = 1.071, Restrained GooF = 1.071 for all data
REM R1 = 0.0302 for 3144 Fo > 4sig(Fo) and 0.0331 for all 3423 data
REM 190 parameters refined using 0 restraints

END

WGHT      0.0420      0.7215

REM Highest difference peak  0.412,  deepest hole -0.208,  1-sigma level  0.061
Q1    1   0.7497  0.8725  0.6223  11.00000  0.05    0.41
Q2    1   0.5208  0.8281  0.4477  11.00000  0.05    0.41
Q3    1   0.6712  0.8460  0.5381  11.00000  0.05    0.40
Q4    1   0.5826  0.7117  0.5400  11.00000  0.05    0.39
Q5    1   0.6012  0.7732  0.5058  11.00000  0.05    0.39
Q6    1   1.0981  0.9301  0.6644  11.00000  0.05    0.38
Q7    1   0.9700  0.9431  0.7272  11.00000  0.05    0.34
Q8    1   0.8374  0.6677  0.4967  11.00000  0.05    0.32
Q9    1   0.4238  0.8800  0.3873  11.00000  0.05    0.30
Q10   1   0.8336  0.6106  0.5402  11.00000  0.05    0.29
Q11   1   0.7775  0.6056  0.5009  11.00000  0.05    0.29
Q12   1   0.7175  0.7193  0.5003  11.00000  0.05    0.28
Q13   1   0.8467  0.8740  0.5620  11.00000  0.05    0.28
Q14   1   0.6266  0.5960  0.5365  11.00000  0.05    0.27
Q15   1   0.2413  0.7857  0.2659  11.00000  0.05    0.27
Q16   1   0.8481  0.8923  0.7205  11.00000  0.05    0.27
Q17   1   0.4174  0.9379  0.4523  11.00000  0.05    0.26
Q18   1   0.5534  0.6465  0.5782  11.00000  0.05    0.26
Q19   1   0.2565  0.7407  0.3454  11.00000  0.05    0.25
Q20   1   0.7728  0.5569  0.5547  11.00000  0.05    0.24
;
_shelx_res_checksum   64285

_shelx_hkl_file
;
   1   0   0   -1.50    0.50
  -1   0   0   -1.40    0.40
  -1   0   0   -1.00    0.50
  -1   0   0   -1.20    0.40
  -1   0   0   -0.90    0.50
  -2   0   0 1583.64   33.60
  -2   0   0 1581.14   33.50
   2   0   0 1567.84   33.70
  -2   0   0 1569.04   33.50
   2   0   0 1568.94   33.20
  -2   0   0 1561.74   33.10
  -3   0   0   -0.40    0.90
   3   0   0   -1.20    0.70
   3   0   0   -1.30    0.80
  -3   0   0    0.00    0.80
  -3   0   0   -2.00    0.80
  -3   0   0   -1.60    0.60
  -4   0   0    3.40    1.20
  -4   0   0    2.20    1.30
   4   0   0    3.40    1.00
   4   0   0    3.70    1.40
  -4   0   0    3.10    1.30
   5   0   0    0.10    1.00
  -5   0   0   -0.90    1.30
  -5   0   0    1.00    1.30
  -5   0   0   -1.20    1.40
   5   0   0   -0.30    1.30
   6   0   0  911.41   22.80
  -6   0   0  881.51   21.80
  -6   0   0  919.71   22.20
  -7   0   0    2.10    1.90
   7   0   0   -0.20    2.00
  -8   0   0  131.49    7.00
   8   0   0  125.59    7.00
   0  -1   0   -0.10    0.20
   1  -1   0  138.69    3.50
  -1  -1   0  148.39    3.60
  -1  -1   0  143.59    3.50
  -1   1   0  145.69    3.60
  -1   1   0  141.09    3.70
  -1   1   0  150.98    3.30
  -1   1   0  137.09    3.40
   1   1   0  141.89    3.40
  -2  -1   0  195.88    5.00
   2  -1   0  188.08    5.10
  -2  -1   0  192.98    5.10
  -2  -1   0  196.18    4.90
   2   1   0  190.68    4.80
  -2   1   0  191.98    5.00
   2   1   0  198.38    5.40
  -2   1   0  199.28    4.70
  -2   1   0  193.18    5.10
  -2   1   0  191.28    5.20
  -3  -1   0  303.77    7.80
  -3  -1   0  308.67    8.00
   3  -1   0  302.37    8.00
  -3  -1   0  322.27    7.80
  -3   1   0  303.37    7.30
  -3   1   0  297.47    7.80
  -3   1   0  299.77    7.90
  -3   1   0  313.27    8.10
   3   1   0  300.37    7.40
   3   1   0  306.27    8.20
  -4  -1   0   13.70    1.80
  -4  -1   0   10.70    1.70
   4  -1   0   13.60    2.00
   4  -1   0   14.20    1.50
  -4  -1   0   13.10    1.90
   4   1   0   10.50    1.80
  -4   1   0   16.40    2.10
   4   1   0   13.50    1.50
  -4   1   0   17.10    2.30
  -4   1   0   12.70    1.80
  -4   1   0   11.30    1.30
   5  -1   0   58.59    3.60
   5  -1   0   55.79    2.70
  -5  -1   0   50.59    3.40
  -5  -1   0   54.39    3.30
  -5  -1   0   51.39    3.30
   5   1   0   58.29    2.80
  -5   1   0   52.59    3.50
   5   1   0   53.79    3.60
  -5   1   0   50.49    3.50
  -6  -1   0    2.90    1.80
  -6  -1   0    0.00    1.60
   6  -1   0    3.00    1.80
  -6   1   0    3.50    2.00
  -6   1   0    2.60    1.70
   6   1   0    1.00    1.60
   6   1   0    0.30    1.70
   7  -1   0   28.40    3.70
  -7  -1   0   33.60    3.90
  -7   1   0   28.60    3.60
   7   1   0   23.40    3.60
  -8  -1   0   -2.70    2.00
   8  -1   0    0.40    2.50
   8  -1   0    0.20    2.10
   8   1   0    5.10    2.80
  -8   1   0    2.00    2.40
   0  -2   0  560.94   11.60
   0  -2   0  522.55   11.40
   0   2   0  561.04   11.50
   0   2   0  533.15   11.40
   0   2   0  529.15   11.60
  -1  -2   0   -3.40    0.60
  -1  -2   0   -3.10    0.50
   1  -2   0   -3.50    0.50
   1  -2   0   -4.60    0.40
  -1   2   0   -1.80    0.70
  -1   2   0   -3.10    0.50
   1   2   0   -3.40    0.50
  -1   2   0   -3.70    0.40
  -2  -2   0  158.68    4.50
   2  -2   0  158.58    4.30
  -2  -2   0  160.98    4.40
  -2   2   0  164.28    4.70
  -2   2   0  167.08    4.00
   2   2   0  157.58    4.20
  -2   2   0  155.48    4.20
  -2   2   0  165.18    4.50
  -3  -2   0    8.00    1.30
  -3  -2   0   10.20    1.50
   3  -2   0    9.10    1.40
  -3  -2   0   12.00    1.50
   3   2   0    8.30    1.50
  -3   2   0    9.00    1.10
  -3   2   0    8.10    1.70
   3   2   0    9.00    1.20
  -3   2   0    7.40    1.30
  -3   2   0    9.70    1.40
   4  -2   0    3.40    1.20
  -4  -2   0    1.30    1.10
  -4  -2   0    2.70    1.30
  -4  -2   0   -0.20    1.20
  -4   2   0    2.30    1.30
   4   2   0    2.30    0.90
   4   2   0    1.70    1.30
  -4   2   0    0.80    1.00
  -4   2   0    1.70    0.90
  -5  -2   0  156.78    5.90
   5  -2   0  141.49    4.70
  -5  -2   0  153.28    5.20
   5  -2   0  147.59    5.60
  -5  -2   0  145.39    5.50
  -5   2   0  138.89    4.50
  -5   2   0  147.59    5.80
   5   2   0  140.49    4.80
   5   2   0  145.79    6.00
  -5   2   0  146.49    5.60
   6  -2   0  332.67   10.40
  -6  -2   0  344.37   10.10
   6   2   0  319.97    9.00
  -6   2   0  332.17   10.30
   6   2   0  336.07   10.90
  -6   2   0  328.77   10.30
   7  -2   0   60.19    4.60
   7  -2   0   51.79    4.40
  -7  -2   0   59.29    4.60
  -7   2   0   58.99    4.70
  -7   2   0   58.59    4.60
   7   2   0   52.89    4.70
   8  -2   0   46.20    5.10
   8  -2   0   43.60    4.70
  -8  -2   0   37.60    4.50
   8   2   0   31.20    4.30
  -8   2   0   46.40    5.00
   0  -3   0    0.30    0.40
   0  -3   0   -0.30    0.30
   0   3   0    0.70    0.30
   0   3   0    1.10    0.50
   0   3   0   -0.30    0.40
  -1  -3   0 1183.58   25.20
   1  -3   0 1201.08   25.20
  -1  -3   0 1167.78   25.30
  -1   3   0 1198.18   25.00
  -1   3   0 1149.19   25.40
   1   3   0 1199.78   25.20
  -2  -3   0  551.64   12.60
  -2  -3   0  562.24   12.90
   2  -3   0  575.14   12.80
   2  -3   0  519.15   12.40
  -2   3   0  568.44   12.30
  -2   3   0  556.24   13.10
   2   3   0  559.74   12.50
  -2   3   0  569.34   12.80
  -3  -3   0   90.19    3.40
   3  -3   0   93.79    3.60
   3  -3   0   93.09    3.30
  -3  -3   0   97.49    3.70
  -3   3   0   96.09    3.00
  -3   3   0   98.09    3.60
   3   3   0   95.99    3.20
  -3   3   0   96.69    3.90
   3   3   0   88.19    3.80
   4  -3   0   74.59    3.50
  -4  -3   0   73.79    3.60
  -4  -3   0   70.79    3.30
   4  -3   0   76.99    3.40
  -4   3   0   72.29    3.50
  -4   3   0   70.09    3.80
   4   3   0   74.79    3.80
   4   3   0   76.19    3.00
  -4   3   0   76.69    2.80
  -5  -3   0   86.89    4.30
   5  -3   0   99.49    4.40
   5  -3   0   96.59    4.50
   5  -3   0   93.39    3.80
  -5  -3   0  103.99    4.70
  -5   3   0   95.79    3.50
   5   3   0   85.89    3.70
  -5   3   0   90.49    4.40
  -5   3   0   90.89    4.70
   5   3   0  102.09    4.90
   6  -3   0   85.69    4.80
   6  -3   0   82.29    4.60
  -6  -3   0   84.19    4.90
  -6  -3   0   87.59    4.70
   6   3   0   89.09    5.20
  -6   3   0   85.79    4.90
  -6   3   0   79.69    4.70
   6   3   0   77.79    3.80
  -7  -3   0   37.20    4.10
   7  -3   0   52.09    4.30
   7  -3   0   48.00    4.80
  -7   3   0   49.10    4.30
   7   3   0   39.00    4.60
  -7   3   0   52.09    4.50
  -8  -3   0   39.00    4.50
   8  -3   0   43.10    4.70
   8  -3   0   41.20    4.80
   8   3   0   38.10    4.80
  -8   3   0   49.00    5.10
   0  -4   0  784.72   17.00
   0  -4   0  829.12   17.50
   0   4   0  811.22   17.20
   0   4   0  776.12   17.40
  -1  -4   0 2585.44   54.79
  -1  -4   0 2605.74   54.79
   1  -4   0 2619.44   54.89
   1   4   0 2650.83   54.89
  -1   4   0 2602.44   55.09
  -1   4   0 2608.74   54.69
  -2  -4   0 3261.37   67.19
   2  -4   0 3026.90   66.49
  -2  -4   0 3200.28   66.99
   2  -4   0 3224.18   67.09
   2   4   0 3216.68   66.89
  -2   4   0 3220.28   67.09
  -2   4   0 3140.69   66.49
  -2   4   0 3175.68   67.49
   3  -4   0 1998.70   42.50
  -3  -4   0 1975.50   42.30
   3  -4   0 1863.41   42.00
  -3  -4   0 1998.80   42.70
   3   4   0 2002.10   43.10
  -3   4   0 1944.91   42.40
  -3   4   0 1979.80   41.70
  -3   4   0 1954.60   43.00
   3   4   0 1977.50   42.00
  -4  -4   0  188.48    5.90
  -4  -4   0  187.58    6.30
   4  -4   0  184.38    5.70
   4  -4   0  181.28    6.00
   4   4   0  196.48    6.60
   4   4   0  192.38    5.50
  -4   4   0  182.08    5.20
  -4   4   0  177.58    6.00
  -4   4   0  181.78    6.40
   5  -4   0  198.68    6.80
   5  -4   0  184.18    6.40
  -5  -4   0  204.08    7.10
  -5  -4   0  190.28    6.60
   5   4   0  203.88    7.40
  -5   4   0  184.98    6.60
  -5   4   0  191.48    7.20
  -5   4   0  180.58    5.60
   5   4   0  197.98    6.00
   6  -4   0   26.70    3.00
  -6  -4   0   20.20    3.30
  -6  -4   0   19.90    2.90
   6  -4   0   18.90    3.10
  -6   4   0   20.90    3.30
  -6   4   0   21.50    3.10
   6   4   0   18.40    3.20
   6   4   0   17.10    2.30
  -7  -4   0   13.20    2.90
   7  -4   0   14.60    2.90
   7  -4   0   12.80    3.00
  -7   4   0   16.30    3.10
  -7   4   0   17.20    3.40
   7   4   0   14.80    3.50
  -8  -4   0   -0.30    2.40
   8  -4   0   -1.30    2.10
   8   4   0    0.70    2.70
  -8   4   0    2.50    2.50
   0  -5   0    0.70    0.70
   0  -5   0    0.20    0.40
   0   5   0   -0.70    0.60
   0   5   0   -0.10    0.60
  -1  -5   0  479.55   11.00
  -1  -5   0  471.75   11.00
   1  -5   0  487.75   11.10
  -1   5   0  482.35   11.30
   1   5   0  480.75   11.10
  -1   5   0  473.95   10.90
   2  -5   0 1342.87   28.90
  -2  -5   0 1343.37   28.70
  -2  -5   0 1332.67   28.90
   2  -5   0 1265.87   28.00
  -2   5   0 1307.47   28.30
   2   5   0 1359.36   28.70
  -2   5   0 1304.67   29.30
  -3  -5   0    1.60    0.90
   3  -5   0    1.00    1.00
  -3  -5   0    1.50    1.10
   3  -5   0    0.60    0.70
  -3   5   0    4.20    1.50
  -3   5   0    0.70    1.00
   3   5   0    1.20    0.80
  -3   5   0    0.80    0.60
   3   5   0    4.00    1.40
  -4  -5   0   30.00    2.50
   4  -5   0   31.70    2.20
   4  -5   0   31.30    2.60
  -4  -5   0   31.60    2.40
  -4   5   0   34.40    3.50
   4   5   0   30.70    2.70
   4   5   0   33.10    2.10
  -4   5   0   31.90    1.90
  -4   5   0   30.00    2.50
  -5  -5   0   19.90    2.60
   5  -5   0   18.40    2.60
  -5  -5   0   20.60    2.80
   5  -5   0   26.10    2.60
   5   5   0   20.70    2.30
  -5   5   0   23.70    2.90
  -5   5   0   17.90    3.10
   5   5   0   26.00    3.30
  -5   5   0   20.30    2.00
  -6  -5   0   28.00    3.40
   6  -5   0   27.80    3.20
   6  -5   0   28.40    3.60
  -6  -5   0   22.10    3.20
   6   5   0   24.50    3.40
  -6   5   0   25.60    3.30
  -6   5   0   26.60    3.80
   6   5   0   23.70    2.60
  -7  -5   0    1.80    2.00
   7  -5   0    0.10    2.10
   7  -5   0    2.40    2.20
  -7   5   0    2.70    2.50
   7   5   0   -0.30    2.50
  -7   5   0    1.80    2.20
   8  -5   0    0.40    2.20
  -8  -5   0    1.60    2.40
   8   5   0   -0.10    2.50
  -8   5   0    4.00    2.70
   0  -6   0  136.89    4.00
   0  -6   0  126.69    3.30
   0   6   0  129.09    3.90
   0   6   0  133.19    3.70
  -1  -6   0 4450.15   93.99
   1  -6   0 4473.15   94.19
  -1  -6   0 4603.94   94.19
  -1   6   0 4492.85   94.09
  -1   6   0 4475.25   94.39
   1   6   0 4516.95   94.19
   2  -6   0  242.38    6.60
  -2  -6   0  241.78    6.70
  -2  -6   0  240.68    6.50
  -2   6   0  247.38    6.20
  -2   6   0  235.38    7.00
   2   6   0  254.77    6.60
  -3  -6   0  359.16    9.20
  -3  -6   0  364.36    9.60
   3  -6   0  347.47    9.40
   3  -6   0  334.17    8.50
  -3   6   0  361.26    8.60
  -3   6   0  362.16   10.00
   3   6   0  361.26    9.10
   3   6   0  362.06    9.90
  -4  -6   0  144.89    5.40
  -4  -6   0  134.59    5.00
   4  -6   0  136.39    5.20
   4  -6   0  136.09    4.50
  -4   6   0  132.39    5.10
   4   6   0  137.39    5.60
   4   6   0  143.49    4.70
  -4   6   0  142.49    4.30
  -4   6   0  138.99    5.70
  -5  -6   0 1243.18   28.90
   5  -6   0 1152.78   27.60
  -5  -6   0 1221.88   28.30
   5  -6   0 1239.58   28.70
   5   6   0 1259.47   29.40
  -5   6   0 1236.18   28.60
  -5   6   0 1199.78   27.00
   5   6   0 1216.88   27.60
  -5   6   0 1242.58   29.20
  -6  -6   0  518.95   15.50
   6  -6   0  544.35   14.40
  -6  -6   0  575.34   15.00
   6  -6   0  544.25   15.10
  -6   6   0  541.25   15.10
  -6   6   0  547.05   15.60
   6   6   0  540.85   13.90
   7  -6   0  343.57   11.50
  -7  -6   0  357.26   11.30
   7   6   0  347.37   12.40
  -7   6   0  335.47   11.40
  -7   6   0  350.06   12.00
   8  -6   0   -0.40    2.40
  -8  -6   0    1.30    2.50
  -8   6   0   -0.80    2.30
   8   6   0    0.10    2.50
   0  -7   0   -1.30    0.50
   0  -7   0   -1.60    0.70
   0   7   0   -1.60    0.70
   0   7   0   -1.00    0.70
   1  -7   0 1165.18   25.00
  -1  -7   0 1107.79   24.60
  -1  -7   0 1150.08   25.00
  -1   7   0 1124.09   25.10
  -1   7   0 1116.19   24.80
   1   7   0 1137.99   25.00
  -2  -7   0  375.16    9.50
   2  -7   0  372.86    9.50
  -2  -7   0  365.56    9.30
  -2   7   0  364.06    9.90
  -2   7   0  377.36    9.10
   2   7   0  379.56    9.40
   3  -7   0  154.98    4.50
  -3  -7   0  167.28    5.60
  -3  -7   0  173.58    5.40
   3  -7   0  175.08    5.60
   3   7   0  166.98    5.90
  -3   7   0  162.78    4.80
   3   7   0  165.38    5.20
  -3   7   0  166.08    6.00
  -4  -7   0    0.70    1.20
   4  -7   0   -0.30    1.10
  -4  -7   0    1.20    1.20
   4  -7   0    1.80    1.00
  -4   7   0    1.10    1.50
  -4   7   0    0.00    0.80
   4   7   0    0.60    1.20
   4   7   0   -0.50    0.90
  -5  -7   0   62.99    3.90
  -5  -7   0   65.39    4.20
   5  -7   0   67.79    3.50
   5  -7   0   68.99    4.10
   5   7   0   66.69    4.40
  -5   7   0   65.99    3.10
   5   7   0   66.69    3.50
  -5   7   0   73.69    4.60
  -6  -7   0   26.10    3.30
   6  -7   0   24.00    3.30
  -6  -7   0   24.30    3.70
  -6   7   0   23.40    3.80
   6   7   0   24.80    3.90
   6   7   0   30.50    3.20
   7  -7   0    4.20    2.40
  -7  -7   0    2.70    2.20
   7   7   0    4.10    2.50
  -7   7   0   -1.40    2.10
   0  -8   0 1090.19   23.60
   0  -8   0 1149.98   24.60
   0   8   0 1090.99   24.10
   0   8   0 1087.49   24.50
   1  -8   0  782.92   17.50
  -1  -8   0  758.02   17.00
  -1  -8   0  762.22   17.40
  -1   8   0  749.33   17.50
  -1   8   0  721.63   17.20
   1   8   0  760.62   17.40
  -2  -8   0  555.64   13.30
   2  -8   0  542.15   13.40
  -2  -8   0  548.85   13.30
   2   8   0  557.14   13.30
  -2   8   0  537.45   13.80
  -2   8   0  570.54   13.00
   3  -8   0   29.30    2.40
  -3  -8   0   31.50    2.30
  -3  -8   0   27.00    2.30
   3   8   0   30.30    2.20
  -3   8   0   30.10    1.90
   3   8   0   29.00    2.50
  -3   8   0   36.40    3.60
   4  -8   0  711.03   17.60
  -4  -8   0  727.23   17.30
   4  -8   0  659.93   16.10
  -4  -8   0  702.33   17.70
  -4   8   0  710.83   16.40
   4   8   0  714.23   17.10
  -4   8   0  725.73   18.30
   4   8   0  710.83   18.10
  -5  -8   0   13.70    2.50
   5  -8   0   13.60    2.00
   5  -8   0   13.00    2.50
  -5  -8   0   15.10    2.50
   5   8   0   14.90    2.20
   5   8   0    8.70    2.30
  -5   8   0   16.20    2.00
  -5   8   0   15.70    3.00
   6  -8   0    0.60    1.90
  -6  -8   0    1.90    2.00
  -6  -8   0    0.90    1.80
   6   8   0    0.30    1.50
  -6   8   0    0.80    2.30
   6   8   0    0.80    1.90
   7  -8   0   88.69    5.60
  -7  -8   0   92.29    5.60
  -7   8   0   83.09    6.10
   7   8   0   93.39    6.30
   0  -9   0    0.50    1.00
   0  -9   0    0.20    0.60
   0   9   0   -1.00    0.90
   0   9   0   -1.10    0.90
  -1  -9   0 1493.25   32.20
  -1  -9   0 1511.05   32.80
   1  -9   0 1501.65   32.70
  -1   9   0 1434.96   32.50
  -1   9   0 1490.25   32.70
   1   9   0 1495.15   32.90
  -2  -9   0  137.99    4.60
  -2  -9   0  137.29    4.70
   2  -9   0  139.99    4.80
   2   9   0  140.49    4.80
  -2   9   0  142.49    4.50
  -2   9   0  131.09    5.00
  -3  -9   0  297.37    8.40
   3  -9   0  296.37    8.70
  -3  -9   0  302.47    8.60
   3   9   0  305.77    8.50
  -3   9   0  300.07    7.90
   3   9   0  295.47    8.90
  -3   9   0  304.77    9.20
  -4  -9   0   39.60    3.10
  -4  -9   0   37.50    3.20
   4  -9   0   36.20    3.10
   4   9   0   37.90    3.30
  -4   9   0   36.30    2.40
  -4   9   0   51.89    4.90
   4   9   0   42.40    2.90
   5  -9   0   38.40    3.80
  -5  -9   0   44.10    3.40
  -5  -9   0   38.40    4.00
  -5   9   0   56.79    5.50
  -5   9   0   38.20    2.60
   5   9   0   35.50    4.00
   5   9   0   35.80    3.00
  -6  -9   0   15.50    2.70
   6  -9   0    9.70    2.60
  -6  -9   0    6.10    2.20
   6   9   0    9.60    2.30
   6   9   0    7.90    2.40
  -6   9   0   10.40    3.00
  -7  -9   0    2.20    2.40
   7  -9   0    3.10    2.50
  -7   9   0    3.20    2.70
   7   9   0    2.20    2.30
   0 -10   0  414.16   10.60
   0 -10   0  400.66    9.40
   0  10   0  420.96   10.10
   0  10   0  400.46   10.50
  -1 -10   0  630.14   15.10
   1 -10   0  628.54   15.10
  -1 -10   0  630.14   14.40
   1  10   0  634.14   15.20
  -1  10   0  597.04   14.80
  -1  10   0  615.94   15.00
   2 -10   0 1217.98   27.70
  -2 -10   0 1253.67   27.50
  -2 -10   0 1202.78   27.60
  -2  10   0 1200.58   28.00
   2  10   0 1233.38   27.80
  -2  10   0 1245.28   27.40
  -3 -10   0  325.27    9.30
  -3 -10   0  342.97    9.30
   3 -10   0  327.27    9.40
   3  10   0  327.37    9.70
  -3  10   0  329.47    8.70
   3  10   0  332.07    9.30
  -3  10   0  319.37    9.90
   4 -10   0  449.66   12.50
  -4 -10   0  452.25   12.20
  -4 -10   0  461.85   12.50
   4  10   0  444.56   12.80
   4  10   0  447.06   12.00
  -4  10   0  452.05   13.00
  -4  10   0  427.96   11.20
   5 -10   0  120.39    5.60
  -5 -10   0  127.29    5.50
  -5 -10   0  111.49    5.60
   5  10   0  123.19    6.00
  -5  10   0  112.69    6.00
   5  10   0  109.59    5.00
  -6 -10   0    6.10    2.30
   6 -10   0    5.00    2.30
  -6 -10   0    2.90    2.00
  -6  10   0    4.60    2.70
   6  10   0    3.30    1.80
   6  10   0    5.80    2.40
  -7 -10   0    1.00    2.50
   7 -10   0    0.40    2.20
  -7  10   0    2.10    2.70
   7  10   0    4.90    2.70
   0 -11   0    1.00    1.00
   0 -11   0   -0.20    0.60
   0  11   0   -0.20    0.90
   0  11   0    0.50    1.00
   1 -11   0    2.80    1.20
  -1 -11   0    4.90    1.20
  -1 -11   0    3.80    1.00
  -1  11   0    3.40    1.30
   1  11   0    2.90    1.30
  -1  11   0    4.30    1.50
   2 -11   0   96.79    4.20
  -2 -11   0   98.39    4.20
  -2 -11   0   89.39    3.80
   2  11   0   91.09    4.10
  -2  11   0   90.39    3.80
  -2  11   0   98.09    4.40
   3 -11   0  332.27    9.70
  -3 -11   0  326.77    9.40
  -3 -11   0  325.37    9.40
   3  11   0  340.77    9.50
  -3  11   0  327.87    8.90
   3  11   0  329.47    9.80
  -3  11   0  334.87   10.20
  -4 -11   0  301.47    9.30
   4 -11   0  274.47    9.10
  -4 -11   0  272.37    8.80
  -4  11   0  299.97    9.90
   4  11   0  285.87    9.50
   4  11   0  284.27    8.80
  -4  11   0  300.87    8.20
  -5 -11   0   10.10    2.40
   5 -11   0   15.50    2.80
  -5 -11   0   17.60    2.70
  -5  11   0   21.10    3.60
   5  11   0   11.40    2.70
   5  11   0   20.40    2.80
  -6 -11   0    9.60    2.70
   6 -11   0   10.70    2.70
  -6 -11   0    9.20    2.60
   6  11   0    7.30    2.20
  -6  11   0   10.30    3.20
   6  11   0    8.90    2.70
   7 -11   0   25.00    4.00
  -7 -11   0   24.70    3.90
   7  11   0   17.10    3.80
  -7  11   0   25.40    4.40
   0 -12   0    1.60    1.30
   0  12   0    3.50    1.20
   0  12   0    3.50    1.30
   1 -12   0  123.49    4.90
  -1 -12   0  131.99    4.30
  -1  12   0  125.59    4.80
  -1  12   0  123.69    4.80
   1  12   0  126.19    5.00
  -2 -12   0  228.18    6.80
  -2 -12   0  223.78    7.20
   2 -12   0  217.18    7.20
   2  12   0  217.98    7.30
   2  12   0  221.78    7.00
  -2  12   0  221.98    6.90
  -2  12   0  232.28    7.50
  -3 -12   0  733.23   17.70
   3 -12   0  703.43   17.90
  -3 -12   0  716.43   17.70
   3  12   0  720.23   17.80
   3  12   0  704.23   18.00
  -3  12   0  715.23   18.40
  -3  12   0  696.63   17.00
  -4 -12   0  263.87    8.60
  -4 -12   0  257.57    8.60
   4 -12   0  257.07    8.80
   4  12   0  266.87    8.50
  -4  12   0  260.87    9.30
   4  12   0  260.17    9.00
  -4  12   0  267.07    7.70
   5 -12   0   26.00    3.60
  -5 -12   0   25.10    3.30
  -5 -12   0   19.90    3.00
   5  12   0   24.40    3.00
  -5  12   0   34.90    4.60
   5  12   0   27.30    3.70
  -6 -12   0   92.49    5.90
  -6 -12   0  108.89    5.90
   6 -12   0  107.29    6.10
  -6  12   0   99.09    6.40
   6  12   0   98.39    6.20
   6  12   0  108.29    5.40
  -7 -12   0   89.29    6.00
   7 -12   0  101.89    6.50
  -7  12   0   97.89    6.80
   7  12   0  113.79    7.10
   0 -13   0    0.30    1.10
   0  13   0   -0.10    1.00
   0  13   0    1.10    1.20
   1 -13   0  139.49    5.50
  -1 -13   0  147.89    5.60
  -1 -13   0  150.98    4.80
  -1  13   0  148.89    5.50
   1  13   0  144.39    5.60
  -1  13   0  150.88    5.50
  -2 -13   0  640.64   16.20
  -2 -13   0  658.33   15.70
   2 -13   0  623.24   16.30
   2  13   0  654.53   16.50
   2  13   0  644.54   16.00
  -2  13   0  642.34   16.40
  -2  13   0  638.24   16.00
  -3 -13   0   72.19    4.10
  -3 -13   0   76.29    4.00
   3 -13   0   61.69    4.10
  -3  13   0   80.39    3.70
   3  13   0   68.49    4.00
  -3  13   0   72.29    4.50
   3  13   0   70.39    4.10
  -4 -13   0   52.19    3.90
   4 -13   0   55.29    4.10
  -4 -13   0   57.89    4.00
   4  13   0   60.49    4.20
  -4  13   0   62.59    4.50
   4  13   0   58.79    3.90
  -4  13   0   54.29    3.30
   5 -13   0    0.30    1.80
  -5 -13   0    1.60    2.00
  -5 -13   0    0.40    1.80
  -5  13   0    3.00    2.60
   5  13   0    2.90    1.70
   5  13   0    1.30    1.90
  -6 -13   0  157.48    7.10
  -6 -13   0  136.69    7.20
   6 -13   0  153.08    7.40
  -6  13   0  150.68    7.90
   6  13   0  144.89    6.60
   6  13   0  139.09    7.40
   0 -14   0 1072.69   25.30
   0  14   0 1071.39   25.30
   0  14   0 1082.49   24.40
  -1 -14   0   96.19    3.70
   1 -14   0  103.59    4.70
  -1 -14   0   99.89    4.60
  -1  14   0   93.49    4.40
   1  14   0   94.79    3.90
  -1  14   0   92.89    4.40
   1  14   0  100.69    4.70
  -2 -14   0  396.96   10.50
   2 -14   0  398.66   11.30
  -2 -14   0  377.86   11.10
   2  14   0  380.56   11.30
  -2  14   0  400.66   11.40
   2  14   0  399.26   10.80
  -2  14   0  373.56   10.80
  -3 -14   0  558.94   15.10
  -3 -14   0  573.54   14.80
   3 -14   0  551.64   15.20
  -3  14   0  562.24   15.60
  -3  14   0  570.94   14.50
   3  14   0  583.84   15.20
   3  14   0  568.74   15.40
   4 -14   0   19.90    3.10
  -4 -14   0   16.90    2.90
  -4 -14   0   17.80    2.80
   4  14   0   24.40    3.30
  -4  14   0   32.20    4.40
   4  14   0   22.10    3.30
  -4  14   0   23.10    2.60
  -5 -14   0   93.89    5.40
  -5 -14   0   97.19    5.60
   5 -14   0   93.29    5.70
  -5  14   0   85.39    6.00
   5  14   0  103.89    5.40
   5  14   0   95.79    5.80
  -6 -14   0  384.06   12.20
   6 -14   0  344.07   12.20
   6  14   0  352.76   12.70
  -6  14   0  355.56   12.90
   6  14   0  359.46   11.60
   0 -15   0    4.60    1.70
   0  15   0    1.70    1.40
   0  15   0    1.80    1.40
  -1 -15   0   56.19    2.90
   1 -15   0   54.49    3.70
  -1 -15   0   58.59    3.70
   1  15   0   57.99    3.10
   1  15   0   53.79    3.70
  -1  15   0   55.39    3.60
  -1  15   0   55.79    3.60
  -2 -15   0  169.58    5.90
   2 -15   0  162.28    6.50
  -2 -15   0  170.78    6.50
  -2  15   0  163.88    6.30
  -2  15   0  174.18    6.80
   2  15   0  171.98    6.70
   2  15   0  165.98    6.10
   3 -15   0    1.90    1.80
  -3 -15   0    3.50    1.70
  -3 -15   0   -0.30    1.60
  -3  15   0    1.70    1.90
   3  15   0    2.80    1.70
   3  15   0    2.80    1.80
  -3  15   0    3.70    1.50
  -4 -15   0    8.20    2.40
   4 -15   0    4.20    2.20
  -4 -15   0    8.50    2.30
   4  15   0    7.00    2.20
  -4  15   0    6.60    2.60
  -4  15   0    5.90    1.80
   4  15   0    9.20    2.50
  -5 -15   0  152.28    7.00
  -5 -15   0  156.08    7.10
   5 -15   0  151.78    7.20
   5  15   0  157.28    7.30
  -5  15   0  138.99    7.60
   5  15   0  155.68    7.00
  -6 -15   0    6.10    2.60
  -6 -15   0    5.50    2.70
   6 -15   0    4.90    2.70
   6  15   0    0.80    2.20
  -6  15   0    5.80    3.10
   6  15   0    4.00    3.00
   0 -16   0  186.48    7.10
   0  16   0  197.18    6.40
   0  16   0  202.88    7.30
  -1 -16   0  515.65   12.70
  -1 -16   0  525.25   14.20
   1 -16   0  480.55   14.00
  -1  16   0  519.15   13.70
  -1  16   0  535.85   14.10
   1  16   0  519.45   14.20
  -2 -16   0  260.57    8.90
   2 -16   0  258.07    9.00
  -2 -16   0  269.37    8.20
   2  16   0  284.57    8.50
  -2  16   0  267.37    9.00
  -2  16   0  275.17    8.80
   2  16   0  277.77    9.20
  -3 -16   0  185.68    6.80
  -3 -16   0  179.28    7.30
   3 -16   0  193.78    7.50
  -3  16   0  184.48    6.80
  -3  16   0  172.18    7.50
   3  16   0  171.28    7.30
   3  16   0  189.28    7.10
  -4 -16   0  298.47    9.70
   4 -16   0  271.77    9.90
  -4 -16   0  275.27    9.70
   4  16   0  282.57    9.90
   4  16   0  295.87   10.00
  -4  16   0  281.07   10.40
  -4  16   0  288.37    9.00
   5 -16   0    8.80    2.90
  -5 -16   0    6.60    2.70
  -5 -16   0    4.80    2.50
   5  16   0    5.00    2.40
   5  16   0    4.30    2.60
  -5  16   0    7.40    3.20
   6 -16   0   39.00    5.00
  -6 -16   0   24.50    3.80
  -6  16   0   28.50    4.80
   6  16   0   33.40    4.60
   6  16   0   23.70    3.80
   0 -17   0    1.50    1.60
   0  17   0    2.60    1.60
   0  17   0    2.20    1.70
  -1 -17   0   28.70    3.30
   1 -17   0   29.40    3.40
  -1  17   0   35.00    3.30
  -1  17   0   26.70    3.00
   1  17   0   32.90    3.50
   2 -17   0  117.29    5.90
  -2 -17   0  128.99    5.20
  -2 -17   0  109.59    5.70
   2  17   0  121.79    6.00
  -2  17   0  129.69    5.90
  -2  17   0  128.19    5.70
   2  17   0  132.89    5.40
   3 -17   0  216.98    8.50
  -3 -17   0  218.78    8.40
  -3 -17   0  234.98    7.90
   3  17   0  219.18    8.50
   3  17   0  239.98    8.30
  -3  17   0  223.38    7.90
  -3  17   0  213.58    8.60
   4 -17   0   11.60    3.00
  -4 -17   0   11.10    2.70
  -4 -17   0   14.20    2.80
   4  17   0   15.90    3.10
  -4  17   0   16.50    3.80
  -4  17   0   11.50    2.30
   4  17   0   10.70    2.80
   5 -17   0    4.00    2.70
  -5 -17   0    7.50    2.60
  -5 -17   0    5.50    2.50
   5  17   0    4.90    2.40
  -5  17   0    7.10    3.20
   5  17   0    6.20    2.60
   0 -18   0  248.48    8.90
   0  18   0  265.27    9.10
   0  18   0  260.07    8.00
  -1 -18   0    3.20    2.00
   1 -18   0    0.50    1.70
  -1  18   0    2.60    1.90
   1  18   0    0.90    1.70
  -1  18   0    2.80    1.80
  -2 -18   0    2.00    1.90
   2 -18   0   -1.90    1.60
  -2  18   0    2.10    1.60
   2  18   0    2.10    2.00
  -2  18   0   -0.30    1.80
  -3 -18   0  206.08    7.50
   3 -18   0  191.18    8.20
  -3 -18   0  194.88    8.10
  -3  18   0  212.08    8.50
   3  18   0  218.48    7.90
   3  18   0  215.58    8.40
  -3  18   0  205.78    7.70
   4 -18   0    3.50    2.40
  -4 -18   0    5.80    2.50
  -4 -18   0    6.30    2.30
  -4  18   0    3.80    2.70
   4  18   0    2.40    2.30
   4  18   0    5.00    2.40
  -4  18   0    2.80    1.80
  -5 -18   0   23.10    3.60
  -5 -18   0   21.10    3.50
   5 -18   0   30.10    4.50
  -5  18   0   31.40    4.80
   5  18   0   24.70    4.00
   5  18   0   23.00    3.80
   0 -19   0    0.80    1.70
   0  19   0    0.00    1.80
   1 -19   0   11.10    2.60
  -1 -19   0   12.40    2.70
  -1  19   0   15.50    2.80
   1  19   0   11.00    2.60
  -1  19   0   13.10    2.70
  -2 -19   0   -1.40    1.70
   2 -19   0    0.20    1.90
  -2  19   0    0.50    2.00
  -2  19   0    1.50    1.80
   2  19   0   -0.20    1.80
   3 -19   0   23.30    3.80
  -3 -19   0   27.60    4.00
  -3 -19   0   18.90    3.00
  -3  19   0   24.50    3.20
  -3  19   0   21.40    3.90
   3  19   0   16.60    3.20
   4 -19   0  100.79    6.50
  -4 -19   0  105.29    5.80
  -4 -19   0  102.59    6.20
  -4  19   0  111.79    5.50
   4  19   0  103.59    5.90
  -4  19   0  107.19    6.70
   4  19   0  109.89    6.40
  -5 -19   0   19.50    3.70
   5 -19   0   27.60    4.40
  -5  19   0   23.50    4.60
   5  19   0   20.00    3.80
   5  19   0   16.90    3.60
   0 -20   0  241.68    9.20
   0  20   0  265.17    9.50
   1 -20   0  302.27   10.70
  -1 -20   0  314.57   10.80
   1  20   0  339.87   11.00
  -1  20   0  299.67   10.00
  -1  20   0  317.27   10.60
   2 -20   0   19.80    3.40
  -2 -20   0   24.10    3.60
   2  20   0   25.70    3.70
  -2  20   0   30.10    3.50
  -2  20   0   28.00    4.10
   3 -20   0    6.40    2.80
  -3 -20   0    6.70    2.70
  -3  20   0    8.80    2.50
   3  20   0   11.30    2.90
  -3  20   0    7.80    3.10
  -4 -20   0   24.00    4.30
  -4 -20   0   27.80    4.10
   4 -20   0   28.00    4.50
   4  20   0   24.80    4.10
  -4  20   0   28.20    4.50
  -4  20   0   32.10    5.70
   0 -21   0    3.20    2.10
   0  21   0   -0.20    1.90
  -1 -21   0   25.80    3.90
   1 -21   0   28.40    3.90
   1  21   0   22.40    3.40
  -1  21   0   31.50    3.80
  -2 -21   0  138.29    7.00
   2 -21   0  125.69    6.80
  -2  21   0  136.59    6.70
  -2  21   0  140.89    6.80
   2  21   0  145.09    7.10
  -3 -21   0   14.60    3.40
   3 -21   0   10.10    3.00
  -3  21   0   15.60    3.50
   3  21   0   12.20    3.00
  -3  21   0   15.40    3.00
   4 -21   0    9.40    3.30
  -4 -21   0    5.30    3.00
   4  21   0    7.10    2.80
  -4  21   0    6.60    3.10
   0  22   0   85.79    5.60
  -1 -22   0   31.00    4.10
   1 -22   0   34.20    4.40
  -1  22   0   35.80    4.10
   1  22   0   30.50    3.90
   2 -22   0   -0.30    2.30
  -2 -22   0    0.10    2.20
  -2  22   0    1.20    2.00
   2  22   0    0.40    2.30
  -2  22   0    1.80    2.40
   3 -22   0   66.89    5.60
  -3 -22   0   66.99    5.60
   3  22   0   72.99    5.70
  -3  22   0   73.49    5.10
  -3  22   0   79.19    5.80
   0 -23   0    0.20    2.30
   0  23   0   -2.00    1.80
   1 -23   0    0.40    2.30
  -1 -23   0    1.00    2.40
  -1  23   0    3.60    2.40
   1  23   0   -2.00    2.00
   2 -23   0   74.79    5.70
  -2 -23   0   67.69    5.60
   2  23   0   69.19    5.80
  -2  23   0   65.39    5.30
   0 -24   0    3.20    2.60
   0  24   0    0.10    2.20
  -8   0   1    0.60    2.20
   8   0  -1    0.90    2.50
  -7   0   1  123.79    6.10
   7   0  -1  113.69    6.10
  -6   0   1   -2.90    1.30
  -6   0   1    1.70    1.80
   6   0  -1   -3.20    1.50
  -5   0   1  926.11   21.60
   5   0  -1  866.31   20.10
   5   0  -1  909.91   22.00
  -5   0   1  928.11   21.60
   4   0  -1    0.30    1.00
  -4   0   1    1.00    1.00
  -4   0   1   -0.80    1.10
   4   0  -1   -0.50    0.70
   3   0  -1   58.99    2.70
  -3   0   1   59.29    2.60
  -3   0   1   58.59    2.60
  -2   0   1    0.60    0.90
  -2   0   1   -4.00    0.70
   2   0  -1   -2.30    0.70
  -1   0   1 6059.59  123.99
   1   0  -1 5908.11  125.09
  -1   0   1 5844.12  124.09
   0   0   1    0.00    0.20
   0   0  -1   -0.20    0.20
   0   0  -1   -0.10    0.20
   0   0  -1   -0.30    0.20
   0   0   1   -0.10    0.20
   0   0   1   -0.30    0.20
  -1   0  -1  514.55   11.10
  -1   0  -1  500.85   11.00
  -1   0  -1  492.15   11.20
  -1   0  -1  530.75   11.20
  -2   0  -1   -2.40    0.60
  -2   0  -1   -2.30    0.70
  -2   0  -1    0.00    0.90
  -2   0  -1   -2.30    0.60
  -3   0  -1   42.60    2.00
  -3   0  -1   43.20    2.30
   3   0   1   38.80    2.10
  -3   0  -1   43.00    2.30
  -3   0  -1   38.40    2.20
  -4   0  -1   -1.00    1.10
  -4   0  -1    0.70    1.10
  -4   0  -1    0.80    1.00
   4   0   1    0.70    1.10
   4   0   1   -3.80    1.00
  -4   0  -1    0.40    0.80
  -5   0  -1 2273.07   49.30
   5   0   1 2229.58   49.90
   5   0   1 2215.58   48.50
  -5   0  -1 2233.38   49.50
  -5   0  -1 2303.87   49.20
  -6   0  -1    0.70    1.80
  -6   0  -1    0.10    1.60
  -6   0  -1    1.00    1.70
   6   0   1    2.10    1.90
   6   0   1   -1.60    1.30
   7   0   1  532.75   15.70
  -7   0  -1  524.05   15.10
   8   0   1    1.70    2.50
   8   0   1    0.80    2.40
  -8   0  -1    0.90    2.30
   8  -1  -1   76.69    5.40
  -8  -1   1   72.79    5.40
   8  -1  -1   70.69    5.50
  -8   1   1   71.89    5.40
   8   1  -1   81.39    5.90
   7  -1  -1  185.38    7.90
  -7  -1   1  201.88    7.90
   7   1  -1  205.08    8.30
  -7   1   1  196.18    7.90
  -6  -1   1   84.59    4.40
  -6  -1   1   88.99    4.70
   6  -1  -1   74.69    4.60
   6   1  -1   89.29    5.00
  -6   1   1   81.99    4.60
  -6   1   1   81.09    4.60
  -5  -1   1  128.39    4.90
  -5  -1   1  130.69    5.00
   5  -1  -1  121.49    5.20
  -5   1   1  117.69    5.00
   5   1  -1  128.59    5.40
  -5   1   1  113.79    5.10
   5   1  -1  116.39    4.00
   4  -1  -1    1.40    1.00
  -4  -1   1    1.00    1.10
  -4  -1   1    0.60    1.10
   4   1  -1   -0.10    0.70
   4   1  -1    0.80    1.10
  -4   1   1    0.10    1.10
  -4   1   1   -1.00    1.20
  -3  -1   1    7.00    1.30
   3  -1  -1    7.10    1.20
  -3  -1   1    7.90    1.30
  -3  -1   1    5.70    1.20
  -3   1   1    6.30    1.30
   3   1  -1    7.80    0.90
  -3   1   1    3.70    1.10
   3   1  -1    5.50    1.20
  -2  -1   1 2465.65   53.39
  -2  -1   1 2660.73   53.69
  -2  -1   1 2558.54   53.19
   2  -1  -1 2504.95   53.49
  -2   1   1 2519.25   53.49
  -2   1   1 2573.74   53.59
   2   1  -1 2435.56   52.89
   2   1  -1 2598.34   53.79
  -1  -1   1 1718.53   35.50
  -1  -1   1 1702.43   35.40
  -1  -1   1 1636.14   35.60
   1  -1  -1 1744.83   35.70
  -1   1   1 1736.03   35.70
  -1   1   1 1669.63   35.70
   1   1  -1 1680.83   35.40
   1   1  -1 1716.33   35.80
   0  -1  -1  217.98    4.70
   0  -1  -1  210.88    4.80
   0  -1  -1  224.68    4.60
   0  -1   1  205.08    4.70
   0  -1   1  221.88    4.60
   0  -1   1  210.08    4.60
   0   1   1  208.38    4.70
   0   1   1  206.38    4.70
   0   1  -1  201.68    4.60
   0   1  -1  202.88    4.70
   0   1  -1  217.88    4.60
   0   1   1  206.08    4.70
  -1  -1  -1   47.20    1.60
  -1  -1  -1   46.70    1.80
  -1  -1  -1   46.30    1.70
  -1  -1  -1   48.90    1.50
  -1   1  -1   44.00    1.60
  -1   1  -1   49.00    1.60
  -1   1  -1   46.80    1.60
   1   1   1   48.00    1.50
  -1   1  -1   46.90    1.80
   1   1   1   45.00    1.70
  -2  -1  -1   33.30    1.60
  -2  -1  -1   33.70    1.60
  -2  -1  -1   31.60    1.60
  -2  -1  -1   33.80    1.80
  -2   1  -1   31.20    1.60
  -2   1  -1   33.90    1.80
  -2   1  -1   33.10    1.60
   2   1   1   32.00    1.60
  -2   1  -1   33.60    1.50
  -3  -1  -1  729.93   16.40
   3  -1   1  726.23   16.80
  -3  -1  -1  719.93   16.70
  -3  -1  -1  712.23   16.10
  -3  -1  -1  741.33   16.30
  -3   1  -1  708.63   16.40
  -3   1  -1  703.63   16.40
   3   1   1  704.13   16.20
  -3   1  -1  726.33   16.10
  -3   1  -1  707.93   16.60
  -4  -1  -1  637.74   15.20
   4  -1   1  644.24   14.90
  -4  -1  -1  655.83   15.10
   4  -1   1  640.34   15.60
  -4  -1  -1  630.84   15.50
  -4   1  -1  627.24   15.30
   4   1   1  621.44   14.80
  -4   1  -1  636.64   15.30
  -4   1  -1  618.54   14.70
  -4   1  -1  633.24   15.40
   4   1   1  642.54   15.90
   5  -1   1   39.60    3.20
  -5  -1  -1   42.60    3.20
   5  -1   1   42.40    3.20
  -5  -1  -1   49.30    3.00
  -5  -1  -1   49.20    3.30
  -5   1  -1   45.60    2.60
   5   1   1   48.30    3.50
   5   1   1   34.40    2.70
  -5   1  -1   44.50    3.20
  -5   1  -1   40.60    3.00
  -5   1  -1   46.60    3.30
  -6  -1  -1  319.17    9.80
  -6  -1  -1  312.17   10.10
   6  -1   1  308.07    8.80
   6  -1   1  307.87   10.10
  -6   1  -1  321.37    9.70
   6   1   1  296.87    8.80
  -6   1  -1  306.97    9.70
   6   1   1  315.67   10.30
   7  -1   1   46.10    4.30
  -7  -1  -1   41.10    4.40
  -7   1  -1   33.20    4.10
   7   1   1   36.20    4.30
   8  -1   1   94.29    6.10
   8  -1   1   86.99    5.90
  -8  -1  -1   90.59    6.00
   8   1   1   92.49    6.30
  -8   1  -1   80.89    5.80
   8  -2  -1   54.19    4.80
   8  -2  -1   56.99    5.10
  -8  -2   1   40.10    4.60
   8   2  -1   51.79    5.40
  -8   2   1   54.29    5.40
   7  -2  -1    4.60    2.10
   7  -2  -1    5.50    2.10
  -7  -2   1    1.90    2.10
  -7   2   1    6.40    2.80
   7   2  -1    5.70    2.60
  -7   2   1    5.00    2.30
  -6  -2   1   81.09    4.50
   6  -2  -1   80.49    4.60
  -6   2   1   79.79    4.60
  -6   2   1   83.59    4.80
   6   2  -1   83.69    5.00
   5  -2  -1 1356.26   31.00
  -5  -2   1 1398.36   30.60
  -5  -2   1 1390.16   30.90
  -5   2   1 1327.07   30.90
   5   2  -1 1367.56   31.60
   5   2  -1 1324.47   29.60
  -5   2   1 1344.27   31.30
   4  -2  -1  782.12   18.40
  -4  -2   1  790.42   17.90
  -4  -2   1  784.22   18.30
  -4   2   1  766.52   18.40
  -4   2   1  777.32   18.60
   4   2  -1  753.12   17.40
   4   2  -1  803.62   19.00
  -3  -2   1 1857.21   38.80
  -3  -2   1 1813.62   39.10
   3  -2  -1 1746.53   39.10
  -3   2   1 1805.92   39.20
   3   2  -1 1887.41   39.70
  -3   2   1 1833.82   39.40
   3   2  -1 1776.62   38.50
   2  -2  -1    1.40    0.70
  -2  -2   1    1.10    0.70
  -2  -2   1    2.50    0.80
  -2  -2   1    2.30    0.70
  -2   2   1    0.40    0.70
   2   2  -1    1.00    0.80
   2   2  -1    1.90    0.60
  -2   2   1    2.00    0.90
   1  -2  -1 1411.16   29.00
  -1  -2   1 1329.17   28.90
   1  -2  -1 1342.57   28.80
  -1  -2   1 1382.86   28.60
  -1   2   1 1378.96   29.00
   1   2  -1 1377.76   28.80
   1   2  -1 1407.66   29.10
  -1   2   1 1328.17   29.00
   0  -2   1  357.46    7.70
   0  -2   1  352.46    7.80
   0  -2   1  347.17    7.50
   0  -2  -1  356.46    7.70
   0  -2  -1  367.06    7.70
   0   2  -1  355.16    7.50
   0   2  -1  353.06    7.80
   0   2   1  344.17    7.70
   0   2  -1  347.07    7.80
   0   2   1  343.57    7.60
  -1  -2  -1  193.18    4.60
  -1  -2  -1  199.28    4.90
   1  -2   1  192.68    4.70
  -1   2  -1  199.28    4.70
  -1   2  -1  184.38    4.50
  -1   2  -1  195.68    5.00
   1   2   1  188.88    4.70
  -1   2  -1  196.88    4.70
  -2  -2  -1  334.97    8.10
  -2  -2  -1  308.27    7.60
  -2   2  -1  322.07    8.10
  -2   2  -1  327.37    7.60
  -2   2  -1  306.37    7.60
   2   2   1  321.67    7.70
  -2   2  -1  324.17    7.80
  -3  -2  -1  638.84   14.30
  -3  -2  -1  640.34   15.10
  -3  -2  -1  635.64   14.70
   3  -2   1  621.84   14.80
  -3   2  -1  643.94   14.80
  -3   2  -1  645.44   15.10
  -3   2  -1  612.24   14.60
  -3   2  -1  643.14   14.40
   3   2   1  628.14   14.50
  -4  -2  -1  122.79    4.10
  -4  -2  -1  119.99    4.60
   4  -2   1  121.39    4.50
  -4  -2  -1  114.39    4.30
  -4   2  -1  121.99    4.70
   4   2   1  122.89    4.90
   4   2   1  118.99    4.10
  -4   2  -1  110.99    4.20
  -4   2  -1  118.39    3.90
  -4   2  -1  110.69    4.40
   5  -2   1  402.76   11.70
  -5  -2  -1  430.06   11.50
   5  -2   1  426.76   11.00
  -5  -2  -1  449.46   11.10
  -5  -2  -1  464.55   12.10
  -5   2  -1  420.26   10.70
   5   2   1  431.26   12.30
   5   2   1  409.76   10.90
  -5   2  -1  437.86   11.90
  -5   2  -1  419.46   11.60
  -5   2  -1  420.16   11.60
   6  -2   1  340.37    9.50
   6  -2   1  348.67   10.70
  -6  -2  -1  327.37   10.30
  -6  -2  -1  354.16   10.90
   6  -2   1  346.97   10.50
  -6   2  -1  339.57   10.50
   6   2   1  327.67    9.50
   6   2   1  370.36   11.30
  -6   2  -1  340.67   10.40
   7  -2   1  177.28    7.60
  -7  -2  -1  184.98    7.60
   7  -2   1  169.68    7.50
   7   2   1  169.48    7.90
  -7   2  -1  189.68    7.70
   8  -2   1   14.80    3.20
   8  -2   1   14.70    3.40
  -8  -2  -1   16.40    3.40
  -8   2  -1   17.10    3.40
   8   2   1   17.10    3.90
   8  -3  -1    2.40    2.50
  -8  -3   1    3.60    2.50
   8  -3  -1   -0.10    2.30
   8   3  -1    1.10    2.40
  -8   3   1    2.20    2.40
   7  -3  -1   29.90    3.80
  -7  -3   1   37.70    4.10
   7  -3  -1   27.80    3.50
   7   3  -1   30.20    4.30
  -7   3   1   33.30    4.30
  -7   3   1   24.10    3.40
  -6  -3   1   53.69    3.90
   6  -3  -1   58.89    4.00
   6  -3  -1   55.09    3.90
  -6   3   1   54.19    4.00
  -6   3   1   57.99    4.30
   6   3  -1   52.99    4.20
   5  -3  -1   28.10    2.80
  -5  -3   1   27.60    2.90
  -5  -3   1   29.80    2.90
   5   3  -1   21.30    2.80
  -5   3   1   24.30    3.20
  -5   3   1   28.30    3.00
   5   3  -1   24.20    2.00
  -4  -3   1 1651.53   36.30
   4  -3  -1 1635.74   35.60
  -4  -3   1 1640.64   35.70
  -4   3   1 1640.24   36.20
  -4   3   1 1586.54   35.80
   4   3  -1 1594.84   34.90
   4   3  -1 1601.74   36.40
  -3  -3   1 2705.33   57.29
   3  -3  -1 2695.63   57.49
  -3  -3   1 2724.93   57.69
   3  -3  -1 2632.84   57.19
  -3   3   1 2704.83   57.49
   3   3  -1 2716.83   56.79
   3   3  -1 2691.33   57.89
  -3   3   1 2718.33   57.79
  -2  -3   1 3016.60   62.99
  -2  -3   1 2991.10   62.79
   2  -3  -1 3026.70   62.89
   2  -3  -1 2867.01   62.49
   2   3  -1 3012.40   62.49
   2   3  -1 2998.00   63.09
  -2   3   1 3006.70   62.89
  -2   3   1 2966.90   63.09
  -1  -3   1 3563.94   75.79
  -1  -3   1 3716.63   76.19
   1  -3  -1 3610.34   75.89
   1  -3  -1 3629.54   75.79
  -1   3   1 3600.24   75.89
   1   3  -1 3683.33   75.89
  -1   3   1 3608.74   75.99
   1   3  -1 3675.03   76.19
   0  -3   1  526.85   11.60
   0  -3  -1  526.25   11.50
   0  -3   1  530.85   11.60
   0  -3  -1  544.95   11.60
   0   3  -1  533.65   11.60
   0   3  -1  528.25   11.60
   0   3   1  517.15   11.40
   0   3   1  521.05   11.50
   1  -3   1  271.17    6.50
  -1  -3  -1  274.77    6.70
  -1  -3  -1  272.77    6.40
  -1   3  -1  268.87    6.80
  -1   3  -1  265.07    6.40
   1   3   1  276.87    6.50
  -2  -3  -1   25.00    1.50
   2  -3   1   24.80    1.60
  -2  -3  -1   26.40    1.70
  -2   3  -1   25.50    1.40
  -2   3  -1   25.20    1.90
  -2   3  -1   26.40    1.60
   2   3   1   28.90    1.60
  -2   3  -1   23.60    1.30
   3  -3   1  530.45   12.50
   3  -3   1  524.25   12.30
  -3  -3  -1  520.45   12.30
  -3  -3  -1  519.15   12.70
  -3   3  -1  526.05   12.40
   3   3   1  509.35   12.10
  -3   3  -1  498.65   12.70
  -3   3  -1  518.05   12.00
  -3   3  -1  503.25   12.10
  -4  -3  -1    7.20    1.60
   4  -3   1   12.50    1.80
  -4  -3  -1   10.70    1.70
   4  -3   1    8.90    1.60
  -4   3  -1   13.80    2.20
   4   3   1   11.70    1.60
  -4   3  -1   10.50    1.60
  -4   3  -1    9.60    1.70
   4   3   1    8.20    1.80
  -4   3  -1   12.40    1.50
  -5  -3  -1  571.74   14.30
   5  -3   1  565.54   13.70
  -5  -3  -1  577.74   14.80
   5  -3   1  556.04   14.40
   5  -3   1  510.25   14.20
   5   3   1  553.24   13.70
  -5   3  -1  540.85   13.30
  -5   3  -1  547.75   14.70
   5   3   1  570.14   15.20
  -5   3  -1  554.34   14.30
  -6  -3  -1  182.98    7.00
  -6  -3  -1  189.18    7.50
   6  -3   1  207.88    7.40
   6  -3   1  189.28    7.20
   6  -3   1  191.28    7.30
  -6   3  -1  201.28    7.50
   6   3   1  189.88    6.40
   6   3   1  202.08    7.90
  -6   3  -1  187.78    7.20
   7  -3   1   53.59    4.30
   7  -3   1   52.89    4.60
  -7  -3  -1   50.89    4.50
  -7   3  -1   49.40    4.50
  -7   3  -1   55.59    4.70
   7   3   1   46.20    5.20
  -8  -3  -1    3.20    2.60
   8  -3   1    1.30    2.60
   8   3   1    3.40    2.80
  -8   3  -1    1.90    2.50
   8  -4  -1   11.20    3.10
  -8  -4   1    8.30    2.80
  -8   4   1   11.80    3.10
   8   4  -1    9.10    3.10
  -7  -4   1   26.20    3.50
   7  -4  -1   25.40    3.50
   7  -4  -1   33.40    4.00
  -7   4   1   24.70    4.00
  -7   4   1   32.00    3.90
   7   4  -1   25.30    4.00
  -6  -4   1   12.00    2.50
   6  -4  -1   13.70    2.70
   6  -4  -1   13.30    2.40
   6   4  -1   17.30    3.00
  -6   4   1   15.60    3.00
  -6   4   1   10.40    2.40
   5  -4  -1  500.25   13.20
  -5  -4   1  489.75   12.90
  -5  -4   1  497.15   13.50
   5  -4  -1  481.95   12.80
   5   4  -1  489.45   12.00
  -5   4   1  480.15   13.60
  -5   4   1  493.85   13.10
   5   4  -1  502.55   13.90
   4  -4  -1    8.60    1.60
  -4  -4   1    8.70    1.60
   4  -4  -1    9.60    1.60
  -4  -4   1    8.90    1.80
   4   4  -1    5.50    1.70
   4   4  -1    7.90    1.20
  -4   4   1    7.30    2.10
  -4   4   1    6.70    1.60
  -3  -4   1  297.87    8.20
  -3  -4   1  300.07    7.90
   3  -4  -1  317.27    8.20
   3  -4  -1  287.67    7.60
   3   4  -1  304.27    7.50
   3   4  -1  296.67    8.40
  -3   4   1  301.17    8.10
  -3   4   1  312.07    8.50
  -3   4   1  308.47    7.10
   2  -4  -1  129.19    4.00
  -2  -4   1  131.09    3.90
   2  -4  -1  124.39    3.60
  -2  -4   1  133.19    4.10
  -2   4   1  130.49    3.40
   2   4  -1  128.39    4.20
   2   4  -1  135.09    3.80
  -2   4   1  134.29    4.10
  -2   4   1  127.59    4.20
  -1  -4   1  290.27    7.00
   1  -4  -1  307.97    7.10
  -1  -4   1  290.07    7.00
   1  -4  -1  299.87    6.60
   1   4  -1  288.87    7.10
  -1   4   1  284.27    6.80
  -1   4   1  294.27    7.20
   1   4  -1  305.97    7.10
   0  -4  -1 5388.56  110.09
   0  -4   1 5285.37  110.39
   0  -4   1 5161.18  109.79
   0  -4  -1 5479.85  109.89
   0   4   1 5030.60  109.39
   0   4  -1 5096.09  109.49
   0   4  -1 5401.86  110.19
   0   4   1 5147.38  109.39
  -1  -4  -1  334.37    7.70
  -1  -4  -1  326.57    7.90
   1  -4   1  339.67    7.80
  -1   4  -1  328.87    7.70
  -1   4  -1  325.77    8.10
   1   4   1  329.97    7.80
  -2  -4  -1 4276.77   88.19
   2  -4   1 4286.17   87.89
   2  -4   1 4010.50   87.29
  -2  -4  -1 4260.87   87.69
  -2   4  -1 4145.49   88.19
  -2   4  -1 3940.91   87.19
  -2   4  -1 4286.37   87.49
   2   4   1 4327.17   87.79
  -3  -4  -1   31.50    2.20
   3  -4   1   27.90    1.80
  -3  -4  -1   31.60    2.00
   3  -4   1   29.80    2.10
   3   4   1   32.00    1.90
  -3   4  -1   29.60    2.10
  -3   4  -1   30.90    1.80
  -3   4  -1   30.60    2.40
  -3   4  -1   26.50    1.70
   4  -4   1   37.50    2.40
  -4  -4  -1   41.90    2.70
   4  -4   1   39.60    2.70
  -4  -4  -1   45.00    2.90
   4   4   1   32.20    2.80
   4   4   1   41.50    2.40
  -4   4  -1   40.40    2.70
  -4   4  -1   38.90    2.40
  -4   4  -1   47.00    2.40
  -4   4  -1   41.60    3.00
  -5  -4  -1    7.00    2.00
  -5  -4  -1    4.60    1.70
   5  -4   1    4.20    1.80
   5  -4   1    3.80    1.50
   5   4   1    3.80    1.50
  -5   4  -1    5.30    1.40
  -5   4  -1    5.00    2.00
   5   4   1    5.20    2.20
  -5   4  -1    3.80    1.80
   6  -4   1   44.90    3.90
  -6  -4  -1   50.59    4.10
   6  -4   1   39.10    3.50
  -6  -4  -1   47.70    3.90
   6   4   1   45.40    4.10
  -6   4  -1   43.50    3.80
   6   4   1   51.59    3.30
  -6   4  -1   46.50    4.10
  -7  -4  -1   26.90    3.60
  -7  -4  -1   23.50    3.60
   7  -4   1   31.50    4.10
   7  -4   1   27.00    3.60
  -7   4  -1   31.70    4.30
  -7   4  -1   29.00    3.80
   7   4   1   23.40    3.90
   8  -4   1  149.88    7.50
  -8  -4  -1  146.59    7.50
  -8   4  -1  157.28    7.70
   8   4   1  146.89    8.20
  -8  -5   1   12.70    3.20
   8  -5  -1   14.10    3.40
  -8   5   1   14.30    3.40
   8   5  -1    9.90    3.20
  -8   5   1   15.10    3.80
   7  -5  -1   27.90    3.80
  -7  -5   1   28.00    3.60
   7  -5  -1   33.40    3.80
  -7   5   1   30.80    4.40
  -7   5   1   32.10    4.00
   7   5  -1   30.30    4.60
  -6  -5   1    4.90    2.00
   6  -5  -1    2.90    1.90
   6  -5  -1    1.80    1.70
   6   5  -1    3.80    2.30
  -6   5   1    0.00    2.20
   6   5  -1    2.90    1.40
  -6   5   1    5.60    2.10
   5  -5  -1  662.13   16.00
   5  -5  -1  634.84   16.50
  -5  -5   1  661.13   16.30
  -5  -5   1  635.84   16.90
  -5   5   1  671.63   17.20
  -5   5   1  623.44   16.40
   5   5  -1  632.14   15.40
   5   5  -1  658.53   17.30
  -4  -5   1   39.40    2.80
   4  -5  -1   40.00    2.40
   4  -5  -1   37.30    2.80
  -4  -5   1   36.60    2.50
  -4   5   1   34.20    2.80
  -4   5   1   38.80    1.90
   4   5  -1   41.40    3.00
   4   5  -1   38.40    2.20
  -4   5   1   41.40    3.20
  -3  -5   1  104.89    3.80
  -3  -5   1  105.69    4.00
   3  -5  -1  102.29    3.90
   3  -5  -1  102.49    3.50
  -3   5   1  110.99    4.00
   3   5  -1  111.79    3.60
  -3   5   1  104.19    4.30
   3   5  -1  107.59    4.20
  -3   5   1  108.09    3.20
   2  -5  -1   20.90    1.60
   2  -5  -1   17.70    1.20
  -2  -5   1   20.30    1.60
  -2  -5   1   21.10    1.60
   2   5  -1   21.30    1.50
  -2   5   1   21.10    1.20
  -2   5   1   19.90    1.80
   2   5  -1   17.40    1.60
   1  -5  -1    7.00    1.00
  -1  -5   1    6.60    0.90
   1  -5  -1    6.90    0.70
  -1  -5   1    6.50    1.00
  -1   5   1    4.40    0.80
   1   5  -1    6.20    1.00
   1   5  -1    7.10    1.10
  -1   5   1    7.10    1.10
   0  -5  -1 1062.89   23.10
   0  -5   1 1091.09   23.40
   0  -5  -1 1119.69   23.50
   0   5  -1 1063.79   23.40
   0   5  -1 1080.49   23.30
   0   5   1 1083.19   23.10
   0   5   1 1072.49   23.40
  -1  -5  -1 3761.22   78.39
   1  -5   1 3774.52   78.39
  -1  -5  -1 3787.42   78.29
   1   5   1 3705.03   78.39
  -1   5  -1 3678.53   78.59
  -1   5  -1 3736.93   78.29
   2  -5   1  349.07    8.60
  -2  -5  -1  351.46    8.90
  -2  -5  -1  346.37    8.50
  -2   5  -1  341.57    8.30
  -2   5  -1  337.87    9.00
   2   5   1  351.46    8.60
   3  -5   1 1011.00   22.30
  -3  -5  -1 1003.10   22.60
  -3  -5  -1  991.70   22.00
   3  -5   1  899.51   21.50
  -3   5  -1  970.10   21.60
   3   5   1  993.70   22.00
  -3   5  -1  972.80   22.70
  -3   5  -1  990.30   22.20
   4  -5   1   88.89    3.60
  -4  -5  -1   92.89    3.90
  -4  -5  -1   96.69    4.30
   4  -5   1   96.59    4.10
  -4   5  -1   97.19    3.50
   4   5   1   93.69    3.80
  -4   5  -1   92.89    4.40
  -4   5  -1   96.59    4.10
   4   5   1   95.79    4.60
   5  -5   1  124.69    4.90
  -5  -5  -1  124.49    5.50
   5  -5   1  131.79    5.50
  -5  -5  -1  134.59    5.20
   5   5   1  131.29    5.90
  -5   5  -1  125.99    4.50
  -5   5  -1  114.59    5.60
  -5   5  -1  123.19    5.30
   5   5   1  123.79    4.80
  -6  -5  -1  220.08    8.10
  -6  -5  -1  210.48    7.60
   6  -5   1  186.18    7.00
   6  -5   1  192.28    7.60
  -6   5  -1  204.78    8.00
   6   5   1  208.98    8.30
   6   5   1  201.48    6.80
  -6   5  -1  193.38    7.50
   7  -5   1  620.84   17.40
  -7  -5  -1  602.44   18.00
  -7  -5  -1  649.93   17.20
  -7   5  -1  616.24   17.70
   7   5   1  631.94   18.60
  -7   5  -1  625.04   17.40
  -8  -6   1   83.59    5.70
   8  -6  -1   78.39    5.70
  -8   6   1   92.29    6.00
  -8   6   1   75.49    6.10
   8   6  -1   82.49    6.30
   7  -6  -1   97.29    5.70
  -7  -6   1  101.99    5.70
  -7   6   1   96.29    5.80
  -7   6   1   95.29    6.10
   7   6  -1  104.69    6.50
  -6  -6   1    7.80    2.20
   6  -6  -1    3.40    2.00
   6  -6  -1    4.40    1.90
  -6   6   1    4.70    2.50
  -6   6   1    6.40    2.20
   6   6  -1    6.60    2.40
   6   6  -1    6.50    1.70
  -5  -6   1  202.08    7.50
   5  -6  -1  203.28    6.60
  -5  -6   1  210.28    7.10
   5  -6  -1  208.58    7.30
  -5   6   1  196.28    7.20
   5   6  -1  211.88    6.40
   5   6  -1  202.48    7.80
  -5   6   1  210.88    7.80
  -4  -6   1   13.60    1.90
  -4  -6   1   10.50    2.00
   4  -6  -1   11.40    1.60
   4  -6  -1    9.50    1.90
   4   6  -1   11.60    1.60
  -4   6   1    9.20    1.80
  -4   6   1   16.30    2.70
   4   6  -1   12.30    2.30
  -4   6   1   13.50    1.40
   3  -6  -1  371.36    9.20
   3  -6  -1  386.06   10.00
  -3  -6   1  381.26    9.80
  -3  -6   1  392.96   10.10
  -3   6   1  387.66   10.40
   3   6  -1  393.56    9.60
  -3   6   1  385.36    9.00
   3   6  -1  370.46   10.30
  -2  -6   1   89.49    3.30
   2  -6  -1   88.19    2.70
  -2  -6   1   98.09    3.40
   2  -6  -1   98.49    3.50
   2   6  -1   91.79    3.50
   2   6  -1   94.39    3.30
  -2   6   1   92.69    3.70
  -2   6   1   97.79    3.00
   1  -6  -1 1191.78   25.30
  -1  -6   1 1145.29   25.00
  -1  -6   1 1201.48   25.30
   1  -6  -1 1150.68   24.50
  -1   6   1 1099.79   25.00
   1   6  -1 1119.39   25.10
  -1   6   1 1166.48   25.40
   1   6  -1 1200.08   25.40
   0  -6  -1 3204.38   67.29
   0  -6  -1 3301.17   67.79
   0  -6   1 3307.87   67.79
   0   6   1 3219.38   67.69
   0   6   1 3180.78   67.29
   0   6  -1 3129.79   67.69
   0   6  -1 3207.88   67.59
  -1  -6  -1 2384.16   50.79
   1  -6   1 2410.56   50.79
  -1  -6  -1 2439.16   50.79
  -1   6  -1 2350.06   51.09
   1   6   1 2367.16   50.89
  -1   6  -1 2437.36   50.79
  -2  -6  -1 1402.96   30.30
   2  -6   1 1394.76   30.10
  -2  -6  -1 1353.26   29.90
  -2   6  -1 1362.76   29.70
  -2   6  -1 1356.76   30.50
   2   6   1 1391.36   30.10
   3  -6   1  281.67    7.30
  -3  -6  -1  302.17    8.00
   3  -6   1  294.77    8.10
  -3  -6  -1  290.67    8.40
   3   6   1  298.87    8.00
  -3   6  -1  297.77    7.60
  -3   6  -1  308.97    8.70
  -4  -6  -1  226.58    6.90
   4  -6   1  224.98    7.10
  -4  -6  -1  233.78    7.40
   4  -6   1  219.38    6.40
  -4   6  -1  218.18    7.00
   4   6   1  226.18    6.70
   4   6   1  221.38    7.70
  -4   6  -1  233.68    7.70
  -4   6  -1  223.28    6.40
  -5  -6  -1   26.80    3.10
   5  -6   1   22.00    2.40
  -5  -6  -1   19.30    2.60
   5  -6   1   21.90    2.80
  -5   6  -1   21.00    3.30
  -5   6  -1   24.60    2.40
   5   6   1   21.10    3.00
   5   6   1   25.60    2.60
  -5   6  -1   21.80    2.90
   6  -6   1  492.25   13.70
  -6  -6  -1  510.05   14.10
   6  -6   1  506.65   14.30
  -6  -6  -1  551.44   15.00
   6   6   1  501.45   13.40
   6   6   1  509.75   15.20
  -6   6  -1  500.75   14.80
  -6   6  -1  496.75   14.20
   7  -6   1   14.90    3.20
  -7  -6  -1   11.90    2.80
  -7  -6  -1   15.70    3.30
  -7   6  -1   18.90    3.90
  -7   6  -1   13.40    3.10
   7   6   1    9.20    3.00
  -8  -7   1   20.50    3.60
   8  -7  -1   31.80    4.50
   8   7  -1   21.00    4.20
  -7  -7   1   62.59    4.70
   7  -7  -1   57.39    4.80
   7   7  -1   57.39    5.20
  -7   7   1   52.89    5.70
  -7   7   1   57.79    4.80
  -6  -7   1  943.71   23.00
   6  -7  -1  901.61   22.30
   6  -7  -1  939.71   23.40
  -6   7   1  933.11   24.00
  -6   7   1  937.61   23.30
   6   7  -1  921.51   22.00
   6   7  -1  948.81   24.30
  -5  -7   1   56.19    3.90
  -5  -7   1   57.19    3.80
   5  -7  -1   60.09    3.40
   5  -7  -1   63.19    4.00
   5   7  -1   56.09    3.30
   5   7  -1   62.39    4.20
  -5   7   1   62.99    4.40
  -5   7   1   61.69    3.90
   4  -7  -1    3.10    1.10
  -4  -7   1    1.70    1.30
  -4  -7   1    2.70    1.30
   4  -7  -1    0.40    1.30
   4   7  -1    2.60    1.10
  -4   7   1    2.80    1.80
   4   7  -1    3.00    1.40
  -4   7   1    3.20    1.00
   3  -7  -1  722.33   17.10
  -3  -7   1  712.83   16.80
   3  -7  -1  678.93   15.90
  -3  -7   1  718.53   17.10
  -3   7   1  722.23   17.60
   3   7  -1  702.43   17.30
  -3   7   1  723.73   16.00
   3   7  -1  747.23   16.70
   2  -7  -1  101.19    3.80
  -2  -7   1  106.19    3.70
  -2  -7   1  108.99    3.80
   2   7  -1  101.49    3.80
  -2   7   1   98.59    4.00
   2   7  -1  114.39    3.80
  -2   7   1  107.09    3.40
  -1  -7   1  180.88    4.80
   1  -7  -1  185.38    5.20
  -1  -7   1  185.08    5.20
   1   7  -1  194.28    5.30
  -1   7   1  171.78    5.20
   1   7  -1  166.78    4.90
  -1   7   1  166.58    4.90
   0  -7  -1  125.79    3.60
   0  -7   1  132.19    4.10
   0  -7  -1  131.99    4.10
   0   7  -1  127.09    4.10
   0   7   1  126.59    3.70
   0   7  -1  129.39    3.90
   0   7   1  128.89    4.00
  -1  -7  -1 1228.78   26.70
  -1  -7  -1 1232.98   26.60
   1  -7   1 1213.98   26.70
  -1   7  -1 1207.78   26.70
   1   7   1 1211.18   26.80
  -1   7  -1 1210.68   26.90
  -2  -7  -1   44.00    2.40
  -2  -7  -1   41.50    2.30
   2  -7   1   37.60    2.30
  -2   7  -1   39.30    2.10
  -2   7  -1   38.50    2.60
   2   7   1   42.50    2.30
  -3  -7  -1   22.30    2.10
   3  -7   1   24.50    2.20
   3  -7   1   23.60    1.50
  -3  -7  -1   24.90    2.10
   3   7   1   27.60    2.10
  -3   7  -1   28.40    1.90
  -3   7  -1   28.20    3.10
   4  -7   1   72.29    3.70
  -4  -7  -1   73.39    3.60
   4  -7   1   72.79    3.10
  -4  -7  -1   71.99    3.80
  -4   7  -1   68.79    3.10
   4   7   1   70.69    4.10
  -4   7  -1   72.39    4.20
   4   7   1   74.39    3.50
   5  -7   1   22.30    3.00
   5  -7   1   18.60    2.30
  -5  -7  -1   17.80    2.50
  -5  -7  -1   24.40    3.20
   5   7   1   20.40    2.40
  -5   7  -1   18.90    2.10
  -5   7  -1   16.80    3.20
   5   7   1   18.40    3.10
   6  -7   1   33.80    3.80
  -6  -7  -1   27.20    3.30
  -6  -7  -1   25.80    3.60
  -6   7  -1   35.40    4.60
   6   7   1   29.90    3.10
   6   7   1   26.40    3.70
  -7  -7  -1    2.30    2.20
   7  -7   1    1.60    2.40
  -7  -7  -1    0.90    2.20
  -7   7  -1   -1.10    2.40
   7   7   1   -1.40    2.20
  -7  -8   1   58.19    4.60
   7  -8  -1   57.39    4.80
   7   8  -1   62.19    5.30
  -7   8   1   39.30    5.10
  -6  -8   1  197.28    7.50
   6  -8  -1  197.48    7.80
   6   8  -1  192.98    6.80
  -6   8   1  203.68    8.40
   6   8  -1  194.48    8.30
   5  -8  -1    1.80    1.70
  -5  -8   1    2.90    1.70
   5  -8  -1    2.80    1.40
  -5  -8   1    2.50    1.80
  -5   8   1    3.80    2.10
   5   8  -1    5.50    2.20
   5   8  -1    2.90    1.50
  -4  -8   1  141.79    5.30
   4  -8  -1  130.89    4.40
   4  -8  -1  135.09    5.40
  -4  -8   1  137.69    5.50
  -4   8   1  136.99    5.90
   4   8  -1  137.69    4.90
   4   8  -1  127.79    5.60
  -4   8   1  142.29    4.30
  -3  -8   1   97.59    4.00
   3  -8  -1   97.79    4.10
   3  -8  -1   87.59    3.00
  -3  -8   1   94.79    3.90
  -3   8   1   94.99    4.40
  -3   8   1   99.89    3.30
   3   8  -1   90.89    4.10
   3   8  -1   96.59    3.80
   2  -8  -1  846.12   19.60
  -2  -8   1  878.51   19.60
  -2  -8   1  868.71   19.50
   2   8  -1  818.72   19.60
  -2   8   1  849.12   19.10
  -2   8   1  840.62   19.90
   2   8  -1  876.51   19.60
   1  -8  -1  431.26   10.60
  -1  -8   1  417.86   10.00
  -1  -8   1  436.96   10.60
  -1   8   1  432.66   10.60
  -1   8   1  415.56   10.30
   1   8  -1  424.16   10.60
   1   8  -1  415.66   10.10
   0  -8  -1  573.64   13.40
   0  -8  -1  549.15   12.60
   0  -8   1  585.34   13.40
   0   8  -1  538.25   13.30
   0   8   1  566.54   13.40
   0   8  -1  551.44   13.00
   0   8   1  569.14   12.90
  -1  -8  -1 2090.09   43.90
   1  -8   1 2043.10   43.90
  -1  -8  -1 2015.70   43.60
   1   8   1 1999.80   43.90
  -1   8  -1 2051.89   44.00
  -1   8  -1 2026.60   43.80
   2  -8   1  169.78    5.40
  -2  -8  -1  178.08    5.40
  -2  -8  -1  182.78    5.50
  -2   8  -1  161.48    5.70
   2   8   1  178.28    5.50
  -2   8  -1  175.38    5.20
  -3  -8  -1    1.50    1.10
  -3  -8  -1    0.00    1.00
   3  -8   1    0.50    1.10
  -3   8  -1    0.10    0.80
   3   8   1   -0.20    1.00
  -3   8  -1   -0.70    1.20
   4  -8   1  698.73   17.60
  -4  -8  -1  706.73   17.30
   4  -8   1  684.23   16.20
  -4  -8  -1  720.83   17.90
  -4   8  -1  720.83   16.70
   4   8   1  721.93   17.30
  -4   8  -1  712.43   18.30
   4   8   1  734.33   18.50
   5  -8   1  144.49    6.00
  -5  -8  -1  147.39    5.80
  -5  -8  -1  141.39    6.20
   5   8   1  143.59    6.50
  -5   8  -1  144.09    6.60
  -5   8  -1  140.79    5.00
   5   8   1  143.69    5.50
  -6  -8  -1  466.05   13.20
   6  -8   1  447.56   13.40
  -6  -8  -1  481.85   14.10
  -6   8  -1  444.26   14.00
   6   8   1  455.25   14.30
   6   8   1  464.85   12.70
  -7  -8  -1   20.40    3.60
   7  -8   1   29.50    4.10
  -7  -8  -1   24.80    3.70
   7   8   1   17.50    3.60
  -7   8  -1   31.00    4.80
   7  -9  -1   85.19    5.60
  -7  -9   1   82.89    5.40
  -7   9   1   80.59    6.10
   7   9  -1   84.09    6.00
   6  -9  -1   70.39    4.80
  -6  -9   1   70.79    4.60
   6   9  -1   64.89    3.90
  -6   9   1   55.39    5.00
   6   9  -1   75.69    5.20
   5  -9  -1  310.17    9.90
  -5  -9   1  325.97    9.80
  -5  -9   1  306.27   10.20
   5   9  -1  321.77    9.20
   5   9  -1  314.97   10.50
  -5   9   1  310.17   10.60
  -4  -9   1    4.30    1.70
  -4  -9   1    1.90    1.50
   4  -9  -1    4.30    1.60
   4  -9  -1    2.60    1.20
   4   9  -1    5.60    1.50
   4   9  -1    4.80    2.00
  -4   9   1    6.10    1.30
  -4   9   1   12.20    2.80
  -3  -9   1   10.70    1.90
  -3  -9   1   11.30    1.80
   3  -9  -1   11.30    1.90
  -3   9   1   11.90    1.50
  -3   9   1    5.70    2.00
   3   9  -1    7.60    1.90
   3   9  -1   11.10    1.70
  -2  -9   1   20.00    1.90
  -2  -9   1   20.10    2.10
   2  -9  -1   23.50    2.30
  -2   9   1   19.10    1.80
  -2   9   1   22.30    2.60
   2   9  -1   20.20    2.10
   2   9  -1   24.00    2.40
  -1  -9   1   36.30    2.30
  -1  -9   1   34.00    1.90
   1  -9  -1   37.80    2.40
  -1   9   1   35.90    2.40
   1   9  -1   33.00    2.00
   1   9  -1   36.40    2.40
  -1   9   1   36.40    2.20
   0  -9   1 2522.15   52.99
   0  -9  -1 2415.46   51.99
   0  -9  -1 2556.04   52.99
   0   9   1 2470.75   52.99
   0   9  -1 2394.26   52.89
   0   9  -1 2447.85   52.49
   0   9   1 2473.65   52.39
  -1  -9  -1 2212.58   47.00
  -1  -9  -1 2189.88   46.60
   1  -9   1 2171.68   47.00
   1   9   1 2166.88   47.00
  -1   9  -1 2164.08   47.10
  -1   9  -1 2165.48   46.90
  -2  -9  -1   28.70    2.20
  -2  -9  -1   28.70    2.20
   2  -9   1   26.30    2.20
  -2   9  -1   26.00    1.90
   2   9   1   29.50    2.20
  -2   9  -1   26.60    2.50
   3  -9   1    0.90    1.10
  -3  -9  -1    1.70    1.10
  -3  -9  -1    0.70    1.10
   3   9   1    1.00    1.00
  -3   9  -1    2.40    1.70
  -3   9  -1    0.80    1.00
  -4  -9  -1 1997.90   45.00
  -4  -9  -1 2034.60   44.50
   4  -9   1 2003.60   44.80
   4   9   1 1980.00   45.60
  -4   9  -1 2043.70   45.70
   4   9   1 2056.79   44.50
  -4   9  -1 2003.80   43.80
  -5  -9  -1  363.86   10.60
   5  -9   1  352.66   10.80
  -5  -9  -1  356.06   11.10
   5   9   1  358.16   10.30
   5   9   1  367.06   11.60
  -5   9  -1  353.46   11.50
  -5   9  -1  347.77    9.60
  -6  -9  -1    0.70    1.90
  -6  -9  -1    0.80    1.90
   6  -9   1   -0.50    1.80
  -6   9  -1    2.10    2.30
   6   9   1    0.90    1.60
   6   9   1    1.00    2.00
  -7  -9  -1   65.59    5.00
   7  -9   1   66.99    5.20
  -7   9  -1   74.99    5.90
   7   9   1   67.89    5.60
   7 -10  -1    0.50    2.00
  -7 -10   1    0.00    2.40
   7  10  -1    0.70    2.20
  -7  10   1   -1.00    2.60
  -6 -10   1   14.40    2.80
   6 -10  -1   15.80    3.10
   6  10  -1   19.10    2.60
  -6  10   1   27.20    4.50
   6  10  -1   18.30    3.30
   5 -10  -1   14.10    2.70
  -5 -10   1   14.70    2.70
  -5 -10   1   21.20    3.00
  -5  10   1   19.20    3.40
   5  10  -1   14.10    2.90
   5  10  -1   16.20    2.30
  -4 -10   1   26.30    3.00
  -4 -10   1   23.80    2.70
   4 -10  -1   27.10    3.10
  -4  10   1   24.50    2.10
  -4  10   1   21.10    3.20
   4  10  -1   23.30    3.00
   4  10  -1   26.50    2.80
  -3 -10   1   71.59    3.60
  -3 -10   1   72.59    3.60
   3 -10  -1   82.69    3.90
   3  10  -1   84.49    4.10
   3  10  -1   76.89    3.70
  -3  10   1   76.39    3.20
  -3  10   1   70.49    4.10
  -2 -10   1   23.10    2.30
  -2 -10   1   23.40    2.30
   2 -10  -1   27.50    2.70
  -2  10   1   20.90    2.00
   2  10  -1   23.80    2.50
  -2  10   1   17.20    2.40
   2  10  -1   20.10    2.30
   1 -10  -1    2.50    1.20
  -1 -10   1    2.40    0.90
  -1 -10   1    2.30    1.10
   1  10  -1    2.70    1.00
  -1  10   1    3.00    1.30
   1  10  -1    3.10    1.30
  -1  10   1    1.70    1.00
   0 -10  -1  675.73   15.30
   0 -10   1  693.63   16.30
   0 -10  -1  696.43   16.30
   0  10   1  669.83   16.20
   0  10  -1  680.03   15.80
   0  10   1  681.13   15.60
   0  10  -1  669.43   16.20
   1 -10   1   74.29    3.40
  -1 -10  -1   68.29    2.90
  -1 -10  -1   68.39    3.20
   1  10   1   71.69    3.30
  -1  10  -1   69.29    3.20
  -1  10  -1   74.69    3.40
  -2 -10  -1   52.79    3.00
  -2 -10  -1   61.69    3.10
   2 -10   1   60.59    3.20
   2  10   1   56.39    3.10
  -2  10  -1   57.69    2.90
  -2  10  -1   64.79    3.60
   3 -10   1  259.27    8.00
  -3 -10  -1  265.97    7.90
  -3 -10  -1  261.77    8.10
  -3  10  -1  261.47    8.60
   3  10   1  276.07    8.00
  -3  10  -1  263.07    7.40
  -4 -10  -1  239.18    7.90
   4 -10   1  219.58    7.80
  -4 -10  -1  239.38    7.70
  -4  10  -1  235.68    8.50
   4  10   1  236.78    7.60
  -4  10  -1  234.78    7.00
   4  10   1  233.88    8.30
  -5 -10  -1   23.80    3.10
  -5 -10  -1   24.10    3.30
   5 -10   1   28.10    3.60
   5  10   1   26.30    3.60
  -5  10  -1   35.30    4.50
  -5  10  -1   26.40    2.50
   5  10   1   29.40    3.10
  -6 -10  -1   48.20    4.40
  -6 -10  -1   52.79    4.20
   6 -10   1   46.10    4.20
   6  10   1   46.10    3.80
  -6  10  -1   62.39    6.20
   6  10   1   53.69    4.70
   7 -10   1   24.20    3.90
  -7 -10  -1   17.90    3.50
  -7 -10  -1   16.40    3.40
   7  10   1   16.90    3.50
  -7  10  -1   27.80    4.90
  -7 -11   1   -1.10    2.30
   7 -11  -1    4.40    2.60
  -7  11   1    4.90    3.10
   7  11  -1    3.80    2.60
  -6 -11   1  195.78    7.70
   6 -11  -1  197.58    8.10
  -6  11   1  192.78    8.70
   6  11  -1  188.18    7.20
   6  11  -1  185.08    8.30
  -5 -11   1  207.38    7.50
   5 -11  -1  207.98    7.90
  -5  11   1  214.68    8.60
   5  11  -1  200.68    7.20
   5  11  -1  218.58    8.40
  -4 -11   1  924.21   22.50
   4 -11  -1  927.01   22.70
  -4 -11   1  934.11   22.40
  -4  11   1  926.21   23.30
   4  11  -1  919.71   22.10
   4  11  -1  936.31   22.90
  -4  11   1  909.61   21.10
   3 -11  -1 1118.89   26.10
  -3 -11   1 1075.49   25.70
  -3 -11   1 1109.99   25.80
  -3  11   1 1157.78   25.20
   3  11  -1 1103.79   25.90
   3  11  -1 1108.89   26.10
  -3  11   1 1124.99   26.60
  -2 -11   1  118.49    4.70
   2 -11  -1  115.59    4.70
  -2 -11   1  120.09    4.40
  -2  11   1  118.79    4.90
  -2  11   1  113.89    4.30
   2  11  -1  117.29    4.70
   2  11  -1  124.89    4.60
  -1 -11   1  239.08    6.50
  -1 -11   1  235.88    7.30
   1 -11  -1  250.47    7.30
   1  11  -1  238.78    7.30
   1  11  -1  240.38    6.70
  -1  11   1  250.67    7.20
  -1  11   1  251.47    7.30
   0 -11  -1  138.69    4.10
   0 -11  -1  137.49    5.00
   0 -11   1  145.29    5.10
   0  11  -1  139.89    4.60
   0  11   1  141.59    5.00
   0  11  -1  128.09    4.90
   0  11   1  140.09    4.50
   1 -11   1 1550.74   33.80
  -1 -11  -1 1503.35   33.80
  -1 -11  -1 1562.64   33.20
   1  11   1 1485.65   33.80
  -1  11  -1 1477.35   33.60
  -1  11  -1 1521.35   33.70
   2 -11   1 1401.96   31.10
  -2 -11  -1 1382.36   30.80
  -2 -11  -1 1330.87   30.80
  -2  11  -1 1353.86   30.70
   2  11   1 1416.66   31.10
  -2  11  -1 1368.36   31.40
  -3 -11  -1  100.39    4.40
  -3 -11  -1   88.19    4.20
   3 -11   1   90.09    4.40
  -3  11  -1   91.69    3.90
   3  11   1   89.39    4.20
  -3  11  -1   89.89    4.80
   4 -11   1  202.58    7.30
  -4 -11  -1  215.08    7.40
  -4 -11  -1  210.28    7.10
   4  11   1  208.08    7.10
  -4  11  -1  195.78    7.80
  -4  11  -1  193.48    6.40
   4  11   1  208.18    7.80
   5 -11   1    1.70    1.80
  -5 -11  -1   -1.80    1.50
  -5 -11  -1   -0.80    1.60
   5  11   1   -0.20    1.30
   5  11   1   -0.80    1.50
  -5  11  -1    2.30    2.10
  -5  11  -1    1.60    1.30
   6 -11   1    7.00    2.70
  -6 -11  -1    8.40    2.60
  -6 -11  -1    7.70    2.60
  -6  11  -1    7.60    3.10
   6  11   1    4.40    2.00
   6  11   1    5.20    2.60
  -7 -11  -1    1.90    2.30
   7 -11   1    0.20    2.30
  -7 -11  -1   -1.60    2.50
   7  11   1   -0.10    2.30
  -7  11  -1    5.30    3.10
  -7 -12   1   37.90    4.60
   7 -12  -1   44.40    5.10
   7  12  -1   36.90    4.90
  -7  12   1   39.60    5.50
   6 -12  -1    5.50    2.60
  -6 -12   1    1.20    2.20
  -6  12   1    7.20    3.10
   6  12  -1    7.00    2.60
   6  12  -1    4.10    2.10
  -5 -12   1   18.50    2.80
  -5 -12   1   25.90    3.40
   5 -12  -1   26.50    3.60
   5  12  -1   22.80    2.90
   5  12  -1   24.90    3.70
  -5  12   1   22.60    3.80
  -4 -12   1  177.18    6.70
  -4 -12   1  168.08    6.60
   4 -12  -1  169.08    6.80
   4  12  -1  164.18    6.80
   4  12  -1  183.68    6.60
  -4  12   1  169.28    7.30
  -4  12   1  173.88    5.70
   3 -12  -1  202.78    7.20
  -3 -12   1  212.18    7.10
  -3 -12   1  209.78    7.00
   3  12  -1  211.58    7.20
  -3  12   1  211.08    6.50
   3  12  -1  206.88    7.20
  -3  12   1  201.58    7.60
  -2 -12   1  565.24   13.60
  -2 -12   1  559.44   14.10
   2 -12  -1  528.15   14.10
  -2  12   1  541.15   13.60
   2  12  -1  549.54   13.80
   2  12  -1  548.05   14.20
  -2  12   1  540.55   14.30
   1 -12  -1  101.29    4.40
  -1 -12   1  106.89    4.50
  -1 -12   1  102.69    3.70
   1  12  -1  108.49    4.50
  -1  12   1  104.29    4.30
   1  12  -1  104.19    3.80
  -1  12   1  105.29    4.30
   0 -12  -1    2.40    1.30
   0 -12   1    1.90    1.30
   0 -12  -1    1.80    0.80
   0  12  -1    0.00    1.00
   0  12  -1    1.10    1.10
   0  12   1    0.70    1.20
   0  12   1    3.20    1.20
  -1 -12  -1 1121.59   24.40
  -1 -12  -1 1062.39   25.10
   1 -12   1 1133.79   25.30
   1  12   1 1076.69   25.30
  -1  12  -1 1046.30   24.90
  -1  12  -1 1076.69   25.00
   2 -12   1    0.80    1.30
  -2 -12  -1    0.20    1.10
  -2 -12  -1    1.50    1.40
  -2  12  -1    1.30    1.40
  -2  12  -1    0.90    1.10
   2  12   1    0.20    1.20
  -3 -12  -1  279.37    8.50
  -3 -12  -1  282.87    8.60
   3 -12   1  263.37    8.60
   3  12   1  280.47    8.60
  -3  12  -1  276.97    9.20
  -3  12  -1  288.37    8.20
  -4 -12  -1   27.70    3.10
  -4 -12  -1   34.20    3.60
   4 -12   1   28.90    3.40
  -4  12  -1   26.70    3.70
   4  12   1   31.10    3.80
   4  12   1   25.50    3.00
  -4  12  -1   30.00    2.80
  -5 -12  -1   13.50    2.70
   5 -12   1   15.90    2.80
  -5 -12  -1   14.80    2.70
   5  12   1   13.60    2.40
  -5  12  -1   16.90    3.40
  -5  12  -1   15.60    2.20
   5  12   1   15.40    3.00
   6 -12   1  122.69    6.50
  -6 -12  -1  110.39    6.40
  -6 -12  -1  129.39    6.40
   6  12   1  127.59    6.00
  -6  12  -1  130.69    7.30
   6  12   1  122.69    6.90
  -7 -12  -1   13.40    3.20
  -7 -12  -1   10.10    3.20
   7 -12   1   11.10    3.20
  -7  12  -1   14.40    3.90
   7  12   1   11.40    3.40
   7 -13  -1   -1.40    2.40
  -7 -13   1    0.10    2.30
  -7  13   1   -0.40    2.90
   7  13  -1    1.30    2.50
   6 -13  -1   15.10    3.30
  -6 -13   1   13.30    2.80
  -6  13   1   20.70    4.00
   6  13  -1   18.70    3.10
   6  13  -1   11.20    3.20
  -5 -13   1  335.67   10.40
  -5 -13   1  331.07   10.80
   5 -13  -1  293.77   10.30
  -5  13   1  305.77   11.10
   5  13  -1  310.97   10.90
   5  13  -1  309.57   10.10
   4 -13  -1    4.40    2.00
  -4 -13   1    6.30    2.00
  -4 -13   1    4.50    2.00
   4  13  -1    5.50    1.80
   4  13  -1    9.70    2.50
  -4  13   1    5.70    2.40
  -4  13   1    6.60    1.60
   3 -13  -1  130.69    5.70
  -3 -13   1  139.99    5.40
  -3 -13   1  133.59    5.50
  -3  13   1  130.69    6.00
   3  13  -1  134.59    5.60
   3  13  -1  138.79    5.70
  -3  13   1  134.99    5.10
   2 -13  -1  377.76   10.80
  -2 -13   1  391.56   10.20
  -2 -13   1  369.36   10.70
  -2  13   1  364.26   10.30
  -2  13   1  385.66   11.00
   2  13  -1  389.76   10.40
   2  13  -1  386.36   10.90
  -1 -13   1 1031.90   22.50
  -1 -13   1  962.30   23.60
   1 -13  -1  981.90   23.70
  -1  13   1 1024.40   23.50
  -1  13   1 1030.20   23.40
   1  13  -1  998.80   23.60
   1  13  -1  988.90   22.60
   0 -13  -1    8.40    1.80
   0 -13  -1   11.40    1.40
   0 -13   1   11.20    2.10
   0  13   1   15.40    1.90
   0  13  -1   10.00    2.00
   0  13   1   11.80    1.90
   0  13  -1   13.10    2.00
  -1 -13  -1  388.66    9.90
   1 -13   1  378.86   10.70
  -1 -13  -1  388.76   10.70
  -1  13  -1  375.56   10.60
   1  13   1  380.46   10.80
  -1  13  -1  386.56   10.60
   2 -13   1    3.40    1.70
  -2 -13  -1    4.40    1.60
  -2 -13  -1    2.00    1.30
  -2  13  -1    2.20    1.30
   2  13   1    4.70    1.60
  -2  13  -1    4.70    1.90
  -3 -13  -1  435.06   12.00
   3 -13   1  420.16   12.10
  -3 -13  -1  444.46   11.90
  -3  13  -1  424.66   11.40
  -3  13  -1  421.36   12.50
   3  13   1  427.26   12.00
   4 -13   1   59.79    4.10
  -4 -13  -1   55.89    3.90
  -4 -13  -1   50.79    3.90
  -4  13  -1   57.69    3.40
   4  13   1   52.29    3.80
  -4  13  -1   55.09    4.40
   4  13   1   61.19    4.30
  -5 -13  -1   19.70    3.20
   5 -13   1   20.40    3.40
  -5 -13  -1   18.80    3.00
   5  13   1   23.40    3.60
  -5  13  -1   20.70    3.80
  -5  13  -1   25.40    3.20
   5  13   1   27.50    3.30
   6 -13   1    6.70    2.50
  -6 -13  -1    3.10    2.50
  -6 -13  -1    5.10    2.40
   6  13   1    0.60    1.90
  -6  13  -1    3.80    2.80
   6  13   1    1.90    2.40
   6 -14  -1   29.00    4.20
  -6 -14   1   27.20    4.00
  -6  14   1   30.10    4.70
   6  14  -1   23.40    3.50
   6  14  -1   25.80    4.30
   5 -14  -1   18.70    3.50
  -5 -14   1   17.90    3.20
  -5 -14   1   14.60    2.90
  -5  14   1   15.50    3.50
   5  14  -1   19.00    3.30
   5  14  -1   13.80    2.60
  -4 -14   1   16.30    2.80
  -4 -14   1   11.20    2.30
   4 -14  -1   18.40    3.00
  -4  14   1   15.60    3.10
   4  14  -1   17.10    2.80
   4  14  -1   12.60    2.50
  -4  14   1   20.30    2.40
   3 -14  -1    9.30    2.20
  -3 -14   1   10.90    2.20
  -3 -14   1   12.00    2.30
   3  14  -1    9.00    2.30
  -3  14   1   11.20    2.00
   3  14  -1   11.80    2.40
  -3  14   1    8.50    2.50
  -2 -14   1   13.90    2.10
  -2 -14   1   18.80    2.60
   2 -14  -1   13.90    2.40
   2  14  -1   16.90    2.50
   2  14  -1   18.60    2.40
  -2  14   1   16.20    2.80
  -2  14   1   14.50    2.10
   1 -14  -1  586.74   15.30
  -1 -14   1  570.34   15.20
  -1 -14   1  623.34   14.10
   1  14  -1  581.64   15.20
  -1  14   1  588.44   15.10
   1  14  -1  595.34   14.20
  -1  14   1  574.54   14.80
   0 -14  -1   19.70    2.60
   0 -14  -1   17.90    1.80
   0 -14   1   16.90    2.20
   0 -14   1   26.60    2.90
   0  14   1   18.00    2.40
   0  14  -1   16.80    2.30
   0  14  -1   18.80    2.30
   0  14   1   24.80    2.50
   1 -14   1  731.03   18.20
  -1 -14  -1  707.13   18.10
  -1 -14  -1  748.53   17.20
  -1  14  -1  724.73   18.10
   1  14   1  745.93   18.40
  -1  14  -1  713.23   17.90
  -2 -14  -1   11.10    1.90
  -2 -14  -1    9.80    2.10
   2 -14   1    7.70    2.10
   2  14   1   10.00    2.20
  -2  14  -1   11.60    2.50
  -2  14  -1   10.40    1.90
   3 -14   1    5.50    2.00
  -3 -14  -1    2.90    1.80
  -3 -14  -1    5.20    1.80
   3  14   1    6.90    2.00
  -3  14  -1    5.40    1.60
   3  14   1    3.90    1.70
  -3  14  -1    9.70    2.60
  -4 -14  -1    3.30    1.90
  -4 -14  -1    2.00    1.80
   4 -14   1    3.60    1.90
   4  14   1    3.70    1.90
  -4  14  -1    4.90    1.60
  -4  14  -1    4.30    2.30
   4  14   1    2.70    1.80
  -5 -14  -1   84.59    5.30
  -5 -14  -1   83.39    5.20
   5 -14   1   89.69    5.50
  -5  14  -1   82.19    5.90
   5  14   1   87.99    5.60
   5  14   1   93.49    5.10
  -6 -14  -1    1.20    2.40
  -6 -14  -1    4.70    2.50
   6 -14   1    1.90    2.50
   6  14   1    3.90    2.30
  -6  14  -1    0.20    2.70
   6  14   1   -0.80    2.40
   6 -15  -1  379.76   13.30
  -6 -15   1  404.46   13.00
   6  15  -1  395.66   12.70
   6  15  -1  404.46   13.70
  -6  15   1  410.06   14.20
  -5 -15   1    4.00    2.10
   5 -15  -1    0.40    2.10
  -5  15   1   -1.10    2.20
   5  15  -1    0.20    1.90
   5  15  -1    0.00    1.90
  -4 -15   1   -1.40    1.70
   4 -15  -1    3.00    2.00
  -4 -15   1   -0.40    1.60
   4  15  -1    0.30    1.80
  -4  15   1    1.50    2.10
  -4  15   1    1.60    1.50
   4  15  -1    1.70    1.80
  -3 -15   1    0.60    1.60
   3 -15  -1    0.50    1.70
  -3 -15   1    3.30    1.80
  -3  15   1    1.20    1.40
   3  15  -1    0.70    1.50
  -3  15   1    1.80    2.00
   3  15  -1    1.80    1.70
   2 -15  -1  733.53   19.30
  -2 -15   1  741.03   19.20
  -2 -15   1  792.52   18.50
  -2  15   1  786.42   19.40
   2  15  -1  763.82   19.40
  -2  15   1  776.62   19.00
   2  15  -1  780.82   18.70
   1 -15  -1   84.89    4.40
  -1 -15   1   85.89    4.40
  -1 -15   1   81.69    3.50
  -1  15   1   79.79    4.30
  -1  15   1   77.79    4.20
   1  15  -1   79.79    3.50
   1  15  -1   80.99    4.40
   0 -15  -1   48.20    3.50
   0 -15   1   45.60    3.00
   0 -15  -1   46.00    2.40
   0 -15   1   44.00    3.40
   0  15   1   48.20    3.00
   0  15  -1   47.10    3.40
   0  15   1   47.90    3.40
   0  15  -1   44.30    3.00
  -1 -15  -1    5.70    1.90
  -1 -15  -1   10.90    1.70
   1 -15   1   11.90    2.40
   1  15   1    9.30    2.10
  -1  15  -1   10.20    2.20
  -1  15  -1    8.20    1.90
   2 -15   1  455.35   13.00
  -2 -15  -1  455.15   12.90
  -2 -15  -1  478.35   12.30
  -2  15  -1  453.95   12.70
  -2  15  -1  499.25   13.40
   2  15   1  454.65   13.20
  -3 -15  -1  180.08    6.70
  -3 -15  -1  172.28    6.90
   3 -15   1  191.08    7.30
   3  15   1  175.38    6.90
  -3  15  -1  183.58    7.40
   3  15   1  175.38    7.00
  -3  15  -1  176.88    6.50
  -4 -15  -1   30.40    3.60
   4 -15   1   34.10    4.00
  -4 -15  -1   30.80    3.50
   4  15   1   21.30    3.10
  -4  15  -1   37.30    4.60
  -4  15  -1   27.20    3.00
   4  15   1   27.60    3.60
   5 -15   1   36.90    4.30
  -5 -15  -1   32.40    3.90
  -5 -15  -1   31.40    4.00
   5  15   1   44.80    5.10
   5  15   1   35.90    3.90
  -5  15  -1   33.60    4.90
   6 -15   1   57.79    5.20
  -6 -15  -1   63.59    5.30
  -6 -15  -1   72.79    5.50
   6  15   1   58.79    5.40
  -6  15  -1   44.50    5.80
   6  15   1   55.29    4.90
   6 -16  -1    2.40    2.60
  -6 -16   1   -0.30    2.10
   6  16  -1    4.00    2.70
  -6  16   1    1.30    2.70
   6  16  -1   -0.30    2.30
   5 -16  -1   91.19    5.90
  -5 -16   1   91.29    5.60
   5  16  -1   79.59    5.40
   5  16  -1   90.29    5.70
  -5  16   1   88.79    6.20
  -4 -16   1   35.80    3.90
  -4 -16   1   44.70    4.50
   4 -16  -1   53.39    5.20
   4  16  -1   47.70    4.10
   4  16  -1   45.00    4.40
  -4  16   1   49.90    4.60
  -4  16   1   42.60    3.40
   3 -16  -1   90.79    5.20
  -3 -16   1   86.09    5.00
  -3 -16   1   80.89    4.50
  -3  16   1   88.59    4.40
   3  16  -1   85.99    4.70
  -3  16   1   81.79    5.20
   3  16  -1   82.19    5.00
   2 -16  -1   44.90    3.80
  -2 -16   1   49.80    3.80
  -2 -16   1   43.90    3.10
  -2  16   1   47.70    3.80
  -2  16   1   48.70    3.50
   2  16  -1   46.00    3.70
   2  16  -1   42.50    3.10
   1 -16  -1    4.50    1.80
  -1 -16   1    5.70    1.90
  -1  16   1    3.40    1.60
  -1  16   1    6.00    2.00
   1  16  -1    8.10    2.30
   0 -16   1  143.29    5.40
   0 -16   1  135.89    5.90
   0 -16  -1  141.89    6.00
   0  16   1  141.89    5.90
   0  16  -1  144.29    5.40
   0  16  -1  143.29    6.00
   0  16   1  145.79    5.20
   1 -16   1   82.49    4.60
  -1 -16  -1   76.89    4.40
  -1 -16  -1   82.69    3.70
  -1  16  -1   83.49    4.40
   1  16   1   74.69    4.50
  -1  16  -1   80.89    4.40
  -2 -16  -1  220.48    8.00
  -2 -16  -1  235.68    7.40
   2 -16   1  232.18    8.20
  -2  16  -1  220.38    7.70
  -2  16  -1  229.18    8.20
   2  16   1  226.28    8.30
   3 -16   1   16.60    3.00
  -3 -16  -1   25.10    3.20
  -3 -16  -1   15.00    2.70
   3  16   1   22.50    3.30
   3  16   1   20.20    3.30
  -3  16  -1   21.80    2.80
  -3  16  -1   24.30    3.80
   4 -16   1  107.09    5.90
  -4 -16  -1  104.09    5.60
  -4 -16  -1  109.39    5.70
  -4  16  -1  102.89    6.20
  -4  16  -1  101.49    5.00
   4  16   1   96.59    5.60
   4  16   1  106.69    5.80
  -5 -16  -1    1.90    2.20
  -5 -16  -1    0.60    2.20
   5 -16   1   -1.90    2.00
  -5  16  -1    0.90    2.40
   5  16   1   -1.00    1.90
   5  16   1   -2.00    1.90
  -6 -16  -1   59.99    5.30
  -6 -16  -1   68.19    5.60
   6 -16   1   56.59    5.90
  -6  16  -1   51.29    6.20
   6  16   1   63.49    5.60
   6  16   1   65.69    5.20
  -5 -17   1    8.80    2.90
   5 -17  -1    5.00    2.70
  -5  17   1    4.40    2.90
   5  17  -1    3.60    2.40
   5  17  -1    3.10    2.40
  -4 -17   1    5.80    2.40
   4 -17  -1    6.60    2.90
   4  17  -1   10.40    2.60
  -4  17   1    8.60    2.10
  -4  17   1    6.60    2.90
   4  17  -1    9.70    2.60
   3 -17  -1  402.46   12.70
  -3 -17   1  418.46   12.10
  -3 -17   1  412.36   12.60
   3  17  -1  417.86   12.30
  -3  17   1  427.06   12.00
  -3  17   1  429.36   13.00
   3  17  -1  410.56   12.60
  -2 -17   1    0.50    1.70
   2 -17  -1    1.30    1.90
  -2  17   1   -0.50    1.40
   2  17  -1    2.60    1.90
  -2  17   1    3.10    2.10
   1 -17  -1  132.79    6.00
  -1 -17   1  131.19    5.90
  -1  17   1  140.29    5.70
  -1  17   1  128.39    5.70
   1  17  -1  121.39    5.80
   0 -17   1  133.49    5.40
   0 -17  -1  128.69    6.00
   0 -17   1  147.49    6.20
   0  17  -1  140.39    6.10
   0  17   1  154.78    6.20
   0  17  -1  142.09    5.40
   0  17   1  148.99    5.40
  -1 -17  -1   56.79    3.70
   1 -17   1   56.99    4.10
  -1 -17  -1   59.89    4.20
   1  17   1   61.89    4.30
  -1  17  -1   59.59    3.90
  -1  17  -1   61.19    4.00
   2 -17   1    7.70    2.30
  -2 -17  -1    6.90    2.20
  -2 -17  -1    7.50    2.00
   2  17   1    9.90    2.20
   2  17   1    8.90    2.40
  -2  17  -1    9.80    2.50
  -2  17  -1    7.90    2.10
   3 -17   1   89.59    5.40
  -3 -17  -1   85.19    5.20
  -3 -17  -1   91.39    4.90
  -3  17  -1   87.09    4.70
  -3  17  -1   83.79    5.50
   3  17   1   87.89    5.40
   3  17   1   93.29    5.10
  -4 -17  -1  191.48    7.70
  -4 -17  -1  210.48    8.20
   4 -17   1  190.68    8.30
   4  17   1  195.98    8.20
  -4  17  -1  191.48    8.60
   4  17   1  204.88    8.20
  -4  17  -1  198.58    7.40
   5 -17   1   84.19    5.90
  -5 -17  -1   85.29    5.60
  -5 -17  -1   73.89    5.40
   5  17   1   90.09    5.90
  -5  17  -1   82.39    6.30
   5  17   1   70.39    5.30
  -5 -18   1   35.40    4.70
   5 -18  -1   38.10    5.00
  -5  18   1   30.40    5.00
   5  18  -1   28.60    3.90
   5  18  -1   34.50    4.40
  -4 -18   1  181.38    7.80
   4 -18  -1  181.18    8.20
   4  18  -1  189.48    7.80
   4  18  -1  177.48    7.90
  -4  18   1  168.08    8.20
  -3 -18   1  141.99    6.70
   3 -18  -1  135.39    6.70
  -3  18   1  130.89    5.90
  -3  18   1  135.59    6.90
   3  18  -1  131.99    6.50
   3  18  -1  131.69    6.40
   2 -18  -1   46.00    4.10
  -2 -18   1   40.10    4.10
   2  18  -1   46.30    4.10
  -2  18   1   45.80    4.00
  -2  18   1   49.60    3.80
  -1 -18   1    8.60    2.50
   1 -18  -1    5.50    2.10
  -1  18   1    9.20    2.20
   1  18  -1    6.30    2.20
  -1  18   1    6.20    2.10
   0 -18   1    6.20    2.00
   0 -18   1    5.30    1.90
   0 -18  -1    5.30    2.00
   0  18   1    7.00    2.20
   0  18  -1    4.00    1.80
   0  18  -1    3.20    1.80
   1 -18   1   33.00    3.60
  -1 -18  -1   30.80    3.60
   1 -18   1   17.10    3.00
  -1  18  -1   31.60    3.70
   1  18   1   29.30    3.40
  -1  18  -1   22.60    3.00
  -2 -18  -1  264.77    8.40
  -2 -18  -1  266.17    9.40
   2 -18   1  265.97    9.50
  -2  18  -1  266.27    9.40
  -2  18  -1  280.77    9.20
   2  18   1  267.67    9.60
  -3 -18  -1   29.90    3.40
  -3 -18  -1   28.60    3.70
   3 -18   1   31.00    3.90
   3  18   1   22.90    3.60
   3  18   1   31.60    3.70
  -3  18  -1   32.20    4.40
  -3  18  -1   26.90    3.30
  -4 -18  -1  339.07   11.00
  -4 -18  -1  329.77   11.30
   4 -18   1  348.87   11.80
  -4  18  -1  338.87   10.60
   4  18   1  338.27   11.60
   4  18   1  336.97   11.40
  -4  18  -1  316.57   11.80
   5 -18   1   78.79    6.00
  -5 -18  -1   81.39    5.80
  -5 -18  -1   82.59    5.70
  -5  18  -1   91.09    6.60
   5  18   1   79.39    5.70
   5  18   1   86.69    6.00
  -5 -19   1   73.99    5.70
   5 -19  -1   80.59    6.20
   5  19  -1   76.99    5.80
   5  19  -1   79.89    5.90
  -5  19   1   81.39    6.40
  -4 -19   1   44.60    4.90
   4 -19  -1   47.40    5.30
   4  19  -1   36.00    4.30
  -4  19   1   41.80    5.30
   4  19  -1   36.80    4.30
  -3 -19   1  226.28    9.00
   3 -19  -1  240.28    9.40
  -3  19   1  248.28    9.40
  -3  19   1  243.88    8.60
   3  19  -1  230.18    9.00
  -2 -19   1   32.00    4.10
   2 -19  -1   33.70    4.10
  -2  19   1   37.50    3.90
  -2  19   1   28.50    3.70
   2  19  -1   37.50    4.00
  -1 -19   1  190.08    7.80
   1 -19  -1  187.38    7.80
   1  19  -1  185.08    7.70
  -1  19   1  201.98    7.30
  -1  19   1  208.78    7.80
   0 -19   1   18.90    3.00
   0 -19  -1   15.00    2.80
   0  19  -1   24.40    3.40
   0  19   1   24.80    3.40
   1 -19   1  328.87   11.00
   1 -19   1  336.07   10.60
  -1 -19  -1  335.17   11.10
   1  19   1  346.47   11.10
  -1  19  -1  347.87   11.00
  -1  19  -1  347.37   10.60
   2 -19   1   12.10    2.80
  -2 -19  -1    9.20    2.50
  -2  19  -1   13.50    3.00
   2  19   1   10.30    2.70
  -2  19  -1   11.10    2.40
  -3 -19  -1    9.70    2.60
  -3 -19  -1   12.40    2.60
   3 -19   1   14.20    3.10
   3  19   1   16.90    3.50
  -3  19  -1   17.60    2.90
  -3  19  -1   11.60    3.30
   3  19   1   11.40    2.90
  -4 -19  -1    7.80    2.70
  -4 -19  -1    9.90    2.90
   4 -19   1   10.40    3.10
   4  19   1   11.10    3.00
  -4  19  -1    8.40    2.40
  -4  19  -1    6.50    3.00
   4  19   1    4.70    2.60
  -4 -20   1  242.58    9.80
   4 -20  -1  256.87   10.30
  -4  20   1  235.98   10.00
   4  20  -1  277.37   10.10
   3 -20  -1   13.30    3.10
  -3 -20   1   11.90    3.00
   3  20  -1   17.60    3.40
  -3  20   1   18.70    3.70
  -3  20   1   16.90    2.90
   2 -20  -1   18.00    3.20
  -2 -20   1   24.40    3.70
   2  20  -1   21.70    3.40
  -2  20   1   26.00    3.80
  -2  20   1   26.20    3.40
   1 -20  -1    5.40    2.40
  -1 -20   1    5.90    2.50
  -1  20   1    5.60    2.30
  -1  20   1    3.90    2.10
   1  20  -1    3.50    2.30
   0 -20  -1  280.07   10.20
   0 -20   1  283.97   10.30
   0  20   1  314.77   10.50
   0  20  -1  316.97   10.50
  -1 -20  -1   15.30    3.10
   1 -20   1   21.00    3.20
   1 -20   1   22.30    3.40
  -1  20  -1   16.90    3.00
   1  20   1   21.40    3.40
  -1  20  -1   23.50    3.40
   2 -20   1    0.90    2.00
  -2 -20  -1    1.10    2.20
   2 -20   1    1.60    2.40
  -2  20  -1    1.30    1.70
  -2  20  -1    2.20    2.20
   2  20   1   -0.70    2.10
   3 -20   1    2.50    2.40
  -3 -20  -1    3.20    2.40
  -3  20  -1    1.90    2.00
  -3  20  -1    4.60    2.70
   3  20   1    3.80    2.50
  -4 -20  -1  205.88    8.40
   4 -20   1  209.28    9.30
  -4 -20  -1  214.38    9.00
  -4  20  -1  209.08    8.20
  -4  20  -1  211.68    9.40
   4  20   1  197.08    8.90
   4  20   1  193.88   10.20
  -4 -21   1    1.70    2.50
   4 -21  -1    3.10    3.00
   4  21  -1    1.80    2.50
  -4  21   1    3.40    2.80
   3 -21  -1    0.30    2.30
  -3 -21   1   -0.50    2.10
  -3  21   1   -0.10    2.40
  -3  21   1   -0.50    1.80
   3  21  -1    2.90    2.40
   2 -21  -1    2.30    2.20
  -2 -21   1    1.50    2.20
   2  21  -1    0.90    2.00
  -2  21   1   -0.40    2.30
  -2  21   1    3.00    2.20
  -1 -21   1    7.60    2.50
   1 -21  -1   11.40    3.00
   1  21  -1   10.70    2.60
  -1  21   1   11.50    2.70
   0 -21   1  119.69    6.30
   0 -21  -1  113.69    6.30
   0  21   1  127.09    6.40
   0  21  -1  117.39    6.30
   1 -21   1   75.39    5.30
  -1 -21  -1   62.99    5.00
   1  21   1   76.69    5.30
  -1  21  -1   71.99    4.90
  -1  21  -1   67.79    4.80
   2 -21   1    6.70    2.70
   2 -21   1    2.60    2.30
  -2 -21  -1    6.60    2.60
   2  21   1    5.50    2.40
  -2  21  -1    3.10    2.20
  -2  21  -1    2.50    2.10
  -3 -21  -1  108.09    6.50
   3 -21   1  117.49    6.90
   3 -21   1  108.19    6.60
  -3  21  -1  119.69    6.10
  -3  21  -1  110.49    6.60
   3  21   1  106.29    6.60
  -3 -22   1   11.60    3.30
   3 -22  -1   10.90    3.20
   3  22  -1    6.30    2.70
  -3  22   1    9.60    3.30
  -3  22   1   11.60    2.80
  -2 -22   1    1.70    2.30
   2 -22  -1    0.00    2.20
  -2  22   1    0.50    2.40
   2  22  -1    1.40    2.30
  -2  22   1   -1.10    1.80
  -1 -22   1   19.00    3.50
   1 -22  -1   20.90    3.60
  -1  22   1   26.30    3.80
   1  22  -1   20.90    3.50
   0 -22  -1  123.19    6.70
   0 -22   1  117.79    6.60
   0  22  -1  132.59    6.80
   0  22   1  130.09    6.70
   1 -22   1    6.40    2.60
  -1 -22  -1    6.80    2.60
   1  22   1    5.80    2.50
  -1  22  -1    7.40    2.40
   2 -22   1  179.58    8.20
   2 -22   1  179.48    8.40
  -2 -22  -1  192.58    8.50
   2  22   1  205.28    8.80
  -2  22  -1  185.58    8.10
  -2  22  -1  202.28    8.30
  -3 -22  -1   15.20    3.40
   3 -22   1   13.20    3.40
   3 -22   1    6.90    3.00
   3  22   1   12.30    3.30
  -3  22  -1   11.40    3.30
  -3  22  -1   12.20    2.90
   2 -23  -1  312.47   11.50
  -2 -23   1  298.27   11.30
  -1 -23   1   15.20    3.30
   1 -23  -1   19.40    3.70
   1  23  -1   14.40    3.30
  -1  23   1   16.00    3.20
   0 -23   1   15.80    3.30
   0 -23  -1   18.50    3.70
   0  23  -1   17.30    3.20
   0  23   1   18.10    3.30
   1 -23   1   79.29    5.80
  -1 -23  -1   87.49    5.90
   1  23   1   86.19    5.90
   2 -23   1   29.50    4.40
  -2 -23  -1   29.50    4.30
  -2  23  -1   25.10    4.00
   2  23   1   24.20    3.90
  -2  23  -1   27.90    4.00
   0 -24  -1   14.50    3.30
   0 -24   1   17.30    3.60
   0  24  -1   14.80    3.10
   0  24   1   19.30    3.80
  -8   0   2  187.48    8.10
   8   0  -2  165.78    8.20
   7   0  -2    2.90    2.20
  -7   0   2    2.20    2.10
  -6   0   2    7.40    2.10
  -6   0   2    9.80    2.30
   6   0  -2    5.80    2.20
  -5   0   2    2.70    1.60
  -5   0   2   -0.40    1.20
   5   0  -2    2.50    1.50
   4   0  -2 2432.16   53.39
  -4   0   2 2540.95   53.19
  -4   0   2 2437.76   53.09
  -3   0   2    0.50    0.80
   3   0  -2   -0.20    0.80
  -3   0   2    0.70    0.90
  -2   0   2 1558.64   33.80
  -2   0   2 1612.44   33.90
   2   0  -2 1590.74   34.10
   1   0  -2    0.90    0.60
  -1   0   2   -0.30    0.50
  -1   0   2   -0.30    0.40
   0   0  -2  286.57    6.40
   0   0   2  267.57    6.30
   0   0  -2  279.37    6.30
  -1   0  -2    0.40    0.50
   1   0   2    0.40    0.60
  -1   0  -2    0.20    0.60
  -1   0  -2   -0.10    0.40
  -2   0  -2    0.30    0.70
  -2   0  -2   -0.20    0.60
  -2   0  -2    0.70    0.70
   2   0   2    0.80    0.70
  -2   0  -2   -0.70    0.60
  -3   0  -2   -0.20    0.80
  -3   0  -2    2.60    1.10
   3   0   2   -0.40    0.80
  -3   0  -2   -0.10    0.90
  -3   0  -2   -1.40    0.80
  -4   0  -2 1882.01   41.10
   4   0   2 1935.31   41.30
  -4   0  -2 1869.41   41.30
  -4   0  -2 1869.61   41.70
  -4   0  -2 1940.71   41.50
  -5   0  -2    3.40    1.60
  -5   0  -2    0.10    1.50
   5   0   2    0.60    1.40
  -5   0  -2    3.70    1.30
   5   0   2    1.40    1.60
  -6   0  -2  163.98    6.70
   6   0   2  160.58    6.40
  -6   0  -2  169.18    6.60
   6   0   2  166.68    6.00
   6   0   2  174.58    7.10
  -6   0  -2  183.48    6.90
  -7   0  -2   -2.50    2.00
   7   0   2   -0.70    2.00
  -8  -1   2   17.10    3.30
   8  -1  -2   17.40    3.30
   8  -1  -2   16.00    3.50
  -8   1   2   18.00    3.50
   8   1  -2   11.10    3.10
   7  -1  -2  234.88    9.00
  -7  -1   2  238.68    8.80
  -7   1   2  236.08    8.80
  -7   1   2  229.58    8.70
   7   1  -2  245.88    9.20
   6  -1  -2   32.80    3.60
  -6  -1   2   26.70    3.30
  -6  -1   2   33.90    3.70
  -6   1   2   29.40    3.40
  -6   1   2   29.10    3.60
   6   1  -2   29.40    3.50
  -5  -1   2  153.38    5.50
   5  -1  -2  144.89    5.60
  -5  -1   2  141.59    5.40
  -5   1   2  143.89    5.50
  -5   1   2  138.59    5.60
   5   1  -2  138.59    5.70
  -4  -1   2  330.87    8.80
  -4  -1   2  338.17    9.00
   4  -1  -2  335.87    9.10
  -4   1   2  313.67    8.90
   4   1  -2  338.27    9.30
  -4   1   2  334.07    9.10
  -3  -1   2   45.00    2.20
  -3  -1   2   41.70    2.20
   3  -1  -2   40.40    2.30
   3   1  -2   46.30    2.50
  -3   1   2   42.40    2.30
  -3   1   2   40.60    2.20
   2  -1  -2 2948.21   61.89
  -2  -1   2 2884.41   61.79
  -2  -1   2 2953.80   61.69
  -2   1   2 2931.11   61.79
  -2   1   2 2957.20   61.89
   2   1  -2 2971.70   62.09
  -1  -1   2  275.37    6.80
  -1  -1   2  295.27    6.90
   1  -1  -2  316.37    7.00
  -1   1   2  296.27    7.00
  -1   1   2  299.77    6.90
   1   1  -2  309.27    7.10
   0  -1  -2   52.99    1.60
   0  -1  -2   56.99    1.80
   0  -1   2   53.09    1.80
   0   1   2   54.79    1.70
   0   1  -2   53.39    1.60
   0   1  -2   53.59    1.70
   0   1   2   53.39    1.70
   1  -1   2  318.37    7.00
   1  -1   2  307.87    7.40
  -1  -1  -2  316.27    7.50
  -1  -1  -2  320.67    7.30
  -1  -1  -2  292.97    6.90
   1   1   2  314.27    7.30
  -1   1  -2  308.87    7.40
   1   1   2  307.77    7.10
  -1   1  -2  315.47    7.30
  -1   1  -2  306.87    7.30
  -1   1  -2  316.37    7.00
  -2  -1  -2  456.55   11.10
  -2  -1  -2  460.15   10.80
  -2  -1  -2  473.45   10.70
  -2  -1  -2  448.76   10.60
  -2   1  -2  461.25   10.90
  -2   1  -2  463.35   10.80
   2   1   2  468.35   10.70
   2   1   2  477.05   10.90
  -2   1  -2  472.75   10.70
  -2   1  -2  465.55   11.00
  -3  -1  -2  147.79    4.40
  -3  -1  -2  136.19    4.60
  -3  -1  -2  136.79    4.30
  -3  -1  -2  137.49    4.30
  -3   1  -2  131.39    4.40
  -3   1  -2  139.49    4.30
  -3   1  -2  136.49    4.30
  -3   1  -2  142.59    4.60
   3   1   2  134.29    4.30
  -4  -1  -2   60.59    3.10
  -4  -1  -2   63.79    3.30
  -4  -1  -2   59.99    3.00
   4  -1   2   52.49    2.90
   4  -1   2   58.49    3.30
  -4  -1  -2   64.59    2.90
   4   1   2   58.09    2.90
  -4   1  -2   58.39    2.80
  -4   1  -2   55.49    3.10
  -4   1  -2   57.09    3.20
  -4   1  -2   56.99    3.00
  -5  -1  -2   61.19    3.40
  -5  -1  -2   59.09    3.50
   5  -1   2   54.89    3.70
   5  -1   2   40.90    3.20
  -5  -1  -2   56.29    3.70
  -5   1  -2   54.29    3.50
   5   1   2   51.79    3.20
  -5   1  -2   52.99    3.40
   5   1   2   51.69    3.70
  -5   1  -2   50.99    3.50
  -5   1  -2   58.29    3.10
  -6  -1  -2   42.40    4.20
  -6  -1  -2   33.30    3.60
   6  -1   2   37.20    3.20
   6  -1   2   34.70    3.90
  -6   1  -2   38.20    3.50
   6   1   2   36.40    3.00
  -6   1  -2   34.80    3.60
  -6   1  -2   36.80    3.40
   6   1   2   35.00    4.00
   7  -1   2   11.40    2.80
  -7  -1  -2    8.10    2.60
  -7  -1  -2    9.20    2.70
   7  -1   2   15.40    3.20
   7   1   2   13.40    3.20
  -7   1  -2    9.60    2.80
  -8  -2   2    1.00    2.20
   8  -2  -2    2.50    2.40
   8  -2  -2    3.60    2.50
   8   2  -2    3.90    2.60
  -8   2   2    0.60    2.30
  -7  -2   2   10.00    2.50
   7  -2  -2    9.00    2.60
  -7   2   2    9.50    2.70
  -7   2   2    7.80    2.90
   7   2  -2    6.20    2.60
  -6  -2   2   82.29    4.60
   6  -2  -2   82.89    4.70
  -6  -2   2   77.99    4.30
  -6   2   2   81.19    4.80
   6   2  -2   92.29    5.00
  -6   2   2   82.89    4.60
   5  -2  -2   14.00    2.20
  -5  -2   2   22.80    2.60
  -5  -2   2   17.60    2.40
  -5   2   2   14.20    2.20
   5   2  -2   20.70    2.90
  -5   2   2   23.70    3.10
   4  -2  -2   80.69    3.60
  -4  -2   2   74.59    3.50
  -4  -2   2   72.49    3.20
  -4   2   2   69.39    3.60
   4   2  -2   78.39    3.80
  -4   2   2   84.49    3.70
   3  -2  -2  809.82   18.30
  -3  -2   2  779.82   18.10
  -3  -2   2  802.22   17.80
  -3   2   2  788.62   18.30
  -3   2   2  810.02   18.50
   3   2  -2  811.32   18.60
  -2  -2   2  371.76    8.90
  -2  -2   2  371.46    8.70
   2  -2  -2  389.76    8.90
  -2   2   2  375.46    9.00
   2   2  -2  381.36    9.20
   2   2  -2  372.26    8.40
  -2   2   2  366.56    9.00
   1  -2  -2  547.35   11.80
  -1  -2   2  519.15   11.70
  -1  -2   2  524.05   11.70
   1  -2  -2  544.75   11.90
  -1   2   2  518.45   11.90
   1   2  -2  545.85   12.00
  -1   2   2  540.35   11.80
   1   2  -2  554.14   11.60
   0  -2  -2  250.57    5.40
   0  -2   2  227.28    5.70
   0  -2   2  248.78    5.40
   0  -2  -2  248.98    5.70
   0   2   2  233.68    5.60
   0   2  -2  237.48    5.60
   0   2   2  232.58    5.60
   0   2  -2  245.98    5.50
  -1  -2  -2 9507.85  201.18
  -1  -2  -2 9761.52  203.98
  -1  -2  -2 9843.71  201.88
   1  -2   2 9999.00  202.48
   1  -2   2 9546.24  200.98
   1   2   2 9795.82  201.68
   1   2   2 9829.32  201.88
  -1   2  -2 9637.64  203.18
  -1   2  -2 9278.47  202.08
  -2  -2  -2 2546.35   52.49
  -2  -2  -2 2421.16   52.59
  -2  -2  -2 2502.85   53.19
   2  -2   2 2489.95   52.69
  -2  -2  -2 2472.15   52.79
   2   2   2 2488.05   52.49
  -2   2  -2 2377.06   52.69
  -2   2  -2 2559.84   53.19
   2   2   2 2568.44   52.89
  -2   2  -2 2557.24   52.79
  -2   2  -2 2520.85   52.69
  -3  -2  -2  158.98    5.20
  -3  -2  -2  144.99    4.70
  -3  -2  -2  154.98    4.70
  -3  -2  -2  160.88    4.50
  -3   2  -2  153.18    4.80
  -3   2  -2  152.88    4.60
   3   2   2  160.18    4.50
   3   2   2  161.48    4.80
  -3   2  -2  152.28    5.00
  -3   2  -2  151.08    4.70
  -4  -2  -2    6.80    1.70
  -4  -2  -2    2.90    1.30
   4  -2   2    3.70    1.30
  -4  -2  -2    5.20    1.30
   4   2   2    4.90    1.30
  -4   2  -2    3.70    1.20
  -4   2  -2    4.80    1.60
  -4   2  -2    0.70    1.20
  -4   2  -2    3.00    1.20
   4   2   2    2.00    1.30
   5  -2   2  438.06   11.50
  -5  -2  -2  447.06   11.70
   5  -2   2  434.56   12.10
  -5  -2  -2  455.55   11.40
  -5  -2  -2  447.26   12.40
   5   2   2  428.66   11.40
  -5   2  -2  444.26   11.90
   5   2   2  428.26   11.30
   5   2   2  431.46   12.60
  -5   2  -2  439.16   12.10
  -5   2  -2  444.86   11.30
  -5   2  -2  425.76   11.80
   6  -2   2   12.60    2.40
  -6  -2  -2   12.00    2.60
   6  -2   2   13.00    2.20
   6  -2   2   14.80    2.60
  -6  -2  -2   16.40    2.90
   6   2   2   13.60    2.80
  -6   2  -2   13.50    2.60
  -6   2  -2   16.30    2.80
  -6   2  -2   16.40    2.20
  -6   2  -2   16.30    2.70
   6   2   2   15.80    2.40
  -7  -2  -2   13.90    3.10
   7  -2   2    8.90    2.80
   7  -2   2   12.10    2.90
  -7  -2  -2   11.50    2.80
   7   2   2   10.00    3.00
  -7   2  -2    9.70    2.60
  -8  -3   2   10.90    3.20
   8  -3  -2   10.10    3.00
   8  -3  -2   11.30    3.00
  -8   3   2    7.70    2.80
   8   3  -2    8.90    3.20
  -7  -3   2   35.20    3.90
   7  -3  -2   36.80    4.00
   7  -3  -2   38.80    4.30
   7   3  -2   30.80    4.00
  -7   3   2   38.30    4.60
  -7   3   2   39.90    4.40
   6  -3  -2  143.89    6.20
   6  -3  -2  155.08    6.30
  -6  -3   2  149.09    6.20
  -6   3   2  162.88    6.80
   6   3  -2  149.99    6.70
  -6   3   2  160.48    6.40
  -5  -3   2  139.79    5.00
   5  -3  -2  127.79    5.30
  -5  -3   2  141.69    5.40
  -5   3   2  138.39    5.80
  -5   3   2  133.49    5.40
   5   3  -2  130.29    4.30
   5   3  -2  145.69    5.90
  -4  -3   2 1941.61   41.30
  -4  -3   2 1900.81   41.80
   4  -3  -2 1910.31   41.80
  -4   3   2 1913.81   42.00
   4   3  -2 1922.21   42.50
   4   3  -2 1878.81   40.80
  -4   3   2 1951.20   42.30
  -3  -3   2   35.60    2.10
   3  -3  -2   36.90    2.10
  -3  -3   2   39.30    1.90
   3   3  -2   39.70    1.70
  -3   3   2   37.00    2.30
   3   3  -2   34.00    2.40
  -3   3   2   34.90    2.30
   2  -3  -2  335.67    8.00
  -2  -3   2  328.57    8.10
   2  -3  -2  334.87    8.20
  -2  -3   2  334.87    7.80
  -2   3   2  342.87    8.20
   2   3  -2  328.67    7.80
  -2   3   2  334.17    8.30
   2   3  -2  331.07    8.40
   1  -3  -2   44.50    1.70
  -1  -3   2   41.90    1.60
   1  -3  -2   43.00    1.60
  -1  -3   2   40.30    1.60
   1   3  -2   44.00    1.70
   1   3  -2   46.40    1.80
  -1   3   2   40.70    1.40
  -1   3   2   41.80    1.80
   0  -3   2  595.04   12.50
   0  -3   2  547.55   12.60
   0  -3  -2  570.34   12.60
   0  -3  -2  589.24   12.50
   0   3   2  554.44   12.50
   0   3  -2  561.94   12.60
   0   3   2  555.34   12.40
   0   3  -2  581.44   12.30
   1  -3   2 4660.83   96.19
   1  -3   2 4791.22   96.79
  -1  -3  -2 4517.25   96.09
  -1  -3  -2 4754.02   96.69
  -1   3  -2 4654.63   96.69
  -1   3  -2 4565.24   96.29
  -1   3  -2 4454.55   96.19
   1   3   2 4608.24   96.39
  -2  -3  -2 1133.29   25.10
  -2  -3  -2 1168.28   25.80
   2  -3   2 1190.08   25.30
  -2   3  -2 1175.88   25.30
  -2   3  -2 1105.59   25.10
  -2   3  -2 1202.88   25.30
   2   3   2 1171.58   25.40
  -2   3  -2 1180.78   25.80
   3  -3   2 1514.65   32.30
  -3  -3  -2 1484.35   32.80
  -3  -3  -2 1463.75   32.10
  -3   3  -2 1491.65   32.20
  -3   3  -2 1480.05   32.10
   3   3   2 1498.45   32.30
  -3   3  -2 1460.95   32.70
  -3   3  -2 1432.56   32.00
   4  -3   2  256.57    7.50
  -4  -3  -2  262.97    8.00
  -4  -3  -2  249.38    7.30
   4  -3   2  257.27    7.50
  -4   3  -2  249.08    7.30
  -4   3  -2  253.27    7.00
  -4   3  -2  254.37    7.80
   4   3   2  259.67    7.30
  -4   3  -2  259.57    7.50
   5  -3   2  350.96   10.10
  -5  -3  -2  359.66   10.60
   5  -3   2  344.77    9.70
   5  -3   2  340.77   10.10
  -5  -3  -2  356.96   10.00
  -5   3  -2  341.47    9.80
  -5   3  -2  368.96   10.60
  -5   3  -2  362.16    9.50
  -5   3  -2  350.06   10.00
   5   3   2  351.36    9.70
   5   3   2  359.96   11.00
  -6  -3  -2   73.39    4.70
   6  -3   2   64.09    4.00
  -6  -3  -2   67.19    4.30
   6  -3   2   67.29    4.30
   6  -3   2   72.29    4.40
  -6   3  -2   75.29    4.70
   6   3   2   63.69    3.80
  -6   3  -2   63.79    4.30
  -6   3  -2   73.19    3.80
   6   3   2   73.39    4.90
   7  -3   2    2.60    2.10
   7  -3   2    2.90    2.40
  -7  -3  -2    0.30    1.90
   7  -3   2    1.20    2.30
  -7  -3  -2   -0.70    2.00
   7   3   2    1.10    2.10
  -7   3  -2    3.30    2.20
  -7   3  -2    2.50    2.50
  -8  -4   2    3.00    2.40
   8  -4  -2    0.90    2.30
   8  -4  -2    1.60    2.30
  -8   4   2    3.50    3.50
   8   4  -2    2.20    2.70
  -8   4   2   -2.60    2.00
   7  -4  -2   54.99    4.30
  -7  -4   2   48.50    4.30
   7  -4  -2   54.89    4.50
   7   4  -2   60.29    5.00
  -7   4   2   59.09    4.90
  -7   4   2   45.10    4.60
  -6  -4   2    6.30    2.10
   6  -4  -2    4.60    1.80
   6  -4  -2    7.20    2.10
   6   4  -2    3.50    2.00
  -6   4   2    5.90    1.90
  -6   4   2    1.70    2.10
  -5  -4   2 1815.72   40.40
   5  -4  -2 1781.42   40.60
  -5  -4   2 1837.62   39.50
   5  -4  -2 1797.02   40.20
  -5   4   2 1822.72   41.00
   5   4  -2 1840.92   39.20
  -5   4   2 1796.42   40.50
  -4  -4   2  306.47    8.40
   4  -4  -2  302.67    8.60
   4  -4  -2  287.67    8.20
  -4   4   2  285.87    8.40
   4   4  -2  308.27    9.00
  -4   4   2  305.07    8.90
   3  -4  -2  622.34   14.40
   3  -4  -2  620.24   14.80
  -3  -4   2  627.34   14.60
  -3   4   2  628.04   15.00
   3   4  -2  615.54   14.10
   3   4  -2  611.34   15.10
  -3   4   2  626.74   14.70
   2  -4  -2  185.28    5.00
   2  -4  -2  182.78    5.30
  -2  -4   2  191.38    5.20
  -2   4   2  195.78    5.30
   2   4  -2  194.28    5.50
  -2   4   2  186.08    5.40
   2   4  -2  194.58    5.00
   1  -4  -2  306.97    7.30
  -1  -4   2  308.37    7.00
  -1  -4   2  296.27    7.20
   1  -4  -2  306.47    7.10
   1   4  -2  301.67    7.20
  -1   4   2  289.37    7.00
   1   4  -2  309.87    7.30
  -1   4   2  308.37    7.40
   0  -4  -2    0.00    0.60
   0  -4   2    0.70    0.70
   0  -4  -2   -0.50    0.60
   0  -4   2   -0.60    0.70
   0   4   2    1.10    0.70
   0   4  -2   -0.40    0.60
   0   4   2   -0.20    0.60
   0   4  -2    0.00    0.70
   0   4  -2    0.50    0.50
  -1  -4  -2  163.98    4.60
   1  -4   2  163.88    4.30
  -1  -4  -2  154.38    4.20
   1  -4   2  159.88    4.70
  -1   4  -2  162.98    4.70
   1   4   2  161.98    4.50
  -1   4  -2  155.78    4.30
  -2  -4  -2  333.17    8.60
  -2  -4  -2  331.87    8.00
   2  -4   2  324.67    8.10
  -2   4  -2  310.77    7.70
  -2   4  -2  335.97    8.10
  -2   4  -2  332.87    8.70
   2   4   2  334.67    8.30
   3  -4   2   96.49    3.70
  -3  -4  -2  100.19    3.60
  -3  -4  -2   99.49    4.00
  -3   4  -2  102.29    3.50
  -3   4  -2   99.49    3.40
  -3   4  -2   98.89    4.10
  -3   4  -2   99.19    3.70
   3   4   2  105.99    3.80
  -4  -4  -2  397.36   10.90
  -4  -4  -2  393.66   10.20
   4  -4   2  391.26   10.20
   4  -4   2  393.96   10.40
  -4   4  -2  388.96    9.90
  -4   4  -2  380.86   10.00
   4   4   2  400.66   10.20
  -4   4  -2  382.16   10.80
  -4   4  -2  378.46   10.30
  -5  -4  -2   21.30    2.90
   5  -4   2   22.40    2.90
  -5  -4  -2   23.00    2.70
   5  -4   2   23.70    2.80
   5   4   2   26.10    3.40
  -5   4  -2   17.90    2.60
  -5   4  -2   25.00    3.40
   5   4   2   20.20    2.50
  -5   4  -2   26.30    2.60
  -5   4  -2   18.90    2.40
   6  -4   2  323.67   10.20
   6  -4   2  327.87   10.30
   6  -4   2  310.37    9.50
  -6  -4  -2  348.07   10.20
  -6  -4  -2  342.37   10.90
   6   4   2  327.97    9.70
  -6   4  -2  329.97   10.70
   6   4   2  333.37   11.20
  -6   4  -2  358.96   11.40
  -6   4  -2  317.17   10.20
  -7  -4  -2  758.02   19.70
   7  -4   2  741.43   23.70
   7  -4   2  731.03   19.70
  -7  -4  -2  723.73   20.40
  -7   4  -2  732.23   20.00
   7   4   2  760.62   21.00
  -7   4  -2  736.53   19.70
   8  -5  -2   74.09    5.50
  -8  -5   2   60.89    5.30
  -8   5   2   71.59    5.80
  -8   5   2   69.29    5.50
   8   5  -2   62.09    5.70
  -7  -5   2  450.05   13.20
   7  -5  -2  397.06   12.50
   7  -5  -2  448.56   13.40
   7   5  -2  431.86   13.80
  -7   5   2  433.76   13.70
  -7   5   2  415.66   13.10
   6  -5  -2 1054.99   25.80
   6  -5  -2 1039.80   25.10
  -6  -5   2 1068.89   25.50
   6   5  -2 1074.29   26.50
  -6   5   2 1091.29   26.50
  -6   5   2 1019.20   25.50
  -5  -5   2  337.37    9.50
   5  -5  -2  308.77    9.60
   5  -5  -2  317.97    9.20
  -5   5   2  317.67    9.60
   5   5  -2  325.67    8.60
   5   5  -2  321.97   10.20
  -5   5   2  332.47   10.20
  -4  -5   2   34.00    2.50
   4  -5  -2   30.30    2.60
   4  -5  -2   34.20    2.30
  -4   5   2   36.10    3.50
   4   5  -2   33.90    2.80
   4   5  -2   33.40    2.10
  -4   5   2   32.20    3.00
   3  -5  -2  159.68    5.20
  -3  -5   2  165.58    5.10
   3  -5  -2  157.68    4.80
  -3   5   2  157.38    5.40
   3   5  -2  169.38    4.80
  -3   5   2  173.88    5.30
   3   5  -2  166.08    5.50
  -2  -5   2  584.14   13.60
   2  -5  -2  593.14   13.70
   2  -5  -2  586.54   13.20
  -2   5   2  584.44   14.00
  -2   5   2  604.34   13.00
   2   5  -2  584.84   13.50
   2   5  -2  587.94   13.90
   1  -5  -2  294.77    6.90
  -1  -5   2  304.57    7.20
   1  -5  -2  302.87    7.30
  -1  -5   2  303.37    6.90
   1   5  -2  286.47    7.20
   1   5  -2  293.67    7.20
  -1   5   2  286.47    7.30
  -1   5   2  289.37    7.00
   0  -5   2  473.55   10.80
   0  -5  -2  493.25   10.80
   0  -5   2  469.85   10.80
   0  -5  -2  452.65   10.60
   0   5   2  462.85   10.70
   0   5  -2  465.85   10.80
   0   5  -2  476.45   10.80
   0   5   2  450.15   10.40
  -1  -5  -2  220.58    5.70
  -1  -5  -2  231.28    6.10
   1  -5   2  223.88    5.80
  -1   5  -2  221.48    5.80
   1   5   2  228.98    6.00
  -1   5  -2  227.58    6.20
   2  -5   2 1115.19   24.70
  -2  -5  -2 1118.89   24.50
  -2  -5  -2 1137.79   25.20
   2   5   2 1149.48   24.90
  -2   5  -2 1117.99   24.60
  -2   5  -2 1106.59   25.30
   3  -5   2  549.54   13.30
  -3  -5  -2  570.54   13.80
  -3  -5  -2  547.65   13.10
   3  -5   2  527.05   12.80
  -3   5  -2  559.14   13.00
   3   5   2  577.14   13.40
  -3   5  -2  544.65   13.90
  -3   5  -2  529.35   12.60
  -4  -5  -2   36.00    2.80
  -4  -5  -2   32.40    2.50
   4  -5   2   32.50    2.60
   4  -5   2   35.80    2.40
  -4   5  -2   31.50    2.20
  -4   5  -2   29.50    2.60
  -4   5  -2   29.00    2.10
   4   5   2   35.50    2.50
  -4   5  -2   39.30    3.80
   5  -5   2    5.50    1.60
   5  -5   2    4.80    1.80
  -5  -5  -2    2.40    1.60
  -5  -5  -2    3.40    1.80
   5   5   2    1.70    1.80
  -5   5  -2    5.90    2.10
  -5   5  -2    3.00    1.40
  -5   5  -2    4.60    1.90
   5   5   2    2.70    1.50
  -6  -5  -2   84.89    4.70
  -6  -5  -2   91.49    5.30
   6  -5   2   83.89    4.80
   6  -5   2   83.49    4.30
   6  -5   2   83.79    4.60
   6   5   2   85.89    5.40
  -6   5  -2   77.69    5.10
   6   5   2   84.29    4.40
  -6   5  -2   86.59    4.90
  -7  -5  -2  262.07   10.20
   7  -5   2  269.57    9.70
  -7  -5  -2  270.87    9.40
  -7   5  -2  262.77   10.10
   7   5   2  261.27   10.50
  -7   5  -2  265.77    9.70
   8  -6  -2   23.00    3.80
  -8  -6   2   19.70    3.70
  -8   6   2   22.50    3.80
  -8   6   2   15.80    4.00
   8   6  -2   18.40    3.90
   7  -6  -2   13.00    2.70
   7  -6  -2   12.10    2.90
  -7  -6   2   21.70    3.30
   7   6  -2   15.40    3.40
  -7   6   2   15.60    3.50
  -7   6   2   14.40    3.10
   6  -6  -2   11.10    2.30
  -6  -6   2   14.60    2.70
   6  -6  -2   15.00    2.70
  -6   6   2   12.00    2.50
   6   6  -2   11.40    2.70
  -6   6   2   12.30    3.00
  -5  -6   2    9.90    2.00
   5  -6  -2    9.10    1.90
   5  -6  -2    5.70    1.90
  -5   6   2    7.90    2.10
  -5   6   2   13.20    3.00
   5   6  -2    7.20    1.50
   5   6  -2    5.20    1.90
   4  -6  -2  187.28    6.30
  -4  -6   2  185.08    6.10
   4  -6  -2  192.48    5.80
   4   6  -2  195.48    6.80
  -4   6   2  181.38    6.30
   4   6  -2  186.98    5.60
  -4   6   2  187.58    6.70
   3  -6  -2  144.69    5.00
   3  -6  -2  141.99    4.30
  -3  -6   2  150.38    4.80
   3   6  -2  148.99    5.20
   3   6  -2  144.69    4.60
  -3   6   2  147.79    5.20
   2  -6  -2  736.03   17.10
  -2  -6   2  794.82   17.70
   2  -6  -2  781.42   17.80
  -2   6   2  779.02   18.00
   2   6  -2  794.42   17.70
  -2   6   2  787.82   17.10
   2   6  -2  791.42   18.00
   1  -6  -2 1843.72   38.30
   1  -6  -2 1750.92   37.70
  -1  -6   2 1825.12   38.20
  -1  -6   2 1819.52   37.80
  -1   6   2 1822.02   38.30
   1   6  -2 1719.13   38.20
   1   6  -2 1752.02   38.00
  -1   6   2 1764.32   38.10
   0  -6  -2  595.44   13.30
   0  -6  -2  609.04   13.50
   0  -6   2  596.74   13.50
   0  -6   2  597.44   13.50
   0   6   2  571.94   13.40
   0   6   2  571.14   13.10
   0   6  -2  589.74   13.50
   0   6  -2  584.44   13.50
  -1  -6  -2   32.60    1.80
   1  -6   2   33.00    1.90
  -1  -6  -2   34.30    2.00
  -1   6  -2   32.60    2.10
   1   6   2   32.50    1.90
  -1   6  -2   30.30    1.80
   2  -6   2 2280.87   48.50
  -2  -6  -2 2253.77   48.30
  -2  -6  -2 2339.27   49.00
  -2   6  -2 2232.68   48.40
  -2   6  -2 2201.68   49.10
   2   6   2 2322.97   48.70
  -3  -6  -2   60.19    2.90
  -3  -6  -2   64.49    3.30
   3  -6   2   58.59    2.40
   3  -6   2   62.89    3.00
   3   6   2   66.59    3.10
  -3   6  -2   56.69    2.30
  -3   6  -2   58.89    3.40
  -3   6  -2   63.29    2.80
  -4  -6  -2   91.29    4.40
   4  -6   2   82.19    3.50
  -4  -6  -2   92.89    3.90
   4  -6   2   86.99    4.00
  -4   6  -2   84.09    3.60
  -4   6  -2   87.69    3.40
   4   6   2   88.39    3.90
  -4   6  -2   91.29    4.60
   5  -6   2  728.13   18.40
  -5  -6  -2  751.82   18.20
   5  -6   2  717.33   17.70
  -5  -6  -2  757.22   19.00
  -5   6  -2  713.13   19.00
   5   6   2  723.83   18.00
   5   6   2  745.23   19.60
  -5   6  -2  740.93   17.50
   6  -6   2  152.28    6.50
  -6  -6  -2  148.99    6.90
  -6  -6  -2  150.88    6.30
  -6   6  -2  142.29    6.90
   6   6   2  154.58    7.30
   6   6   2  142.09    5.80
   7  -6   2  130.29    6.70
  -7  -6  -2  134.99    6.50
  -7  -6  -2  126.79    7.00
   7   6   2  134.89    7.40
  -7   6  -2  131.79    7.10
  -8  -7   2   10.50    2.90
   8  -7  -2    8.80    3.00
   8   7  -2    8.30    3.40
  -8   7   2    9.50    3.70
  -7  -7   2  166.78    7.30
   7  -7  -2  162.78    7.50
  -7   7   2  171.48    7.60
  -7   7   2  165.78    8.10
   7   7  -2  175.08    8.20
   6  -7  -2    1.60    1.80
   6  -7  -2   -1.30    1.90
  -6  -7   2    3.50    1.90
   6   7  -2   -0.60    2.00
  -6   7   2    2.10    2.40
  -6   7   2    2.10    1.90
   5  -7  -2  132.39    5.70
   5  -7  -2  132.79    5.10
  -5  -7   2  142.29    5.60
   5   7  -2  139.29    4.90
  -5   7   2  129.59    5.60
   5   7  -2  135.99    6.10
  -5   7   2  131.49    6.20
   4  -7  -2  224.28    6.50
  -4  -7   2  232.58    7.10
   4  -7  -2  225.18    7.30
   4   7  -2  237.88    6.70
  -4   7   2  220.08    7.70
   4   7  -2  231.48    7.70
   3  -7  -2   23.20    1.70
  -3  -7   2   22.30    2.00
   3  -7  -2   24.40    2.40
   3   7  -2   25.30    2.30
   3   7  -2   25.60    2.00
  -3   7   2   27.40    2.50
  -3   7   2   27.30    1.50
  -2  -7   2  784.02   17.70
   2  -7  -2  772.42   17.80
   2  -7  -2  742.83   16.90
   2   7  -2  763.32   17.90
  -2   7   2  777.32   17.20
   2   7  -2  787.52   17.70
  -2   7   2  771.02   18.00
  -1  -7   2 2301.27   48.00
  -1  -7   2 2257.77   47.50
   1  -7  -2 2299.77   48.10
   1  -7  -2 2290.17   47.40
  -1   7   2 2195.38   47.80
   1   7  -2 2213.18   47.70
   1   7  -2 2177.88   48.00
  -1   7   2 2261.57   48.00
   0  -7   2  957.90   21.10
   0  -7  -2  973.30   21.10
   0  -7   2  952.60   21.10
   0  -7  -2  972.40   20.80
   0   7   2  923.31   21.00
   0   7  -2  920.01   21.10
   0   7   2  935.91   20.60
   0   7  -2  943.61   21.00
  -1  -7  -2  209.18    5.90
   1  -7   2  215.58    5.90
  -1  -7  -2  216.28    5.90
  -1   7  -2  212.18    5.90
  -1   7  -2  208.28    6.20
   1   7   2  206.58    5.90
  -2  -7  -2  334.07    8.50
  -2  -7  -2  335.67    8.90
   2  -7   2  324.07    8.60
   2   7   2  333.27    8.70
  -2   7  -2  330.67    8.40
  -2   7  -2  329.37    9.10
   3  -7   2   83.89    3.60
  -3  -7  -2   79.69    3.40
  -3  -7  -2   80.99    3.80
  -3   7  -2   83.69    3.30
   3   7   2   82.59    3.60
  -3   7  -2   77.59    4.00
  -4  -7  -2  300.77    8.60
   4  -7   2  304.07    8.80
   4  -7   2  291.67    7.90
  -4  -7  -2  303.77    9.20
  -4   7  -2  301.87    8.20
  -4   7  -2  298.37    9.40
   4   7   2  299.67    8.60
  -5  -7  -2   44.00    3.60
   5  -7   2   46.30    3.50
   5  -7   2   45.50    3.30
  -5  -7  -2   44.30    3.50
   5   7   2   44.80    3.20
  -5   7  -2   45.10    3.00
   5   7   2   39.70    3.70
  -5   7  -2   42.00    3.90
  -6  -7  -2   76.99    4.70
  -6  -7  -2   77.49    5.20
   6  -7   2   70.99    4.60
   6   7   2   72.19    4.20
  -6   7  -2   69.49    5.20
   6   7   2   76.29    5.30
  -7  -7  -2    2.10    2.20
  -7  -7  -2    0.20    2.20
   7  -7   2   -0.60    2.00
   7   7   2    3.80    2.80
  -7   7  -2    0.70    2.40
  -7  -8   2    2.60    2.00
   7  -8  -2    0.00    2.00
   7   8  -2    0.40    2.30
  -7   8   2   -2.30    2.50
   6  -8  -2   29.80    3.80
  -6  -8   2   33.20    3.60
  -6   8   2   33.00    4.40
   6   8  -2   36.00    4.60
   5  -8  -2   65.39    3.40
   5  -8  -2   64.09    4.10
  -5  -8   2   68.09    4.00
   5   8  -2   62.49    3.40
  -5   8   2   64.99    4.60
   5   8  -2   67.69    4.40
  -4  -8   2  966.50   22.40
   4  -8  -2  902.71   22.50
   4  -8  -2  934.31   21.30
   4   8  -2  943.71   23.10
  -4   8   2  954.10   20.90
  -4   8   2  975.90   23.20
   4   8  -2  963.70   21.90
   3  -8  -2    7.40    1.20
   3  -8  -2    5.90    1.50
  -3  -8   2    6.60    1.40
  -3   8   2    6.30    1.80
  -3   8   2    7.50    1.10
   3   8  -2    6.40    1.40
   3   8  -2    8.50    1.70
   2  -8  -2  379.66    9.10
   2  -8  -2  406.36   10.20
  -2  -8   2  402.26   10.10
   2   8  -2  405.56   10.20
   2   8  -2  389.06   10.20
  -2   8   2  393.76   10.40
  -2   8   2  399.16    9.60
  -1  -8   2  202.18    5.80
   1  -8  -2  187.58    5.00
  -1  -8   2  206.18    5.20
   1  -8  -2  197.48    5.80
   1   8  -2  192.38    5.70
  -1   8   2  201.38    5.70
  -1   8   2  199.18    5.60
   1   8  -2  187.48    5.30
   0  -8  -2  246.78    6.60
   0  -8   2  236.48    6.50
   0  -8   2  249.68    6.70
   0  -8  -2  244.98    6.20
   0   8   2  242.68    6.60
   0   8   2  234.08    6.10
   0   8  -2  237.18    6.50
   0   8  -2  223.88    6.50
  -1  -8  -2   -0.40    0.80
   1  -8   2    0.50    0.90
  -1  -8  -2    0.70    0.90
  -1   8  -2    0.60    1.00
   1   8   2    1.50    0.90
  -1   8  -2   -0.10    0.80
  -2  -8  -2  138.09    4.70
   2  -8   2  137.59    4.60
  -2  -8  -2  123.19    4.30
  -2   8  -2  127.29    4.90
  -2   8  -2  131.59    4.30
   2   8   2  139.49    4.60
   3  -8   2  114.49    4.40
  -3  -8  -2  114.19    4.30
  -3  -8  -2  106.29    4.50
   3   8   2  109.79    4.30
  -3   8  -2  110.39    4.00
  -3   8  -2  108.19    4.80
   4  -8   2    3.60    1.50
  -4  -8  -2    2.40    1.50
   4  -8   2    2.40    1.10
  -4  -8  -2    0.90    1.20
  -4   8  -2    1.40    1.20
   4   8   2    1.50    1.30
  -4   8  -2    2.70    1.90
  -5  -8  -2    6.80    2.10
   5  -8   2    8.30    2.10
  -5  -8  -2    7.70    2.20
   5   8   2    5.20    2.20
  -5   8  -2    7.70    1.70
  -5   8  -2   10.20    2.90
   5   8   2    6.90    1.80
  -6  -8  -2    3.50    2.40
  -6  -8  -2    8.30    2.40
   6  -8   2    5.60    2.30
   6   8   2    3.60    1.80
  -6   8  -2    5.90    2.70
   6   8   2    4.60    2.30
   7  -8   2   27.60    3.90
  -7  -8  -2   15.60    3.50
  -7  -8  -2   19.80    3.50
   7   8   2   15.40    3.60
  -7   8  -2   17.90    3.80
   7  -9  -2   20.80    3.70
  -7  -9   2   17.10    3.10
   7   9  -2   20.60    3.80
  -7   9   2   16.00    4.00
  -6  -9   2   30.80    3.80
   6  -9  -2   31.00    3.90
  -6   9   2   39.30    5.00
   6   9  -2   27.40    3.70
   6   9  -2   31.40    3.40
   5  -9  -2  153.48    5.50
   5  -9  -2  168.48    6.70
  -5  -9   2  170.78    6.40
  -5   9   2  166.98    7.30
   5   9  -2  163.98    5.90
   5   9  -2  157.78    6.90
   4  -9  -2  182.38    5.40
   4  -9  -2  170.48    6.40
  -4  -9   2  176.78    6.30
   4   9  -2  177.38    6.80
   4   9  -2  189.58    6.10
  -4   9   2  186.78    5.20
  -4   9   2  177.28    7.00
  -3  -9   2 2029.30   43.50
   3  -9  -2 1925.11   42.30
   3  -9  -2 1968.20   43.80
  -3   9   2 2018.90   42.70
   3   9  -2 2043.40   43.60
  -3   9   2 1962.90   44.20
   3   9  -2 1977.70   44.00
  -2  -9   2    0.40    0.90
   2  -9  -2    0.20    0.90
   2  -9  -2    1.90    0.70
   2   9  -2    1.00    1.10
  -2   9   2    0.60    0.80
   2   9  -2    0.60    1.00
  -2   9   2    0.90    1.20
   1  -9  -2  426.86   10.10
  -1  -9   2  450.65   11.10
  -1  -9   2  444.56   10.40
   1  -9  -2  464.05   11.10
  -1   9   2  435.26   10.80
   1   9  -2  432.26   11.00
  -1   9   2  438.76   10.90
   1   9  -2  417.36   10.40
   0  -9   2  281.17    7.60
   0  -9  -2  285.77    7.60
   0  -9   2  275.67    7.40
   0  -9  -2  278.57    7.00
   0   9  -2  268.27    7.50
   0   9  -2  267.47    7.30
   0   9   2  264.37    7.00
   0   9   2  266.37    7.40
   1  -9   2  698.33   16.20
  -1  -9  -2  681.63   15.90
  -1  -9  -2  699.13   16.20
  -1   9  -2  683.13   16.10
   1   9   2  677.93   16.20
  -1   9  -2  671.83   16.40
  -2  -9  -2  400.56   10.40
   2  -9   2  414.26   10.60
  -2  -9  -2  412.26   10.70
  -2   9  -2  404.46   11.00
  -2   9  -2  405.36   10.30
   2   9   2  406.56   10.60
  -3  -9  -2   44.30    2.80
   3  -9   2   50.09    3.00
  -3  -9  -2   47.50    3.00
  -3   9  -2   40.70    2.50
  -3   9  -2   39.00    3.20
   3   9   2   43.40    2.80
  -4  -9  -2  214.58    7.50
  -4  -9  -2  212.48    6.90
   4  -9   2  207.58    7.10
  -4   9  -2  206.78    6.50
   4   9   2  214.48    7.00
  -4   9  -2  211.28    7.90
  -5  -9  -2   71.79    4.50
   5  -9   2   76.79    4.40
  -5  -9  -2   71.99    4.30
  -5   9  -2   73.59    3.80
   5   9   2   72.99    4.10
  -5   9  -2   75.49    5.00
   5   9   2   79.29    5.00
  -6  -9  -2  218.08    8.70
  -6  -9  -2  220.88    7.90
   6  -9   2  199.78    8.00
  -6   9  -2  205.48    8.80
   6   9   2  201.18    8.80
   6   9   2  206.58    7.60
  -7  -9  -2   88.09    5.70
   7  -9   2   87.89    5.80
  -7  -9  -2   83.19    6.10
  -7   9  -2   80.89    6.20
   7   9   2   89.09    6.30
  -7 -10   2    4.10    2.50
   7 -10  -2    0.10    2.10
   7  10  -2    5.40    2.50
  -7  10   2    1.80    2.80
   6 -10  -2    1.90    1.90
  -6 -10   2    0.00    1.90
   6  10  -2   -1.90    1.50
   6  10  -2    2.60    2.10
  -6  10   2   -1.30    2.20
   5 -10  -2   26.00    3.30
  -5 -10   2   22.40    2.90
  -5  10   2   20.40    3.50
   5  10  -2   18.20    3.00
   5  10  -2   27.10    3.00
   4 -10  -2   49.40    2.50
  -4 -10   2   49.30    3.40
   4 -10  -2   42.50    3.40
  -4  10   2   49.20    2.50
  -4  10   2   47.10    3.90
   4  10  -2   46.50    3.60
   4  10  -2   44.10    3.20
  -3 -10   2    4.50    1.60
   3 -10  -2    3.80    1.60
  -3  10   2    5.00    1.90
   3  10  -2    4.20    1.50
   3  10  -2    6.00    1.70
  -3  10   2    4.30    1.10
   2 -10  -2   80.79    3.70
  -2 -10   2   83.29    3.60
   2  10  -2   86.29    3.60
  -2  10   2   79.29    3.30
  -2  10   2   79.09    3.90
   2  10  -2   82.69    3.70
  -1 -10   2   55.69    2.40
  -1 -10   2   53.69    2.90
   1 -10  -2   53.89    2.90
   1 -10  -2   48.40    2.10
  -1  10   2   51.29    2.80
   1  10  -2   49.10    2.40
   1  10  -2   50.29    2.80
  -1  10   2   47.40    2.70
   0 -10   2  456.25   11.60
   0 -10  -2  457.65   10.90
   0 -10  -2  474.65   11.70
   0 -10   2  452.85   11.30
   0  10   2  450.35   10.90
   0  10   2  458.15   11.50
   0  10  -2  443.16   11.50
   0  10  -2  460.85   11.30
  -1 -10  -2 1987.10   42.40
   1 -10   2 1972.40   42.70
  -1 -10  -2 1935.41   42.60
  -1  10  -2 1979.10   42.70
   1  10   2 1938.51   42.70
  -1  10  -2 1938.91   42.90
  -2 -10  -2 1349.66   30.00
   2 -10   2 1352.96   30.00
  -2 -10  -2 1329.87   29.80
  -2  10  -2 1333.47   29.70
   2  10   2 1349.96   30.10
  -2  10  -2 1283.97   30.40
  -3 -10  -2  321.87    9.00
   3 -10   2  322.47    9.30
  -3 -10  -2  346.17    9.60
   3  10   2  322.77    9.30
  -3  10  -2  310.47    9.80
  -3  10  -2  305.47    8.70
  -4 -10  -2   10.10    2.20
  -4 -10  -2    6.60    1.80
   4 -10   2   10.30    2.20
  -4  10  -2   10.00    1.70
   4  10   2    9.00    2.00
  -4  10  -2    7.80    2.40
  -5 -10  -2   24.10    3.00
  -5 -10  -2   24.90    3.30
   5 -10   2   17.80    2.90
   5  10   2   21.70    3.30
  -5  10  -2   24.60    4.00
  -5  10  -2   20.30    2.40
   5  10   2   20.40    2.90
  -6 -10  -2   14.30    3.00
   6 -10   2   12.70    3.00
  -6 -10  -2   18.70    3.00
  -6  10  -2   16.80    3.60
   6  10   2   16.00    3.20
   6  10   2   15.90    2.80
   7 -10   2   27.60    4.10
  -7 -10  -2   17.90    3.60
  -7 -10  -2   19.50    3.60
   7  10   2   17.70    4.00
  -7  10  -2   24.40    4.50
   7 -11  -2   13.20    3.30
  -7 -11   2   10.10    2.90
  -7  11   2   23.10    4.60
   7  11  -2   12.20    3.20
  -6 -11   2   98.19    5.60
   6 -11  -2  104.19    5.80
   6  11  -2   96.89    6.10
   6  11  -2   94.89    5.10
  -6  11   2  105.49    6.50
  -5 -11   2   66.79    4.10
   5 -11  -2   62.89    4.40
  -5  11   2   60.89    4.80
   5  11  -2   70.39    4.10
   5  11  -2   64.29    4.60
  -4 -11   2  730.83   18.30
   4 -11  -2  723.83   18.70
   4  11  -2  736.93   19.00
   4  11  -2  746.23   18.30
  -4  11   2  728.23   19.30
  -4  11   2  730.43   17.00
   3 -11  -2  118.39    5.00
  -3 -11   2  123.79    4.90
  -3  11   2  106.49    5.30
   3  11  -2  119.29    4.90
   3  11  -2  110.39    4.90
  -3  11   2  119.09    4.30
   2 -11  -2  409.46   10.90
  -2 -11   2  387.56   10.60
   2  11  -2  405.56   10.80
  -2  11   2  394.36   10.90
   2  11  -2  389.76   10.50
  -2  11   2  405.36   10.30
  -1 -11   2  832.92   18.40
   1 -11  -2  809.42   19.20
   1 -11  -2  808.12   18.00
  -1  11   2  817.02   19.00
   1  11  -2  801.32   19.30
   1  11  -2  796.82   18.40
  -1  11   2  830.42   19.10
   0 -11   2  663.33   15.60
   0 -11  -2  634.64   14.60
   0 -11  -2  638.24   15.50
   0 -11   2  611.54   15.10
   0  11   2  639.84   14.80
   0  11  -2  600.74   15.30
   0  11   2  638.94   15.50
   0  11  -2  631.54   15.10
  -1 -11  -2  779.32   18.30
   1 -11   2  764.62   18.30
  -1 -11  -2  778.02   17.90
  -1  11  -2  767.12   18.40
  -1  11  -2  750.92   18.30
   1  11   2  766.22   18.30
   2 -11   2  106.39    4.40
  -2 -11  -2   95.69    4.20
  -2 -11  -2  101.89    4.20
  -2  11  -2   90.19    3.90
  -2  11  -2   93.59    4.50
   2  11   2   94.29    4.20
  -3 -11  -2   16.60    2.30
   3 -11   2   19.40    2.60
  -3 -11  -2   15.20    2.30
  -3  11  -2   16.50    2.80
  -3  11  -2   17.10    2.10
   3  11   2   19.80    2.60
  -4 -11  -2   39.50    3.40
  -4 -11  -2   41.60    3.30
   4 -11   2   44.30    3.50
   4  11   2   41.60    3.20
  -4  11  -2   37.50    4.30
  -4  11  -2   38.00    2.80
  -5 -11  -2   23.40    3.20
  -5 -11  -2   23.90    3.40
   5 -11   2   27.30    3.50
   5  11   2   25.90    3.20
   5  11   2   28.10    3.90
  -5  11  -2   35.00    4.70
  -5  11  -2   31.90    3.00
   6 -11   2    1.50    2.20
  -6 -11  -2    2.20    2.20
  -6 -11  -2    2.30    2.20
  -6  11  -2   -0.50    2.30
   6  11   2    2.30    1.90
   6  11   2    3.50    2.50
   7 -11   2  178.18    8.30
  -7 -11  -2  164.28    8.30
  -7 -11  -2  177.48    8.10
   7  11   2  199.58   10.50
   7  11   2  173.48    8.80
  -7  11  -2  177.98    8.90
   7 -12  -2    7.20    2.90
  -7 -12   2    6.40    2.70
   7  12  -2    6.40    2.80
  -7  12   2    9.90    3.40
   6 -12  -2  119.29    6.50
  -6 -12   2  119.39    6.20
   6  12  -2  107.29    5.60
  -6  12   2  108.29    6.80
   6  12  -2  128.89    6.90
   5 -12  -2  149.19    6.70
  -5 -12   2  147.69    6.40
   5  12  -2  148.39    6.20
  -5  12   2  156.48    7.40
   5  12  -2  149.69    6.90
  -4 -12   2  469.55   12.80
   4 -12  -2  450.65   12.90
   4  12  -2  463.15   13.20
  -4  12   2  439.16   13.50
  -4  12   2  449.26   11.40
   4  12  -2  456.95   12.60
  -3 -12   2  402.26   11.40
   3 -12  -2  409.46   11.70
  -3  12   2  403.76   12.10
  -3  12   2  428.06   10.80
   3  12  -2  422.56   11.70
   3  12  -2  419.36   11.60
  -2 -12   2   -1.00    1.20
   2 -12  -2   -0.50    1.20
   2  12  -2    0.60    1.20
  -2  12   2   -1.40    1.30
  -2  12   2    1.30    1.20
   2  12  -2    0.80    1.30
  -1 -12   2  142.79    4.60
   1 -12  -2  141.39    5.30
  -1 -12   2  138.99    5.30
   1 -12  -2  145.29    4.20
   1  12  -2  129.59    5.20
  -1  12   2  147.19    5.20
   1  12  -2  148.39    4.60
  -1  12   2  147.79    5.20
   0 -12   2   61.99    3.10
   0 -12  -2   63.39    3.40
   0 -12   2   63.59    3.40
   0 -12  -2   63.39    2.70
   0  12  -2   62.79    3.20
   0  12  -2   63.39    3.40
   0  12   2   65.09    3.40
   0  12   2   66.59    3.00
  -1 -12  -2   90.29    3.70
   1 -12   2   87.49    4.10
  -1 -12  -2   92.19    4.10
  -1  12  -2   91.09    4.20
   1  12   2   94.79    4.20
  -1  12  -2   89.59    4.00
   2 -12   2   46.70    3.20
  -2 -12  -2   52.49    3.10
  -2 -12  -2   48.30    3.20
  -2  12  -2   56.99    3.10
  -2  12  -2   45.10    3.40
   2  12   2   53.69    3.30
   3 -12   2   38.00    3.10
  -3 -12  -2   38.70    3.10
  -3 -12  -2   36.50    3.00
  -3  12  -2   38.20    2.80
   3  12   2   37.40    3.00
  -3  12  -2   38.60    3.50
  -4 -12  -2  300.27    9.60
   4 -12   2  327.87   10.10
  -4 -12  -2  313.67   10.00
  -4  12  -2  324.67   10.70
   4  12   2  321.57    9.90
  -4  12  -2  324.87    9.30
  -5 -12  -2   40.60    3.70
  -5 -12  -2   40.90    3.80
   5 -12   2   43.30    4.40
  -5  12  -2   47.40    3.30
   5  12   2   39.10    4.50
  -5  12  -2   50.69    4.70
   5  12   2   41.60    3.60
  -6 -12  -2  191.78    8.40
  -6 -12  -2  195.68    7.90
   6 -12   2  180.28    7.90
   6  12   2  185.08    8.60
   6  12   2  184.08    7.50
  -6  12  -2  188.38    8.80
  -7 -13   2    1.70    2.40
   7 -13  -2    3.40    2.60
   7  13  -2    2.90    2.70
  -7  13   2    8.20    3.40
   6 -13  -2  317.47   11.30
  -6 -13   2  316.47   10.80
   6  13  -2  318.07   11.60
   6  13  -2  312.87   10.40
  -6  13   2  321.07   11.90
  -5 -13   2   33.40    3.80
   5 -13  -2   41.90    4.40
  -5  13   2   27.60    4.20
   5  13  -2   31.60    4.00
   5  13  -2   30.50    3.40
  -4 -13   2   12.40    2.40
   4 -13  -2    6.00    2.00
   4  13  -2   14.30    2.60
   4  13  -2   13.80    2.70
  -4  13   2   11.10    2.90
  -4  13   2   12.90    1.90
  -3 -13   2  169.68    6.40
   3 -13  -2  169.28    6.50
   3  13  -2  167.08    6.30
  -3  13   2  162.98    6.80
   3  13  -2  168.08    6.40
  -3  13   2  173.48    5.80
   2 -13  -2   43.30    3.30
  -2 -13   2   48.80    3.40
   2  13  -2   52.89    3.10
  -2  13   2   45.90    3.00
   2  13  -2   38.90    3.10
  -2  13   2   49.10    3.50
  -1 -13   2    2.30    1.30
  -1 -13   2    1.30    1.20
   1 -13  -2    0.10    1.30
   1  13  -2    1.10    1.20
   1  13  -2    2.40    1.10
  -1  13   2   -0.30    1.40
  -1  13   2    1.80    1.30
   0 -13  -2   61.59    3.50
   0 -13   2   52.59    3.30
   0 -13  -2   57.59    2.60
   0 -13   2   53.79    3.10
   0  13   2   51.29    3.30
   0  13   2   52.69    2.90
   0  13  -2   51.79    3.20
   0  13  -2   57.89    3.10
  -1 -13  -2    4.10    1.30
   1 -13   2    3.90    1.50
  -1 -13  -2    1.80    1.30
  -1  13  -2    3.70    1.50
  -1  13  -2    1.90    1.50
   1  13   2    4.40    1.70
  -2 -13  -2    4.20    1.60
  -2 -13  -2    3.20    1.40
   2 -13   2    3.50    1.60
  -2  13  -2    2.80    1.70
  -2  13  -2    2.90    1.40
   2  13   2    3.50    1.50
  -3 -13  -2   37.80    3.10
  -3 -13  -2   35.10    3.00
   3 -13   2   35.70    3.30
  -3  13  -2   30.10    3.80
  -3  13  -2   35.20    2.80
   3  13   2   37.40    3.10
   4 -13   2  300.47    9.70
  -4 -13  -2  296.97    9.70
  -4 -13  -2  283.57    9.40
  -4  13  -2  293.67    8.90
   4  13   2  302.97    9.60
  -4  13  -2  299.57   10.40
  -5 -13  -2   -3.20    1.60
   5 -13   2   -0.70    1.90
  -5 -13  -2   -0.20    2.00
   5  13   2   -0.90    1.50
   5  13   2   -0.20    1.90
  -5  13  -2    0.70    2.20
  -5  13  -2   -1.20    1.40
   6 -13   2   78.79    5.70
  -6 -13  -2   87.69    5.90
  -6 -13  -2   86.89    5.60
  -6  13  -2   86.29    6.40
   6  13   2   78.89    5.20
   6  13   2   88.59    6.20
   6 -14  -2    7.90    2.80
  -6 -14   2    8.00    2.70
  -6  14   2    8.00    3.40
   6  14  -2    6.20    2.80
   6  14  -2    3.20    2.40
   5 -14  -2   50.79    5.00
  -5 -14   2   60.39    4.50
   5  14  -2   50.29    4.10
  -5  14   2   61.69    6.30
   5  14  -2   54.29    4.60
   4 -14  -2    4.40    1.90
  -4 -14   2    2.00    1.80
  -4  14   2    3.40    2.20
   4  14  -2    4.80    2.00
   4  14  -2    2.30    1.90
  -4  14   2    3.30    1.50
  -3 -14   2    5.10    1.90
   3 -14  -2    5.70    2.00
  -3  14   2    4.60    1.50
   3  14  -2    5.80    1.90
   3  14  -2    3.90    1.80
  -3  14   2    4.60    2.20
  -2 -14   2    1.10    1.50
   2 -14  -2    2.30    1.60
  -2  14   2    1.20    1.40
   2  14  -2    1.50    1.30
  -2  14   2    1.60    1.60
   2  14  -2    0.40    1.40
  -1 -14   2  225.68    6.70
   1 -14  -2  227.08    7.70
  -1  14   2  234.68    7.50
   1  14  -2  242.98    7.90
  -1  14   2  230.58    7.50
   1  14  -2  246.18    6.70
   0 -14  -2    5.10    1.70
   0 -14  -2   11.50    1.60
   0 -14   2    9.40    1.80
   0 -14   2    8.90    2.10
   0  14  -2    5.40    1.60
   0  14  -2   10.70    2.00
   0  14   2    7.10    1.80
   0  14   2    7.80    1.70
  -1 -14  -2    3.20    1.30
   1 -14   2    6.20    1.90
   1 -14   2    3.00    1.60
  -1 -14  -2    6.00    1.70
   1  14   2    5.10    1.70
  -1  14  -2    4.10    1.70
  -1  14  -2    4.40    1.60
  -2 -14  -2  843.12   20.00
  -2 -14  -2  827.32   20.40
   2 -14   2  844.22   20.50
  -2  14  -2  824.72   20.30
  -2  14  -2  819.92   20.80
   2  14   2  841.02   20.70
  -3 -14  -2   76.09    4.40
  -3 -14  -2   83.29    4.40
   3 -14   2   77.59    4.60
  -3  14  -2   78.29    4.90
   3  14   2   75.69    4.40
  -3  14  -2   80.69    4.10
  -4 -14  -2  394.56   12.00
  -4 -14  -2  388.56   11.90
   4 -14   2  401.96   12.10
   4  14   2  402.56   12.00
  -4  14  -2  418.96   11.50
  -4  14  -2  397.76   12.90
   5 -14   2   10.80    2.70
  -5 -14  -2   11.60    2.70
  -5 -14  -2    7.70    2.50
   5  14   2   13.70    3.10
   5  14   2    7.40    2.30
  -5  14  -2   12.20    3.50
  -5  14  -2   11.70    2.30
  -6 -14  -2  506.15   15.90
  -6 -14  -2  537.25   15.50
   6 -14   2  537.45   16.00
  -6  14  -2  515.45   16.80
   6  14   2  518.15   16.50
   6 -15  -2  255.37   10.20
  -6 -15   2  251.87    9.70
  -6  15   2  248.48   10.60
   6  15  -2  242.38   10.20
   5 -15  -2    6.00    2.70
  -5 -15   2    7.40    2.30
   5  15  -2    8.10    2.70
   5  15  -2    5.70    2.40
  -5  15   2    7.80    3.20
  -4 -15   2  334.97   10.70
   4 -15  -2  328.57   10.90
   4  15  -2  340.67   10.70
  -4  15   2  327.37   11.30
  -4  15   2  320.87   10.60
   4  15  -2  341.87   10.90
  -3 -15   2   70.79    4.40
   3 -15  -2   68.39    4.50
   3  15  -2   74.59    4.50
  -3  15   2   76.09    4.90
  -3  15   2   73.89    4.00
   3  15  -2   77.49    4.30
   2 -15  -2    2.10    1.70
  -2 -15   2    3.60    1.60
  -2  15   2    2.20    1.80
  -2  15   2    2.70    1.50
   2  15  -2    3.90    1.60
   2  15  -2    2.10    1.70
  -1 -15   2 1027.20   23.50
   1 -15  -2  993.30   24.80
  -1 -15   2 1028.50   24.80
  -1  15   2 1082.89   24.50
  -1  15   2 1039.90   24.60
   1  15  -2 1050.49   25.00
   0 -15   2   57.59    3.30
   0 -15  -2   52.99    2.70
   0 -15   2   45.30    3.50
   0 -15  -2   48.60    3.60
   0  15   2   52.39    3.10
   0  15  -2   50.69    3.20
   0  15  -2   50.39    3.50
   0  15   2   55.39    3.70
  -1 -15  -2   43.80    3.40
   1 -15   2   44.40    3.30
   1 -15   2   44.90    3.40
  -1 -15  -2   42.00    2.80
  -1  15  -2   38.60    3.10
   1  15   2   45.60    3.50
  -1  15  -2   39.70    3.30
  -2 -15  -2   13.40    2.50
  -2 -15  -2   19.70    2.50
   2 -15   2   18.90    2.80
  -2  15  -2   18.90    2.80
   2  15   2   22.30    3.00
  -2  15  -2   21.30    3.10
  -3 -15  -2  418.66   12.00
  -3 -15  -2  425.76   12.30
   3 -15   2  406.26   12.20
  -3  15  -2  417.66   12.90
  -3  15  -2  408.86   11.70
   3  15   2  434.96   12.50
  -4 -15  -2  154.88    6.70
   4 -15   2  161.98    7.00
  -4 -15  -2  144.79    6.50
  -4  15  -2  153.88    7.40
  -4  15  -2  140.39    6.00
   4  15   2  145.09    6.50
   4  15   2  156.68    7.00
  -5 -15  -2    0.00    2.10
   5 -15   2   -0.40    2.10
  -5 -15  -2   -1.80    1.90
  -5  15  -2    1.10    1.80
   5  15   2    0.90    1.90
   5  15   2    1.50    2.20
  -5  15  -2   -1.00    2.20
   6 -15   2    1.80    2.60
  -6 -15  -2    3.80    2.70
  -6 -15  -2    2.60    2.50
  -6  15  -2    3.40    2.70
   6  15   2    1.20    2.20
   6  15   2   -0.10    2.30
   6 -16  -2   52.29    5.60
  -6 -16   2   42.30    4.80
   6  16  -2   42.10    5.00
  -6  16   2   44.70    5.80
   6  16  -2   38.70    4.50
   5 -16  -2  126.59    6.80
  -5 -16   2  130.69    6.70
   5  16  -2  124.79    6.70
   5  16  -2  131.69    6.60
  -5  16   2  133.69    7.40
  -4 -16   2   75.69    5.00
   4 -16  -2   67.19    4.90
  -4  16   2   77.79    5.50
   4  16  -2   77.29    4.90
   4  16  -2   79.59    5.00
  -3 -16   2  100.09    5.30
   3 -16  -2   97.19    5.40
   3  16  -2   97.19    5.20
   3  16  -2   95.09    5.00
  -3  16   2  100.99    4.80
  -3  16   2   91.19    5.50
  -2 -16   2  217.88    8.10
   2 -16  -2  223.28    8.20
   2  16  -2  241.38    8.30
   2  16  -2  241.48    7.50
  -2  16   2  228.38    8.20
  -2  16   2  246.28    7.90
   1 -16  -2    1.60    1.60
  -1 -16   2    1.60    1.60
  -1  16   2    0.60    1.50
   1  16  -2   -0.40    1.50
  -1  16   2    0.30    1.40
   0 -16  -2   67.69    3.30
   0 -16   2   62.69    3.70
   0 -16  -2   65.89    4.20
   0 -16   2   63.49    4.10
   0  16  -2   63.19    3.70
   0  16   2   64.39    3.50
   0  16   2   64.79    4.10
   0  16  -2   61.39    4.00
   1 -16   2  151.78    6.30
  -1 -16  -2  158.78    6.40
  -1 -16  -2  155.48    5.50
   1 -16   2  155.68    6.20
   1  16   2  168.48    6.70
  -1  16  -2  156.68    6.30
  -1  16  -2  159.58    6.30
  -2 -16  -2  166.18    6.10
  -2 -16  -2  156.98    6.50
   2 -16   2  161.48    6.70
   2  16   2  159.58    6.80
  -2  16  -2  160.08    6.70
  -2  16  -2  159.98    6.40
  -3 -16  -2   73.69    4.80
  -3 -16  -2   75.29    4.40
   3 -16   2   74.69    4.90
  -3  16  -2   71.49    5.00
  -3  16  -2   71.89    4.30
   3  16   2   78.39    4.80
  -4 -16  -2    8.20    2.50
  -4 -16  -2    4.80    2.30
   4 -16   2    9.10    2.70
  -4  16  -2    6.20    2.70
   4  16   2    6.40    2.30
  -4  16  -2    7.00    2.10
   4  16   2    6.50    2.50
  -5 -16  -2    3.20    2.30
  -5 -16  -2    4.80    2.60
   5 -16   2    0.70    2.30
   5  16   2    3.40    2.50
   5  16   2    1.60    2.00
  -5  16  -2    3.20    2.80
   6 -17  -2    3.60    2.70
  -6 -17   2    3.20    2.50
   6  17  -2   -0.80    2.30
   6  17  -2    3.00    2.70
   5 -17  -2    1.60    2.40
  -5 -17   2    2.20    2.40
  -5  17   2    4.40    3.00
   5  17  -2   -1.30    2.10
   5  17  -2    0.50    2.40
  -4 -17   2   99.29    5.80
   4 -17  -2  101.09    6.10
   4  17  -2  114.49    6.00
  -4  17   2  104.29    6.30
   4  17  -2  113.39    5.90
  -3 -17   2  245.18    9.00
   3 -17  -2  230.18    9.00
  -3  17   2  236.18    9.10
   3  17  -2  255.87    9.10
   3  17  -2  275.47    8.80
  -3  17   2  254.27    8.40
  -2 -17   2  101.29    5.30
   2 -17  -2   85.19    5.20
  -2  17   2   96.99    4.90
  -2  17   2  105.19    5.30
   2  17  -2  100.39    5.30
   1 -17  -2  171.58    7.00
  -1 -17   2  170.28    6.90
  -1  17   2  172.58    6.50
  -1  17   2  181.08    6.90
   1  17  -2  183.48    7.10
   0 -17   2   55.69    3.70
   0 -17   2   60.39    4.20
   0 -17  -2   55.59    4.10
   0  17  -2   61.59    3.70
   0  17  -2   61.59    4.10
   0  17   2   60.49    4.10
   0  17   2   65.09    3.60
   1 -17   2   28.40    3.40
  -1 -17  -2   19.60    2.90
   1 -17   2   24.00    3.30
  -1 -17  -2   19.50    2.40
  -1  17  -2   23.10    3.00
  -1  17  -2   26.20    3.30
   1  17   2   25.70    3.30
   2 -17   2   67.09    4.50
   2 -17   2   61.39    4.60
  -2 -17  -2   68.09    4.00
  -2 -17  -2   63.69    4.50
   2  17   2   73.29    4.70
  -2  17  -2   58.89    4.10
  -2  17  -2   68.69    4.70
  -3 -17  -2    2.60    1.90
   3 -17   2    1.00    1.90
  -3 -17  -2   -1.10    1.80
   3  17   2    1.20    2.10
  -3  17  -2    1.70    2.30
  -3  17  -2    2.80    1.70
  -4 -17  -2  288.57    9.90
   4 -17   2  278.97   10.20
  -4 -17  -2  290.87   10.10
  -4  17  -2  272.17   10.70
  -4  17  -2  293.77    9.50
   4  17   2  295.97   10.30
   4  17   2  296.77   10.40
   5 -17   2   15.80    3.60
  -5 -17  -2   15.80    3.20
  -5 -17  -2   11.70    3.00
  -5  17  -2   20.10    4.20
   5  17   2   16.80    3.20
   5  17   2   20.00    3.80
   5 -18  -2   23.00    4.00
  -5 -18   2   22.60    3.90
   5  18  -2   17.40    3.40
   5  18  -2   15.00    3.20
  -5  18   2   21.30    4.20
  -4 -18   2   24.20    3.70
   4 -18  -2   26.00    4.10
   4  18  -2   24.70    3.70
  -4  18   2   32.20    4.70
   4  18  -2   29.70    4.00
   3 -18  -2    3.40    2.40
  -3 -18   2    7.30    2.50
  -3  18   2    8.00    2.30
  -3  18   2    5.10    2.70
   3  18  -2    9.80    2.70
   2 -18  -2  139.19    6.60
  -2 -18   2  155.38    6.80
  -2  18   2  146.59    6.30
  -2  18   2  152.98    6.60
   2  18  -2  163.28    7.00
   1 -18  -2    2.80    2.00
  -1 -18   2    5.30    2.10
   1  18  -2    5.10    2.20
  -1  18   2    3.50    1.90
  -1  18   2    4.20    2.00
   0 -18   2   56.79    3.70
   0 -18   2   55.59    4.20
   0 -18  -2   55.19    4.20
   0  18  -2   58.79    4.20
   0  18  -2   62.99    3.90
   0  18   2   57.19    4.10
   1 -18   2  427.26   12.40
  -1 -18  -2  414.46   12.70
   1 -18   2  422.16   12.70
  -1  18  -2  437.16   12.40
   1  18   2  412.36   12.80
  -1  18  -2  442.36   12.80
   2 -18   2   82.59    5.10
  -2 -18  -2   79.39    5.00
   2 -18   2   75.29    4.90
  -2 -18  -2   82.19    4.30
   2  18   2   82.09    5.20
  -2  18  -2   78.79    5.10
  -2  18  -2   87.29    4.90
  -3 -18  -2    2.10    2.00
  -3 -18  -2    4.10    2.10
   3 -18   2    2.90    2.60
   3 -18   2    1.70    2.30
   3  18   2    2.00    2.00
  -3  18  -2    3.70    1.90
   3  18   2    2.40    2.10
  -3  18  -2    2.50    2.40
   4 -18   2   81.79    5.70
  -4 -18  -2   88.59    5.70
  -4 -18  -2   81.09    5.20
  -4  18  -2   86.49    6.20
   4  18   2   76.69    5.30
  -4  18  -2   76.29    4.80
   4  18   2   77.79    5.50
   5 -18   2  195.48    8.90
  -5 -18  -2  203.98    8.60
  -5 -18  -2  190.88    8.50
  -5  18  -2  207.38    9.70
   5  18   2  200.48    8.90
   5 -19  -2   69.69    5.80
  -5 -19   2   65.89    5.40
  -5  19   2   71.09    6.20
   5  19  -2   63.59    5.40
   5  19  -2   71.09    5.40
  -4 -19   2   -2.10    2.00
   4 -19  -2    0.50    2.40
  -4  19   2    3.00    2.70
   4  19  -2   -2.00    1.90
   3 -19  -2   41.20    4.70
  -3 -19   2   43.00    4.80
  -3  19   2   47.00    3.90
  -3  19   2   46.20    5.10
   3  19  -2   47.70    4.90
  -2 -19   2   35.80    4.10
   2 -19  -2   35.30    4.20
  -2  19   2   45.40    4.60
   2  19  -2   41.60    4.50
  -2  19   2   45.10    3.80
  -1 -19   2   85.49    5.30
   1 -19  -2   82.19    5.10
   1  19  -2   91.99    5.30
  -1  19   2   85.69    5.00
  -1  19   2   81.19    4.70
   0 -19   2  210.18    8.40
   0  19  -2  223.18    8.50
   0  19   2  240.98    8.60
   0  19  -2  231.68    7.80
   1 -19   2   80.19    5.10
   1 -19   2   83.59    4.90
  -1 -19  -2   84.49    5.20
   1  19   2   81.69    5.20
  -1  19  -2   86.99    5.10
  -1  19  -2   84.89    4.90
   2 -19   2   44.10    4.70
  -2 -19  -2   33.20    4.10
   2 -19   2   33.00    4.10
  -2  19  -2   35.50    3.80
   2  19   2   31.40    3.90
  -2  19  -2   40.00    4.60
  -3 -19  -2    2.60    2.00
   3 -19   2    0.00    2.20
   3 -19   2    0.60    2.40
  -3 -19  -2   -0.80    2.10
  -3  19  -2    1.80    1.90
  -3  19  -2    4.60    2.50
   3  19   2   -1.60    2.00
   3  19   2    1.10    2.10
   4 -19   2  110.09    7.10
   4 -19   2  113.49    6.70
  -4 -19  -2  116.49    6.20
  -4 -19  -2  101.79    6.20
   4  19   2  101.79    6.40
   4  19   2  112.29    6.30
  -4  19  -2  105.19    6.90
  -4  19  -2  109.29    5.80
   4 -20  -2   12.40    3.30
  -4 -20   2   12.30    3.20
  -4  20   2   11.30    3.40
   4  20  -2   11.70    3.10
  -3 -20   2   -1.10    2.10
   3 -20  -2   -0.10    2.10
  -3  20   2   -1.70    1.70
  -3  20   2   -0.50    2.30
   3  20  -2    4.70    2.50
   2 -20  -2   56.19    4.70
  -2 -20   2   58.29    4.80
   2  20  -2   59.39    4.70
  -2  20   2   58.19    4.80
  -2  20   2   63.79    4.50
   1 -20  -2  332.47   11.30
  -1 -20   2  326.87   11.20
  -1  20   2  353.16   11.20
   1  20  -2  344.87   11.40
   0 -20   2   31.00    3.80
   0 -20  -2   29.30    3.90
   0  20  -2   38.10    4.10
   0  20   2   33.20    3.80
   1 -20   2   69.69    4.90
  -1 -20  -2   71.09    5.10
   1 -20   2   68.49    4.60
  -1  20  -2   75.59    4.70
  -1  20  -2   65.09    4.70
   1  20   2   69.49    5.00
   2 -20   2   18.80    3.40
  -2 -20  -2   21.10    3.50
   2 -20   2   23.70    3.80
  -2  20  -2   21.10    3.30
  -2  20  -2   19.70    3.50
   2  20   2   12.60    2.90
   3 -20   2   -0.80    2.50
   3 -20   2   -1.70    1.90
  -3 -20  -2    0.50    2.20
  -3  20  -2   -2.40    2.00
  -3  20  -2    0.40    2.00
   3  20   2   -2.10    2.20
   4 -20   2    0.50    2.60
  -4 -20  -2    0.00    2.10
  -4 -20  -2   -1.90    2.20
   4 -20   2    1.50    2.60
  -4  20  -2   -2.70    2.50
  -4  20  -2    3.70    2.20
   4  20   2    1.00    2.40
   4  20   2    0.30    2.10
   4 -21  -2    7.40    3.20
  -4 -21   2    4.50    2.90
   4  21  -2    6.10    2.70
  -4  21   2    8.80    3.10
   3 -21  -2    1.70    2.30
  -3 -21   2    0.60    2.30
  -3  21   2    4.70    2.80
  -3  21   2    4.10    2.30
   3  21  -2    5.00    2.50
  -2 -21   2    3.10    2.20
   2 -21  -2    4.80    2.40
  -2  21   2    7.70    2.80
  -2  21   2    3.90    2.30
   2  21  -2    1.60    2.30
  -1 -21   2  117.19    6.40
   1 -21  -2  105.09    6.30
   1  21  -2  122.39    6.40
  -1  21   2  119.39    6.30
   0 -21  -2   12.90    3.00
   0 -21   2    9.90    2.80
   0  21  -2   12.80    2.80
   0  21   2   11.70    2.90
   1 -21   2  104.69    6.70
   1 -21   2  102.59    6.00
  -1 -21  -2  100.49    6.10
   1  21   2  114.59    6.30
  -1  21  -2  102.69    5.70
  -1  21  -2  124.79    6.30
   2 -21   2   25.50    3.90
  -2 -21  -2   25.20    3.70
   2 -21   2   24.00    3.70
   2  21   2   24.40    3.70
  -2  21  -2   26.40    3.70
  -2  21  -2   24.20    3.80
   3 -21   2   21.60    3.90
   3 -21   2   17.00    3.60
  -3 -21  -2   25.50    4.10
   3  21   2   17.80    3.60
  -3  21  -2   18.40    3.20
  -3  21  -2   21.60    4.00
   3 -22  -2   74.99    5.80
  -3 -22   2   74.29    5.80
  -3  22   2   79.29    5.80
  -3  22   2   84.29    5.30
   2 -22  -2  151.58    7.50
  -2 -22   2  144.39    7.40
  -2  22   2  137.09    8.20
  -2  22   2  148.99    7.00
  -1 -22   2   23.50    3.90
   1 -22  -2   23.10    3.70
   1  22  -2   23.10    3.40
  -1  22   2   24.50    3.50
   0 -22  -2    1.30    2.30
   0 -22   2    4.10    2.40
   0  22  -2    2.80    2.10
   0  22   2    0.30    2.00
   1 -22   2    2.80    2.40
  -1 -22  -2   -0.90    2.20
   1  22   2    3.40    2.40
  -1  22  -2    2.20    2.00
   2 -22   2   12.80    3.20
  -2 -22  -2    6.50    2.70
   2 -22   2    7.10    2.90
   2  22   2   13.40    3.30
  -2  22  -2    6.60    2.90
  -2  22  -2   11.70    2.80
  -3 -22  -2    3.40    2.80
   2 -23  -2    0.90    2.40
  -2 -23   2    1.60    2.50
   2  23  -2   -1.40    2.20
  -2  23   2    1.10    2.30
  -1 -23   2    2.40    2.20
   1 -23  -2    1.00    2.30
  -1  23   2    0.80    2.10
   1  23  -2    2.00    2.20
   0 -23   2   43.90    5.00
   0 -23  -2   37.90    4.80
   0  23   2   41.10    4.80
   0  23  -2   43.30    5.00
   1 -23   2    3.50    2.60
  -1 -23  -2    4.40    2.70
  -1  23  -2    7.00    2.60
   1  23   2    5.10    2.60
   2 -23   2    0.30    3.00
   2 -23   2    4.60    2.80
  -2 -23  -2    0.80    2.50
   2  23   2    0.10    2.50
  -2  23  -2    0.50    2.40
  -2  23  -2    1.50    2.20
   8   0  -3    0.80    2.40
  -8   0   3    0.20    2.20
  -7   0   3  117.89    9.50
  -7   0   3  129.59    6.30
   7   0  -3  137.19    6.70
   6   0  -3   -1.00    1.50
  -6   0   3   -0.90    1.50
  -6   0   3    0.70    1.70
  -5   0   3  219.48    7.00
   5   0  -3  214.88    7.30
  -5   0   3  205.68    7.00
  -4   0   3    0.60    1.10
  -4   0   3    0.40    1.00
   4   0  -3   -1.20    1.00
  -3   0   3  393.86   10.00
   3   0  -3  423.26   10.30
  -3   0   3  402.26   10.00
  -2   0   3   -1.20    0.70
  -2   0   3   -0.10    0.80
   2   0  -3   -0.80    0.70
  -1   0   3  188.08    5.00
  -1   0   3  185.48    4.60
   1   0  -3  198.48    5.10
   0   0  -3   -2.10    0.50
   0   0   3    0.50    0.60
  -1   0  -3 7597.84  159.38
  -1   0  -3 7764.32  160.58
   1   0   3 7669.83  160.78
   2   0   3    0.40    0.70
  -2   0  -3   -1.10    0.70
  -2   0  -3   -1.30    0.60
  -2   0  -3    0.50    0.70
  -2   0  -3    1.40    0.90
  -3   0  -3  714.33   17.10
  -3   0  -3  711.13   16.50
  -3   0  -3  711.83   16.70
   3   0   3  745.53   17.00
  -3   0  -3  733.83   16.80
   3   0   3  733.43   16.80
  -4   0  -3   -0.70    1.10
   4   0   3   -0.20    1.10
  -4   0  -3   -0.10    1.10
   4   0   3    0.00    1.20
  -4   0  -3    0.70    1.20
  -4   0  -3    0.20    1.00
   5   0   3   24.10    3.20
   5   0   3   28.40    3.00
  -5   0  -3   29.90    3.30
   5   0   3   24.80    2.70
  -5   0  -3   30.10    3.20
  -5   0  -3   34.50    3.00
  -5   0  -3   31.30    2.60
   6   0   3    2.30    1.90
   6   0   3    2.40    1.90
   6   0   3    3.60    1.70
  -6   0  -3    1.50    1.80
  -6   0  -3    2.00    1.80
  -7   0  -3    1.90    2.20
  -7   0  -3   -3.50    1.90
   7   0   3   -0.80    2.00
   7   0   3   -2.70    1.70
   8  -1  -3   59.89    5.20
  -8  -1   3   72.49    5.30
   8   1  -3   65.29    5.50
  -8   1   3   55.59    5.00
  -7  -1   3  503.55   14.60
   7  -1  -3  526.65   14.90
   7   1  -3  511.85   15.10
  -7   1   3  483.45   14.60
  -7   1   3  500.05   14.60
   6  -1  -3   33.00    3.60
  -6  -1   3   40.20    3.40
  -6  -1   3   26.40    3.10
  -6   1   3   27.30    3.30
   6   1  -3   28.60    3.50
  -6   1   3   30.50    3.60
   5  -1  -3   64.89    3.80
  -5  -1   3   58.09    3.50
  -5  -1   3   66.79    3.60
   5   1  -3   71.59    4.00
  -5   1   3   61.39    3.60
  -5   1   3   72.29    3.80
  -4  -1   3    1.40    1.10
   4  -1  -3    0.10    1.00
  -4  -1   3    1.40    1.10
  -4   1   3    1.30    1.20
  -4   1   3    1.40    1.10
   4   1  -3    1.60    1.20
  -3  -1   3  533.85   12.50
   3  -1  -3  552.34   12.90
  -3  -1   3  525.25   12.60
  -3   1   3  528.35   12.70
  -3   1   3  525.25   12.70
   3   1  -3  526.25   13.00
  -2  -1   3 1373.56   30.50
   2  -1  -3 1464.85   30.80
  -2  -1   3 1433.16   30.60
  -2   1   3 1402.66   30.60
   2   1  -3 1458.75   30.90
  -2   1   3 1419.96   30.80
  -1  -1   3 1041.90   23.80
   1  -1  -3 1174.78   24.20
  -1  -1   3 1092.39   24.10
  -1   1   3 1149.08   23.90
  -1   1   3 1124.19   24.20
   1   1  -3 1120.99   23.70
   1   1  -3 1162.88   24.20
   0  -1  -3 4823.12  100.19
   0  -1  -3 4838.62   99.89
   0  -1   3 4566.94   99.59
   0   1   3 4707.33  100.09
   0   1  -3 4860.91   99.89
   0   1  -3 4793.92   99.09
  -1  -1  -3 3937.41   81.59
   1  -1   3 3857.31   81.39
  -1   1  -3 3922.01   81.29
  -1   1  -3 3830.12   81.29
   1   1   3 3897.91   81.19
  -2  -1  -3  376.56    9.00
  -2  -1  -3  379.26    9.70
  -2  -1  -3  396.46    9.50
   2  -1   3  397.96    9.60
   2   1   3  386.46    9.20
   2   1   3  400.86    9.60
  -2   1  -3  387.96    9.60
  -2   1  -3  379.66    9.50
  -2   1  -3  387.46    9.40
  -2   1  -3  393.36    9.00
  -3  -1  -3  650.23   15.80
   3  -1   3  689.53   15.60
  -3  -1  -3  655.83   15.00
  -3  -1  -3  672.23   15.20
  -3  -1  -3  651.73   15.30
  -3   1  -3  660.53   15.50
  -3   1  -3  645.24   15.10
   3   1   3  655.23   15.20
  -3   1  -3  659.33   15.60
  -3   1  -3  618.44   15.20
   3   1   3  652.23   15.50
  -4  -1  -3  124.29    4.50
  -4  -1  -3  131.49    4.60
  -4  -1  -3  131.09    5.10
   4  -1   3  131.19    4.80
  -4  -1  -3  136.59    4.60
   4  -1   3  122.69    4.80
  -4   1  -3  126.19    4.60
  -4   1  -3  119.79    4.50
  -4   1  -3  138.29    5.00
   4   1   3  119.59    4.60
   4   1   3  131.59    4.60
  -4   1  -3  128.39    4.90
   5  -1   3  656.83   16.50
   5  -1   3  649.24   17.30
  -5  -1  -3  680.13   16.60
  -5  -1  -3  668.23   16.40
   5  -1   3  678.03   16.90
  -5  -1  -3  662.73   17.10
  -5   1  -3  696.23   16.70
  -5   1  -3  671.53   16.90
   5   1   3  663.83   16.40
  -5   1  -3  696.83   16.90
  -5   1  -3  659.23   16.30
   5   1   3  652.33   16.50
   6  -1   3  254.77    8.20
   6  -1   3  248.28    8.50
   6  -1   3  251.37    9.00
  -6  -1  -3  251.57    8.90
  -6  -1  -3  257.27    8.60
   6  -1   3  251.37    8.50
   6   1   3  263.27    9.30
  -6   1  -3  250.87    8.70
  -6   1  -3  266.37    8.60
  -6   1  -3  265.07    8.00
  -6   1  -3  265.57    8.60
   6   1   3  240.18    8.10
   7  -1   3   -4.00    1.70
   7  -1   3    0.50    1.80
  -7  -1  -3   -3.10    1.90
  -7  -1  -3    3.20    2.20
  -7   1  -3   -1.30    2.00
  -7   1  -3   -1.00    1.80
   7   1   3    2.20    2.40
   8  -2  -3   29.30    4.20
  -8  -2   3   23.50    3.80
   8  -2  -3   21.60    3.70
   8   2  -3   28.10    4.30
  -8   2   3   26.80    4.00
  -7  -2   3   55.39    4.40
   7  -2  -3   50.29    4.50
   7   2  -3   40.60    4.50
  -7   2   3   53.89    4.70
  -7   2   3   49.60    4.40
   6  -2  -3  218.58    7.70
  -6  -2   3  207.08    7.50
  -6  -2   3  204.98    7.20
   6   2  -3  218.68    8.10
  -6   2   3  212.08    7.80
  -6   2   3  213.78    7.60
  -5  -2   3   79.79    3.90
   5  -2  -3   75.59    4.00
  -5  -2   3   74.69    3.90
  -5   2   3   81.89    4.20
   5   2  -3   83.79    4.40
  -5   2   3   73.69    4.00
   4  -2  -3   32.50    2.50
  -4  -2   3   29.20    2.30
  -4  -2   3   33.50    2.40
  -4   2   3   31.60    2.60
   4   2  -3   28.30    2.60
  -4   2   3   32.40    2.50
   3  -2  -3   81.79    3.30
  -3  -2   3   82.19    3.20
  -3  -2   3   80.09    3.00
  -3   2   3   78.19    3.30
  -3   2   3   80.99    3.30
   3   2  -3   78.99    3.40
  -2  -2   3  383.36    9.30
  -2  -2   3  395.26    9.40
   2  -2  -3  405.26    9.50
  -2   2   3  402.06    9.50
  -2   2   3  400.86    9.70
   2   2  -3  403.96    9.80
   1  -2  -3  751.52   16.00
  -1  -2   3  740.93   16.20
  -1  -2   3  698.73   15.90
   1  -2  -3  751.32   16.30
  -1   2   3  744.23   16.30
   1   2  -3  730.73   15.80
  -1   2   3  743.73   16.00
  -1   2   3  720.63   15.70
   1   2  -3  758.22   16.30
   0  -2  -3 2736.53   55.09
   0  -2   3 2609.94   55.09
   0  -2  -3 2594.64   54.79
   0  -2   3 2648.94   54.69
   0   2  -3 2670.03   54.79
   0   2   3 2546.95   54.79
   0   2   3 2538.65   54.79
   0   2  -3 2608.24   54.79
   1  -2   3 2018.00   43.00
  -1  -2  -3 1969.90   42.20
  -1  -2  -3 2078.39   43.20
   1  -2   3 2000.10   42.30
  -1  -2  -3 2020.40   42.80
  -1   2  -3 1990.80   42.70
   1   2   3 2061.69   42.90
  -1   2  -3 2051.79   42.80
   1   2   3 2002.40   42.50
  -2  -2  -3 1220.58   26.20
   2  -2   3 1209.38   25.80
   2  -2   3 1223.98   26.50
  -2  -2  -3 1157.38   25.70
  -2  -2  -3 1191.38   26.60
  -2   2  -3 1212.08   26.50
  -2   2  -3 1200.48   25.80
  -2   2  -3 1179.98   26.10
  -2   2  -3 1154.08   26.10
   2   2   3 1244.48   26.30
   2   2   3 1184.48   25.80
  -3  -2  -3   61.29    2.80
  -3  -2  -3   64.99    3.20
   3  -2   3   58.59    2.70
   3  -2   3   65.79    3.10
  -3  -2  -3   59.79    2.70
  -3   2  -3   62.39    3.10
   3   2   3   62.39    3.00
  -3   2  -3   54.09    2.80
  -3   2  -3   61.59    2.80
   3   2   3   68.19    2.70
  -3   2  -3   66.39    2.90
  -4  -2  -3    0.30    1.00
  -4  -2  -3    1.40    1.30
  -4  -2  -3    0.70    1.00
   4  -2   3    2.10    1.20
   4  -2   3    0.10    1.10
  -4   2  -3   -0.60    0.90
  -4   2  -3    0.70    1.10
   4   2   3    0.40    1.10
   4   2   3    0.30    1.00
  -4   2  -3   -1.00    1.00
  -4   2  -3   -0.90    1.10
   5  -2   3   61.89    3.80
  -5  -2  -3   64.49    3.40
  -5  -2  -3   59.09    3.80
   5  -2   3   63.99    3.90
   5  -2   3   47.90    3.50
  -5  -2  -3   71.39    3.80
   5  -2   3   64.59    3.60
  -5   2  -3   54.59    3.80
   5   2   3   61.39    3.60
   5   2   3   60.19    3.40
  -5   2  -3   61.39    3.40
  -5   2  -3   62.79    3.70
  -5   2  -3   58.69    3.60
   6  -2   3   32.10    3.60
   6  -2   3   37.90    4.10
   6  -2   3   35.80    3.40
  -6  -2  -3   37.80    4.10
   6  -2   3   36.60    3.80
  -6  -2  -3   35.00    3.70
   6   2   3   30.50    3.20
  -6   2  -3   39.70    3.90
  -6   2  -3   35.90    3.10
  -6   2  -3   39.70    3.70
   6   2   3   36.60    4.20
  -6   2  -3   37.80    3.70
  -7  -2  -3   95.99    5.70
   7  -2   3   92.99    5.50
   7  -2   3  102.19    5.90
  -7  -2  -3   99.59    5.90
  -7   2  -3  100.89    5.70
   7   2   3  109.29    6.40
   8  -3  -3   -0.20    2.20
   8  -3  -3    3.00    2.40
  -8  -3   3   -0.20    2.40
   8   3  -3    2.30    2.70
  -8   3   3    1.10    2.20
   7  -3  -3    2.70    2.00
  -7  -3   3    1.60    2.00
   7  -3  -3    0.00    1.80
  -7   3   3   -1.70    1.90
   7   3  -3   -1.50    1.80
  -7   3   3   -2.00    2.20
  -6  -3   3  144.99    6.20
   6  -3  -3  149.99    6.30
   6  -3  -3  164.28    6.50
  -6   3   3  162.88    6.50
   6   3  -3  151.78    6.70
  -6   3   3  152.38    6.60
  -5  -3   3  189.38    6.60
   5  -3  -3  197.38    6.70
  -5  -3   3  193.88    6.20
  -5   3   3  191.68    6.90
   5   3  -3  185.08    7.00
  -5   3   3  185.88    6.60
  -4  -3   3  825.62   19.60
   4  -3  -3  854.61   19.70
  -4  -3   3  867.31   19.20
  -4   3   3  814.62   19.80
   4   3  -3  857.01   20.30
  -4   3   3  843.62   20.10
  -3  -3   3  461.55   10.90
  -3  -3   3  456.15   11.20
   3  -3  -3  472.85   11.30
  -3   3   3  463.45   11.40
   3   3  -3  472.15   11.70
  -3   3   3  449.76   11.50
   2  -3  -3 1086.99   23.50
   2  -3  -3 1070.49   23.60
  -2  -3   3 1055.39   23.40
  -2  -3   3 1069.29   23.30
   2   3  -3 1062.49   23.10
  -2   3   3 1080.49   23.80
   2   3  -3 1086.79   23.90
  -2   3   3 1108.19   23.60
  -1  -3   3  142.49    3.80
   1  -3  -3  154.38    4.00
   1  -3  -3  151.68    4.10
  -1  -3   3  145.69    4.00
  -1   3   3  142.29    3.70
   1   3  -3  150.68    3.90
  -1   3   3  146.19    4.20
   1   3  -3  152.68    4.10
   0  -3   3 3620.24   73.19
   0  -3  -3 3531.85   73.69
   0  -3   3 3470.85   73.69
   0  -3  -3 3583.24   73.69
   0   3  -3 3480.75   73.39
   0   3  -3 3553.24   73.29
   0   3   3 3498.25   73.39
   0   3   3 3393.06   73.39
   1  -3   3 1673.83   35.90
  -1  -3  -3 1778.32   36.70
  -1  -3  -3 1642.74   35.80
   1  -3   3 1749.43   36.70
  -1   3  -3 1712.43   36.30
   1   3   3 1721.13   36.40
   1   3   3 1689.53   35.90
  -1   3  -3 1626.44   36.00
  -1   3  -3 1723.03   36.60
   2  -3   3  618.14   14.00
  -2  -3  -3  573.64   13.10
  -2  -3  -3  587.44   14.00
   2  -3   3  564.34   13.20
   2   3   3  610.04   13.70
  -2   3  -3  549.54   13.30
  -2   3  -3  589.14   13.90
  -2   3  -3  582.84   13.50
   2   3   3  563.54   13.00
  -3  -3  -3 2325.07   50.99
  -3  -3  -3 2332.07   50.09
   3  -3   3 2349.56   50.99
   3  -3   3 2383.96   50.29
  -3   3  -3 2370.06   50.19
  -3   3  -3 2398.96   50.39
  -3   3  -3 2236.18   50.19
   3   3   3 2345.77   49.80
   3   3   3 2369.66   50.59
  -3   3  -3 2397.76   50.99
  -4  -3  -3   79.79    3.50
  -4  -3  -3   71.39    3.80
   4  -3   3   72.69    3.40
   4  -3   3   77.69    4.00
  -4   3  -3   68.09    3.40
  -4   3  -3   70.89    3.40
  -4   3  -3   75.29    3.30
  -4   3  -3   71.79    3.80
   4   3   3   77.39    3.60
  -5  -3  -3    2.50    1.60
  -5  -3  -3   -1.00    1.30
   5  -3   3    2.00    1.50
   5  -3   3    0.20    1.20
   5  -3   3    1.30    1.70
   5   3   3    0.10    1.50
  -5   3  -3    1.20    1.70
  -5   3  -3   -0.80    1.20
  -5   3  -3    0.80    1.50
   5   3   3   -1.40    1.20
  -5   3  -3    0.10    1.30
   6  -3   3    3.40    1.80
   6  -3   3    3.40    2.20
  -6  -3  -3    3.00    2.00
   6  -3   3    2.40    1.90
   6  -3   3    0.30    1.80
  -6  -3  -3    2.80    2.10
  -6   3  -3    3.30    2.00
   6   3   3    3.40    1.70
  -6   3  -3    4.80    2.30
   6   3   3    3.40    2.10
  -6   3  -3    1.10    1.70
  -6   3  -3    2.70    1.60
   7  -3   3    2.80    2.40
  -7  -3  -3   -1.10    2.20
  -7  -3  -3    3.20    2.50
   7  -3   3   -0.30    2.20
   7  -3   3    2.20    2.00
  -7   3  -3   -0.10    2.20
   7   3   3    4.20    2.60
   8  -4  -3    3.20    2.60
  -8  -4   3    3.20    2.40
   8  -4  -3    3.50    2.50
   8   4  -3    4.20    2.80
  -8   4   3    2.80    2.80
  -8   4   3    2.30    2.50
  -7  -4   3    2.90    2.10
   7  -4  -3    2.00    2.10
   7  -4  -3    3.50    2.20
   7   4  -3    1.30    2.40
  -7   4   3   -2.00    2.00
  -7   4   3    3.70    2.60
   6  -4  -3  367.86   11.10
   6  -4  -3  360.56   10.80
  -6  -4   3  365.26   10.90
   6   4  -3  352.06   11.50
  -6   4   3  358.06   11.30
  -6   4   3  367.26   11.00
  -5  -4   3   14.70    2.10
   5  -4  -3   14.50    2.30
  -5  -4   3   13.70    2.10
   5  -4  -3   11.80    2.20
   5   4  -3    8.80    2.30
  -5   4   3   14.00    2.40
  -5   4   3    8.40    2.50
  -4  -4   3  732.93   16.50
  -4  -4   3  726.43   17.10
   4  -4  -3  724.83   17.10
   4  -4  -3  694.53   17.30
   4   4  -3  690.83   16.10
   4   4  -3  731.83   17.70
  -4   4   3  731.93   17.60
  -4   4   3  703.03   17.20
   3  -4  -3   47.60    2.60
  -3  -4   3   53.09    2.60
   3  -4  -3   55.29    2.60
  -3  -4   3   54.39    2.30
   3   4  -3   52.89    2.20
  -3   4   3   49.70    2.80
  -3   4   3   51.59    2.70
   3   4  -3   56.79    3.00
   2  -4  -3    9.70    1.20
  -2  -4   3    9.60    1.20
   2  -4  -3    7.50    1.20
  -2  -4   3    7.30    1.10
   2   4  -3    6.70    1.20
  -2   4   3    6.40    1.10
   2   4  -3    7.30    1.00
  -2   4   3    9.80    1.60
   1  -4  -3 1087.19   23.20
   1  -4  -3 1076.49   23.20
  -1  -4   3 1072.79   23.20
  -1  -4   3 1043.70   23.10
   1   4  -3 1105.99   23.30
  -1   4   3 1073.59   23.40
  -1   4   3 1030.80   22.90
   1   4  -3 1079.19   23.20
   0  -4  -3 1595.44   33.00
   0  -4   3 1594.94   32.90
   0  -4  -3 1563.84   33.30
   0  -4   3 1519.05   33.30
   0   4   3 1528.65   33.00
   0   4   3 1519.35   33.10
   0   4  -3 1562.14   32.80
   0   4  -3 1545.55   33.10
  -1  -4  -3  409.56    9.40
  -1  -4  -3  450.15   10.30
   1  -4   3  413.36    9.50
   1  -4   3  427.76   10.20
  -1   4  -3  382.36    9.30
  -1   4  -3  416.66    9.80
   1   4   3  420.56    9.90
   1   4   3  407.46    9.30
  -1   4  -3  415.36   10.20
  -2  -4  -3  729.93   17.20
  -2  -4  -3  723.83   16.30
   2  -4   3  720.23   16.40
   2  -4   3  770.12   17.40
  -2   4  -3  739.43   17.20
  -2   4  -3  725.83   16.30
  -2   4  -3  722.03   16.60
   2   4   3  733.33   16.80
  -3  -4  -3    4.10    1.10
  -3  -4  -3    7.80    1.80
   3  -4   3   10.60    1.90
   3  -4   3    4.70    1.30
   3   4   3    6.50    1.40
  -3   4  -3    5.50    1.20
  -3   4  -3    5.10    1.30
  -3   4  -3    6.80    1.30
  -3   4  -3    5.50    1.60
  -4  -4  -3   25.90    2.30
   4  -4   3   26.60    2.40
  -4  -4  -3   26.50    2.80
  -4   4  -3   26.20    2.20
   4   4   3   24.50    2.40
  -4   4  -3   36.00    3.70
  -4   4  -3   26.80    2.40
  -4   4  -3   24.90    2.20
   5  -4   3  134.89    5.80
  -5  -4  -3  133.19    5.20
   5  -4   3  126.19    5.20
  -5  -4  -3  126.09    5.70
   5  -4   3  118.29    5.20
   5   4   3  129.89    5.10
  -5   4  -3  122.19    5.20
  -5   4  -3  125.79    4.90
  -5   4  -3  118.59    4.90
  -5   4  -3  129.39    5.80
   6  -4   3   33.10    3.60
   6  -4   3   30.30    3.20
  -6  -4  -3   38.60    3.80
  -6  -4  -3   45.40    4.70
   6  -4   3   40.30    4.10
   6  -4   3   34.20    4.10
  -6   4  -3   33.50    3.20
  -6   4  -3   38.60    3.20
  -6   4  -3   38.20    4.40
  -6   4  -3   32.90    3.60
   6   4   3   37.90    4.80
   6   4   3   36.00    3.40
  -7  -4  -3   41.10    4.70
   7  -4   3   45.30    4.50
  -7  -4  -3   42.80    4.40
   7  -4   3   32.20    4.40
   7   4   3   37.60    4.70
  -7   4  -3   41.60    4.90
  -7   4  -3   39.70    4.40
   8  -5  -3   11.60    3.30
  -8  -5   3   17.90    3.60
  -8   5   3   25.20    4.30
   8   5  -3   19.90    3.90
  -8   5   3   14.70    3.40
  -7  -5   3   12.20    2.80
   7  -5  -3   12.40    3.00
   7  -5  -3   10.00    2.70
  -7   5   3    9.80    2.80
   7   5  -3   12.20    3.30
  -7   5   3   10.20    3.20
   6  -5  -3   11.40    2.50
  -6  -5   3    7.90    2.20
   6  -5  -3    7.30    2.20
  -6   5   3   11.60    2.50
  -6   5   3   10.70    2.80
   6   5  -3    3.30    2.30
  -5  -5   3   26.80    3.00
   5  -5  -3   32.40    3.10
   5  -5  -3   34.40    3.40
   5   5  -3   26.60    2.20
   5   5  -3   32.40    3.50
  -5   5   3   35.20    4.00
  -5   5   3   34.10    3.30
  -4  -5   3  468.95   11.40
  -4  -5   3  501.85   12.30
   4  -5  -3  481.25   12.50
   4  -5  -3  466.65   12.00
  -4   5   3  471.25   12.80
   4   5  -3  475.45   12.80
  -4   5   3  499.25   12.50
  -3  -5   3   26.10    1.90
  -3  -5   3   21.70    1.60
   3  -5  -3   22.50    2.00
   3  -5  -3   24.90    1.90
  -3   5   3   21.00    2.10
   3   5  -3   26.20    2.50
   3   5  -3   22.70    1.70
  -3   5   3   20.40    2.40
  -2  -5   3 1400.96   29.80
   2  -5  -3 1389.66   29.90
  -2  -5   3 1357.46   29.30
   2  -5  -3 1365.46   29.60
  -2   5   3 1359.86   30.10
   2   5  -3 1340.97   29.60
   2   5  -3 1386.46   30.10
   1  -5  -3 2183.18   46.40
  -1  -5   3 2211.18   46.50
  -1  -5   3 2194.48   46.40
   1  -5  -3 2220.28   46.50
  -1   5   3 2138.49   46.20
   1   5  -3 2208.48   46.50
  -1   5   3 2186.68   46.70
   1   5  -3 2222.58   46.60
   0  -5  -3  495.55   10.90
   0  -5  -3  479.55   11.00
   0  -5   3  480.95   10.80
   0  -5   3  457.25   11.10
   0   5  -3  464.75   10.40
   0   5   3  468.25   10.90
   0   5   3  456.25   10.70
   0   5  -3  463.05   11.00
   1  -5   3 1335.77   29.10
  -1  -5  -3 1402.46   29.80
   1  -5   3 1377.46   29.90
  -1  -5  -3 1341.67   29.00
  -1   5  -3 1351.06   29.40
   1   5   3 1337.37   29.50
  -1   5  -3 1356.46   29.80
  -2  -5  -3   20.20    1.90
  -2  -5  -3   21.40    1.60
   2  -5   3   20.90    1.60
   2  -5   3   23.00    2.10
  -2   5  -3   20.40    1.40
   2   5   3   20.60    1.70
  -2   5  -3   19.20    1.60
  -2   5  -3   24.80    2.70
  -3  -5  -3  372.26   10.20
   3  -5   3  368.96    9.50
  -3  -5  -3  369.26    9.30
  -3   5  -3  359.66    9.10
   3   5   3  375.56    9.70
  -3   5  -3  370.36    9.50
  -3   5  -3  367.56   10.30
   4  -5   3    3.10    1.30
  -4  -5  -3    1.40    1.30
  -4  -5  -3    3.10    1.50
   4  -5   3    4.20    1.40
   4   5   3    2.00    1.30
  -4   5  -3    3.30    1.20
  -4   5  -3    3.50    1.60
  -4   5  -3    2.50    1.20
  -5  -5  -3   36.10    3.90
   5  -5   3   36.50    3.40
   5  -5   3   31.90    2.90
  -5  -5  -3   37.00    3.30
  -5   5  -3   30.50    2.70
  -5   5  -3   34.20    3.30
  -5   5  -3   29.30    3.70
  -5   5  -3   31.80    2.70
   5   5   3   34.30    3.20
  -6  -5  -3  105.99    5.30
   6  -5   3   97.89    5.60
  -6  -5  -3   98.39    5.60
   6  -5   3  112.89    5.40
   6  -5   3  103.29    4.90
   6  -5   3  100.19    5.80
  -6   5  -3   93.69    5.70
   6   5   3  103.89    6.00
  -6   5  -3  106.19    4.80
  -6   5  -3  100.69    5.30
   6   5   3   98.19    4.90
  -7  -5  -3  155.78    7.60
   7  -5   3  139.69    7.30
   7  -5   3  148.39    6.90
  -7  -5  -3  149.19    6.90
  -7   5  -3  142.89    7.40
   7   5   3  144.19    7.80
   7   5   3  144.99    7.80
   8  -6  -3    1.80    2.20
  -8  -6   3    3.60    2.50
  -8   6   3   -1.30    2.80
  -8   6   3    4.00    2.50
   8   6  -3    2.00    2.50
   7  -6  -3    1.00    2.10
   7  -6  -3    6.90    2.40
  -7  -6   3    8.50    2.60
  -7   6   3    4.50    3.00
   7   6  -3    2.20    2.60
  -7   6   3    5.90    2.50
   6  -6  -3    8.00    2.30
  -6  -6   3    3.30    1.90
   6  -6  -3    7.50    2.20
  -6   6   3    5.70    2.10
   6   6  -3    4.80    2.20
  -6   6   3    0.90    2.10
   5  -6  -3  299.57    8.60
   5  -6  -3  283.17    9.10
  -5  -6   3  299.67    9.00
   5   6  -3  301.87    9.60
  -5   6   3  294.67    9.60
   5   6  -3  286.97    8.00
  -5   6   3  289.77    9.10
   4  -6  -3  134.39    5.10
   4  -6  -3  130.69    4.60
  -4  -6   3  133.99    4.90
   4   6  -3  137.89    5.40
  -4   6   3  123.79    5.30
   4   6  -3  125.09    4.40
  -4   6   3  123.09    5.00
  -3  -6   3   15.90    1.90
   3  -6  -3   15.80    1.90
   3  -6  -3   15.90    1.70
  -3   6   3   16.50    2.20
   3   6  -3   19.60    2.30
   3   6  -3   15.40    1.70
   2  -6  -3  144.69    4.10
  -2  -6   3  141.69    4.00
  -2  -6   3  138.99    4.40
   2  -6  -3  141.19    4.50
   2   6  -3  145.29    4.60
   2   6  -3  144.09    4.40
  -2   6   3  139.69    4.70
  -2   6   3  132.79    3.90
   1  -6  -3  299.37    7.60
  -1  -6   3  301.97    7.40
   1  -6  -3  302.07    7.40
  -1  -6   3  308.87    7.60
   1   6  -3  301.17    7.60
   1   6  -3  309.57    7.50
  -1   6   3  299.47    7.70
  -1   6   3  293.07    7.40
   0  -6  -3  938.91   19.80
   0  -6   3  901.51   19.70
   0  -6   3  885.81   19.90
   0  -6  -3  909.11   19.80
   0   6  -3  890.81   19.80
   0   6   3  872.01   19.50
   0   6   3  862.91   19.70
   0   6  -3  863.01   19.10
  -1  -6  -3  816.62   18.30
   1  -6   3  835.42   19.10
  -1  -6  -3  829.62   18.90
   1  -6   3  838.72   18.50
   1   6   3  825.12   18.70
  -1   6  -3  817.92   19.00
  -1   6  -3  815.72   18.60
  -2  -6  -3  333.27    8.90
  -2  -6  -3  319.37    8.10
   2  -6   3  318.27    8.20
   2  -6   3  320.97    9.00
  -2   6  -3  333.57    8.40
  -2   6  -3  320.17    9.00
   2   6   3  325.37    8.60
   3  -6   3 1140.09   25.40
  -3  -6  -3 1148.09   26.10
  -3  -6  -3 1126.19   25.20
  -3   6  -3 1137.79   26.30
  -3   6  -3 1128.29   25.30
  -3   6  -3 1087.59   24.60
   3   6   3 1137.79   25.70
   4  -6   3   52.69    2.80
   4  -6   3   45.70    2.90
  -4  -6  -3   43.00    2.90
  -4  -6  -3   43.30    3.20
  -4   6  -3   48.90    3.60
  -4   6  -3   41.50    2.50
   4   6   3   50.79    3.10
  -4   6  -3   43.50    2.80
  -5  -6  -3   -0.30    1.60
   5  -6   3    3.20    1.60
  -5  -6  -3    1.20    1.70
   5  -6   3    0.90    1.40
   5   6   3    0.50    1.40
  -5   6  -3    1.40    1.40
  -5   6  -3   -0.20    1.80
  -6  -6  -3   46.70    4.30
   6  -6   3   48.50    3.90
  -6  -6  -3   46.70    4.00
   6  -6   3   30.40    4.10
  -6   6  -3   49.40    4.50
  -6   6  -3   47.20    3.40
   6   6   3   52.19    4.60
   6   6   3   45.10    3.60
   7  -6   3  113.99    6.10
  -7  -6  -3  107.79    6.60
   7  -6   3  113.59    6.70
  -7  -6  -3  125.69    6.30
  -7   6  -3  113.39    6.70
   7   6   3  103.89    6.90
   7   6   3  108.39    5.80
   8  -7  -3  239.58    9.90
  -8  -7   3  250.17    9.70
  -8   7   3  244.68   10.50
  -8   7   3  239.08    9.80
  -7  -7   3   62.29    4.80
   7  -7  -3   67.79    4.90
  -7   7   3   59.59    5.40
  -7   7   3   66.69    5.00
   7   7  -3   70.19    5.50
   6  -7  -3  117.19    5.30
   6  -7  -3  114.19    5.70
  -6  -7   3  118.09    5.50
   6   7  -3  112.79    6.10
  -6   7   3  123.49    6.40
  -6   7   3  107.49    5.60
   5  -7  -3   95.59    4.80
  -5  -7   3   92.89    4.60
   5  -7  -3   96.69    4.30
   5   7  -3   92.19    5.00
   5   7  -3   94.69    4.10
  -5   7   3   83.19    4.60
  -5   7   3  100.59    5.30
   4  -7  -3    5.70    1.40
  -4  -7   3    5.90    1.60
   4  -7  -3    2.30    1.40
   4   7  -3    6.60    1.90
  -4   7   3    3.50    1.80
   4   7  -3    4.80    1.40
   3  -7  -3   43.30    2.30
   3  -7  -3   45.40    2.80
  -3  -7   3   48.10    2.70
   3   7  -3   41.90    2.50
   3   7  -3   44.50    2.80
  -3   7   3   42.90    2.90
   2  -7  -3 3261.77   69.79
  -2  -7   3 3382.96   70.39
  -2   7   3 3240.58   69.79
  -2   7   3 3398.56   70.79
   2   7  -3 3309.87   70.29
   2   7  -3 3357.06   70.49
   1  -7  -3  284.57    7.10
   1  -7  -3  292.27    7.50
  -1  -7   3  293.17    7.40
  -1  -7   3  283.57    7.20
  -1   7   3  278.37    7.40
   1   7  -3  284.47    7.20
  -1   7   3  278.97    7.20
   1   7  -3  279.87    7.40
   0  -7  -3 1235.38   26.30
   0  -7   3 1185.78   26.40
   0  -7  -3 1181.28   26.20
   0  -7   3 1217.28   26.30
   0   7  -3 1207.88   26.40
   0   7   3 1173.78   25.90
   0   7   3 1187.78   26.30
  -1  -7  -3   29.10    2.00
  -1  -7  -3   29.30    1.90
   1  -7   3   33.30    2.30
   1  -7   3   26.50    1.90
   1   7   3   30.60    2.00
  -1   7  -3   26.40    1.90
  -1   7  -3   29.30    2.20
  -2  -7  -3   27.40    1.90
  -2  -7  -3   28.50    2.20
   2  -7   3   28.60    2.40
   2  -7   3   27.60    2.00
   2   7   3   27.60    2.10
  -2   7  -3   25.50    2.40
  -2   7  -3   28.50    2.00
  -3  -7  -3  125.99    4.90
  -3  -7  -3  115.29    4.20
   3  -7   3  110.19    4.30
   3   7   3  112.19    4.50
  -3   7  -3  109.79    3.50
  -3   7  -3  115.39    5.00
  -3   7  -3  113.79    4.20
  -4  -7  -3  580.94   13.90
   4  -7   3  551.44   14.00
  -4  -7  -3  555.54   14.70
   4  -7   3  518.65   13.10
   4   7   3  566.84   14.20
  -4   7  -3  510.95   12.90
  -4   7  -3  553.54   13.70
  -4   7  -3  545.15   14.90
   5  -7   3  198.98    7.10
  -5  -7  -3  202.88    7.70
  -5  -7  -3  204.78    7.00
  -5   7  -3  202.38    6.70
   5   7   3  198.88    7.10
  -5   7  -3  204.58    8.00
  -6  -7  -3  392.76   12.70
   6  -7   3  373.56   12.70
  -6  -7  -3  422.56   11.90
   6  -7   3  390.36   12.00
   6   7   3  396.36   11.70
  -6   7  -3  407.56   12.40
  -6   7  -3  377.66   12.70
   6   7   3  409.46   13.30
   7  -7   3   34.10    4.40
  -7  -7  -3   32.10    3.90
   7  -7   3   26.70    4.50
  -7  -7  -3   27.80    4.10
   7   7   3   25.50    3.50
  -7   7  -3   31.30    4.60
   7   7   3   29.20    4.50
  -7  -8   3  204.38    8.30
   7  -8  -3  193.58    8.30
  -7   8   3  198.58    9.10
   7   8  -3  203.78    9.00
   6  -8  -3    1.80    1.90
  -6  -8   3    3.90    1.90
   6  -8  -3    1.60    1.90
  -6   8   3    2.40    2.30
   6   8  -3    1.20    2.00
  -5  -8   3   -2.30    1.30
   5  -8  -3    0.80    1.40
   5  -8  -3    0.80    1.60
   5   8  -3   -0.80    1.20
  -5   8   3   -0.50    1.90
   5   8  -3   -0.60    1.60
   4  -8  -3  162.38    5.30
  -4  -8   3  171.78    6.00
   4  -8  -3  171.38    6.20
   4   8  -3  174.08    5.70
   4   8  -3  181.58    6.60
  -4   8   3  158.48    6.40
   3  -8  -3 1392.06   31.60
   3  -8  -3 1452.45   32.60
  -3  -8   3 1486.55   32.50
  -3   8   3 1446.96   33.00
   3   8  -3 1456.95   32.80
  -3   8   3 1500.75   31.40
   3   8  -3 1467.05   32.20
   2  -8  -3  127.89    3.90
  -2  -8   3  139.39    4.50
   2  -8  -3  126.49    4.50
  -2  -8   3  125.59    3.80
  -2   8   3  128.49    4.00
   2   8  -3  125.89    4.40
   2   8  -3  127.09    4.40
  -2   8   3  126.89    4.80
   1  -8  -3    2.90    1.10
  -1  -8   3    1.40    0.90
  -1  -8   3    3.20    1.00
   1  -8  -3    1.00    0.80
  -1   8   3    1.90    1.10
   1   8  -3    1.00    0.80
  -1   8   3    2.90    1.00
   1   8  -3    0.90    0.90
   0  -8  -3   91.09    3.30
   0  -8  -3   87.79    3.40
   0  -8   3   95.49    3.50
   0  -8   3   87.89    3.50
   0   8  -3   91.99    3.50
   0   8   3   88.99    3.10
   0   8  -3   85.69    3.40
   0   8   3   97.19    3.50
   1  -8   3   98.69    3.90
  -1  -8  -3   92.79    3.60
  -1  -8  -3   94.69    3.50
   1  -8   3   90.09    3.50
   1   8   3   91.49    3.60
  -1   8  -3  102.39    4.00
  -1   8  -3   91.59    3.50
   2  -8   3  135.09    4.60
  -2  -8  -3  130.39    4.50
   2  -8   3  140.09    5.30
  -2  -8  -3  138.59    5.00
  -2   8  -3  134.79    4.60
   2   8   3  138.29    4.80
  -2   8  -3  135.29    5.20
  -3  -8  -3  139.09    5.30
  -3  -8  -3  129.79    4.70
   3  -8   3  133.99    4.90
  -3   8  -3  139.19    5.60
   3   8   3  132.09    5.00
  -3   8  -3  128.39    4.60
  -4  -8  -3  153.68    5.50
  -4  -8  -3  146.99    6.00
   4  -8   3  145.99    5.60
   4   8   3  139.89    5.50
  -4   8  -3  130.69    6.10
  -4   8  -3  144.69    5.20
   5  -8   3   86.29    4.60
  -5  -8  -3   83.89    4.90
  -5  -8  -3   76.39    4.40
   5   8   3   79.49    4.40
  -5   8  -3   83.39    5.20
  -5   8  -3   79.69    4.10
   6  -8   3   82.89    5.00
  -6  -8  -3   76.29    5.20
   6  -8   3   73.39    5.40
  -6  -8  -3   78.79    4.80
   6   8   3   73.09    5.40
  -6   8  -3   77.79    5.50
   6   8   3   82.09    4.80
   7  -8   3   48.00    5.70
  -7  -8  -3   44.70    4.60
  -7  -8  -3   51.59    5.40
   7  -8   3   49.40    5.00
   7   8   3   37.50    5.00
  -7   8  -3   53.39    5.90
   7   8   3   42.80    4.30
   7  -9  -3   64.29    5.00
  -7  -9   3   59.79    4.80
   7   9  -3   43.90    5.10
  -7   9   3   52.89    6.00
   6  -9  -3  188.58    7.70
  -6  -9   3  182.38    7.30
  -6   9   3  190.38    8.40
   6   9  -3  187.78    8.00
   5  -9  -3   81.89    3.90
  -5  -9   3   80.89    4.50
   5  -9  -3   85.69    4.70
  -5   9   3   86.39    5.20
   5   9  -3   81.79    4.90
   5   9  -3   90.49    4.30
   4  -9  -3 1126.89   26.90
  -4  -9   3 1160.48   26.70
   4  -9  -3 1131.89   25.60
   4   9  -3 1141.09   26.30
  -4   9   3 1169.78   27.50
   4   9  -3 1165.58   27.30
  -3  -9   3    0.50    1.20
   3  -9  -3   -0.80    1.10
   3  -9  -3    0.40    0.90
  -3   9   3    1.30    0.80
   3   9  -3    1.00    1.20
   3   9  -3   -0.50    1.20
  -3   9   3   -0.80    1.20
   2  -9  -3   23.80    2.40
   2  -9  -3   22.50    1.60
  -2  -9   3   23.80    2.10
   2   9  -3   24.70    2.10
  -2   9   3   25.10    2.60
   2   9  -3   23.70    2.00
  -2   9   3   23.50    1.80
  -1  -9   3   12.30    1.70
   1  -9  -3   14.00    1.80
  -1  -9   3   16.70    1.70
   1  -9  -3   11.10    1.40
   1   9  -3   12.50    1.40
  -1   9   3    9.80    1.50
   1   9  -3   10.20    1.60
  -1   9   3   10.90    1.70
   0  -9  -3    0.50    0.80
   0  -9   3    0.60    1.00
   0  -9  -3    0.90    1.00
   0  -9   3    0.70    1.00
   0   9  -3    0.40    1.00
   0   9   3    0.70    0.90
   0   9   3   -1.60    0.80
   0   9  -3    0.60    0.90
   1  -9   3 1398.06   31.70
  -1  -9  -3 1450.85   31.40
  -1  -9  -3 1414.56   31.20
   1  -9   3 1436.36   31.30
  -1   9  -3 1393.06   31.60
  -1   9  -3 1404.16   31.30
   1   9   3 1417.16   31.40
   2  -9   3 2581.54   55.19
   2  -9   3 2596.14   56.09
  -2  -9  -3 2588.74   55.59
  -2  -9  -3 2602.04   55.09
   2   9   3 2530.35   55.39
  -2   9  -3 2539.35   55.99
  -2   9  -3 2539.85   55.19
   3  -9   3   61.79    3.40
  -3  -9  -3   67.59    3.40
  -3  -9  -3   63.39    3.70
   3   9   3   72.59    3.60
  -3   9  -3   63.59    3.20
  -3   9  -3   72.79    4.10
  -4  -9  -3  140.39    5.30
  -4  -9  -3  125.49    5.70
   4  -9   3  141.29    5.50
   4   9   3  134.59    5.40
  -4   9  -3  132.79    5.00
  -4   9  -3  127.49    6.10
  -5  -9  -3  506.15   14.70
  -5  -9  -3  529.15   13.90
   5  -9   3  531.75   14.20
   5   9   3  523.75   14.10
  -5   9  -3  499.35   13.40
  -5   9  -3  489.35   15.00
   6  -9   3    8.00    2.50
  -6  -9  -3    9.30    2.50
  -6  -9  -3    7.90    2.70
   6  -9   3    4.60    2.80
   6   9   3    8.60    3.00
  -6   9  -3    8.10    2.90
   6   9   3    4.40    2.00
  -7  -9  -3   21.50    3.90
   7  -9   3   20.20    3.50
  -7  -9  -3   25.80    3.80
   7  -9   3   11.20    3.80
   7   9   3   16.40    3.80
   7   9   3   18.40    3.10
  -7   9  -3   20.80    4.10
   7 -10  -3    2.90    2.40
  -7 -10   3    2.80    2.30
  -7  10   3    2.90    2.80
   7  10  -3    2.70    2.60
  -6 -10   3   24.60    3.50
   6 -10  -3   20.10    3.30
   6  10  -3   16.70    3.30
  -6  10   3   28.10    4.30
  -5 -10   3   19.50    2.80
   5 -10  -3   24.20    3.20
   5  10  -3   19.20    2.50
   5  10  -3   21.80    3.20
  -5  10   3   21.70    3.70
   4 -10  -3  352.96    9.40
   4 -10  -3  372.86   10.90
  -4 -10   3  373.16   10.60
   4  10  -3  371.16   11.10
   4  10  -3  364.56   10.30
  -4  10   3  381.36    9.40
  -4  10   3  370.66   11.30
   3 -10  -3    0.40    0.90
  -3 -10   3    3.40    1.30
   3 -10  -3    0.70    1.30
   3  10  -3    0.40    1.30
  -3  10   3   -0.40    1.40
   3  10  -3    0.40    1.30
  -3  10   3    0.60    0.90
   2 -10  -3  259.97    6.80
  -2 -10   3  276.57    7.70
   2 -10  -3  264.57    7.80
   2  10  -3  262.17    7.70
  -2  10   3  259.37    7.90
   2  10  -3  258.07    7.50
  -2  10   3  271.17    7.30
   1 -10  -3   30.10    2.30
   1 -10  -3   27.20    1.70
  -1 -10   3   31.20    2.10
  -1 -10   3   27.10    2.20
  -1  10   3   28.80    2.20
   1  10  -3   27.60    2.20
   1  10  -3   28.40    1.90
  -1  10   3   23.40    2.10
   0 -10  -3   90.89    3.40
   0 -10   3   88.09    3.60
   0 -10   3   87.99    3.70
   0 -10  -3   88.49    3.70
   0  10   3   83.89    3.60
   0  10   3   84.89    3.20
   0  10  -3   85.39    3.60
   0  10  -3   83.49    3.60
  -1 -10  -3   62.69    3.00
  -1 -10  -3   61.89    3.10
   1 -10   3   61.19    3.30
   1 -10   3   57.59    3.10
   1  10   3   55.09    3.10
  -1  10  -3   55.29    3.30
  -1  10  -3   59.19    3.10
  -2 -10  -3  342.97    9.50
   2 -10   3  339.27    9.30
  -2 -10  -3  330.57    9.10
   2 -10   3  338.57    9.90
  -2  10  -3  332.37    9.20
  -2  10  -3  331.67    9.90
   2  10   3  335.87    9.40
  -3 -10  -3   93.39    4.10
   3 -10   3  100.59    4.30
  -3 -10  -3   92.19    4.50
  -3  10  -3   93.29    4.00
  -3  10  -3   99.59    5.00
   3  10   3   95.09    4.30
   4 -10   3   54.39    3.60
  -4 -10  -3   47.80    3.40
  -4 -10  -3   54.29    3.80
   4  10   3   54.99    3.60
  -4  10  -3   50.59    3.20
  -4  10  -3   47.60    4.10
   5 -10   3   90.99    5.10
  -5 -10  -3  101.09    5.10
  -5 -10  -3   93.39    5.30
  -5  10  -3  101.69    5.90
  -5  10  -3   93.59    4.60
   5  10   3  102.69    5.10
  -6 -10  -3  159.78    6.80
  -6 -10  -3  155.88    7.40
   6 -10   3  125.49    7.30
   6 -10   3  146.59    6.80
   6  10   3  148.29    7.50
  -6  10  -3  148.99    7.60
   6  10   3  147.59    6.50
  -7 -10  -3   11.80    3.20
   7 -10   3   12.40    3.20
   7 -10   3    5.50    3.40
  -7 -10  -3   11.60    3.50
  -7  10  -3   10.10    3.60
   7  10   3    7.80    3.50
   7  10   3    9.40    2.80
   7 -11  -3   64.59    5.20
  -7 -11   3   64.39    5.20
   7  11  -3   65.19    5.60
  -7  11   3   76.09    6.10
   6 -11  -3  406.36   12.80
  -6 -11   3  416.26   12.50
   6  11  -3  393.66   13.10
  -6  11   3  409.96   13.70
   5 -11  -3   15.30    2.80
  -5 -11   3   18.00    2.80
   5  11  -3   17.80    3.00
  -5  11   3   17.80    3.50
   5  11  -3   17.50    2.60
  -4 -11   3    6.70    2.10
   4 -11  -3    3.90    1.50
   4 -11  -3    4.00    1.80
   4  11  -3    2.80    1.90
  -4  11   3    4.20    2.20
   4  11  -3    3.70    1.80
  -4  11   3    7.00    2.20
   3 -11  -3  199.88    5.60
   3 -11  -3  204.68    7.00
  -3 -11   3  206.28    6.80
   3  11  -3  209.08    6.70
   3  11  -3  192.48    6.80
  -3  11   3  200.68    6.00
  -3  11   3  196.28    7.20
   2 -11  -3  285.07    7.30
  -2 -11   3  290.67    8.30
   2 -11  -3  281.47    8.40
  -2  11   3  283.07    8.50
   2  11  -3  283.27    8.40
   2  11  -3  282.87    8.00
  -2  11   3  292.17    7.90
   1 -11  -3   31.90    1.90
  -1 -11   3   30.50    2.50
  -1 -11   3   35.70    2.30
   1 -11  -3   36.90    2.60
  -1  11   3   34.10    2.40
  -1  11   3   35.10    2.50
   1  11  -3   30.80    2.50
   1  11  -3   33.70    2.10
   0 -11  -3  294.37    7.90
   0 -11  -3  297.87    8.40
   0 -11   3  292.17    8.20
   0 -11   3  293.87    8.40
   0  11   3  286.97    8.30
   0  11  -3  291.57    8.40
   0  11  -3  287.17    8.20
   0  11   3  300.37    7.70
  -1 -11  -3  749.13   17.30
   1 -11   3  730.83   17.50
   1 -11   3  722.63   17.80
  -1  11  -3  721.03   17.80
   1  11   3  721.93   17.60
  -1  11  -3  727.03   17.60
   2 -11   3  191.08    6.90
   2 -11   3  198.98    6.40
  -2 -11  -3  197.68    6.30
  -2 -11  -3  192.58    6.40
   2  11   3  186.78    6.50
  -2  11  -3  180.68    6.80
  -2  11  -3  193.28    6.20
   3 -11   3   96.69    4.50
  -3 -11  -3   95.29    4.30
  -3 -11  -3   99.39    4.70
  -3  11  -3   96.79    4.20
   3  11   3  103.29    4.60
  -3  11  -3   98.69    5.10
  -4 -11  -3    7.70    2.00
  -4 -11  -3    7.30    2.10
   4 -11   3    4.70    1.90
  -4  11  -3    9.60    2.00
  -4  11  -3    7.40    2.40
   4  11   3    9.10    2.10
   5 -11   3   27.40    3.40
  -5 -11  -3   25.40    3.30
  -5 -11  -3   25.50    3.30
   5  11   3   26.20    3.10
  -5  11  -3   25.70    4.00
  -5  11  -3   28.60    3.10
   6 -11   3   91.59    5.70
   6 -11   3   87.59    6.30
  -6 -11  -3   96.79    6.00
  -6 -11  -3  101.19    5.60
  -6  11  -3   91.69    6.30
   6  11   3   87.09    5.30
   6  11   3   92.39    6.10
   7 -12  -3   23.40    4.00
  -7 -12   3   20.20    3.70
  -7  12   3   29.50    5.10
   7  12  -3   26.70    4.40
   6 -12  -3   73.29    5.20
  -6 -12   3   72.79    5.00
  -6  12   3   78.39    5.90
   6  12  -3   71.29    5.40
  -5 -12   3  167.08    6.90
   5 -12  -3  171.38    7.20
  -5  12   3  163.38    7.70
   5  12  -3  171.08    6.60
   5  12  -3  183.18    7.50
  -4 -12   3  296.57    9.40
   4 -12  -3  308.07    9.70
  -4  12   3  297.37   10.10
   4  12  -3  307.47    9.30
   4  12  -3  289.87    9.70
  -3 -12   3    1.40    1.30
   3 -12  -3    1.40    1.50
   3 -12  -3   -0.50    0.80
   3  12  -3    0.20    1.40
  -3  12   3   -2.60    1.40
   3  12  -3   -0.10    1.40
  -3  12   3    0.30    1.00
   2 -12  -3  414.06    9.70
   2 -12  -3  401.76   11.00
  -2 -12   3  409.56   11.00
  -2  12   3  396.96   10.50
   2  12  -3  397.26   11.00
  -2  12   3  367.36   10.90
   2  12  -3  393.96   10.50
  -1 -12   3  332.47    8.70
  -1 -12   3  325.47    9.30
   1 -12  -3  333.87    8.40
   1 -12  -3  318.47    9.30
  -1  12   3  326.67    9.10
   1  12  -3  320.27    8.30
   1  12  -3  327.17    9.40
  -1  12   3  326.17    9.20
   0 -12  -3   68.89    3.10
   0 -12   3   71.79    3.60
   0 -12   3   69.59    3.50
   0 -12  -3   70.29    3.60
   0  12  -3   74.39    3.50
   0  12   3   72.59    3.20
   0  12   3   74.89    3.60
   0  12  -3   77.29    3.70
   1 -12   3  530.25   13.80
   1 -12   3  537.75   14.10
  -1 -12  -3  555.24   13.60
   1  12   3  553.74   14.00
  -1  12  -3  548.55   14.10
  -1  12  -3  540.15   13.90
   2 -12   3  191.78    7.00
  -2 -12  -3  185.38    6.40
   2 -12   3  186.78    6.40
  -2 -12  -3  187.68    6.30
  -2  12  -3  191.38    6.30
  -2  12  -3  184.98    6.90
   2  12   3  177.18    6.50
   3 -12   3   68.09    3.90
  -3 -12  -3   65.09    3.90
  -3 -12  -3   68.19    3.70
   3  12   3   68.19    3.90
  -3  12  -3   62.89    4.30
  -3  12  -3   66.09    3.60
  -4 -12  -3  496.95   14.20
   4 -12   3  493.55   13.80
  -4 -12  -3  501.95   13.60
  -4  12  -3  506.85   14.90
  -4  12  -3  502.35   13.40
   4  12   3  520.65   14.10
  -5 -12  -3   21.60    3.40
   5 -12   3   23.50    3.40
  -5 -12  -3   17.80    2.90
  -5  12  -3   20.40    2.70
  -5  12  -3   15.10    3.30
   5  12   3   17.30    2.80
   6 -12   3    2.30    2.40
   6 -12   3   -0.30    2.50
  -6 -12  -3    3.00    2.40
  -6 -12  -3    5.30    2.50
  -6  12  -3   -2.00    2.30
   6  12   3    3.00    2.50
   6  12   3    0.90    1.80
   7 -13  -3   74.89    5.90
  -7 -13   3   75.69    5.60
   7  13  -3   73.49    6.10
  -7  13   3   72.09    6.30
   6 -13  -3   51.99    5.30
  -6 -13   3   45.30    4.70
   6  13  -3   47.50    5.20
  -6  13   3   46.20    5.60
   5 -13  -3  158.88    7.20
  -5 -13   3  162.28    6.90
  -5  13   3  165.68    7.80
   5  13  -3  174.28    7.40
   5  13  -3  160.08    6.60
   4 -13  -3  199.18    7.60
  -4 -13   3  211.58    7.50
  -4  13   3  188.68    7.90
   4  13  -3  197.48    7.20
   4  13  -3  193.48    7.50
   3 -13  -3   58.39    3.90
  -3 -13   3   56.29    3.70
  -3  13   3   56.29    3.10
   3  13  -3   52.49    3.60
  -3  13   3   49.00    4.00
   3  13  -3   61.09    3.90
   2 -13  -3   58.09    2.60
   2 -13  -3   59.19    3.70
  -2 -13   3   61.49    3.70
   2  13  -3   66.69    3.90
   2  13  -3   59.49    3.30
  -2  13   3   56.99    3.30
  -2  13   3   57.19    3.70
   1 -13  -3 2030.50   46.50
  -1 -13   3 2125.19   45.60
  -1 -13   3 2073.79   46.40
   1 -13  -3 2166.88   45.30
  -1  13   3 2145.29   46.40
  -1  13   3 2173.08   46.20
   1  13  -3 2097.29   45.20
   1  13  -3 2041.60   46.50
   0 -13   3  280.27    8.10
   0 -13   3  275.27    8.40
   0 -13  -3  264.17    8.30
   0 -13  -3  280.17    7.70
   0  13  -3  261.07    8.30
   0  13  -3  276.77    8.10
   0  13   3  273.47    8.40
   0  13   3  280.37    7.60
  -1 -13  -3  143.09    5.60
   1 -13   3  146.19    5.70
   1 -13   3  156.58    5.70
  -1 -13  -3  153.98    5.30
   1  13   3  157.18    5.80
  -1  13  -3  147.99    5.70
  -1  13  -3  144.99    5.60
   2 -13   3  221.88    7.30
  -2 -13  -3  221.98    7.20
  -2 -13  -3  214.48    7.10
   2 -13   3  218.98    7.80
   2  13   3  221.08    7.50
  -2  13  -3  229.68    7.30
  -2  13  -3  205.88    7.70
  -3 -13  -3    2.10    1.70
   3 -13   3    1.50    1.60
  -3 -13  -3    0.70    1.50
   3 -13   3    1.70    2.00
  -3  13  -3   -0.20    1.80
   3  13   3    1.40    1.50
  -3  13  -3    1.20    1.40
   4 -13   3   13.90    2.70
  -4 -13  -3   14.60    2.60
  -4 -13  -3   14.30    2.80
  -4  13  -3   19.00    3.50
  -4  13  -3   18.50    2.70
   4  13   3   11.50    2.30
  -5 -13  -3   74.19    5.00
   5 -13   3   62.29    5.50
   5 -13   3   67.49    4.70
  -5 -13  -3   71.89    4.70
   5  13   3   72.99    4.80
   5  13   3   74.39    5.20
  -5  13  -3   70.49    4.20
  -5  13  -3   67.89    5.40
   6 -13   3   26.50    4.10
   6 -13   3   16.80    4.00
  -6 -13  -3   27.20    3.90
  -6 -13  -3   18.80    3.50
   6  13   3   21.80    3.50
   6  13   3   24.60    4.10
  -6  13  -3   20.80    4.10
  -6 -14   3   41.30    4.50
   6 -14  -3   45.80    5.10
  -6  14   3   46.40    5.70
   6  14  -3   40.00    4.80
   5 -14  -3  142.19    6.90
  -5 -14   3  139.89    6.60
   5  14  -3  137.49    6.80
   5  14  -3  138.39    6.30
  -5  14   3  139.19    7.30
  -4 -14   3  152.48    6.60
   4 -14  -3  158.98    6.80
   4  14  -3  157.58    6.40
   4  14  -3  180.28    7.00
  -4  14   3  145.89    7.10
   3 -14  -3  259.57    8.90
  -3 -14   3  267.67    8.80
  -3  14   3  278.07    8.10
  -3  14   3  266.17    9.30
   3  14  -3  278.17    8.70
   3  14  -3  271.27    8.80
   2 -14  -3  461.25   12.90
  -2 -14   3  463.15   12.80
  -2  14   3  468.05   12.90
   2  14  -3  468.55   12.20
  -2  14   3  460.55   12.40
   2  14  -3  481.15   13.00
  -1 -14   3  170.68    6.30
   1 -14  -3  162.28    5.10
  -1 -14   3  170.88    5.60
   1 -14  -3  168.88    6.30
   1  14  -3  168.88    6.30
  -1  14   3  169.38    6.10
  -1  14   3  169.18    6.20
   1  14  -3  167.18    5.40
   0 -14  -3   11.20    1.80
   0 -14   3    8.50    1.90
   0 -14   3    6.80    1.90
   0 -14  -3    6.60    1.90
   0  14   3   10.00    1.90
   0  14   3    9.70    2.00
   0  14  -3   11.30    2.10
   0  14  -3    6.80    1.80
   1 -14   3   10.80    2.30
  -1 -14  -3    7.70    2.00
  -1 -14  -3    9.40    1.80
   1 -14   3    6.70    1.80
  -1  14  -3    7.30    2.00
  -1  14  -3    7.60    1.80
   1  14   3    7.50    1.90
  -2 -14  -3   -0.70    1.30
   2 -14   3    1.90    1.80
   2 -14   3    1.10    1.60
  -2 -14  -3    0.20    1.40
   2  14   3    0.80    1.40
  -2  14  -3   -0.10    1.20
  -2  14  -3    0.10    1.60
  -3 -14  -3   74.39    4.30
   3 -14   3   67.09    4.30
   3 -14   3   76.39    5.00
  -3 -14  -3   66.79    4.30
  -3  14  -3   60.99    3.90
  -3  14  -3   61.69    4.60
   3  14   3   74.19    4.40
  -4 -14  -3  104.19    5.50
  -4 -14  -3  105.59    5.40
   4 -14   3  107.19    5.60
   4 -14   3  114.29    6.40
  -4  14  -3  106.49    6.20
   4  14   3  102.89    5.50
  -4  14  -3  110.09    5.20
   5 -14   3    1.60    2.00
  -5 -14  -3    1.10    2.10
  -5 -14  -3   -0.60    1.90
   5 -14   3   -1.90    2.30
  -5  14  -3   -2.90    2.00
   5  14   3   -1.90    2.00
   5  14   3   -0.10    1.70
  -5  14  -3   -0.50    1.50
   6 -14   3   85.39    6.80
   6 -14   3   92.79    6.10
  -6 -14  -3   93.09    6.30
  -6 -14  -3   97.69    5.90
   6  14   3  108.59    6.00
  -6  14  -3   84.69    6.60
   6  14   3   91.99    6.40
   6 -15  -3   71.79    5.70
   6  15  -3   86.99    6.10
  -6  15   3   73.99    6.30
   5 -15  -3    8.50    2.70
  -5 -15   3    6.80    2.50
   5  15  -3    4.60    2.30
  -5  15   3    6.30    3.00
   5  15  -3    9.10    2.70
   4 -15  -3   66.99    4.60
  -4 -15   3   56.19    4.50
   4  15  -3   67.29    4.40
  -4  15   3   54.69    4.70
   4  15  -3   58.69    4.40
   3 -15  -3  330.17   10.70
  -3 -15   3  331.67   10.50
  -3  15   3  332.07   11.00
   3  15  -3  356.76   10.60
  -3  15   3  339.57    9.80
   3  15  -3  340.37   10.20
   2 -15  -3   54.99    3.90
  -2 -15   3   70.29    4.20
  -2  15   3   57.09    3.60
   2  15  -3   53.69    3.90
  -2  15   3   62.59    4.10
   2  15  -3   66.29    3.60
   1 -15  -3  735.13   17.00
  -1 -15   3  735.53   17.40
   1 -15  -3  729.83   18.50
  -1 -15   3  728.93   18.40
  -1  15   3  718.43   18.10
  -1  15   3  718.83   18.20
   1  15  -3  736.13   18.60
   0 -15   3  124.49    5.00
   0 -15  -3  113.49    5.20
   0 -15   3  115.09    5.20
   0 -15  -3  113.89    4.30
   0  15   3  117.39    5.30
   0  15   3  116.99    4.60
   0  15  -3  120.89    5.00
   0  15  -3  112.89    5.20
  -1 -15  -3   89.79    4.60
   1 -15   3   91.29    4.60
   1 -15   3   90.19    4.60
  -1 -15  -3   89.09    4.00
  -1  15  -3   92.89    4.60
  -1  15  -3   95.29    4.70
   1  15   3   91.49    4.70
   2 -15   3   73.59    4.60
  -2 -15  -3   72.89    4.30
  -2 -15  -3   73.99    4.00
   2 -15   3   75.19    4.40
  -2  15  -3   69.59    4.50
  -2  15  -3   76.99    4.20
   2  15   3   71.59    4.30
  -3 -15  -3  547.25   15.00
   3 -15   3  550.74   16.00
   3 -15   3  566.64   15.30
  -3 -15  -3  560.14   15.10
  -3  15  -3  536.65   15.90
   3  15   3  558.94   15.40
  -3  15  -3  559.24   14.80
  -4 -15  -3   46.00    4.10
  -4 -15  -3   47.60    4.10
   4 -15   3   51.39    5.60
   4 -15   3   47.70    4.20
  -4  15  -3   50.09    3.80
  -4  15  -3   45.00    5.20
   4  15   3   46.70    4.60
   5 -15   3   -2.80    1.90
   5 -15   3   -0.50    2.60
  -5 -15  -3   -0.70    2.10
  -5 -15  -3   -0.50    2.00
   5  15   3   -2.10    2.00
  -5  15  -3    0.70    2.60
   5  15   3   -2.30    1.60
  -5  15  -3    2.00    1.80
  -6 -16   3   14.70    3.30
   6 -16  -3   12.00    3.30
  -6  16   3   12.50    3.80
   6  16  -3   14.10    3.30
   5 -16  -3   -1.00    2.10
  -5 -16   3    1.00    2.20
  -5  16   3    1.00    2.50
   5  16  -3    1.30    2.30
   5  16  -3   -0.70    2.10
  -4 -16   3  201.88    8.00
   4 -16  -3  204.48    8.30
   4  16  -3  215.08    8.10
   4  16  -3  204.38    7.90
  -4  16   3  187.68    8.40
   3 -16  -3  274.57    9.70
  -3 -16   3  280.17    9.60
  -3  16   3  297.07    9.00
   3  16  -3  299.77    9.80
   3  16  -3  299.37    9.30
  -3  16   3  293.47   10.10
   2 -16  -3   35.50    3.80
  -2 -16   3   31.80    3.60
  -2  16   3   33.90    3.80
   2  16  -3   29.10    3.30
  -2  16   3   35.80    3.10
   1 -16  -3   40.80    3.50
  -1 -16   3   50.59    3.70
  -1 -16   3   53.69    3.30
   1  16  -3   49.50    3.70
  -1  16   3   49.80    3.50
  -1  16   3   48.90    3.60
   0 -16  -3  420.46   12.30
   0 -16  -3  435.46   11.10
   0 -16   3  421.66   11.70
   0  16   3  437.66   12.40
   0  16  -3  436.36   11.80
   0  16  -3  413.56   12.30
   0  16   3  436.36   11.30
  -1 -16  -3  114.99    4.70
  -1 -16  -3  108.99    5.30
   1 -16   3  101.39    5.20
   1 -16   3  106.39    5.20
  -1  16  -3  105.99    5.20
  -1  16  -3  108.09    5.10
   1  16   3  120.79    5.60
  -2 -16  -3  491.85   13.90
   2 -16   3  504.35   14.10
  -2 -16  -3  529.85   13.60
   2 -16   3  490.95   14.40
  -2  16  -3  494.35   14.30
   2  16   3  493.15   14.20
  -2  16  -3  510.15   13.90
   3 -16   3    0.20    1.80
   3 -16   3    2.70    2.20
  -3 -16  -3    0.90    1.80
  -3 -16  -3   -0.80    1.60
   3  16   3    1.50    1.80
  -3  16  -3   -0.20    2.10
  -3  16  -3    2.30    1.70
   4 -16   3    5.50    2.40
  -4 -16  -3    6.20    2.40
  -4 -16  -3    6.90    2.50
   4 -16   3    7.20    2.90
  -4  16  -3    6.40    2.10
   4  16   3    5.50    2.30
  -4  16  -3    2.00    2.50
   5 -16   3    8.70    3.30
  -5 -16  -3    7.00    2.60
   5 -16   3    7.00    2.90
  -5 -16  -3    6.40    2.70
   5  16   3    8.10    2.60
  -5  16  -3   10.40    2.50
  -5  16  -3    8.10    3.30
   5  16   3    8.70    3.00
  -6 -17   3   61.69    5.30
   6 -17  -3   71.19    5.80
  -6  17   3   58.49    6.50
   6  17  -3   70.99    5.90
   6  17  -3   99.29    9.90
  -5 -17   3  243.18    9.40
   5 -17  -3  231.18    9.50
   5  17  -3  240.88    9.40
   5  17  -3  244.08    9.10
  -5  17   3  225.58    9.90
  -4 -17   3  167.28    7.50
   4 -17  -3  170.98    7.80
   4  17  -3  190.08    7.70
  -4  17   3  173.78    8.10
   4  17  -3  186.68    7.60
   3 -17  -3    4.10    2.20
  -3 -17   3   12.70    2.80
  -3  17   3   11.50    3.10
   3  17  -3    9.20    2.50
  -3  17   3   11.60    2.30
   3  17  -3   10.00    2.50
  -2 -17   3   12.30    2.70
   2 -17  -3    8.00    2.40
   2  17  -3    9.60    2.30
  -2  17   3   12.80    2.80
  -2  17   3    8.90    2.20
   1 -17  -3   22.00    3.10
  -1 -17   3   22.70    3.20
   1  17  -3   25.40    3.10
  -1  17   3   24.80    3.10
  -1  17   3   28.70    3.40
   0 -17  -3   38.40    3.90
   0 -17   3   36.10    3.70
   0 -17   3   37.10    3.20
   0  17   3   32.80    3.50
   0  17  -3   29.70    3.30
  -1 -17  -3   42.30    3.70
   1 -17   3   49.80    3.90
  -1 -17  -3   48.30    3.20
   1 -17   3   40.30    4.10
  -1  17  -3   45.40    3.80
   1  17   3   45.70    4.00
  -1  17  -3   47.60    3.70
  -2 -17  -3  163.78    6.80
   2 -17   3  158.78    6.80
   2 -17   3  160.18    7.00
  -2 -17  -3  156.68    6.20
  -2  17  -3  161.68    7.00
   2  17   3  159.48    6.90
  -2  17  -3  150.98    6.40
   3 -17   3  385.86   13.00
   3 -17   3  426.26   12.70
  -3 -17  -3  409.26   12.40
  -3 -17  -3  414.76   12.20
  -3  17  -3  393.46   12.90
  -3  17  -3  416.16   12.20
   3  17   3  405.96   12.70
   4 -17   3  134.59    7.40
   4 -17   3  141.19    6.90
  -4 -17  -3  143.59    6.90
  -4 -17  -3  136.29    6.60
   4  17   3  128.59    6.70
  -4  17  -3  144.19    7.50
  -4  17  -3  146.99    6.50
   5 -17   3   11.40    3.40
   5 -17   3   16.20    4.10
  -5 -17  -3   13.50    3.30
  -5 -17  -3   11.20    3.00
  -5  17  -3   13.70    2.90
   5  17   3    8.20    2.60
  -5  17  -3   15.80    4.10
   5  17   3   16.80    3.60
   5 -18  -3    4.80    2.70
  -5 -18   3    3.40    2.50
   5  18  -3    3.90    2.60
   5  18  -3    2.90    2.30
  -5  18   3    0.00    2.80
  -4 -18   3   67.49    5.10
   4 -18  -3   66.89    5.30
   4  18  -3   65.39    4.90
  -4  18   3   63.29    5.40
   4  18  -3   62.29    4.90
  -3 -18   3  406.46   13.00
   3 -18  -3  426.16   13.20
   3  18  -3  414.46   13.00
  -3  18   3  411.96   13.20
  -3  18   3  451.35   12.40
   2 -18  -3    3.80    2.10
  -2 -18   3    7.10    2.40
   2  18  -3    8.00    2.40
  -2  18   3    8.50    2.20
  -2  18   3    8.70    2.50
   1 -18  -3    2.60    1.90
  -1 -18   3    8.70    2.40
  -1  18   3    6.70    2.20
  -1  18   3    6.00    2.10
   1  18  -3    5.50    2.10
   0 -18   3   18.90    2.80
   0 -18   3   15.90    2.90
   0 -18  -3   20.90    3.00
   0  18   3   13.80    2.70
   0  18  -3   20.00    3.00
  -1 -18  -3  113.79    5.70
   1 -18   3  113.39    5.60
   1 -18   3  110.69    5.70
  -1 -18  -3  101.79    5.00
  -1  18  -3  105.59    5.50
  -1  18  -3  111.39    5.60
   1  18   3  108.39    5.80
   2 -18   3   15.20    3.10
   2 -18   3   11.10    2.70
  -2 -18  -3   16.90    2.70
  -2 -18  -3   17.50    3.10
  -2  18  -3   16.00    2.80
  -2  18  -3    7.60    2.60
   2  18   3    9.80    2.50
  -3 -18  -3  255.47    9.40
   3 -18   3  265.67   10.10
  -3 -18  -3  257.87    9.00
   3 -18   3  264.57    9.60
  -3  18  -3  256.57    9.00
  -3  18  -3  258.87   10.00
   3  18   3  266.87    9.80
   4 -18   3    6.00    2.80
  -4 -18  -3    6.40    2.80
  -4 -18  -3    2.50    2.20
   4 -18   3    3.70    3.00
  -4  18  -3    3.80    2.20
   4  18   3    5.40    2.60
  -4  18  -3    6.60    3.20
   4  18   3    1.90    2.20
   5 -19  -3    4.90    2.80
  -5 -19   3    2.60    2.50
   5  19  -3    1.50    2.50
   5  19  -3    2.20    2.30
  -5  19   3    3.80    3.20
  -4 -19   3  253.67    9.80
   4 -19  -3  256.57   10.10
   4  19  -3  252.87    9.70
  -4  19   3  253.97   10.20
   3 -19  -3   70.79    5.30
  -3 -19   3   69.59    5.20
  -3  19   3   73.69    4.60
   3  19  -3   68.09    4.90
  -3  19   3   65.89    5.20
   2 -19  -3    6.80    2.60
  -2 -19   3    8.60    2.50
   2  19  -3    9.80    2.50
  -2  19   3   11.90    2.60
  -2  19   3    8.20    2.60
   1 -19  -3   12.50    2.70
  -1 -19   3   12.40    2.70
   1  19  -3   11.70    2.60
  -1  19   3   13.80    2.90
  -1  19   3   20.10    3.20
   0 -19   3   47.00    4.10
   0 -19   3   51.19    4.50
   0 -19  -3   38.30    4.20
   0  19  -3   35.90    4.00
   0  19   3   46.80    4.10
  -1 -19  -3    6.50    2.40
   1 -19   3    6.10    2.20
   1 -19   3    6.30    2.40
  -1  19  -3    9.30    2.70
   1  19   3    5.60    2.40
  -1  19  -3    7.10    2.40
   2 -19   3   81.69    5.30
  -2 -19  -3   86.79    4.70
  -2 -19  -3   87.79    5.40
   2 -19   3   87.09    5.40
  -2  19  -3   89.29    5.40
  -2  19  -3   91.09    5.20
   2  19   3   83.29    5.60
   3 -19   3   50.29    5.10
  -3 -19  -3   54.39    4.20
   3 -19   3   42.70    4.80
  -3 -19  -3   52.69    4.60
  -3  19  -3   48.70    4.10
  -3  19  -3   54.69    4.90
   3  19   3   38.00    4.50
   4 -19   3   37.40    5.10
  -4 -19  -3   31.90    4.00
  -4 -19  -3   34.70    4.30
   4 -19   3   33.70    4.50
  -4  19  -3   28.20    3.60
   4  19   3   31.70    4.20
   4  19   3   26.20    4.20
  -4  19  -3   36.30    5.50
   4 -20  -3   -3.40    2.10
  -4 -20   3   -0.20    2.20
  -4  20   3    1.90    2.50
   4  20  -3    0.50    2.30
  -3 -20   3    8.20    2.80
   3 -20  -3   11.80    3.10
   3  20  -3   17.10    3.20
  -3  20   3   18.80    3.60
  -3  20   3   13.30    2.80
  -2 -20   3    1.30    2.20
   2 -20  -3    1.20    2.00
  -2  20   3    4.20    2.50
   2  20  -3    0.40    1.90
  -2  20   3    3.30    2.10
   1 -20  -3    8.90    2.70
  -1 -20   3   11.80    2.80
  -1  20   3   11.80    2.70
   1  20  -3   13.80    2.80
   0 -20   3  142.99    6.80
   0 -20  -3  142.29    6.80
   0  20   3  141.29    6.70
   0  20  -3  142.89    6.80
  -1 -20  -3   69.69    5.00
   1 -20   3   75.69    5.00
   1 -20   3   70.09    5.00
  -1  20  -3   74.49    4.90
  -1  20  -3   80.89    5.10
   1  20   3   81.79    5.40
  -2 -20  -3   29.00    3.90
   2 -20   3   31.60    4.10
   2 -20   3   30.40    4.00
   2  20   3   38.30    4.40
  -2  20  -3   41.80    4.80
  -2  20  -3   41.10    4.40
  -3 -20  -3   26.50    3.50
   3 -20   3   24.40    3.80
   3 -20   3   32.30    4.60
  -3 -20  -3   23.10    3.70
  -3  20  -3   27.60    4.40
   3  20   3   28.10    4.30
  -3  20  -3   30.70    3.80
  -4 -20  -3    2.80    2.80
   4 -20   3    2.10    2.60
   4 -20   3    5.40    3.30
  -4  20  -3    2.70    2.10
   4  20   3    1.10    2.40
   4  20   3    0.90    2.60
   4 -21  -3    1.20    2.50
  -4 -21   3    0.70    2.40
  -4  21   3    3.60    2.70
   4  21  -3   -0.10    2.20
   3 -21  -3    3.80    2.50
  -3 -21   3    3.60    2.60
  -3  21   3    9.20    2.60
   3  21  -3    8.40    2.70
  -3  21   3    7.80    2.90
  -2 -21   3  518.15   15.60
   2 -21  -3  485.75   15.50
  -2  21   3  530.25   15.20
   2  21  -3  549.25   15.90
  -2  21   3  519.95   15.20
  -1 -21   3  162.48    7.60
   1 -21  -3  171.08    7.80
  -1  21   3  169.28    7.60
   1  21  -3  182.38    7.90
   0 -21   3  229.58    9.10
   0 -21  -3  224.78    9.00
   0  21   3  226.48    9.00
   0  21  -3  245.98    9.30
   1 -21   3   20.40    3.40
  -1 -21  -3   14.70    3.10
   1 -21   3   12.80    3.10
  -1  21  -3   20.70    3.50
  -1  21  -3   19.90    3.30
   1  21   3   16.10    3.20
   2 -21   3   16.80    3.50
  -2 -21  -3   12.60    3.10
   2 -21   3   18.60    3.50
   2  21   3   12.70    3.10
  -2  21  -3   13.50    2.90
  -2  21  -3   20.90    3.80
   3 -21   3   35.40    4.80
  -3 -21  -3   29.50    4.20
   3 -21   3   34.20    4.50
   3  21   3   35.40    4.60
  -3  21  -3   43.60    5.40
  -3  21  -3   40.60    4.50
   3 -22  -3   51.39    5.50
  -3 -22   3   53.79    6.00
  -3  22   3   51.59    5.80
   2 -22  -3    7.70    2.90
  -2 -22   3    9.00    3.00
   2  22  -3    8.10    2.80
  -2  22   3   12.10    2.80
  -1 -22   3   72.59    5.40
   1 -22  -3   85.99    5.80
  -1  22   3   74.89    5.30
   1  22  -3   82.19    5.60
   0 -22  -3  112.99    6.40
   0  22   3  100.59    6.10
   1 -22   3   16.30    3.30
  -1 -22  -3   13.90    3.20
  -1  22  -3   21.10    4.20
   1  22   3   16.30    3.20
  -1  22  -3   19.90    3.40
   2 -22   3   11.70    3.40
   2 -22   3   10.00    3.00
  -2 -22  -3   10.30    3.00
  -2  22  -3    8.50    2.70
  -2  22  -3    6.60    3.00
   2  22   3    4.40    2.70
   2 -23  -3   81.59    6.00
  -2 -23   3   89.89    6.20
  -2  23   3  100.49    6.00
  -1 -23   3    2.30    2.30
   1 -23  -3    9.50    3.00
  -1  23   3    8.80    2.90
   1  23  -3    5.00    2.60
   0 -23  -3   35.60    4.70
   0 -23   3   32.10    4.50
   0  23   3   34.80    4.40
   0  23  -3   39.80    4.60
   1 -23   3    1.70    2.30
  -1 -23  -3   -0.90    2.20
   1  23   3    1.20    2.40
  -1  23  -3    1.40    2.00
  -8   0   4    3.90    2.50
   8   0  -4    2.60    2.50
  -7   0   4    2.40    2.20
  -7   0   4    1.80    1.90
   7   0  -4   -0.30    1.90
   6   0  -4    7.90    2.30
  -6   0   4    8.00    2.10
  -6   0   4    8.80    2.20
  -5   0   4    0.00    1.40
   5   0  -4   -1.70    1.20
  -5   0   4   -0.20    1.40
  -4   0   4  451.45   11.30
  -4   0   4  422.66   11.10
   4   0  -4  429.36   11.50
  -3   0   4   -2.70    0.90
   3   0  -4    0.00    1.00
  -3   0   4    0.30    0.90
  -2   0   4  125.09    4.00
  -2   0   4  109.89    3.70
   2   0  -4  124.69    4.10
   1   0  -4   -1.10    0.70
   1   0  -4   -2.60    0.60
  -1   0   4   -0.10    0.80
   0   0  -4  812.62   17.90
   0   0   4  792.22   17.80
   0   0  -4  814.02   17.60
  -1   0  -4   -0.20    0.70
  -1   0  -4   -0.30    0.70
   1   0   4   -1.00    0.70
  -2   0  -4  140.29    4.40
   2   0   4  138.89    4.40
  -2   0  -4  135.99    4.60
  -2   0  -4  142.59    3.80
   3   0   4    3.20    1.20
   3   0   4    0.30    1.30
  -3   0  -4   -2.40    1.00
  -3   0  -4    3.10    1.20
  -3   0  -4    1.70    1.10
  -4   0  -4   19.30    2.50
  -4   0  -4   17.40    2.10
   4   0   4   25.30    2.70
   4   0   4   18.90    2.60
  -4   0  -4   24.10    2.60
  -4   0  -4   21.80    2.30
  -5   0  -4    3.70    1.70
  -5   0  -4    2.10    1.40
  -5   0  -4    3.80    1.80
   5   0   4    4.80    1.80
   5   0   4    3.40    1.70
   6   0   4  136.99    5.90
   6   0   4  160.78    7.00
  -6   0  -4  133.39    6.40
  -6   0  -4  152.08    6.20
   7   0   4    1.50    2.20
   7   0   4   -0.40    2.20
  -7   0  -4    0.10    2.00
  -8  -1   4   20.80    3.70
   8  -1  -4   19.80    3.70
   8   1  -4   19.00    3.70
  -8   1   4   16.50    3.30
   7  -1  -4   87.99    5.60
  -7  -1   4   98.19    5.50
   7   1  -4   94.49    5.80
  -7   1   4  100.19    5.50
  -7   1   4   87.09    5.50
   6  -1  -4   63.49    4.20
  -6  -1   4   57.59    3.90
  -6  -1   4   64.59    4.00
  -6   1   4   56.89    4.00
  -6   1   4   58.89    4.00
   6   1  -4   57.39    4.20
  -5  -1   4   94.69    4.30
  -5  -1   4   93.79    4.30
   5  -1  -4   99.09    4.70
  -5   1   4   93.09    4.50
  -5   1   4   89.59    4.40
   5   1  -4  102.39    4.80
  -4  -1   4    1.40    1.20
  -4  -1   4    2.40    1.30
   4  -1  -4    0.60    1.00
   4   1  -4    2.20    1.20
  -4   1   4   -0.80    1.10
  -4   1   4    0.20    1.10
   3  -1  -4  444.76   11.00
  -3  -1   4  420.86   10.70
  -3  -1   4  421.86   10.60
  -3   1   4  438.66   10.70
   3   1  -4  450.75   11.10
  -3   1   4  436.06   10.90
   2  -1  -4 4130.19   85.19
  -2  -1   4 3992.30   84.99
  -2  -1   4 3972.70   84.69
  -2   1   4 4058.29   84.79
   2   1  -4 4133.59   85.29
  -2   1   4 4027.80   85.09
   1  -1  -4 1409.36   29.90
  -1  -1   4 1376.96   29.80
   1  -1  -4 1382.86   29.20
  -1  -1   4 1301.87   29.20
  -1   1   4 1394.46   29.30
   1   1  -4 1420.36   29.30
  -1   1   4 1368.26   29.90
   1   1  -4 1425.26   29.90
   0  -1  -4 5952.60  120.69
   0  -1  -4 5736.73  120.69
   0  -1   4 5691.33  121.09
   0   1  -4 5867.51  121.59
   0   1  -4 5843.92  120.29
   0   1   4 5618.34  120.39
   1  -1   4  198.08    5.40
  -1  -1  -4  193.38    5.50
  -1  -1  -4  188.48    5.30
   1   1   4  194.18    5.20
  -1   1  -4  193.38    5.30
  -1   1  -4  193.78    5.30
   2  -1   4    5.30    0.90
  -2  -1  -4    9.00    1.60
  -2  -1  -4    7.90    1.00
  -2  -1  -4   10.50    1.40
   2  -1   4    8.10    1.40
  -2   1  -4    7.20    1.00
   2   1   4    8.10    1.30
  -2   1  -4    6.40    1.20
   2   1   4    7.60    1.20
  -2   1  -4    6.60    1.30
  -3  -1  -4  891.41   20.00
  -3  -1  -4  889.01   20.60
  -3  -1  -4  892.11   21.10
   3  -1   4  912.11   20.80
   3   1   4  912.81   20.80
  -3   1  -4  904.81   20.10
   3   1   4  925.01   20.40
  -3   1  -4  872.71   20.70
  -3   1  -4  915.81   20.60
  -3   1  -4  865.51   20.80
   4  -1   4  158.28    5.70
  -4  -1  -4  147.09    5.80
   4  -1   4  171.48    5.80
  -4  -1  -4  159.98    5.30
  -4  -1  -4  151.68    5.40
   4   1   4  156.48    5.70
  -4   1  -4  160.58    5.70
  -4   1  -4  167.38    5.60
   4   1   4  157.68    5.30
  -4   1  -4  162.78    5.80
  -4   1  -4  163.48    5.30
  -5  -1  -4  528.05   13.80
  -5  -1  -4  553.64   13.90
   5  -1   4  534.65   14.10
  -5  -1  -4  542.85   14.60
   5  -1   4  535.25   13.90
   5  -1   4  530.65   14.10
   5   1   4  538.75   14.10
  -5   1  -4  532.85   13.80
  -5   1  -4  539.55   14.20
  -5   1  -4  532.65   14.30
   5   1   4  524.95   13.70
  -5   1  -4  550.74   13.90
   6  -1   4   16.20    2.90
   6  -1   4   19.00    2.60
   6  -1   4   21.80    3.00
   6  -1   4   16.00    2.90
  -6  -1  -4   22.60    3.00
  -6  -1  -4   16.30    3.00
  -6   1  -4   25.40    3.50
  -6   1  -4   22.80    3.00
   6   1   4   22.40    3.50
  -6   1  -4   18.90    2.60
   6   1   4   22.90    2.90
  -6   1  -4   24.40    4.20
   7  -1   4    3.90    2.60
  -7  -1  -4    1.80    2.30
   7  -1   4    3.20    2.40
  -7   1  -4    2.90    2.30
   7   1   4   -0.40    2.10
   8  -2  -4    3.10    2.60
   8  -2  -4   -1.10    2.00
  -8  -2   4    1.70    2.40
   8   2  -4    1.10    2.50
  -8   2   4    1.50    2.20
   7  -2  -4  333.37   10.90
  -7  -2   4  323.37   10.70
  -7   2   4  323.77   10.90
  -7   2   4  313.47   10.70
  -6  -2   4   12.40    2.40
  -6  -2   4    7.10    2.10
   6  -2  -4    9.50    2.30
  -6   2   4    9.60    2.30
  -6   2   4   10.90    2.60
   6   2  -4    5.50    2.20
  -5  -2   4  126.59    5.10
   5  -2  -4  126.59    5.30
  -5  -2   4  123.89    4.90
   5   2  -4  124.59    5.50
  -5   2   4  118.09    5.30
  -5   2   4  116.19    5.00
  -4  -2   4 1510.55   33.60
  -4  -2   4 1493.55   33.80
   4  -2  -4 1569.74   34.10
   4   2  -4 1512.75   34.40
  -4   2   4 1563.44   34.10
  -4   2   4 1523.35   34.00
   3  -2  -4 3458.45   72.69
  -3  -2   4 3458.75   72.29
  -3  -2   4 3351.76   72.29
   3   2  -4 3425.96   72.89
  -3   2   4 3385.36   72.69
  -3   2   4 3467.95   72.49
   2  -2  -4 1911.01   40.10
  -2  -2   4 1847.92   39.90
  -2  -2   4 1806.42   39.60
  -2   2   4 1837.82   40.10
  -2   2   4 1904.51   39.80
   2   2  -4 1881.81   40.20
   1  -2  -4 2321.07   49.50
  -1  -2   4 2256.97   49.60
   1  -2  -4 2362.16   50.19
  -1  -2   4 2341.57   50.09
   1  -2  -4 2428.66   49.70
  -1   2   4 2373.06   49.60
  -1   2   4 2425.46   49.70
   1   2  -4 2437.86   50.19
   1   2  -4 2369.26   49.70
  -1   2   4 2380.46   50.19
   0  -2   4   88.59    3.00
   0  -2  -4   87.79    2.80
   0  -2  -4   88.79    3.00
   0   2  -4   88.49    2.80
   0   2   4   84.39    2.80
   0   2  -4   88.79    2.80
   0   2   4   86.69    2.90
  -1  -2  -4   29.10    1.90
   1  -2   4   23.80    1.70
  -1  -2  -4   22.20    1.60
  -1   2  -4   26.00    1.60
   1   2   4   24.80    1.70
   1   2   4   24.30    1.50
  -1   2  -4   25.60    1.60
   2  -2   4  146.99    4.20
  -2  -2  -4  161.18    5.20
   2  -2   4  160.18    5.00
  -2  -2  -4  158.28    4.80
  -2  -2  -4  148.89    4.20
  -2   2  -4  162.38    4.80
  -2   2  -4  161.98    4.90
  -2   2  -4  158.18    4.30
   2   2   4  156.78    4.50
   2   2   4  158.68    5.00
  -3  -2  -4  408.76   11.00
   3  -2   4  409.36   10.70
  -3  -2  -4  393.16   10.40
  -3  -2  -4  410.76   10.00
   3  -2   4  406.56   10.00
   3   2   4  416.86   10.10
  -3   2  -4  414.16   10.70
  -3   2  -4  407.26   10.50
  -3   2  -4  410.16   10.40
   3   2   4  408.26   10.60
  -3   2  -4  401.16   10.00
   4  -2   4  529.35   12.80
   4  -2   4  525.85   13.40
  -4  -2  -4  500.45   13.50
  -4  -2  -4  509.85   12.90
  -4  -2  -4  513.45   12.50
   4   2   4  503.45   13.10
  -4   2  -4  508.05   13.30
   4   2   4  502.25   12.50
  -4   2  -4  511.95   12.90
  -4   2  -4  500.45   13.10
  -4   2  -4  502.25   12.60
  -5  -2  -4   47.20    3.30
   5  -2   4   44.60    3.80
   5  -2   4   41.50    3.20
  -5  -2  -4   41.00    3.50
   5  -2   4   41.20    3.40
  -5   2  -4   42.40    3.20
  -5   2  -4   40.00    3.20
   5   2   4   45.70    3.10
  -5   2  -4   42.40    3.10
  -5   2  -4   39.10    3.40
   5   2   4   42.50    3.30
  -6  -2  -4    3.00    2.00
   6  -2   4    4.60    2.30
   6  -2   4    2.70    1.90
   6  -2   4    4.60    2.00
   6  -2   4    2.00    1.80
  -6  -2  -4    3.30    2.10
  -6   2  -4    1.70    1.90
  -6   2  -4    3.80    1.70
  -6   2  -4    6.30    2.50
   6   2   4    4.30    1.90
   6   2   4    4.70    2.30
  -6   2  -4    1.70    1.80
   7  -2   4   21.60    3.70
  -7  -2  -4   19.10    3.50
   7  -2   4   19.80    3.50
   7   2   4   15.50    3.40
   7   2   4   17.20    2.90
  -7   2  -4   18.70    3.40
  -8  -3   4    0.40    2.20
   8  -3  -4    2.60    2.60
   8  -3  -4   -0.40    2.20
  -8   3   4    4.00    2.40
  -8   3   4    5.80    3.00
   8   3  -4    1.90    2.60
   7  -3  -4   13.40    2.90
   7  -3  -4   10.20    2.50
  -7  -3   4   13.50    2.80
  -7   3   4   19.90    3.60
  -7   3   4   22.20    3.40
   7   3  -4   18.60    3.50
   6  -3  -4    4.40    1.80
  -6  -3   4    3.70    1.90
  -6  -3   4    6.50    2.00
   6  -3  -4    2.80    1.80
   6   3  -4    2.50    1.90
  -6   3   4    4.50    2.00
  -6   3   4    5.40    2.30
  -5  -3   4 1059.49   24.80
  -5  -3   4 1069.49   24.20
   5  -3  -4 1035.60   24.80
  -5   3   4 1060.09   24.90
  -5   3   4 1073.69   25.20
   5   3  -4 1044.80   25.40
   4  -3  -4   58.09    3.20
  -4  -3   4   57.89    3.10
  -4  -3   4   59.39    2.90
  -4   3   4   62.29    3.40
   4   3  -4   56.09    3.40
  -4   3   4   51.29    3.10
  -3  -3   4 1493.05   32.60
   3  -3  -4 1526.45   33.00
  -3  -3   4 1479.15   32.80
   3  -3  -4 1469.95   32.90
  -3   3   4 1509.25   33.20
   3   3  -4 1524.15   33.40
  -3   3   4 1523.45   32.90
  -2  -3   4  155.08    4.50
   2  -3  -4  168.78    4.90
  -2  -3   4  158.58    4.70
   2  -3  -4  162.88    4.70
  -2   3   4  162.58    5.00
   2   3  -4  174.68    5.10
  -2   3   4  165.08    4.70
   2   3  -4  157.08    4.20
   1  -3  -4 4673.03   96.99
  -1  -3   4 4545.45   96.59
  -1  -3   4 4540.35   96.99
   1  -3  -4 4723.53   97.09
  -1   3   4 4607.64   97.09
  -1   3   4 4601.04   96.49
   1   3  -4 4667.13   96.69
   1   3  -4 4773.02   97.09
   0  -3   4  287.67    6.60
   0  -3   4  289.67    7.40
   0  -3  -4  303.07    7.40
   0   3  -4  288.17    7.00
   0   3   4  283.87    7.10
   0   3  -4  285.37    7.10
   0   3   4  283.07    7.10
   1  -3   4    1.90    1.00
  -1  -3  -4    0.90    0.70
  -1  -3  -4    1.70    0.60
  -1  -3  -4    3.60    1.00
  -1   3  -4    1.40    0.80
  -1   3  -4    2.20    0.80
   1   3   4    2.20    0.90
   1   3   4    3.00    0.80
  -2  -3  -4   58.59    2.70
  -2  -3  -4   55.79    2.20
   2  -3   4   59.39    2.90
   2  -3   4   55.79    2.20
  -2  -3  -4   57.89    3.00
   2   3   4   60.29    2.80
  -2   3  -4   56.99    2.60
  -2   3  -4   56.59    2.60
  -2   3  -4   59.39    2.90
   2   3   4   56.49    2.30
  -3  -3  -4  249.28    6.70
   3  -3   4  260.17    6.90
  -3  -3  -4  251.57    7.20
  -3  -3  -4  256.37    7.80
   3  -3   4  263.27    7.70
  -3   3  -4  252.57    6.90
  -3   3  -4  249.08    7.60
  -3   3  -4  251.97    7.20
   3   3   4  253.17    6.70
   3   3   4  244.68    7.30
  -3   3  -4  253.57    7.20
   4  -3   4   12.30    1.90
   4  -3   4   11.60    2.20
  -4  -3  -4   12.20    1.80
  -4  -3  -4   11.50    2.20
   4   3   4   12.00    1.80
  -4   3  -4   15.20    2.40
   4   3   4   10.10    1.90
  -4   3  -4    8.60    1.80
  -4   3  -4    8.20    1.70
  -4   3  -4   10.70    1.80
  -5  -3  -4  121.09    4.90
   5  -3   4  113.29    5.20
   5  -3   4  117.99    5.00
  -5  -3  -4  119.59    5.60
   5  -3   4  118.79    5.40
  -5   3  -4  122.79    5.50
  -5   3  -4  116.79    5.00
  -5   3  -4  116.39    4.90
   5   3   4  114.09    5.10
  -5   3  -4  116.29    5.00
   6  -3   4   35.90    4.00
   6  -3   4   29.00    3.40
  -6  -3  -4   38.30    3.70
   6  -3   4   34.90    3.90
  -6  -3  -4   40.90    4.40
   6  -3   4   32.10    3.50
  -6   3  -4   37.00    3.40
   6   3   4   28.90    4.20
  -6   3  -4   38.30    3.20
   6   3   4   41.10    3.80
  -6   3  -4   32.00    3.80
  -6   3  -4   30.80    3.50
  -7  -3  -4   85.19    5.90
   7  -3   4   92.89    6.30
   7   3   4   91.19    5.20
   7   3   4   91.49    6.10
  -8  -4   4   21.20    3.70
   8  -4  -4   22.30    4.00
   8  -4  -4   27.80    4.10
  -8   4   4   18.80    4.10
  -8   4   4   20.80    3.70
   8   4  -4   18.50    3.70
   7  -4  -4    0.30    2.00
  -7  -4   4    0.90    2.00
   7  -4  -4    0.70    1.90
  -7   4   4    1.70    2.00
   7   4  -4   -3.00    1.90
  -7   4   4   -2.30    2.10
   6  -4  -4   39.60    3.60
   6  -4  -4   39.60    3.60
  -6  -4   4   46.00    3.70
   6   4  -4   39.10    4.20
  -6   4   4   45.40    4.00
  -6   4   4   40.70    3.60
   5  -4  -4  540.35   14.10
   5  -4  -4  534.85   13.80
  -5  -4   4  537.25   13.20
  -5  -4   4  521.25   13.80
  -5   4   4  536.65   14.40
  -5   4   4  510.45   13.90
   5   4  -4  526.75   14.50
   4  -4  -4  317.57    8.90
  -4  -4   4  296.17    8.60
  -4  -4   4  310.37    8.30
   4  -4  -4  317.67    8.70
   4   4  -4  327.57    9.40
  -4   4   4  312.27    9.10
  -4   4   4  304.67    8.80
  -3  -4   4  235.68    6.60
  -3  -4   4  222.88    6.30
   3  -4  -4  230.58    6.70
   3  -4  -4  238.58    6.60
  -3   4   4  235.98    6.90
   3   4  -4  236.08    7.00
  -3   4   4  233.18    6.70
  -2  -4   4  120.79    3.80
   2  -4  -4  118.89    3.90
   2  -4  -4  119.09    3.90
  -2  -4   4  121.69    3.80
  -2   4   4  128.09    3.90
   2   4  -4  124.39    4.20
  -2   4   4  122.19    4.20
   2   4  -4  122.99    3.60
   1  -4  -4   31.20    1.60
   1  -4  -4   31.50    1.80
  -1  -4   4   30.70    1.80
  -1  -4   4   27.40    1.50
  -1   4   4   30.50    1.90
  -1   4   4   28.00    1.50
   1   4  -4   32.00    1.80
   1   4  -4   31.70    1.60
   0  -4   4  120.89    3.90
   0  -4  -4  126.19    3.90
   0  -4   4  120.49    3.40
   0  -4  -4  124.79    3.40
   0   4  -4  121.89    3.70
   0   4   4  119.79    3.70
   0   4   4  118.29    3.70
   0   4  -4  127.49    3.60
   1  -4   4    0.70    0.60
  -1  -4  -4    0.90    0.60
  -1  -4  -4    0.50    0.70
   1  -4   4    0.80    1.00
  -1   4  -4    1.70    0.80
   1   4   4    1.20    0.90
  -1   4  -4    2.00    0.80
   1   4   4    1.00    0.70
  -2  -4  -4    0.60    0.70
  -2  -4  -4    0.90    1.00
   2  -4   4    0.80    1.00
   2  -4   4    0.10    0.70
   2   4   4   -0.10    0.90
  -2   4  -4    0.10    0.70
  -2   4  -4    0.70    1.00
  -2   4  -4    0.10    0.70
  -3  -4  -4 1076.89   23.60
  -3  -4  -4 1077.49   24.80
   3  -4   4 1097.09   24.80
   3  -4   4 1050.09   23.70
  -3   4  -4 1027.80   23.80
  -3   4  -4 1035.50   24.00
  -3   4  -4 1074.89   24.70
   3   4   4 1058.09   24.30
   4  -4   4    1.60    1.30
  -4  -4  -4    1.10    1.20
  -4  -4  -4   -0.30    1.30
   4  -4   4    1.40    1.50
  -4   4  -4    0.00    1.10
  -4   4  -4   -0.20    1.40
   4   4   4    0.90    1.30
  -4   4  -4    1.40    1.20
  -4   4  -4    2.50    1.30
  -5  -4  -4    1.30    1.60
   5  -4   4    1.70    1.70
   5  -4   4    1.70    1.60
  -5  -4  -4    1.40    1.70
   5  -4   4    0.00    1.50
  -5   4  -4    1.90    1.50
   5   4   4    0.40    1.50
  -5   4  -4    0.90    1.70
  -5   4  -4    0.60    1.40
  -5   4  -4   -1.70    1.40
  -6  -4  -4   10.60    2.70
  -6  -4  -4    5.50    2.30
   6  -4   4    6.40    2.30
   6  -4   4    6.90    2.20
   6  -4   4    5.30    2.20
   6  -4   4    5.20    2.40
  -6   4  -4    5.70    1.90
  -6   4  -4    9.40    2.70
   6   4   4    7.20    2.20
  -6   4  -4    6.50    2.10
   6   4   4    7.80    3.00
   7  -4   4   64.69    5.30
   7  -4   4   61.29    5.50
  -7  -4  -4   60.49    5.10
   7   4   4   63.59    4.50
   7   4   4   42.70    5.00
   8  -5  -4   53.19    5.20
  -8  -5   4   45.60    4.90
   8  -5  -4   49.70    5.20
  -8   5   4   44.30    5.50
  -8   5   4   42.80    4.80
   8   5  -4   48.30    5.60
   7  -5  -4   32.10    4.00
  -7  -5   4   27.70    3.60
   7  -5  -4   36.10    4.10
  -7   5   4   37.70    4.90
  -7   5   4   33.60    4.10
   7   5  -4   29.80    4.10
   6  -5  -4    5.40    2.00
   6  -5  -4    5.10    2.00
  -6  -5   4    4.70    1.90
   6   5  -4    6.70    2.40
  -6   5   4    4.50    2.30
  -6   5   4    3.40    1.70
   5  -5  -4  654.03   16.70
  -5  -5   4  667.73   15.60
  -5  -5   4  657.43   16.40
   5  -5  -4  647.04   16.30
  -5   5   4  625.44   16.50
  -5   5   4  659.23   17.10
   4  -5  -4  184.08    6.20
  -4  -5   4  186.38    5.50
   4  -5  -4  180.68    5.80
  -4  -5   4  176.98    5.90
   4   5  -4  188.08    6.50
  -4   5   4  169.38    6.00
   4   5  -4  170.98    5.10
  -4   5   4  179.58    6.50
   3  -5  -4   11.80    1.60
   3  -5  -4   11.00    1.60
  -3  -5   4   12.00    1.60
  -3  -5   4    8.30    1.40
   3   5  -4   11.50    1.40
  -3   5   4    9.30    1.50
  -3   5   4   15.30    2.10
   3   5  -4   13.40    1.90
  -2  -5   4  557.44   12.80
   2  -5  -4  550.74   12.90
   2  -5  -4  529.05   12.80
  -2  -5   4  541.65   12.60
   2   5  -4  552.44   12.60
  -2   5   4  527.75   13.10
   2   5  -4  570.24   13.20
   1  -5  -4  138.99    4.10
  -1  -5   4  128.99    3.90
  -1  -5   4  138.59    4.20
   1  -5  -4  135.99    4.00
   1   5  -4  135.99    4.00
  -1   5   4  129.09    3.80
  -1   5   4  138.29    4.30
   1   5  -4  137.39    4.10
   0  -5   4   31.50    2.00
   0  -5  -4   29.50    1.80
   0  -5  -4   28.90    1.60
   0  -5   4   29.10    1.60
   0   5  -4   27.40    1.50
   0   5  -4   26.70    1.70
   0   5   4   25.10    1.70
   0   5   4   26.60    1.70
   1  -5   4  970.10   21.90
  -1  -5  -4  998.30   22.00
   1  -5   4  944.41   21.00
  -1  -5  -4  958.40   20.90
   1   5   4  956.50   21.00
  -1   5  -4  955.80   21.50
   1   5   4  983.60   21.70
  -1   5  -4  962.10   21.00
  -2  -5  -4   71.09    3.40
   2  -5   4   67.09    2.70
  -2  -5  -4   70.89    2.60
   2  -5   4   70.99    3.40
  -2   5  -4   68.39    2.60
  -2   5  -4   67.09    2.90
   2   5   4   71.99    3.20
  -2   5  -4   68.99    3.40
  -3  -5  -4 1371.66   29.80
  -3  -5  -4 1346.07   31.00
   3  -5   4 1397.46   31.10
   3  -5   4 1338.87   29.90
  -3   5  -4 1356.06   30.30
  -3   5  -4 1311.97   29.80
   3   5   4 1378.06   30.60
  -3   5  -4 1381.26   31.10
   4  -5   4  267.77    7.70
  -4  -5  -4  264.87    8.60
  -4  -5  -4  271.97    7.60
   4  -5   4  263.17    8.60
  -4   5  -4  259.67    8.50
   4   5   4  260.77    8.10
  -4   5  -4  263.57    7.80
  -4   5  -4  255.67    7.50
  -5  -5  -4  220.88    7.20
   5  -5   4  210.48    7.20
   5  -5   4  215.78    8.00
   5  -5   4  212.78    7.20
  -5  -5  -4  226.88    8.20
  -5   5  -4  209.08    7.00
  -5   5  -4  204.98    6.90
   5   5   4  220.28    7.50
  -5   5  -4  214.68    7.90
   6  -5   4  200.18    8.20
   6  -5   4  212.48    7.60
  -6  -5  -4  190.38    8.10
   6  -5   4  187.38    7.20
  -6  -5  -4  204.38    7.40
   6   5   4  199.98    8.60
  -6   5  -4  190.88    8.10
  -6   5  -4  208.38    7.20
   6   5   4  177.78    7.20
  -7  -5  -4  127.59    7.20
   7  -5   4  142.39    8.20
   7  -5   4  143.09    7.40
  -7   5  -4  153.38    7.50
   7   5   4  129.59    6.40
   7   5   4  152.18    7.90
  -8  -6   4   58.09    5.00
   8  -6  -4   50.09    5.50
  -8   6   4   53.09    6.00
  -8   6   4   47.10    5.10
   8   6  -4   43.90    5.30
   7  -6  -4  139.79    6.50
   7  -6  -4  150.58    7.10
  -7  -6   4  139.99    6.70
  -7   6   4  149.19    7.60
  -7   6   4  148.79    7.00
   6  -6  -4  187.68    6.90
  -6  -6   4  186.18    7.10
   6  -6  -4  184.78    7.30
  -6   6   4  181.08    7.20
   6   6  -4  164.98    7.50
  -6   6   4  192.28    7.90
   5  -6  -4  217.28    7.50
   5  -6  -4  211.28    7.00
  -5  -6   4  211.78    7.20
   5   6  -4  224.28    8.00
  -5   6   4  207.88    7.70
   5   6  -4  207.68    6.30
  -5   6   4  212.18    7.40
  -4  -6   4  429.56   11.20
   4  -6  -4  438.86   11.00
   4  -6  -4  425.46   11.50
  -4  -6   4  426.06   10.50
   4   6  -4  413.86   11.80
  -4   6   4  423.06   11.40
  -4   6   4  429.46   11.90
   4   6  -4  407.46   10.40
  -3  -6   4   86.99    3.60
  -3  -6   4   84.19    3.20
   3  -6  -4   90.99    3.50
   3  -6  -4   88.39    3.70
  -3   6   4   92.49    4.00
   3   6  -4   89.59    3.30
   3   6  -4   95.89    4.00
  -2  -6   4    3.30    1.00
   2  -6  -4    3.80    1.00
  -2  -6   4    3.50    1.00
   2  -6  -4    2.20    1.00
   2   6  -4    3.40    1.20
   2   6  -4    4.30    1.10
  -2   6   4    5.90    1.40
  -1  -6   4    6.80    1.20
  -1  -6   4   11.80    1.40
   1  -6  -4    9.50    1.30
   1  -6  -4    8.90    1.30
  -1   6   4   11.40    1.50
   1   6  -4    8.10    1.20
   1   6  -4   11.40    1.40
  -1   6   4   11.70    1.30
   0  -6  -4 1348.07   29.50
   0  -6   4 1359.16   29.50
   0  -6   4 1377.76   29.10
   0  -6  -4 1360.16   29.00
   0   6   4 1321.17   29.20
   0   6  -4 1309.07   28.70
   0   6  -4 1330.67   29.30
   0   6   4 1344.47   29.00
  -1  -6  -4  191.58    5.80
   1  -6   4  186.38    5.10
  -1  -6  -4  183.88    5.00
   1  -6   4  187.48    5.80
   1   6   4  180.98    5.50
  -1   6  -4  180.88    5.40
  -1   6  -4  183.58    5.80
  -1   6  -4  177.48    4.70
   2  -6   4  103.99    4.40
   2  -6   4  107.99    3.70
  -2  -6  -4  105.99    3.50
  -2  -6  -4  110.59    4.30
  -2   6  -4  108.99    3.90
  -2   6  -4  102.49    3.30
  -2   6  -4  109.89    4.40
   2   6   4  107.49    4.10
   3  -6   4   55.19    3.50
  -3  -6  -4   56.49    3.40
  -3  -6  -4   54.69    2.70
   3  -6   4   51.39    2.80
   3   6   4   57.29    3.20
  -3   6  -4   55.69    3.40
  -3   6  -4   51.79    2.90
  -3   6  -4   51.99    2.50
  -4  -6  -4   45.20    3.50
   4  -6   4   46.30    3.60
   4  -6   4   50.69    3.10
  -4  -6  -4   52.19    3.10
  -4   6  -4   46.60    2.70
  -4   6  -4   47.80    3.70
  -4   6  -4   47.50    3.00
   4   6   4   47.90    3.20
   5  -6   4    8.50    2.60
   5  -6   4    5.80    1.90
   5  -6   4    7.10    2.10
  -5  -6  -4    3.90    2.00
  -5  -6  -4    5.00    2.00
  -5   6  -4    2.10    1.60
  -5   6  -4    4.60    2.20
   5   6   4    7.40    2.10
   6  -6   4   14.50    2.70
   6  -6   4   13.30    3.10
  -6  -6  -4   12.50    2.60
  -6  -6  -4    8.20    2.50
   6   6   4   11.20    3.10
   6   6   4   13.50    2.60
  -6   6  -4   10.20    3.20
  -6   6  -4   10.30    2.30
   7  -6   4  251.87   10.40
  -7  -6  -4  286.27   10.90
   7  -6   4  264.07   13.20
   7   6   4  263.67    9.60
  -7   6  -4  283.07   10.70
   7   6   4  296.57   11.50
   8  -7  -4   37.40    4.80
  -8  -7   4   38.70    4.50
   8   7  -4   28.10    4.40
  -8   7   4   38.40    5.50
  -8   7   4   35.00    4.70
   7  -7  -4  126.79    6.30
  -7  -7   4  139.59    6.70
   7  -7  -4  142.79    6.90
  -7   7   4  161.78    7.90
   7   7  -4  137.09    7.40
  -7   7   4  131.89    6.70
  -6  -7   4  141.19    6.10
   6  -7  -4  133.89    6.20
   6  -7  -4  128.89    5.60
   6   7  -4  129.19    6.50
  -6   7   4  138.49    6.80
  -6   7   4  126.89    6.00
   5  -7  -4  294.37    8.50
   5  -7  -4  278.57    9.10
  -5  -7   4  279.17    8.80
  -5   7   4  278.37    9.00
   5   7  -4  278.87    9.40
   5   7  -4  282.97    8.00
  -5   7   4  295.57    9.60
   4  -7  -4   96.19    4.40
  -4  -7   4   95.49    4.20
   4  -7  -4  108.49    4.10
  -4   7   4   98.29    4.80
   4   7  -4   97.69    3.80
   4   7  -4   96.69    4.70
   3  -7  -4  499.25   12.60
  -3  -7   4  493.65   11.70
   3  -7  -4  489.35   12.00
  -3  -7   4  489.95   12.40
  -3   7   4  500.85   12.90
   3   7  -4  504.45   12.90
   3   7  -4  487.15   12.00
  -2  -7   4 1989.70   42.70
  -2  -7   4 1977.20   42.40
   2  -7  -4 2000.10   42.90
   2  -7  -4 2001.60   42.50
   2   7  -4 1983.90   42.70
   2   7  -4 1995.60   43.00
  -2   7   4 1956.70   43.10
  -2   7   4 1964.80   42.20
  -1  -7   4  458.85   11.10
   1  -7  -4  459.45   11.00
  -1  -7   4  470.45   11.00
   1  -7  -4  456.65   11.10
  -1   7   4  440.76   10.80
   1   7  -4  462.15   10.90
   1   7  -4  465.85   11.20
  -1   7   4  449.86   11.10
   0  -7  -4  602.04   14.30
   0  -7  -4  616.64   14.10
   0  -7   4  617.84   14.50
   0  -7   4  624.54   14.10
   0   7  -4  603.34   14.30
   0   7   4  597.64   14.20
   0   7  -4  600.94   13.50
   0   7   4  608.34   13.90
   1  -7   4  437.76   10.60
  -1  -7  -4  443.36   11.20
   1  -7   4  440.16   11.30
  -1  -7  -4  422.96   10.40
   1   7   4  443.26   11.00
  -1   7  -4  446.26   11.30
  -1   7  -4  429.16   10.80
  -2  -7  -4   25.90    2.30
   2  -7   4   22.30    1.90
  -2  -7  -4   22.80    1.80
   2  -7   4   26.20    2.40
  -2   7  -4   24.20    2.20
  -2   7  -4   23.10    2.60
   2   7   4   25.20    2.20
  -3  -7  -4  249.48    6.90
  -3  -7  -4  239.48    7.80
   3  -7   4  238.68    7.90
   3  -7   4  249.68    7.10
  -3   7  -4  245.48    8.00
   3   7   4  245.18    7.50
  -3   7  -4  243.08    7.20
  -3   7  -4  228.68    6.30
   4  -7   4   59.19    4.10
  -4  -7  -4   52.19    3.70
   4  -7   4   54.59    2.90
  -4  -7  -4   57.19    3.30
   4  -7   4   57.69    3.30
   4   7   4   57.79    3.50
  -4   7  -4   54.39    3.30
  -4   7  -4   51.69    4.00
  -5  -7  -4  814.92   21.90
  -5  -7  -4  885.71   20.80
   5  -7   4  841.32   20.90
   5   7   4  884.81   21.40
  -5   7  -4  856.11   20.70
  -5   7  -4  857.81   22.10
   6  -7   4   65.79    4.50
  -6  -7  -4   71.79    4.60
  -6  -7  -4   65.99    4.90
   6  -7   4   74.59    5.40
  -6   7  -4   68.89    4.20
   6   7   4   60.49    5.20
   6   7   4   68.59    4.60
  -6   7  -4   67.19    5.30
  -7  -7  -4   49.00    5.40
   7  -7   4   34.10    4.70
   7   7   4   38.90    5.30
   7   7   4   51.49    4.30
  -7   7  -4   43.10    5.30
  -7  -8   4  151.48    7.10
   7  -8  -4  161.68    7.40
  -7   8   4  148.49    7.90
   6  -8  -4  128.19    6.10
  -6  -8   4  101.79    5.50
   6  -8  -4  116.29    5.30
  -6   8   4  118.99    6.50
   6   8  -4  121.09    6.30
   5  -8  -4  309.57    9.10
  -5  -8   4  319.47    9.70
   5  -8  -4  325.97    9.90
   5   8  -4  314.67    8.90
   5   8  -4  309.77   10.20
  -5   8   4  317.37   10.40
   4  -8  -4   15.80    2.00
  -4  -8   4   14.60    2.20
   4  -8  -4   14.20    2.20
   4   8  -4   12.70    2.40
  -4   8   4    9.50    2.20
   4   8  -4   12.80    1.90
  -3  -8   4 1016.10   23.30
   3  -8  -4 1020.80   22.80
   3  -8  -4  999.90   23.50
  -3   8   4 1036.00   24.00
   3   8  -4 1006.00   23.00
   3   8  -4 1016.60   23.70
   2  -8  -4  160.68    5.10
  -2  -8   4  151.28    4.60
   2  -8  -4  151.78    4.60
  -2  -8   4  155.58    5.00
   2   8  -4  147.39    4.90
   2   8  -4  155.58    5.10
  -2   8   4  140.39    5.10
  -2   8   4  147.19    4.50
  -1  -8   4  314.57    8.20
   1  -8  -4  316.97    8.30
  -1  -8   4  319.57    8.20
   1  -8  -4  326.27    8.10
   1   8  -4  305.27    7.90
   1   8  -4  306.87    8.30
  -1   8   4  306.17    8.00
  -1   8   4  309.47    8.20
   0  -8   4  888.61   20.00
   0  -8  -4  875.21   20.00
   0  -8  -4  891.91   20.00
   0  -8   4  880.31   20.20
   0   8  -4  879.51   20.10
   0   8   4  871.31   19.60
   0   8   4  879.41   20.00
  -1  -8  -4  211.88    6.00
   1  -8   4  217.28    6.10
  -1  -8  -4  209.48    6.50
   1  -8   4  211.78    6.70
   1   8   4  209.38    6.30
  -1   8  -4  214.98    6.70
  -1   8  -4  211.48    6.20
   2  -8   4  311.27    9.30
   2  -8   4  315.87    8.40
  -2  -8  -4  320.37    9.10
  -2  -8  -4  329.97    8.40
  -2   8  -4  302.97    8.60
  -2   8  -4  315.07    9.30
   2   8   4  319.87    8.90
  -3  -8  -4   89.69    4.40
   3  -8   4   84.89    4.50
   3  -8   4   84.89    3.80
  -3  -8  -4   96.59    3.80
  -3   8  -4   86.59    3.80
   3   8   4   89.59    4.20
  -3   8  -4   83.19    4.50
  -4  -8  -4  127.49    5.70
   4  -8   4  133.19    6.10
   4  -8   4  132.99    5.20
  -4  -8  -4  139.19    5.20
  -4   8  -4  126.19    5.00
  -4   8  -4  126.69    6.00
   4   8   4  129.79    5.40
   5  -8   4   77.49    4.40
   5  -8   4   73.49    5.20
  -5  -8  -4   83.99    5.00
  -5  -8  -4   74.99    4.40
  -5   8  -4   81.29    5.20
  -5   8  -4   79.79    4.20
   5   8   4   73.59    4.50
   6  -8   4   79.79    4.80
   6  -8   4   71.99    5.50
  -6  -8  -4   77.49    4.80
  -6  -8  -4   74.99    5.20
  -6   8  -4   68.39    5.40
  -6   8  -4   83.69    4.50
   6   8   4   74.19    5.60
   6   8   4   82.69    4.90
   7  -8   4  110.49    6.90
  -7  -8  -4  102.09    6.80
   7   8   4  100.99    7.00
  -7   8  -4  116.59    7.10
   7   8   4  114.49    6.10
  -7  -9   4   11.50    2.80
   7  -9  -4   10.10    2.90
   7   9  -4    8.20    2.80
  -7   9   4    9.30    3.30
  -6  -9   4   23.90    3.30
   6  -9  -4   36.60    4.10
   6   9  -4   27.70    3.80
  -6   9   4   32.80    4.50
   5  -9  -4   69.49    4.30
  -5  -9   4   63.69    4.00
   5  -9  -4   70.89    3.70
  -5   9   4   64.39    4.60
   5   9  -4   71.39    4.60
   5   9  -4   72.69    3.80
   4  -9  -4    1.70    1.40
  -4  -9   4    2.20    1.50
   4  -9  -4    3.10    1.30
  -4   9   4    3.00    1.70
   4   9  -4    1.10    1.40
   4   9  -4    1.10    1.60
  -3  -9   4  267.07    7.80
   3  -9  -4  250.27    7.10
   3  -9  -4  264.87    8.00
   3   9  -4  261.77    7.60
   3   9  -4  254.07    8.00
  -3   9   4  266.47    6.90
  -3   9   4  269.17    8.30
   2  -9  -4   14.40    2.00
  -2  -9   4   14.80    1.90
   2  -9  -4   16.10    1.70
  -2  -9   4   13.00    1.60
  -2   9   4   12.50    1.60
   2   9  -4   10.00    1.70
  -2   9   4   12.20    2.00
   2   9  -4   13.90    1.80
  -1  -9   4  885.71   19.70
   1  -9  -4  865.31   19.90
   1  -9  -4  876.51   19.60
  -1  -9   4  897.41   19.90
  -1   9   4  838.12   19.60
  -1   9   4  849.22   19.80
   1   9  -4  840.12   19.30
   1   9  -4  873.51   20.10
   0  -9  -4  435.56   10.90
   0  -9   4  431.56   11.00
   0  -9   4  438.66   10.90
   0  -9  -4  431.76   10.90
   0   9  -4  442.46   11.10
   0   9   4  418.86   10.90
   0   9   4  424.56   10.40
  -1  -9  -4 2551.24   53.59
   1  -9   4 2442.36   53.59
   1  -9   4 2532.55   54.39
  -1  -9  -4 2480.95   53.99
  -1   9  -4 2527.45   53.89
   1   9   4 2508.55   53.99
  -1   9  -4 2469.75   54.29
   2  -9   4  123.99    4.60
   2  -9   4  121.19    5.20
  -2  -9  -4  132.99    4.50
  -2  -9  -4  119.59    4.90
  -2   9  -4  125.29    5.20
   2   9   4  129.09    4.90
  -2   9  -4  128.99    4.70
   3  -9   4   58.99    3.20
  -3  -9  -4   58.99    3.20
   3  -9   4   56.79    3.90
  -3  -9  -4   66.49    3.80
  -3   9  -4   57.99    3.90
   3   9   4   62.79    3.60
  -3   9  -4   59.59    3.20
  -4  -9  -4   -0.90    1.40
   4  -9   4   -0.80    1.30
   4  -9   4    0.90    1.90
  -4  -9  -4   -1.90    1.20
   4   9   4   -1.60    1.40
  -4   9  -4    0.40    1.90
  -4   9  -4    0.90    1.30
  -5  -9  -4   21.20    3.30
   5  -9   4   19.70    3.60
  -5  -9  -4   22.20    3.00
   5  -9   4   25.00    3.20
  -5   9  -4   23.40    2.90
  -5   9  -4   26.80    4.10
   5   9   4   20.40    2.90
  -6  -9  -4   35.80    3.80
  -6  -9  -4   25.50    3.80
   6  -9   4   39.20    4.30
   6  -9   4   31.80    4.60
  -6   9  -4   45.00    5.40
   6   9   4   30.20    3.60
   6   9   4   27.50    4.00
  -6   9  -4   40.10    3.60
   7 -10  -4   39.80    4.70
  -7 -10   4   45.50    4.80
   7  10  -4   42.10    4.90
  -7  10   4   38.20    5.30
  -6 -10   4    2.90    2.10
   6 -10  -4    5.80    2.30
   6  10  -4    2.80    2.20
  -6  10   4    1.70    2.40
  -5 -10   4  149.09    6.20
   5 -10  -4  160.48    6.60
   5 -10  -4  154.48    5.60
   5  10  -4  156.08    5.80
   5  10  -4  161.98    6.90
  -5  10   4  148.39    7.00
   4 -10  -4   57.19    3.00
  -4 -10   4   62.79    3.70
   4 -10  -4   55.19    3.70
  -4  10   4   56.49    4.00
   4  10  -4   45.10    3.80
   4  10  -4   60.09    3.50
   3 -10  -4 1690.43   37.50
   3 -10  -4 1721.13   38.70
  -3 -10   4 1781.02   38.50
   3  10  -4 1711.43   38.70
  -3  10   4 1720.13   39.00
  -3  10   4 1733.73   37.40
   3  10  -4 1756.82   38.30
   2 -10  -4   11.70    1.60
   2 -10  -4    6.70    1.60
  -2 -10   4   10.70    1.90
  -2 -10   4   10.90    1.60
  -2  10   4    9.20    1.90
   2  10  -4    9.00    1.70
   2  10  -4    8.50    1.60
  -2  10   4   11.80    1.60
  -1 -10   4  291.27    7.90
   1 -10  -4  286.27    8.10
  -1 -10   4  295.87    8.10
   1 -10  -4  299.47    7.80
  -1  10   4  276.97    7.90
   1  10  -4  286.47    8.20
   1  10  -4  295.67    7.50
  -1  10   4  289.27    8.00
   0 -10  -4   71.49    3.30
   0 -10  -4   73.39    3.20
   0 -10   4   70.09    3.40
   0 -10   4   72.79    3.40
   0  10   4   72.59    3.30
   0  10   4   70.99    3.00
   0  10  -4   72.29    3.40
  -1 -10  -4 1346.87   30.20
  -1 -10  -4 1401.46   30.70
   1 -10   4 1336.97   30.30
   1 -10   4 1353.96   30.90
   1  10   4 1354.66   30.60
  -1  10  -4 1382.96   30.50
  -1  10  -4 1332.27   30.80
   2 -10   4   45.30    2.90
  -2 -10  -4   38.60    2.90
   2 -10   4   39.40    3.20
  -2 -10  -4   37.30    2.60
  -2  10  -4   37.80    2.70
  -2  10  -4   38.30    3.20
   2  10   4   39.10    2.80
  -3 -10  -4   70.69    4.00
   3 -10   4   66.39    3.60
  -3 -10  -4   65.29    3.50
   3 -10   4   65.99    4.20
  -3  10  -4   66.39    4.30
   3  10   4   65.09    3.70
  -3  10  -4   70.99    3.60
  -4 -10  -4   36.40    3.70
  -4 -10  -4   36.80    3.10
   4 -10   4   33.70    4.20
   4 -10   4   35.10    3.20
   4  10   4   31.20    3.40
  -4  10  -4   45.70    4.80
  -4  10  -4   33.20    3.10
  -5 -10  -4  130.69    6.40
  -5 -10  -4  146.19    6.00
   5 -10   4  124.99    6.70
   5 -10   4  127.49    5.80
  -5  10  -4  122.99    6.70
  -5  10  -4  132.39    5.60
   5  10   4  134.79    6.00
  -6 -10  -4   48.90    4.30
   6 -10   4   36.60    4.90
   6 -10   4   37.20    4.30
  -6 -10  -4   37.40    4.50
   6  10   4   47.50    4.60
  -6  10  -4   52.39    5.80
  -6  10  -4   49.60    5.90
   6  10   4   31.30    4.50
  -7 -11   4    2.40    2.50
   7 -11  -4    1.40    2.30
  -7  11   4    2.50    2.70
   7  11  -4    1.20    2.50
   6 -11  -4  108.89    6.00
  -6 -11   4  114.39    5.90
  -6  11   4   96.29    6.50
   6  11  -4  105.19    6.30
  -5 -11   4   97.39    5.00
   5 -11  -4   80.59    5.00
  -5  11   4  105.49    6.00
   5  11  -4  107.59    5.60
   5  11  -4   93.59    4.60
  -4 -11   4  359.46   10.40
   4 -11  -4  359.86   10.70
   4 -11  -4  344.97    9.20
   4  11  -4  342.07   10.60
  -4  11   4  337.57   10.90
   4  11  -4  347.17   10.00
   3 -11  -4   12.20    1.70
   3 -11  -4   14.20    2.30
  -3 -11   4   12.20    2.10
  -3  11   4   14.50    2.60
   3  11  -4   10.30    2.00
  -3  11   4   13.80    1.80
   3  11  -4   14.30    2.30
   2 -11  -4  230.98    6.40
  -2 -11   4  222.68    7.10
   2 -11  -4  227.38    7.20
  -2 -11   4  232.78    6.50
  -2  11   4  232.68    7.40
  -2  11   4  233.98    6.80
   2  11  -4  229.48    6.90
   2  11  -4  226.88    7.20
   1 -11  -4   39.70    2.30
  -1 -11   4   44.10    2.60
   1 -11  -4   35.40    2.60
  -1 -11   4   35.00    2.60
   1  11  -4   38.40    2.20
   1  11  -4   35.20    2.70
  -1  11   4   37.80    2.60
  -1  11   4   38.90    2.60
   0 -11  -4  693.43   17.10
   0 -11   4  703.33   17.20
   0 -11   4  715.63   17.10
   0 -11  -4  715.63   16.90
   0  11  -4  724.93   17.30
   0  11   4  737.63   16.60
   0  11   4  704.93   17.20
  -1 -11  -4    1.10    1.10
  -1 -11  -4    3.20    1.30
   1 -11   4    0.20    1.30
   1 -11   4   -0.30    1.10
   1  11   4    1.70    1.20
  -1  11  -4   -0.70    0.90
  -1  11  -4   -1.00    1.20
   2 -11   4  670.23   16.20
  -2 -11  -4  672.73   16.60
   2 -11   4  652.53   17.00
  -2 -11  -4  669.13   16.00
  -2  11  -4  658.83   16.30
  -2  11  -4  614.14   16.80
   2  11   4  664.23   16.60
   3 -11   4   57.79    4.10
   3 -11   4   62.09    3.60
  -3 -11  -4   67.39    3.60
  -3 -11  -4   58.39    3.80
  -3  11  -4   50.69    4.00
   3  11   4   61.09    3.70
  -3  11  -4   64.09    3.60
   4 -11   4   34.80    4.20
  -4 -11  -4   30.90    3.60
  -4 -11  -4   24.70    2.90
   4 -11   4   34.80    3.50
  -4  11  -4   31.80    4.20
   4  11   4   37.40    3.90
  -4  11  -4   31.30    3.20
  -5 -11  -4    8.60    2.50
   5 -11   4    6.70    2.40
   5 -11   4   11.50    3.10
  -5 -11  -4    8.80    2.60
  -5  11  -4   10.00    2.30
  -5  11  -4   10.30    3.00
   5  11   4    8.80    2.40
  -6 -11  -4   74.99    5.10
   6 -11   4   86.39    6.30
   6 -11   4   77.79    5.20
  -6 -11  -4   78.99    5.60
  -6  11  -4   76.99    5.90
   6  11   4   70.29    5.00
   6  11   4   88.49    6.10
   7 -12  -4   34.10    4.50
  -7 -12   4   28.40    4.10
   7  12  -4   25.00    4.10
  -7  12   4   30.30    4.90
  -6 -12   4   65.79    4.80
   6 -12  -4   57.29    4.80
  -6  12   4   61.99    5.50
   6  12  -4   58.59    5.20
   5 -12  -4   29.90    3.80
  -5 -12   4   26.40    3.40
  -5  12   4   34.50    4.70
   5  12  -4   25.30    3.50
   5  12  -4   29.90    3.30
  -4 -12   4    3.20    1.70
   4 -12  -4    2.50    1.80
   4  12  -4    1.20    1.60
   4  12  -4    5.40    2.00
  -4  12   4    5.50    2.30
   3 -12  -4   82.89    3.30
   3 -12  -4   73.49    4.20
  -3 -12   4   70.59    4.00
  -3  12   4   85.39    3.60
   3  12  -4   74.29    4.10
   3  12  -4   82.09    4.20
  -3  12   4   79.49    4.60
  -2 -12   4   16.00    1.90
   2 -12  -4   17.40    1.90
  -2 -12   4   17.00    2.40
   2 -12  -4   19.00    2.60
   2  12  -4   15.30    2.10
  -2  12   4   17.00    2.50
  -2  12   4   16.30    2.10
   2  12  -4   13.50    2.20
  -1 -12   4  204.68    6.20
   1 -12  -4  180.38    6.30
  -1 -12   4  193.88    6.40
   1 -12  -4  203.38    5.80
   1  12  -4  184.48    5.50
  -1  12   4  184.98    6.20
  -1  12   4  187.48    6.30
   1  12  -4  189.38    6.50
   0 -12  -4  128.79    5.00
   0 -12  -4  130.59    4.70
   0 -12   4  131.89    5.00
   0 -12   4  126.79    4.90
   0  12  -4  121.09    4.90
   0  12   4  129.99    5.00
   0  12   4  130.39    4.50
   1 -12   4   46.30    3.10
   1 -12   4   48.00    3.40
  -1 -12  -4   56.39    3.20
  -1 -12  -4   51.39    3.20
   1  12   4   50.89    3.20
  -1  12  -4   49.90    3.40
  -1  12  -4   51.09    3.10
  -2 -12  -4 1027.10   23.50
   2 -12   4  991.30   23.50
  -2 -12  -4 1016.60   23.90
   2 -12   4 1000.90   24.50
  -2  12  -4  994.10   23.60
   2  12   4 1023.10   24.10
  -2  12  -4  990.20   24.40
   3 -12   4  209.98    7.10
   3 -12   4  198.78    7.80
  -3 -12  -4  201.18    7.40
  -3 -12  -4  204.88    6.90
   3  12   4  200.98    7.30
  -3  12  -4  200.28    6.90
  -3  12  -4  202.08    7.90
  -4 -12  -4   46.80    3.80
  -4 -12  -4   40.80    3.50
   4 -12   4   44.80    5.00
   4 -12   4   43.00    3.70
   4  12   4   41.90    3.70
  -4  12  -4   44.50    3.40
  -4  12  -4   46.80    5.10
  -5 -12  -4  100.19    5.40
   5 -12   4   97.69    6.30
  -5 -12  -4  101.69    5.90
   5 -12   4  109.19    5.60
   5  12   4  111.89    5.70
  -5  12  -4  105.49    6.40
  -5  12  -4  103.69    5.10
   6 -12   4    3.00    2.40
   6 -12   4    0.50    2.70
  -6 -12  -4    3.30    2.50
  -6 -12  -4    3.30    2.40
   6  12   4    2.60    2.50
  -6  12  -4    1.00    2.60
   6  12   4    2.20    2.20
  -7 -13   4    1.50    2.30
   7 -13  -4    1.50    2.50
  -7  13   4    2.10    3.00
   7  13  -4    0.60    2.40
   6 -13  -4   33.90    4.40
  -6 -13   4   31.80    4.10
   6  13  -4   23.80    3.80
  -6  13   4   45.70    5.80
  -5 -13   4   20.60    3.30
   5 -13  -4   22.40    3.40
   5  13  -4   22.90    3.50
   5  13  -4   24.40    3.10
  -5  13   4   16.40    3.50
  -4 -13   4    1.40    1.70
   4 -13  -4    1.10    1.60
   4  13  -4   -0.40    1.50
   4  13  -4   -1.80    1.50
  -4  13   4   -0.40    1.90
   3 -13  -4   44.00    3.60
  -3 -13   4   55.69    3.70
  -3  13   4   49.99    3.90
  -3  13   4   50.29    3.10
   3  13  -4   49.50    3.60
   3  13  -4   46.20    3.50
   2 -13  -4  133.89    5.70
   2 -13  -4  149.49    4.80
  -2 -13   4  154.48    5.80
  -2  13   4  146.39    5.80
   2  13  -4  145.49    5.70
  -2  13   4  143.79    5.30
   2  13  -4  149.99    5.30
  -1 -13   4  451.95   11.50
  -1 -13   4  442.86   12.00
   1 -13  -4  445.56   11.20
   1 -13  -4  439.86   12.00
  -1  13   4  462.35   12.00
   1  13  -4  424.06   10.80
  -1  13   4  444.56   11.70
   1  13  -4  424.46   12.00
   0 -13  -4  335.37    9.30
   0 -13  -4  336.67    9.70
   0 -13   4  343.37    9.80
   0 -13   4  346.07    9.70
   0  13  -4  324.87    9.80
   0  13   4  337.27    9.80
   0  13   4  344.27    9.10
  -1 -13  -4   23.60    2.80
   1 -13   4   28.10    3.20
  -1 -13  -4   28.30    2.80
   1 -13   4   28.90    3.00
   1  13   4   24.80    2.80
  -1  13  -4   15.80    2.50
  -1  13  -4   27.40    2.80
   2 -13   4   40.30    3.60
  -2 -13  -4   47.80    3.30
   2 -13   4   51.89    3.50
  -2 -13  -4   46.60    3.30
  -2  13  -4   43.30    3.10
  -2  13  -4   47.90    3.80
   2  13   4   42.50    3.30
  -3 -13  -4   13.40    2.30
   3 -13   4   20.30    3.40
   3 -13   4   11.40    2.40
  -3 -13  -4   12.30    2.40
  -3  13  -4   16.10    3.20
   3  13   4    9.10    2.10
  -3  13  -4   10.10    2.10
   4 -13   4  599.84   17.60
  -4 -13  -4  640.64   16.20
   4 -13   4  620.84   16.40
  -4  13  -4  569.04   17.30
   4  13   4  627.84   16.80
  -4  13  -4  616.14   16.10
  -5 -13  -4   16.90    3.10
   5 -13   4    8.80    3.20
   5 -13   4   13.60    2.90
  -5 -13  -4   10.40    2.80
   5  13   4   16.90    3.10
  -5  13  -4   11.20    3.30
  -5  13  -4   12.10    2.50
  -6 -13  -4   32.30    4.10
   6 -13   4   31.90    4.10
   6 -13   4   28.10    4.70
  -6 -13  -4   26.00    4.10
  -6  13  -4   32.30    5.20
   6  13   4   26.50    3.80
   6  13   4   22.90    4.00
  -6 -14   4   78.29    5.50
   6 -14  -4   84.39    5.70
  -6  14   4   72.49    6.00
   6  14  -4   85.09    6.10
  -5 -14   4  103.29    5.70
   5 -14  -4  105.79    6.00
   5  14  -4  106.79    6.00
   5  14  -4  101.89    5.40
  -5  14   4   96.89    6.30
   4 -14  -4   79.09    4.80
  -4 -14   4   74.79    4.70
  -4  14   4   87.49    5.50
   4  14  -4   82.49    4.70
   4  14  -4   84.29    4.90
   3 -14  -4   52.59    3.90
  -3 -14   4   56.49    3.80
  -3  14   4   59.99    3.40
   3  14  -4   55.29    3.80
   3  14  -4   61.59    3.90
  -3  14   4   46.00    4.10
  -2 -14   4   98.09    4.10
   2 -14  -4   89.29    4.80
   2 -14  -4  105.19    3.80
  -2 -14   4   96.29    4.80
  -2  14   4   96.99    4.40
   2  14  -4   96.19    4.20
   2  14  -4   95.69    4.70
  -2  14   4   93.59    4.80
   1 -14  -4   58.09    3.70
  -1 -14   4   61.49    3.40
  -1 -14   4   61.29    3.80
   1 -14  -4   63.69    3.10
   1  14  -4   58.49    3.80
  -1  14   4   63.69    3.80
  -1  14   4   56.79    3.60
   0 -14   4  544.55   14.50
   0 -14  -4  578.14   14.00
   0 -14  -4  559.54   14.50
   0 -14   4  545.95   14.30
   0  14   4  567.44   14.60
   0  14  -4  512.55   14.50
   0  14   4  574.94   13.70
   1 -14   4    1.60    1.70
  -1 -14  -4    3.60    1.50
   1 -14   4    1.90    1.60
  -1 -14  -4    2.00    1.60
  -1  14  -4    2.50    1.70
  -1  14  -4    2.80    1.50
   1  14   4    1.80    1.50
   2 -14   4  167.58    6.50
  -2 -14  -4  172.68    6.40
  -2 -14  -4  182.28    6.50
   2 -14   4  165.88    6.90
  -2  14  -4  180.98    6.50
  -2  14  -4  170.78    7.00
   2  14   4  183.48    6.80
   3 -14   4   43.60    4.10
  -3 -14  -4   38.20    3.50
   3 -14   4   40.20    4.60
  -3 -14  -4   30.40    3.30
   3  14   4   30.00    3.40
  -3  14  -4   44.30    4.10
  -3  14  -4   48.90    5.30
   4 -14   4   15.50    3.00
   4 -14   4   12.40    3.20
  -4 -14  -4   10.10    2.60
  -4 -14  -4   15.90    2.80
  -4  14  -4   10.60    3.00
  -4  14  -4   17.00    2.80
   4  14   4   10.60    2.60
  -5 -14  -4    1.70    2.20
  -5 -14  -4    0.70    2.10
   5 -14   4    0.30    2.10
   5 -14   4    2.70    2.70
  -5  14  -4    2.10    2.50
  -5  14  -4    2.00    1.90
   5  14   4    1.40    2.00
   6 -15  -4  233.98    9.70
  -6 -15   4  239.98    9.50
  -6  15   4  242.98   10.50
   5 -15  -4  112.19    6.30
  -5 -15   4  115.89    6.20
  -5  15   4  107.19    6.70
   5  15  -4  119.09    5.90
   5  15  -4  114.99    6.30
   4 -15  -4  292.97   10.10
  -4 -15   4  285.07    9.90
   4  15  -4  302.47   10.10
   4  15  -4  320.17   10.00
  -4  15   4  288.67   10.50
   3 -15  -4    2.20    1.90
  -3 -15   4    2.40    1.80
   3  15  -4    1.90    1.80
  -3  15   4    2.20    1.40
  -3  15   4   -1.30    2.00
   3  15  -4    0.10    1.70
  -2 -15   4  485.85   13.40
   2 -15  -4  455.65   13.30
   2  15  -4  480.65   13.50
  -2  15   4  486.85   13.00
  -2  15   4  480.05   13.40
   2  15  -4  514.65   12.80
  -1 -15   4   33.10    2.90
   1 -15  -4   36.70    3.70
   1 -15  -4   32.60    2.50
  -1 -15   4   29.60    3.40
  -1  15   4   36.30    3.50
   1  15  -4   36.30    3.50
  -1  15   4   37.10    3.20
   0 -15   4  242.98    7.90
   0 -15  -4  225.58    7.80
   0 -15  -4  237.88    7.20
   0 -15   4  228.78    7.60
   0  15   4  239.08    7.10
   0  15  -4  218.68    7.80
   0  15   4  224.18    7.90
   1 -15   4    7.30    2.20
  -1 -15  -4    6.20    1.80
   1 -15   4    6.70    2.00
  -1 -15  -4    5.60    2.00
  -1  15  -4   11.10    2.20
  -1  15  -4    8.60    2.30
   1  15   4    5.90    1.70
   2 -15   4 1081.39   25.90
  -2 -15  -4 1102.39   25.80
  -2 -15  -4 1062.09   25.70
   2 -15   4 1102.39   26.70
  -2  15  -4 1061.49   25.80
   2  15   4 1110.19   26.30
  -2  15  -4 1062.69   26.50
  -3 -15  -4    2.50    1.70
  -3 -15  -4    1.50    1.90
   3 -15   4    0.10    1.80
   3 -15   4    0.00    2.00
   3  15   4   -0.70    1.50
  -3  15  -4    0.80    1.50
  -3  15  -4   -0.30    2.10
  -4 -15  -4  182.98    7.70
  -4 -15  -4  177.98    7.30
   4 -15   4  186.88    7.60
   4 -15   4  178.08    8.30
  -4  15  -4  182.18    7.10
  -4  15  -4  174.08    8.10
   4  15   4  183.48    7.60
  -5 -15  -4   21.30    3.50
   5 -15   4   18.00    3.90
  -5 -15  -4   23.40    3.50
   5 -15   4   22.00    3.70
  -5  15  -4   23.10    4.40
   5  15   4   18.50    3.30
  -5  15  -4   27.60    3.50
   6 -16  -4    3.00    2.50
  -6 -16   4    0.40    2.40
  -6  16   4    1.00    2.80
   6  16  -4   -0.50    2.30
  -5 -16   4   12.20    2.90
   5 -16  -4    9.60    2.90
  -5  16   4   18.20    4.00
   5  16  -4   13.90    3.00
   5  16  -4    7.90    2.70
  -4 -16   4  135.19    6.70
   4 -16  -4  140.59    6.80
  -4  16   4  140.09    7.20
   4  16  -4  142.59    6.50
   4  16  -4  152.78    6.80
   3 -16  -4   28.50    3.70
  -3 -16   4   17.20    2.90
  -3  16   4   24.00    2.70
   3  16  -4   18.80    2.80
   3  16  -4   18.90    2.90
  -3  16   4   20.00    3.70
   2 -16  -4    0.50    1.70
  -2 -16   4    2.40    1.70
  -2  16   4    0.30    1.80
  -2  16   4    2.20    1.60
   2  16  -4    0.30    1.60
  -1 -16   4   -0.60    1.50
  -1 -16   4    2.20    1.70
   1 -16  -4    0.30    1.70
  -1  16   4   -0.10    1.70
   1  16  -4    3.60    1.80
  -1  16   4    0.10    1.60
   0 -16   4    1.50    1.50
   0 -16  -4    1.00    1.60
   0 -16  -4    0.00    1.20
   0 -16   4    1.90    1.70
   0  16  -4    0.50    1.30
   0  16   4    2.70    1.60
   0  16   4    0.90    1.60
   1 -16   4   94.59    5.00
  -1 -16  -4   96.49    4.60
  -1 -16  -4  106.19    5.20
   1 -16   4  107.39    5.30
  -1  16  -4  103.19    5.10
   1  16   4  102.29    5.20
  -1  16  -4  102.69    5.20
  -2 -16  -4   32.10    3.40
  -2 -16  -4   29.40    3.40
   2 -16   4   29.70    3.90
   2 -16   4   26.40    3.50
  -2  16  -4   32.30    3.70
   2  16   4   27.80    3.30
  -2  16  -4   25.70    3.60
  -3 -16  -4  342.27   10.80
   3 -16   4  333.57   10.80
  -3 -16  -4  343.07   10.70
   3 -16   4  336.57   11.50
   3  16   4  349.37   11.10
  -3  16  -4  311.27   11.30
  -3  16  -4  342.47   10.60
   4 -16   4   32.40    4.10
  -4 -16  -4   37.40    4.10
   4 -16   4   39.70    5.10
  -4 -16  -4   27.40    3.50
  -4  16  -4   31.70    3.60
   4  16   4   35.50    4.00
  -4  16  -4   42.20    5.30
   5 -16   4    9.70    3.10
  -5 -16  -4    8.90    2.80
  -5 -16  -4    6.00    2.60
   5 -16   4    8.00    3.10
  -5  16  -4   10.80    2.60
   5  16   4    5.20    2.60
   5  16   4   11.00    3.20
  -5  16  -4   10.40    3.40
  -5 -17   4   11.10    2.90
   5 -17  -4   14.80    3.40
   5  17  -4   17.90    3.30
   5  17  -4   11.30    3.00
  -5  17   4   11.30    3.40
   4 -17  -4   -1.50    2.10
  -4 -17   4   -2.30    2.00
   4  17  -4    0.10    1.90
  -4  17   4    1.40    2.40
   4  17  -4   -0.70    2.00
   3 -17  -4   36.60    4.30
  -3 -17   4   29.40    3.80
   3  17  -4   30.20    3.60
  -3  17   4   33.20    4.40
  -3  17   4   40.00    3.30
   2 -17  -4    3.00    1.80
  -2 -17   4    3.60    2.00
  -2  17   4    4.90    2.00
  -2  17   4    2.90    2.00
   2  17  -4    3.90    1.90
  -1 -17   4    2.10    1.80
  -1 -17   4   -0.60    1.50
   1 -17  -4    0.20    1.60
  -1  17   4    0.50    1.60
   1  17  -4   -0.70    1.40
  -1  17   4   -2.30    1.60
   0 -17  -4    3.90    1.60
   0 -17  -4    2.30    1.80
   0 -17   4    0.20    1.70
   0 -17   4    3.50    1.90
   0  17   4    3.10    1.80
   0  17  -4    3.20    1.70
  -1 -17  -4  262.37    8.90
   1 -17   4  254.47    8.80
  -1 -17  -4  260.67    8.30
   1 -17   4  257.17    9.00
  -1  17  -4  267.37    9.00
  -1  17  -4  252.17    8.90
   1  17   4  266.97    9.30
   2 -17   4    1.50    1.80
  -2 -17  -4    2.50    1.90
   2 -17   4    2.30    2.20
  -2 -17  -4    1.40    1.80
  -2  17  -4    2.30    1.80
  -2  17  -4    1.70    2.20
   2  17   4    0.00    1.70
   3 -17   4    1.70    2.10
   3 -17   4    1.80    2.40
  -3 -17  -4    0.70    2.10
  -3 -17  -4    2.50    2.00
  -3  17  -4    4.50    2.70
   3  17   4   -1.30    1.80
  -3  17  -4    4.70    2.00
  -4 -17  -4   50.79    4.60
   4 -17   4   44.30    5.10
   4 -17   4   53.49    4.80
  -4 -17  -4   53.89    4.60
  -4  17  -4   50.99    4.20
  -4  17  -4   53.19    5.80
   4  17   4   56.59    4.70
   5 -17   4   -0.90    2.70
  -5 -17  -4   -0.10    2.30
   5 -17   4   -2.50    2.30
  -5 -17  -4   -1.60    2.10
   5  17   4    0.40    2.20
  -5  17  -4    0.10    2.70
  -5  17  -4    1.10    2.00
   5  17   4    2.40    2.50
   5 -18  -4   68.29    5.70
  -5 -18   4   79.49    5.70
   5  18  -4   80.69    5.50
  -5  18   4   78.09    6.30
   5  18  -4   95.19    6.10
  -4 -18   4    9.00    2.90
   4 -18  -4    5.20    3.00
  -4  18   4   13.20    3.50
   4  18  -4    2.00    2.20
  -3 -18   4  638.04   18.20
   3 -18  -4  665.33   18.40
   3  18  -4  684.73   18.40
  -3  18   4  664.33   18.60
  -3  18   4  691.33   17.50
  -2 -18   4   11.80    2.70
   2 -18  -4    7.60    2.40
  -2  18   4   14.60    2.90
   2  18  -4   11.10    2.40
  -2  18   4   11.50    2.50
  -1 -18   4    1.20    1.80
   1 -18  -4    1.40    2.00
  -1  18   4    1.20    1.80
  -1  18   4    0.70    1.80
   1  18  -4    0.90    1.90
   0 -18   4  127.69    5.70
   0 -18  -4  114.59    5.80
   0 -18   4  119.89    5.90
   0  18   4  126.49    6.10
   0  18  -4  129.49    6.10
   1 -18   4   29.40    3.60
  -1 -18  -4   34.10    3.90
   1 -18   4   34.90    3.80
  -1 -18  -4   35.40    3.20
   1  18   4   33.60    4.10
  -1  18  -4   33.90    3.90
  -1  18  -4   34.00    3.80
   2 -18   4   69.29    5.00
  -2 -18  -4   71.59    4.80
  -2 -18  -4   69.29    4.40
   2 -18   4   62.79    4.70
  -2  18  -4   67.39    4.50
   2  18   4   67.29    4.80
  -2  18  -4   71.59    5.10
  -3 -18  -4   31.80    3.90
   3 -18   4   32.30    4.40
   3 -18   4   28.10    3.80
  -3 -18  -4   36.80    4.00
   3  18   4   30.50    3.90
  -3  18  -4   38.60    4.10
  -3  18  -4   30.20    4.30
   4 -18   4    2.80    2.90
   4 -18   4   -2.90    2.10
  -4 -18  -4   -0.50    2.00
  -4 -18  -4   -0.60    2.30
  -4  18  -4   -0.10    2.60
  -4  18  -4    1.90    1.90
   4  18   4   -1.30    1.90
  -5 -19   4    0.70    2.50
   5 -19  -4   -0.20    2.60
   5  19  -4   -1.40    1.90
  -5  19   4   -1.10    2.90
   4 -19  -4    7.20    3.00
  -4 -19   4    7.50    2.90
   4  19  -4    8.50    2.70
  -4  19   4   11.10    3.40
   3 -19  -4    0.30    2.10
  -3 -19   4    2.80    2.40
  -3  19   4    2.70    2.50
   3  19  -4    1.40    2.10
  -3  19   4    5.10    2.10
  -2 -19   4  176.48    7.70
   2 -19  -4  177.68    7.80
  -2  19   4  184.58    7.70
  -2  19   4  205.88    7.60
   2  19  -4  196.38    8.00
  -1 -19   4   81.79    5.10
   1 -19  -4   74.29    5.00
   1  19  -4   84.89    5.20
  -1  19   4   83.59    5.10
   0 -19   4  140.79    6.20
   0 -19  -4  131.79    6.50
   0 -19   4  147.29    6.70
   0  19  -4  142.39    6.70
   0  19   4  149.29    6.80
   1 -19   4   -0.70    2.00
   1 -19   4    0.70    2.00
  -1 -19  -4    0.20    2.10
  -1  19  -4   -2.40    1.80
   1  19   4    0.20    2.10
  -1  19  -4    1.60    2.00
   2 -19   4   48.40    4.40
   2 -19   4   52.39    4.60
  -2 -19  -4   45.70    4.60
  -2 -19  -4   42.10    3.70
  -2  19  -4   52.59    4.20
   2  19   4   45.50    4.90
  -2  19  -4   50.99    4.60
   3 -19   4  171.18    7.70
  -3 -19  -4  182.78    7.50
   3 -19   4  171.78    8.30
  -3 -19  -4  186.08    7.90
   3  19   4  174.78    8.00
  -3  19  -4  162.98    8.10
  -3  19  -4  178.58    7.60
  -4 -19  -4    4.60    2.50
   4 -19   4    9.40    3.30
  -4 -19  -4    3.40    2.70
   4 -19   4    6.10    2.70
   4  19   4    0.80    2.20
  -4  19  -4    6.50    2.60
  -4  19  -4    1.10    2.60
   4 -20  -4    8.40    3.20
  -4 -20   4    8.80    3.20
  -4  20   4    4.00    2.90
   4  20  -4    9.00    2.70
  -3 -20   4   20.70    4.10
   3 -20  -4   16.70    3.40
  -3  20   4   21.30    3.80
   3  20  -4   23.00    3.50
   2 -20  -4   49.50    4.50
  -2 -20   4   45.00    4.90
  -2  20   4   60.49    4.80
  -2  20   4   58.99    4.50
   2  20  -4   46.90    4.90
  -1 -20   4   66.09    4.90
   1 -20  -4   66.09    4.90
   1  20  -4   71.59    5.00
  -1  20   4   58.49    4.60
   0 -20  -4    1.80    2.10
   0 -20   4    0.40    1.90
   0  20  -4    2.80    2.00
   0  20   4    0.20    2.00
   1 -20   4   40.00    4.30
   1 -20   4   42.60    4.70
  -1 -20  -4   43.70    4.60
   1  20   4   30.80    4.00
  -1  20  -4   38.80    4.10
  -2 -20  -4   78.09    5.30
   2 -20   4   77.09    5.50
   2 -20   4   70.39    5.20
   2  20   4   75.49    5.50
  -2  20  -4   77.39    5.00
  -2  20  -4   72.99    5.30
   3 -20   4   14.40    3.10
   3 -20   4   15.20    3.70
  -3 -20  -4   14.00    3.00
  -3 -20  -4   14.00    3.40
   3  20   4   13.10    3.10
  -3  20  -4    8.40    3.30
  -3  20  -4   13.30    2.80
   3 -21  -4   24.90    4.00
  -3 -21   4   25.10    4.10
   3  21  -4   27.00    3.80
  -3  21   4   34.60    4.80
   2 -21  -4   15.60    3.30
  -2 -21   4    9.80    3.00
   2  21  -4   11.90    3.00
  -2  21   4   16.40    3.90
  -2  21   4    9.30    2.70
   1 -21  -4   91.69    5.80
  -1 -21   4   66.89    5.20
  -1  21   4   77.99    5.30
   0 -21  -4    7.20    2.70
   0 -21   4   13.20    3.00
   0  21   4   11.50    2.90
   0  21  -4   14.60    3.00
   1 -21   4   -0.30    1.90
   1 -21   4    1.00    2.40
  -1 -21  -4   -0.60    2.10
  -1  21  -4   -0.20    1.90
   1  21   4    0.90    2.30
  -2 -21  -4    3.30    2.60
   2 -21   4    4.00    2.80
   2 -21   4    5.30    2.70
  -2  21  -4    7.30    2.40
  -2  21  -4    4.90    2.90
   2  21   4   -0.20    2.40
  -3 -21  -4  261.17   10.00
   3 -21   4  239.98    9.80
  -3  21  -4  250.37    9.60
   3  21   4  255.77   10.40
  -3  21  -4  240.28   10.10
  -3 -22   4   10.50    3.10
   3 -22  -4    8.70    3.10
   3  22  -4   11.00    2.90
  -3  22   4   14.00    3.60
  -2 -22   4   39.80    4.70
   2 -22  -4   32.70    4.50
   2  22  -4   34.20    4.30
  -2  22   4   24.90    3.70
  -1 -22   4    1.40    2.30
   1 -22  -4    3.00    2.50
   1  22  -4    3.60    2.20
  -1  22   4    1.00    2.40
   0 -22  -4  314.47   11.30
   0 -22   4  298.17   11.10
   0  22  -4  324.27   11.40
   0  22   4  348.27   11.60
   1 -22   4   66.39    5.10
  -1 -22  -4   69.09    5.50
  -1  22  -4   70.49    5.20
   1  22   4   75.19    5.70
   2 -22   4   26.40    4.20
   2 -22   4   31.00    4.30
  -2 -22  -4   23.20    3.90
  -2  22  -4   29.40    4.30
  -2  22  -4   30.70    4.10
   2  22   4   22.90    3.90
   1 -23  -4   98.49    6.40
  -1 -23   4  102.39    6.30
  -1  23   4  111.39    6.40
   0 -23   4    3.70    2.50
   0 -23  -4    2.60    2.40
   0  23  -4    2.70    2.30
   0  23   4    1.50    2.40
   8   0  -5    2.10    2.50
  -8   0   5   -0.20    2.10
  -7   0   5  170.68    7.20
  -7   0   5  159.88    7.10
   7   0  -5  158.08    7.40
  -6   0   5    0.40    1.70
   6   0  -5    0.60    1.70
  -6   0   5    0.50    1.70
  -5   0   5    4.20    1.80
  -5   0   5    2.80    1.50
   5   0  -5    3.40    1.70
  -4   0   5    1.60    1.20
   4   0  -5    0.90    1.20
  -4   0   5    1.30    1.20
  -3   0   5   24.60    2.00
   3   0  -5   32.10    2.40
  -3   0   5   33.40    2.30
  -2   0   5   -1.10    0.70
  -2   0   5    0.30    0.90
   2   0  -5   -0.30    0.80
  -1   0   5  582.34   13.60
   1   0  -5  601.34   13.10
  -1   0   5  574.94   12.80
   1   0  -5  592.94   13.70
   0   0  -5    0.00    0.70
   0   0  -5   -0.90    0.60
   0   0   5   -0.10    0.80
  -1   0  -5   13.10    1.60
  -2   0  -5   -0.20    0.90
  -2   0  -5   -1.70    0.80
   2   0   5   -0.90    0.90
  -3   0  -5  676.13   15.40
  -3   0  -5  667.73   16.20
   3   0   5  684.83   16.10
   3   0   5  675.23   16.50
  -3   0  -5  660.43   16.50
   4   0   5    0.90    1.30
  -4   0  -5    0.70    1.20
   4   0   5    1.00    1.30
  -4   0  -5    1.50    1.20
  -4   0  -5    0.40    1.30
  -5   0  -5    5.90    2.00
   5   0   5    1.10    1.90
  -5   0  -5    3.50    1.60
   5   0   5    6.50    1.90
  -5   0  -5    6.00    1.70
   6   0   5    0.30    1.70
  -6   0  -5   -0.50    1.80
   6   0   5    1.20    1.80
   7   0   5    9.20    2.60
  -7   0  -5    3.20    2.40
   7   0   5    5.90    2.60
  -8  -1   5   20.50    3.60
   8  -1  -5   25.70    4.30
  -8   1   5   23.20    3.70
   8   1  -5   26.10    4.20
  -7  -1   5    7.80    3.40
   7  -1  -5   16.30    3.30
  -7  -1   5   12.30    2.70
  -7   1   5   13.60    3.10
   7   1  -5   13.40    3.00
  -7   1   5   12.40    2.70
  -6  -1   5  241.18    8.20
   6  -1  -5  243.38    8.60
  -6  -1   5  240.48    8.30
  -6   1   5  234.38    8.30
  -6   1   5  247.28    8.50
   6   1  -5  245.58    8.70
  -5  -1   5  453.45   12.10
   5  -1  -5  453.25   12.50
  -5  -1   5  452.25   12.10
  -5   1   5  449.56   12.30
  -5   1   5  448.66   12.30
   5   1  -5  468.05   12.80
   4  -1  -5  218.58    6.90
  -4  -1   5  216.68    6.70
  -4  -1   5  208.28    6.60
  -4   1   5  205.08    6.50
   4   1  -5  219.88    7.10
  -4   1   5  218.08    6.80
  -3  -1   5  764.62   17.90
  -3  -1   5  785.22   18.20
   3  -1  -5  802.52   18.40
   3   1  -5  785.72   18.50
  -3   1   5  788.92   18.00
  -3   1   5  778.02   18.30
  -2  -1   5   57.29    2.70
   2  -1  -5   60.39    2.80
  -2  -1   5   57.19    2.40
   2   1  -5   62.09    2.80
  -2   1   5   59.89    2.80
  -2   1   5   52.19    2.30
   1  -1  -5  764.22   16.60
   1  -1  -5  756.92   16.40
  -1  -1   5  725.03   16.40
  -1  -1   5  758.72   17.20
   1  -1  -5  785.02   17.30
   1   1  -5  775.52   17.30
   1   1  -5  783.52   16.70
  -1   1   5  747.23   16.40
  -1   1   5  755.82   17.20
   0  -1  -5   81.59    2.90
   0  -1   5   87.19    3.20
   0  -1  -5   91.59    3.20
   0   1  -5   87.99    3.10
   0   1   5   83.59    3.10
   0   1  -5   87.89    3.00
  -1  -1  -5 3885.31   82.59
  -1  -1  -5 3942.01   82.29
   1  -1   5 3968.90   82.49
  -1   1  -5 3912.81   82.29
  -1   1  -5 3838.32   82.39
   1   1   5 3919.11   82.19
  -2  -1  -5  265.67    7.60
   2  -1   5  265.67    7.30
  -2  -1  -5  253.17    7.20
  -2   1  -5  255.47    7.20
   2   1   5  261.87    7.40
  -2   1  -5  254.77    7.40
   2   1   5  262.97    7.00
  -2   1  -5  254.77    6.30
   3  -1   5 1427.26   30.60
   3  -1   5 1448.46   31.50
  -3  -1  -5 1387.16   31.40
  -3  -1  -5 1376.76   31.80
  -3  -1  -5 1453.95   30.50
  -3   1  -5 1396.66   30.50
  -3   1  -5 1387.96   31.40
  -3   1  -5 1391.86   31.60
   3   1   5 1449.06   31.20
   3   1   5 1359.76   31.60
   4  -1   5  183.88    5.80
   4  -1   5  189.78    6.50
  -4  -1  -5  186.88    6.30
  -4  -1  -5  186.98    5.80
  -4  -1  -5  181.88    6.70
   4  -1   5  178.68    6.30
  -4   1  -5  178.78    6.50
   4   1   5  185.18    6.00
   4   1   5  178.58    6.40
  -4   1  -5  182.58    6.20
  -4   1  -5  190.08    5.80
  -5  -1  -5  408.36   12.30
  -5  -1  -5  437.86   11.40
   5  -1   5  408.96   11.70
   5  -1   5  407.66   11.90
  -5  -1  -5  413.96   11.60
   5  -1   5  438.66   11.50
  -5   1  -5  425.66   12.10
   5   1   5  417.86   11.40
  -5   1  -5  402.26   11.50
  -5   1  -5  431.26   11.30
   5   1   5  401.66   11.80
   6  -1   5   10.20    3.10
   6  -1   5    2.90    2.20
   6  -1   5    7.90    2.10
  -6  -1  -5    6.10    2.40
  -6   1  -5    6.00    1.90
  -6   1  -5    6.40    2.30
   6   1   5    3.10    2.20
   6   1   5    6.00    2.20
  -7  -1  -5   68.99    5.20
   7  -1   5   61.19    5.00
   7  -1   5   54.39    4.70
   7   1   5   56.09    5.00
  -7   1  -5   60.89    4.90
   7   1   5   59.09    4.60
   8  -2  -5   -1.20    1.80
  -8  -2   5    2.00    2.20
   8  -2  -5    2.90    2.50
  -8   2   5    2.80    2.30
   8   2  -5    8.00    3.00
   7  -2  -5   19.80    3.50
  -7  -2   5   15.50    2.90
   7   2  -5   17.90    3.50
  -7   2   5   21.20    3.70
  -7   2   5   15.10    3.00
  -6  -2   5  146.79    6.00
  -6  -2   5  137.69    5.90
   6  -2  -5  134.39    6.10
  -6   2   5  132.39    5.90
  -6   2   5  153.48    6.40
   6   2  -5  134.59    6.30
  -5  -2   5  811.52   19.80
   5  -2  -5  815.92   20.00
  -5  -2   5  821.52   19.50
  -5   2   5  796.42   19.80
  -5   2   5  824.42   20.00
   5   2  -5  825.12   20.40
  -4  -2   5  209.18    6.50
  -4  -2   5  210.38    6.40
   4  -2  -5  204.88    6.70
  -4   2   5  201.98    6.70
  -4   2   5  202.38    6.50
   4   2  -5  210.48    6.90
   3  -2  -5  744.93   17.60
  -3  -2   5  752.62   17.40
  -3  -2   5  745.83   17.20
  -3   2   5  747.63   17.30
  -3   2   5  739.73   17.70
   3   2  -5  765.02   17.80
  -2  -2   5 1684.63   36.70
   2  -2  -5 1783.62   37.40
  -2  -2   5 1693.43   37.20
   2   2  -5 1678.33   36.30
  -2   2   5 1724.23   37.40
  -2   2   5 1751.62   36.80
   2   2  -5 1732.73   37.40
  -1  -2   5  169.48    5.00
  -1  -2   5  167.88    4.30
   1  -2  -5  172.68    5.00
   1  -2  -5  165.48    4.40
   1  -2  -5  171.18    4.30
  -1   2   5  166.38    4.50
   1   2  -5  176.18    5.00
   1   2  -5  175.48    4.50
  -1   2   5  174.58    5.10
   0  -2   5  560.44   13.30
   0  -2  -5  574.94   13.40
   0  -2  -5  558.44   13.00
   0   2   5  570.74   13.10
   0   2  -5  570.24   13.10
   0   2  -5  583.74   13.10
   0   2   5  561.14   13.20
  -1  -2  -5 2014.30   43.10
   1  -2   5 1982.20   43.30
  -1  -2  -5 2010.50   43.40
   1   2   5 2049.09   43.20
  -1   2  -5 2008.80   43.10
   1   2   5 2002.00   42.90
  -1   2  -5 1989.10   43.00
   2  -2   5 1997.30   43.80
  -2  -2  -5 2072.89   44.90
   2  -2   5 2117.49   45.20
  -2  -2  -5 2055.89   43.80
  -2  -2  -5 2099.29   45.50
   2   2   5 2137.89   45.10
  -2   2  -5 2074.39   45.00
   2   2   5 2079.39   44.60
  -2   2  -5 2094.59   44.90
  -3  -2  -5  429.56   11.30
  -3  -2  -5  451.35   10.50
  -3  -2  -5  442.16   11.90
   3  -2   5  449.76   11.60
   3  -2   5  428.96   10.60
   3   2   5  448.76   11.00
  -3   2  -5  437.56   11.30
  -3   2  -5  446.96   11.50
  -3   2  -5  423.96   10.60
   3   2   5  448.96   11.60
   4  -2   5   47.10    3.00
  -4  -2  -5   51.89    3.20
  -4  -2  -5   50.59    3.50
   4  -2   5   51.39    3.30
  -4  -2  -5   55.09    3.00
  -4   2  -5   52.99    3.20
  -4   2  -5   49.90    3.20
  -4   2  -5   53.69    3.00
   4   2   5   51.09    3.30
   4   2   5   53.49    3.00
   5  -2   5  105.39    5.40
   5  -2   5  121.19    5.40
  -5  -2  -5  121.39    5.00
  -5  -2  -5  126.79    5.80
   5  -2   5   97.89    4.80
  -5   2  -5  117.29    5.10
  -5   2  -5  111.79    5.20
   5   2   5  128.09    5.50
   5   2   5  110.49    5.60
  -5   2  -5  124.69    5.00
   6  -2   5  270.77    9.00
   6  -2   5  261.97    9.00
  -6  -2  -5  264.27    9.60
   6  -2   5  260.47    9.40
  -6   2  -5  256.17    8.60
  -6   2  -5  260.37    9.10
   6   2   5  259.37    8.90
  -7  -2  -5    5.30    2.70
   7  -2   5    7.00    3.70
   7   2   5    0.40    2.30
   7   2   5    5.60    2.30
  -8  -3   5   27.50    4.00
   8  -3  -5   24.50    3.80
   8  -3  -5   30.50    4.30
  -8   3   5   32.00    4.70
   8   3  -5   24.40    4.10
  -8   3   5   32.80    4.30
   7  -3  -5  134.19    6.60
  -7  -3   5  142.99    6.60
   7  -3  -5  160.88    7.00
  -7   3   5  143.89    7.00
  -7   3   5  137.89    6.60
   7   3  -5  139.69    7.10
   6  -3  -5   68.89    4.40
  -6  -3   5   69.59    4.20
  -6  -3   5   66.49    4.20
   6  -3  -5   73.99    4.40
   6   3  -5   64.09    4.60
  -6   3   5   72.69    4.70
  -6   3   5   64.99    4.30
   5  -3  -5  433.36   12.10
  -5  -3   5  439.46   11.60
  -5  -3   5  439.66   12.00
  -5   3   5  448.66   12.10
  -5   3   5  438.86   12.30
   5   3  -5  443.16   12.60
  -4  -3   5    2.70    1.30
  -4  -3   5    2.00    1.30
   4  -3  -5    2.60    1.40
   4   3  -5    2.70    1.40
  -4   3   5    2.70    1.50
  -4   3   5   -0.90    1.10
  -3  -3   5    0.60    1.00
  -3  -3   5    0.40    0.90
   3  -3  -5    2.00    1.20
   3  -3  -5    0.80    0.90
  -3   3   5   -0.60    0.90
  -3   3   5    1.60    1.20
   3   3  -5    0.80    1.10
  -2  -3   5  510.25   12.30
   2  -3  -5  548.65   12.80
   2  -3  -5  535.55   12.40
  -2  -3   5  525.25   12.60
  -2   3   5  542.95   12.40
   2   3  -5  522.85   11.90
   2   3  -5  533.35   12.90
  -2   3   5  543.05   12.90
   1  -3  -5  150.18    4.00
  -1  -3   5  148.19    4.60
  -1  -3   5  140.49    3.90
   1  -3  -5  153.78    4.60
   1   3  -5  154.48    4.20
  -1   3   5  150.08    4.10
   1   3  -5  151.48    4.50
  -1   3   5  149.99    4.60
   0  -3  -5 3491.55   73.49
   0  -3   5 3445.46   73.99
   0  -3  -5 3499.55   73.99
   0   3   5 3528.15   73.69
   0   3   5 3534.55   73.59
   0   3  -5 3510.35   73.59
   0   3  -5 3509.15   73.59
   1  -3   5  159.38    5.10
  -1  -3  -5  151.98    4.70
  -1  -3  -5  163.38    5.10
  -1   3  -5  152.28    4.80
   1   3   5  155.78    4.60
   1   3   5  159.68    4.90
  -1   3  -5  157.38    4.70
  -2  -3  -5   39.50    1.80
  -2  -3  -5   33.80    2.20
  -2  -3  -5   36.20    2.50
   2  -3   5   28.90    2.30
  -2   3  -5   34.70    2.20
   2   3   5   29.10    2.30
   2   3   5   33.30    2.00
  -2   3  -5   32.10    2.20
   3  -3   5    4.10    1.30
   3  -3   5    6.20    1.60
  -3  -3  -5    7.80    1.80
  -3  -3  -5    6.50    1.20
  -3  -3  -5    6.20    1.50
   3   3   5    5.10    1.60
  -3   3  -5    6.20    1.40
   3   3   5    8.40    1.50
  -3   3  -5    7.30    1.60
  -4  -3  -5  169.38    6.50
  -4  -3  -5  167.98    5.40
   4  -3   5  166.68    6.20
   4  -3   5  175.48    5.60
  -4   3  -5  163.68    5.50
   4   3   5  165.98    6.10
  -4   3  -5  164.58    5.80
  -4   3  -5  168.08    5.90
  -4   3  -5  158.68    6.10
   4   3   5  171.98    5.40
  -5  -3  -5  103.39    5.30
   5  -3   5  103.69    5.10
   5  -3   5   90.59    4.90
  -5  -3  -5  102.29    4.70
   5  -3   5   88.89    4.50
   5   3   5  100.59    5.00
  -5   3  -5  101.69    4.80
  -5   3  -5   96.69    4.60
  -5   3  -5   99.59    5.10
  -5   3  -5   91.29    4.60
   6  -3   5    8.30    2.50
  -6  -3  -5   11.10    2.70
   6  -3   5    8.30    2.30
   6  -3   5   12.30    2.60
  -6   3  -5    8.90    2.20
  -6   3  -5   11.40    2.80
   6   3   5   12.20    2.50
  -6   3  -5   10.40    2.40
  -7  -3  -5  270.47   10.40
   7   3   5  273.17   10.80
   7   3   5  262.77    9.50
   8  -4  -5   37.20    4.80
   8  -4  -5   26.50    4.00
  -8  -4   5   27.80    3.80
  -8   4   5   36.70    5.10
   8   4  -5   20.80    3.90
  -8   4   5   29.10    4.20
   7  -4  -5   50.99    4.40
  -7  -4   5   55.79    4.50
   7  -4  -5   59.59    4.60
  -7   4   5   59.29    5.00
  -7   4   5   57.29    4.60
   7   4  -5   52.89    5.00
   6  -4  -5  128.89    5.80
   6  -4  -5  132.49    6.00
  -6  -4   5  141.09    6.00
  -6   4   5  139.19    6.40
   6   4  -5  120.09    6.20
  -6   4   5  124.89    5.90
  -5  -4   5  345.37    9.80
   5  -4  -5  334.17   10.00
   5  -4  -5  342.77    9.90
  -5  -4   5  343.17    9.40
   5   4  -5  335.37   10.40
  -5   4   5  326.97   10.30
  -5   4   5  326.67    9.90
  -4  -4   5 1258.07   28.40
  -4  -4   5 1336.17   28.80
   4  -4  -5 1301.07   28.90
   4  -4  -5 1242.58   28.90
   4   4  -5 1252.37   29.40
  -4   4   5 1262.07   28.80
  -4   4   5 1268.97   29.20
  -3  -4   5   40.90    2.40
   3  -4  -5   34.90    2.30
   3  -4  -5   39.70    2.50
  -3  -4   5   38.40    2.30
   3   4  -5   38.80    1.80
   3   4  -5   38.80    2.70
  -3   4   5   39.50    2.60
  -3   4   5   42.10    2.50
  -2  -4   5 1347.07   29.60
  -2  -4   5 1324.47   29.30
   2  -4  -5 1364.46   29.50
   2  -4  -5 1331.97   29.70
  -2   4   5 1388.06   29.50
  -2   4   5 1351.06   29.90
   2   4  -5 1321.17   29.00
   2   4  -5 1398.16   30.00
   1  -4  -5  290.67    7.10
   1  -4  -5  299.67    7.70
  -1  -4   5  283.07    7.00
  -1  -4   5  286.57    7.60
  -1   4   5  285.27    7.10
   1   4  -5  300.27    7.30
  -1   4   5  288.17    7.60
   1   4  -5  298.47    7.50
   0  -4  -5    1.40    0.80
   0  -4   5    1.50    1.00
   0  -4   5    2.70    0.70
   0   4   5    2.40    1.00
   0   4   5    1.20    0.90
   0   4  -5    2.30    0.90
   0   4  -5    3.00    0.90
  -1  -4  -5  369.86    9.60
   1  -4   5  364.56    9.50
   1  -4   5  350.76    8.40
   1   4   5  359.66    9.20
   1   4   5  364.86    8.90
  -1   4  -5  369.76    9.20
  -1   4  -5  363.76    9.00
   2  -4   5  354.66    9.40
  -2  -4  -5  325.07    9.40
  -2  -4  -5  333.67    8.00
   2  -4   5  317.77    8.10
   2   4   5  340.37    8.30
  -2   4  -5  358.26    8.80
   2   4   5  331.47    9.00
  -2   4  -5  326.17    8.80
   3  -4   5   14.50    2.30
  -3  -4  -5   16.30    1.70
  -3  -4  -5   20.60    2.70
   3  -4   5   15.40    1.70
  -3   4  -5   12.90    2.20
  -3   4  -5   18.90    2.10
   3   4   5   16.40    2.20
  -3   4  -5   16.50    2.00
  -4  -4  -5  118.49    4.50
   4  -4   5  115.19    5.30
  -4  -4  -5  114.09    5.30
   4  -4   5  122.39    4.50
  -4   4  -5  113.49    4.80
  -4   4  -5  118.09    4.70
   4   4   5  125.29    5.10
  -4   4  -5  128.09    5.40
   4   4   5  122.09    4.30
   5  -4   5  211.88    7.90
  -5  -4  -5  211.58    6.90
  -5  -4  -5  204.38    8.00
   5  -4   5  207.08    7.00
  -5   4  -5  200.28    7.10
   5   4   5  207.28    7.50
  -5   4  -5  202.38    7.10
  -5   4  -5  233.18    8.00
   6  -4   5   14.20    3.00
   6  -4   5   10.90    2.50
  -6  -4  -5   14.10    3.10
  -6   4  -5   14.40    2.60
   6   4   5   12.10    2.70
  -6   4  -5    9.60    2.90
  -7  -4  -5   22.50    4.00
   7   4   5   18.60    3.90
   7   4   5   16.60    3.10
   8  -5  -5   22.20    3.90
   8  -5  -5   20.00    3.70
  -8  -5   5   26.50    4.00
  -8   5   5   23.70    4.70
   8   5  -5   14.80    3.70
  -8   5   5   19.10    3.50
  -7  -5   5  110.39    6.00
   7  -5  -5  114.09    5.90
   7  -5  -5  125.29    6.30
   7   5  -5  120.59    6.70
  -7   5   5  114.49    6.20
  -7   5   5  117.69    6.70
  -6  -5   5   78.19    4.50
   6  -5  -5   75.09    4.60
   6  -5  -5   68.29    4.40
   6   5  -5   72.99    4.90
  -6   5   5   74.29    4.90
  -6   5   5   71.49    4.60
  -5  -5   5   86.89    4.30
   5  -5  -5   94.69    4.50
   5  -5  -5   91.89    4.60
  -5  -5   5   90.29    4.00
  -5   5   5   89.29    4.50
   5   5  -5   94.09    5.00
  -5   5   5   85.79    4.80
   4  -5  -5  364.86   10.00
  -4  -5   5  370.76    9.60
  -4  -5   5  358.46   10.00
   4  -5  -5  381.86   10.30
   4   5  -5  362.76   10.60
  -4   5   5  365.36   10.50
  -4   5   5  372.16   10.20
   3  -5  -5   51.79    2.70
  -3  -5   5   47.40    2.60
  -3  -5   5   47.80    2.60
   3  -5  -5   47.60    2.70
   3   5  -5   49.70    2.20
   3   5  -5   50.89    3.00
  -3   5   5   49.90    3.00
  -3   5   5   49.50    2.70
   2  -5  -5  153.48    4.70
  -2  -5   5  152.08    4.80
   2  -5  -5  154.38    4.80
  -2  -5   5  150.98    4.60
   2   5  -5  164.38    5.10
  -2   5   5  154.08    5.10
   2   5  -5  147.89    4.40
   1  -5  -5    2.70    0.90
   1  -5  -5    4.00    1.10
  -1  -5   5    2.90    1.10
  -1  -5   5    2.80    0.80
   1   5  -5    2.10    0.80
  -1   5   5    2.00    1.00
   1   5  -5    1.80    0.90
  -1   5   5    1.40    0.80
   0  -5   5  890.81   20.60
   0  -5   5  902.31   19.80
   0  -5  -5  899.71   19.80
   0  -5  -5  922.11   20.60
   0   5   5  926.21   20.20
   0   5   5  897.51   20.20
   0   5  -5  905.51   20.00
   0   5  -5  906.41   20.30
  -1  -5  -5   44.60    1.90
   1  -5   5   49.00    2.80
  -1  -5  -5   48.20    2.70
   1  -5   5   50.89    2.10
   1   5   5   46.70    2.50
   1   5   5   51.29    2.20
  -1   5  -5   48.60    2.20
  -1   5  -5   51.49    2.50
   2  -5   5  395.76   10.60
  -2  -5  -5  393.76    9.30
  -2  -5  -5  399.56   10.80
   2  -5   5  391.86    9.50
   2   5   5  381.06   10.20
   2   5   5  403.56    9.50
  -2   5  -5  392.26    9.80
  -2   5  -5  375.36   10.10
   3  -5   5  135.49    4.50
  -3  -5  -5  141.29    5.50
  -3  -5  -5  137.59    4.40
   3  -5   5  127.69    5.40
   3   5   5  136.59    5.20
  -3   5  -5  138.49    5.50
  -3   5  -5  134.99    5.00
  -3   5  -5  136.19    4.70
   4  -5   5  151.38    5.30
   4  -5   5  161.78    6.40
  -4  -5  -5  157.38    5.30
  -4  -5  -5  151.68    6.30
  -4   5  -5  145.79    6.20
  -4   5  -5  150.78    5.40
  -4   5  -5  147.69    5.60
   4   5   5  153.08    5.80
  -5  -5  -5   20.80    2.60
   5  -5   5   16.00    2.60
   5  -5   5   16.70    3.00
  -5  -5  -5    9.60    2.50
   5  -5   5   15.50    2.40
  -5   5  -5   17.90    3.10
   5   5   5   18.80    2.70
  -5   5  -5   18.00    2.60
   6  -5   5   65.29    4.50
  -6  -5  -5   66.79    5.00
   6  -5   5   58.99    4.80
  -6   5  -5   58.29    4.10
  -6   5  -5   62.29    4.90
   6   5   5   58.89    4.40
   7  -5   5   10.10    3.30
  -7  -5  -5    5.90    2.70
   7   5   5    9.80    2.70
   7   5   5    6.00    2.90
   8  -6  -5   82.69    5.80
  -8  -6   5   82.39    5.80
  -8   6   5   77.79    6.50
  -8   6   5   88.29    5.90
   8   6  -5   97.59    6.80
   7  -6  -5   35.30    4.00
   7  -6  -5   33.10    4.10
  -7  -6   5   31.00    3.90
  -7   6   5   34.10    4.80
  -7   6   5   40.70    4.60
   7   6  -5   26.60    4.00
  -6  -6   5  177.58    6.90
   6  -6  -5  152.48    6.80
   6  -6  -5  169.18    6.60
  -6   6   5  169.08    6.90
  -6   6   5  152.98    7.10
   6   6  -5  164.78    7.40
   5  -6  -5    6.90    2.00
  -5  -6   5    5.70    1.80
   5  -6  -5    8.30    2.00
  -5  -6   5    9.90    1.90
  -5   6   5   11.00    2.20
   5   6  -5    9.00    2.30
  -5   6   5   10.90    2.60
  -4  -6   5   18.70    2.10
   4  -6  -5   21.40    2.60
   4  -6  -5   18.40    2.30
  -4  -6   5   15.80    2.20
   4   6  -5   18.40    1.80
  -4   6   5   21.20    2.70
   4   6  -5   13.00    2.30
  -4   6   5   19.10    2.80
   3  -6  -5  418.36   10.70
  -3  -6   5  417.06   10.70
  -3  -6   5  410.56   10.40
   3  -6  -5  418.06   10.80
   3   6  -5  413.16   10.20
  -3   6   5  434.06   11.30
   3   6  -5  430.36   11.30
  -2  -6   5  231.18    6.30
  -2  -6   5  231.18    6.40
   2  -6  -5  226.58    6.40
   2  -6  -5  229.28    6.40
   2   6  -5  235.58    6.30
   2   6  -5  232.08    6.70
  -2   6   5  217.38    5.80
  -2   6   5  230.88    6.80
  -1  -6   5  660.23   15.40
   1  -6  -5  676.63   15.10
   1  -6  -5  654.33   15.40
  -1  -6   5  642.04   14.90
  -1   6   5  648.24   15.00
   1   6  -5  668.13   15.20
  -1   6   5  659.23   15.40
   1   6  -5  668.13   15.20
   0  -6   5  118.09    3.60
   0  -6   5  112.99    4.20
   0  -6  -5  117.19    3.70
   0  -6  -5  128.29    4.30
   0   6   5  115.19    3.80
   0   6   5  114.49    3.90
   0   6  -5  114.99    3.60
   0   6  -5  118.59    4.00
   1  -6   5  480.45   12.30
  -1  -6  -5  497.65   12.40
   1  -6   5  476.65   11.30
  -1  -6  -5  488.65   11.20
  -1   6  -5  473.95   11.30
   1   6   5  490.35   11.40
   1   6   5  473.75   11.90
  -1   6  -5  489.75   11.90
   2  -6   5  247.68    7.50
  -2  -6  -5  239.58    7.50
   2  -6   5  225.98    6.30
  -2  -6  -5  232.48    6.20
  -2   6  -5  238.18    6.30
   2   6   5  224.58    7.00
  -2   6  -5  224.28    6.80
  -2   6  -5  232.68    7.40
   3  -6   5  174.78    6.50
  -3  -6  -5  175.78    5.40
   3  -6   5  181.68    5.60
  -3  -6  -5  180.68    6.60
  -3   6  -5  175.88    5.40
  -3   6  -5  176.58    6.50
   3   6   5  183.98    6.20
  -3   6  -5  173.98    5.90
  -4  -6  -5  193.98    6.10
   4  -6   5  184.68    7.20
  -4  -6  -5  190.98    7.30
   4  -6   5  180.38    6.10
  -4   6  -5  190.28    6.00
   4   6   5  184.48    6.70
  -4   6  -5  186.98    7.20
  -4   6  -5  179.18    6.40
   5  -6   5  138.19    6.50
  -5  -6  -5  124.99    6.30
   5  -6   5  136.49    5.50
  -5  -6  -5  140.89    5.50
   5   6   5  138.69    6.00
  -5   6  -5  126.39    5.50
  -5   6  -5  133.49    6.40
  -6  -6  -5  126.79    6.70
   6  -6   5  128.19    6.70
   6   6   5  127.09    6.10
  -6   6  -5  136.99    5.90
  -6   6  -5  126.99    6.70
  -7  -6  -5    7.20    3.30
   7  -6   5    9.30    3.40
  -7   6  -5    2.20    2.90
   7   6   5    7.40    2.60
   7   6   5    3.70    3.10
   8  -7  -5   80.59    5.90
  -8  -7   5   87.09    5.90
  -8   7   5   89.79    6.90
   8   7  -5   80.69    6.60
  -8   7   5   88.49    6.10
   7  -7  -5   22.80    3.50
  -7  -7   5   20.20    3.30
   7  -7  -5   27.30    3.80
  -7   7   5   28.70    3.90
   7   7  -5   19.80    3.80
  -7   7   5   29.40    4.60
  -6  -7   5   70.59    4.50
   6  -7  -5   61.69    4.40
   6  -7  -5   60.39    4.10
  -6   7   5   64.89    4.90
   6   7  -5   59.79    4.80
  -6   7   5   65.39    4.50
  -5  -7   5   37.00    3.50
   5  -7  -5   36.20    3.60
   5  -7  -5   35.60    3.10
  -5   7   5   36.60    4.00
   5   7  -5   41.70    4.20
   5   7  -5   51.79    4.90
  -5   7   5   41.60    3.40
   4  -7  -5  243.38    7.70
   4  -7  -5  243.38    7.30
  -4  -7   5  235.58    6.90
  -4  -7   5  247.38    7.60
   4   7  -5  241.78    6.80
  -4   7   5  234.88    8.00
   4   7  -5  241.78    8.00
  -3  -7   5   18.00    2.10
   3  -7  -5   18.20    2.10
  -3  -7   5   19.50    2.00
   3  -7  -5   14.10    2.00
   3   7  -5   16.30    1.80
   3   7  -5   12.70    2.10
  -3   7   5   22.50    2.80
  -2  -7   5 1604.74   34.70
   2  -7  -5 1606.14   34.80
  -2  -7   5 1596.34   34.70
   2  -7  -5 1603.34   34.90
  -2   7   5 1544.95   34.10
   2   7  -5 1597.14   35.00
  -2   7   5 1592.74   35.20
  -1  -7   5  241.18    6.40
  -1  -7   5  233.78    6.70
   1  -7  -5  237.18    6.50
   1  -7  -5  237.18    6.70
  -1   7   5  237.28    6.70
   1   7  -5  226.08    6.50
  -1   7   5  226.68    6.30
   1   7  -5  236.08    6.40
   0  -7   5   27.60    2.20
   0  -7   5   27.50    1.80
   0  -7  -5   27.10    1.80
   0  -7  -5   26.00    2.00
   0   7  -5   26.00    1.60
   0   7   5   23.50    1.90
   0   7  -5   27.80    1.90
   0   7   5   23.90    1.80
   1  -7   5  476.05   11.60
   1  -7   5  498.55   12.60
  -1  -7  -5  490.55   11.50
  -1  -7  -5  506.35   12.60
   1   7   5  500.95   12.20
  -1   7  -5  473.85   12.10
  -1   7  -5  475.45   11.30
   1   7   5  494.65   11.50
  -2  -7  -5   -0.40    0.90
  -2  -7  -5    0.80    1.10
   2  -7   5    3.10    1.10
   2  -7   5    0.80    1.30
   2   7   5    1.00    1.10
  -2   7  -5   -0.10    1.00
  -2   7  -5    0.90    1.40
  -2   7  -5    0.70    0.80
   3  -7   5  292.17    9.10
   3  -7   5  289.97    7.90
  -3  -7  -5  289.27    7.80
  -3  -7  -5  280.57    8.90
   3   7   5  286.67    8.60
  -3   7  -5  282.87    8.30
  -3   7  -5  271.27    7.50
  -3   7  -5  281.87    9.10
   4  -7   5  709.13   17.60
  -4  -7  -5  731.43   19.00
   4  -7   5  719.43   19.00
  -4  -7  -5  750.12   17.60
   4   7   5  746.33   18.50
  -4   7  -5  719.93   17.90
  -4   7  -5  727.43   19.00
  -5  -7  -5   27.80    3.60
  -5  -7  -5   37.50    3.30
   5  -7   5   35.70    3.20
   5  -7   5   28.50    4.00
  -5   7  -5   30.70    4.00
   5   7   5   32.50    3.50
  -5   7  -5   31.70    3.10
   6  -7   5    1.00    2.30
  -6  -7  -5    3.50    2.40
  -6   7  -5    5.70    2.10
   6   7   5    2.60    2.10
  -6   7  -5    3.70    2.60
   7  -8  -5   92.19    5.70
  -7  -8   5   88.29    5.40
  -7   8   5   82.09    6.20
   7   8  -5   86.79    6.10
   6  -8  -5   90.69    4.80
  -6  -8   5   78.99    4.80
   6  -8  -5   80.99    5.00
   6   8  -5   86.39    5.60
  -6   8   5   84.19    5.50
   5  -8  -5    0.40    1.40
   5  -8  -5    1.90    1.60
  -5  -8   5    0.70    1.50
   5   8  -5    2.70    1.40
   5   8  -5   -0.90    1.70
  -5   8   5    3.30    2.10
   4  -8  -5   14.70    2.00
  -4  -8   5   18.40    2.00
   4  -8  -5   17.70    2.50
  -4  -8   5   17.20    2.30
   4   8  -5   15.00    1.90
   4   8  -5   16.70    2.60
  -4   8   5   16.50    2.80
   3  -8  -5  113.99    4.20
   3  -8  -5  114.29    4.60
  -3  -8   5  118.79    4.50
  -3  -8   5  118.89    4.10
  -3   8   5  115.29    4.90
   3   8  -5  113.09    4.20
   3   8  -5  115.29    4.80
  -2  -8   5   98.49    3.70
   2  -8  -5   94.69    3.80
   2  -8  -5   95.49    3.60
  -2  -8   5   92.09    3.70
  -2   8   5   88.69    4.00
   2   8  -5   96.29    3.70
  -2   8   5   97.89    3.40
   2   8  -5   86.99    3.70
  -1  -8   5  826.72   19.10
   1  -8  -5  829.32   18.90
   1  -8  -5  824.22   19.00
  -1  -8   5  861.11   18.90
   1   8  -5  797.32   18.60
  -1   8   5  835.12   19.10
   1   8  -5  819.22   19.10
  -1   8   5  801.72   18.70
   0  -8  -5  115.39    3.90
   0  -8   5  105.89    4.30
   0  -8  -5  111.19    4.20
   0  -8   5  109.19    3.90
   0   8  -5  112.79    4.10
   0   8  -5  108.39    3.40
   0   8   5  112.29    4.00
   0   8   5  114.99    3.90
  -1  -8  -5  200.68    5.70
   1  -8   5  198.08    6.50
  -1  -8  -5  188.98    6.30
   1  -8   5  195.98    5.80
  -1   8  -5  200.28    6.10
   1   8   5  203.58    5.50
   1   8   5  194.28    6.20
  -2  -8  -5  912.41   20.50
   2  -8   5  904.61   20.70
  -2  -8  -5  923.51   21.90
   2  -8   5  926.51   22.00
  -2   8  -5  897.31   21.90
  -2   8  -5  893.01   21.20
   2   8   5  914.61   21.50
   3  -8   5   55.59    3.00
   3  -8   5   48.80    3.70
  -3  -8  -5   49.50    3.50
  -3  -8  -5   51.09    2.90
  -3   8  -5   49.00    3.10
  -3   8  -5   50.79    3.80
   3   8   5   49.99    3.40
  -4  -8  -5   11.10    2.50
   4  -8   5    6.30    1.80
  -4  -8  -5    8.80    1.90
   4  -8   5    6.80    2.40
  -4   8  -5   16.40    3.00
   4   8   5    8.10    2.30
  -4   8  -5    8.80    1.90
  -5  -8  -5    1.10    2.10
   5  -8   5    0.10    1.70
  -5  -8  -5    1.00    1.70
   5  -8   5    1.70    2.20
  -5   8  -5    1.30    1.60
  -5   8  -5   -0.60    2.00
   5   8   5   -0.20    1.60
   6  -8   5    0.30    2.60
  -6  -8  -5   -0.90    2.10
  -6   8  -5   -3.40    2.00
  -6   8  -5    1.90    1.80
   6   8   5    0.80    2.00
  -7  -9   5    3.70    2.30
   7  -9  -5    2.70    2.20
   7   9  -5    2.00    2.40
  -7   9   5    3.30    2.80
   6  -9  -5  232.18    8.80
  -6  -9   5  239.48    8.60
   6  -9  -5  230.08    7.90
   6   9  -5  231.28    9.30
  -6   9   5  254.67    9.60
   5  -9  -5  223.68    8.10
  -5  -9   5  239.48    8.00
   5  -9  -5  227.78    7.40
   5   9  -5  232.08    7.20
   5   9  -5  237.78    8.70
  -5   9   5  230.68    8.60
   4  -9  -5    8.40    2.00
   4  -9  -5   10.80    1.80
  -4  -9   5    4.40    1.70
  -4   9   5    8.60    2.30
   4   9  -5    9.60    2.30
   4   9  -5    7.70    1.70
   3  -9  -5  104.99    4.60
  -3  -9   5  108.49    4.50
   3  -9  -5  113.89    4.20
  -3  -9   5  116.99    4.10
   3   9  -5  108.79    4.30
  -3   9   5  115.29    5.00
   3   9  -5  102.99    4.70
   2  -9  -5  172.08    5.80
  -2  -9   5  179.98    5.50
   2  -9  -5  184.68    5.50
  -2  -9   5  177.68    5.70
  -2   9   5  178.08    5.40
  -2   9   5  169.78    6.00
   2   9  -5  182.78    5.80
   2   9  -5  182.08    5.80
   1  -9  -5   27.80    2.10
  -1  -9   5   25.70    2.20
   1  -9  -5   24.40    2.10
  -1  -9   5   30.30    2.20
  -1   9   5   23.90    2.20
   1   9  -5   23.60    1.90
  -1   9   5   28.90    2.00
   1   9  -5   25.10    2.10
   0  -9   5   27.70    2.40
   0  -9  -5   25.00    2.10
   0  -9  -5   26.70    2.20
   0  -9   5   23.80    2.10
   0   9   5   26.30    2.00
   0   9   5   26.80    2.10
   0   9  -5   26.70    1.60
   0   9  -5   26.40    2.10
   1  -9   5   30.60    2.80
  -1  -9  -5   36.00    2.30
  -1  -9  -5   33.50    2.60
   1  -9   5   38.20    2.40
   1   9   5   30.50    2.50
  -1   9  -5   31.60    2.40
  -2  -9  -5   19.20    2.10
   2  -9   5   21.50    2.30
   2  -9   5   22.80    3.00
  -2  -9  -5   25.40    3.00
  -2   9  -5   25.50    2.70
   2   9   5   19.80    2.40
  -2   9  -5   28.10    3.40
  -3  -9  -5   32.80    3.10
   3  -9   5   35.30    2.70
   3  -9   5   38.10    4.10
  -3  -9  -5   34.10    2.60
   3   9   5   34.10    3.20
  -3   9  -5   30.90    2.70
  -3   9  -5   34.40    3.80
   4  -9   5  317.67   10.60
   4  -9   5  302.47    9.30
  -4  -9  -5  333.27    9.30
  -4  -9  -5  312.77   10.30
  -4   9  -5  298.87    9.40
   4   9   5  327.67   10.00
  -4   9  -5  324.47   10.60
  -5  -9  -5    8.90    2.60
   5  -9   5   10.60    2.30
  -5  -9  -5    6.90    2.30
   5  -9   5    7.20    2.90
  -5   9  -5   13.00    3.20
   5   9   5    6.00    2.30
  -5   9  -5    5.80    2.00
  -6  -9  -5  162.88    7.90
   6  -9   5  156.58    8.00
  -6   9  -5  169.88    6.80
  -6   9  -5  170.38    8.20
   6   9   5  166.38    7.30
   7 -10  -5    0.50    2.10
  -7 -10   5   -1.20    2.10
  -7  10   5    1.20    2.60
   7  10  -5   -1.20    2.30
   6 -10  -5   75.39    5.00
  -6 -10   5   70.09    4.90
   6  10  -5   79.29    5.60
  -6  10   5   84.39    5.80
   5 -10  -5   54.59    4.10
   5 -10  -5   56.59    3.50
  -5 -10   5   55.19    3.90
   5  10  -5   58.99    4.50
   5  10  -5   60.29    3.70
  -5  10   5   63.49    4.70
   4 -10  -5  136.09    4.90
   4 -10  -5  135.39    5.70
  -4 -10   5  135.79    5.50
   4  10  -5  132.99    5.90
   4  10  -5  130.09    5.10
  -4  10   5  124.89    5.90
   3 -10  -5  634.54   15.80
  -3 -10   5  640.24   15.70
  -3 -10   5  647.74   14.80
   3 -10  -5  631.44   15.00
  -3  10   5  612.04   14.60
   3  10  -5  597.44   15.30
   3  10  -5  614.14   15.80
  -3  10   5  619.84   16.20
   2 -10  -5  161.48    5.60
   2 -10  -5  165.68    5.20
  -2 -10   5  158.58    5.20
  -2 -10   5  169.38    5.60
   2  10  -5  162.98    5.50
  -2  10   5  155.48    5.20
   2  10  -5  158.08    5.40
  -2  10   5  154.48    5.70
   1 -10  -5   24.60    2.10
   1 -10  -5   25.40    2.30
  -1 -10   5   25.40    2.30
  -1 -10   5   26.40    2.50
   1  10  -5   21.80    1.90
  -1  10   5   26.50    2.10
  -1  10   5   28.90    2.70
   1  10  -5   26.50    2.60
   0 -10  -5   52.49    2.90
   0 -10  -5   53.49    3.00
   0 -10   5   51.99    3.20
   0 -10   5   53.49    2.90
   0  10   5   52.49    2.70
   0  10  -5   49.10    2.90
   0  10   5   48.50    2.90
  -1 -10  -5   24.40    2.40
  -1 -10  -5   21.80    2.60
   1 -10   5   18.60    2.10
   1 -10   5   22.10    2.90
   1  10   5   19.10    2.20
  -1  10  -5   14.90    2.00
  -2 -10  -5 1386.56   30.10
  -2 -10  -5 1346.67   31.10
   2 -10   5 1356.46   30.20
   2 -10   5 1348.47   31.40
   2  10   5 1343.97   30.80
  -2  10  -5 1335.47   31.30
  -2  10  -5 1319.67   30.60
  -3 -10  -5   31.50    2.70
   3 -10   5   38.30    4.10
   3 -10   5   33.90    2.80
  -3 -10  -5   38.00    3.30
   3  10   5   34.80    3.40
  -3  10  -5   33.30    3.90
  -3  10  -5   34.40    2.80
  -4 -10  -5  289.07    8.40
   4 -10   5  244.98    8.20
   4 -10   5  257.77    9.50
   4  10   5  276.27    9.00
  -4  10  -5  261.27    9.60
  -4  10  -5  265.77    8.50
  -5 -10  -5   26.90    3.30
  -5 -10  -5   21.90    3.40
   5 -10   5   22.10    3.10
   5 -10   5   19.90    3.60
  -5  10  -5   22.50    3.80
  -5  10  -5   23.50    2.90
   5  10   5   22.70    3.30
   6 -10   5   13.10    3.70
  -6 -10  -5    7.40    2.90
  -6  10  -5    9.00    2.40
  -6  10  -5   10.10    3.40
   6  10   5    7.90    2.60
   7 -11  -5   -1.10    2.00
  -7 -11   5   -0.90    2.30
  -7  11   5    0.10    2.60
   7  11  -5   -2.30    2.30
  -6 -11   5   54.19    4.40
   6 -11  -5   50.49    4.50
   6  11  -5   42.60    4.80
  -6  11   5   60.59    6.30
  -5 -11   5    3.60    1.80
   5 -11  -5    6.40    2.10
  -5  11   5    2.20    2.30
   5  11  -5    2.60    2.00
   5  11  -5    4.60    1.70
  -4 -11   5  492.15   13.30
   4 -11  -5  484.75   12.30
   4 -11  -5  479.15   13.50
   4  11  -5  472.95   12.70
   4  11  -5  497.65   13.70
  -4  11   5  477.25   13.90
   3 -11  -5  420.66   10.90
   3 -11  -5  428.66   11.90
  -3 -11   5  436.46   10.80
  -3 -11   5  433.56   11.70
  -3  11   5  435.26   12.30
   3  11  -5  433.86   11.90
  -3  11   5  432.56   10.80
   3  11  -5  419.46   11.50
  -2 -11   5   19.10    2.50
   2 -11  -5   25.20    2.70
  -2 -11   5   22.60    2.30
   2 -11  -5   24.70    2.30
   2  11  -5   24.90    2.70
  -2  11   5   24.00    2.90
   2  11  -5   21.30    2.30
  -2  11   5   26.50    2.50
   1 -11  -5    3.20    1.30
   1 -11  -5    1.10    1.10
  -1 -11   5    2.00    1.30
  -1 -11   5    2.60    1.40
  -1  11   5    0.30    1.20
  -1  11   5    3.60    1.20
   1  11  -5    1.90    1.10
   1  11  -5    2.50    1.20
   0 -11   5  125.89    4.70
   0 -11  -5  123.89    4.70
   0 -11  -5  126.19    4.80
   0 -11   5  123.79    5.00
   0  11  -5  120.19    4.80
   0  11   5  130.19    4.90
   0  11   5  128.79    4.40
  -1 -11  -5  189.68    6.00
   1 -11   5  175.58    6.50
   1 -11   5  171.68    5.90
  -1 -11  -5  186.28    6.30
   1  11   5  176.28    6.20
  -1  11  -5  184.08    6.20
  -2 -11  -5   76.99    3.70
   2 -11   5   69.79    3.70
   2 -11   5   69.29    4.30
  -2 -11  -5   80.69    4.20
  -2  11  -5   67.19    4.20
  -2  11  -5   67.79    3.80
   2  11   5   68.59    3.90
  -3 -11  -5  157.38    6.40
   3 -11   5  148.29    6.70
  -3 -11  -5  156.58    5.70
   3 -11   5  146.09    5.70
   3  11   5  160.58    6.20
  -3  11  -5  148.29    6.70
  -3  11  -5  157.08    5.90
  -4 -11  -5   70.49    4.70
   4 -11   5   63.79    4.90
  -4 -11  -5   78.39    4.20
   4 -11   5   72.79    4.20
  -4  11  -5   73.59    4.30
  -4  11  -5   77.99    5.10
   4  11   5   79.09    4.60
  -5 -11  -5    1.40    2.10
   5 -11   5    2.30    2.50
  -5 -11  -5   -0.20    2.00
   5 -11   5    2.60    1.90
  -5  11  -5   -1.10    1.70
   5  11   5    1.90    1.90
  -5  11  -5    5.00    2.50
  -6 -11  -5   32.50    4.30
   6 -11   5   30.00    4.70
  -6  11  -5   37.00    5.30
  -6  11  -5   43.40    4.10
   6  11   5   44.60    4.60
  -7 -12   5    4.80    2.60
   7 -12  -5    3.50    2.50
  -7  12   5    5.90    3.20
   7  12  -5    4.60    3.10
   6 -12  -5   84.69    5.50
  -6 -12   5   90.19    5.50
   6  12  -5   86.29    6.00
  -6  12   5   76.59    5.90
  -5 -12   5   90.59    5.10
   5 -12  -5   94.89    5.40
   5  12  -5   96.29    5.70
   5  12  -5   94.49    4.70
  -5  12   5   80.19    5.60
  -4 -12   5   27.00    3.20
   4 -12  -5   29.30    3.40
   4 -12  -5   30.60    2.50
   4  12  -5   23.60    2.80
   4  12  -5   35.80    3.80
  -4  12   5   35.00    4.30
   3 -12  -5 1669.43   36.70
  -3 -12   5 1700.73   37.70
   3 -12  -5 1619.24   37.80
   3  12  -5 1680.83   37.70
  -3  12   5 1673.83   38.20
  -3  12   5 1678.93   36.70
  -2 -12   5   36.70    2.70
   2 -12  -5   40.60    2.50
   2 -12  -5   35.80    3.40
  -2 -12   5   33.80    2.90
  -2  12   5   36.30    2.70
  -2  12   5   36.50    3.10
   2  12  -5   42.00    2.80
   2  12  -5   36.30    2.90
  -1 -12   5 1075.69   24.50
   1 -12  -5 1105.39   24.40
   1 -12  -5 1058.29   24.70
  -1 -12   5 1078.69   24.70
   1  12  -5 1049.09   24.90
   1  12  -5 1026.30   23.60
  -1  12   5 1049.20   24.60
  -1  12   5 1069.39   24.60
   0 -12  -5  749.13   18.50
   0 -12  -5  769.52   18.50
   0 -12   5  799.22   18.60
   0 -12   5  754.72   18.70
   0  12  -5  767.82   18.80
   0  12   5  759.32   18.60
   0  12   5  781.52   17.90
   1 -12   5   14.50    2.50
   1 -12   5   13.00    2.10
  -1 -12  -5   16.50    2.20
  -1 -12  -5   12.30    2.10
   1  12   5   13.30    2.20
  -1  12  -5   13.40    2.10
   2 -12   5   15.60    2.80
  -2 -12  -5   11.20    2.00
  -2 -12  -5   16.30    2.50
   2 -12   5   14.90    2.30
  -2  12  -5   20.40    3.30
  -2  12  -5    9.80    1.90
   2  12   5   17.90    2.50
   3 -12   5   30.20    3.20
  -3 -12  -5   28.50    2.90
   3 -12   5   25.90    3.60
  -3 -12  -5   32.70    3.70
  -3  12  -5   33.50    4.10
   3  12   5   35.90    3.70
  -3  12  -5   31.10    3.30
   4 -12   5  116.89    5.50
   4 -12   5  116.89    6.40
  -4 -12  -5  127.19    5.50
  -4 -12  -5  122.99    6.10
  -4  12  -5  116.09    6.40
   4  12   5  125.59    5.90
  -4  12  -5  116.69    5.40
  -5 -12  -5   45.90    4.90
   5 -12   5   37.20    4.80
   5 -12   5   46.80    4.10
  -5 -12  -5   37.70    4.40
  -5  12  -5   44.30    3.90
  -5  12  -5   45.00    5.30
   5  12   5   55.69    4.40
   6 -12   5    8.00    3.60
  -6 -12  -5   10.10    3.00
   6  12   5   12.50    3.00
  -6  12  -5   10.00    3.60
   6  12   5    7.10    3.00
  -6  12  -5    8.20    3.00
  -7 -13   5    0.40    2.30
   7 -13  -5    1.50    2.30
  -7  13   5    0.90    2.80
   7  13  -5    1.60    2.60
   6 -13  -5  182.18    8.20
  -6 -13   5  177.68    7.80
  -6  13   5  177.28    8.70
   6  13  -5  183.28    8.50
   5 -13  -5    8.70    2.60
  -5 -13   5    7.00    2.30
   5  13  -5   10.60    2.70
   5  13  -5   11.70    2.40
  -5  13   5   10.20    3.10
   4 -13  -5    6.40    2.20
  -4 -13   5    3.20    1.70
  -4  13   5    4.60    2.20
   4  13  -5    4.40    1.80
   4  13  -5    4.80    2.10
   3 -13  -5  711.93   18.70
   3 -13  -5  744.73   17.50
  -3 -13   5  742.63   18.60
  -3  13   5  727.73   19.00
   3  13  -5  744.63   18.50
  -3  13   5  752.22   17.70
   3  13  -5  750.22   18.50
   2 -13  -5   58.79    3.80
  -2 -13   5   62.59    3.40
  -2 -13   5   66.59    3.80
   2 -13  -5   63.49    3.20
   2  13  -5   63.39    3.80
  -2  13   5   62.29    3.90
  -2  13   5   60.19    3.50
   2  13  -5   60.79    3.40
  -1 -13   5  233.78    7.60
  -1 -13   5  240.08    7.50
   1 -13  -5  255.57    7.40
   1 -13  -5  236.68    7.70
   1  13  -5  230.78    7.00
  -1  13   5  246.08    7.70
   1  13  -5  233.78    7.80
  -1  13   5  251.27    7.70
   0 -13   5  526.05   13.70
   0 -13  -5  509.75   13.50
   0 -13   5  520.15   13.80
   0 -13  -5  515.95   13.60
   0  13   5  556.24   13.20
   0  13   5  527.45   13.80
   0  13  -5  509.45   13.80
  -1 -13  -5   -1.30    1.30
   1 -13   5   -0.90    1.30
   1 -13   5    1.10    1.70
  -1 -13  -5   -0.90    1.10
   1  13   5   -0.30    1.20
  -1  13  -5    0.80    1.20
  -2 -13  -5    4.80    1.70
   2 -13   5    2.00    1.80
   2 -13   5    3.20    1.60
  -2 -13  -5    5.10    1.80
  -2  13  -5    1.30    1.50
   2  13   5    1.20    1.50
  -2  13  -5    4.10    2.10
  -3 -13  -5   48.00    3.80
  -3 -13  -5   44.70    3.50
   3 -13   5   41.90    3.60
   3 -13   5   39.50    4.50
  -3  13  -5   46.10    3.50
  -3  13  -5   42.20    4.60
   3  13   5   39.30    3.50
  -4 -13  -5   20.30    3.30
   4 -13   5   22.50    3.20
   4 -13   5   20.10    3.70
  -4 -13  -5   22.90    3.00
  -4  13  -5   18.90    3.60
  -4  13  -5   15.90    2.70
   4  13   5   20.00    3.10
   5 -13   5   76.29    5.90
   5 -13   5   72.99    4.90
  -5 -13  -5   63.39    5.10
  -5  13  -5   71.09    4.70
   5  13   5   73.99    5.10
  -5  13  -5   71.69    5.70
  -6 -14   5    9.60    2.80
   6 -14  -5    9.90    3.00
   6  14  -5    4.20    2.70
  -6  14   5    8.10    3.30
  -5 -14   5   25.90    3.70
   5 -14  -5   31.40    4.10
  -5  14   5   26.30    4.10
   5  14  -5   26.50    3.80
   5  14  -5   22.60    3.10
   4 -14  -5   55.59    4.20
  -4 -14   5   53.39    4.20
   4  14  -5   61.19    4.10
  -4  14   5   50.29    4.50
   4  14  -5   53.39    4.30
  -3 -14   5  423.06   12.10
   3 -14  -5  394.26   12.10
  -3  14   5  426.66   11.20
  -3  14   5  412.16   12.50
   3  14  -5  430.06   12.10
   3  14  -5  423.16   11.90
  -2 -14   5  218.28    7.00
   2 -14  -5  216.58    7.80
  -2 -14   5  248.38    7.90
   2 -14  -5  221.58    6.90
   2  14  -5  234.98    7.90
   2  14  -5  228.68    7.20
  -2  14   5  230.28    7.80
  -2  14   5  236.38    7.40
  -1 -14   5  332.87    9.90
   1 -14  -5  331.07   10.00
  -1 -14   5  340.97    9.60
   1 -14  -5  347.37    9.40
   1  14  -5  325.07   10.10
  -1  14   5  327.87    9.70
  -1  14   5  342.47   10.00
   0 -14  -5   89.09    4.20
   0 -14   5   91.09    4.60
   0 -14  -5   84.59    4.40
   0 -14   5   85.79    4.40
   0  14   5   91.79    4.00
   0  14   5   90.29    4.50
   0  14  -5   91.29    4.60
   1 -14   5    9.80    2.50
  -1 -14  -5    9.50    2.10
   1 -14   5    9.20    2.00
  -1 -14  -5    7.00    1.90
  -1  14  -5   10.40    2.00
   1  14   5    7.80    2.10
   2 -14   5    6.70    2.50
   2 -14   5    3.40    1.70
  -2 -14  -5    6.20    2.00
  -2 -14  -5    5.80    1.80
   2  14   5    6.20    2.00
  -2  14  -5    3.00    2.10
  -2  14  -5    3.40    1.70
   3 -14   5  205.78    8.60
  -3 -14  -5  220.08    7.60
  -3 -14  -5  231.18    8.30
   3 -14   5  223.38    7.80
   3  14   5  220.08    8.20
  -3  14  -5  220.88    7.90
  -3  14  -5  223.28    8.80
  -4 -14  -5    5.50    2.20
   4 -14   5    2.90    2.50
   4 -14   5    1.70    2.10
  -4 -14  -5    4.00    2.30
  -4  14  -5    3.10    1.90
  -4  14  -5    4.30    2.60
   4  14   5    5.30    2.10
  -5 -14  -5   93.39    6.00
   5 -14   5  108.59    6.90
   5 -14   5  101.39    5.90
   5  14   5   97.19    5.90
  -5  14  -5  101.09    6.70
  -5  14  -5  103.69    5.50
   6 -15  -5   66.59    5.50
  -6 -15   5   70.09    5.40
  -6  15   5   73.19    6.10
   6  15  -5   63.29    5.70
  -5 -15   5   14.40    3.10
   5 -15  -5   16.60    3.20
   5  15  -5   16.90    3.30
   5  15  -5   11.30    2.50
  -5  15   5   13.80    3.60
   4 -15  -5  121.09    6.10
  -4 -15   5  119.69    6.00
  -4  15   5  118.09    6.50
   4  15  -5  123.39    6.00
   4  15  -5  106.49    5.50
  -3 -15   5    7.10    2.20
   3 -15  -5   11.40    2.60
  -3  15   5   11.60    2.10
   3  15  -5    6.90    2.10
  -3  15   5    7.60    2.70
   3  15  -5    9.60    2.30
   2 -15  -5   14.50    2.60
  -2 -15   5   14.70    2.60
  -2  15   5   16.70    2.40
  -2  15   5   14.90    2.80
   2  15  -5   13.80    2.40
   1 -15  -5   13.40    2.50
   1 -15  -5   11.00    1.90
  -1 -15   5   10.60    2.20
  -1 -15   5    8.50    2.20
  -1  15   5   11.70    2.40
   1  15  -5    9.30    2.10
  -1  15   5    7.20    2.10
   0 -15   5  279.67    9.00
   0 -15  -5  297.97    8.80
   0 -15  -5  299.47    9.20
   0 -15   5  281.67    9.00
   0  15  -5  283.47    9.20
   0  15   5  288.57    8.30
   0  15   5  289.67    9.20
   1 -15   5   47.10    3.80
   1 -15   5   42.60    3.50
  -1 -15  -5   42.00    3.30
  -1 -15  -5   47.50    3.60
   1  15   5   44.90    3.50
  -1  15  -5   37.50    3.30
   2 -15   5    3.10    1.80
  -2 -15  -5    2.30    1.90
   2 -15   5    1.20    2.20
  -2 -15  -5    3.40    1.80
  -2  15  -5    2.40    2.10
  -2  15  -5    5.50    1.90
   2  15   5    3.60    1.70
   3 -15   5    3.40    2.10
  -3 -15  -5    1.60    1.90
   3 -15   5   -0.80    2.10
  -3 -15  -5    3.70    2.00
   3  15   5    3.70    1.90
  -3  15  -5    3.40    2.50
  -3  15  -5    2.10    1.70
   4 -15   5  226.28    8.50
   4 -15   5  215.38    9.40
  -4 -15  -5  236.38    8.40
  -4 -15  -5  222.58    8.80
   4  15   5  225.28    8.90
  -4  15  -5  217.08    8.20
  -4  15  -5  229.88    9.50
   5 -15   5   18.60    3.50
   5 -15   5   17.60    3.90
  -5 -15  -5   13.20    3.20
  -5  15  -5   17.40    3.00
   5  15   5   22.40    3.70
  -5  15  -5   16.70    3.80
   6 -16  -5   12.60    3.30
  -6 -16   5   11.70    3.30
  -6  16   5   12.90    3.70
   6  16  -5    7.50    3.10
  -5 -16   5  207.28    8.60
   5 -16  -5  206.88    8.80
   5  16  -5  222.58    8.30
   5  16  -5  218.08    8.90
  -5  16   5  194.08    9.20
   4 -16  -5   32.40    4.00
  -4 -16   5   32.10    4.00
   4  16  -5   38.30    4.00
  -4  16   5   40.90    5.10
   4  16  -5   32.20    3.90
   3 -16  -5  143.39    6.60
  -3 -16   5  147.59    6.50
   3  16  -5  143.39    6.40
  -3  16   5  166.18    6.20
   3  16  -5  139.89    6.80
  -3  16   5  140.29    6.80
   2 -16  -5   11.80    2.50
  -2 -16   5   11.10    2.40
  -2  16   5    9.90    2.20
  -2  16   5   10.30    2.60
   2  16  -5   10.30    2.40
   1 -16  -5    3.20    1.50
  -1 -16   5    0.00    1.60
   1 -16  -5    1.30    1.70
  -1 -16   5    0.00    1.60
  -1  16   5   -0.30    1.80
   1  16  -5   -0.10    1.50
  -1  16   5   -0.80    1.60
   0 -16   5  156.28    6.30
   0 -16  -5  148.29    5.80
   0 -16   5  148.49    6.20
   0 -16  -5  149.19    6.30
   0  16  -5  151.58    6.40
   0  16   5  153.08    6.40
   1 -16   5   48.50    3.80
   1 -16   5   46.30    4.10
  -1 -16  -5   49.00    3.60
  -1 -16  -5   50.79    3.90
   1  16   5   52.79    3.90
  -1  16  -5   54.19    3.90
   2 -16   5   44.90    3.80
  -2 -16  -5   43.30    3.60
  -2 -16  -5   43.50    3.80
   2 -16   5   44.10    4.70
  -2  16  -5   41.00    3.60
   2  16   5   45.90    3.80
  -2  16  -5   38.00    4.40
   3 -16   5  122.79    6.00
   3 -16   5  116.09    6.50
  -3 -16  -5  119.89    5.80
  -3 -16  -5  128.19    6.20
   3  16   5  130.39    6.30
  -3  16  -5  113.99    5.80
  -3  16  -5  115.99    6.60
  -4 -16  -5    5.70    2.50
   4 -16   5    9.30    2.70
  -4 -16  -5    4.80    2.50
   4 -16   5    8.70    3.20
   4  16   5    6.10    2.40
  -4  16  -5    4.80    2.10
  -4  16  -5    6.00    3.00
   5 -16   5    5.50    3.40
  -5 -16  -5    4.50    2.60
   5 -16   5    5.30    2.80
  -5  16  -5    8.40    2.50
   5  16   5    6.00    2.60
  -5  16  -5   10.10    3.50
   5 -17  -5  113.59    6.60
  -5 -17   5  121.49    6.70
   5  17  -5  113.89    6.60
  -5  17   5  119.39    7.30
  -4 -17   5   -1.10    2.10
   4 -17  -5    2.40    2.30
  -4  17   5    4.00    2.50
   4  17  -5    3.00    2.20
   4  17  -5   -0.60    2.00
   3 -17  -5   25.30    3.70
  -3 -17   5   21.60    3.40
  -3  17   5   27.90    3.90
   3  17  -5   28.70    3.50
   2 -17  -5  123.69    6.10
  -2 -17   5  129.69    6.10
  -2  17   5  141.79    5.90
  -2  17   5  130.09    6.10
   2  17  -5  138.89    6.30
  -1 -17   5   23.50    3.20
  -1 -17   5   23.50    2.90
   1 -17  -5   23.30    3.30
  -1  17   5   19.60    3.00
   1  17  -5   18.20    2.80
  -1  17   5   19.70    3.00
   0 -17   5    0.60    2.10
   0 -17   5    2.10    2.10
   0 -17  -5    1.70    1.80
   0 -17  -5    2.70    1.70
   0  17  -5    0.80    1.60
   0  17   5   -0.10    1.70
  -1 -17  -5  142.59    6.40
  -1 -17  -5  151.38    6.10
   1 -17   5  144.89    6.30
   1 -17   5  155.58    6.80
   1  17   5  156.18    6.70
  -1  17  -5  145.59    6.40
  -2 -17  -5   23.30    3.40
  -2 -17  -5   29.10    3.50
   2 -17   5   26.40    3.50
   2 -17   5   27.40    3.80
  -2  17  -5   28.60    4.00
   2  17   5   27.70    3.60
  -2  17  -5   32.20    3.80
   3 -17   5   41.50    4.80
  -3 -17  -5   52.39    4.30
   3 -17   5   46.30    4.20
  -3 -17  -5   48.10    4.30
  -3  17  -5   37.50    4.80
  -3  17  -5   44.20    4.30
   3  17   5   41.80    4.40
  -4 -17  -5   19.60    3.50
   4 -17   5   18.80    3.80
  -4 -17  -5   25.00    3.70
   4 -17   5   22.80    3.60
  -4  17  -5   19.10    3.90
  -4  17  -5   21.20    3.30
   4  17   5   20.00    3.50
   5 -18  -5   -0.50    2.30
  -5 -18   5    0.40    2.30
  -5  18   5    3.20    3.00
   5  18  -5    2.40    2.40
   5  18  -5    2.90    2.20
   4 -18  -5  140.29    7.20
  -4 -18   5  133.69    7.00
   4  18  -5  138.59    6.70
  -4  18   5  134.09    7.40
   3 -18  -5   33.20    4.20
  -3 -18   5   25.50    3.70
   3  18  -5   24.60    3.50
  -3  18   5   28.60    4.10
  -2 -18   5    5.50    2.20
   2 -18  -5    6.70    2.40
  -2  18   5    8.90    2.50
  -2  18   5    7.00    2.20
   2  18  -5    7.20    2.50
  -1 -18   5  356.66   11.40
   1 -18  -5  357.16   11.50
  -1  18   5  384.16   11.30
   1  18  -5  369.56   11.80
  -1  18   5  374.46   11.50
   0 -18   5   70.99    4.70
   0 -18  -5   67.89    4.60
   0  18   5   75.89    4.90
   0  18  -5   75.29    4.80
   1 -18   5   24.20    3.40
  -1 -18  -5   17.70    3.00
  -1 -18  -5   26.70    3.20
   1 -18   5   23.00    3.60
   1  18   5   20.50    3.40
  -1  18  -5   21.50    3.30
   2 -18   5  284.07   10.40
  -2 -18  -5  297.87   10.00
   2 -18   5  289.47   10.00
  -2 -18  -5  300.07    9.90
  -2  18  -5  293.07   10.50
   2  18   5  319.77   10.70
  -2  18  -5  286.87   10.00
   3 -18   5  143.59    7.50
  -3 -18  -5  141.09    6.90
  -3 -18  -5  145.09    6.70
   3 -18   5  133.89    6.60
   3  18   5  149.29    7.20
  -3  18  -5  140.89    6.70
  -3  18  -5  140.69    7.40
  -4 -18  -5   21.20    3.60
  -4 -18  -5   25.60    3.70
   4 -18   5   20.60    3.50
   4 -18   5   18.90    4.00
  -4  18  -5   23.50    3.50
  -4  18  -5   25.70    4.50
   4  18   5   17.70    3.30
  -5 -19   5    4.40    2.70
   5 -19  -5    3.40    2.80
   5  19  -5    3.80    2.40
   4 -19  -5   27.70    4.40
  -4 -19   5   19.50    3.70
  -4  19   5   28.00    4.70
   4  19  -5   18.60    3.30
  -3 -19   5    8.60    2.80
   3 -19  -5    5.70    2.70
  -3  19   5    6.20    2.90
   3  19  -5    3.30    2.20
  -2 -19   5   23.70    3.60
   2 -19  -5   21.80    3.50
  -2  19   5   23.10    3.60
  -2  19   5   27.30    3.50
   2  19  -5   15.30    3.10
  -1 -19   5  142.89    6.70
   1 -19  -5  152.88    7.00
   1  19  -5  134.89    6.70
  -1  19   5  148.09    6.70
   0 -19   5   61.59    4.50
   0 -19   5   60.79    4.50
   0 -19  -5   64.69    4.70
   0  19  -5   62.49    4.60
   0  19   5   62.49    4.80
   1 -19   5  137.49    6.50
  -1 -19  -5  148.39    6.70
   1 -19   5  153.38    7.00
   1  19   5  148.59    7.20
  -1  19  -5  150.48    6.80
  -2 -19  -5  121.09    5.90
   2 -19   5  128.49    6.70
   2 -19   5  110.69    6.00
  -2 -19  -5  119.19    6.20
   2  19   5  123.49    6.60
  -2  19  -5  119.59    6.10
  -2  19  -5  125.79    6.60
   3 -19   5   76.59    6.00
  -3 -19  -5   88.09    5.60
   3 -19   5   82.79    5.40
  -3 -19  -5   86.59    5.40
  -3  19  -5   83.99    5.40
   3  19   5   84.89    5.70
  -3  19  -5   78.89    5.90
  -4 -20   5    9.40    3.10
   4 -20  -5    8.70    3.10
   4  20  -5    9.00    2.70
  -4  20   5   10.30    3.40
  -3 -20   5   52.79    5.40
   3 -20  -5   56.79    4.90
   3  20  -5   46.30    4.90
  -3  20   5   57.79    5.10
  -2 -20   5   34.00    4.30
   2 -20  -5   30.40    4.10
  -2  20   5   37.90    4.50
   2  20  -5   25.80    3.50
  -2  20   5   26.00    3.50
  -1 -20   5   15.30    3.00
   1 -20  -5   17.00    3.30
  -1  20   5   12.80    2.80
   1  20  -5   14.30    3.00
   0 -20   5   88.29    5.40
   0 -20  -5   81.49    5.40
   0  20  -5   87.39    5.50
   0  20   5   91.39    5.60
   1 -20   5   59.99    4.70
  -1 -20  -5   57.59    4.70
   1 -20   5   63.29    4.90
   1  20   5   47.20    4.80
  -1  20  -5   65.49    4.80
  -2 -20  -5    9.00    2.70
  -2 -20  -5    5.40    3.10
   2 -20   5    7.30    3.10
   2 -20   5    8.40    2.60
  -2  20  -5    7.80    2.50
   2  20   5    3.30    2.30
   3 -20   5   36.90    4.50
  -3 -20  -5   34.70    4.10
   3 -20   5   30.30    4.80
  -3 -20  -5   35.80    4.30
  -3  20  -5   40.80    5.50
   3  20   5   32.60    4.20
  -3  20  -5   34.30    4.30
   3 -21  -5    0.00    2.10
  -3 -21   5   -1.20    2.20
   3  21  -5    0.70    2.20
  -3  21   5    4.70    2.90
   2 -21  -5  342.87   12.00
  -2 -21   5  335.27   11.70
  -2  21   5  355.66   11.40
   1 -21  -5    2.50    2.50
  -1 -21   5    7.60    2.50
  -1  21   5    4.70    2.40
   1  21  -5    1.40    2.30
   0 -21   5    0.70    1.90
   0 -21  -5   -1.40    2.00
   0  21  -5    0.90    2.00
   0  21   5    3.50    2.40
   1 -21   5    3.50    2.60
  -1 -21  -5    1.10    2.50
   1 -21   5    7.90    2.50
   1  21   5    1.90    2.50
  -1  21  -5    4.60    2.10
   2 -21   5   36.10    4.70
   2 -21   5   30.60    4.10
  -2 -21  -5   29.10    4.00
   2  21   5   26.00    4.10
  -2  21  -5   29.30    3.80
  -2 -22   5   60.89    5.30
   2 -22  -5   53.99    5.60
  -2  22   5   66.29    5.20
  -1 -22   5  374.66   12.70
   1 -22  -5  398.86   13.10
  -1  22   5  394.06   12.80
   0 -22   5   12.70    3.00
   0 -22  -5   15.30    3.40
   0  22  -5   10.20    2.90
   0  22   5   10.70    3.00
  -1 -22  -5   10.90    3.00
   1 -22   5    8.20    2.80
   1 -22   5    7.10    2.90
   1  22   5    3.70    2.80
  -1  22  -5   10.10    2.80
  -8   0   6   68.59    5.30
   8   0  -6   78.09    5.80
   7   0  -6    1.10    2.20
  -7   0   6    2.20    2.00
  -7   0   6   -2.80    1.90
  -6   0   6    4.70    1.90
   6   0  -6    2.60    2.00
  -6   0   6    5.90    2.20
   5   0  -6   -1.40    1.30
  -5   0   6    0.10    1.50
  -5   0   6    1.00    1.40
   4   0  -6  481.55   12.60
  -4   0   6  487.65   12.40
  -4   0   6  449.95   12.00
  -3   0   6    0.80    1.00
   3   0  -6    1.30    1.10
  -3   0   6    0.00    0.90
  -2   0   6 3275.07   69.09
  -2   0   6 3235.68   68.19
   2   0  -6 3240.58   69.09
   1   0  -6   -0.40    0.60
  -1   0   6   -1.00    0.80
   1   0  -6   -0.20    0.80
   0   0  -6   94.69    3.60
   0   0   6  105.39    3.70
   0   0  -6   98.49    3.40
  -1   0  -6    0.80    1.00
   1   0   6    2.20    1.10
  -1   0  -6    1.70    1.00
  -2   0  -6    5.10    1.30
  -2   0  -6    5.80    1.50
   3   0   6   -1.10    0.90
  -3   0  -6    1.70    1.40
  -3   0  -6    1.20    0.90
   3   0   6    1.70    1.40
  -3   0  -6    2.10    1.20
   3   0   6    3.70    1.40
  -4   0  -6   16.30    2.30
   4   0   6   16.70    2.40
  -4   0  -6   17.30    2.70
   4   0   6   14.70    2.40
   4   0   6   12.90    2.00
   5   0   6    3.80    1.90
  -5   0  -6    3.10    1.60
   5   0   6    0.70    1.80
  -5   0  -6    3.00    2.00
  -6   0  -6  127.79    5.90
  -6   0  -6  123.49    6.30
   6   0   6  126.29    6.10
   8  -1  -6   12.60    3.20
  -8  -1   6    9.50    3.00
  -8   1   6    8.20    2.80
   8   1  -6   10.40    3.40
   7  -1  -6    3.00    2.30
  -7  -1   6    7.40    2.30
  -7  -1   6    7.80    2.60
  -7   1   6    8.50    2.50
  -7   1   6    6.00    2.50
   7   1  -6    6.40    2.70
  -6  -1   6  376.76   11.30
   6  -1  -6  365.36   11.50
  -6  -1   6  398.26   11.30
  -6   1   6  370.56   11.30
  -6   1   6  387.26   11.50
   6   1  -6  367.26   11.70
   5  -1  -6   35.10    3.20
  -5  -1   6   43.90    3.40
  -5  -1   6   42.50    3.20
  -5   1   6   42.40    3.40
   5   1  -6   40.90    3.50
  -5   1   6   44.00    3.20
  -4  -1   6  630.74   15.60
  -4  -1   6  647.54   15.90
   4  -1  -6  635.74   16.10
  -4   1   6  653.53   16.10
  -4   1   6  652.93   15.80
   4   1  -6  664.23   16.40
  -3  -1   6  284.37    7.80
  -3  -1   6  297.57    8.30
   3  -1  -6  313.77    8.50
   3   1  -6  298.87    8.50
  -3   1   6  300.57    7.90
  -3   1   6  291.67    8.30
  -2  -1   6  180.78    5.60
   2  -1  -6  174.98    5.60
  -2  -1   6  167.88    4.90
  -2   1   6  179.38    5.10
  -2   1   6  195.38    5.70
   2   1  -6  181.78    5.70
  -1  -1   6   29.20    2.00
   1  -1  -6   23.20    1.50
   1  -1  -6   27.60    2.00
   1   1  -6   28.80    1.70
   1   1  -6   28.80    1.90
  -1   1   6   24.00    1.90
   0  -1  -6  316.87    8.00
   0  -1  -6  315.77    8.40
   0  -1   6  306.37    8.30
   0   1  -6  327.77    8.10
   0   1  -6  318.17    8.30
   0   1   6  311.27    8.20
  -1  -1  -6  642.64   15.50
   1  -1   6  646.04   15.30
  -1  -1  -6  646.14   15.10
  -1   1  -6  638.64   15.10
  -1   1  -6  637.14   15.30
   1   1   6  645.04   15.10
   2  -1   6  600.64   14.50
  -2  -1  -6  599.04   14.50
  -2  -1  -6  582.64   14.90
  -2   1  -6  587.14   14.70
   2   1   6  591.64   14.60
  -2   1  -6  587.84   14.40
   2   1   6  610.74   14.30
  -3  -1  -6  149.39    5.90
  -3  -1  -6  162.18    4.80
   3  -1   6  159.98    4.80
   3  -1   6  174.68    5.80
  -3  -1  -6  158.78    5.70
   3   1   6  169.88    6.00
   3   1   6  171.98    5.60
  -3   1  -6  166.08    5.70
  -3   1  -6  170.58    6.00
  -3   1  -6  163.48    4.80
   4  -1   6   33.80    2.60
   4  -1   6   38.30    3.20
  -4  -1  -6   38.70    3.30
  -4  -1  -6   38.90    3.00
   4  -1   6   41.40    3.10
  -4   1  -6   36.30    3.20
   4   1   6   35.70    3.20
   4   1   6   37.50    2.80
  -4   1  -6   35.30    2.90
  -5  -1  -6   58.29    3.90
   5  -1   6   61.99    4.10
   5  -1   6   63.29    4.40
  -5  -1  -6   72.09    4.70
  -5   1  -6   67.09    4.30
   5   1   6   58.09    3.80
  -5   1  -6   58.39    3.90
   5   1   6   66.39    4.20
  -6  -1  -6  107.49    6.00
   6  -1   6  110.69    5.90
  -6   1  -6  130.29    5.90
   6   1   6  115.39    6.00
  -6   1  -6  131.99    6.30
  -8  -2   6   20.00    3.80
   8  -2  -6   20.80    3.90
   8  -2  -6   20.70    3.80
  -8   2   6   29.90    4.70
   8   2  -6   26.40    4.50
  -8   2   6   21.20    3.80
  -7  -2   6  213.78    8.30
   7  -2  -6  210.58    8.50
  -7   2   6  211.18    8.30
  -7   2   6  224.58    8.70
   7   2  -6  213.98    8.90
  -6  -2   6  195.98    7.20
  -6  -2   6  194.78    7.10
   6  -2  -6  176.88    7.30
   6   2  -6  192.88    7.70
  -6   2   6  191.78    7.60
  -6   2   6  189.98    7.20
   5  -2  -6  301.37    9.50
  -5  -2   6  321.07    9.20
  -5  -2   6  320.77    9.20
  -5   2   6  311.47    9.50
  -5   2   6  300.77    9.20
   5   2  -6  292.87    9.60
  -4  -2   6  106.39    4.30
   4  -2  -6  106.89    4.60
  -4  -2   6  113.39    4.50
  -4   2   6  107.79    4.40
   4   2  -6  107.99    4.80
  -4   2   6  113.19    4.70
  -3  -2   6    0.10    0.90
   3  -2  -6   -0.30    0.90
  -3  -2   6    0.50    1.10
  -3   2   6   -1.00    0.90
  -3   2   6    0.00    1.00
   3   2  -6    0.20    1.00
   2  -2  -6   15.10    1.50
   2  -2  -6   13.50    1.80
  -2  -2   6   16.30    1.50
  -2  -2   6   17.00    2.00
  -2   2   6   12.90    1.80
   2   2  -6   13.80    1.20
  -2   2   6   10.90    1.50
   2   2  -6   15.10    1.90
  -1  -2   6  630.04   14.40
   1  -2  -6  668.43   15.50
  -1  -2   6  651.73   15.50
   1  -2  -6  651.13   14.40
   1  -2  -6  662.23   14.80
  -1   2   6  679.93   14.90
  -1   2   6  652.13   15.50
   1   2  -6  667.93   14.90
   1   2  -6  684.43   15.50
   0  -2  -6 1617.74   35.10
   0  -2  -6 1598.24   34.50
   0  -2   6 1605.54   35.00
   0   2   6 1594.54   34.80
   0   2  -6 1592.94   34.80
   0   2   6 1603.54   34.70
   0   2  -6 1601.84   34.60
   1  -2   6   97.59    3.80
  -1  -2  -6   96.19    3.60
  -1  -2  -6   98.09    3.90
  -1   2  -6   93.39    3.60
  -1   2  -6   93.69    3.70
   1   2   6   98.79    3.60
   1   2   6   97.99    3.80
  -2  -2  -6 1020.40   23.20
  -2  -2  -6  994.50   23.70
   2  -2   6 1019.70   23.40
  -2   2  -6 1021.00   23.20
   2   2   6 1050.69   22.90
  -2   2  -6  971.80   23.20
   2   2   6 1021.10   23.30
  -3  -2  -6  341.87    9.60
  -3  -2  -6  344.27    8.50
   3  -2   6  337.47    9.70
  -3  -2  -6  344.47   10.10
   3  -2   6  331.27    8.50
   3   2   6  350.66    9.90
  -3   2  -6  354.26    9.80
   3   2   6  360.66    9.30
  -3   2  -6  339.47    9.50
  -4  -2  -6   28.20    3.00
   4  -2   6   29.60    3.20
  -4  -2  -6   25.90    3.30
   4  -2   6   29.60    2.60
  -4   2  -6   28.80    3.00
   4   2   6   30.70    3.30
   4   2   6   27.60    2.70
  -4   2  -6   26.70    3.10
  -5  -2  -6   32.60    4.00
   5  -2   6   24.10    3.20
   5  -2   6   26.80    3.50
   5   2   6   27.40    3.30
  -5   2  -6   31.50    3.60
  -5   2  -6   20.50    2.80
   6  -2   6  288.97   10.20
   6  -2   6  272.77    9.60
  -6  -2  -6  278.57   10.20
   6  -2   6  267.37    9.60
  -6   2  -6  280.77    9.70
   6   2   6  302.57   10.00
  -6   2  -6  299.37    9.50
   8  -3  -6    0.50    2.30
   8  -3  -6    6.20    2.80
  -8  -3   6    2.10    2.30
   8   3  -6    7.60    3.10
  -8   3   6    0.60    2.40
  -8   3   6    1.00    2.70
   7  -3  -6   19.90    3.40
  -7  -3   6   21.60    3.40
   7  -3  -6   18.50    3.10
  -7   3   6   19.10    3.60
   7   3  -6   17.70    3.40
  -7   3   6   20.40    3.20
  -6  -3   6  112.19    5.20
  -6  -3   6  102.79    5.10
   6  -3  -6   97.09    5.20
   6  -3  -6  103.39    5.40
  -6   3   6  100.79    5.50
   6   3  -6   99.99    5.60
  -6   3   6  106.19    5.30
  -5  -3   6  344.47    9.80
   5  -3  -6  347.17   10.20
   5  -3  -6  345.47   10.10
  -5  -3   6  334.27    9.90
   5   3  -6  328.77   10.50
  -5   3   6  341.47   10.30
  -5   3   6  351.36   10.10
   4  -3  -6   77.19    3.80
  -4  -3   6   66.29    3.40
   4  -3  -6   74.29    3.60
  -4  -3   6   70.19    3.50
   4   3  -6   70.19    3.90
  -4   3   6   63.19    3.40
  -4   3   6   76.19    3.90
   3  -3  -6   11.40    1.70
  -3  -3   6   12.40    1.70
   3  -3  -6   10.40    1.80
  -3  -3   6   14.90    2.00
   3   3  -6    8.10    1.70
  -3   3   6    9.20    1.50
  -3   3   6   11.40    2.00
  -2  -3   6  270.07    7.00
  -2  -3   6  273.87    7.60
   2  -3  -6  278.57    7.70
   2  -3  -6  284.87    7.20
   2   3  -6  271.47    6.80
  -2   3   6  282.07    7.80
   2   3  -6  289.37    7.80
  -2   3   6  282.67    7.20
   1  -3  -6   23.80    1.50
   1  -3  -6   20.30    1.30
  -1  -3   6   21.30    1.90
   1  -3  -6   21.60    1.80
  -1  -3   6   18.50    1.20
  -1   3   6   17.70    1.50
  -1   3   6   20.10    1.90
   1   3  -6   20.00    1.70
   1   3  -6   17.60    1.50
   0  -3  -6 1645.14   35.00
   0  -3   6 1616.84   35.50
   0  -3  -6 1620.24   35.60
   0   3  -6 1594.04   35.00
   0   3  -6 1648.44   35.20
   0   3   6 1616.44   35.20
   0   3   6 1604.74   35.00
   1  -3   6  314.27    8.50
  -1  -3  -6  305.67    8.10
  -1  -3  -6  310.97    8.60
   1   3   6  303.47    8.20
   1   3   6  313.37    8.00
  -1   3  -6  298.67    8.10
  -1   3  -6  296.37    8.10
  -2  -3  -6   61.09    3.40
  -2  -3  -6   58.29    3.10
   2  -3   6   56.69    3.20
   2   3   6   64.39    2.90
   2   3   6   64.89    3.30
  -2   3  -6   60.99    3.10
  -2   3  -6   67.79    3.20
  -3  -3  -6  119.99    4.70
   3  -3   6  122.09    5.00
  -3  -3  -6  122.19    5.20
  -3  -3  -6  120.19    3.90
   3  -3   6  114.69    3.90
  -3   3  -6  124.79    4.80
   3   3   6  106.19    4.70
   3   3   6  126.49    4.40
  -3   3  -6  117.79    4.70
   4  -3   6   21.70    2.90
  -4  -3  -6   13.80    2.50
   4  -3   6   21.00    2.20
   4   3   6   17.40    2.60
  -4   3  -6   18.10    2.60
  -4   3  -6   18.80    2.60
   4   3   6   16.80    2.20
   5  -3   6  127.89    6.00
   5  -3   6  134.49    6.10
  -5  -3  -6  144.59    6.50
  -5   3  -6  131.69    5.70
   5   3   6  138.19    6.10
  -5   3  -6  132.79    5.80
   6  -3   6  143.39    6.60
   6  -3   6  148.99    6.80
  -6  -3  -6  152.78    7.20
   6  -3   6  135.39    6.70
  -6   3  -6  140.89    6.30
   6   3   6  152.88    6.80
   8  -4  -6   85.19    5.90
   8  -4  -6   94.69    6.20
  -8  -4   6   90.19    5.90
  -8   4   6   92.49    6.00
   8   4  -6   91.09    6.50
  -8   4   6   88.59    6.50
  -7  -4   6  192.98    7.80
   7  -4  -6  199.78    8.00
   7  -4  -6  196.28    8.00
  -7   4   6  190.48    8.20
  -7   4   6  175.98    7.70
   7   4  -6  188.88    8.40
  -6  -4   6  321.27    9.50
  -6  -4   6  312.47    9.80
   6  -4  -6  294.87    9.90
   6  -4  -6  299.67    9.80
   6   4  -6  299.27   10.40
  -6   4   6  316.17   10.40
  -6   4   6  293.07    9.70
  -5  -4   6  121.39    5.00
   5  -4  -6  126.99    5.40
   5  -4  -6  121.09    5.30
  -5  -4   6  122.99    5.10
   5   4  -6  124.49    5.70
  -5   4   6  127.49    5.30
  -5   4   6  124.69    5.60
   4  -4  -6   50.89    3.20
   4  -4  -6   55.89    3.30
  -4  -4   6   57.69    3.20
  -4  -4   6   58.19    3.20
   4   4  -6   54.99    3.60
  -4   4   6   49.80    3.40
  -4   4   6   54.29    3.20
   3  -4  -6  122.99    4.60
   3  -4  -6  124.79    4.40
  -3  -4   6  121.19    4.50
  -3  -4   6  126.39    4.40
  -3   4   6  128.59    4.40
  -3   4   6  124.89    4.80
   3   4  -6  126.99    4.90
   2  -4  -6   39.70    2.10
  -2  -4   6   38.30    2.10
   2  -4  -6   40.00    2.40
  -2  -4   6   32.70    2.30
   2   4  -6   37.20    2.40
   2   4  -6   40.10    1.90
  -2   4   6   37.70    2.50
   1  -4  -6  295.27    7.00
   1  -4  -6  278.27    7.70
  -1  -4   6  269.27    7.60
  -1  -4   6  274.07    6.80
  -1   4   6  278.37    7.10
  -1   4   6  290.27    7.80
   1   4  -6  284.87    7.60
   1   4  -6  293.27    7.30
   0  -4   6  238.18    6.90
   0  -4  -6  235.98    6.90
   0   4   6  239.98    6.60
   0   4   6  232.58    6.50
   0   4  -6  233.48    6.40
   0   4  -6  231.18    6.50
  -1  -4  -6 3168.38   67.59
  -1  -4  -6 3257.67   68.19
   1  -4   6 3224.08   68.09
  -1   4  -6 2970.90   67.29
   1   4   6 3249.67   67.29
   1   4   6 3223.28   67.69
  -1   4  -6 3163.48   67.59
  -2  -4  -6    7.30    1.60
   2  -4   6    8.50    1.80
  -2  -4  -6    8.10    1.70
   2   4   6    9.50    1.80
   2   4   6   12.20    1.70
  -2   4  -6    9.90    1.60
  -2   4  -6    9.10    1.60
  -3  -4  -6 1078.59   23.70
  -3  -4  -6 1087.89   25.60
   3  -4   6 1029.80   23.70
   3  -4   6 1109.79   25.30
  -3   4  -6 1054.69   24.60
   3   4   6 1062.29   25.00
  -3   4  -6 1065.39   24.80
   3   4   6 1099.99   24.10
  -4  -4  -6   34.60    3.80
   4  -4   6   39.80    4.00
   4  -4   6   40.20    2.70
   4   4   6   39.50    2.70
  -4   4  -6   37.60    2.90
  -4   4  -6   36.90    3.30
   4   4   6   33.00    3.30
  -5  -4  -6    8.40    2.60
   5  -4   6    7.00    2.40
   5   4   6    8.60    2.30
  -5   4  -6    4.80    1.90
  -5   4  -6    8.40    2.10
   6  -4   6   -1.20    2.20
  -6  -4  -6    0.30    2.10
   6  -4   6    3.60    2.20
   6   4   6    3.20    2.10
  -6   4  -6    0.30    1.70
   8  -5  -6   11.60    3.10
   8  -5  -6    9.00    3.00
  -8  -5   6   16.30    3.40
  -8   5   6   12.70    3.10
   8   5  -6    6.10    3.20
  -8   5   6   10.30    3.50
   7  -5  -6    8.40    2.70
   7  -5  -6    7.30    2.60
  -7  -5   6    8.80    2.60
   7   5  -6    9.10    3.00
  -7   5   6    7.40    2.50
  -7   5   6    8.30    2.90
  -6  -5   6   34.10    3.80
   6  -5  -6   37.40    3.90
   6  -5  -6   31.80    3.70
  -6   5   6   33.90    3.90
  -6   5   6   33.00    4.20
   6   5  -6   30.50    3.90
  -5  -5   6  126.49    5.30
  -5  -5   6  116.99    4.90
   5  -5  -6  129.89    5.40
   5  -5  -6  115.39    5.30
  -5   5   6  121.19    5.40
   5   5  -6  125.09    5.80
  -5   5   6  121.89    5.70
  -4  -5   6  624.34   15.40
   4  -5  -6  618.54   15.70
   4  -5  -6  625.64   15.70
  -4  -5   6  615.44   15.20
   4   5  -6  630.04   16.20
  -4   5   6  631.94   16.10
  -4   5   6  649.83   15.70
  -3  -5   6   47.50    2.80
  -3  -5   6   44.80    2.60
   3  -5  -6   54.69    2.90
   3  -5  -6   49.50    2.80
  -3   5   6   51.59    2.80
   3   5  -6   55.49    3.20
  -3   5   6   52.29    3.20
   2  -5  -6  727.03   16.60
  -2  -5   6  698.63   16.00
   2  -5  -6  701.63   16.10
  -2  -5   6  696.33   16.50
   2   5  -6  699.33   16.60
   2   5  -6  706.93   15.90
  -2   5   6  683.13   16.70
  -1  -5   6   54.99    2.80
   1  -5  -6   62.59    2.40
  -1  -5   6   53.89    2.30
   1  -5  -6   56.99    2.80
  -1   5   6   60.29    2.90
   1   5  -6   61.59    2.60
   1   5  -6   58.29    2.70
  -1   5   6   57.59    2.50
   0  -5  -6  158.48    5.20
   0  -5   6  151.48    4.20
   0  -5   6  152.88    5.20
   0  -5  -6  148.89    4.20
   0   5  -6  152.98    4.70
   0   5   6  153.98    4.90
   0   5   6  157.78    4.90
   0   5  -6  157.28    4.90
   1  -5   6   50.49    2.10
  -1  -5  -6   50.59    3.00
   1  -5   6   52.69    3.00
  -1   5  -6   48.10    2.60
  -1   5  -6   45.80    2.40
   1   5   6   47.70    2.80
   1   5   6   49.40    2.50
   2  -5   6   52.29    3.20
   2  -5   6   44.30    2.20
  -2  -5  -6   51.49    2.20
  -2  -5  -6   47.70    3.10
  -2   5  -6   45.00    2.80
  -2   5  -6   46.20    2.60
   2   5   6   47.90    2.90
   2   5   6   52.59    2.50
   3  -5   6    6.50    2.00
  -3  -5  -6    6.80    1.40
  -3  -5  -6    5.00    1.70
   3  -5   6    5.50    1.40
  -3   5  -6    8.10    1.80
  -3   5  -6   10.30    1.70
   3   5   6    9.00    1.60
   3   5   6    7.70    1.80
  -4  -5  -6  348.57   10.80
   4  -5   6  333.77    9.20
   4  -5   6  352.56   10.60
   4   5   6  338.17   10.20
  -4   5  -6  320.57    9.50
  -4   5  -6  331.77    9.80
   5  -5   6   46.90    4.80
  -5  -5  -6   38.50    4.30
  -5   5  -6   38.30    3.80
   5   5   6   34.40    3.80
  -6  -5  -6    5.00    2.50
   6  -5   6    6.80    2.50
   6  -5   6    8.50    3.00
   6   5   6   10.40    2.70
  -6   5  -6    7.60    2.30
  -8  -6   6  290.17   10.70
   8  -6  -6  280.97   10.90
   8  -6  -6  286.57   10.50
   8   6  -6  289.57   11.60
  -8   6   6  279.47   10.80
  -8   6   6  294.67   11.60
   7  -6  -6   26.00    3.70
  -7  -6   6   24.50    3.60
   7  -6  -6   24.80    3.70
   7   6  -6   22.50    3.80
  -7   6   6   18.30    3.30
  -7   6   6   23.40    4.00
  -6  -6   6   33.10    3.70
   6  -6  -6   40.60    4.00
   6  -6  -6   38.00    4.00
  -6   6   6   35.90    3.90
   6   6  -6   24.50    3.60
  -6   6   6   27.30    3.90
   5  -6  -6    1.20    1.50
  -5  -6   6    0.00    1.40
  -5  -6   6    1.60    1.50
   5  -6  -6    1.70    1.80
   5   6  -6    2.10    1.70
  -5   6   6    1.50    1.70
  -5   6   6    0.60    1.80
   4  -6  -6  130.49    5.20
  -4  -6   6  132.99    4.90
   4  -6  -6  134.89    5.10
  -4  -6   6  125.19    4.90
  -4   6   6  130.49    5.50
   4   6  -6  127.09    5.50
  -4   6   6  130.59    5.20
  -3  -6   6  679.13   16.30
   3  -6  -6  674.03   16.50
   3  -6  -6  695.13   16.50
  -3  -6   6  685.33   16.30
  -3   6   6  696.63   17.00
   3   6  -6  698.83   15.80
   3   6  -6  696.13   17.00
  -2  -6   6   31.30    2.00
  -2  -6   6   25.00    2.10
   2  -6  -6   29.00    2.10
   2  -6  -6   30.50    2.20
   2   6  -6   31.80    2.00
  -2   6   6   32.10    2.50
  -2   6   6   30.50    1.70
   2   6  -6   33.90    2.40
  -1  -6   6  518.75   12.80
  -1  -6   6  514.25   12.00
   1  -6  -6  513.55   12.80
   1  -6  -6  518.65   12.10
   1   6  -6  519.15   12.40
   1   6  -6  511.95   12.40
  -1   6   6  510.25   12.70
  -1   6   6  522.15   12.20
   0  -6   6   20.20    2.30
   0  -6  -6   14.90    1.50
   0  -6   6   17.30    1.40
   0  -6  -6   21.00    2.20
   0   6   6   18.50    2.00
   0   6   6   14.60    1.80
   0   6  -6   15.10    1.80
   0   6  -6   18.10    1.60
  -1  -6  -6  339.87    8.10
   1  -6   6  327.07    8.30
   1  -6   6  348.07    9.60
  -1  -6  -6  340.77    9.60
  -1   6  -6  340.17    9.10
   1   6   6  348.47    9.20
   1   6   6  364.46    8.70
  -1   6  -6  315.17    8.50
   2  -6   6  342.97    9.90
   2  -6   6  338.77    8.60
  -2  -6  -6  336.57    8.40
  -2  -6  -6  343.67   10.00
   2   6   6  348.37    8.60
  -2   6  -6  347.97    9.00
   2   6   6  333.67    9.50
  -2   6  -6  344.57    9.40
  -3  -6  -6  298.77    9.40
   3  -6   6  288.07    9.30
  -3  -6  -6  310.37    8.00
   3  -6   6  298.37    8.00
   3   6   6  299.57    9.00
  -3   6  -6  291.07    8.70
  -3   6  -6  301.67    8.30
  -4  -6  -6  971.90   24.10
   4  -6   6  938.41   22.30
   4  -6   6  988.20   24.00
   4   6   6  964.90   23.50
  -4   6  -6  962.00   23.10
   5  -6   6   87.49    5.40
  -5  -6  -6   84.59    5.40
   5   6   6   85.69    4.90
  -5   6  -6   92.29    4.70
   6  -6   6    5.20    3.00
  -6  -6  -6    4.10    2.60
   6   6   6    7.40    2.50
  -6   6  -6    5.70    2.30
  -8  -7   6    4.00    2.50
   8  -7  -6    9.50    3.10
  -8   7   6    4.70    2.70
   8   7  -6    1.70    2.90
  -7  -7   6  158.78    7.40
   7  -7  -6  173.28    7.70
   7  -7  -6  168.78    7.30
   7   7  -6  171.38    8.20
  -7   7   6  162.58    7.50
  -7   7   6  160.08    8.00
  -6  -7   6   50.59    4.10
   6  -7  -6   60.29    4.20
   6  -7  -6   53.49    4.20
  -6   7   6   51.79    4.20
  -6   7   6   57.59    4.70
   6   7  -6   60.09    4.70
  -5  -7   6   96.69    4.70
   5  -7  -6   94.99    4.80
  -5  -7   6   92.19    4.40
   5  -7  -6  102.29    4.70
  -5   7   6  107.19    5.50
   5   7  -6   92.29    5.30
  -5   7   6   95.79    4.80
  -4  -7   6   10.10    1.80
   4  -7  -6   11.00    2.10
   4  -7  -6    9.50    1.90
  -4  -7   6   11.90    2.10
  -4   7   6   10.00    2.30
   4   7  -6   10.80    2.30
   4   7  -6    7.80    1.40
   3  -7  -6  274.27    7.80
  -3  -7   6  271.87    7.60
   3  -7  -6  263.37    7.80
  -3  -7   6  275.67    7.70
   3   7  -6  273.47    8.20
   3   7  -6  263.17    7.30
  -3   7   6  260.57    8.20
  -2  -7   6  214.78    6.50
   2  -7  -6  219.48    6.40
   2  -7  -6  229.48    6.60
  -2  -7   6  225.18    6.40
  -2   7   6  213.38    6.80
  -2   7   6  213.88    5.90
   2   7  -6  229.48    6.40
   2   7  -6  216.58    6.60
  -1  -7   6   57.09    2.60
  -1  -7   6   61.09    3.10
   1  -7  -6   59.49    2.90
   1  -7  -6   61.89    2.70
  -1   7   6   53.59    2.90
   1   7  -6   58.99    2.80
  -1   7   6   57.29    2.70
   1   7  -6   57.49    2.70
   0  -7   6  326.67    9.00
   0  -7  -6  322.87    9.00
   0  -7  -6  331.67    8.20
   0  -7   6  322.47    8.10
   0   7  -6  324.07    8.60
   0   7   6  316.57    8.60
   0   7  -6  317.17    8.10
   0   7   6  318.87    8.50
   1  -7   6  699.73   17.30
   1  -7   6  745.03   17.70
  -1  -7  -6  735.43   16.20
   1   7   6  738.33   16.50
   1   7   6  721.83   17.20
  -1   7  -6  714.33   17.10
  -1   7  -6  677.43   16.30
  -2  -7  -6  490.65   11.80
   2  -7   6  501.55   12.00
   2  -7   6  503.15   13.30
  -2  -7  -6  497.85   13.40
   2   7   6  493.55   12.90
  -2   7  -6  501.75   12.00
  -2   7  -6  486.75   12.70
   3  -7   6  115.59    5.40
  -3  -7  -6  119.99    5.40
   3  -7   6  109.99    4.20
  -3  -7  -6  115.39    4.20
  -3   7  -6  105.19    4.60
   3   7   6  114.19    5.00
  -3   7  -6  101.09    4.40
  -4  -7  -6  132.19    6.30
   4  -7   6  140.29    5.30
   4  -7   6  140.59    6.50
  -4   7  -6  131.59    5.60
  -4   7  -6  150.68    6.60
   4   7   6  152.58    6.20
  -5  -7  -6   80.39    5.30
   5  -7   6   84.79    5.40
  -5   7  -6   83.59    4.60
   5   7   6   75.59    4.80
  -5   7  -6   77.69    5.20
  -6  -7  -6    1.10    2.30
   6  -7   6   -2.10    2.20
  -6   7  -6    0.80    1.80
   6   7   6   -0.60    1.90
  -7  -8   6   48.40    4.40
   7  -8  -6   43.30    4.50
   7  -8  -6   38.90    4.60
   7   8  -6   41.80    5.00
  -7   8   6   62.99    6.60
   6  -8  -6  107.89    5.70
  -6  -8   6  102.39    5.50
   6  -8  -6  114.29    5.40
   6   8  -6  120.39    6.40
  -6   8   6  104.59    6.10
   5  -8  -6    8.10    2.10
   5  -8  -6    9.30    2.20
  -5  -8   6    8.90    2.20
  -5   8   6    3.80    2.20
   5   8  -6    6.60    2.30
  -4  -8   6   15.10    2.10
   4  -8  -6   21.50    2.50
   4  -8  -6   12.20    2.20
  -4  -8   6   13.60    2.20
  -4   8   6   13.30    2.60
   4   8  -6   15.10    1.80
   4   8  -6   15.40    2.60
   3  -8  -6  731.53   18.10
  -3  -8   6  721.23   17.80
   3  -8  -6  768.32   17.90
  -3  -8   6  785.92   17.80
   3   8  -6  755.82   17.60
  -3   8   6  750.72   18.50
   3   8  -6  748.23   18.40
   2  -8  -6 1025.80   24.20
   2  -8  -6 1084.29   24.20
  -2  -8   6 1085.19   24.20
  -2  -8   6 1086.69   24.00
   2   8  -6 1067.79   24.10
   2   8  -6 1075.39   24.30
  -2   8   6 1042.70   23.60
  -2   8   6 1054.29   24.60
   1  -8  -6  489.45   12.40
  -1  -8   6  496.75   11.90
  -1  -8   6  486.45   12.50
   1  -8  -6  487.35   12.00
   1   8  -6  497.85   12.30
  -1   8   6  472.95   11.90
   1   8  -6  497.95   12.00
  -1   8   6  513.55   12.50
   0  -8  -6   22.50    2.50
   0  -8   6   21.20    2.50
   0  -8   6   19.60    1.70
   0  -8  -6   20.40    1.90
   0   8   6   17.50    2.00
   0   8   6   16.90    2.00
   0   8  -6   18.30    1.50
   0   8  -6   16.10    1.90
  -1  -8  -6  837.12   19.00
   1  -8   6  830.72   19.10
   1  -8   6  849.02   20.40
  -1  -8  -6  874.81   20.50
  -1   8  -6  823.02   18.80
  -1   8  -6  833.42   19.80
   1   8   6  856.51   19.10
   1   8   6  836.42   19.90
  -2  -8  -6  149.69    4.80
   2  -8   6  158.28    6.10
   2  -8   6  158.38    5.00
  -2  -8  -6  153.78    6.00
  -2   8  -6  151.98    5.50
  -2   8  -6  156.48    4.70
   2   8   6  147.09    5.60
  -3  -8  -6   38.60    3.40
   3  -8   6   34.20    2.60
   3  -8   6   37.10    3.40
  -3  -8  -6   35.00    2.50
   3   8   6   36.80    3.10
  -3   8  -6   33.60    2.90
  -4  -8  -6  319.37   10.50
   4  -8   6  310.97    9.10
   4  -8   6  308.17   10.50
  -4   8  -6  316.37   10.50
  -4   8  -6  316.07    9.60
   4   8   6  317.07   10.00
  -5  -8  -6   66.79    4.90
   5  -8   6   63.19    5.00
  -5   8  -6   60.79    4.80
  -5   8  -6   58.99    4.10
   5   8   6   57.79    4.40
   6  -8   6  206.78    9.20
  -6  -8  -6  197.58    9.10
   6   8   6  220.68    8.80
  -6   8  -6  231.08    8.20
  -6   8  -6  218.38    9.20
  -7  -9   6    0.80    2.30
   7  -9  -6    2.90    2.20
   7   9  -6    1.60    2.40
  -7   9   6    0.20    2.70
   6  -9  -6   27.50    3.70
  -6  -9   6   21.90    3.30
   6  -9  -6   25.90    3.20
  -6   9   6   18.30    3.40
   6   9  -6   21.00    3.60
   5  -9  -6    5.60    2.00
   5  -9  -6    5.00    1.80
  -5  -9   6    5.10    2.00
   5   9  -6    5.70    2.30
  -5   9   6    3.90    2.30
   4  -9  -6    5.60    1.80
  -4  -9   6    0.00    1.40
  -4  -9   6    0.10    1.40
   4  -9  -6    2.70    1.40
   4   9  -6    0.80    1.60
   4   9  -6    3.00    1.30
  -4   9   6    2.80    1.80
   3  -9  -6  190.68    6.50
   3  -9  -6  189.08    6.10
  -3  -9   6  196.08    6.10
  -3  -9   6  199.78    6.40
   3   9  -6  186.38    6.70
  -3   9   6  203.28    7.00
   3   9  -6  192.58    6.20
  -2  -9   6  136.59    4.90
   2  -9  -6  142.69    5.00
  -2  -9   6  140.09    4.90
   2  -9  -6  137.79    4.90
   2   9  -6  139.09    5.00
   2   9  -6  131.59    4.80
  -2   9   6  128.09    4.40
  -2   9   6  146.59    5.30
  -1  -9   6  670.83   15.40
  -1  -9   6  641.64   15.80
   1  -9  -6  641.64   15.70
   1  -9  -6  651.13   15.50
   1   9  -6  645.44   15.20
   1   9  -6  645.94   15.70
  -1   9   6  655.83   15.50
  -1   9   6  634.64   15.70
   0  -9   6   18.30    2.40
   0  -9  -6   19.20    2.00
   0  -9   6   23.20    2.30
   0  -9  -6   24.40    2.70
   0   9   6   22.30    2.30
   0   9  -6   15.10    1.90
   0   9  -6   17.90    1.50
   0   9   6   23.70    2.40
   1  -9   6  240.98    7.80
  -1  -9  -6  241.48    6.70
   1  -9   6  233.18    6.80
  -1  -9  -6  231.98    7.60
  -1   9  -6  240.78    6.20
   1   9   6  238.88    7.40
   1   9   6  244.58    6.60
  -1   9  -6  229.68    7.20
   2  -9   6   74.29    3.50
   2  -9   6   77.59    4.40
  -2  -9  -6   83.29    3.40
  -2  -9  -6   81.29    4.30
   2   9   6   74.39    4.00
  -2   9  -6   77.79    3.90
   3  -9   6  240.48    8.70
  -3  -9  -6  253.77    8.70
  -3  -9  -6  252.47    7.30
   3  -9   6  249.68    7.50
  -3   9  -6  254.57    8.80
   3   9   6  262.47    8.40
  -3   9  -6  234.98    7.80
   4  -9   6  103.29    5.80
  -4  -9  -6  111.49    5.70
   4  -9   6  103.89    4.70
  -4   9  -6  103.99    5.00
  -4   9  -6  103.99    5.80
   4   9   6  105.29    5.30
   5  -9   6    0.40    2.30
  -5  -9  -6    0.10    1.90
   5   9   6   -0.40    2.00
  -5   9  -6    2.80    2.40
  -5   9  -6    0.00    1.60
   6  -9   6   31.10    4.60
  -6  -9  -6   33.70    4.60
  -6   9  -6   28.40    4.50
   6   9   6   27.90    3.90
  -6   9  -6   33.10    3.70
  -7 -10   6    4.50    2.40
   7 -10  -6    4.40    2.40
  -7  10   6    8.70    3.50
   7  10  -6    3.80    2.70
  -6 -10   6  270.97    9.50
   6 -10  -6  266.37    9.70
   6  10  -6  255.27   10.10
  -6  10   6  271.77   10.30
  -5 -10   6  329.27   10.30
   5 -10  -6  347.27   10.80
   5 -10  -6  341.47    9.80
   5  10  -6  339.77   11.10
  -5  10   6  324.97   11.20
   4 -10  -6  109.59    4.60
  -4 -10   6  109.79    5.00
   4 -10  -6  109.49    5.10
   4  10  -6  109.59    4.60
  -4  10   6  113.49    5.60
   4  10  -6  105.29    5.40
  -3 -10   6  151.28    5.30
   3 -10  -6  161.28    5.30
  -3 -10   6  154.28    5.60
   3 -10  -6  141.09    5.60
  -3  10   6  156.98    6.10
   3  10  -6  144.99    5.40
  -3  10   6  148.89    4.70
   3  10  -6  149.09    5.90
  -2 -10   6   21.50    2.40
   2 -10  -6   29.80    2.80
   2 -10  -6   27.30    2.60
  -2 -10   6   19.50    2.30
   2  10  -6   29.20    2.80
  -2  10   6   23.10    2.10
   2  10  -6   23.50    2.50
  -2  10   6   22.20    2.70
   1 -10  -6  248.38    7.50
  -1 -10   6  264.17    7.50
   1 -10  -6  253.87    7.40
  -1 -10   6  257.07    7.80
  -1  10   6  258.07    7.40
   1  10  -6  259.57    7.70
  -1  10   6  256.97    7.60
   1  10  -6  250.67    7.00
   0 -10   6  101.69    4.60
   0 -10  -6  106.99    4.20
   0 -10  -6  103.19    4.40
   0 -10   6  109.79    4.20
   0  10   6  101.79    4.20
   0  10   6  109.79    4.10
   0  10  -6  102.59    3.50
   0  10  -6  106.89    4.40
   1 -10   6  447.36   12.50
   1 -10   6  450.45   11.50
  -1 -10  -6  437.96   12.30
  -1 -10  -6  460.45   11.40
   1  10   6  445.86   12.00
  -1  10  -6  461.55   12.00
  -2 -10  -6   66.49    3.30
   2 -10   6   67.49    4.20
  -2 -10  -6   61.19    3.90
   2 -10   6   64.39    3.40
   2  10   6   62.89    3.80
  -2  10  -6   65.59    3.60
  -3 -10  -6   65.59    4.30
  -3 -10  -6   72.99    3.60
   3 -10   6   65.09    4.50
   3 -10   6   64.49    3.70
  -3  10  -6   62.19    4.40
   3  10   6   63.49    4.10
  -3  10  -6   63.99    3.80
  -4 -10  -6   61.99    4.60
   4 -10   6   61.79    4.90
   4 -10   6   61.99    3.80
  -4  10  -6   65.39    4.10
   4  10   6   59.89    4.30
  -4  10  -6   59.79    4.70
   5 -10   6   52.99    5.00
  -5 -10  -6   56.49    4.90
  -5  10  -6   54.39    4.90
  -5  10  -6   53.79    4.10
   5  10   6   58.59    4.50
   6 -10   6   41.80    5.20
  -6 -10  -6   42.20    5.10
   6  10   6   53.99    5.30
  -6  10  -6   45.70    5.50
  -6  10  -6   52.89    4.30
  -7 -11   6   27.40    4.10
   7 -11  -6   27.60    4.10
   7  11  -6   19.60    4.00
  -7  11   6   26.30    4.60
  -6 -11   6   13.70    2.90
   6 -11  -6   10.10    2.80
   6  11  -6   12.70    3.20
  -6  11   6   13.10    3.40
  -5 -11   6    1.90    1.80
   5 -11  -6    0.90    1.80
   5 -11  -6    2.10    1.50
   5  11  -6    2.10    1.80
  -5  11   6    1.20    2.20
   5  11  -6    1.80    2.10
  -4 -11   6   72.59    4.20
   4 -11  -6   76.19    4.50
   4 -11  -6   82.09    3.90
  -4  11   6   70.29    4.70
   4  11  -6   83.79    4.10
   4  11  -6   74.29    4.60
   3 -11  -6   34.10    3.10
  -3 -11   6   34.30    3.00
   3 -11  -6   35.50    2.60
  -3 -11   6   43.00    2.90
  -3  11   6   34.90    3.70
   3  11  -6   33.20    2.90
   3  11  -6   36.30    3.70
  -3  11   6   35.60    2.40
  -2 -11   6   17.50    2.40
   2 -11  -6   20.30    2.30
   2 -11  -6   21.20    2.50
  -2 -11   6   18.00    2.30
   2  11  -6   18.10    2.30
  -2  11   6   22.30    2.30
   2  11  -6   21.50    2.40
  -2  11   6   19.10    2.60
   1 -11  -6   25.40    2.70
  -1 -11   6   22.60    2.60
  -1 -11   6   26.80    2.70
   1 -11  -6   25.90    2.70
   1  11  -6   25.40    2.70
  -1  11   6   24.80    2.70
   1  11  -6   27.20    2.40
  -1  11   6   24.40    2.60
   0 -11   6   76.49    4.10
   0 -11  -6   87.49    3.90
   0 -11   6   85.79    3.80
   0 -11  -6   81.69    4.00
   0  11   6   83.89    3.90
   0  11  -6   91.79    4.10
   0  11   6   85.09    3.60
   0  11  -6   73.69    3.50
  -1 -11  -6  461.45   12.00
   1 -11   6  476.55   12.20
   1 -11   6  466.95   13.00
  -1 -11  -6  478.55   12.90
   1  11   6  485.05   12.70
  -1  11  -6  456.85   12.50
  -2 -11  -6   46.50    3.60
   2 -11   6   46.30    3.10
  -2 -11  -6   49.10    3.10
   2 -11   6   38.40    3.60
   2  11   6   44.60    3.40
  -2  11  -6   42.00    3.10
   3 -11   6    2.20    1.60
  -3 -11  -6    2.70    1.70
   3 -11   6    1.50    2.00
  -3 -11  -6    0.60    1.40
  -3  11  -6    1.00    2.00
  -3  11  -6    3.10    1.60
   3  11   6    0.70    1.60
   4 -11   6   21.80    3.70
   4 -11   6   34.10    3.40
  -4 -11  -6   30.60    3.80
   4  11   6   32.00    3.60
  -4  11  -6   27.20    4.00
  -4  11  -6   33.60    3.60
   5 -11   6   19.70    3.80
  -5 -11  -6   20.50    3.50
   5  11   6   19.00    3.30
  -5  11  -6   26.80    3.40
  -5  11  -6   18.50    3.80
   6  11   6   79.39    5.50
  -6  11  -6   75.59    5.00
   7 -12  -6   14.10    3.30
  -7 -12   6    6.80    2.80
  -7  12   6   10.70    3.60
   7  12  -6    4.40    2.70
  -6 -12   6  113.09    6.10
   6 -12  -6  119.59    6.40
   6  12  -6  109.19    6.60
  -6  12   6  107.99    6.80
   5 -12  -6    5.50    2.40
  -5 -12   6    5.50    2.00
  -5  12   6    3.50    2.60
   5  12  -6    4.90    1.90
   5  12  -6    6.30    2.50
   4 -12  -6    8.20    1.80
  -4 -12   6    7.50    2.10
   4 -12  -6    9.00    2.20
   4  12  -6    7.80    2.30
   4  12  -6    6.60    1.80
  -4  12   6   14.10    3.00
  -3 -12   6   14.80    2.20
   3 -12  -6   15.80    2.50
  -3 -12   6   18.80    2.80
   3 -12  -6   21.90    2.40
   3  12  -6   13.10    2.20
  -3  12   6   18.60    3.10
   3  12  -6   11.80    2.50
  -3  12   6   22.00    2.30
  -2 -12   6   69.99    3.80
   2 -12  -6   65.39    3.80
   2 -12  -6   72.49    3.50
  -2 -12   6   65.59    3.60
   2  12  -6   67.59    3.80
   2  12  -6   63.59    3.50
  -2  12   6   60.89    3.90
  -2  12   6   71.29    3.60
  -1 -12   6 1578.64   34.40
   1 -12  -6 1489.25   34.20
  -1 -12   6 1574.44   34.20
   1 -12  -6 1504.65   34.10
   1  12  -6 1448.66   33.20
   1  12  -6 1515.85   34.50
  -1  12   6 1545.55   34.20
  -1  12   6 1526.55   34.10
   0 -12   6  349.47   10.20
   0 -12   6  327.47    9.50
   0 -12  -6  343.67    9.60
   0 -12  -6  348.57   10.00
   0  12  -6  340.57    9.90
   0  12   6  335.67    9.80
   0  12   6  345.57    9.20
  -1 -12  -6   44.40    3.20
   1 -12   6   41.50    3.00
   1 -12   6   44.70    3.50
  -1 -12  -6   39.80    3.00
  -1  12  -6   47.40    3.20
   1  12   6   37.20    3.10
  -2 -12  -6  879.81   21.90
   2 -12   6  875.01   21.00
  -2 -12  -6  914.11   20.90
   2 -12   6  857.91   22.20
  -2  12  -6  884.41   21.50
   2  12   6  870.31   21.60
   3 -12   6   23.80    3.60
  -3 -12  -6   25.40    3.40
  -3 -12  -6   25.60    2.80
   3 -12   6   32.60    3.40
  -3  12  -6   28.10    3.10
   3  12   6   23.90    3.00
  -3  12  -6   30.10    4.10
   4 -12   6  161.38    7.70
  -4 -12  -6  170.58    7.50
   4 -12   6  167.28    6.70
  -4  12  -6  167.18    7.80
   4  12   6  174.18    7.30
  -4  12  -6  181.88    7.00
  -5 -12  -6  314.67   11.40
   5 -12   6  293.47   11.50
  -5  12  -6  308.77   11.60
  -5  12  -6  304.47   10.20
   5  12   6  316.67   10.90
  -6 -13   6   79.99    5.40
   6 -13  -6   92.59    5.90
  -6  13   6   76.49    6.10
   6  13  -6   80.99    5.90
  -5 -13   6    9.80    2.50
   5 -13  -6   10.50    2.80
  -5  13   6    6.80    2.70
   5  13  -6   11.40    2.30
   5  13  -6   11.80    2.90
   4 -13  -6   84.19    5.10
  -4 -13   6   96.89    5.00
   4  13  -6   99.99    4.80
  -4  13   6   89.89    5.40
   4  13  -6   93.19    5.20
   3 -13  -6    0.30    1.50
   3 -13  -6    1.80    1.30
  -3 -13   6    0.80    1.60
  -3  13   6   -0.80    1.80
  -3  13   6    0.90    1.60
   3  13  -6   -0.80    1.70
   3  13  -6    0.90    1.50
   2 -13  -6    0.30    1.20
  -2 -13   6    1.30    1.50
   2 -13  -6    0.90    1.50
  -2 -13   6    0.40    1.40
   2  13  -6    0.10    1.40
  -2  13   6    2.60    1.60
   2  13  -6   -0.30    1.30
  -2  13   6    1.30    1.60
  -1 -13   6  431.46   11.70
   1 -13  -6  419.06   11.80
  -1 -13   6  432.56   11.80
   1 -13  -6  448.66   11.70
  -1  13   6  434.56   11.70
  -1  13   6  440.86   11.70
   1  13  -6  411.46   11.90
   0 -13   6  426.86   11.50
   0 -13  -6  420.86   11.50
   0 -13   6  399.56   11.80
   0 -13  -6  416.66   11.60
   0  13   6  421.76   11.70
   0  13   6  429.76   11.00
   0  13  -6  418.46   11.70
   1 -13   6    2.40    1.60
  -1 -13  -6    4.00    1.70
  -1 -13  -6    3.80    1.60
   1 -13   6    2.40    1.90
   1  13   6    1.40    1.50
  -1  13  -6    1.30    1.30
   2 -13   6    2.90    1.70
   2 -13   6    2.50    2.20
  -2 -13  -6    1.60    1.60
  -2 -13  -6    3.80    1.70
  -2  13  -6    3.70    1.70
   2  13   6    3.30    1.80
  -3 -13  -6    4.70    2.00
   3 -13   6    4.70    2.00
   3 -13   6    4.50    2.60
  -3 -13  -6    4.30    1.80
  -3  13  -6    5.20    2.60
   3  13   6    2.30    1.70
  -3  13  -6    3.80    1.70
  -4 -13  -6  217.98    8.70
   4 -13   6  216.98    7.90
   4 -13   6  210.48    9.10
   4  13   6  229.18    8.60
  -4  13  -6  212.48    9.10
  -4  13  -6  213.28    8.00
   5 -13   6    4.80    3.00
  -5 -13  -6    2.90    2.50
  -5  13  -6    1.40    1.90
   5  13   6   -0.50    2.10
  -5  13  -6    3.50    2.90
  -6 -14   6    1.60    2.30
   6 -14  -6    1.80    2.00
   6  14  -6   -1.80    2.30
  -6  14   6   -1.80    2.30
  -5 -14   6  123.79    6.20
   5 -14  -6  120.89    6.40
   5  14  -6  131.79    6.70
  -5  14   6  114.09    6.80
   5  14  -6  119.59    5.70
  -4 -14   6   21.00    3.20
   4 -14  -6   22.90    3.50
  -4  14   6   20.00    3.50
   4  14  -6   21.00    2.80
   4  14  -6   21.80    3.30
  -3 -14   6  218.18    7.70
   3 -14  -6  219.58    7.90
   3 -14  -6  222.48    7.20
  -3  14   6  190.68    7.80
   3  14  -6  207.78    7.50
   3  14  -6  213.58    7.50
  -2 -14   6   32.20    3.40
   2 -14  -6   28.80    3.40
  -2 -14   6   30.50    3.00
   2 -14  -6   33.60    3.20
   2  14  -6   29.50    3.20
   2  14  -6   29.40    3.00
  -2  14   6   28.40    3.00
  -2  14   6   30.80    3.70
  -1 -14   6   25.50    3.00
  -1 -14   6   19.40    2.70
   1 -14  -6   20.90    2.80
   1 -14  -6   17.40    2.30
  -1  14   6   18.30    2.60
   1  14  -6   18.50    2.70
  -1  14   6   17.00    2.60
   0 -14   6    3.80    1.90
   0 -14  -6   -0.30    1.50
   0 -14   6    3.10    1.60
   0 -14  -6    2.00    1.50
   0  14   6    1.40    1.60
   0  14  -6    1.10    1.40
   0  14   6    2.70    1.40
   1 -14   6    3.00    2.10
  -1 -14  -6    0.10    1.40
  -1 -14  -6    0.90    1.50
   1 -14   6    0.70    1.40
  -1  14  -6    0.20    1.30
   1  14   6    2.10    1.60
   2 -14   6   84.39    5.20
  -2 -14  -6   94.69    4.60
  -2 -14  -6   87.49    4.90
   2 -14   6   80.49    4.40
   2  14   6   89.69    4.90
  -2  14  -6   95.49    4.80
   3 -14   6   -0.10    1.70
   3 -14   6   -0.30    2.10
  -3 -14  -6   -0.30    1.70
  -3 -14  -6   -1.60    1.70
  -3  14  -6    0.80    1.60
   3  14   6    1.30    1.70
  -3  14  -6   -0.50    2.00
  -4 -14  -6  260.47    9.90
   4 -14   6  275.07    9.40
   4 -14   6  252.97   10.30
  -4  14  -6  261.77   10.40
  -4  14  -6  267.67    9.30
   4  14   6  272.87    9.80
  -5 -14  -6   18.30    3.50
   5 -14   6   19.00    4.30
  -5  14  -6   18.80    4.40
   5  14   6   19.40    3.50
  -5  14  -6   27.70    3.70
  -6 -15   6    7.90    2.90
   6 -15  -6    8.90    3.20
  -6  15   6    9.30    3.40
   6  15  -6   10.30    3.20
   5 -15  -6   32.60    4.20
  -5 -15   6   33.20    4.20
   5  15  -6   29.70    4.00
  -5  15   6   28.20    4.50
   5  15  -6   32.00    3.70
   4 -15  -6    0.60    1.90
  -4 -15   6    0.40    1.80
   4  15  -6   -1.90    1.80
  -4  15   6    1.10    2.10
   4  15  -6    0.30    1.70
  -3 -15   6  128.19    5.80
   3 -15  -6  115.09    5.80
   3  15  -6  116.49    5.60
  -3  15   6  116.69    6.10
   3  15  -6  123.79    5.60
  -2 -15   6   94.69    5.00
   2 -15  -6   98.19    4.40
   2 -15  -6   99.99    5.10
  -2 -15   6   95.09    4.60
  -2  15   6   92.89    4.70
   2  15  -6   90.89    4.90
  -2  15   6   99.69    5.20
   1 -15  -6   54.99    3.90
  -1 -15   6   64.29    4.10
  -1 -15   6   57.69    3.90
   1 -15  -6   62.29    3.60
  -1  15   6   62.69    3.90
  -1  15   6   61.29    4.00
   1  15  -6   57.09    3.90
   0 -15   6    1.70    1.80
   0 -15  -6   -2.10    1.40
   0 -15  -6    1.20    1.50
   0 -15   6    1.50    1.40
   0  15   6    0.40    1.40
   0  15   6    1.00    1.50
   0  15  -6    0.10    1.50
   1 -15   6    0.50    1.50
  -1 -15  -6   -0.80    1.50
   1 -15   6   -2.50    1.70
  -1 -15  -6   -1.80    1.30
   1  15   6    0.00    1.40
  -1  15  -6    0.80    1.50
   2 -15   6    1.40    1.70
  -2 -15  -6    4.00    2.00
   2 -15   6    1.80    2.20
  -2 -15  -6    3.80    1.90
   2  15   6    2.50    1.60
  -2  15  -6    2.10    1.80
  -3 -15  -6    3.70    2.00
   3 -15   6    4.00    2.60
   3 -15   6    4.10    2.00
  -3 -15  -6    2.00    1.90
   3  15   6    0.70    1.80
  -3  15  -6    2.50    2.20
  -3  15  -6    1.20    1.70
   4 -15   6   23.20    4.00
   4 -15   6   29.00    3.80
  -4 -15  -6   22.60    3.50
  -4  15  -6   29.90    3.60
  -4  15  -6   24.60    4.10
   4  15   6   22.90    3.50
  -5 -15  -6   21.40    3.70
   5 -15   6   18.60    4.10
  -5  15  -6   21.80    3.30
  -5  15  -6   16.20    3.90
   5  15   6   21.00    3.70
  -6 -16   6   96.59    6.30
   6 -16  -6   97.59    6.50
   6  16  -6  104.69    6.80
  -6  16   6   98.99    7.20
  -5 -16   6    6.40    2.80
   5 -16  -6    8.10    2.80
   5  16  -6    5.30    2.40
   5  16  -6    2.90    2.70
  -5  16   6    3.00    2.70
   4 -16  -6   84.69    5.40
  -4 -16   6   82.39    5.30
   4  16  -6   88.39    5.40
  -4  16   6   80.19    5.60
   4  16  -6   85.39    5.10
  -3 -16   6  147.59    6.60
   3 -16  -6  154.48    6.80
  -3  16   6  144.99    6.90
   3  16  -6  156.78    6.70
   2 -16  -6   13.60    2.80
  -2 -16   6   15.40    2.80
  -2  16   6   18.50    3.10
  -2  16   6   12.40    2.50
   2  16  -6   14.00    2.50
   1 -16  -6 1092.79   24.80
  -1 -16   6 1022.00   25.10
   1 -16  -6 1014.70   25.20
  -1 -16   6 1018.20   24.90
   1  16  -6 1032.70   25.50
  -1  16   6 1040.00   25.30
  -1  16   6 1062.19   24.90
   0 -16   6   62.79    4.30
   0 -16  -6   63.69    4.20
   0 -16  -6   68.19    4.00
   0 -16   6   63.09    4.10
   0  16   6   63.99    4.30
   0  16  -6   69.29    4.30
  -1 -16  -6   37.60    3.80
   1 -16   6   38.20    4.30
   1 -16   6   35.70    3.70
  -1 -16  -6   33.40    3.60
   1  16   6   31.20    3.50
  -1  16  -6   30.70    3.40
   2 -16   6  316.87   11.00
   2 -16   6  306.37   10.00
  -2 -16  -6  331.07   10.60
  -2 -16  -6  318.87   10.00
  -2  16  -6  316.27   10.30
   2  16   6  327.77   10.70
  -3 -16  -6   79.49    5.20
   3 -16   6   78.69    5.70
  -3 -16  -6   88.09    5.10
   3 -16   6   80.29    5.00
  -3  16  -6   83.09    5.10
   3  16   6   86.49    5.30
  -3  16  -6   84.39    5.80
  -4 -16  -6   36.20    4.50
   4 -16   6   28.00    4.40
   4 -16   6   34.40    4.50
   4  16   6   30.50    4.00
  -4  16  -6   32.40    3.90
  -4  16  -6   29.70    4.60
   5 -17  -6   63.29    5.30
  -5 -17   6   64.29    5.30
   5  17  -6   66.49    4.90
  -5  17   6   61.89    5.80
   5  17  -6   63.89    5.40
   4 -17  -6   79.09    5.50
  -4 -17   6   65.29    5.00
   4  17  -6   79.19    5.00
  -4  17   6   69.69    5.50
  -3 -17   6   36.20    4.10
   3 -17  -6   30.80    4.00
  -3  17   6   31.20    4.30
   3  17  -6   33.90    3.90
   2 -17  -6   20.10    3.20
  -2 -17   6   21.80    3.40
  -2  17   6   22.20    3.00
   2  17  -6   18.80    3.10
  -2  17   6   18.10    3.10
   1 -17  -6  134.89    6.20
  -1 -17   6  146.29    6.20
  -1 -17   6  130.79    6.00
   1  17  -6  128.99    6.20
  -1  17   6  139.59    6.30
  -1  17   6  148.89    6.10
   0 -17   6   50.89    4.10
   0 -17  -6   52.29    4.00
   0 -17  -6   53.79    3.80
   0 -17   6   48.20    3.90
   0  17   6   48.70    4.00
   0  17  -6   53.99    4.10
  -1 -17  -6   98.89    5.20
  -1 -17  -6   99.19    5.10
   1 -17   6   97.99    5.60
   1 -17   6   94.29    5.10
  -1  17  -6   91.99    5.20
   1  17   6  104.09    5.50
   2 -17   6    2.40    2.00
   2 -17   6    4.10    2.60
  -2 -17  -6    5.30    2.20
  -2 -17  -6    5.40    2.20
   2  17   6    5.30    2.30
  -2  17  -6    5.60    2.10
   3 -17   6  352.46   12.50
  -3 -17  -6  371.26   12.00
  -3 -17  -6  374.36   11.40
   3 -17   6  346.57   11.30
   3  17   6  365.06   12.20
  -3  17  -6  369.26   11.80
  -4 -17  -6    2.20    2.20
   4 -17   6   -0.30    2.50
   4 -17   6    2.30    3.20
  -4  17  -6    1.60    2.60
  -4  17  -6   -0.50    1.90
   4  17   6    3.20    2.50
   5 -18  -6  170.68    8.30
  -5 -18   6  158.38    7.80
  -5  18   6  151.88    8.50
   4 -18  -6   37.50    4.60
  -4 -18   6   30.30    4.00
  -4  18   6   32.00    4.80
   4  18  -6   28.60    3.90
  -3 -18   6   19.30    3.40
   3 -18  -6   20.00    3.50
   3  18  -6   17.10    3.10
  -3  18   6   27.20    4.10
  -2 -18   6  445.86   13.60
   2 -18  -6  447.46   13.70
  -2  18   6  491.15   13.90
  -2  18   6  490.85   13.40
   2  18  -6  446.26   13.80
   1 -18  -6  115.69    6.00
  -1 -18   6  125.69    6.10
   1  18  -6  124.69    6.20
  -1  18   6  127.29    6.20
   0 -18   6   19.70    3.10
   0 -18   6   19.70    3.30
   0 -18  -6   24.60    3.20
   0 -18  -6   23.90    3.30
   0  18   6   17.80    3.20
   0  18  -6   18.70    3.00
   1 -18   6  239.88    8.80
   1 -18   6  225.28    9.00
  -1 -18  -6  243.68    8.70
  -1 -18  -6  253.17    8.70
  -1  18  -6  239.68    8.90
   1  18   6  259.87    9.30
  -2 -18  -6    7.00    2.30
   2 -18   6    8.20    2.40
   2 -18   6    8.50    3.00
  -2 -18  -6    9.40    2.60
   2  18   6    4.80    2.30
  -2  18  -6    4.30    2.10
  -3 -18  -6   84.19    5.30
  -3 -18  -6   73.29    5.30
   3 -18   6   82.89    6.10
   3 -18   6   71.89    5.00
  -3  18  -6   90.89    5.50
   3  18   6   81.59    5.50
   4 -19  -6    4.00    2.60
  -4 -19   6   -0.70    2.40
  -4  19   6    1.70    2.50
   4  19  -6    1.80    2.10
   3 -19  -6   26.50    3.90
  -3 -19   6   23.80    3.90
  -3  19   6   29.60    4.20
   3  19  -6   21.20    3.30
   2 -19  -6    8.00    2.60
  -2 -19   6    7.90    2.60
  -2  19   6    6.60    2.40
  -2  19   6   12.60    3.20
   2  19  -6    9.90    2.70
   1 -19  -6    6.20    2.30
  -1 -19   6    5.30    2.30
   1  19  -6    2.30    2.10
  -1  19   6    2.40    2.20
   0 -19   6    5.10    2.40
   0 -19   6    0.60    2.00
   0 -19  -6    3.10    2.10
   0  19  -6    3.80    2.00
   0  19   6    1.50    2.10
  -1 -19  -6    7.80    2.70
   1 -19   6    7.20    2.80
   1 -19   6    7.20    2.40
  -1 -19  -6   10.60    2.60
  -1  19  -6    9.40    2.50
   1  19   6   12.10    2.80
  -2 -19  -6   53.49    4.40
   2 -19   6   39.80    4.80
   2 -19   6   40.00    4.30
  -2 -19  -6   47.00    4.70
  -2  19  -6   42.60    4.50
   2  19   6   38.70    4.40
   3 -19   6    4.60    2.90
   3 -19   6    4.10    2.40
  -3 -19  -6    3.00    2.40
  -3 -19  -6    0.90    2.70
   3  19   6    2.30    2.20
  -3  19  -6    6.20    2.40
   4 -20  -6    2.50    2.80
  -4 -20   6    3.80    2.90
  -4  20   6    7.20    3.20
   4  20  -6    3.60    2.40
  -3 -20   6  112.39    6.50
   3 -20  -6  129.89    6.90
  -3  20   6  117.09    6.90
   2 -20  -6  165.48    7.60
  -2 -20   6  158.28    7.50
  -2  20   6  166.58    9.00
  -2  20   6  172.88    7.40
   2  20  -6  170.78    7.80
   1 -20  -6   39.90    4.50
  -1 -20   6   33.40    4.20
   1  20  -6   33.30    4.10
  -1  20   6   30.60    4.00
   0 -20   6    4.10    2.10
   0 -20  -6   10.70    2.90
   0 -20   6    8.30    2.80
   0  20   6    5.50    2.50
   0  20  -6    9.80    2.70
  -1 -20  -6   28.00    3.90
   1 -20   6   22.40    3.80
   1 -20   6   29.40    3.90
   1  20   6   22.20    3.60
  -1  20  -6   24.00    3.40
  -2 -20  -6   80.99    5.30
   2 -20   6   74.09    5.80
   2 -20   6   79.89    5.30
  -2 -20  -6   75.59    5.20
   2  20   6   69.99    5.40
  -2  20  -6   72.39    5.20
   3 -21  -6   81.09    5.90
  -3 -21   6   97.59    6.20
  -3  21   6  100.79    6.50
  -2 -21   6   32.00    4.50
   2 -21  -6   33.80    4.40
  -2  21   6   32.80    4.10
   2  21  -6   23.30    3.70
   1 -21  -6    9.00    3.00
  -1 -21   6   11.50    3.00
   1  21  -6    7.20    2.80
  -1  21   6    7.70    2.70
   0 -21  -6  102.79    6.10
   0 -21   6  102.39    6.00
   0  21  -6   98.59    6.00
   0  21   6  103.09    6.30
  -1 -21  -6   16.30    3.40
   1 -21   6   17.90    3.50
   1 -21   6   16.20    3.20
  -1  21  -6   17.60    3.20
   1  21   6   15.80    3.60
  -2 -21  -6   23.80    3.70
   2 -21   6   18.80    3.60
   2  21   6   13.60    3.30
  -2  21  -6   23.20    3.80
   2 -22  -6  202.58    8.90
  -2 -22   6  196.88    8.70
  -2  22   6  182.58    9.90
   1 -22  -6   47.50    5.20
  -1 -22   6   44.10    4.90
   1  22  -6   38.50    4.90
  -1  22   6   40.50    4.70
   0 -22   6    0.20    2.20
   0 -22  -6    2.80    2.50
   0  22   6    3.20    2.50
   0  22  -6    5.50    2.50
   8   0  -7    0.30    2.40
  -8   0   7   -1.50    1.90
  -7   0   7  200.78    8.20
  -7   0   7  204.98    8.40
   7   0  -7  223.18    8.80
  -6   0   7    0.90    1.70
  -6   0   7   -0.40    1.80
   6   0  -7   -0.90    1.70
  -5   0   7   18.30    2.80
  -5   0   7    9.30    2.00
   5   0  -7   11.70    2.40
   4   0  -7   -1.00    1.20
  -4   0   7    1.10    1.50
  -4   0   7   -1.00    1.00
   3   0  -7  353.56    9.80
  -3   0   7  352.66    9.10
  -3   0   7  347.27    9.60
   2   0  -7    6.80    1.40
   1   0  -7   83.49    3.50
   1   0  -7   80.09    3.00
  -1   0   7   87.19    3.60
   0   0   7    0.60    1.00
   0   0  -7    0.70    0.90
   0   0  -7   -0.20    0.80
  -1   0  -7 1903.51   41.50
   1   0   7 1920.01   41.70
  -1   0  -7 1910.81   42.00
   2   0   7    1.90    1.30
  -2   0  -7    2.70    1.30
  -2   0  -7    1.60    1.20
  -3   0  -7 2303.67   51.89
   3   0   7 2417.66   51.39
   3   0   7 2357.16   51.79
  -3   0  -7 2327.77   51.49
  -4   0  -7    3.10    1.60
   4   0   7    7.90    2.20
  -4   0  -7    4.20    2.00
   4   0   7   10.60    2.10
  -5   0  -7  484.45   13.70
   5   0   7  524.35   14.30
   5   0   7  479.95   13.50
  -5   0  -7  486.75   14.20
  -6   0  -7    2.40    2.20
  -6   0  -7   -0.10    2.00
   6   0   7    2.50    2.20
  -8  -1   7    4.10    2.50
   8  -1  -7    7.30    3.00
   8  -1  -7    8.60    2.90
   8   1  -7    5.70    2.90
  -8   1   7    5.90    2.80
  -7  -1   7   74.89    5.20
   7  -1  -7   71.09    5.20
  -7  -1   7   70.59    5.00
  -7   1   7   76.59    5.30
  -7   1   7   64.79    4.80
   7   1  -7   72.09    5.30
  -6  -1   7   10.20    2.60
   6  -1  -7   10.30    2.60
  -6  -1   7   12.60    2.60
   6   1  -7   10.30    2.60
  -6   1   7   13.10    2.80
  -6   1   7   12.70    2.50
  -5  -1   7   93.19    4.60
   5  -1  -7   78.59    4.50
  -5  -1   7   90.49    4.40
  -5   1   7   91.49    4.70
   5   1  -7   95.59    4.90
  -5   1   7   87.59    4.40
  -4  -1   7    0.60    1.30
  -4  -1   7    0.30    1.20
   4  -1  -7    1.60    1.40
  -4   1   7    1.40    1.50
  -4   1   7   -0.10    1.10
   4   1  -7    2.10    1.50
   3  -1  -7    4.40    1.40
  -3  -1   7    3.00    1.10
  -3  -1   7    2.30    1.30
   3   1  -7    5.40    1.40
  -3   1   7    3.50    1.40
  -3   1   7    3.90    1.30
  -2  -1   7  854.91   19.60
   2  -1  -7  880.51   20.70
  -2  -1   7  905.41   20.70
   2  -1  -7  875.31   19.40
   2   1  -7  895.01   19.50
  -2   1   7  901.61   20.70
   2   1  -7  915.61   20.80
  -2   1   7  896.81   19.70
   1  -1  -7 1115.59   24.90
  -1  -1   7 1082.39   24.90
   1  -1  -7 1108.79   24.10
   1   1  -7 1099.39   24.80
   1   1  -7 1103.99   24.20
  -1   1   7 1092.49   24.80
   0  -1   7   63.09    3.10
   0  -1  -7   63.59    2.80
   0  -1  -7   71.49    3.20
   0   1   7   64.29    3.10
   0   1  -7   66.19    2.90
   0   1  -7   69.29    3.10
  -1  -1  -7   69.09    3.40
  -1  -1  -7   66.29    3.10
   1  -1   7   68.09    3.30
   1   1   7   71.39    3.30
  -1   1  -7   58.69    3.00
  -1   1  -7   54.89    3.10
   2  -1   7  140.79    5.10
  -2  -1  -7  129.99    4.90
  -2  -1  -7  136.29    5.30
   2   1   7  136.79    4.90
   2   1   7  132.29    5.10
  -2   1  -7  144.19    5.40
  -2   1  -7  135.69    5.00
  -3  -1  -7   75.19    4.20
   3  -1   7   74.49    3.90
  -3  -1  -7   80.39    3.90
   3   1   7   81.89    3.80
  -3   1  -7   60.89    3.60
   3   1   7   73.79    4.20
  -3   1  -7   60.79    3.80
  -4  -1  -7  379.26   11.60
   4  -1   7  388.36   11.40
  -4  -1  -7  383.16   11.00
   4  -1   7  384.16   11.00
  -4   1  -7  379.66   11.00
  -4   1  -7  383.06   11.40
   4   1   7  384.36   11.30
   4   1   7  387.56   10.80
   5  -1   7   69.79    4.70
   5  -1   7   65.49    4.30
  -5  -1  -7   74.59    5.00
  -5  -1  -7   69.99    4.40
  -5   1  -7   71.99    4.80
   5   1   7   81.39    4.80
  -5   1  -7   69.09    4.40
   6  -1   7   45.40    4.60
  -6  -1  -7   55.19    4.80
  -6   1  -7   49.80    4.50
   6   1   7   51.29    4.50
  -6   1  -7   52.79    4.30
   8  -2  -7   -1.10    2.10
  -8  -2   7   -1.10    2.10
   8  -2  -7    4.10    2.70
  -8   2   7    0.40    2.30
   8   2  -7    0.10    2.70
  -8   2   7    0.00    2.60
   7  -2  -7  154.38    7.10
  -7  -2   7  162.58    7.20
  -7  -2   7  149.49   10.40
   7  -2  -7  167.38    7.50
  -7   2   7  170.38    7.60
   7   2  -7  174.38    7.80
  -7   2   7  159.58    7.20
   6  -2  -7   44.90    4.00
  -6  -2   7   50.99    3.90
  -6  -2   7   48.70    3.80
   6   2  -7   48.60    4.20
  -6   2   7   43.60    3.70
  -6   2   7   51.09    4.10
   5  -2  -7    2.30    1.70
  -5  -2   7    1.60    1.60
  -5  -2   7   -0.30    1.30
  -5   2   7    1.00    1.50
  -5   2   7    1.20    1.80
   5   2  -7    0.80    1.60
   4  -2  -7   48.60    3.30
  -4  -2   7   48.60    3.00
  -4  -2   7   44.50    3.20
   4   2  -7   54.09    3.50
  -4   2   7   36.40    2.80
  -4   2   7   44.50    3.30
  -3  -2   7  372.06   10.10
  -3  -2   7  373.86    9.60
   3  -2  -7  379.46   10.30
  -3   2   7  368.36   10.20
  -3   2   7  369.36    9.60
   3   2  -7  383.06   10.40
   2  -2  -7 1164.58   25.40
   2  -2  -7 1158.38   26.40
  -2  -2   7 1165.98   26.30
  -2  -2   7 1145.49   25.30
   2   2  -7 1180.78   26.40
   2   2  -7 1165.38   25.30
  -2   2   7 1181.98   25.40
  -2   2   7 1174.28   26.40
  -2   2   7 1144.89   25.10
   1  -2  -7   16.60    1.90
  -1  -2   7   15.80    1.90
   1  -2  -7   16.40    1.60
   1   2  -7   24.30    2.00
   1   2  -7   17.20    1.70
  -1   2   7   24.20    2.10
  -1   2   7   22.10    2.00
   0  -2   7   20.20    2.30
   0  -2  -7   12.20    1.80
   0  -2  -7   16.80    1.80
   0   2  -7   22.10    1.80
   0   2   7   15.10    1.90
   0   2   7   15.10    1.90
   0   2  -7   20.20    1.80
  -1  -2  -7  910.81   21.40
   1  -2   7  912.01   21.30
  -1  -2  -7  903.41   20.90
   1   2   7  926.01   21.20
  -1   2  -7  911.81   21.10
   1   2   7  916.61   20.90
  -1   2  -7  893.01   20.90
  -2  -2  -7   31.30    2.50
  -2  -2  -7   34.60    2.80
   2  -2   7   36.60    2.80
  -2   2  -7   35.90    2.70
  -2   2  -7   35.50    2.60
   2   2   7   31.50    2.70
   2   2   7   35.10    2.50
   3  -2   7  110.09    4.80
  -3  -2  -7  106.59    5.00
  -3  -2  -7  101.79    4.60
  -3   2  -7  100.09    4.50
   3   2   7  109.99    4.40
   3   2   7  103.39    4.90
  -3   2  -7  102.59    4.70
  -4  -2  -7   30.90    3.60
  -4  -2  -7   26.50    3.10
   4  -2   7   27.70    3.30
   4   2   7   28.70    2.90
  -4   2  -7   20.90    2.70
   4   2   7   23.20    3.10
  -4   2  -7   27.30    3.30
   5  -2   7   41.30    4.40
   5  -2   7   48.20    3.90
  -5  -2  -7   38.20    4.10
  -5   2  -7   46.70    3.70
  -5   2  -7   40.70    3.80
   5   2   7   46.60    4.00
  -6  -2  -7   44.00    5.00
   6  -2   7   35.50    4.20
  -6   2  -7   42.20    4.20
  -6   2  -7   39.10    4.80
   6   2   7   41.80    4.40
  -8  -3   7   60.19    5.20
   8  -3  -7   70.99    5.60
   8  -3  -7   65.69    5.30
  -8   3   7   60.29    5.50
  -8   3   7   68.39    5.40
   8   3  -7   79.59    6.20
   7  -3  -7    3.60    2.40
   7  -3  -7    2.00    2.20
  -7  -3   7    1.60    2.00
   7   3  -7    4.50    2.70
  -7   3   7    3.60    2.20
  -7   3   7    5.40    2.60
  -6  -3   7  110.19    5.40
  -6  -3   7  116.79    5.40
   6  -3  -7  107.79    5.40
   6  -3  -7  114.39    5.70
  -6   3   7  113.89    5.60
   6   3  -7  108.69    5.90
  -6   3   7  118.19    5.90
  -5  -3   7  177.18    6.40
   5  -3  -7  165.68    6.30
  -5  -3   7  177.28    6.40
   5  -3  -7  172.18    6.60
   5   3  -7  169.78    6.90
  -5   3   7  166.88    6.70
  -5   3   7  180.18    6.50
   4  -3  -7  624.44   15.50
  -4  -3   7  621.84   15.50
   4  -3  -7  620.44   15.80
  -4  -3   7  611.94   15.30
  -4   3   7  612.44   15.40
   4   3  -7  629.84   16.10
  -4   3   7  639.44   16.10
   3  -3  -7    9.80    1.60
  -3  -3   7   16.00    2.20
   3  -3  -7   13.00    2.00
  -3  -3   7   13.80    1.80
  -3   3   7   16.70    2.30
  -3   3   7   10.90    1.70
   3   3  -7   13.10    2.10
   2  -3  -7   72.39    2.90
   2  -3  -7   76.39    3.40
  -2  -3   7   72.09    2.80
  -2  -3   7   72.69    3.40
  -2   3   7   65.89    2.70
  -2   3   7   79.09    3.60
  -2   3   7   81.79    3.00
   2   3  -7   74.09    3.40
   2   3  -7   71.09    2.70
  -1  -3   7  731.23   17.30
   1  -3  -7  711.93   17.30
   1  -3  -7  737.03   16.50
   1   3  -7  732.43   16.70
  -1   3   7  740.23   16.60
  -1   3   7  738.63   17.30
   1   3  -7  728.93   17.10
   0  -3  -7 1096.79   24.90
   0  -3   7 1094.19   24.80
   0  -3  -7 1095.99   24.20
   0   3  -7 1081.79   24.30
   0   3   7 1106.09   24.40
   0   3  -7 1075.99   24.50
   0   3   7 1060.79   24.40
  -1  -3  -7    0.50    1.00
  -1  -3  -7    1.80    1.00
   1  -3   7    1.90    1.20
   1   3   7    1.80    1.30
  -1   3  -7    0.40    0.90
  -1   3  -7    0.00    1.00
  -2  -3  -7  743.13   18.10
   2  -3   7  781.42   18.50
  -2  -3  -7  761.72   18.80
   2   3   7  753.42   17.70
   2   3   7  755.92   18.20
  -2   3  -7  751.42   18.20
  -2   3  -7  747.23   18.10
  -3  -3  -7  135.69    5.90
   3  -3   7  147.29    5.80
  -3  -3  -7  135.69    5.30
  -3   3  -7  135.49    5.30
   3   3   7  139.89    5.00
  -3   3  -7  145.09    5.50
   3   3   7  133.99    5.50
  -4  -3  -7   16.70    2.90
   4  -3   7   29.50    3.60
   4   3   7   17.50    2.70
   4   3   7   18.70    2.40
  -4   3  -7   20.30    2.80
  -4   3  -7   25.50    2.90
   5  -3   7  114.49    5.80
  -5  -3  -7  113.09    6.10
   5  -3   7  115.69    5.90
  -5   3  -7  115.79    5.60
  -5   3  -7  120.79    5.60
   5   3   7  126.19    6.00
  -6  -3  -7    4.60    2.50
   6  -3   7    5.70    2.50
   6  -3   7    4.00    2.50
  -6   3  -7    4.00    2.10
   6   3   7    3.40    2.30
   8  -4  -7   57.79    5.60
   8  -4  -7   49.99    5.40
  -8  -4   7   45.50    5.20
   8   4  -7   49.40    5.70
  -8   4   7   53.49    5.50
  -8   4   7   46.30    5.50
   7  -4  -7    1.40    2.20
   7  -4  -7    2.30    2.20
  -7  -4   7    5.50    2.40
  -7   4   7    1.90    2.40
  -7   4   7    1.30    2.00
   7   4  -7    2.40    2.60
  -6  -4   7   19.90    3.10
   6  -4  -7   21.10    3.20
   6  -4  -7   19.50    3.00
  -6  -4   7   19.60    3.10
   6   4  -7   19.60    3.30
  -6   4   7   22.10    3.10
  -6   4   7   30.80    4.20
   5  -4  -7   99.89    4.90
   5  -4  -7  100.39    4.80
  -5  -4   7   97.99    4.70
  -5  -4   7   98.39    4.70
  -5   4   7  108.59    5.30
   5   4  -7   93.19    5.10
  -5   4   7   98.49    4.70
  -4  -4   7  281.07    8.10
  -4  -4   7  267.37    8.10
   4  -4  -7  276.27    8.40
   4  -4  -7  264.47    8.10
  -4   4   7  263.97    8.60
  -4   4   7  285.27    8.20
   4   4  -7  261.87    8.60
   3  -4  -7   35.40    2.70
  -3  -4   7   40.00    2.50
  -3  -4   7   40.50    2.80
   3  -4  -7   40.40    2.50
  -3   4   7   41.80    2.90
   3   4  -7   40.90    2.00
  -3   4   7   39.10    2.50
   3   4  -7   41.70    3.00
   2  -4  -7   67.49    3.30
  -2  -4   7   65.69    3.30
  -2  -4   7   67.49    2.70
   2  -4  -7   62.89    2.70
   2   4  -7   66.49    3.30
  -2   4   7   69.59    3.40
  -2   4   7   64.99    2.50
   2   4  -7   63.79    2.60
  -1  -4   7 1306.27   29.00
   1  -4  -7 1274.87   29.00
  -1  -4   7 1227.08   27.60
   1  -4  -7 1275.27   27.70
   1   4  -7 1315.67   28.40
   1   4  -7 1323.27   28.80
  -1   4   7 1289.27   28.20
  -1   4   7 1322.27   28.90
   0  -4  -7  146.49    5.20
   0  -4  -7  144.09    4.70
   0  -4   7  146.79    5.20
   0   4   7  151.18    4.90
   0   4   7  152.88    5.00
   0   4  -7  150.38    4.80
   0   4  -7  151.58    4.90
  -1  -4  -7    4.10    1.20
  -1  -4  -7    5.10    1.60
   1  -4   7    2.30    1.30
   1   4   7    4.00    1.30
  -1   4  -7    1.90    1.10
   1   4   7    0.90    1.10
  -1   4  -7    2.70    1.10
  -2  -4  -7    2.50    1.20
  -2  -4  -7    2.60    1.50
   2  -4   7    3.60    1.50
   2   4   7    2.20    1.30
  -2   4  -7    2.70    1.30
   2   4   7    4.50    1.40
  -2   4  -7    1.80    1.30
  -3  -4  -7   -0.20    1.30
   3  -4   7    0.00    1.50
  -3   4  -7    1.70    1.40
   3   4   7   -0.30    1.10
   3   4   7   -1.20    1.30
  -3   4  -7    0.00    1.30
   4  -4   7   88.59    4.90
  -4  -4  -7   86.49    5.00
  -4   4  -7   77.99    4.30
  -4   4  -7   83.59    4.30
   4   4   7   84.69    4.70
  -5  -4  -7   59.79    4.70
   5  -4   7   52.29    4.40
  -5   4  -7   49.90    3.90
   5   4   7   55.39    4.20
   6  -4   7  185.48    7.90
   6  -4   7  182.18    8.00
  -6  -4  -7  172.38    8.20
   6   4   7  184.38    7.90
  -6   4  -7  183.68    7.50
  -8  -5   7    9.00    2.90
   8  -5  -7   11.40    3.20
   8  -5  -7   12.10    3.20
  -8   5   7   10.30    3.10
   8   5  -7    4.50    3.20
  -8   5   7    9.50    3.50
  -7  -5   7  165.28    7.20
   7  -5  -7  179.48    7.70
   7  -5  -7  157.78    7.20
   7   5  -7  173.98    8.20
  -7   5   7  167.78    8.00
  -7   5   7  158.58    7.30
   6  -5  -7  132.29    6.20
  -6  -5   7  134.69    6.20
   6  -5  -7  138.99    6.30
  -6   5   7  131.29    6.60
   6   5  -7  153.78    7.00
  -6   5   7  137.59    6.20
  -5  -5   7  132.49    5.40
   5  -5  -7  120.79    5.40
   5  -5  -7  118.69    5.40
  -5  -5   7  139.29    5.50
  -5   5   7  123.89    5.80
   5   5  -7  128.39    6.00
  -5   5   7  135.29    5.60
   4  -5  -7 1413.76   31.60
   4  -5  -7 1379.26   31.70
  -4  -5   7 1366.46   31.30
  -4  -5   7 1398.56   31.30
  -4   5   7 1377.86   32.10
  -4   5   7 1387.56   31.50
   4   5  -7 1413.56   32.20
  -3  -5   7  518.15   12.90
   3  -5  -7  532.95   13.10
  -3  -5   7  529.95   13.30
   3  -5  -7  535.95   13.50
   3   5  -7  545.35   12.40
   3   5  -7  524.95   13.70
  -3   5   7  519.15   13.80
   2  -5  -7  211.98    6.50
  -2  -5   7  205.38    6.50
   2  -5  -7  207.28    5.90
  -2  -5   7  208.78    5.90
   2   5  -7  214.78    5.90
   2   5  -7  219.38    6.60
  -2   5   7  205.08    5.60
  -2   5   7  216.98    6.80
   1  -5  -7   42.50    2.10
   1  -5  -7   42.80    2.60
  -1  -5   7   42.00    2.00
  -1  -5   7   43.70    2.70
   1   5  -7   45.20    2.50
   1   5  -7   38.80    2.30
  -1   5   7   45.40    2.80
  -1   5   7   41.00    2.30
   0  -5  -7  300.17    8.30
   0   5  -7  279.17    7.70
   0   5   7  278.97    7.80
   0   5   7  279.67    7.80
   0   5  -7  285.17    7.80
   1  -5   7  551.34   13.80
  -1  -5  -7  551.04   13.90
   1   5   7  536.25   13.00
  -1   5  -7  541.35   13.30
   1   5   7  533.05   13.40
  -1   5  -7  493.45   13.00
  -2  -5  -7  146.89    6.00
   2  -5   7  150.48    5.80
   2   5   7  153.08    5.70
  -2   5  -7  155.38    5.50
  -2   5  -7  155.48    5.30
   2   5   7  154.98    5.10
   3  -5   7    1.70    1.70
  -3  -5  -7   -0.60    1.30
  -3   5  -7    0.40    1.30
   3   5   7    1.50    1.30
   3   5   7   -1.40    1.20
  -3   5  -7    0.80    1.30
  -4  -5  -7   84.99    5.10
   4  -5   7   99.69    5.30
   4   5   7   94.99    4.90
  -4   5  -7   87.79    4.60
  -4   5  -7   84.49    4.30
  -5  -5  -7  358.96   12.00
   5  -5   7  358.56   11.70
   5   5   7  368.16   11.60
  -5   5  -7  363.46   11.10
   6  -5   7   48.20    4.90
   6  -5   7   60.09    5.10
  -6  -5  -7   43.00    5.00
   6   5   7   59.29    4.80
  -6   5  -7   66.19    4.60
   8  -6  -7   37.10    4.80
  -8   6   7   30.10    4.40
  -7  -6   7  169.38    7.50
   7  -6  -7  183.48    7.90
   7  -6  -7  172.78    7.50
   7   6  -7  168.88    8.30
  -7   6   7  177.48    8.20
  -7   6   7  176.38    7.80
   6  -6  -7    2.40    1.90
  -6  -6   7   -0.80    1.80
   6  -6  -7    1.80    1.90
  -6   6   7    1.20    1.80
   6   6  -7   -0.90    1.90
  -6   6   7    0.70    2.20
   5  -6  -7   10.40    2.30
  -5  -6   7    5.50    1.90
   5  -6  -7    7.80    2.00
  -5  -6   7    4.70    1.90
   5   6  -7    6.70    2.20
  -5   6   7    6.20    2.00
  -5   6   7    5.30    2.20
   4  -6  -7  603.14   15.40
   4  -6  -7  614.44   15.40
  -4  -6   7  617.74   15.10
  -4  -6   7  604.04   15.10
  -4   6   7  593.64   15.80
   4   6  -7  587.44   14.00
  -4   6   7  609.64   15.30
   4   6  -7  614.14   16.00
   3  -6  -7  604.54   15.30
  -3  -6   7  625.54   15.00
   3  -6  -7  622.34   15.10
  -3  -6   7  633.04   15.30
  -3   6   7  614.34   15.80
   3   6  -7  618.54   14.40
   3   6  -7  625.24   15.70
   2  -6  -7  852.21   20.00
  -2  -6   7  863.41   20.00
  -2  -6   7  836.42   19.20
   2  -6  -7  850.11   19.40
   2   6  -7  847.52   20.00
  -2   6   7  853.81   20.20
   2   6  -7  866.71   19.30
  -2   6   7  833.22   18.90
   1  -6  -7  536.15   12.30
  -1  -6   7  512.35   12.10
  -1  -6   7  519.75   13.20
   1  -6  -7  524.55   13.20
  -1   6   7  508.75   12.50
   1   6  -7  528.45   12.70
   1   6  -7  531.35   12.80
  -1   6   7  518.65   13.10
   0  -6   7  119.39    4.70
   0  -6   7  113.09    3.60
   0  -6  -7  117.09    3.60
   0  -6  -7  124.09    4.80
   0   6  -7  118.49    4.10
   0   6  -7  123.49    4.40
   0   6   7  113.09    4.30
   0   6   7  118.49    4.30
   1  -6   7  229.18    6.00
   1  -6   7  238.88    7.50
  -1  -6  -7  241.28    7.60
   1   6   7  234.08    7.10
  -1   6  -7  241.38    7.10
  -1   6  -7  214.98    6.60
   1   6   7  234.78    6.70
   2  -6   7    4.60    1.90
  -2  -6  -7    5.00    1.70
  -2  -6  -7    4.20    1.40
   2   6   7    5.00    1.50
  -2   6  -7    8.50    1.70
  -2   6  -7    4.10    1.40
   2   6   7    4.40    1.60
  -3  -6  -7   21.80    3.10
   3  -6   7   26.70    3.50
  -3   6  -7   32.20    3.00
  -3   6  -7   25.70    2.80
   3   6   7   23.90    3.00
   3   6   7   25.90    2.30
   4  -6   7  328.67   10.80
  -4  -6  -7  336.47   11.10
  -4   6  -7  334.37   10.10
   4   6   7  341.57   10.50
  -5  -6  -7   28.10    3.90
   5  -6   7   32.90    4.30
  -5   6  -7   28.70    3.30
   5   6   7   27.00    3.60
   6  -6   7  180.78    8.30
   6  -6   7  178.08    7.80
  -6  -6  -7  182.58    8.50
  -6   6  -7  181.58    7.50
   6   6   7  183.78    8.00
   7  -7  -7   15.50    3.20
   7  -7  -7   15.40    3.20
  -7  -7   7   11.40    2.80
  -7   7   7   11.70    3.00
   7   7  -7   11.60    3.10
  -7   7   7   16.00    3.60
   6  -7  -7   85.39    4.90
   6  -7  -7   97.09    5.30
  -6  -7   7   91.49    5.20
   6   7  -7   80.79    5.60
  -6   7   7   97.59    5.90
  -6   7   7   93.19    5.20
   5  -7  -7  308.77    9.80
   5  -7  -7  325.67    9.60
  -5  -7   7  322.37    9.60
  -5  -7   7  303.77    9.10
  -5   7   7  296.47   10.10
   5   7  -7  304.97   10.30
   4  -7  -7    0.60    1.40
  -4  -7   7   -0.20    1.40
   4  -7  -7   -0.70    1.10
  -4  -7   7    1.50    1.40
   4   7  -7    2.60    1.70
  -4   7   7    0.30    1.70
   4   7  -7    2.40    1.10
   3  -7  -7   85.69    3.80
   3  -7  -7   77.39    3.80
  -3  -7   7   87.49    3.70
  -3  -7   7   87.59    3.90
   3   7  -7   79.59    3.30
  -3   7   7   78.09    4.10
   3   7  -7   84.89    4.20
  -2  -7   7  478.45   12.40
   2  -7  -7  491.65   12.40
  -2  -7   7  483.55   11.90
   2  -7  -7  487.05   12.00
  -2   7   7  468.45   12.60
   2   7  -7  501.95   11.90
   2   7  -7  484.05   12.40
  -2   7   7  476.45   11.50
   1  -7  -7  548.65   13.90
  -1  -7   7  559.14   14.00
  -1  -7   7  544.25   13.00
   1  -7  -7  553.14   13.10
  -1   7   7  578.84   13.90
   1   7  -7  551.64   13.50
  -1   7   7  555.54   13.40
   1   7  -7  557.44   13.50
   0  -7   7  547.85   12.80
   0  -7  -7  555.94   12.90
   0  -7  -7  535.65   14.10
   0  -7   7  558.04   14.20
   0   7   7  541.05   13.60
   0   7  -7  567.64   13.30
   0   7   7  546.45   13.50
   0   7  -7  577.44   13.80
  -1  -7  -7   44.10    2.10
   1  -7   7   44.90    3.20
  -1  -7  -7   46.30    3.10
   1  -7   7   43.60    2.30
   1   7   7   42.00    2.90
  -1   7  -7   45.10    2.50
  -1   7  -7   44.30    2.80
   1   7   7   46.70    2.60
  -2  -7  -7  284.87    7.70
  -2  -7  -7  284.97    9.20
   2  -7   7  308.17    9.30
   2  -7   7  288.97    7.70
   2   7   7  292.47    7.90
  -2   7  -7  302.07    8.10
  -2   7  -7  283.67    8.60
   2   7   7  293.57    8.80
   3  -7   7  129.09    5.80
  -3  -7  -7  120.59    5.70
   3   7   7  110.79    5.10
[truncated: 214,324 more chars]
