# Supplementary material for: Insecticidal and Repellent Properties of Rapid-Acting Fluorine-Containing Compounds against Aedes aegypti Mosquitoes
Source: ACS Infect Dis. 2023 Jun 13;9(7):1396–407. doi: 10.1021/acsinfecdis.3c00161 (PMC10353007; doi:10.1021/acsinfecdis.3c00161)
Supplement: Supplementary file 10 — id3c00161_si_010.cif [file id3c00161_si_010.cif]

 
data_18bek66z
 
_audit_creation_method            'SHELXL-2018/3'
_shelx_SHELXL_version_number      '2018/3'
_chemical_name_systematic         ?
_chemical_name_common             ?
_chemical_melting_point           ?
_chemical_formula_moiety          ?
_chemical_formula_sum
 'C14 H7 Cl3 F4' 
_chemical_formula_weight          357.55

loop_
 _atom_type_symbol
 _atom_type_description
 _atom_type_scat_dispersion_real
 _atom_type_scat_dispersion_imag
 _atom_type_scat_source
 'C'  'C'   0.0033   0.0016
 'International Tables Vol C Tables 4.2.6.8 and 6.1.1.4'
 'H'  'H'   0.0000   0.0000
 'International Tables Vol C Tables 4.2.6.8 and 6.1.1.4'
 'F'  'F'   0.0171   0.0103
 'International Tables Vol C Tables 4.2.6.8 and 6.1.1.4'
 'Cl'  'Cl'   0.1484   0.1585
 'International Tables Vol C Tables 4.2.6.8 and 6.1.1.4'
 
_space_group_crystal_system       monoclinic
_space_group_IT_number            14
_space_group_name_H-M_alt         'P 21/n'
_space_group_name_Hall            '-P 2yn'
 
_shelx_space_group_comment
;
The symmetry employed for this shelxl refinement is uniquely defined
by the following loop, which should always be used as a source of
symmetry information in preference to the above space-group names.
They are only intended as comments.
;
 
loop_
 _space_group_symop_operation_xyz
 'x, y, z'
 '-x+1/2, y+1/2, -z+1/2'
 '-x, -y, -z'
 'x-1/2, -y-1/2, z-1/2'
 
_cell_length_a                    7.2069(8)
_cell_length_b                    15.6466(17)
_cell_length_c                    12.2228(13)
_cell_angle_alpha                 90
_cell_angle_beta                  90.4039(16)
_cell_angle_gamma                 90
_cell_volume                      1378.3(3)
_cell_formula_units_Z             4
_cell_measurement_temperature     100(2)
_cell_measurement_reflns_used      8708
_cell_measurement_theta_min        2.60
_cell_measurement_theta_max       28.25
 
_exptl_crystal_description       'block'
_exptl_crystal_colour            'colourless'
_exptl_crystal_density_meas       ?
_exptl_crystal_density_method     ?
_exptl_crystal_density_diffrn     1.723          
_exptl_crystal_F_000              712
_exptl_transmission_factor_min    0.6034
_exptl_transmission_factor_max    0.7457
_exptl_crystal_size_max           0.300
_exptl_crystal_size_mid           0.200
_exptl_crystal_size_min           0.100
_exptl_absorpt_coefficient_mu     0.698
_shelx_estimated_absorpt_T_min    0.818
_shelx_estimated_absorpt_T_max    0.933
_exptl_absorpt_correction_type    multi-scan
_exptl_absorpt_correction_T_min   ?
_exptl_absorpt_correction_T_max   ?
_exptl_absorpt_process_details    SADABS
_exptl_absorpt_special_details    ?
_diffrn_ambient_temperature       100(2)
_diffrn_radiation_wavelength      0.71073
_diffrn_radiation_type            MoK\a
_diffrn_radiation_source         'sealed tube'
_diffrn_measurement_device_type  'Bruker APEX-II CCD'
_diffrn_measurement_method       '\w scans'
_diffrn_detector_area_resol_mean  ?
_diffrn_reflns_number             21102
_diffrn_reflns_av_unetI/netI      0.0219
_diffrn_reflns_av_R_equivalents   0.0331
_diffrn_reflns_limit_h_min        -9
_diffrn_reflns_limit_h_max        9
_diffrn_reflns_limit_k_min        -20
_diffrn_reflns_limit_k_max        20
_diffrn_reflns_limit_l_min        -16
_diffrn_reflns_limit_l_max        16
_diffrn_reflns_theta_min          2.114
_diffrn_reflns_theta_max          28.296
_diffrn_reflns_theta_full         25.242
_diffrn_measured_fraction_theta_max   1.000
_diffrn_measured_fraction_theta_full  1.000
_diffrn_reflns_Laue_measured_fraction_max    1.000
_diffrn_reflns_Laue_measured_fraction_full   1.000
_diffrn_reflns_point_group_measured_fraction_max   1.000
_diffrn_reflns_point_group_measured_fraction_full  1.000
_reflns_number_total              3430
_reflns_number_gt                 3046
_reflns_threshold_expression      'I > 2\s(I)'
_reflns_Friedel_coverage          0.000
_reflns_Friedel_fraction_max      .
_reflns_Friedel_fraction_full     .
 
_reflns_special_details
;
 Reflections were merged by SHELXL according to the crystal
 class for the calculation of statistics and refinement.
 
 _reflns_Friedel_fraction is defined as the number of unique
 Friedel pairs measured divided by the number that would be
 possible theoretically, ignoring centric projections and
 systematic absences.
;
 
_computing_data_collection       'Bruker APEX2'
_computing_cell_refinement       'Bruker SAINT'
_computing_data_reduction        'Bruker SAINT'
_computing_structure_solution    'SHELXT (Sheldrick 2015)'
_computing_structure_refinement 'SHELXL-2018/3 (Sheldrick, 2018)'
_computing_molecular_graphics    'Bruker SHELXTL'
_computing_publication_material  'Bruker SHELXTL'
_refine_special_details           ?
_refine_ls_structure_factor_coef  Fsqd
_refine_ls_matrix_type            full
_refine_ls_weighting_scheme       calc
_refine_ls_weighting_details
'w=1/[\s^2^(Fo^2^)+(0.0553P)^2^+0.6188P] where P=(Fo^2^+2Fc^2^)/3'
_atom_sites_solution_primary      ?
_atom_sites_solution_secondary    ?
_atom_sites_solution_hydrogens    geom
_refine_ls_hydrogen_treatment     constr
_refine_ls_extinction_method      none
_refine_ls_extinction_coef        .
_refine_ls_number_reflns          3430
_refine_ls_number_parameters      221
_refine_ls_number_restraints      3
_refine_ls_R_factor_all           0.0390
_refine_ls_R_factor_gt            0.0344
_refine_ls_wR_factor_ref          0.0956
_refine_ls_wR_factor_gt           0.0923
_refine_ls_goodness_of_fit_ref    1.046
_refine_ls_restrained_S_all       1.045
_refine_ls_shift/su_max           0.001
_refine_ls_shift/su_mean          0.000
 
loop_
 _atom_site_label
 _atom_site_type_symbol
 _atom_site_fract_x
 _atom_site_fract_y
 _atom_site_fract_z
 _atom_site_U_iso_or_equiv
 _atom_site_adp_type
 _atom_site_occupancy
 _atom_site_site_symmetry_order  
 _atom_site_calc_flag
 _atom_site_refinement_flags_posn
 _atom_site_refinement_flags_adp
 _atom_site_refinement_flags_occupancy
 _atom_site_disorder_assembly
 _atom_site_disorder_group
Cl1 Cl 0.59472(5) 0.33683(2) 0.22629(3) 0.02625(11) Uani 1 1 d . . . . .
Cl2 Cl 0.58557(6) 0.37588(3) 0.45575(3) 0.03248(12) Uani 1 1 d . . . . .
Cl3 Cl 0.67269(6) 0.50772(3) 0.30013(4) 0.03165(12) Uani 1 1 d . . . . .
F1 F -0.1539(15) 0.1622(7) 0.3981(13) 0.0356(14) Uani 0.673(4) 1 d . . P A 1
F2 F -0.0378(2) 0.19701(10) 0.19410(13) 0.0363(5) Uani 0.673(4) 1 d . . P A 1
C3 C 0.1953(12) 0.3656(5) 0.3390(6) 0.0195(8) Uani 0.673(4) 1 d D . P A 1
C4 C 0.1348(11) 0.3130(5) 0.2536(5) 0.0208(9) Uani 0.673(4) 1 d . . P A 1
H4 H 0.172331 0.323982 0.180603 0.025 Uiso 0.673(4) 1 calc R U P A 1
C5 C 0.0197(12) 0.2448(5) 0.2766(5) 0.0257(10) Uani 0.673(4) 1 d . . P A 1
C6 C -0.0355(12) 0.2290(5) 0.3828(5) 0.0277(12) Uani 0.673(4) 1 d . . P A 1
C7 C 0.0195(13) 0.2803(6) 0.4664(6) 0.0317(11) Uani 0.673(4) 1 d . . P A 1
H7 H -0.020282 0.268937 0.538863 0.038 Uiso 0.673(4) 1 calc R U P A 1
C8 C 0.1333(14) 0.3489(6) 0.4454(6) 0.0282(9) Uani 0.673(4) 1 d . . P A 1
H8 H 0.170433 0.385385 0.503735 0.034 Uiso 0.673(4) 1 calc R U P A 1
F1' F -0.147(4) 0.1573(15) 0.379(3) 0.046(6) Uani 0.327(4) 1 d D . P A 2
F2' F -0.0644(5) 0.2556(2) 0.5448(3) 0.0428(11) Uani 0.327(4) 1 d D . P A 2
C3' C 0.200(3) 0.3634(11) 0.3313(13) 0.0252(18) Uani 0.327(4) 1 d DG . P A 2
C4' C 0.131(2) 0.3451(11) 0.4346(11) 0.0252(18) Uani 0.327(4) 1 d G . P A 2
H4' H 0.164231 0.379876 0.495260 0.030 Uiso 0.327(4) 1 calc R U P A 2
C5' C 0.013(2) 0.2758(11) 0.4490(10) 0.0252(18) Uani 0.327(4) 1 d DG . P A 2
C6' C -0.036(2) 0.2249(10) 0.3602(12) 0.0252(18) Uani 0.327(4) 1 d DG . P A 2
C7' C 0.033(2) 0.2432(11) 0.2569(11) 0.0252(18) Uani 0.327(4) 1 d G . P A 2
H7' H -0.000497 0.208418 0.196250 0.030 Uiso 0.327(4) 1 calc R U P A 2
C8' C 0.151(3) 0.3125(12) 0.2425(11) 0.0252(18) Uani 0.327(4) 1 d G . P A 2
H8' H 0.198413 0.324985 0.171966 0.030 Uiso 0.327(4) 1 calc R U P A 2
F3 F 0.11545(16) 0.58921(7) 0.34292(8) 0.0381(3) Uani 1 1 d . . . . .
F4 F 0.07398(16) 0.65076(7) -0.03042(9) 0.0378(3) Uani 1 1 d . . . . .
C1 C 0.5317(2) 0.41658(10) 0.32327(12) 0.0230(3) Uani 1 1 d . . . . .
C2 C 0.3237(2) 0.44168(10) 0.31896(12) 0.0207(3) Uani 1 1 d D . . . .
H2 H 0.305696 0.479802 0.383687 0.025 Uiso 1 1 calc R U . A 1
C9 C 0.2662(2) 0.49570(9) 0.22095(12) 0.0201(3) Uani 1 1 d . . . . .
C10 C 0.1593(2) 0.56813(11) 0.23880(13) 0.0247(3) Uani 1 1 d . . . . .
C11 C 0.0927(2) 0.62106(11) 0.15745(15) 0.0285(4) Uani 1 1 d . . . . .
H11 H 0.019808 0.669955 0.173728 0.034 Uiso 1 1 calc R U . . .
C12 C 0.1368(2) 0.59981(11) 0.05156(14) 0.0269(3) Uani 1 1 d . . . . .
C13 C 0.2411(2) 0.52941(11) 0.02611(13) 0.0269(3) Uani 1 1 d . . . . .
H13 H 0.268990 0.516200 -0.047836 0.032 Uiso 1 1 calc R U . . .
C14 C 0.3054(2) 0.47771(10) 0.11088(13) 0.0236(3) Uani 1 1 d . . . . .
H14 H 0.377880 0.428826 0.093850 0.028 Uiso 1 1 calc R U . . .
 
loop_
 _atom_site_aniso_label
 _atom_site_aniso_U_11
 _atom_site_aniso_U_22
 _atom_site_aniso_U_33
 _atom_site_aniso_U_23
 _atom_site_aniso_U_13
 _atom_site_aniso_U_12
Cl1 0.0234(2) 0.0280(2) 0.0273(2) -0.00033(14) 0.00287(15) 0.00544(14)
Cl2 0.0296(2) 0.0447(3) 0.0230(2) 0.00579(16) -0.00571(15) 0.00575(17)
Cl3 0.0264(2) 0.0317(2) 0.0367(2) 0.00067(16) -0.00403(17) -0.00655(16)
F1 0.029(2) 0.032(2) 0.046(4) 0.014(2) 0.008(2) -0.008(2)
F2 0.0484(10) 0.0298(9) 0.0305(9) -0.0025(6) -0.0033(7) -0.0131(7)
C3 0.0175(14) 0.0233(15) 0.0176(16) 0.0011(11) -0.0010(11) 0.0043(11)
C4 0.020(2) 0.0259(15) 0.0167(14) 0.0018(12) 0.0012(12) 0.0000(14)
C5 0.025(2) 0.0268(15) 0.026(2) 0.0039(16) -0.0018(17) -0.0008(14)
C6 0.0216(14) 0.0274(17) 0.034(3) 0.0146(19) 0.0057(19) 0.0008(12)
C7 0.034(2) 0.037(2) 0.0242(18) 0.0106(17) 0.0069(17) 0.0066(14)
C8 0.0322(18) 0.0350(19) 0.0173(16) 0.0012(12) 0.0036(13) 0.0080(14)
F1' 0.041(5) 0.038(4) 0.058(12) 0.010(5) 0.022(5) 0.001(3)
F2' 0.052(2) 0.047(2) 0.0294(18) 0.0103(15) 0.0124(15) -0.0017(17)
C3' 0.019(2) 0.030(3) 0.027(4) 0.009(2) 0.008(2) 0.0042(16)
C4' 0.019(2) 0.030(3) 0.027(4) 0.009(2) 0.008(2) 0.0042(16)
C5' 0.019(2) 0.030(3) 0.027(4) 0.009(2) 0.008(2) 0.0042(16)
C6' 0.019(2) 0.030(3) 0.027(4) 0.009(2) 0.008(2) 0.0042(16)
C7' 0.019(2) 0.030(3) 0.027(4) 0.009(2) 0.008(2) 0.0042(16)
C8' 0.019(2) 0.030(3) 0.027(4) 0.009(2) 0.008(2) 0.0042(16)
F3 0.0441(6) 0.0446(6) 0.0256(5) -0.0095(5) -0.0019(4) 0.0180(5)
F4 0.0396(6) 0.0360(6) 0.0377(6) 0.0139(5) -0.0117(5) 0.0023(5)
C1 0.0223(7) 0.0262(8) 0.0205(7) 0.0009(6) -0.0015(6) 0.0001(6)
C2 0.0208(7) 0.0233(7) 0.0180(7) -0.0004(5) 0.0011(5) 0.0032(6)
C9 0.0187(7) 0.0215(7) 0.0202(7) -0.0009(5) -0.0009(5) -0.0007(5)
C10 0.0228(7) 0.0266(8) 0.0247(8) -0.0060(6) -0.0015(6) 0.0009(6)
C11 0.0245(8) 0.0222(8) 0.0386(9) -0.0024(6) -0.0068(7) 0.0041(6)
C12 0.0249(8) 0.0256(8) 0.0300(8) 0.0078(6) -0.0085(6) -0.0034(6)
C13 0.0283(8) 0.0305(8) 0.0220(7) 0.0036(6) -0.0008(6) -0.0033(7)
C14 0.0250(8) 0.0251(7) 0.0208(7) 0.0003(6) 0.0006(6) 0.0023(6)
 
_geom_special_details
;
 All esds (except the esd in the dihedral angle between two l.s. planes)
 are estimated using the full covariance matrix.  The cell esds are taken
 into account individually in the estimation of esds in distances, angles
 and torsion angles; correlations between esds in cell parameters are only
 used when they are defined by crystal symmetry.  An approximate (isotropic)
 treatment of cell esds is used for estimating esds involving l.s. planes.
;
 
loop_
 _geom_bond_atom_site_label_1
 _geom_bond_atom_site_label_2
 _geom_bond_distance
 _geom_bond_site_symmetry_2
 _geom_bond_publ_flag
Cl1 C1 1.7823(16) . ?
Cl2 C1 1.7803(16) . ?
Cl3 C1 1.7749(16) . ?
F1 C6 1.363(5) . ?
F2 C5 1.320(7) . ?
C3 C4 1.397(3) . ?
C3 C8 1.403(3) . ?
C3 C2 1.528(5) . ?
C4 C5 1.381(3) . ?
C4 H4 0.9500 . ?
C5 C6 1.383(3) . ?
C6 C7 1.357(4) . ?
C7 C8 1.376(4) . ?
C7 H7 0.9500 . ?
C8 H8 0.9500 . ?
F1' C6' 1.345(10) . ?
F2' C5' 1.338(9) . ?
C3' C4' 1.3900 . ?
C3' C8' 1.3900 . ?
C3' C2 1.523(11) . ?
C4' C5' 1.3900 . ?
C4' H4' 0.9500 . ?
C5' C6' 1.3900 . ?
C6' C7' 1.3900 . ?
C7' C8' 1.3900 . ?
C7' H7' 0.9500 . ?
C8' H8' 0.9500 . ?
F3 C10 1.3543(18) . ?
F4 C12 1.3556(18) . ?
C1 C2 1.550(2) . ?
C2 C9 1.521(2) . ?
C2 H2 1.0000 . ?
C9 C10 1.388(2) . ?
C9 C14 1.405(2) . ?
C10 C11 1.378(2) . ?
C11 C12 1.376(3) . ?
C11 H11 0.9500 . ?
C12 C13 1.371(2) . ?
C13 C14 1.391(2) . ?
C13 H13 0.9500 . ?
C14 H14 0.9500 . ?
 
loop_
 _geom_angle_atom_site_label_1
 _geom_angle_atom_site_label_2
 _geom_angle_atom_site_label_3
 _geom_angle
 _geom_angle_site_symmetry_1
 _geom_angle_site_symmetry_3
 _geom_angle_publ_flag
C4 C3 C8 118.9(2) . . ?
C4 C3 C2 121.7(4) . . ?
C8 C3 C2 119.4(4) . . ?
C5 C4 C3 119.2(2) . . ?
C5 C4 H4 120.4 . . ?
C3 C4 H4 120.4 . . ?
F2 C5 C4 118.0(4) . . ?
F2 C5 C6 121.6(4) . . ?
C4 C5 C6 120.4(2) . . ?
C7 C6 F1 122.0(8) . . ?
C7 C6 C5 121.1(2) . . ?
F1 C6 C5 116.8(8) . . ?
C6 C7 C8 119.5(2) . . ?
C6 C7 H7 120.2 . . ?
C8 C7 H7 120.2 . . ?
C7 C8 C3 120.8(3) . . ?
C7 C8 H8 119.6 . . ?
C3 C8 H8 119.6 . . ?
C4' C3' C8' 120.0 . . ?
C4' C3' C2 118.0(9) . . ?
C8' C3' C2 121.9(9) . . ?
C5' C4' C3' 120.0 . . ?
C5' C4' H4' 120.0 . . ?
C3' C4' H4' 120.0 . . ?
F2' C5' C4' 123.7(9) . . ?
F2' C5' C6' 116.3(9) . . ?
C4' C5' C6' 120.0 . . ?
F1' C6' C5' 117.6(17) . . ?
F1' C6' C7' 122.4(17) . . ?
C5' C6' C7' 120.0 . . ?
C8' C7' C6' 120.0 . . ?
C8' C7' H7' 120.0 . . ?
C6' C7' H7' 120.0 . . ?
C7' C8' C3' 120.0 . . ?
C7' C8' H8' 120.0 . . ?
C3' C8' H8' 120.0 . . ?
C2 C1 Cl3 110.22(11) . . ?
C2 C1 Cl2 109.04(10) . . ?
Cl3 C1 Cl2 108.11(8) . . ?
C2 C1 Cl1 113.94(11) . . ?
Cl3 C1 Cl1 107.92(8) . . ?
Cl2 C1 Cl1 107.43(9) . . ?
C9 C2 C3' 111.6(8) . . ?
C9 C2 C3 113.4(4) . . ?
C9 C2 C1 115.18(12) . . ?
C3' C2 C1 111.1(9) . . ?
C3 C2 C1 112.6(4) . . ?
C9 C2 H2 104.8 . . ?
C3 C2 H2 104.8 . . ?
C1 C2 H2 104.8 . . ?
C10 C9 C14 115.44(14) . . ?
C10 C9 C2 118.56(13) . . ?
C14 C9 C2 125.96(14) . . ?
F3 C10 C11 116.70(14) . . ?
F3 C10 C9 118.68(14) . . ?
C11 C10 C9 124.62(15) . . ?
C12 C11 C10 116.89(15) . . ?
C12 C11 H11 121.6 . . ?
C10 C11 H11 121.6 . . ?
F4 C12 C13 119.06(16) . . ?
F4 C12 C11 118.38(15) . . ?
C13 C12 C11 122.57(15) . . ?
C12 C13 C14 118.60(15) . . ?
C12 C13 H13 120.7 . . ?
C14 C13 H13 120.7 . . ?
C13 C14 C9 121.90(15) . . ?
C13 C14 H14 119.1 . . ?
C9 C14 H14 119.1 . . ?
 
_refine_diff_density_max    0.730
_refine_diff_density_min   -0.265
_refine_diff_density_rms    0.066

_shelx_res_file
;
TITL 18bek66z in P2(1)/n
    18bek66z.res
    created by SHELXL-2018/3 at 17:12:55 on 01-Oct-2018
CELL 0.71073   7.20690  15.64660  12.22280  90.0000  90.4039  90.0000
ZERR    4.00   0.00080   0.00170   0.00130   0.0000   0.0016   0.0000
LATT  1
SYMM 0.5-X, 0.5+Y, 0.5-Z
SFAC C H F CL
UNIT 56 28 16 12
TEMP -173.150
SIZE 0.100 0.200 0.300

L.S. 20
ACTA
BOND $H
LIST 4
FMAP 2
PLAN -20

DFIX 1.35 0.01 F1' C6' F2' C5'
SADI C2 C3 C2 C3'

WGHT    0.055300    0.618800
FVAR       0.19089   0.67330
CL1   4    0.594724    0.336825    0.226285    11.00000    0.02345    0.02803 =
         0.02731   -0.00033    0.00287    0.00544
CL2   4    0.585574    0.375877    0.455747    11.00000    0.02965    0.04467 =
         0.02304    0.00579   -0.00571    0.00575
CL3   4    0.672692    0.507719    0.300133    11.00000    0.02645    0.03169 =
         0.03674    0.00067   -0.00403   -0.00655
PART 1
F1    3   -0.153874    0.162203    0.398118    21.00000    0.02918    0.03205 =
         0.04564    0.01356    0.00775   -0.00796
F2    3   -0.037827    0.197009    0.194103    21.00000    0.04839    0.02983 =
         0.03055   -0.00253   -0.00333   -0.01309
C3    1    0.195269    0.365646    0.338986    21.00000    0.01754    0.02327 =
         0.01756    0.00109   -0.00099    0.00434
C4    1    0.134754    0.313017    0.253611    21.00000    0.01983    0.02592 =
         0.01665    0.00175    0.00123   -0.00004
AFIX  43
H4    2    0.172331    0.323982    0.180603    21.00000   -1.20000
AFIX   0
C5    1    0.019653    0.244848    0.276550    21.00000    0.02464    0.02676 =
         0.02554    0.00392   -0.00176   -0.00078
C6    1   -0.035461    0.228966    0.382765    21.00000    0.02163    0.02736 =
         0.03405    0.01457    0.00573    0.00079
C7    1    0.019509    0.280284    0.466368    21.00000    0.03387    0.03727 =
         0.02417    0.01064    0.00695    0.00664
AFIX  43
H7    2   -0.020282    0.268937    0.538863    21.00000   -1.20000
AFIX   0
C8    1    0.133347    0.348911    0.445419    21.00000    0.03220    0.03496 =
         0.01734    0.00120    0.00364    0.00802
AFIX  43
H8    2    0.170433    0.385385    0.503735    21.00000   -1.20000
AFIX   0
PART 2
F1'   3   -0.146777    0.157317    0.379148   -21.00000    0.04132    0.03841 =
         0.05765    0.01039    0.02213    0.00133
F2'   3   -0.064443    0.255552    0.544785   -21.00000    0.05241    0.04673 =
         0.02943    0.01027    0.01236   -0.00174
EADP C3' C4' C5' C6' C7' C8'
AFIX  66
C3'   1    0.200024    0.363391    0.331331   -21.00000    0.01896    0.02995 =
         0.02690    0.00934    0.00776    0.00421
C4'   1    0.130794    0.345072    0.434563   -21.00000    0.01896    0.02995 =
         0.02690    0.00934    0.00776    0.00421
AFIX  43
H4'   2    0.164231    0.379876    0.495260   -21.00000   -1.20000
AFIX  65
C5'   1    0.012638    0.275830    0.448988   -21.00000    0.01896    0.02995 =
         0.02690    0.00934    0.00776    0.00421
C6'   1   -0.036288    0.224905    0.360180   -21.00000    0.01896    0.02995 =
         0.02690    0.00934    0.00776    0.00421
C7'   1    0.032942    0.243223    0.256947   -21.00000    0.01896    0.02995 =
         0.02690    0.00934    0.00776    0.00421
AFIX  43
H7'   2   -0.000497    0.208418    0.196250   -21.00000   -1.20000
AFIX  65
C8'   1    0.151098    0.312465    0.242521   -21.00000    0.01896    0.02995 =
         0.02690    0.00934    0.00776    0.00421
AFIX  43
H8'   2    0.198413    0.324985    0.171966   -21.00000   -1.20000
AFIX   0
PART 0
F3    3    0.115449    0.589206    0.342924    11.00000    0.04410    0.04460 =
         0.02556   -0.00946   -0.00190    0.01800
F4    3    0.073985    0.650759   -0.030419    11.00000    0.03963    0.03598 =
         0.03766    0.01389   -0.01165    0.00225
C1    1    0.531684    0.416582    0.323272    11.00000    0.02232    0.02623 =
         0.02048    0.00089   -0.00150    0.00015
C2    1    0.323737    0.441679    0.318963    11.00000    0.02078    0.02330 =
         0.01801   -0.00043    0.00106    0.00323
AFIX  13
H2    2    0.305696    0.479802    0.383687    11.00000   -1.20000
AFIX   0
C9    1    0.266245    0.495704    0.220947    11.00000    0.01873    0.02151 =
         0.02019   -0.00090   -0.00087   -0.00074
C10   1    0.159319    0.568126    0.238799    11.00000    0.02282    0.02659 =
         0.02470   -0.00603   -0.00153    0.00093
C11   1    0.092733    0.621063    0.157449    11.00000    0.02449    0.02222 =
         0.03860   -0.00241   -0.00680    0.00411
AFIX  43
H11   2    0.019808    0.669955    0.173728    11.00000   -1.20000
AFIX   0
C12   1    0.136775    0.599814    0.051556    11.00000    0.02490    0.02561 =
         0.02998    0.00776   -0.00847   -0.00341
C13   1    0.241142    0.529408    0.026112    11.00000    0.02829    0.03050 =
         0.02201    0.00365   -0.00077   -0.00326
AFIX  43
H13   2    0.268990    0.516200   -0.047836    11.00000   -1.20000
AFIX   0
C14   1    0.305418    0.477706    0.110879    11.00000    0.02496    0.02511 =
         0.02075    0.00029    0.00065    0.00229
AFIX  43
H14   2    0.377880    0.428826    0.093850    11.00000   -1.20000
AFIX   0
HKLF 4


REM  18bek66z in P2(1)/n
REM wR2 = 0.0956, GooF = S = 1.046, Restrained GooF = 1.045 for all data
REM R1 = 0.0344 for 3046 Fo > 4sig(Fo) and 0.0390 for all 3430 data
REM 221 parameters refined using 3 restraints

END

WGHT      0.0553      0.6192

REM Highest difference peak  0.730,  deepest hole -0.265,  1-sigma level  0.066
Q1    1   0.2283  0.5212 -0.0562  11.00000  0.05    0.51
Q2    1   0.5847  0.3223  0.4440  11.00000  0.05    0.42
Q3    1   0.0923  0.6005  0.1032  11.00000  0.05    0.41
Q4    1   0.2731  0.4829  0.1677  11.00000  0.05    0.37
Q5    1   0.4232  0.4277  0.3172  11.00000  0.05    0.36
Q6    1   0.0361  0.6673  0.0307  11.00000  0.05    0.35
Q7    1   0.1718  0.5570  0.0455  11.00000  0.05    0.35
Q8    1   0.2674  0.4052  0.3247  11.00000  0.05    0.35
Q9    1   0.1779  0.3362  0.3006  11.00000  0.05    0.34
Q10   1   0.2089  0.5292  0.2275  11.00000  0.05    0.34
Q11   1   0.0908  0.3047  0.4433  11.00000  0.05    0.33
Q12   1   0.0904  0.5832  0.1983  11.00000  0.05    0.31
Q13   1   0.1841  0.3461  0.4021  11.00000  0.05    0.30
Q14   1   0.2535  0.5020  0.0641  11.00000  0.05    0.29
Q15   1   0.1128  0.2743  0.2700  11.00000  0.05    0.29
Q16   1  -0.0033  0.2265  0.3380  11.00000  0.05    0.29
Q17   1   0.1415  0.5664  0.2686  11.00000  0.05    0.28
Q18   1  -0.0182  0.2677  0.4210  11.00000  0.05    0.27
Q19   1   0.0674  0.6403  0.1621  11.00000  0.05    0.27
Q20   1   0.0309  0.2442  0.4336  11.00000  0.05    0.25
;
_shelx_res_checksum   20950

_shelx_hkl_file
;
  -1   0   0   -0.03    0.04
  -1   0   0   -0.06    0.03
  -1   0   0    0.11    0.03
   1   0   0    0.03    0.04
   1   0   0   -0.03    0.04
   1   0   0   -0.04    0.02
   1   0   0    0.05    0.03
  -2   0   0   32.36    1.30
  -2   0   0   35.86    1.25
   2   0   0   34.59    1.21
   2   0   0   35.79    1.29
   2   0   0   35.65    1.25
   3   0   0   -0.06    0.08
  -3   0   0    0.02    0.10
   3   0   0    0.01    0.06
  -3   0   0   -0.02    0.07
   3   0   0    0.09    0.11
  -4   0   0  212.64    7.10
   4   0   0  206.09    7.01
  -4   0   0  208.99    7.21
   4   0   0  202.95    7.17
   4   0   0  214.07    7.11
   5   0   0    0.50    0.18
   5   0   0    0.16    0.15
   5   0   0   -0.05    0.07
  -5   0   0    0.06    0.12
  -5   0   0   -0.05    0.14
  -6   0   0    0.82    0.25
  -6   0   0    0.97    0.21
   6   0   0    0.83    0.28
  -7   0   0   -0.10    0.14
   7   0   0   -0.04    0.22
  -7   0   0   -0.07    0.19
   8   0   0    2.52    0.50
  -8   0   0    4.43    0.62
  -8   0   0    5.02    0.52
   9   0   0   -0.26    0.26
  -9   0   0   -0.06    0.27
   0  -1   0   -0.01    0.02
   0  -1   0   -0.02    0.02
   0   1   0   -0.02    0.01
   0   1   0   -0.02    0.02
   1  -1   0  115.23    4.04
   1  -1   0  118.62    4.06
  -1  -1   0  118.90    4.07
  -1   1   0  123.25    4.08
   1   1   0  118.57    4.05
   1   1   0  114.67    4.06
  -1   1   0  126.14    4.04
   2  -1   0    4.88    0.29
   2  -1   0    5.33    0.24
  -2  -1   0    5.86    0.31
  -2   1   0    5.14    0.30
   2   1   0    4.97    0.28
   2   1   0    5.01    0.27
  -2   1   0    5.42    0.25
   3  -1   0   28.13    1.08
   3  -1   0   26.47    0.98
  -3  -1   0   28.04    1.11
  -3  -1   0   27.47    1.03
   3   1   0   25.48    0.93
   3   1   0   25.80    0.94
  -3   1   0   26.86    1.01
   3   1   0   28.28    1.08
   3   1   0   27.89    1.04
  -3   1   0   26.38    1.10
  -4  -1   0   11.44    0.54
  -4  -1   0   11.81    0.63
   4  -1   0   11.57    0.61
   4  -1   0   10.74    0.48
   4   1   0   10.35    0.43
   4   1   0   11.87    0.61
  -4   1   0   12.38    0.65
  -4   1   0   11.21    0.52
   4   1   0   12.15    0.57
   5  -1   0   14.18    0.79
   5  -1   0   15.33    0.65
  -5  -1   0   16.53    0.73
  -5  -1   0   16.43    0.86
   5   1   0   14.75    0.81
  -5   1   0   15.96    0.71
   5   1   0   16.05    0.64
   5   1   0   16.07    0.75
  -5   1   0   14.74    0.82
   6  -1   0    2.08    0.39
  -6  -1   0    2.08    0.38
  -6  -1   0    1.56    0.27
  -6   1   0    2.71    0.42
   6   1   0    1.89    0.36
  -6   1   0    1.53    0.25
   6   1   0    1.43    0.27
  -7  -1   0    9.53    0.72
   7  -1   0    8.87    0.71
  -7  -1   0    8.25    0.55
  -7   1   0    9.16    0.72
  -7   1   0    9.05    0.56
   7   1   0    9.36    0.71
  -8  -1   0   16.89    0.87
  -8  -1   0   13.82    0.97
   8  -1   0   13.72    0.99
  -8   1   0   16.75    1.05
  -8   1   0   17.17    0.85
   8   1   0   15.76    1.04
  -9  -1   0    4.19    0.66
   9  -1   0    1.97    0.48
   9   1   0    3.57    0.64
  -9   1   0    2.25    0.50
   0  -2   0   18.69    0.64
   0  -2   0   18.97    0.67
   0   2   0   19.13    0.67
   0   2   0   18.22    0.64
   1  -2   0   52.69    1.80
  -1  -2   0   52.27    1.76
   1  -2   0   53.69    1.80
  -1  -2   0   46.54    1.82
  -1  -2   0   54.60    1.76
   1   2   0   52.88    1.80
   1   2   0   52.42    1.81
   1   2   0   53.91    1.76
  -1   2   0   51.04    1.78
  -2  -2   0  800.57   30.00
   2  -2   0  935.55   30.00
   2  -2   0  893.91   30.01
   2   2   0  906.61   29.94
  -2   2   0  896.00   29.94
   2   2   0  927.32   29.92
  -2   2   0  922.78   29.90
   3  -2   0  546.11   18.01
  -3  -2   0  571.29   18.13
   3  -2   0  558.18   18.09
  -3   2   0  455.69   18.09
   3   2   0  550.21   18.06
   3   2   0  555.26   18.09
  -3   2   0  544.28   18.01
   4  -2   0    1.64    0.27
  -4  -2   0    0.70    0.19
  -4  -2   0    1.38    0.20
   4  -2   0    1.15    0.17
  -4   2   0    1.10    0.24
   4   2   0    1.54    0.26
   4   2   0    1.54    0.23
  -4   2   0    1.44    0.19
  -5  -2   0   59.66    2.23
  -5  -2   0   60.12    2.37
   5  -2   0   59.89    2.17
   5  -2   0   57.25    2.32
  -5   2   0   62.45    2.21
   5   2   0   62.01    2.35
   5   2   0   61.79    2.27
  -5   2   0   61.77    2.38
  -6  -2   0   13.05    0.70
  -6  -2   0   15.21    0.88
   6  -2   0   11.48    0.77
  -6   2   0   14.34    0.85
  -6   2   0   15.39    0.70
   6   2   0   14.11    0.74
   6   2   0   13.19    0.80
   7  -2   0   65.47    2.79
  -7  -2   0   73.27    2.85
  -7  -2   0   70.07    2.64
  -7   2   0   74.50    2.63
   7   2   0   70.17    2.68
   7   2   0   70.82    2.82
  -7   2   0   66.35    2.82
  -8  -2   0    5.49    0.56
  -8  -2   0    5.18    0.67
   8  -2   0    3.49    0.57
   8   2   0    3.74    0.59
  -8   2   0    4.87    0.66
  -9  -2   0   14.52    0.89
  -9  -2   0   16.97    1.10
   9  -2   0   13.32    1.03
   9   2   0   15.07    1.09
  -9   2   0   14.60    1.05
   0  -3   0   -0.40    0.03
   0  -3   0   -0.39    0.03
   0  -3   0   -0.40    0.06
   0   3   0   -0.41    0.03
   0   3   0   -0.36    0.06
   0   3   0   -0.37    0.07
  -1  -3   0    0.03    0.05
  -1  -3   0   -0.08    0.07
   1  -3   0   -0.01    0.08
   1  -3   0    0.31    0.08
   1   3   0    0.07    0.07
  -1   3   0   -0.08    0.06
  -1   3   0   -0.01    0.08
   1   3   0   -0.05    0.08
   1   3   0    0.10    0.09
   2  -3   0   70.70    2.44
  -2  -3   0   70.49    2.35
  -2  -3   0   65.30    2.49
   2  -3   0   71.95    2.45
  -2   3   0   67.37    2.41
   2   3   0   72.72    2.46
   2   3   0   71.49    2.46
  -2   3   0   72.18    2.50
   3  -3   0  162.79    5.56
  -3  -3   0  171.52    5.62
   3  -3   0  156.27    5.51
  -3   3   0  150.82    5.59
   3   3   0  166.90    5.57
   3   3   0  162.48    5.55
  -3   3   0  163.99    5.48
  -4  -3   0   58.95    2.45
   4  -3   0   67.90    2.44
   4  -3   0   66.30    2.35
  -4   3   0   62.23    2.32
   4   3   0   69.46    2.45
  -4   3   0   69.79    2.49
   4   3   0   66.90    2.40
   5  -3   0  118.60    4.47
   5  -3   0  122.34    4.34
  -5  -3   0  126.89    4.40
  -5  -3   0  132.59    4.56
   5   3   0  129.65    4.50
   5   3   0  128.53    4.44
  -5   3   0  127.85    4.35
  -5   3   0  117.22    4.50
   6  -3   0   11.26    0.71
  -6  -3   0    9.11    0.68
   6  -3   0   10.96    0.57
  -6  -3   0   10.79    0.61
   6   3   0   12.30    0.67
  -6   3   0   11.52    0.58
   6   3   0   11.60    0.73
  -6   3   0    9.26    0.69
   7  -3   0    7.96    0.66
  -7  -3   0    6.12    0.61
  -7  -3   0    7.07    0.52
   7   3   0    6.78    0.62
  -7   3   0    7.57    0.65
  -7   3   0    8.49    0.51
   7   3   0    7.73    0.58
  -8  -3   0    3.69    0.47
  -8  -3   0    6.09    0.74
   8  -3   0    4.42    0.64
   8   3   0    4.21    0.62
  -8   3   0    3.85    0.59
  -9  -3   0    5.69    0.60
   9  -3   0    5.76    0.81
  -9  -3   0    7.10    0.85
   9   3   0    5.51    0.74
  -9   3   0    6.98    0.82
   0  -4   0  125.65    4.12
   0  -4   0  118.84    4.18
   0   4   0  119.68    4.12
   0   4   0  127.72    4.23
   0   4   0  125.34    4.18
   1  -4   0   49.36    1.73
  -1  -4   0   50.34    1.75
  -1  -4   0   47.27    1.68
   1  -4   0   49.30    1.68
   1   4   0   47.17    1.72
  -1   4   0   49.66    1.69
  -1   4   0   47.76    1.75
   1   4   0   48.22    1.68
   1   4   0   49.08    1.76
  -2  -4   0  124.80    4.05
  -2  -4   0  113.23    3.89
   2  -4   0  116.63    3.97
   2  -4   0  115.52    3.99
   2   4   0  115.05    3.97
   2   4   0  114.59    3.99
  -2   4   0  113.88    3.93
  -2   4   0  115.75    4.03
  -3  -4   0    0.11    0.12
   3  -4   0    0.16    0.12
   3  -4   0    0.34    0.12
   3   4   0    0.24    0.13
   3   4   0    0.27    0.13
  -3   4   0    0.27    0.10
  -3   4   0    0.21    0.14
  -4  -4   0  295.01   10.14
   4  -4   0  305.88   10.01
   4  -4   0  300.29   10.08
  -4   4   0  258.06   10.09
  -4   4   0  308.17    9.98
   4   4   0  307.45   10.09
   4   4   0  299.29   10.06
   5  -4   0    6.44    0.41
   5  -4   0    5.98    0.47
  -5  -4   0    6.35    0.50
  -5   4   0    5.69    0.36
   5   4   0    5.32    0.43
   5   4   0    6.17    0.47
  -5   4   0    5.85    0.48
   6  -4   0  101.02    3.76
   6  -4   0  105.84    3.62
  -6  -4   0   98.49    3.64
  -6  -4   0   93.99    3.79
   6   4   0  102.38    3.77
  -6   4   0  103.60    3.82
   6   4   0  104.85    3.70
  -6   4   0   99.87    3.59
  -7  -4   0    4.45    0.49
   7  -4   0    3.72    0.53
  -7  -4   0    3.62    0.55
  -7   4   0    4.90    0.62
  -7   4   0    4.87    0.53
   7   4   0    5.00    0.65
   7   4   0    2.81    0.43
  -8  -4   0    1.23    0.30
  -8  -4   0    0.77    0.33
   8  -4   0    0.51    0.32
   8   4   0    0.72    0.32
   8   4   0    1.25    0.38
  -8   4   0    0.73    0.33
   9  -4   0   25.82    1.52
  -9  -4   0   29.50    1.36
  -9  -4   0   24.86    1.50
  -9   4   0   29.91    1.56
   9   4   0   29.31    1.59
   0  -5   0    0.10    0.04
   0  -5   0    0.21    0.09
   0  -5   0    0.06    0.06
   0   5   0    0.02    0.09
   0   5   0    0.03    0.07
   1  -5   0  104.26    3.63
   1  -5   0  106.70    3.56
  -1  -5   0  106.39    3.66
  -1  -5   0  104.22    3.59
  -1   5   0  104.79    3.59
   1   5   0  103.72    3.67
   1   5   0  103.80    3.62
  -1   5   0  106.18    3.67
   1   5   0  109.61    3.57
  -2  -5   0  288.82    9.72
  -2  -5   0  274.99    9.85
   2  -5   0  298.32    9.78
   2  -5   0  296.79    9.82
   2   5   0  298.30    9.82
   2   5   0  289.13    9.78
  -2   5   0  293.16    9.75
   3  -5   0  187.55    6.21
  -3  -5   0  180.30    6.28
  -3  -5   0  173.83    6.05
   3  -5   0  177.30    6.21
   3   5   0  182.41    6.23
   3   5   0  184.71    6.21
  -3   5   0  180.93    6.14
  -3   5   0  186.11    6.28
   4  -5   0    1.94    0.26
  -4  -5   0    1.84    0.31
   4  -5   0    1.85    0.28
  -4   5   0    1.84    0.22
   4   5   0    1.95    0.29
  -4   5   0    1.79    0.30
   4   5   0    2.02    0.29
  -5  -5   0   10.72    0.70
   5  -5   0   13.38    0.71
   5  -5   0   10.88    0.60
  -5   5   0   12.69    0.58
   5   5   0   11.42    0.65
  -5   5   0   11.90    0.72
   5   5   0   11.05    0.67
  -6  -5   0    1.97    0.32
  -6  -5   0    2.01    0.39
   6  -5   0    1.81    0.30
   6  -5   0    2.86    0.45
   6   5   0    1.48    0.32
  -6   5   0    1.71    0.37
  -6   5   0    2.09    0.27
   6   5   0    2.24    0.41
   7  -5   0    0.08    0.25
  -7  -5   0    0.26    0.24
  -7  -5   0    0.04    0.17
   7   5   0    0.12    0.24
  -7   5   0    0.06    0.23
   7   5   0    0.35    0.28
  -8  -5   0   14.06    0.83
  -8  -5   0   15.05    1.03
   8  -5   0   12.80    0.95
   8   5   0   14.22    0.97
  -8   5   0   14.34    0.98
   8   5   0   14.23    0.88
   9  -5   0    1.93    0.52
  -9  -5   0    1.93    0.39
  -9  -5   0    2.50    0.53
  -9   5   0    2.30    0.53
   9   5   0    2.44    0.55
   9   5   0    2.01    0.45
   0  -6   0  328.15   10.67
   0  -6   0  332.62   10.78
   0   6   0  335.30   10.77
   0   6   0  287.52   10.82
   1  -6   0   98.03    3.24
  -1  -6   0   96.91    3.28
   1  -6   0   99.71    3.34
  -1  -6   0   90.47    3.35
   1   6   0   96.74    3.25
  -1   6   0   97.84    3.28
  -1   6   0  100.48    3.37
   1   6   0   95.53    3.32
   1   6   0   84.51    3.36
  -2  -6   0  128.73    4.52
   2  -6   0  129.62    4.42
  -2  -6   0  125.83    4.38
   2  -6   0  131.15    4.49
   2   6   0  131.02    4.48
  -2   6   0  126.56    4.41
   2   6   0  131.77    4.43
  -2   6   0  133.06    4.53
   3  -6   0  221.49    7.56
  -3  -6   0  240.89    7.68
   3  -6   0  216.31    7.58
  -3  -6   0  218.02    7.43
  -3   6   0  225.47    7.65
   3   6   0  216.38    7.59
   3   6   0  222.70    7.56
  -3   6   0  218.60    7.50
  -4  -6   0   35.99    1.51
   4  -6   0   35.06    1.41
   4  -6   0   36.43    1.43
  -4   6   0   33.34    1.48
   4   6   0   35.91    1.43
   4   6   0   35.56    1.44
  -4   6   0   36.05    1.34
   5  -6   0    3.73    0.41
  -5  -6   0    3.89    0.48
   5  -6   0    4.63    0.49
   5   6   0    4.88    0.50
   5   6   0    4.05    0.45
  -5   6   0    3.87    0.30
  -5   6   0    4.31    0.51
   6  -6   0    3.32    0.40
   6  -6   0    4.11    0.52
  -6  -6   0    3.66    0.52
   6   6   0    3.01    0.45
  -6   6   0    2.72    0.43
   6   6   0    2.97    0.42
  -6   6   0    2.75    0.31
   7  -6   0    0.06    0.24
  -7  -6   0   -0.25    0.18
  -7  -6   0    0.06    0.17
  -7   6   0    0.45    0.28
   7   6   0    0.03    0.21
   7   6   0    0.32    0.24
  -8  -6   0    4.46    0.68
   8  -6   0    3.00    0.55
  -8  -6   0    3.65    0.48
   8   6   0    2.64    0.52
   8   6   0    3.60    0.53
  -8   6   0    3.18    0.55
   9  -6   0    3.60    0.67
  -9  -6   0    2.82    0.57
  -9  -6   0    2.60    0.44
   9   6   0    2.91    0.51
  -9   6   0    2.52    0.53
   9   6   0    2.27    0.57
   0  -7   0    0.01    0.04
   0  -7   0    0.01    0.09
   0   7   0    0.05    0.09
   0   7   0   -0.07    0.09
   1  -7   0   40.97    1.44
  -1  -7   0   43.41    1.59
  -1  -7   0   40.41    1.51
   1  -7   0   43.31    1.57
   1   7   0   41.07    1.54
   1   7   0   40.84    1.46
  -1   7   0   40.75    1.59
  -1   7   0   40.98    1.50
  -2  -7   0    0.02    0.10
   2  -7   0   -0.08    0.10
   2  -7   0    0.11    0.09
  -2  -7   0    0.09    0.08
  -2   7   0    0.15    0.13
   2   7   0   -0.06    0.11
   2   7   0    0.01    0.10
  -2   7   0    0.07    0.09
   2   7   0    0.12    0.09
  -3  -7   0  137.42    4.69
   3  -7   0  144.11    4.81
  -3  -7   0  124.25    4.89
   3  -7   0  140.62    4.86
  -3   7   0  143.40    4.91
  -3   7   0  139.73    4.75
   3   7   0  140.62    4.86
   3   7   0  142.28    4.81
   4  -7   0   16.43    0.81
  -4  -7   0   17.68    0.90
   4  -7   0   16.37    0.80
  -4   7   0   16.66    0.87
   4   7   0   17.65    0.84
  -4   7   0   16.95    0.72
   4   7   0   16.85    0.81
   5  -7   0    5.97    0.46
  -5  -7   0    5.47    0.51
   5  -7   0    5.90    0.48
   5   7   0    6.24    0.48
  -5   7   0    6.03    0.38
  -5   7   0    6.50    0.53
   5   7   0    5.78    0.48
  -6  -7   0   31.68    1.50
   6  -7   0   31.51    1.36
   6  -7   0   31.39    1.42
   6   7   0   31.37    1.40
  -6   7   0   30.68    1.48
   6   7   0   29.02    1.40
  -7  -7   0    0.35    0.21
  -7  -7   0    0.41    0.27
   7  -7   0    0.35    0.28
  -7   7   0    0.21    0.25
   7   7   0    0.38    0.28
   7   7   0    0.33    0.26
  -8  -7   0    5.32    0.74
  -8  -7   0    3.79    0.50
   8  -7   0    4.10    0.62
  -8   7   0    3.39    0.56
   8   7   0    3.88    0.63
   8   7   0    4.91    0.61
  -9  -7   0    0.01    0.24
  -9  -7   0    0.18    0.31
   9  -7   0   -0.07    0.32
  -9   7   0    0.28    0.32
   9   7   0    0.03    0.29
   9   7   0   -0.20    0.30
   0  -8   0  163.49    5.49
   0  -8   0  171.01    5.65
   0   8   0  165.31    5.62
   0   8   0  157.95    5.70
   1  -8   0   42.64    1.49
  -1  -8   0   41.13    1.65
  -1  -8   0   42.48    1.58
   1  -8   0   43.59    1.63
  -1   8   0   43.53    1.67
   1   8   0   43.18    1.69
   1   8   0   43.62    1.51
  -1   8   0   41.78    1.56
   1   8   0   42.94    1.61
   2  -8   0    3.52    0.24
  -2  -8   0    3.81    0.25
  -2  -8   0    4.35    0.35
   2  -8   0    4.17    0.33
  -2   8   0    3.68    0.33
   2   8   0    4.04    0.26
  -2   8   0    4.15    0.26
   2   8   0    3.72    0.36
   2   8   0    3.61    0.31
   3  -8   0   11.35    0.63
  -3  -8   0   12.75    0.70
  -3  -8   0   12.46    0.52
   3  -8   0   11.89    0.58
   3   8   0   11.30    0.63
   3   8   0   12.75    0.60
  -3   8   0   11.36    0.67
  -3   8   0   12.57    0.55
  -4  -8   0    0.30    0.19
   4  -8   0    0.05    0.14
   4  -8   0    0.00    0.16
   4   8   0    0.33    0.20
   4   8   0    0.14    0.15
  -4   8   0    0.22    0.17
  -4   8   0    0.16    0.11
   5  -8   0   92.68    3.31
   5  -8   0   89.75    3.30
  -5  -8   0   88.35    3.42
  -5   8   0   90.08    3.40
   5   8   0   85.78    3.29
  -5   8   0   89.03    3.17
   5   8   0   90.53    3.34
   6  -8   0    2.26    0.39
  -6  -8   0    2.09    0.41
   6  -8   0    2.29    0.39
  -6   8   0    2.20    0.42
   6   8   0    2.30    0.41
   6   8   0    2.44    0.41
   7  -8   0   13.10    0.79
   7  -8   0   10.91    0.81
  -7  -8   0   13.43    0.92
  -7  -8   0   11.83    0.75
  -7   8   0   13.07    0.90
   7   8   0   12.62    0.86
   7   8   0   12.97    0.84
  -8  -8   0    4.85    0.57
   8  -8   0    4.32    0.63
  -8  -8   0    3.52    0.61
   8   8   0    4.62    0.61
  -8   8   0    3.89    0.60
   8   8   0    4.57    0.65
   0  -9   0    0.02    0.11
   0  -9   0    0.01    0.05
   0   9   0    0.00    0.10
   0   9   0    0.08    0.13
  -1  -9   0    0.11    0.11
   1  -9   0    0.17    0.07
   1  -9   0    0.07    0.12
  -1  -9   0    0.12    0.12
   1   9   0    0.30    0.13
   1   9   0    0.16    0.07
   1   9   0   -0.03    0.13
  -1   9   0    0.04    0.13
  -1   9   0    0.14    0.11
   2  -9   0    4.86    0.39
  -2  -9   0    4.66    0.40
   2  -9   0    5.86    0.31
  -2  -9   0    5.46    0.33
  -2   9   0    6.03    0.34
   2   9   0    6.57    0.42
   2   9   0    5.75    0.45
  -2   9   0    5.06    0.41
   2   9   0    6.03    0.33
  -3  -9   0    0.37    0.12
  -3  -9   0    0.23    0.16
   3  -9   0    0.28    0.14
   3  -9   0    0.22    0.17
   3   9   0    0.59    0.17
  -3   9   0    0.68    0.21
  -3   9   0    0.52    0.14
   3   9   0    0.48    0.19
  -4  -9   0    7.36    0.57
   4  -9   0    8.23    0.50
   4  -9   0    7.42    0.53
  -4   9   0    8.71    0.60
  -4   9   0    8.08    0.43
   4   9   0    8.20    0.55
   4   9   0    7.83    0.50
  -5  -9   0   18.79    1.03
   5  -9   0   17.65    0.92
   5  -9   0   18.12    0.91
  -5   9   0   17.93    0.99
  -5   9   0   18.08    0.92
   5   9   0   17.29    0.91
   5   9   0   17.64    0.94
   6  -9   0    3.59    0.49
   6  -9   0    3.75    0.50
  -6  -9   0    3.15    0.51
   6   9   0    3.15    0.48
   6   9   0    3.78    0.51
  -6   9   0    3.48    0.51
   7  -9   0    0.63    0.31
  -7  -9   0    0.56    0.31
   7  -9   0    0.66    0.33
   7   9   0    0.32    0.30
   7   9   0    0.63    0.34
  -7   9   0    0.73    0.33
  -8  -9   0    3.35    0.63
   8  -9   0    4.00    0.63
  -8  -9   0    2.56    0.45
  -8   9   0    3.26    0.57
   8   9   0    2.44    0.49
   8   9   0    3.86    0.60
   0 -10   0    0.78    0.19
   0  10   0    0.42    0.17
   0  10   0    0.63    0.17
  -1 -10   0    3.61    0.41
  -1 -10   0    4.73    0.33
   1 -10   0    4.85    0.37
   1 -10   0    4.29    0.22
  -1  10   0    4.63    0.32
   1  10   0    4.06    0.23
   1  10   0    4.19    0.34
  -1  10   0    4.64    0.39
   1  10   0    4.70    0.42
  -2 -10   0   15.55    0.84
  -2 -10   0   17.00    0.73
   2 -10   0   16.67    0.67
   2 -10   0   17.41    0.83
   2  10   0   17.08    0.80
   2  10   0   18.21    0.90
   2  10   0   15.25    0.68
  -2  10   0   16.51    0.72
  -2  10   0   15.36    0.84
  -3 -10   0   -0.01    0.14
   3 -10   0    0.48    0.19
  -3 -10   0   -0.09    0.09
   3  10   0   -0.09    0.12
   3  10   0    0.02    0.17
   4 -10   0    3.55    0.37
   4 -10   0    3.64    0.45
  -4 -10   0    3.97    0.51
  -4  10   0    3.62    0.33
  -4  10   0    3.31    0.45
   4  10   0    2.95    0.36
   4  10   0    2.69    0.39
   5 -10   0    0.70    0.27
   5 -10   0    1.14    0.28
  -5 -10   0    1.01    0.30
   5  10   0    0.92    0.27
   5  10   0    1.24    0.32
  -5  10   0    0.82    0.28
   6 -10   0    7.94    0.63
  -6 -10   0    9.78    0.76
   6 -10   0    8.42    0.67
   6  10   0   10.89    0.70
  -6  10   0    9.15    0.72
   6  10   0    8.64    0.68
  -7 -10   0    9.87    0.81
   7 -10   0    7.75    0.67
   7 -10   0    8.28    0.71
   7  10   0    8.38    0.72
  -7  10   0    8.33    0.74
   7  10   0    8.49    0.72
   8 -10   0   -0.26    0.29
  -8 -10   0    0.23    0.26
  -8 -10   0   -0.42    0.19
  -8  10   0   -0.07    0.29
   8  10   0    0.05    0.29
   8  10   0   -0.06    0.29
   0 -11   0   -0.13    0.11
   0  11   0    0.29    0.14
   0  11   0   -0.10    0.13
  -1 -11   0    2.09    0.29
   1 -11   0    1.74    0.14
  -1 -11   0    2.22    0.33
   1 -11   0    1.46    0.28
  -1 -11   0    1.75    0.14
   1  11   0    1.21    0.27
   1  11   0    1.95    0.28
   1  11   0    1.71    0.14
  -1  11   0    2.45    0.29
  -1  11   0    1.64    0.31
   2 -11   0    2.85    0.37
  -2 -11   0    3.98    0.48
  -2 -11   0    4.08    0.31
   2 -11   0    3.82    0.25
  -2  11   0    3.40    0.29
   2  11   0    3.16    0.42
   2  11   0    3.65    0.26
  -2  11   0    3.03    0.39
   2  11   0    4.24    0.45
  -3 -11   0    2.30    0.39
   3 -11   0    2.41    0.27
  -3 -11   0    2.17    0.26
   3 -11   0    2.11    0.36
   3  11   0    1.14    0.27
  -3  11   0    2.20    0.26
  -3  11   0    1.81    0.34
   3  11   0    2.41    0.29
   4 -11   0    0.05    0.17
   4 -11   0   -0.07    0.19
  -4 -11   0   -0.20    0.16
  -4  11   0   -0.14    0.17
   4  11   0   -0.03    0.15
   4  11   0    0.01    0.20
  -4  11   0    0.01    0.12
   5 -11   0   25.98    1.14
   5 -11   0   23.46    1.20
  -5 -11   0   26.62    1.33
   5  11   0   23.17    1.21
   5  11   0   25.56    1.15
  -5  11   0   22.70    1.24
   6 -11   0    0.28    0.28
   6 -11   0    0.16    0.23
  -6 -11   0    0.05    0.20
  -6  11   0    0.22    0.24
   6  11   0    0.26    0.25
   6  11   0    0.11    0.23
   7 -11   0    1.33    0.39
  -7 -11   0    1.07    0.39
   7 -11   0    1.68    0.41
  -7  11   0    1.57    0.41
   7  11   0    1.89    0.44
   7  11   0    0.45    0.31
  -8 -11   0    0.61    0.34
  -8 -11   0    0.87    0.33
   8  11   0    0.05    0.34
  -8  11   0    0.45    0.36
   8  11   0    0.21    0.33
   0 -12   0   87.19    3.19
   0  12   0   87.81    3.31
   0  12   0   88.50    3.18
  -1 -12   0    0.79    0.21
  -1 -12   0    1.63    0.31
   1 -12   0    0.88    0.26
  -1  12   0    2.08    0.30
  -1  12   0    1.39    0.29
   1  12   0    0.95    0.27
   1  12   0    0.73    0.21
   2 -12   0    1.71    0.32
  -2 -12   0    1.86    0.27
  -2 -12   0    1.34    0.30
  -2  12   0    1.68    0.25
   2  12   0    1.71    0.31
   2  12   0    1.52    0.34
  -2  12   0    1.49    0.32
  -3 -12   0    0.95    0.21
   3 -12   0    0.94    0.28
  -3 -12   0    1.28    0.33
  -3  12   0    1.28    0.31
   3  12   0    1.55    0.30
  -3  12   0    1.72    0.25
   4 -12   0    9.20    0.66
  -4 -12   0   10.27    0.73
   4  12   0    8.32    0.65
  -4  12   0    9.99    0.70
   5 -12   0    0.12    0.23
  -5 -12   0    0.23    0.25
   5  12   0   -0.14    0.19
   5  12   0   -0.16    0.21
  -5  12   0    0.42    0.25
   6 -12   0    3.65    0.54
  -6 -12   0    6.63    0.79
   6  12   0    4.58    0.61
   6  12   0    6.32    0.77
  -6  12   0    5.32    0.65
  -7 -12   0    0.49    0.33
   7 -12   0    1.24    0.41
  -7  12   0    1.05    0.40
   7  12   0    0.36    0.37
   0 -13   0    0.12    0.17
   0  13   0    0.00    0.16
   0  13   0    0.22    0.17
   1 -13   0    2.86    0.39
  -1 -13   0    2.52    0.33
  -1 -13   0    2.45    0.39
   1  13   0    2.35    0.36
  -1  13   0    1.91    0.29
  -1  13   0    1.69    0.34
   1  13   0    1.59    0.34
  -2 -13   0    7.06    0.45
   2 -13   0    5.44    0.49
  -2 -13   0    5.10    0.50
  -2  13   0    5.01    0.50
   2  13   0    6.04    0.50
  -2  13   0    6.91    0.43
   2  13   0    6.35    0.58
  -3 -13   0   16.00    0.94
  -3 -13   0   16.08    0.76
   3 -13   0   15.95    0.90
  -3  13   0   15.85    0.76
  -3  13   0   15.75    0.93
   3  13   0   16.92    0.91
   4 -13   0   18.76    1.04
  -4 -13   0   19.92    1.12
   4  13   0   18.70    1.04
  -4  13   0   19.87    1.10
  -5 -13   0    3.68    0.55
   5 -13   0    4.12    0.56
  -5  13   0    4.23    0.60
   5  13   0    3.00    0.47
   6 -13   0    0.27    0.29
  -6 -13   0   -0.24    0.23
   6  13   0    0.16    0.26
  -6  13   0   -0.04    0.23
  -7 -13   0    0.39    0.33
   7 -13   0    0.28    0.33
   7  13   0    0.23    0.32
  -7  13   0    0.52    0.35
   0 -14   0   12.70    0.73
   0  14   0   12.63    0.70
   0  14   0   12.24    0.80
  -1 -14   0    0.47    0.19
  -1 -14   0    0.39    0.21
   1 -14   0    0.10    0.20
  -1  14   0    0.19    0.17
   1  14   0    0.43    0.25
  -1  14   0    0.24    0.21
   1  14   0    0.26    0.20
  -2 -14   0    3.42    0.40
   2 -14   0    2.54    0.41
  -2 -14   0    3.09    0.44
   2  14   0    2.59    0.44
  -2  14   0    4.00    0.40
  -2  14   0    3.39    0.48
   2  14   0    4.30    0.50
  -3 -14   0    2.35    0.52
  -3 -14   0    2.49    0.44
   3 -14   0    3.24    0.47
  -3  14   0    3.08    0.37
  -3  14   0    2.76    0.46
   3  14   0    2.39    0.42
  -4 -14   0    0.14    0.21
   4 -14   0    0.28    0.27
  -4  14   0    0.21    0.24
   4  14   0   -0.09    0.22
  -5 -14   0    4.24    0.63
   5 -14   0    3.07    0.52
   5  14   0    2.10    0.45
  -5  14   0    2.84    0.52
  -6 -14   0    4.65    0.71
   6 -14   0    4.31    0.64
  -6  14   0    6.06    0.73
   6  14   0    4.54    0.63
  -7 -14   0    2.00    0.52
   7 -14   0    2.26    0.52
   7  14   0    2.11    0.54
  -7  14   0    1.81    0.48
   0 -15   0    0.13    0.20
   0  15   0   -0.01    0.17
   0  15   0    0.32    0.24
  -1 -15   0   -0.14    0.16
  -1 -15   0    0.08    0.18
   1 -15   0    0.06    0.20
  -1  15   0    0.11    0.17
   1  15   0   -0.21    0.20
  -1  15   0   -0.13    0.18
   1  15   0    0.13    0.20
  -2 -15   0   13.86    0.92
  -2 -15   0   16.09    0.82
   2 -15   0   15.75    0.92
   2  15   0   16.24    0.90
   2  15   0   16.45    1.01
  -2  15   0   14.95    0.78
  -2  15   0   16.47    0.98
  -3 -15   0    0.19    0.22
   3 -15   0    0.31    0.28
  -3  15   0    0.06    0.23
   3  15   0    0.69    0.30
  -4 -15   0    1.31    0.37
   4 -15   0    0.94    0.34
  -4  15   0    1.31    0.38
   4  15   0    1.16    0.38
   5 -15   0    3.33    0.55
  -5 -15   0    4.24    0.65
   5  15   0    3.24    0.54
  -5  15   0    4.18    0.62
  -6 -15   0   -0.04    0.27
   6 -15   0    0.30    0.34
   6  15   0   -0.10    0.28
  -6  15   0   -0.13    0.27
   0 -16   0    0.94    0.29
   0  16   0    0.56    0.24
   0  16   0    0.66    0.32
  -1 -16   0   13.47    0.87
  -1 -16   0   11.86    0.75
   1 -16   0   13.18    0.82
  -1  16   0   13.41    0.74
   1  16   0   14.19    0.81
   1  16   0   13.41    0.91
  -1  16   0   11.57    0.85
  -2 -16   0    3.45    0.43
   2 -16   0    2.98    0.48
  -2 -16   0    3.88    0.58
  -2  16   0    2.26    0.45
   2  16   0    2.57    0.51
  -2  16   0    3.86    0.44
   2  16   0    4.31    0.55
   3 -16   0    1.02    0.33
  -3 -16   0    1.28    0.38
  -3  16   0    1.44    0.37
   3  16   0    1.37    0.37
  -4 -16   0    0.32    0.30
   4 -16   0    0.37    0.31
  -4  16   0    0.11    0.26
   4  16   0    0.28    0.32
  -5 -16   0    1.23    0.42
   5 -16   0    0.16    0.31
   5  16   0    1.04    0.38
  -5  16   0    1.29    0.43
  -6 -16   0    2.25    0.53
   6 -16   0    2.24    0.50
  -6  16   0    2.11    0.49
   6  16   0    2.14    0.51
   0 -17   0    0.02    0.22
   0  17   0   -0.01    0.20
   0  17   0    0.13    0.26
   1 -17   0    9.41    0.72
  -1 -17   0    8.74    0.65
  -1 -17   0   10.63    0.78
  -1  17   0    8.37    0.62
   1  17   0    9.41    0.68
  -1  17   0    8.96    0.77
   1  17   0   10.37    0.80
  -2 -17   0    2.27    0.40
   2 -17   0    3.52    0.53
  -2 -17   0    3.23    0.55
  -2  17   0    2.70    0.51
   2  17   0    3.56    0.53
   2  17   0    2.36    0.51
   3 -17   0    5.10    0.66
  -3 -17   0    5.84    0.70
   3  17   0    4.59    0.60
  -3  17   0    5.58    0.68
  -4 -17   0    0.25    0.29
   4 -17   0    0.22    0.28
  -4  17   0   -0.25    0.26
   4  17   0    0.07    0.28
   5 -17   0    0.15    0.30
  -5 -17   0   -0.14    0.26
   5  17   0   -0.06    0.31
  -5  17   0   -0.27    0.25
   0 -18   0    9.40    0.77
   0 -18   0    8.85    0.69
   0  18   0    8.10    0.64
  -1 -18   0    4.17    0.54
   1 -18   0    4.63    0.59
  -1 -18   0    4.55    0.64
   1  18   0    4.07    0.61
  -1  18   0    4.33    0.53
   1  18   0    4.13    0.57
  -1  18   0    4.23    0.62
  -2 -18   0    0.50    0.28
   2 -18   0    0.25    0.28
  -2 -18   0    0.21    0.27
   2  18   0    0.08    0.25
  -2  18   0    0.36    0.31
   2  18   0    0.11    0.27
   3 -18   0    1.93    0.45
  -3 -18   0    2.07    0.50
  -3  18   0    2.62    0.52
   3  18   0    1.95    0.47
   4 -18   0    5.52    0.74
  -4 -18   0    5.58    0.76
   4  18   0    6.13    0.73
  -4  18   0    6.29    0.81
   0 -19   0    0.00    0.23
   0 -19   0    0.16    0.26
   0  19   0    0.00    0.25
   0  19   0   -0.35    0.18
  -1 -19   0   -0.13    0.27
  -1 -19   0    0.78    0.33
   1 -19   0    0.06    0.27
   1  19   0    0.62    0.38
  -1  19   0    0.40    0.34
   1  19   0    0.81    0.34
   2 -19   0    0.29    0.31
  -2 -19   0    0.07    0.24
  -2  19   0   -0.12    0.25
   2  19   0    0.11    0.33
   2  19   0   -0.08    0.29
  -3 -19   0   13.97    1.04
   3 -19   0   12.28    0.96
  -3  19   0   16.51    1.11
   3  19   0   12.57    0.94
   0 -20   0   -0.02    0.26
   0 -20   0   -0.35    0.24
   0  20   0    0.24    0.31
   0  20   0   -0.27    0.23
  -1 -20   0    0.12    0.24
  -1 -20   0    0.04    0.30
   1 -20   0    0.60    0.34
   1  20   0    0.09    0.29
  -1  20   0    0.98    0.40
   1  20   0    0.50    0.38
  -2 -20   0    1.72    0.45
   2 -20   0    1.47    0.45
   2  20   0    1.02    0.44
   2  20   0    1.69    0.44
  -2  20   0    1.28    0.43
  -9   0   1    2.54    0.50
   9   0  -1    2.10    0.52
   8   0  -1   -0.06    0.24
  -8   0   1   -0.03    0.19
  -8   0   1    0.02    0.21
  -7   0   1   26.17    1.29
  -7   0   1   24.81    1.12
   7   0  -1   23.21    1.25
  -6   0   1    0.01    0.13
  -6   0   1   -0.19    0.13
   6   0  -1    0.14    0.21
   5   0  -1   58.38    2.08
   5   0  -1   59.32    2.30
  -5   0   1   59.55    2.20
  -5   0   1   61.85    2.32
   4   0  -1    0.11    0.13
   4   0  -1    0.11    0.08
  -4   0   1    0.17    0.10
  -4   0   1    0.09    0.12
  -3   0   1   90.50    3.12
   3   0  -1   90.32    3.13
   3   0  -1   88.27    3.05
   3   0  -1   93.52    3.17
  -3   0   1   86.47    3.17
   2   0  -1   -0.05    0.07
   2   0  -1    0.06    0.06
  -2   0   1    0.07    0.06
  -2   0   1   -0.06    0.07
   2   0  -1    0.08    0.07
   1   0  -1  108.39    3.65
   1   0  -1  109.40    3.62
  -1   0   1  107.68    3.63
  -1   0   1  106.71    3.64
   0   0  -1   -0.34    0.03
   0   0  -1   -0.40    0.02
   0   0   1   -0.37    0.03
   0   0   1   -0.35    0.02
   0   0   1   -0.31    0.03
   0   0   1   -0.41    0.03
   0   0  -1   -0.37    0.03
   0   0   1   -0.40    0.03
   0   0  -1   -0.30    0.02
   1   0   1   -0.11    0.06
  -1   0  -1   -0.11    0.05
  -1   0  -1   -0.16    0.06
   1   0   1   -0.04    0.05
  -1   0  -1   -0.23    0.04
   2   0   1    0.08    0.09
   2   0   1    0.00    0.07
  -2   0  -1    0.06    0.05
  -2   0  -1    0.02    0.09
   3   0   1  152.86    5.25
   3   0   1  154.89    5.18
  -3   0  -1  159.32    5.17
  -3   0  -1  153.44    5.13
  -3   0  -1  139.33    5.28
   3   0   1  154.75    5.13
  -4   0  -1    0.04    0.09
   4   0   1    0.09    0.11
   4   0   1    0.01    0.12
   4   0   1    0.15    0.07
  -4   0  -1    0.02    0.12
   5   0   1   10.93    0.47
   5   0   1   11.20    0.66
   5   0   1   11.54    0.57
  -5   0  -1   12.15    0.70
  -5   0  -1   10.48    0.54
   6   0   1    0.09    0.16
  -6   0  -1   -0.03    0.16
  -6   0  -1    0.03    0.12
   6   0   1    0.34    0.23
   7   0   1    8.59    0.69
  -7   0  -1    8.12    0.68
  -7   0  -1    9.80    0.56
  -8   0  -1   -0.08    0.19
   8   0   1   -0.09    0.23
  -9   0  -1   12.80    0.98
   9   0   1   12.16    0.99
   9  -1  -1    0.72    0.38
  -9  -1   1    0.56    0.28
  -9  -1   1    0.76    0.34
  -9   1   1    0.54    0.32
   9   1  -1    0.72    0.37
  -8  -1   1    7.56    0.67
  -8  -1   1    7.62    0.56
   8  -1  -1    6.62    0.79
   8   1  -1    5.69    0.69
  -8   1   1    8.73    0.72
  -8   1   1    8.02    0.56
   7  -1  -1   13.29    0.88
  -7  -1   1   15.39    0.91
  -7  -1   1   14.01    0.77
  -7   1   1   14.21    0.76
  -7   1   1   14.68    0.90
   7   1  -1   13.49    0.88
  -6  -1   1   10.54    0.68
  -6  -1   1   10.94    0.59
   6  -1  -1    9.76    0.67
  -6   1   1    9.92    0.66
  -6   1   1    9.95    0.57
   6   1  -1    9.19    0.65
   5  -1  -1   70.82    2.62
  -5  -1   1   66.07    2.63
  -5  -1   1   71.16    2.53
   5  -1  -1   66.68    2.42
  -5   1   1   72.37    2.64
  -5   1   1   67.88    2.51
   5   1  -1   70.24    2.55
   5   1  -1   68.68    2.62
   5   1  -1   68.73    2.41
  -4  -1   1   12.94    0.66
  -4  -1   1   13.15    0.60
   4  -1  -1   13.20    0.66
   4  -1  -1   11.98    0.53
  -4   1   1   13.08    0.59
  -4   1   1   13.76    0.67
   4   1  -1   12.20    0.64
   4   1  -1   13.12    0.62
   4   1  -1   11.95    0.48
   3  -1  -1    0.72    0.16
   3  -1  -1    0.81    0.12
  -3  -1   1    1.06    0.19
  -3  -1   1    0.74    0.14
   3   1  -1    0.69    0.16
   3   1  -1    0.78    0.17
  -3   1   1    0.78    0.13
   3   1  -1    0.69    0.09
  -3   1   1    0.65    0.16
  -2  -1   1  385.59   12.66
   2  -1  -1  366.36   12.63
  -2  -1   1  381.58   12.68
  -2  -1   1  421.98   12.63
   2  -1  -1  377.86   12.68
   2   1  -1  358.46   12.61
  -2   1   1  379.78   12.69
   2   1  -1  379.78   12.67
   2   1  -1  366.44   12.68
  -2   1   1  373.44   12.65
  -1  -1   1    0.21    0.06
  -1  -1   1    0.25    0.05
   1  -1  -1    0.29    0.06
   1  -1  -1    0.27    0.06
  -1  -1   1    0.34    0.07
   1   1  -1    0.25    0.07
  -1   1   1    0.31    0.06
  -1   1   1    0.18    0.06
   1   1  -1    0.17    0.04
   1   1  -1    0.22    0.07
   0  -1   1    4.45    0.18
   0  -1  -1    4.41    0.19
   0  -1   1    4.26    0.17
   0  -1  -1    4.45    0.17
   0  -1  -1    4.29    0.17
   0  -1   1    4.15    0.18
   0  -1  -1    4.45    0.18
   0  -1   1    4.46    0.17
   0   1   1    4.17    0.18
   0   1  -1    4.28    0.18
   0   1  -1    4.26    0.17
   0   1   1    4.23    0.18
   0   1  -1    4.26    0.19
   0   1   1    4.32    0.17
   0   1   1    4.14    0.18
   0   1  -1    4.32    0.18
   1  -1   1    3.73    0.15
  -1  -1  -1    3.04    0.16
  -1  -1  -1    3.31    0.21
   1  -1   1    3.65    0.20
  -1   1  -1    3.80    0.15
   1   1   1    3.80    0.18
   1   1   1    3.58    0.17
   1   1   1    3.79    0.20
  -1   1  -1    3.70    0.15
  -1   1  -1    3.31    0.21
  -1   1  -1    3.75    0.19
   2  -1   1  962.20   31.31
   2  -1   1  976.93   31.32
  -2  -1  -1  966.85   31.29
   2  -1   1  936.55   31.31
  -2  -1  -1  870.48   31.55
  -2   1  -1  792.30   31.61
   2   1   1 1000.00   31.39
  -2   1  -1  979.14   31.37
  -2   1  -1  964.25   31.44
   2   1   1  961.40   31.40
   3  -1   1   28.75    1.06
   3  -1   1   28.97    1.07
  -3  -1  -1   30.82    1.20
  -3  -1  -1   29.79    1.02
   3  -1   1   29.41    1.16
   3   1   1   28.43    1.02
   3   1   1   28.53    1.10
  -3   1  -1   28.10    1.06
   3   1   1   29.54    1.16
  -3   1  -1   29.01    1.07
  -3   1  -1   29.73    1.19
   4  -1   1    9.15    0.45
   4  -1   1    9.72    0.43
  -4  -1  -1    9.22    0.56
   4  -1   1    8.73    0.53
  -4  -1  -1    9.69    0.46
  -4   1  -1    9.96    0.45
   4   1   1    9.82    0.54
  -4   1  -1    8.34    0.54
   4   1   1   10.35    0.49
   4   1   1    8.46    0.37
   5  -1   1   83.73    2.86
  -5  -1  -1   74.04    3.08
  -5  -1  -1   83.08    2.93
   5  -1   1   77.35    3.04
  -5   1  -1   88.32    3.12
   5   1   1   83.29    2.95
   5   1   1   83.50    3.06
  -5   1  -1   83.04    2.91
  -6  -1  -1    3.95    0.51
   6  -1   1    3.12    0.45
  -6  -1  -1    3.05    0.35
   6   1   1    3.30    0.38
   6   1   1    2.90    0.41
  -6   1  -1    3.50    0.30
  -6   1  -1    3.24    0.48
   7  -1   1    8.81    0.70
  -7  -1  -1   10.26    0.59
  -7  -1  -1    9.34    0.72
   7   1   1    7.91    0.69
  -7   1  -1   10.09    0.57
   7   1   1    9.72    0.62
  -7   1  -1    8.59    0.71
  -8  -1  -1    0.01    0.16
  -8  -1  -1    0.10    0.25
   8  -1   1    0.10    0.26
   8   1   1   -0.19    0.23
  -8   1  -1   -0.05    0.22
  -9  -1  -1    6.78    0.84
   9  -1   1    5.64    0.78
   9   1   1    5.11    0.75
  -9   1  -1    5.90    0.75
  -9  -2   1    2.05    0.39
   9  -2  -1    1.27    0.45
  -9  -2   1    1.94    0.46
   9   2  -1    2.09    0.53
  -9   2   1    2.43    0.51
  -8  -2   1    5.21    0.67
   8  -2  -1    5.49    0.71
  -8  -2   1    5.75    0.49
   8   2  -1    4.13    0.60
  -8   2   1    4.60    0.52
  -8   2   1    5.58    0.68
   7  -2  -1    5.94    0.66
  -7  -2   1    6.58    0.58
  -7  -2   1    6.64    0.49
  -7   2   1    6.51    0.47
   7   2  -1    6.26    0.69
  -7   2   1    5.52    0.55
  -6  -2   1   18.00    0.99
   6  -2  -1   17.22    0.96
  -6  -2   1   18.33    0.88
   6   2  -1   17.54    0.97
  -6   2   1   19.12    0.86
  -6   2   1   20.17    1.01
   6   2  -1   18.53    0.91
   5  -2  -1   42.26    1.55
   5  -2  -1   38.52    1.69
  -5  -2   1   44.02    1.74
  -5  -2   1   44.34    1.64
   5   2  -1   44.13    1.72
  -5   2   1   41.29    1.60
   5   2  -1   43.63    1.66
  -5   2   1   36.85    1.69
   4  -2  -1   18.88    0.84
   4  -2  -1   17.45    0.73
  -4  -2   1   17.47    0.77
  -4  -2   1   17.95    0.84
   4   2  -1   16.47    0.78
  -4   2   1   18.17    0.76
   4   2  -1   17.26    0.82
  -4   2   1   18.98    0.86
  -3  -2   1    3.56    0.28
   3  -2  -1    3.16    0.23
  -3  -2   1    3.26    0.24
   3  -2  -1    3.84    0.28
  -3   2   1    4.22    0.30
   3   2  -1    3.44    0.28
  -3   2   1    3.76    0.24
   3   2  -1    3.45    0.27
   2  -2  -1  487.46   16.55
   2  -2  -1  499.00   16.57
  -2  -2   1  504.37   16.49
  -2  -2   1  525.73   16.60
   2   2  -1  472.32   16.49
  -2   2   1  483.37   16.59
   2   2  -1  500.16   16.58
  -2   2   1  496.13   16.55
   2   2  -1  501.05   16.58
  -1  -2   1  201.91    7.47
   1  -2  -1  222.84    7.45
   1  -2  -1  225.69    7.47
   1   2  -1  229.12    7.44
  -1   2   1  227.32    7.47
   1   2  -1  225.19    7.48
   1   2  -1  228.46    7.48
  -1   2   1  226.35    7.48
   0  -2  -1   81.55    2.80
   0  -2   1   83.10    2.79
   0   2   1   85.54    2.81
   0   2   1   84.12    2.76
   0   2  -1   84.92    2.82
   0   2   1   82.80    2.80
   0   2  -1   81.50    2.81
   0   2  -1   82.39    2.79
   0   2   1   83.05    2.77
   0   2  -1   77.83    2.79
  -1  -2  -1   24.82    0.90
   1  -2   1   26.25    0.94
  -1  -2  -1   25.24    0.96
   1  -2   1   25.89    0.93
  -1   2  -1   26.10    0.94
   1   2   1   25.21    0.92
  -1   2  -1   26.52    0.88
   1   2   1   26.10    0.93
  -1   2  -1   27.42    0.97
   2  -2   1  417.83   13.47
  -2  -2  -1  344.01   13.40
   2  -2   1  415.70   13.51
  -2  -2  -1  394.97   13.54
  -2   2  -1  419.21   13.48
  -2   2  -1  423.36   13.43
   2   2   1  417.38   13.48
   2   2   1  367.37   13.40
   2   2   1  409.93   13.50
  -2   2  -1  428.81   13.55
  -3  -2  -1    9.53    0.33
   3  -2   1    9.80    0.49
  -3  -2  -1    7.91    0.48
   3  -2   1    8.48    0.41
   3   2   1    9.29    0.44
   3   2   1    9.62    0.33
  -3   2  -1    9.06    0.39
   3   2   1   10.06    0.49
  -3   2  -1    7.65    0.48
   3   2   1    7.87    0.33
   4  -2   1   35.47    1.43
   4  -2   1   35.26    1.32
  -4  -2  -1   31.24    1.44
  -4   2  -1   38.17    1.49
   4   2   1   35.81    1.37
   4   2   1   36.57    1.43
  -4   2  -1   35.99    1.31
  -5  -2  -1    3.59    0.30
   5  -2   1    3.70    0.27
   5  -2   1    3.37    0.41
  -5  -2  -1    4.02    0.47
  -5   2  -1    3.43    0.27
   5   2   1    4.30    0.40
  -5   2  -1    2.91    0.40
   5   2   1    3.34    0.42
  -6  -2  -1   15.26    0.92
   6  -2   1   15.78    0.88
  -6  -2  -1   15.90    0.76
  -6   2  -1   15.76    0.73
   6   2   1   15.89    0.88
  -6   2  -1   15.87    0.92
   6   2   1   14.94    0.78
   7  -2   1   35.06    1.73
  -7  -2  -1   39.61    1.60
  -7  -2  -1   43.96    1.85
  -7   2  -1   38.72    1.55
   7   2   1   37.72    1.76
   7   2   1   40.41    1.64
  -7   2  -1   37.83    1.80
  -8  -2  -1   -0.03    0.16
  -8  -2  -1    0.36    0.28
   8  -2   1    0.06    0.25
  -8   2  -1    0.10    0.25
   8   2   1   -0.21    0.21
  -9  -2  -1   -0.26    0.20
   9  -2   1   -0.33    0.26
   9   2   1   -0.10    0.32
  -9   2  -1    0.20    0.29
  -9  -3   1    1.08    0.38
  -9  -3   1    1.21    0.34
   9  -3  -1    0.99    0.41
  -9   3   1    1.81    0.46
   9   3  -1    1.37    0.44
  -8  -3   1   32.41    1.41
  -8  -3   1   31.14    1.56
   8  -3  -1   28.66    1.53
  -8   3   1   30.34    1.56
   8   3  -1   31.67    1.58
   7  -3  -1    0.12    0.26
  -7  -3   1    0.26    0.22
  -7  -3   1    0.19    0.18
   7   3  -1    0.08    0.23
  -7   3   1   -0.13    0.19
  -7   3   1   -0.22    0.13
   7   3  -1   -0.07    0.19
   6  -3  -1    1.08    0.22
  -6  -3   1    1.00    0.25
   6  -3  -1    1.12    0.30
  -6  -3   1    1.11    0.29
   6   3  -1    1.24    0.29
  -6   3   1    1.53    0.33
   6   3  -1    0.83    0.26
  -6   3   1    1.15    0.23
   5  -3  -1    0.77    0.23
   5  -3  -1    0.58    0.17
  -5  -3   1    0.81    0.20
  -5  -3   1    0.34    0.18
  -5   3   1    0.46    0.16
   5   3  -1    0.63    0.21
  -5   3   1    0.33    0.20
   5   3  -1    0.26    0.20
  -4  -3   1    8.60    0.52
   4  -3  -1    7.90    0.43
  -4  -3   1    8.56    0.46
   4  -3  -1    8.22    0.49
   4   3  -1    8.47    0.49
   4   3  -1    7.16    0.48
  -4   3   1    9.09    0.52
  -4   3   1    8.19    0.43
  -3  -3   1   21.19    0.90
   3  -3  -1   20.91    0.86
   3  -3  -1   21.11    0.83
   3   3  -1   21.33    0.87
   3   3  -1   21.50    0.87
  -3   3   1   20.92    0.82
  -3   3   1   18.34    0.87
   2  -3  -1  346.84   12.11
  -2  -3   1  379.61   12.15
   2  -3  -1  360.44   12.11
   2   3  -1  368.25   12.13
  -2   3   1  358.74   12.14
   2   3  -1  364.83   12.03
  -2   3   1  361.38   12.10
   2   3  -1  355.38   12.12
  -1  -3   1  383.67   12.38
   1  -3  -1  365.31   12.37
   1  -3  -1  371.42   12.32
  -1   3   1  359.43   12.37
   1   3  -1  360.29   12.36
   1   3  -1  367.31   12.33
   1   3  -1  382.29   12.36
   1   3  -1  368.74   12.38
  -1   3   1  375.56   12.35
   0  -3   1   11.17    0.43
   0  -3  -1   10.62    0.43
   0  -3   1   10.87    0.41
   0   3  -1   10.51    0.44
   0   3  -1   10.31    0.41
   0   3  -1   10.40    0.41
   0   3  -1   10.85    0.45
   0   3   1   10.38    0.45
   0   3   1   10.81    0.43
   1  -3   1  606.86   20.57
  -1  -3  -1  628.61   20.50
  -1  -3  -1  546.07   20.61
   1  -3   1  634.79   20.57
  -1   3  -1  620.78   20.54
   1   3   1  614.30   20.51
  -1   3  -1  622.54   20.50
   1   3   1  640.09   20.51
  -1   3  -1  632.61   20.69
   2  -3   1  200.74    6.74
  -2  -3  -1  189.22    6.64
   2  -3   1  201.53    6.72
  -2  -3  -1  187.52    6.77
  -2   3  -1  202.83    6.73
  -2   3  -1  201.53    6.78
   2   3   1  200.61    6.72
   2   3   1  197.51    6.72
  -2   3  -1  211.27    6.66
   3  -3   1   22.71    0.88
   3  -3   1   22.76    0.93
  -3  -3  -1   22.72    0.97
  -3   3  -1   22.04    0.83
   3   3   1   22.66    0.90
  -3   3  -1   20.63    0.96
   3   3   1   21.84    0.92
   4  -3   1  130.66    4.55
   4  -3   1  127.92    4.45
  -4  -3  -1  127.68    4.60
  -4   3  -1  126.52    4.41
  -4   3  -1  135.36    4.62
   4   3   1  129.69    4.50
   4   3   1  128.07    4.55
   5  -3   1    5.21    0.34
  -5  -3  -1    4.76    0.54
   5  -3   1    4.47    0.48
   5   3   1    4.66    0.50
   5   3   1    4.06    0.36
  -5   3  -1    3.91    0.46
  -5   3  -1    4.45    0.30
   6  -3   1   22.25    0.94
  -6  -3  -1   21.18    0.98
   6  -3   1   21.35    1.10
  -6  -3  -1   23.49    1.18
   6   3   1   21.63    1.02
   6   3   1   23.10    1.13
  -6   3  -1   22.07    0.94
  -6   3  -1   22.60    1.15
   7  -3   1    4.60    0.60
  -7  -3  -1    5.18    0.51
  -7  -3  -1    4.63    0.62
  -7   3  -1    4.53    0.61
   7   3   1    4.82    0.54
   7   3   1    4.00    0.58
   8  -3   1   11.88    0.94
  -8  -3  -1   15.82    0.83
  -8  -3  -1   16.40    1.03
   8   3   1   14.02    0.84
  -8   3  -1   15.77    1.02
   8   3   1   13.76    0.98
   9  -3   1    1.32    0.47
  -9  -3  -1    1.37    0.43
  -9   3  -1    1.50    0.46
   9   3   1    1.73    0.49
  -9  -4   1    0.02    0.27
   9  -4  -1    0.03    0.28
  -9  -4   1    0.06    0.21
   9   4  -1   -0.34    0.27
  -9   4   1    0.17    0.29
  -8  -4   1    5.40    0.68
  -8  -4   1    5.61    0.59
   8  -4  -1    6.55    0.78
  -8   4   1    6.64    0.65
   8   4  -1    6.52    0.68
   8   4  -1    5.63    0.71
  -7  -4   1    0.72    0.24
  -7  -4   1    0.26    0.24
   7  -4  -1    0.48    0.28
  -7   4   1    0.34    0.19
   7   4  -1    0.33    0.28
  -7   4   1    0.28    0.24
   7   4  -1    0.37    0.24
   6  -4  -1   15.41    0.87
  -6  -4   1   16.22    0.80
   6  -4  -1   15.02    0.75
  -6  -4   1   17.12    0.93
   6   4  -1   14.29    0.86
  -6   4   1   16.88    0.77
   6   4  -1   14.92    0.82
  -6   4   1   14.11    0.86
   5  -4  -1  128.52    4.36
   5  -4  -1  119.40    4.45
  -5  -4   1  132.46    4.53
  -5  -4   1  124.26    4.40
   5   4  -1  127.79    4.47
  -5   4   1  123.49    4.49
   5   4  -1  127.48    4.44
  -5   4   1  114.50    4.33
   4  -4  -1  104.39    3.71
  -4  -4   1  107.18    3.81
   4  -4  -1  107.18    3.76
  -4   4   1  103.00    3.68
   4   4  -1  107.86    3.78
   4   4  -1  105.22    3.76
  -4   4   1  107.41    3.80
  -3  -4   1   35.89    1.46
   3  -4  -1   37.86    1.41
   3  -4  -1   39.99    1.43
   3   4  -1   37.09    1.44
  -3   4   1   36.47    1.38
  -3   4   1   36.67    1.46
   3   4  -1   38.63    1.45
   2  -4  -1   11.68    0.52
   2  -4  -1   11.28    0.49
  -2  -4   1   11.60    0.54
  -2  -4   1   11.30    0.43
   2   4  -1   11.32    0.44
   2   4  -1   11.37    0.51
   2   4  -1   11.28    0.52
  -2   4   1   12.39    0.54
  -2   4   1   11.34    0.49
  -1  -4   1  336.14   10.83
  -1  -4   1  320.98   10.77
   1  -4  -1  321.98   10.82
   1  -4  -1  331.84   10.75
   1   4  -1  319.69   10.78
   1   4  -1  317.68   10.80
  -1   4   1  325.04   10.79
  -1   4   1  327.29   10.83
   1   4  -1  297.62   10.78
   1   4  -1  331.55   10.84
   0  -4   1   72.69    2.40
   0  -4   1   70.21    2.44
   0  -4  -1   72.51    2.44
   0   4  -1   71.31    2.45
   0   4   1   75.46    2.48
   0   4  -1   64.64    2.47
   0   4   1   71.53    2.44
   0   4  -1   66.31    2.40
   0   4  -1   71.46    2.42
   1  -4   1  134.29    4.48
  -1  -4  -1  126.22    4.53
   1  -4   1  135.16    4.52
  -1  -4  -1  134.39    4.47
  -1   4  -1  135.49    4.53
  -1   4  -1  137.17    4.45
  -1   4  -1  134.13    4.55
   1   4   1  133.94    4.46
   1   4   1  119.20    4.54
   1   4   1  133.71    4.51
   2  -4   1   62.38    2.19
  -2  -4  -1   61.66    2.11
  -2  -4  -1   54.19    2.22
   2  -4   1   62.53    2.19
  -2   4  -1   63.00    2.11
  -2   4  -1   63.91    2.21
  -2   4  -1   65.03    2.26
   2   4   1   60.95    2.19
   2   4   1   61.99    2.17
   3  -4   1  134.02    4.56
   3  -4   1  137.57    4.60
  -3  -4  -1  131.57    4.66
   3   4   1  129.48    4.42
  -3   4  -1  133.23    4.49
   3   4   1  134.82    4.58
   3   4   1  138.19    4.59
  -3   4  -1  122.35    4.64
   4  -4   1  109.75    3.72
  -4  -4  -1   92.15    3.81
   4  -4   1  109.46    3.80
   4   4   1  109.22    3.76
   4   4   1  106.43    3.78
  -4   4  -1  107.48    3.85
  -4   4  -1  109.44    3.66
   5  -4   1    3.54    0.34
   5  -4   1    2.30    0.35
  -5  -4  -1    2.98    0.43
   5   4   1    2.66    0.37
  -5   4  -1    2.14    0.36
  -5   4  -1    2.69    0.23
   5   4   1    2.53    0.32
   6  -4   1    7.85    0.60
  -6  -4  -1    7.85    0.51
   6  -4   1    8.63    0.50
  -6  -4  -1    7.63    0.62
   6   4   1    8.24    0.55
  -6   4  -1    8.60    0.65
   6   4   1    7.66    0.60
  -6   4  -1    7.20    0.44
  -7  -4  -1   75.04    2.74
  -7  -4  -1   77.80    3.01
   7  -4   1   68.35    2.88
  -7   4  -1   68.78    2.92
   7   4   1   69.85    2.88
   7   4   1   74.58    2.79
  -8  -4  -1   -0.05    0.23
  -8  -4  -1    0.04    0.19
   8  -4   1    0.42    0.31
  -8   4  -1    0.22    0.24
   8   4   1    0.19    0.24
   8   4   1   -0.23    0.24
  -9  -4  -1    1.27    0.43
   9  -4   1    0.80    0.41
  -9  -4  -1    0.94    0.31
  -9   4  -1    0.84    0.40
   9   4   1    0.94    0.46
  -9  -5   1    3.59    0.52
   9  -5  -1    3.77    0.65
  -9  -5   1    4.75    0.69
  -9   5   1    4.80    0.67
   9   5  -1    4.13    0.67
  -8  -5   1    3.85    0.63
   8  -5  -1    2.62    0.52
  -8  -5   1    3.21    0.47
   8   5  -1    3.42    0.53
   8   5  -1    3.54    0.59
  -8   5   1    2.94    0.51
  -7  -5   1    6.07    0.59
   7  -5  -1    5.71    0.66
  -7  -5   1    6.35    0.50
  -7   5   1    6.03    0.45
   7   5  -1    6.32    0.53
  -7   5   1    5.88    0.66
   7   5  -1    4.71    0.60
   6  -5  -1   13.58    0.81
   6  -5  -1   13.81    0.72
  -6  -5   1   14.24    0.85
  -6  -5   1   14.41    0.75
  -6   5   1   13.83    0.83
  -6   5   1   13.98    0.69
   6   5  -1   12.90    0.77
   6   5  -1   12.66    0.81
   5  -5  -1   48.07    2.00
  -5  -5   1   50.69    1.97
   5  -5  -1   53.04    1.96
  -5  -5   1   53.82    2.08
   5   5  -1   49.92    2.00
   5   5  -1   53.07    2.04
  -5   5   1   50.55    2.05
  -5   5   1   50.20    1.91
   4  -5  -1   10.02    0.55
  -4  -5   1   10.11    0.60
   4  -5  -1    9.51    0.52
  -4   5   1    9.97    0.49
   4   5  -1    9.67    0.56
  -4   5   1    9.92    0.58
   4   5  -1    9.02    0.54
   3  -5  -1   18.53    0.76
  -3  -5   1   18.02    0.81
  -3  -5   1   17.07    0.62
   3  -5  -1   18.09    0.77
  -3   5   1   16.37    0.72
   3   5  -1   17.31    0.77
  -3   5   1   17.28    0.80
   3   5  -1   17.08    0.78
  -2  -5   1    6.81    0.30
   2  -5  -1    7.01    0.34
   2  -5  -1    6.98    0.39
  -2  -5   1    7.40    0.41
   2   5  -1    6.98    0.37
  -2   5   1    6.58    0.35
   2   5  -1    7.82    0.40
  -2   5   1    7.19    0.40
   1  -5  -1   29.15    1.00
  -1  -5   1   28.07    1.10
  -1  -5   1   28.95    1.04
   1  -5  -1   28.77    1.09
   1   5  -1   30.89    1.05
   1   5  -1   27.74    1.05
  -1   5   1   27.63    1.10
   1   5  -1   28.42    1.07
  -1   5   1   28.31    1.06
   1   5  -1   27.83    1.11
   0  -5  -1   70.88    2.36
   0  -5   1   68.15    2.36
   0  -5   1   67.42    2.31
   0   5   1   70.00    2.36
   0   5  -1   64.95    2.36
   0   5  -1   68.15    2.33
   0   5  -1   63.59    2.39
   0   5  -1   67.43    2.31
  -1  -5  -1   17.66    0.67
   1  -5   1   17.43    0.66
  -1  -5  -1   18.15    0.74
   1  -5   1   16.54    0.71
  -1   5  -1   16.35    0.73
   1   5   1   16.64    0.70
   1   5   1   17.62    0.75
  -1   5  -1   17.50    0.65
  -1   5  -1   17.07    0.72
   1   5   1   17.15    0.64
  -2  -5  -1   24.69    1.10
  -2  -5  -1   28.29    0.99
   2  -5   1   26.89    1.07
   2  -5   1   28.28    1.05
   2   5   1   28.32    1.04
   2   5   1   28.83    1.08
  -2   5  -1   26.77    0.98
   3  -5   1  141.78    4.81
  -3  -5  -1  123.94    4.87
  -3  -5  -1  135.40    4.67
   3  -5   1  145.98    4.83
  -3   5  -1  145.44    4.72
   3   5   1  143.58    4.81
   3   5   1  139.18    4.82
   4  -5   1    3.81    0.32
  -4  -5  -1    4.35    0.40
   4  -5   1    4.32    0.36
   4   5   1    4.50    0.35
   4   5   1    4.17    0.35
  -4   5  -1    3.86    0.38
  -4   5  -1    4.10    0.26
  -5  -5  -1   20.42    1.07
   5  -5   1   22.25    0.96
   5  -5   1   21.35    1.03
  -5   5  -1   20.43    1.06
  -5   5  -1   22.60    0.88
   5   5   1   22.05    1.03
   5   5   1   20.50    0.98
   6  -5   1   24.22    1.06
  -6  -5  -1   21.88    1.20
   6  -5   1   24.03    1.17
   6   5   1   24.58    1.12
  -6   5  -1   24.64    1.23
   6   5   1   22.31    1.16
   7  -5   1    2.52    0.46
  -7  -5  -1    3.08    0.40
  -7  -5  -1    2.12    0.43
   7   5   1    2.25    0.40
   7   5   1    2.07    0.44
  -7   5  -1    1.93    0.42
   8  -5   1    8.78    0.77
  -8  -5  -1    8.50    0.62
  -8  -5  -1   11.32    0.88
   8   5   1    8.51    0.76
   8   5   1    9.02    0.68
  -8   5  -1    8.25    0.75
   9  -5   1    2.41    0.55
  -9  -5  -1    2.61    0.43
  -9  -5  -1    3.25    0.61
   9   5   1    2.63    0.60
   9   5   1    4.19    0.57
  -9   5  -1    3.62    0.61
   9  -6  -1    5.50    0.77
  -9  -6   1    5.47    0.65
  -9  -6   1    5.01    0.74
  -9   6   1    5.88    0.75
   9   6  -1    4.10    0.69
   9   6  -1    5.77    0.72
  -8  -6   1    7.89    0.63
   8  -6  -1    8.78    0.76
  -8  -6   1    8.51    0.76
   8   6  -1    8.11    0.68
   8   6  -1    9.77    0.80
  -8   6   1    9.31    0.77
   7  -6  -1    3.00    0.49
  -7  -6   1    2.89    0.50
  -7  -6   1    2.80    0.40
  -7   6   1    3.60    0.53
   7   6  -1    3.22    0.46
   7   6  -1    2.27    0.44
  -6  -6   1    2.81    0.38
  -6  -6   1    3.43    0.49
   6  -6  -1    3.71    0.43
   6  -6  -1    2.65    0.39
   6   6  -1    3.51    0.45
   6   6  -1    3.51    0.47
  -6   6   1    3.87    0.39
  -6   6   1    3.49    0.48
  -5  -6   1   25.88    1.27
   5  -6  -1   28.88    1.21
   5  -6  -1   26.08    1.22
  -5   6   1   28.73    1.29
   5   6  -1   26.17    1.22
   5   6  -1   28.50    1.25
  -5   6   1   29.28    1.15
  -4  -6   1   27.22    1.29
   4  -6  -1   31.20    1.25
   4  -6  -1   30.06    1.24
   4   6  -1   29.88    1.27
  -4   6   1   30.56    1.19
  -4   6   1   31.18    1.31
   4   6  -1   31.97    1.28
   3  -6  -1   22.91    1.00
  -3  -6   1   26.06    1.07
  -3  -6   1   23.40    0.87
   3  -6  -1   23.16    0.97
  -3   6   1   24.71    0.96
   3   6  -1   25.14    1.01
   3   6  -1   23.97    1.03
  -3   6   1   24.60    1.05
   2  -6  -1  256.69    8.49
  -2  -6   1  256.61    8.60
  -2  -6   1  246.68    8.46
   2  -6  -1  253.89    8.56
   2   6  -1  247.28    8.61
   2   6  -1  252.47    8.52
  -2   6   1  252.66    8.60
  -2   6   1  253.94    8.51
   2   6  -1  255.32    8.57
   1  -6  -1   99.78    3.25
   1  -6  -1  100.08    3.37
  -1  -6   1   96.77    3.32
  -1   6   1   99.07    3.33
   1   6  -1   95.35    3.31
  -1   6   1   94.51    3.39
   1   6  -1   91.34    3.40
   1   6  -1   96.47    3.35
   0  -6   1   21.74    0.86
   0  -6  -1   22.12    0.86
   0  -6   1   21.68    0.79
   0   6  -1   20.92    0.80
   0   6   1   20.20    0.90
   0   6   1   22.14    0.86
   0   6  -1   22.30    0.84
   0   6  -1   22.16    0.91
   1  -6   1  266.19    8.93
  -1  -6  -1  236.50    8.95
   1  -6   1  266.92    8.86
  -1  -6  -1  272.80    8.90
  -1   6  -1  272.22    8.87
   1   6   1  281.46    9.00
  -1   6  -1  253.03    8.97
   1   6   1  265.67    8.93
   1   6   1  268.07    8.83
  -2  -6  -1   56.81    2.32
   2  -6   1   65.64    2.25
   2  -6   1   63.79    2.28
  -2  -6  -1   59.37    2.19
  -2   6  -1   65.80    2.34
   2   6   1   64.71    2.29
   2   6   1   65.22    2.23
  -2   6  -1   65.07    2.19
   3  -6   1  284.46    9.46
  -3  -6  -1  280.75    9.33
  -3  -6  -1  286.19    9.57
   3  -6   1  277.29    9.47
  -3   6  -1  275.92    9.35
   3   6   1  275.18    9.48
  -3   6  -1  278.06    9.55
   3   6   1  277.27    9.45
   4  -6   1    6.75    0.44
  -4  -6  -1    7.37    0.52
   4  -6   1    6.42    0.45
  -4   6  -1    7.05    0.35
  -4   6  -1    6.31    0.49
   4   6   1    6.82    0.46
   4   6   1    7.38    0.46
  -5  -6  -1   24.34    1.19
   5  -6   1   23.34    1.11
   5  -6   1   24.52    1.06
  -5   6  -1   22.33    1.15
   5   6   1   24.45    1.11
  -5   6  -1   23.27    0.95
   5   6   1   22.74    1.08
   6  -6   1    1.64    0.35
  -6  -6  -1    1.83    0.39
   6  -6   1    1.59    0.29
   6   6   1    2.21    0.36
   6   6   1    2.39    0.41
  -6   6  -1    1.97    0.39
  -7  -6  -1    0.68    0.31
   7  -6   1    0.94    0.33
  -7  -6  -1    1.08    0.26
   7   6   1    0.63    0.26
  -7   6  -1    1.28    0.37
   7   6   1    1.35    0.38
  -8  -6  -1    1.23    0.31
   8  -6   1    1.45    0.41
  -8  -6  -1    1.13    0.38
   8   6   1    1.88    0.41
   8   6   1    1.54    0.44
  -8   6  -1    1.23    0.37
  -9  -6  -1   11.67    0.79
   9  -6   1   11.03    0.94
  -9  -6  -1   12.96    1.01
   9   6   1   12.50    0.87
   9   6   1   10.62    0.94
  -9   6  -1   12.51    0.99
   9  -7  -1    5.06    0.74
  -9  -7   1    4.41    0.72
  -9  -7   1    4.14    0.57
   9   7  -1    4.82    0.67
   9   7  -1    4.28    0.71
  -9   7   1    4.80    0.69
  -8  -7   1    0.13    0.21
   8  -7  -1   -0.01    0.29
  -8  -7   1    0.14    0.24
   8   7  -1    0.03    0.25
   8   7  -1   -0.05    0.28
  -8   7   1   -0.05    0.23
  -7  -7   1    1.02    0.34
  -7  -7   1    1.00    0.27
   7  -7  -1    1.35    0.37
  -7   7   1    0.95    0.32
   7   7  -1    0.93    0.33
   7   7  -1    1.22    0.36
   6  -7  -1    2.54    0.38
  -6  -7   1    2.45    0.36
  -6  -7   1    2.64    0.45
   6  -7  -1    3.21    0.45
  -6   7   1    3.21    0.47
   6   7  -1    2.77    0.42
   6   7  -1    2.28    0.41
  -6   7   1    3.01    0.35
   5  -7  -1   12.72    0.73
   5  -7  -1   14.59    0.74
  -5  -7   1   12.27    0.78
   5   7  -1   11.92    0.73
  -5   7   1   12.72    0.76
  -5   7   1   13.84    0.65
   5   7  -1   13.40    0.74
  -4  -7   1    4.73    0.51
   4  -7  -1    4.87    0.36
   4  -7  -1    5.01    0.39
   4   7  -1    5.28    0.41
   4   7  -1    4.46    0.37
  -4   7   1    4.81    0.33
  -4   7   1    4.68    0.40
  -3  -7   1    2.84    0.35
  -3  -7   1    1.95    0.16
   3  -7  -1    1.88    0.28
   3  -7  -1    2.51    0.27
  -3   7   1    2.54    0.26
  -3   7   1    1.88    0.27
   3   7  -1    2.71    0.32
   3   7  -1    2.67    0.31
  -2  -7   1   95.26    3.50
  -2  -7   1   96.98    3.37
   2  -7  -1  101.30    3.37
   2  -7  -1   98.97    3.47
   2   7  -1   94.55    3.53
  -2   7   1  102.71    3.51
   2   7  -1   98.47    3.42
  -2   7   1   95.62    3.41
   2   7  -1  102.05    3.48
   1  -7  -1   28.06    0.95
  -1  -7   1   26.79    1.03
   1  -7  -1   27.32    1.08
   1   7  -1   27.22    1.06
   1   7  -1   27.77    1.13
  -1   7   1   27.77    1.12
   1   7  -1   25.22    1.01
  -1   7   1   27.82    1.05
   0  -7   1   11.50    0.46
   0  -7   1   12.30    0.54
   0  -7  -1   12.03    0.54
   0   7   1   12.13    0.54
   0   7  -1   10.74    0.58
   0   7  -1   11.03    0.51
   0   7   1   11.45    0.58
  -1  -7  -1    2.12    0.20
   1  -7   1    2.77    0.29
   1  -7   1    2.45    0.17
  -1  -7  -1    1.53    0.23
   1   7   1    2.36    0.29
   1   7   1    2.34    0.25
   1   7   1    2.40    0.15
  -1   7  -1    2.43    0.19
  -1   7  -1    1.98    0.25
  -2  -7  -1   23.27    1.11
  -2  -7  -1   27.38    1.01
   2  -7   1   26.51    1.09
   2  -7   1   27.83    1.04
   2   7   1   28.84    1.11
  -2   7  -1   27.36    0.99
   2   7   1   26.86    1.01
  -2   7  -1   26.40    1.14
  -3  -7  -1   82.38    2.88
   3  -7   1   86.94    2.99
   3  -7   1   85.13    3.02
  -3  -7  -1   85.53    3.10
   3   7   1   84.39    2.97
   3   7   1   83.78    3.02
  -3   7  -1   82.37    2.89
  -3   7  -1   80.28    3.07
   4  -7   1   43.21    1.73
  -4  -7  -1   41.39    1.53
  -4  -7  -1   40.12    1.81
   4  -7   1   48.33    1.75
  -4   7  -1   43.48    1.82
   4   7   1   48.06    1.74
  -4   7  -1   43.84    1.60
   4   7   1   46.44    1.76
  -5  -7  -1   22.90    1.16
   5  -7   1   21.73    1.07
   5  -7   1   22.96    1.05
   5   7   1   22.99    1.07
   5   7   1   21.78    1.06
  -5   7  -1   22.90    0.91
  -5   7  -1   22.44    1.14
   6  -7   1    1.65    0.31
  -6  -7  -1    1.82    0.38
   6  -7   1    1.41    0.34
   6   7   1    1.13    0.30
   6   7   1    0.72    0.27
  -6   7  -1    1.31    0.34
   7  -7   1   19.81    1.13
  -7  -7  -1   20.85    1.23
  -7   7  -1   22.51    1.23
   7   7   1   21.12    1.11
   7   7   1   21.38    1.16
  -8  -7  -1    6.46    0.64
   8  -7   1    5.52    0.74
  -8  -7  -1    6.25    0.79
  -8   7  -1    5.41    0.70
   8   7   1    6.27    0.75
   8   7   1    5.57    0.67
  -9  -7  -1    0.20    0.24
  -9  -7  -1    0.44    0.35
   9  -7   1    0.14    0.33
  -9   7  -1   -0.04    0.28
   9   7   1    0.42    0.34
   9   7   1    0.56    0.38
   8  -8  -1    0.95    0.38
  -8  -8   1    0.62    0.28
  -8  -8   1    0.93    0.38
   8   8  -1    0.76    0.37
  -8   8   1    0.91    0.37
   8   8  -1    0.62    0.36
  -7  -8   1   23.15    1.28
  -7  -8   1   23.14    1.14
   7  -8  -1   22.53    1.14
   7  -8  -1   21.62    1.19
   7   8  -1   22.30    1.22
  -7   8   1   24.35    1.28
   7   8  -1   21.98    1.19
   6  -8  -1   23.85    1.20
   6  -8  -1   26.26    1.21
  -6  -8   1   26.61    1.32
  -6   8   1   25.93    1.13
   6   8  -1   25.05    1.24
  -6   8   1   24.60    1.27
   6   8  -1   25.13    1.24
   5  -8  -1    2.17    0.34
  -5  -8   1    2.15    0.38
   5  -8  -1    2.11    0.36
   5   8  -1    1.63    0.32
  -5   8   1    2.94    0.40
   5   8  -1    2.03    0.36
  -5   8   1    2.48    0.30
   4  -8  -1   24.60    0.99
  -4  -8   1   20.72    1.06
   4  -8  -1   23.50    1.04
  -4   8   1   22.14    1.06
   4   8  -1   21.62    1.04
  -4   8   1   22.39    0.94
   4   8  -1   21.71    1.00
   3  -8  -1    2.18    0.31
  -3  -8   1    2.51    0.19
  -3  -8   1    2.08    0.32
   3  -8  -1    2.65    0.24
  -3   8   1    2.78    0.28
  -3   8   1    2.63    0.36
   3   8  -1    2.38    0.29
   3   8  -1    2.61    0.33
   2  -8  -1   51.27    1.81
  -2  -8   1   50.99    1.84
  -2  -8   1   54.20    1.98
   2  -8  -1   49.78    1.93
   2   8  -1   47.08    1.85
   2   8  -1   53.18    2.00
  -2   8   1   49.74    1.96
   2   8  -1   51.90    1.93
  -2   8   1   53.67    1.87
   1  -8  -1    0.29    0.14
  -1  -8   1    0.28    0.11
   1   8  -1    0.28    0.10
   1   8  -1    0.37    0.14
   1   8  -1    0.29    0.15
  -1   8   1    0.26    0.12
  -1   8   1    0.21    0.14
   0  -8  -1  127.73    4.39
   0  -8   1  120.47    4.27
   0  -8   1  123.69    4.37
   0   8   1  132.58    4.46
   0   8  -1  128.94    4.46
   0   8   1  126.85    4.38
   0   8  -1  126.48    4.35
  -1  -8  -1   72.03    2.71
   1  -8   1   73.97    2.56
   1  -8   1   75.31    2.67
  -1  -8  -1   75.47    2.63
   1   8   1   74.32    2.67
   1   8   1   73.58    2.53
  -1   8  -1   77.60    2.74
  -1   8  -1   74.45    2.60
   1   8   1   71.89    2.73
  -2  -8  -1    1.56    0.20
   2  -8   1    2.45    0.21
  -2  -8  -1    1.55    0.25
   2  -8   1    1.61    0.25
  -2   8  -1    1.80    0.27
   2   8   1    1.62    0.25
  -2   8  -1    1.81    0.19
   2   8   1    1.92    0.20
   3  -8   1    7.55    0.43
   3  -8   1    6.52    0.45
  -3  -8  -1    5.75    0.47
  -3  -8  -1    7.71    0.37
   3   8   1    7.65    0.42
   3   8   1    7.68    0.48
  -3   8  -1    7.42    0.36
  -3   8  -1    6.39    0.49
   4  -8   1    7.62    0.50
   4  -8   1    6.92    0.50
  -4  -8  -1    7.61    0.57
   4   8   1    7.94    0.53
  -4   8  -1    8.51    0.59
  -4   8  -1    7.72    0.39
   4   8   1    8.77    0.51
   5  -8   1  173.58    6.15
   5  -8   1  178.25    6.15
  -5  -8  -1  185.43    6.32
   5   8   1  169.47    6.16
  -5   8  -1  170.73    6.25
   5   8   1  172.26    6.13
   6  -8   1   21.33    1.03
   6  -8   1   20.82    1.07
  -6  -8  -1   18.19    1.11
   6   8   1   21.59    1.07
   6   8   1   20.04    1.05
  -6   8  -1   19.04    1.10
   7  -8   1    1.10    0.30
   7  -8   1    1.34    0.39
  -7  -8  -1    0.83    0.35
   7   8   1    1.33    0.37
   7   8   1    0.84    0.33
  -7   8  -1    1.03    0.34
  -8  -8  -1    1.13    0.32
  -8  -8  -1    1.33    0.45
   8  -8   1    0.57    0.35
   8   8   1    1.78    0.47
   8   8   1    1.66    0.42
  -8   8  -1    1.49    0.41
   8  -9  -1   14.58    1.02
  -8  -9   1   17.15    1.12
  -8  -9   1   14.41    0.93
   8   9  -1   15.23    1.02
   8   9  -1   17.71    1.08
  -8   9   1   16.58    1.09
   7  -9  -1    1.48    0.39
  -7  -9   1    2.47    0.50
  -7  -9   1    1.77    0.37
   7  -9  -1    2.44    0.45
  -7   9   1    1.64    0.41
   7   9  -1    1.85    0.43
   7   9  -1    1.83    0.42
  -6  -9   1   14.19    0.92
   6  -9  -1   13.81    0.83
   6  -9  -1   13.74    0.83
   6   9  -1   15.27    0.89
  -6   9   1   13.94    0.89
   6   9  -1   14.93    0.86
   5  -9  -1    4.69    0.49
  -5  -9   1    3.96    0.51
   5  -9  -1    4.91    0.54
   5   9  -1    4.85    0.52
  -5   9   1    5.23    0.58
   5   9  -1    4.70    0.54
  -5   9   1    4.32    0.36
  -4  -9   1    2.14    0.35
   4  -9  -1    1.46    0.25
   4  -9  -1    1.76    0.30
  -4   9   1    1.68    0.25
   4   9  -1    1.41    0.28
   4   9  -1    2.08    0.30
  -4   9   1    1.78    0.32
  -3  -9   1   14.17    0.61
   3  -9  -1   14.84    0.65
   3  -9  -1   14.81    0.76
  -3  -9   1   14.83    0.80
   3   9  -1   15.53    0.77
  -3   9   1   15.51    0.68
  -3   9   1   13.63    0.76
   3   9  -1   14.65    0.69
  -2  -9   1    7.12    0.48
   2  -9  -1    7.57    0.47
   2  -9  -1    7.37    0.35
  -2  -9   1    8.12    0.41
   2   9  -1    7.04    0.51
  -2   9   1    7.21    0.41
   2   9  -1    6.88    0.46
   2   9  -1    7.86    0.41
  -2   9   1    7.44    0.49
   1  -9  -1   21.91    0.92
  -1  -9   1   22.61    0.88
  -1   9   1   20.48    0.87
   1   9  -1   21.21    0.89
   1   9  -1   20.25    0.80
  -1   9   1   18.83    0.94
   1   9  -1   19.75    0.96
   0  -9   1   72.09    2.62
   0  -9  -1   73.16    2.62
   0  -9   1   73.21    2.50
   0   9  -1   65.63    2.68
   0   9  -1   72.02    2.59
   0   9   1   74.92    2.62
   0   9   1   78.00    2.72
  -1  -9  -1    0.03    0.11
   1  -9   1    0.41    0.15
  -1  -9  -1    0.46    0.14
   1  -9   1    0.61    0.11
   1   9   1    0.48    0.08
   1   9   1    0.37    0.18
  -1   9  -1    0.51    0.13
  -1   9  -1    0.48    0.17
   1   9   1    0.48    0.16
   2  -9   1    4.78    0.31
  -2  -9  -1    4.80    0.40
  -2  -9  -1    5.53    0.33
   2  -9   1    5.10    0.39
  -2   9  -1    5.16    0.41
   2   9   1    4.23    0.40
  -2   9  -1    5.36    0.30
   2   9   1    5.70    0.40
   2   9   1    4.89    0.29
  -3  -9  -1   -0.04    0.12
   3  -9   1    0.18    0.13
  -3  -9  -1    0.15    0.11
   3  -9   1    0.17    0.15
  -3   9  -1    0.03    0.15
  -3   9  -1    0.10    0.09
   3   9   1   -0.03    0.11
   3   9   1    0.08    0.16
  -4  -9  -1   34.20    1.50
   4  -9   1   32.07    1.41
   4  -9   1   34.12    1.36
  -4   9  -1   31.74    1.24
   4   9   1   32.08    1.34
   4   9   1   32.40    1.41
  -4   9  -1   33.52    1.48
   5  -9   1    8.91    0.61
  -5  -9  -1    7.41    0.64
   5  -9   1    9.10    0.61
  -5   9  -1    8.83    0.67
   5   9   1    8.54    0.58
   5   9   1    6.74    0.57
   6  -9   1    1.74    0.37
  -6  -9  -1    1.46    0.37
   6  -9   1    2.08    0.38
   6   9   1    1.55    0.36
  -6   9  -1    2.10    0.43
   6   9   1    1.55    0.35
   7  -9   1    4.90    0.58
  -7  -9  -1    4.58    0.68
   7  -9   1    4.03    0.58
   7   9   1    4.30    0.58
   7   9   1    4.43    0.61
  -7   9  -1    5.26    0.68
   8  -9   1    3.14    0.55
  -8  -9  -1    4.13    0.67
  -8  -9  -1    2.87    0.46
  -8   9  -1    4.43    0.66
   8   9   1    2.60    0.53
   8   9   1    3.85    0.59
  -8 -10   1    5.92    0.67
   8 -10  -1    5.70    0.72
  -8 -10   1    6.06    0.79
  -8  10   1    6.47    0.79
   8  10  -1    6.84    0.79
   8  10  -1    6.87    0.81
   7 -10  -1   23.31    1.20
  -7 -10   1   21.64    1.14
   7 -10  -1   22.01    1.18
  -7 -10   1   24.29    1.31
  -7  10   1   21.24    1.24
   7  10  -1   19.51    1.17
   7  10  -1   22.07    1.21
  -6 -10   1    4.00    0.60
   6 -10  -1    4.86    0.58
   6 -10  -1    3.94    0.51
   6  10  -1    4.06    0.54
  -6  10   1    4.49    0.59
   6  10  -1    5.95    0.62
  -5 -10   1    1.27    0.32
   5 -10  -1    1.35    0.29
   5 -10  -1    1.39    0.33
   5  10  -1    1.03    0.28
   5  10  -1    1.23    0.32
  -5  10   1    1.27    0.25
  -5  10   1    1.24    0.32
  -4 -10   1   31.29    1.45
   4 -10  -1   31.08    1.39
   4 -10  -1   32.05    1.29
  -4  10   1   29.96    1.26
  -4  10   1   32.28    1.43
   4  10  -1   33.63    1.34
   4  10  -1   31.15    1.40
  -3 -10   1    0.26    0.13
   3 -10  -1    0.28    0.13
  -3 -10   1    0.05    0.17
   3 -10  -1    0.27    0.18
  -3  10   1    0.10    0.16
   3  10  -1    0.45    0.16
   3  10  -1    0.48    0.19
  -3  10   1    0.56    0.16
  -2 -10   1    2.96    0.36
  -2 -10   1    3.10    0.26
   2 -10  -1    2.68    0.19
   2 -10  -1    2.43    0.32
   2  10  -1    3.16    0.25
  -2  10   1    2.79    0.38
   2  10  -1    2.62    0.32
  -2  10   1    3.39    0.33
   2  10  -1    2.68    0.37
  -1 -10   1    6.55    0.32
  -1 -10   1    5.91    0.39
   1 -10  -1    6.10    0.42
   1  10  -1    5.84    0.32
   1  10  -1    6.58    0.48
  -1  10   1    6.33    0.46
   1  10  -1    6.39    0.41
  -1  10   1    5.89    0.38
   0 -10   1   18.98    0.74
   0 -10  -1   20.36    0.88
   0 -10   1   19.82    0.88
   0  10   1   20.55    0.96
   0  10  -1   20.14    0.85
   0  10  -1   18.99    0.94
   0  10   1   18.80    0.86
  -1 -10  -1    7.24    0.48
  -1 -10  -1    6.43    0.41
   1 -10   1    6.54    0.33
   1 -10   1    6.03    0.43
   1  10   1    6.60    0.49
  -1  10  -1    6.47    0.48
  -1  10  -1    6.76    0.38
   1  10   1    6.83    0.44
   2 -10   1   71.88    2.72
  -2 -10  -1   75.01    2.62
   2 -10   1   76.52    2.59
  -2 -10  -1   64.59    2.74
   2  10   1   72.76    2.56
   2  10   1   74.52    2.71
   2  10   1   76.50    2.83
  -2  10  -1   73.57    2.59
  -3 -10  -1   42.04    1.55
   3 -10   1   42.33    1.71
  -3 -10  -1   40.94    1.76
   3 -10   1   42.40    1.59
   3  10   1   39.18    1.57
  -3  10  -1   41.68    1.54
   3  10   1   43.40    1.70
  -3  10  -1   42.74    1.76
   4 -10   1    3.21    0.37
  -4 -10  -1    2.74    0.41
   4 -10   1    3.37    0.46
   4  10   1    2.92    0.42
  -4  10  -1    3.43    0.45
   4  10   1    3.50    0.39
   5 -10   1    0.76    0.26
  -5 -10  -1    0.69    0.27
   5 -10   1    0.69    0.28
   5  10   1    1.15    0.29
   5  10   1    0.44    0.24
  -5  10  -1    0.50    0.25
   6 -10   1   -0.03    0.21
  -6 -10  -1    0.19    0.22
   6 -10   1    0.01    0.23
  -6  10  -1   -0.01    0.23
   6  10   1    0.11    0.24
   6  10   1   -0.13    0.20
   7 -10   1   69.12    2.95
   7 -10   1   76.30    2.97
  -7 -10  -1   80.17    3.19
  -7  10  -1   75.42    3.12
   7  10   1   74.12    2.99
   7  10   1   75.58    3.01
  -8 -10  -1    8.38    1.00
   8 -10   1    9.03    0.78
  -8 -10  -1    7.35    0.76
   8  10   1    6.78    0.81
  -8  10  -1    9.33    0.84
   8  10   1    9.01    0.76
  -8 -11   1    4.74    0.63
  -8 -11   1    4.20    0.71
   8  11  -1    4.39    0.66
  -8  11   1    5.00    0.69
   8  11  -1    3.61    0.60
  -7 -11   1    1.03    0.37
  -7 -11   1    0.67    0.27
   7 -11  -1    0.97    0.37
   7  11  -1    0.37    0.31
  -7  11   1    0.90    0.36
   7  11  -1    1.25    0.39
   6 -11  -1    1.23    0.41
  -6 -11   1    1.35    0.36
   6 -11  -1    1.08    0.34
  -6  11   1    1.82    0.42
   6  11  -1    1.12    0.33
   6  11  -1    1.32    0.38
  -5 -11   1    6.30    0.58
   5 -11  -1    5.85    0.63
   5 -11  -1    5.95    0.47
   5  11  -1    5.30    0.48
   5  11  -1    4.98    0.59
  -5  11   1    5.67    0.55
   4 -11  -1    7.33    0.57
  -4 -11   1    7.54    0.61
   4 -11  -1    8.00    0.48
  -4  11   1    6.49    0.57
  -4  11   1    7.46    0.47
   4  11  -1    7.18    0.57
   4  11  -1    8.41    0.52
   3 -11  -1   27.31    1.07
  -3 -11   1   26.05    1.26
   3 -11  -1   25.59    1.22
  -3 -11   1   27.88    1.09
   3  11  -1   28.66    1.14
   3  11  -1   26.71    1.22
  -3  11   1   27.60    1.13
  -3  11   1   27.77    1.28
   2 -11  -1   35.41    1.50
  -2 -11   1   36.58    1.41
  -2 -11   1   36.15    1.55
  -2  11   1   36.44    1.55
   2  11  -1   36.86    1.49
   2  11  -1   36.87    1.58
  -2  11   1   35.43    1.42
   2  11  -1   34.93    1.37
  -1 -11   1   18.60    0.74
   1 -11  -1   18.83    0.90
  -1 -11   1   20.93    0.88
   1  11  -1   20.34    0.99
   1  11  -1   20.50    0.89
  -1  11   1   19.36    0.96
   1  11  -1   18.56    0.76
  -1  11   1   17.63    0.84
   0 -11   1    1.33    0.24
   0 -11   1    1.82    0.17
   0 -11  -1    1.52    0.25
   0  11   1    1.21    0.27
   0  11   1    2.23    0.30
   0  11  -1    1.71    0.26
   0  11  -1    1.42    0.28
  -1 -11  -1   18.15    0.82
  -1 -11  -1   15.90    0.88
   1 -11   1   18.27    0.86
   1 -11   1   17.51    0.70
  -1  11  -1   18.13    0.78
   1  11   1   17.49    0.85
   1  11   1   19.01    0.95
  -1  11  -1   17.15    0.91
   2 -11   1   34.14    1.49
   2 -11   1   34.60    1.34
  -2 -11  -1   34.77    1.54
  -2 -11  -1   36.81    1.40
  -2  11  -1   35.35    1.36
   2  11   1   38.26    1.42
   2  11   1   34.94    1.48
   2  11   1   35.82    1.59
  -2  11  -1   36.41    1.56
   3 -11   1    0.83    0.25
  -3 -11  -1    1.60    0.23
   3 -11   1    1.50    0.24
  -3 -11  -1    1.21    0.29
  -3  11  -1    1.33    0.20
   3  11   1    1.25    0.21
  -3  11  -1    0.96    0.27
   3  11   1    0.91    0.27
  -4 -11  -1    0.54    0.24
   4 -11   1    0.42    0.24
   4 -11   1    0.36    0.19
   4  11   1    0.50    0.25
  -4  11  -1    0.68    0.28
   4  11   1    0.48    0.20
   5 -11   1    0.46    0.27
  -5 -11  -1    0.92    0.31
   5 -11   1    0.69    0.25
  -5  11  -1    0.63    0.29
   5  11   1    1.05    0.30
   5  11   1    0.55    0.25
   6 -11   1    0.53    0.28
   6 -11   1   -0.47    0.20
  -6 -11  -1    0.14    0.25
   6  11   1   -0.13    0.21
  -6  11  -1    0.15    0.24
   6  11   1   -0.37    0.19
   7 -11   1    1.42    0.38
   7 -11   1    1.23    0.39
  -7 -11  -1    1.26    0.44
   7  11   1    2.03    0.47
  -7  11  -1    0.90    0.36
   7  11   1    1.48    0.40
  -8 -11  -1    5.09    0.63
  -8 -11  -1    4.27    0.69
   8 -11   1    3.14    0.70
   8  11   1    4.94    0.68
   8  11   1    4.24    0.64
  -8  11  -1    4.21    0.65
  -7 -12   1    0.62    0.35
   7 -12  -1   -0.16    0.29
  -7  12   1    0.26    0.31
   7  12  -1    0.16    0.29
   7  12  -1   -0.16    0.29
   6 -12  -1    0.40    0.28
  -6 -12   1    0.76    0.33
   6  12  -1    0.99    0.31
  -6  12   1    0.97    0.35
   6  12  -1    0.56    0.30
   5 -12  -1   45.79    2.00
  -5 -12   1   49.33    2.10
   5  12  -1   42.09    1.97
   5  12  -1   47.48    1.90
  -5  12   1   48.21    2.05
   4 -12  -1   -0.05    0.20
  -4 -12   1    0.57    0.25
  -4  12   1    0.27    0.16
   4  12  -1    0.19    0.24
  -4  12   1    0.31    0.22
   4  12  -1    0.11    0.17
  -3 -12   1    1.11    0.29
   3 -12  -1    0.72    0.26
  -3 -12   1    0.98    0.20
  -3  12   1    1.46    0.25
   3  12  -1    1.27    0.31
  -3  12   1    0.82    0.28
   3  12  -1    1.17    0.22
   2 -12  -1    1.75    0.33
  -2 -12   1    2.26    0.30
  -2 -12   1    2.20    0.36
   2  12  -1    2.39    0.36
   2  12  -1    2.22    0.38
  -2  12   1    2.33    0.38
  -2  12   1    2.79    0.33
  -1 -12   1   80.38    2.95
  -1 -12   1   78.96    2.80
   1 -12  -1   80.58    3.01
  -1 -12   1   84.89    3.08
  -1  12   1   79.17    2.94
  -1  12   1   82.38    3.09
   1  12  -1   82.32    3.11
   1  12  -1   80.70    2.97
   0 -12   1   10.04    0.50
   0 -12  -1    9.62    0.58
   0 -12   1    9.64    0.59
   0  12  -1   10.04    0.56
   0  12   1    9.53    0.56
   0  12   1    9.00    0.63
   0  12  -1   10.13    0.66
  -1 -12  -1    0.09    0.15
   1 -12   1    0.00    0.17
  -1 -12  -1    0.18    0.15
  -1  12  -1    0.15    0.13
   1  12   1   -0.05    0.18
   1  12   1    0.39    0.19
  -1  12  -1    0.16    0.19
   2 -12   1    3.17    0.39
  -2 -12  -1    3.26    0.36
   2 -12   1    3.13    0.42
  -2 -12  -1    3.08    0.43
   2  12   1    2.94    0.38
  -2  12  -1    3.96    0.50
   2  12   1    3.32    0.45
  -2  12  -1    3.48    0.29
   3 -12   1    9.19    0.55
   3 -12   1    9.14    0.64
  -3 -12  -1    9.36    0.52
  -3 -12  -1   11.68    0.74
   3  12   1    9.01    0.63
  -3  12  -1    9.94    0.51
  -3  12  -1    9.19    0.67
   4 -12   1    9.82    0.69
  -4 -12  -1   12.37    0.80
   4 -12   1   10.14    0.64
  -4  12  -1   10.30    0.74
   4  12   1   10.15    0.70
  -5 -12  -1    4.99    0.64
   5 -12   1    6.05    0.65
   5  12   1    5.01    0.60
  -5  12  -1    4.95    0.63
  -6 -12  -1    0.02    0.22
   6 -12   1    0.22    0.26
   6  12   1    0.08    0.26
  -6  12  -1    0.26    0.29
   7 -12   1    5.35    0.65
  -7 -12  -1    5.26    0.77
   7  12   1    3.78    0.59
  -7  12  -1    5.80    0.75
   7 -13  -1    0.74    0.42
  -7 -13   1    0.88    0.39
   7  13  -1    1.45    0.45
  -7  13   1    1.37    0.41
  -6 -13   1    6.40    0.78
   6 -13  -1    4.21    0.60
  -6  13   1    6.26    0.72
   6  13  -1    5.79    0.68
   5 -13  -1    8.13    0.69
  -5 -13   1    9.16    0.75
  -5  13   1    8.92    0.72
   5  13  -1    9.07    0.71
  -4 -13   1    8.35    0.68
   4 -13  -1    9.14    0.67
   4  13  -1    8.18    0.65
  -4  13   1    8.76    0.55
  -4  13   1    8.74    0.69
  -3 -13   1    0.43    0.19
  -3 -13   1    0.81    0.28
   3 -13  -1    0.49    0.26
  -3  13   1    0.74    0.28
   3  13  -1    0.58    0.25
  -3  13   1    0.47    0.18
   2 -13  -1   54.63    2.24
  -2 -13   1   57.87    2.31
  -2 -13   1   56.86    2.13
  -2  13   1   59.53    2.32
   2  13  -1   54.28    2.21
   2  13  -1   57.58    2.35
  -2  13   1   55.48    2.14
  -1 -13   1    1.98    0.36
  -1 -13   1    1.91    0.30
   1 -13  -1    1.77    0.31
  -1  13   1    2.59    0.35
  -1  13   1    1.71    0.33
   1  13  -1    1.56    0.36
   1  13  -1    1.93    0.31
   0 -13  -1    3.63    0.42
   0 -13   1    2.85    0.38
   0  13   1    2.93    0.41
   0  13   1    4.10    0.44
   0  13  -1    2.92    0.35
   0  13  -1    2.74    0.41
  -1 -13  -1    1.19    0.26
   1 -13   1    0.99    0.26
  -1 -13  -1    0.78    0.24
   1  13   1    0.91    0.28
  -1  13  -1    1.27    0.24
   1  13   1    1.27    0.28
  -1  13  -1    0.75    0.26
  -2 -13  -1    4.82    0.48
  -2 -13  -1    5.20    0.41
   2 -13   1    6.08    0.51
   2  13   1    6.41    0.58
   2  13   1    6.23    0.59
  -2  13  -1    5.57    0.52
  -2  13  -1    5.31    0.38
  -3 -13  -1    9.55    0.70
  -3 -13  -1    9.57    0.54
   3 -13   1    8.91    0.65
   3  13   1    8.32    0.63
  -3  13  -1    8.46    0.67
  -4 -13  -1    0.25    0.22
   4 -13   1    0.54    0.26
  -4  13  -1    0.19    0.22
   4  13   1   -0.31    0.18
  -5 -13  -1    2.01    0.45
   5 -13   1    2.30    0.45
   5  13   1    1.81    0.40
  -5  13  -1    2.25    0.46
   6 -13   1    2.69    0.49
  -6 -13  -1    2.36    0.51
  -6  13  -1    1.94    0.45
   6  13   1    1.51    0.42
  -7 -13  -1   18.40    1.23
   7 -13   1   18.68    1.12
  -7  13  -1   17.61    1.19
   7  13   1   16.64    1.11
  -7 -14   1    7.35    0.87
   7 -14  -1    8.09    0.88
  -7  14   1    6.00    0.78
   7  14  -1    7.54    0.88
   6 -14  -1    9.69    0.83
  -6 -14   1   10.12    0.86
  -6  14   1   10.40    0.84
   6  14  -1    9.66    0.81
   5 -14  -1    1.80    0.42
  -5 -14   1    2.73    0.52
   5  14  -1    1.89    0.44
  -5  14   1    2.05    0.44
   4 -14  -1    1.39    0.36
  -4 -14   1    1.22    0.34
  -4  14   1    2.08    0.42
   4  14  -1    1.67    0.39
   3 -14  -1    0.30    0.25
  -3 -14   1    0.29    0.31
  -3 -14   1    0.66    0.26
   3  14  -1    0.47    0.26
  -3  14   1    0.99    0.24
  -3  14   1    0.57    0.27
  -2 -14   1    4.10    0.55
  -2 -14   1    4.22    0.38
   2 -14  -1    3.68    0.49
  -2  14   1    3.74    0.42
   2  14  -1    4.78    0.54
  -2  14   1    4.20    0.54
   2  14  -1    4.33    0.58
   1 -14  -1    0.89    0.27
  -1 -14   1    0.94    0.25
  -1 -14   1    1.60    0.34
  -1  14   1    1.20    0.32
   1  14  -1    0.81    0.28
   1  14  -1    1.67    0.32
  -1  14   1    1.14    0.25
   0 -14   1    0.11    0.18
   0 -14  -1   -0.27    0.15
   0  14   1    0.05    0.17
   0  14   1    0.25    0.23
   0  14  -1    0.20    0.18
   0  14  -1    0.01    0.18
  -1 -14  -1    0.68    0.25
   1 -14   1    0.75    0.27
  -1 -14  -1    1.21    0.27
  -1  14  -1    1.16    0.25
   1  14   1    0.69    0.29
   1  14   1    0.78    0.24
  -1  14  -1    1.02    0.31
  -2 -14  -1   17.85    0.85
  -2 -14  -1   16.14    0.96
   2 -14   1   16.54    0.93
  -2  14  -1   15.74    0.78
   2  14   1   17.94    0.94
   2  14   1   15.91    1.00
  -2  14  -1   18.31    1.01
  -3 -14  -1    1.38    0.36
   3 -14   1    0.89    0.31
  -3 -14  -1    0.95    0.35
   3  14   1    1.28    0.34
  -3  14  -1    0.84    0.29
  -4 -14  -1    7.52    0.66
   4 -14   1    7.35    0.63
  -4  14  -1    6.59    0.64
   4  14   1    6.23    0.68
  -5 -14  -1    0.54    0.30
   5 -14   1    0.36    0.29
  -5  14  -1    0.57    0.33
   5  14   1   -0.07    0.27
  -6 -14  -1   25.12    1.51
   6 -14   1   28.57    1.45
  -6  14  -1   28.33    1.53
   7 -14   1    1.17    0.44
  -7 -14  -1    1.62    0.49
   7  14   1    1.26    0.46
  -7  14  -1    1.17    0.41
   6 -15  -1    2.89    0.56
  -6 -15   1    4.07    0.67
   6  15  -1    3.71    0.60
  -6  15   1    5.20    0.71
  -5 -15   1    0.69    0.33
   5 -15  -1    1.18    0.39
   5  15  -1    0.74    0.34
  -5  15   1    1.10    0.38
   4 -15  -1    5.21    0.64
  -4 -15   1    7.00    0.79
  -4  15   1    3.89    0.57
   4  15  -1    6.17    0.68
   3 -15  -1   -0.02    0.22
  -3 -15   1    0.06    0.20
  -3  15   1    0.10    0.20
  -3  15   1   -0.05    0.16
   3  15  -1   -0.04    0.22
  -2 -15   1   -0.01    0.19
  -2 -15   1    0.09    0.17
   2 -15  -1   -0.07    0.19
  -2  15   1   -0.16    0.20
   2  15  -1   -0.13    0.20
  -2  15   1   -0.06    0.14
   2  15  -1   -0.03    0.20
  -1 -15   1    1.83    0.33
   1 -15  -1    1.11    0.30
  -1 -15   1    1.24    0.31
   1  15  -1    1.34    0.36
  -1  15   1    2.07    0.34
   1  15  -1    1.09    0.29
  -1  15   1    1.34    0.33
   0 -15  -1   31.21    1.47
   0 -15   1   34.43    1.49
   0  15  -1   35.34    1.45
   0  15   1   34.04    1.61
   0  15   1   34.57    1.47
   1 -15   1    2.09    0.38
  -1 -15  -1    2.81    0.47
  -1 -15  -1    2.58    0.38
   1  15   1    2.87    0.42
   1  15   1    2.89    0.49
  -1  15  -1    2.17    0.43
  -1  15  -1    2.73    0.35
   2 -15   1    1.60    0.38
  -2 -15  -1    1.43    0.29
  -2 -15  -1    1.70    0.38
   2  15   1    1.12    0.32
  -2  15  -1    2.02    0.33
   2  15   1    1.58    0.39
  -2  15  -1    1.36    0.35
   3 -15   1   15.46    0.97
  -3 -15  -1   16.17    1.03
   3  15   1   17.90    0.99
  -3  15  -1   18.51    1.08
  -4 -15  -1   15.06    1.02
   4 -15   1   15.92    0.99
   4  15   1   16.00    0.99
  -4  15  -1   16.85    1.05
  -5 -15  -1   -0.07    0.24
   5 -15   1   -0.18    0.28
   5  15   1    0.39    0.31
  -5  15  -1   -0.03    0.25
   6 -15   1    1.92    0.47
  -6 -15  -1    1.99    0.52
  -6  15  -1    2.24    0.52
   6  15   1    1.71    0.46
  -6 -16   1    1.27    0.44
   6 -16  -1    1.38    0.45
   6  16  -1    1.60    0.46
  -6  16   1    1.15    0.42
  -5 -16   1   -0.22    0.23
   5 -16  -1   -0.20    0.26
  -5  16   1   -0.09    0.25
   5  16  -1    0.23    0.30
   4 -16  -1    6.48    0.76
  -4 -16   1    9.34    0.78
   4  16  -1    8.77    0.72
  -4  16   1    8.51    0.75
   3 -16  -1    0.69    0.31
  -3 -16   1    0.55    0.29
  -3  16   1    0.82    0.31
   3  16  -1    1.10    0.35
   2 -16  -1    0.07    0.23
  -2 -16   1    0.36    0.22
  -2 -16   1    0.23    0.23
   2  16  -1    0.38    0.29
   2  16  -1    0.30    0.25
  -2  16   1   -0.03    0.17
  -2  16   1    0.25    0.24
   1 -16  -1   27.31    1.34
  -1 -16   1   29.04    1.41
  -1 -16   1   27.20    1.28
  -1  16   1   29.23    1.44
   1  16  -1   26.64    1.28
   1  16  -1   28.49    1.45
  -1  16   1   26.49    1.25
   0 -16  -1    4.29    0.56
   0 -16   1    6.00    0.61
   0 -16  -1    5.69    0.60
   0  16   1    4.52    0.52
   0  16   1    4.05    0.56
   0  16  -1    3.84    0.46
   0  16  -1    4.04    0.55
  -1 -16  -1    1.62    0.36
   1 -16   1    1.70    0.37
  -1 -16  -1    2.11    0.39
   1  16   1    1.44    0.38
  -1  16  -1    2.04    0.41
  -1  16  -1    2.45    0.36
   1  16   1    1.83    0.37
  -2 -16  -1    0.08    0.21
   2 -16   1    0.65    0.30
  -2 -16  -1    0.16    0.22
  -2  16  -1    0.48    0.29
   2  16   1    0.12    0.24
   2  16   1    0.36    0.26
   3 -16   1   12.39    0.86
  -3 -16  -1   13.77    0.93
  -3  16  -1   12.12    0.90
   3  16   1   12.52    0.84
  -4 -16  -1    7.47    0.73
   4 -16   1    9.29    0.75
  -4  16  -1    7.79    0.73
   4  16   1    7.86    0.81
  -5 -16  -1    2.25    0.50
   5 -16   1    2.17    0.47
  -5  16  -1    3.21    0.59
   5  16   1    1.72    0.45
   6 -16   1    0.29    0.36
  -6 -16  -1    0.34    0.36
  -6  16  -1    0.43    0.37
   6  16   1    0.44    0.37
  -5 -17   1    3.60    0.64
   5 -17  -1    3.87    0.61
  -5  17   1    4.71    0.68
   5  17  -1    3.36    0.57
   4 -17  -1    0.09    0.27
  -4 -17   1    0.06    0.27
   4  17  -1    0.64    0.33
  -4  17   1   -0.06    0.24
  -3 -17   1   13.76    0.95
   3 -17  -1   11.90    0.89
  -3  17   1   14.79    0.99
   3  17  -1   14.69    0.92
  -2 -17   1    5.39    0.56
  -2 -17   1    3.56    0.57
   2 -17  -1    4.18    0.56
  -2  17   1    4.36    0.61
  -2  17   1    5.18    0.54
   2  17  -1    4.58    0.66
   2  17  -1    5.44    0.62
  -1 -17   1    6.42    0.61
   1 -17  -1    4.79    0.59
  -1 -17   1    4.52    0.53
  -1  17   1    4.04    0.57
   1  17  -1    3.99    0.59
  -1  17   1    5.43    0.56
   1  17  -1    5.63    0.61
   0 -17   1    5.59    0.62
   0 -17  -1    4.87    0.57
   0 -17  -1    5.00    0.60
   0  17   1    4.36    0.53
   0  17  -1    4.10    0.58
   0  17   1    3.94    0.58
   0  17  -1    4.46    0.52
  -1 -17  -1    9.74    0.67
   1 -17   1    8.93    0.71
  -1 -17  -1    9.71    0.76
  -1  17  -1   10.15    0.64
   1  17   1    9.19    0.69
  -1  17  -1    9.92    0.78
   1  17   1    8.89    0.78
  -2 -17  -1    0.53    0.27
   2 -17   1    0.25    0.27
  -2 -17  -1    0.42    0.27
  -2  17  -1    0.22    0.27
   2  17   1    0.24    0.30
   2  17   1    0.49    0.30
  -3 -17  -1    0.33    0.27
   3 -17   1    0.37    0.30
   3  17   1   -0.27    0.21
  -3  17  -1   -0.05    0.26
   4 -17   1    1.12    0.41
  -4 -17  -1    0.72    0.34
   4  17   1    0.46    0.30
  -4  17  -1    1.39    0.43
   5 -17   1   -0.06    0.27
  -5 -17  -1   -0.18    0.30
  -5  17  -1   -0.08    0.28
   5  17   1   -0.03    0.27
   4 -18  -1    3.93    0.62
  -4 -18   1    5.14    0.74
  -4  18   1    5.40    0.74
   4  18  -1    5.15    0.69
  -3 -18   1   18.16    1.12
   3 -18  -1   14.78    1.01
   3  18  -1   13.45    0.97
  -3  18   1   15.21    1.06
   2 -18  -1    0.31    0.28
  -2 -18   1    0.37    0.28
  -2 -18   1    0.73    0.33
   2  18  -1    0.62    0.36
  -2  18   1    0.64    0.36
   2  18  -1    0.81    0.32
  -1 -18   1   11.01    0.73
   1 -18  -1    9.94    0.76
  -1 -18   1    7.57    0.73
  -1  18   1    9.83    0.69
  -1  18   1   11.56    0.88
   1  18  -1   11.89    0.90
   1  18  -1    9.96    0.73
   0 -18  -1    2.99    0.49
   0 -18   1    2.52    0.44
   0 -18  -1    2.72    0.49
   0  18   1    2.96    0.56
   0  18  -1    3.35    0.55
   0  18   1    2.37    0.42
   0  18  -1    2.49    0.42
   1 -18   1    4.47    0.59
  -1 -18  -1    4.67    0.56
  -1 -18  -1    5.82    0.72
   1  18   1    3.57    0.52
  -1  18  -1    4.58    0.64
   1  18   1    5.52    0.72
  -2 -18  -1    0.11    0.25
  -2 -18  -1    0.32    0.28
   2 -18   1   -0.15    0.23
  -2  18  -1    0.07    0.30
   2  18   1    0.07    0.30
   2  18   1    0.38    0.30
   3 -18   1   -0.22    0.23
  -3 -18  -1   -0.01    0.21
   3  18   1   -0.11    0.27
  -3  18  -1   -0.16    0.25
   4 -18   1    0.20    0.32
  -4 -18  -1    0.11    0.26
  -4  18  -1   -0.03    0.30
   4  18   1    0.42    0.33
   3 -19  -1    0.80    0.41
  -3 -19   1    1.30    0.41
  -3  19   1    1.14    0.41
   3  19  -1    1.81    0.46
  -2 -19   1    7.58    0.74
   2 -19  -1    7.30    0.80
  -2  19   1    7.98    0.78
   2  19  -1    8.05    0.81
   2  19  -1    8.26    0.80
  -1 -19   1    6.70    0.70
   1 -19  -1    5.81    0.71
  -1 -19   1    5.29    0.71
   1  19  -1    5.02    0.72
   1  19  -1    6.35    0.68
  -1  19   1    5.04    0.70
  -1  19   1    4.44    0.57
   0 -19  -1    0.98    0.35
   0 -19   1    0.94    0.36
   0 -19  -1    1.15    0.37
   0 -19   1    0.77    0.34
   0  19  -1    1.09    0.40
   0  19   1    0.57    0.35
   0  19   1    1.01    0.33
   0  19  -1    0.92    0.31
   1 -19   1    0.89    0.35
  -1 -19  -1    0.39    0.29
  -1 -19  -1    0.94    0.35
  -1  19  -1    0.76    0.36
   1  19   1    1.27    0.43
   1  19   1    1.02    0.36
  -2 -19  -1    0.11    0.28
   2 -19   1   -0.28    0.24
   2  19   1   -0.18    0.28
  -2  19  -1   -0.23    0.24
   2  19   1   -0.24    0.25
   3 -19   1    0.35    0.33
  -3 -19  -1   -0.12    0.25
  -3  19  -1    0.50    0.33
   3  19   1   -0.09    0.31
  -2 -20   1    3.16    0.61
   2 -20  -1    2.59    0.52
   2  20  -1    2.43    0.50
   2  20  -1    2.92    0.61
  -2  20   1    2.03    0.48
   1 -20  -1    0.29    0.31
  -1 -20   1    0.49    0.34
  -1 -20   1    0.14    0.29
   1  20  -1    0.24    0.30
  -1  20   1    0.30    0.33
   1  20  -1    0.24    0.35
   0 -20   1    0.11    0.29
   0 -20  -1    0.16    0.34
   0 -20  -1   -0.16    0.21
   0 -20   1   -0.04    0.23
   0  20  -1    0.28    0.32
   0  20   1   -0.18    0.24
   0  20   1    0.05    0.29
  -1 -20  -1    0.72    0.35
   1 -20   1    0.76    0.36
  -1 -20  -1    0.32    0.30
   1  20   1    0.44    0.36
  -1  20  -1    0.67    0.35
   1  20   1    0.69    0.34
  -2 -20  -1    1.76    0.43
   2 -20   1    2.00    0.50
   2  20   1    1.63    0.49
   2  20   1    1.01    0.40
  -2  20  -1    1.38    0.46
  -9   0   2   -0.02    0.25
   9   0  -2    0.08    0.32
  -9   0   2    0.07    0.22
   8   0  -2    3.52    0.58
  -8   0   2    2.48    0.47
  -8   0   2    3.48    0.47
  -7   0   2   -0.02    0.18
  -7   0   2   -0.30    0.15
   7   0  -2   -0.10    0.23
  -6   0   2   78.14    2.86
  -6   0   2   80.68    2.97
   6   0  -2   73.31    2.95
  -5   0   2   -0.04    0.11
   5   0  -2    0.24    0.17
   5   0  -2    0.05    0.09
  -5   0   2   -0.03    0.13
  -4   0   2    2.88    0.33
   4   0  -2    3.24    0.21
   4   0  -2    2.70    0.32
  -4   0   2    3.20    0.26
   3   0  -2    0.16    0.08
   3   0  -2    0.14    0.11
  -3   0   2   -0.02    0.08
  -3   0   2    0.08    0.09
   2   0  -2    7.03    0.32
   2   0  -2    6.91    0.37
  -2   0   2    6.40    0.34
  -2   0   2    7.15    0.34
  -1   0   2    0.31    0.08
  -1   0   2    0.03    0.04
   1   0  -2   -0.02    0.06
   1   0  -2   -0.01    0.05
   1   0  -2   -0.04    0.03
   0   0  -2  290.94    9.87
   0   0   2  292.42    9.88
   0   0   2  300.25    9.88
   0   0  -2  302.45    9.91
   0   0  -2  295.30    9.90
   0   0   2  297.54    9.90
  -1   0  -2   -0.04    0.06
  -1   0  -2   -0.06    0.05
   1   0   2   -0.03    0.05
   1   0   2   -0.09    0.06
  -2   0  -2  204.90    6.98
   2   0   2  206.29    6.97
   2   0   2  208.28    7.04
  -2   0  -2  213.11    7.08
  -3   0  -2   -0.01    0.07
   3   0   2    0.15    0.09
  -3   0  -2   -0.05    0.10
   3   0   2   -0.08    0.11
  -4   0  -2    9.25    0.42
  -4   0  -2    8.99    0.43
   4   0   2    9.39    0.41
  -4   0  -2    9.74    0.58
   4   0   2    8.95    0.45
   4   0   2    8.49    0.53
   5   0   2   -0.19    0.12
   5   0   2    0.00    0.15
  -5   0  -2    0.03    0.09
   5   0   2    0.10    0.09
  -5   0  -2    0.07    0.16
   6   0   2    7.70    0.47
   6   0   2    6.42    0.55
  -6   0  -2    7.27    0.44
  -6   0  -2    6.30    0.56
  -7   0  -2    0.02    0.18
   7   0   2    0.07    0.23
  -7   0  -2   -0.12    0.13
   8   0   2   -0.04    0.25
  -8   0  -2    0.11    0.25
   9   0   2   -0.37    0.26
  -9   0  -2    0.10    0.29
  -9  -1   2    1.61    0.43
   9  -1  -2    0.55    0.40
  -9  -1   2    1.16    0.34
  -9   1   2    1.17    0.32
  -9   1   2    1.23    0.41
   9   1  -2    0.99    0.42
  -8  -1   2    1.07    0.29
  -8  -1   2    0.85    0.31
   8  -1  -2    0.43    0.30
   8   1  -2    1.25    0.39
  -8   1   2    0.76    0.25
  -8   1   2    0.98    0.33
   7  -1  -2    3.26    0.50
  -7  -1   2    3.50    0.49
  -7  -1   2    2.93    0.40
  -7   1   2    2.08    0.35
  -7   1   2    3.65    0.51
   7   1  -2    3.09    0.50
   6  -1  -2   10.88    0.68
  -6  -1   2    8.95    0.62
  -6  -1   2   10.27    0.59
   6   1  -2    9.44    0.66
  -6   1   2    9.31    0.64
  -6   1   2    9.50    0.57
  -5  -1   2   36.72    1.44
   5  -1  -2   33.31    1.41
  -5  -1   2   33.45    1.34
   5  -1  -2   31.36    1.24
   5   1  -2   30.97    1.19
  -5   1   2   33.50    1.34
  -5   1   2   33.84    1.41
   5   1  -2   33.04    1.41
   4  -1  -2    6.13    0.34
   4  -1  -2    7.24    0.44
  -4  -1   2    7.04    0.43
  -4  -1   2    6.45    0.39
   4   1  -2    6.16    0.41
  -4   1   2    6.27    0.41
   4   1  -2    6.45    0.31
  -4   1   2    6.37    0.38
   4   1  -2    6.74    0.44
   3  -1  -2   29.62    1.15
   3  -1  -2   28.41    1.07
  -3  -1   2   28.21    1.12
  -3  -1   2   29.94    1.14
   3   1  -2   29.16    1.13
  -3   1   2   28.93    1.12
   3   1  -2   29.86    1.16
   3   1  -2   28.18    1.04
  -3   1   2   29.50    1.14
  -2  -1   2   30.35    1.11
   2  -1  -2   29.57    1.12
  -2  -1   2   30.64    1.10
   2  -1  -2   29.66    1.09
   2   1  -2   30.59    1.07
   2   1  -2   29.11    1.12
  -2   1   2   29.30    1.10
  -2   1   2   29.42    1.10
   2   1  -2   30.01    1.12
   1  -1  -2  158.13    5.30
  -1  -1   2  163.33    5.27
   1  -1  -2  154.42    5.30
  -1  -1   2  151.61    5.29
   1  -1  -2  164.76    5.27
   1   1  -2  156.97    5.31
  -1   1   2  155.83    5.30
   1   1  -2  156.80    5.29
  -1   1   2  155.58    5.26
   0  -1  -2  261.48    8.72
   0  -1   2  265.00    8.71
   0  -1  -2  266.45    8.73
   0  -1  -2  284.71    8.75
   0  -1  -2  252.42    8.70
   0  -1   2  254.63    8.73
   0   1   2  256.17    8.72
   0   1  -2  260.45    8.71
   0   1   2  259.39    8.70
   0   1  -2  261.39    8.74
   0   1  -2  256.10    8.74
   0   1   2  261.51    8.72
   1  -1   2    7.99    0.36
  -1  -1  -2    6.71    0.33
   1  -1   2    7.53    0.28
  -1  -1  -2    7.66    0.36
  -1   1  -2    7.26    0.37
   1   1   2    7.27    0.34
  -1   1  -2    7.56    0.28
   1   1   2    7.76    0.33
  -2  -1  -2   41.97    1.49
   2  -1   2   42.96    1.47
  -2  -1  -2   41.27    1.59
   2  -1   2   43.06    1.56
  -2   1  -2   44.12    1.52
  -2   1  -2   43.17    1.60
   2   1   2   44.26    1.56
   2   1   2   41.15    1.50
   3  -1   2    8.87    0.38
  -3  -1  -2    8.43    0.36
   3  -1   2    8.82    0.39
   3  -1   2    8.16    0.47
  -3  -1  -2    8.11    0.49
  -3   1  -2    8.01    0.39
  -3   1  -2    8.63    0.37
  -3   1  -2    8.34    0.49
   3   1   2    9.11    0.47
   3   1   2    8.91    0.41
  -4  -1  -2    3.00    0.18
   4  -1   2    2.94    0.21
  -4  -1  -2    2.29    0.33
   4  -1   2    2.84    0.21
   4  -1   2    3.33    0.38
  -4   1  -2    2.69    0.20
  -4   1  -2    2.75    0.21
   4   1   2    2.60    0.17
   4   1   2    2.76    0.24
  -4   1  -2    2.21    0.31
   4   1   2    2.42    0.32
   5  -1   2    5.04    0.33
  -5  -1  -2    4.95    0.33
   5  -1   2    4.44    0.49
   5  -1   2    4.76    0.30
  -5  -1  -2    3.68    0.49
   5   1   2    4.44    0.25
   5   1   2    4.99    0.43
   5   1   2    4.79    0.35
  -5   1  -2    4.95    0.45
  -5   1  -2    4.63    0.30
  -6  -1  -2    1.85    0.35
  -6  -1  -2    1.93    0.27
   6  -1   2    2.40    0.41
   6   1   2    1.34    0.31
  -6   1  -2    1.93    0.39
   6   1   2    2.46    0.33
  -6   1  -2    2.77    0.31
  -7  -1  -2    2.23    0.32
  -7  -1  -2    1.72    0.38
   7  -1   2    1.76    0.40
  -7   1  -2    1.57    0.38
   7   1   2    1.39    0.37
   7   1   2    2.02    0.33
   8  -1   2    1.26    0.40
  -8  -1  -2    1.48    0.40
   8   1   2    0.71    0.33
  -8   1  -2    0.93    0.36
   9  -1   2   -0.21    0.30
  -9  -1  -2    0.10    0.27
   9   1   2   -0.64    0.25
  -9   1  -2    0.29    0.32
   9  -2  -2    2.89    0.60
  -9  -2   2    2.57    0.49
  -9  -2   2    3.72    0.53
   9   2  -2    3.23    0.63
  -9   2   2    3.60    0.60
  -8  -2   2    2.90    0.50
   8  -2  -2    2.31    0.48
  -8  -2   2    1.57    0.33
  -8   2   2    2.84    0.41
  -8   2   2    2.80    0.48
   8   2  -2    1.91    0.47
  -7  -2   2    1.95    0.33
  -7  -2   2    2.71    0.44
   7  -2  -2    2.62    0.45
  -7   2   2    2.53    0.43
  -7   2   2    1.95    0.34
   7   2  -2    1.09    0.34
  -6  -2   2   33.10    1.46
  -6  -2   2   30.51    1.33
   6  -2  -2   30.90    1.43
  -6   2   2   32.34    1.43
   6   2  -2   31.38    1.44
  -6   2   2   32.40    1.33
  -5  -2   2    0.30    0.15
   5  -2  -2    0.62    0.16
   5  -2  -2    0.44    0.19
  -5  -2   2    0.49    0.19
   5   2  -2    0.25    0.17
   5   2  -2    0.37    0.20
  -5   2   2    0.76    0.19
  -5   2   2    0.44    0.19
   4  -2  -2   23.90    1.01
  -4  -2   2   23.45    0.97
   4  -2  -2   23.24    0.92
  -4  -2   2   24.19    1.02
   4   2  -2   21.52    0.83
  -4   2   2   23.49    0.95
   4   2  -2   23.49    0.99
  -4   2   2   21.51    0.99
   4   2  -2   23.44    1.02
   3  -2  -2    0.36    0.12
  -3  -2   2    0.35    0.13
   3  -2  -2    0.16    0.12
  -3  -2   2    0.04    0.09
   3   2  -2    0.21    0.13
   3   2  -2    0.37    0.08
  -3   2   2    0.23    0.10
  -3   2   2    0.36    0.13
   3   2  -2    0.38    0.14
  -2  -2   2    5.39    0.29
  -2  -2   2    5.14    0.29
   2  -2  -2    4.77    0.28
   2  -2  -2    5.17    0.29
   2   2  -2    5.13    0.31
  -2   2   2    5.59    0.29
   2   2  -2    5.09    0.24
   2   2  -2    5.30    0.31
  -2   2   2    5.12    0.28
   1  -2  -2   65.27    2.22
  -1  -2   2   66.29    2.21
  -1  -2   2   64.07    2.22
   1  -2  -2   64.13    2.24
   1   2  -2   62.31    2.21
   1   2  -2   63.63    2.22
   1   2  -2   64.46    2.23
  -1   2   2   64.79    2.21
  -1   2   2   64.78    2.24
   1   2  -2   65.87    2.24
   0  -2  -2   51.21    1.75
   0  -2   2   51.21    1.76
   0  -2   2   51.87    1.73
   0  -2  -2   50.76    1.77
   0  -2  -2   51.04    1.74
   0   2   2   51.39    1.77
   0   2   2   52.27    1.74
   0   2   2   51.03    1.75
   0   2  -2   50.16    1.76
   0   2  -2   50.08    1.73
   0   2  -2   50.13    1.77
   0   2  -2   50.43    1.77
   1  -2   2    3.35    0.22
  -1  -2  -2    3.46    0.21
  -1  -2  -2    3.45    0.23
  -1   2  -2    2.89    0.23
   1   2   2    3.41    0.21
   1   2   2    3.26    0.20
  -1   2  -2    3.23    0.22
  -2  -2  -2  176.13    5.89
   2  -2   2  183.27    5.98
  -2  -2  -2  157.08    5.98
   2   2   2  178.50    5.93
  -2   2  -2  158.68    5.99
  -2   2  -2  182.61    5.95
  -2   2  -2  184.49    5.85
   2   2   2  184.18    5.96
   3  -2   2    0.10    0.09
   3  -2   2    0.12    0.11
  -3  -2  -2    0.02    0.06
  -3  -2  -2    0.08    0.11
  -3   2  -2    0.16    0.09
   3   2   2    0.42    0.12
  -3   2  -2    0.07    0.11
  -3   2  -2    0.07    0.06
   3   2   2    0.08    0.12
   4  -2   2    6.94    0.37
   4  -2   2    6.39    0.44
  -4  -2  -2    6.58    0.47
  -4  -2  -2    6.41    0.29
   4   2   2    6.67    0.39
   4   2   2    6.06    0.43
  -4   2  -2    6.97    0.33
  -4   2  -2    7.75    0.38
  -4   2  -2    5.88    0.45
  -5  -2  -2   21.05    1.11
   5  -2   2   23.52    1.09
   5  -2   2   23.18    0.94
   5   2   2   24.31    1.09
  -5   2  -2   23.93    0.93
  -5   2  -2   21.52    1.11
   5   2   2   23.96    1.00
  -6  -2  -2   17.83    1.02
   6  -2   2   16.79    0.96
  -6  -2  -2   19.35    0.83
   6   2   2   17.23    0.95
  -6   2  -2   14.97    0.96
  -6   2  -2   18.40    0.78
   6   2   2   18.12    0.85
  -7  -2  -2    1.16    0.26
  -7  -2  -2    1.32    0.35
   7  -2   2    0.84    0.33
  -7   2  -2    1.43    0.35
   7   2   2    1.16    0.27
   7   2   2    0.72    0.31
  -8  -2  -2    8.77    0.62
   8  -2   2    7.86    0.84
  -8  -2  -2   10.24    0.81
  -8   2  -2    9.19    0.78
   8   2   2    7.62    0.85
   8   2   2    9.72    0.66
   9  -2   2   -0.11    0.27
  -9  -2  -2    0.21    0.30
   9   2   2    0.04    0.29
  -9   2  -2    0.23    0.30
  -9  -3   2    4.03    0.54
  -9  -3   2    5.10    0.69
   9  -3  -2    3.76    0.64
  -9   3   2    4.63    0.64
   9   3  -2    3.80    0.66
   8  -3  -2    1.48    0.41
  -8  -3   2    2.31    0.39
  -8  -3   2    2.37    0.46
   8   3  -2    1.88    0.46
  -8   3   2    2.10    0.36
  -8   3   2    3.21    0.51
  -7  -3   2    9.32    0.61
   7  -3  -2    9.16    0.71
  -7  -3   2    9.29    0.70
  -7   3   2   10.17    0.61
   7   3  -2    8.90    0.72
  -7   3   2    9.48    0.70
  -6  -3   2    5.54    0.44
   6  -3  -2    5.80    0.40
  -6  -3   2    6.04    0.51
   6  -3  -2    5.98    0.52
  -6   3   2    5.97    0.43
   6   3  -2    6.93    0.51
  -6   3   2    5.83    0.50
   6   3  -2    6.20    0.52
  -5  -3   2    4.26    0.38
   5  -3  -2    4.16    0.45
   5  -3  -2    3.73    0.31
  -5  -3   2    3.51    0.38
  -5   3   2    3.94    0.37
  -5   3   2    3.68    0.31
   5   3  -2    3.61    0.43
   5   3  -2    2.51    0.34
  -4  -3   2    0.59    0.17
   4  -3  -2    0.77    0.17
   4  -3  -2    0.57    0.18
  -4  -3   2    0.46    0.16
   4   3  -2    0.85    0.21
   4   3  -2    0.75    0.20
  -4   3   2    1.03    0.21
  -4   3   2    0.81    0.16
   3  -3  -2  141.72    4.86
   3  -3  -2  143.50    4.88
  -3  -3   2  139.57    4.87
  -3  -3   2  145.41    4.91
  -3   3   2  138.95    4.86
   3   3  -2  145.26    4.91
   3   3  -2  141.23    4.89
   3   3  -2  138.11    4.76
  -3   3   2  142.76    4.89
   2  -3  -2   70.54    2.45
   2  -3  -2   70.55    2.46
  -2  -3   2   67.44    2.46
  -2   3   2   69.60    2.45
   2   3  -2   70.79    2.47
  -2   3   2   69.38    2.46
   2   3  -2   72.17    2.48
   2   3  -2   69.33    2.40
   1  -3  -2  100.32    3.40
  -1  -3   2  108.71    3.44
   1  -3  -2   97.83    3.44
  -1   3   2   99.48    3.43
   1   3  -2  101.87    3.43
   1   3  -2  101.55    3.44
  -1   3   2   98.36    3.42
   1   3  -2   98.75    3.42
   1   3  -2   98.27    3.44
   0  -3  -2   35.03    1.22
   0  -3   2   33.67    1.22
   0  -3  -2   33.98    1.23
   0   3  -2   34.71    1.24
   0   3   2   34.17    1.23
   0   3  -2   33.73    1.24
   0   3  -2   34.51    1.20
   0   3  -2   32.63    1.22
   0   3   2   34.15    1.23
   0   3   2   34.57    1.17
  -1  -3  -2  402.30   15.40
  -1  -3  -2  473.40   15.46
   1  -3   2  479.92   15.43
   1   3   2  467.80   15.40
   1   3   2  470.92   15.43
  -1   3  -2  481.64   15.45
  -2  -3  -2  107.22    3.64
   2  -3   2  108.96    3.71
  -2  -3  -2   92.99    3.73
   2  -3   2  110.40    3.69
   2   3   2  108.62    3.69
   2   3   2  110.08    3.69
  -2   3  -2  110.28    3.76
  -2   3  -2  109.59    3.70
  -3  -3  -2   49.56    1.97
   3  -3   2   59.33    2.07
   3  -3   2   57.87    2.13
  -3  -3  -2   54.61    2.16
  -3   3  -2   61.49    2.09
  -3   3  -2   59.66    1.99
   3   3   2   59.06    2.08
  -3   3  -2   58.28    2.18
   3   3   2   61.16    2.12
   4  -3   2    2.05    0.30
  -4  -3  -2    2.00    0.13
   4  -3   2    1.63    0.22
  -4  -3  -2    1.72    0.28
  -4   3  -2    1.91    0.19
  -4   3  -2    1.79    0.31
   4   3   2    2.25    0.26
  -4   3  -2    2.36    0.26
   4   3   2    2.02    0.29
  -5  -3  -2  107.17    4.40
   5  -3   2  122.03    4.38
   5  -3   2  124.72    4.23
  -5   3  -2  116.28    4.17
  -5   3  -2  128.37    4.46
   5   3   2  126.62    4.29
   5   3   2  126.37    4.38
   6  -3   2   -0.03    0.19
  -6  -3  -2    0.26    0.22
  -6  -3  -2   -0.02    0.11
   6  -3   2   -0.03    0.13
  -6   3  -2    0.01    0.11
   6   3   2    0.12    0.18
   6   3   2    0.06    0.20
  -6   3  -2    0.12    0.20
  -7  -3  -2    3.11    0.50
  -7  -3  -2    3.97    0.43
   7  -3   2    2.68    0.45
   7   3   2    2.64    0.47
   7   3   2    3.17    0.42
  -7   3  -2    3.02    0.49
   8  -3   2    0.20    0.30
  -8  -3  -2    0.40    0.22
  -8  -3  -2    0.41    0.28
  -8   3  -2    0.24    0.27
   8   3   2    0.36    0.29
   8   3   2    0.02    0.21
   9  -3   2    6.24    0.82
  -9  -3  -2    6.05    0.80
   9   3   2    3.77    0.67
  -9   3  -2    5.35    0.74
  -9  -4   2   -0.08    0.23
  -9  -4   2    0.21    0.29
   9  -4  -2    0.13    0.34
   9   4  -2    0.32    0.36
  -9   4   2    0.18    0.31
   8  -4  -2    0.31    0.30
  -8  -4   2    0.48    0.24
  -8  -4   2    0.46    0.28
  -8   4   2    0.70    0.32
   8   4  -2    0.45    0.34
  -8   4   2    0.18    0.21
  -7  -4   2   10.12    0.74
  -7  -4   2   10.89    0.68
   7  -4  -2   10.87    0.76
   7   4  -2   10.93    0.79
  -7   4   2    9.82    0.72
   7   4  -2   11.65    0.74
  -7   4   2   11.23    0.65
   6  -4  -2    1.92    0.37
  -6  -4   2    1.61    0.31
  -6  -4   2    1.39    0.31
   6  -4  -2    1.96    0.30
   6   4  -2    1.70    0.34
  -6   4   2    1.89    0.36
   6   4  -2    1.26    0.32
  -6   4   2    1.96    0.29
   5  -4  -2    2.37    0.30
   5  -4  -2    1.64    0.31
  -5  -4   2    2.07    0.30
  -5  -4   2    2.06    0.32
  -5   4   2    2.39    0.29
   5   4  -2    2.50    0.37
  -5   4   2    2.42    0.34
   5   4  -2    2.06    0.32
  -4  -4   2   88.30    3.24
  -4  -4   2   93.22    3.20
   4  -4  -2   87.78    3.16
   4  -4  -2   86.85    3.20
   4   4  -2   86.99    3.22
   4   4  -2   90.23    3.22
  -4   4   2   88.38    3.16
  -4   4   2   92.56    3.23
  -3  -4   2    9.42    0.50
   3  -4  -2    9.21    0.47
   3  -4  -2    9.63    0.48
   3   4  -2    9.27    0.37
   3   4  -2    9.23    0.50
  -3   4   2    9.31    0.49
   3   4  -2    8.89    0.49
  -3   4   2    8.88    0.46
   2  -4  -2    1.54    0.20
  -2  -4   2    1.81    0.21
   2  -4  -2    1.74    0.19
   2   4  -2    1.58    0.15
   2   4  -2    2.17    0.23
  -2   4   2    1.79    0.20
   2   4  -2    2.51    0.26
  -2   4   2    1.53    0.19
   1  -4  -2   68.46    2.29
   1  -4  -2   67.12    2.37
   1   4  -2   63.99    2.36
  -1   4   2   68.36    2.36
   1   4  -2   70.40    2.35
   1   4  -2   67.21    2.34
   1   4  -2   67.76    2.35
  -1   4   2   65.50    2.35
   0  -4   2  201.84    6.92
   0  -4  -2  209.72    6.95
   0   4  -2  200.24    6.93
   0   4  -2  210.39    6.97
   0   4  -2  201.64    6.91
   0   4   2  208.15    6.96
   0   4   2  207.51    6.87
   0   4   2  206.61    6.95
   0   4  -2  208.88    6.96
   0   4   2  208.57    6.87
  -1  -4  -2    1.24    0.15
   1  -4   2    1.08    0.14
   1  -4   2    0.98    0.16
  -1  -4  -2    0.90    0.15
   1   4   2    1.24    0.13
  -1   4  -2    0.77    0.15
  -1   4  -2    1.13    0.09
   1   4   2    0.79    0.13
  -1   4  -2    0.95    0.15
  -2  -4  -2    8.23    0.49
   2  -4   2    9.86    0.48
   2  -4   2   10.43    0.48
  -2  -4  -2    8.72    0.41
  -2   4  -2   10.10    0.53
  -2   4  -2   10.56    0.49
   2   4   2   10.28    0.47
  -2   4  -2    9.85    0.37
   2   4   2    9.99    0.46
  -3  -4  -2   11.13    0.49
  -3  -4  -2   12.73    0.66
   3  -4   2   14.00    0.60
   3  -4   2   12.72    0.62
  -3   4  -2   13.68    0.61
  -3   4  -2   12.66    0.49
  -3   4  -2   12.55    0.66
   3   4   2   13.21    0.62
   3   4   2   13.20    0.60
   4  -4   2    7.44    0.42
  -4  -4  -2    7.09    0.51
  -4  -4  -2    7.81    0.30
   4  -4   2    7.40    0.48
   4   4   2    7.74    0.45
   4   4   2    7.07    0.47
  -4   4  -2    7.00    0.35
  -4   4  -2    8.09    0.54
   5  -4   2    1.18    0.28
   5  -4   2    0.98    0.21
  -5  -4  -2    1.20    0.28
  -5   4  -2    1.49    0.19
  -5   4  -2    1.21    0.30
   5   4   2    1.17    0.23
   5   4   2    1.19    0.28
  -6  -4  -2    5.00    0.60
   6  -4   2    2.99    0.44
   6  -4   2    4.54    0.37
  -6   4  -2    4.93    0.60
   6   4   2    3.87    0.50
   6   4   2    3.76    0.44
  -7  -4  -2    5.88    0.45
  -7  -4  -2    5.07    0.68
   7  -4   2    5.21    0.63
   7   4   2    5.30    0.66
   7   4   2    5.91    0.60
  -7   4  -2    5.50    0.65
   8  -4   2   11.00    0.87
  -8  -4  -2   13.07    0.94
  -8  -4  -2   13.50    0.75
   8   4   2   11.74    0.77
   8   4   2   11.67    0.89
  -8   4  -2   11.27    0.89
   9  -4   2    6.56    0.83
  -9  -4  -2    5.98    0.80
   9   4   2    5.02    0.74
  -9   4  -2    7.53    0.87
  -9  -5   2    0.19    0.24
   9  -5  -2    0.58    0.39
  -9  -5   2    0.78    0.35
  -9   5   2    0.52    0.31
   9   5  -2    0.31    0.35
  -8  -5   2    0.14    0.25
  -8  -5   2    0.44    0.23
   8  -5  -2   -0.09    0.24
   8   5  -2    0.14    0.28
   8   5  -2    0.01    0.27
  -8   5   2    0.03    0.23
  -7  -5   2    0.97    0.27
  -7  -5   2    1.41    0.35
   7  -5  -2    1.26    0.36
   7   5  -2    1.40    0.34
   7   5  -2    1.28    0.36
  -7   5   2    1.87    0.39
  -7   5   2    1.85    0.32
  -6  -5   2    5.27    0.52
   6  -5  -2    3.85    0.42
  -6  -5   2    4.02    0.50
   6  -5  -2    3.92    0.49
   6   5  -2    3.78    0.49
   6   5  -2    5.14    0.54
  -6   5   2    4.93    0.54
  -6   5   2    4.67    0.45
  -5  -5   2   12.96    0.67
   5  -5  -2   12.08    0.65
  -5  -5   2   11.44    0.70
   5  -5  -2   11.53    0.68
  -5   5   2   12.37    0.63
   5   5  -2   12.74    0.72
   5   5  -2   13.11    0.71
  -5   5   2   12.44    0.71
   4  -5  -2   12.82    0.66
   4  -5  -2   13.69    0.68
  -4  -5   2   13.37    0.68
  -4  -5   2   14.33    0.73
   4   5  -2   14.02    0.71
  -4   5   2   12.83    0.64
  -4   5   2   14.07    0.71
   4   5  -2   14.51    0.72
   3  -5  -2   79.62    2.88
  -3  -5   2   76.49    2.90
   3  -5  -2   82.64    2.85
  -3  -5   2   81.62    2.74
   3   5  -2   79.63    2.75
   3   5  -2   80.15    2.89
  -3   5   2   83.93    2.90
   3   5  -2   80.04    2.88
  -3   5   2   81.82    2.86
   2  -5  -2  191.51    6.52
  -2  -5   2  187.73    6.52
   2  -5  -2  188.23    6.45
   2   5  -2  188.18    6.44
   2   5  -2  196.94    6.53
  -2   5   2  190.95    6.49
   2   5  -2  195.95    6.51
  -2   5   2  191.69    6.52
   1  -5  -2  365.32   12.08
   1  -5  -2  360.96   12.18
   1   5  -2  354.77   12.19
   1   5  -2  366.84   12.15
   1   5  -2  366.31   12.15
   1   5  -2  362.00   12.16
  -1   5   2  357.75   12.15
  -1   5   2  369.27   12.18
   0  -5   2   49.99    1.80
   0  -5  -2   51.42    1.84
   0  -5   2   52.82    1.84
   0   5   2   52.51    1.84
   0   5  -2   52.48    1.80
   0   5   2   50.91    1.87
   0   5  -2   52.49    1.87
   0   5  -2   51.00    1.81
   0   5  -2   50.60    1.85
  -1  -5  -2   72.71    2.64
  -1  -5  -2   76.47    2.59
   1  -5   2   75.97    2.62
   1  -5   2   74.80    2.58
   1   5   2   73.73    2.53
  -1   5  -2   72.06    2.52
  -1   5  -2   75.87    2.65
   1   5   2   75.03    2.61
  -1   5  -2   71.27    2.63
   1   5   2   72.86    2.65
  -2  -5  -2    8.33    0.50
   2  -5   2   10.47    0.48
   2  -5   2   10.01    0.49
  -2  -5  -2    9.57    0.43
   2   5   2   10.81    0.46
  -2   5  -2   10.12    0.50
   2   5   2    9.67    0.48
  -2   5  -2    9.53    0.37
  -2   5  -2    9.53    0.52
  -3  -5  -2   13.17    0.72
  -3  -5  -2   13.60    0.57
   3  -5   2   15.44    0.68
   3  -5   2   15.04    0.69
  -3   5  -2   14.70    0.55
   3   5   2   14.24    0.66
   3   5   2   13.94    0.66
  -3   5  -2   14.67    0.75
  -3   5  -2   16.23    0.69
  -4  -5  -2   54.74    2.14
   4  -5   2   53.70    2.07
   4  -5   2   53.95    2.01
   4   5   2   54.89    2.03
  -4   5  -2   51.49    2.13
   4   5   2   54.11    2.05
  -4   5  -2   54.90    1.89
   5  -5   2    3.97    0.45
  -5  -5  -2    4.09    0.50
   5  -5   2    4.46    0.36
  -5   5  -2    4.84    0.56
  -5   5  -2    4.81    0.28
   5   5   2    5.33    0.53
   5   5   2    4.86    0.47
   6  -5   2    2.37    0.33
  -6  -5  -2    1.64    0.37
   6  -5   2    2.41    0.42
   6   5   2    2.06    0.39
   6   5   2    2.91    0.39
  -6   5  -2    1.94    0.37
   7  -5   2   27.37    1.43
  -7  -5  -2   32.64    1.56
  -7  -5  -2   29.78    1.30
   7   5   2   27.60    1.42
  -7   5  -2   28.20    1.48
   7   5   2   30.45    1.36
  -8  -5  -2    0.86    0.36
   8  -5   2    1.24    0.41
  -8  -5  -2    1.03    0.27
  -8   5  -2    0.94    0.36
   8   5   2    1.44    0.37
   8   5   2    0.96    0.40
  -9  -5  -2    0.38    0.32
   9  -5   2    0.11    0.34
   9   5   2   -0.01    0.27
   9   5   2   -0.13    0.35
  -9   5  -2    0.22    0.34
   9  -6  -2    3.16    0.63
  -9  -6   2    3.57    0.53
  -9  -6   2    4.09    0.64
  -9   6   2    4.39    0.65
   9   6  -2    4.39    0.70
  -8  -6   2    0.31    0.30
  -8  -6   2    0.48    0.27
   8  -6  -2    0.39    0.31
   8   6  -2    0.34    0.33
   8   6  -2    0.15    0.29
  -8   6   2    0.27    0.27
   7  -6  -2    1.05    0.32
  -7  -6   2    0.61    0.29
  -7  -6   2    0.28    0.21
   7   6  -2    0.77    0.32
   7   6  -2    0.67    0.31
  -7   6   2    0.58    0.26
  -7   6   2    0.79    0.24
   6  -6  -2    2.53    0.37
  -6  -6   2    2.90    0.45
  -6  -6   2    2.00    0.33
   6  -6  -2    2.47    0.39
  -6   6   2    3.15    0.44
   6   6  -2    2.59    0.42
  -6   6   2    2.39    0.32
   6   6  -2    2.47    0.41
  -5  -6   2    2.35    0.34
   5  -6  -2    2.65    0.36
  -5  -6   2    2.97    0.41
   5  -6  -2    1.86    0.32
  -5   6   2    2.15    0.33
   5   6  -2    2.19    0.35
   5   6  -2    2.53    0.39
  -5   6   2    2.34    0.31
  -4  -6   2   72.65    2.77
   4  -6  -2   74.65    2.72
  -4  -6   2   74.27    2.50
   4  -6  -2   74.62    2.70
  -4   6   2   75.41    2.68
   4   6  -2   74.48    2.75
  -4   6   2   77.43    2.77
   4   6  -2   69.97    2.72
   3  -6  -2   35.50    1.35
  -3  -6   2   37.00    1.44
   3  -6  -2   36.76    1.42
  -3  -6   2   35.07    1.27
   3   6  -2   36.63    1.40
   3   6  -2   34.79    1.28
  -3   6   2   37.06    1.43
  -3   6   2   35.86    1.37
   3   6  -2   33.48    1.41
  -2  -6   2   13.19    0.53
   2  -6  -2   12.60    0.53
  -2  -6   2   12.68    0.61
   2  -6  -2   13.02    0.61
  -2   6   2   13.22    0.58
   2   6  -2   13.01    0.61
  -2   6   2   12.60    0.61
   2   6  -2   12.18    0.54
   2   6  -2   11.54    0.61
   2   6  -2   11.95    0.57
  -1  -6   2    0.60    0.13
   1  -6  -2    0.40    0.14
   1  -6  -2    0.56    0.08
   1   6  -2    0.57    0.13
   1   6  -2    0.71    0.15
  -1   6   2    0.55    0.14
  -1   6   2    0.50    0.14
   0  -6   2   70.97    2.52
   0  -6   2   69.07    2.47
   0  -6  -2   71.07    2.52
   0   6  -2   71.83    2.56
   0   6  -2   72.50    2.48
   0   6   2   72.27    2.52
   0   6   2   74.51    2.57
   0   6  -2   70.74    2.53
   0   6  -2   69.74    2.47
  -1  -6  -2   25.73    1.04
  -1  -6  -2   27.19    0.99
   1  -6   2   24.90    1.01
   1  -6   2   25.12    0.96
  -1   6  -2   24.04    1.02
   1   6   2   27.57    1.07
  -1   6  -2   25.14    0.93
   1   6   2   25.26    0.91
  -1   6  -2   25.04    1.05
   1   6   2   26.01    1.01
   2  -6   2    6.83    0.38
   2  -6   2    7.05    0.41
  -2  -6  -2    6.51    0.34
  -2  -6  -2    6.68    0.43
   2   6   2    6.69    0.35
  -2   6  -2    7.05    0.30
   2   6   2    6.76    0.40
  -2   6  -2    6.45    0.43
  -2   6  -2    7.39    0.41
   3  -6   2   21.23    0.91
  -3  -6  -2   22.50    0.99
  -3  -6  -2   18.42    0.79
   3  -6   2   22.33    0.92
  -3   6  -2   20.45    0.76
  -3   6  -2   22.01    0.99
  -3   6  -2   20.64    0.91
   3   6   2   21.47    0.88
   3   6   2   20.11    0.90
   4  -6   2    1.31    0.24
   4  -6   2    0.99    0.24
  -4  -6  -2    1.43    0.29
  -4  -6  -2    1.32    0.13
   4   6   2    1.40    0.26
  -4   6  -2    1.55    0.16
   4   6   2    0.93    0.21
  -4   6  -2    1.07    0.26
  -5  -6  -2   12.48    0.78
   5  -6   2   11.59    0.66
   5  -6   2   12.53    0.73
   5   6   2   12.35    0.70
   5   6   2   12.80    0.70
  -5   6  -2   11.43    0.75
   6  -6   2   12.93    0.81
  -6  -6  -2   14.15    0.88
   6  -6   2   12.31    0.71
  -6   6  -2   13.05    0.85
   6   6   2   12.42    0.79
   6   6   2   12.60    0.75
   7  -6   2   -0.08    0.24
  -7  -6  -2    0.21    0.23
  -7   6  -2   -0.17    0.22
   7   6   2   -0.01    0.22
   7   6   2    0.00    0.23
   8  -6   2    1.90    0.46
  -8  -6  -2    1.93    0.36
  -8  -6  -2    2.66    0.53
  -8   6  -2    2.92    0.55
   8   6   2    2.97    0.55
   8   6   2    2.26    0.44
  -9  -6  -2    3.82    0.67
  -9  -6  -2    2.84    0.47
   9  -6   2    3.00    0.60
   9   6   2    3.54    0.64
   9   6   2    3.15    0.52
  -9   6  -2    3.81    0.64
  -8  -7   2   36.28    1.80
   8  -7  -2   37.73    1.79
  -8  -7   2   35.46    1.67
  -8   7   2   39.14    1.81
   8   7  -2   38.57    1.76
   8   7  -2   36.97    1.81
   7  -7  -2    2.35    0.45
  -7  -7   2    1.79    0.39
  -7  -7   2    2.06    0.38
   7   7  -2    2.17    0.43
   7   7  -2    1.79    0.41
  -7   7   2    1.77    0.33
  -7   7   2    2.12    0.42
   6  -7  -2   18.07    0.99
   6  -7  -2   19.90    0.98
  -6  -7   2   19.68    0.98
  -6  -7   2   19.69    1.06
   6   7  -2   20.09    1.04
   6   7  -2   19.23    1.02
  -6   7   2   20.01    1.05
  -6   7   2   18.89    0.92
  -5  -7   2    1.94    0.35
   5  -7  -2    1.11    0.26
   5  -7  -2    1.63    0.31
   5   7  -2    1.30    0.28
  -5   7   2    1.75    0.27
  -5   7   2    1.50    0.30
   5   7  -2    1.13    0.28
  -4  -7   2   33.78    1.20
   4  -7  -2   34.45    1.42
   4  -7  -2   35.18    1.37
  -4   7   2   36.80    1.37
   4   7  -2   34.73    1.43
  -4   7   2   32.30    1.42
   4   7  -2   32.58    1.39
   3  -7  -2   96.05    3.32
  -3  -7   2   90.97    3.24
  -3  -7   2   98.46    3.45
   3  -7  -2   93.99    3.41
   3   7  -2   94.05    3.41
  -3   7   2   95.39    3.35
  -3   7   2   94.78    3.42
   3   7  -2   96.62    3.38
  -2  -7   2  131.15    4.48
   2  -7  -2  130.67    4.58
  -2  -7   2  137.87    4.60
   2  -7  -2  131.20    4.45
   2   7  -2  129.14    4.60
   2   7  -2  128.03    4.52
   2   7  -2  130.56    4.49
  -2   7   2  132.12    4.58
  -2   7   2  128.99    4.52
   2   7  -2  132.62    4.57
   1  -7  -2   27.34    1.08
  -1  -7   2   26.68    1.03
  -1   7   2   27.50    1.10
   1   7  -2   25.41    1.05
   1   7  -2   27.18    1.12
   1   7  -2   26.25    1.05
   1   7  -2   26.70    1.02
  -1   7   2   26.91    1.05
   0  -7  -2   59.15    2.11
   0  -7   2   59.12    2.04
   0  -7   2   60.30    2.11
   0   7   2   58.44    2.16
   0   7   2   58.81    2.11
   0   7  -2   58.44    2.12
   0   7  -2   56.49    2.04
   0   7  -2   57.98    2.06
   0   7  -2   55.60    2.15
  -1  -7  -2    0.41    0.13
   1  -7   2    0.44    0.11
  -1  -7  -2    0.33    0.13
   1  -7   2    0.38    0.14
   1   7   2    0.64    0.15
  -1   7  -2    0.36    0.14
   1   7   2    0.54    0.08
  -1   7  -2    0.19    0.13
   1   7   2    0.62    0.18
  -1   7  -2    0.48    0.10
  -2  -7  -2    7.96    0.39
   2  -7   2    7.68    0.45
   2  -7   2    7.70    0.41
  -2  -7  -2    7.99    0.49
  -2   7  -2    7.84    0.46
   2   7   2    7.33    0.44
  -2   7  -2    7.20    0.47
  -2   7  -2    7.90    0.34
   2   7   2    7.68    0.38
  -3  -7  -2   87.74    2.95
   3  -7   2   85.78    3.07
   3  -7   2   87.73    3.06
  -3  -7  -2   91.71    3.18
   3   7   2   84.65    3.02
  -3   7  -2   82.33    2.90
   3   7   2   83.23    3.06
  -3   7  -2   78.90    3.13
   4  -7   2   17.90    0.84
   4  -7   2   16.82    0.81
  -4  -7  -2   15.63    0.64
  -4  -7  -2   15.66    0.89
  -4   7  -2   16.78    0.66
   4   7   2   18.39    0.84
  -4   7  -2   17.61    0.91
   4   7   2   17.32    0.82
   5  -7   2    2.56    0.36
   5  -7   2    2.48    0.39
  -5  -7  -2    2.44    0.42
   5   7   2    2.33    0.37
  -5   7  -2    2.05    0.37
   5   7   2    2.49    0.38
   6  -7   2    1.26    0.31
  -6  -7  -2    1.66    0.39
   6  -7   2    0.93    0.30
   6   7   2    1.15    0.29
  -6   7  -2    1.23    0.32
   6   7   2    0.83    0.30
  -7  -7  -2    0.11    0.23
   7  -7   2    0.30    0.25
   7   7   2   -0.19    0.23
   7   7   2    0.03    0.23
  -7   7  -2    0.47    0.27
  -8  -7  -2   14.69    0.88
   8  -7   2   16.37    1.07
  -8  -7  -2   16.64    1.13
   8   7   2   15.19    1.02
  -8   7  -2   16.28    1.10
   8   7   2   16.02    0.97
  -8  -8   2    0.03    0.22
  -8  -8   2    0.24    0.26
   8  -8  -2   -0.04    0.29
   8   8  -2    0.59    0.34
   8   8  -2    0.05    0.27
  -8   8   2    0.12    0.28
   7  -8  -2   22.99    1.12
   7  -8  -2   21.97    1.15
  -7  -8   2   18.68    1.15
  -7  -8   2   19.01    1.06
  -7   8   2   21.66    1.18
   7   8  -2   21.70    1.16
   7   8  -2   21.53    1.18
  -6  -8   2   31.33    1.45
  -6  -8   2   33.87    1.56
   6  -8  -2   31.98    1.46
   6  -8  -2   33.61    1.48
   6   8  -2   32.69    1.51
  -6   8   2   34.58    1.54
   6   8  -2   32.80    1.49
  -6   8   2   32.49    1.38
   5  -8  -2    3.06    0.38
  -5  -8   2    2.33    0.40
   5  -8  -2    3.34    0.43
   5   8  -2    2.66    0.38
  -5   8   2    2.59    0.33
   5   8  -2    2.32    0.37
  -5   8   2    2.54    0.38
   4  -8  -2    0.03    0.12
  -4  -8   2    0.02    0.13
   4  -8  -2    0.17    0.18
  -4   8   2    0.01    0.11
   4   8  -2    0.12    0.15
   4   8  -2    0.00    0.13
  -4   8   2   -0.04    0.14
   3  -8  -2   14.92    0.66
  -3  -8   2   15.14    0.62
   3  -8  -2   15.01    0.76
  -3  -8   2   15.72    0.79
  -3   8   2   14.12    0.68
   3   8  -2   15.08    0.76
   3   8  -2   16.02    0.72
  -3   8   2   14.10    0.74
  -2  -8   2    0.60    0.14
   2  -8  -2    0.51    0.11
  -2  -8   2    0.34    0.15
   2  -8  -2    0.40    0.16
   2   8  -2    0.50    0.18
  -2   8   2    0.50    0.15
   2   8  -2    0.87    0.17
  -2   8   2    0.55    0.16
   2   8  -2    0.63    0.17
   1  -8  -2    5.29    0.37
  -1  -8   2    5.55    0.33
   1   8  -2    5.34    0.34
  -1   8   2    5.08    0.38
   1   8  -2    5.48    0.34
   1   8  -2    5.77    0.41
   1   8  -2    5.02    0.31
  -1   8   2    5.71    0.35
   0  -8   2   65.96    2.38
   0  -8  -2   67.85    2.39
   0  -8   2   65.52    2.30
   0   8  -2   65.82    2.40
   0   8  -2   65.23    2.44
   0   8  -2   64.31    2.33
   0   8   2   66.55    2.38
   1  -8   2   21.38    0.83
  -1  -8  -2   22.11    0.88
   1  -8   2   21.80    0.92
  -1  -8  -2   18.70    0.92
  -1   8  -2   20.93    0.82
   1   8   2   22.21    0.98
   1   8   2   21.98    0.92
  -1   8  -2   21.04    0.96
  -1   8  -2   20.75    0.93
   1   8   2   21.59    0.76
  -2  -8  -2  177.63    6.11
   2  -8   2  188.71    6.13
  -2  -8  -2  159.90    6.23
   2  -8   2  180.50    6.20
  -2   8  -2  182.06    6.06
   2   8   2  180.82    6.19
  -2   8  -2  181.34    6.26
   2   8   2  185.44    6.08
  -3  -8  -2   24.79    1.22
   3  -8   2   28.54    1.15
   3  -8   2   27.61    1.18
  -3  -8  -2   29.09    1.07
  -3   8  -2   26.76    1.02
  -3   8  -2   28.68    1.26
   3   8   2   29.07    1.11
   3   8   2   27.09    1.18
  -4  -8  -2   87.46    3.41
   4  -8   2   92.68    3.31
   4  -8   2   90.09    3.28
  -4   8  -2   82.50    3.38
   4   8   2   94.05    3.32
   4   8   2   95.09    3.27
   5  -8   2    4.48    0.49
   5  -8   2    4.49    0.50
  -5  -8  -2    4.70    0.59
  -5   8  -2    4.04    0.52
   5   8   2    4.48    0.51
   5   8   2    4.83    0.51
   6  -8   2    8.44    0.61
  -6  -8  -2    9.11    0.72
   6  -8   2    7.13    0.63
  -6   8  -2    8.45    0.69
   6   8   2    8.11    0.62
   6   8   2    9.17    0.66
  -7  -8  -2    7.15    0.84
   7  -8   2    6.93    0.58
   7  -8   2    7.31    0.66
   7   8   2    7.68    0.80
  -7   8  -2    7.62    0.70
   7   8   2    5.63    0.63
  -8  -8  -2    0.07    0.21
   8  -8   2    0.11    0.31
  -8  -8  -2    0.32    0.32
   8   8   2    0.07    0.28
  -8   8  -2    0.13    0.29
   8   8   2    0.17    0.30
  -8  -9   2    1.80    0.47
  -8  -9   2    1.26    0.36
   8  -9  -2    1.70    0.46
   8   9  -2    1.31    0.39
  -8   9   2    2.10    0.48
   8   9  -2    2.11    0.50
  -7  -9   2   13.86    0.85
   7  -9  -2   14.12    0.87
   7  -9  -2   14.33    0.90
  -7  -9   2   15.75    0.99
   7   9  -2   14.53    0.93
   7   9  -2   13.31    0.91
  -7   9   2   14.08    0.93
   6  -9  -2   13.10    0.82
  -6  -9   2   14.22    0.81
   6  -9  -2   13.64    0.80
  -6  -9   2   15.09    0.92
   6   9  -2   13.54    0.82
   6   9  -2   11.99    0.83
  -6   9   2   13.46    0.73
  -6   9   2   13.56    0.86
   5  -9  -2   37.10    1.49
  -5  -9   2   32.86    1.58
   5  -9  -2   35.35    1.54
  -5   9   2   34.74    1.56
  -5   9   2   35.75    1.44
   5   9  -2   34.78    1.55
   5   9  -2   37.36    1.53
   4  -9  -2   11.76    0.61
   4  -9  -2   12.08    0.70
  -4  -9   2   11.91    0.72
  -4   9   2   12.84    0.63
   4   9  -2   11.30    0.65
  -4   9   2   12.10    0.71
   4   9  -2   12.15    0.71
   3  -9  -2    1.97    0.32
   3  -9  -2    2.35    0.25
  -3  -9   2    2.11    0.33
  -3  -9   2    2.53    0.25
  -3   9   2    2.04    0.32
   3   9  -2    2.19    0.29
  -3   9   2    2.39    0.30
   3   9  -2    1.90    0.30
  -2  -9   2    5.71    0.42
   2  -9  -2    6.32    0.30
   2  -9  -2    6.22    0.44
  -2  -9   2    6.44    0.36
   2   9  -2    6.57    0.43
   2   9  -2    6.26    0.47
   2   9  -2    6.27    0.38
  -2   9   2    5.82    0.43
  -2   9   2    6.20    0.39
  -1  -9   2   31.55    1.19
   1  -9  -2   29.78    1.23
   1   9  -2   28.66    1.27
  -1   9   2   28.59    1.18
   1   9  -2   29.28    1.14
   1   9  -2   29.49    1.19
  -1   9   2   31.76    1.27
   0  -9   2   16.91    0.69
   0  -9  -2   18.04    0.80
   0  -9   2   17.41    0.78
   0   9   2   17.30    0.84
   0   9   2   18.09    0.79
   0   9  -2   17.87    0.75
   0   9  -2   16.67    0.84
   1  -9   2  190.77    6.49
  -1  -9  -2  194.61    6.46
  -1  -9  -2  183.94    6.53
   1  -9   2  193.98    6.38
   1   9   2  173.47    6.54
  -1   9  -2  189.97    6.56
  -1   9  -2  189.98    6.39
   1   9   2  190.56    6.49
   2  -9   2    0.59    0.18
  -2  -9  -2    0.46    0.19
   2  -9   2    0.85    0.17
  -2  -9  -2    0.66    0.17
   2   9   2    0.75    0.14
   2   9   2    0.60    0.18
  -2   9  -2    0.83    0.22
  -2   9  -2    0.86    0.14
   3  -9   2   36.79    1.46
   3  -9   2   38.10    1.53
  -3  -9  -2   37.43    1.40
  -3  -9  -2   38.82    1.61
   3   9   2   36.30    1.51
   3   9   2   37.20    1.41
  -3   9  -2   37.16    1.58
  -3   9  -2   35.30    1.34
   4  -9   2    0.08    0.20
  -4  -9  -2    0.06    0.16
   4  -9   2   -0.20    0.15
   4   9   2    0.04    0.16
   4   9   2    0.07    0.18
  -4   9  -2    0.21    0.21
   5  -9   2  153.56    5.49
  -5  -9  -2  139.54    5.60
   5  -9   2  154.62    5.48
   5   9   2  159.62    5.51
  -5   9  -2  154.55    5.62
   5   9   2  162.90    5.47
   6  -9   2   -0.13    0.19
  -6  -9  -2    0.37    0.27
   6  -9   2   -0.06    0.21
   6   9   2   -0.21    0.17
  -6   9  -2   -0.03    0.21
   6   9   2   -0.02    0.21
  -7  -9  -2   25.49    1.40
   7  -9   2   21.69    1.23
   7  -9   2   22.23    1.17
  -7   9  -2   22.99    1.33
   7   9   2   22.43    1.23
   7   9   2   26.28    1.27
  -8  -9  -2   -0.01    0.26
   8  -9   2    0.50    0.34
   8   9   2    0.09    0.30
   8   9   2   -0.40    0.27
  -8   9  -2   -0.07    0.31
   8 -10  -2   -0.25    0.48
  -8 -10   2   -0.21    0.20
  -8 -10   2   -0.05    0.25
  -8  10   2    0.13    0.29
   8  10  -2   -0.06    0.32
   8  10  -2    0.06    0.33
   7 -10  -2    9.10    0.75
  -7 -10   2    9.95    0.73
  -7 -10   2   10.42    0.82
   7 -10  -2   11.56    0.80
   7  10  -2   11.25    0.81
   7  10  -2   11.78    0.84
  -7  10   2   11.71    0.84
  -6 -10   2    2.34    0.44
   6 -10  -2    2.70    0.45
   6 -10  -2    2.06    0.36
  -6  10   2    2.33    0.43
   6  10  -2    2.33    0.44
   6  10  -2    2.31    0.41
  -5 -10   2    4.09    0.53
   5 -10  -2    3.48    0.49
   5 -10  -2    4.59    0.46
   5  10  -2    3.83    0.46
  -5  10   2    4.15    0.42
   5  10  -2    3.53    0.46
  -5  10   2    3.83    0.49
  -4 -10   2    1.25    0.30
   4 -10  -2    1.16    0.23
   4 -10  -2    0.91    0.29
   4  10  -2    1.50    0.28
  -4  10   2    1.00    0.28
   4  10  -2    0.72    0.26
  -4  10   2    1.52    0.27
   3 -10  -2  100.29    3.57
   3 -10  -2  100.70    3.75
  -3 -10   2  104.87    3.79
  -3 -10   2  102.49    3.58
  -3  10   2  103.71    3.77
   3  10  -2  106.44    3.66
  -3  10   2  101.92    3.66
   3  10  -2  104.25    3.74
  -2 -10   2    7.26    0.51
   2 -10  -2    7.70    0.34
   2 -10  -2    7.91    0.52
  -2 -10   2    7.43    0.42
  -2  10   2    7.71    0.46
   2  10  -2    7.51    0.49
  -2  10   2    7.78    0.52
   2  10  -2    7.74    0.56
   2  10  -2    7.07    0.43
  -1 -10   2   49.08    1.83
   1 -10  -2   49.07    1.89
  -1 -10   2   48.72    1.76
  -1  10   2   47.54    1.93
   1  10  -2   50.26    1.78
   1  10  -2   48.16    1.94
   1  10  -2   48.94    1.85
  -1  10   2   48.20    1.85
   0 -10   2   25.34    1.08
   0 -10  -2   25.42    1.09
   0 -10   2   25.73    0.97
   0  10  -2   25.17    1.16
   0  10  -2   25.37    1.03
   0  10   2   26.90    1.17
   0  10   2   25.02    1.08
  -1 -10  -2   74.45    2.66
   1 -10   2   78.19    2.71
  -1 -10  -2   70.31    2.73
   1 -10   2   76.06    2.58
  -1  10  -2   74.99    2.60
   1  10   2   64.93    2.74
  -1  10  -2   70.60    2.76
   1  10   2   76.65    2.70
  -2 -10  -2   41.13    1.74
  -2 -10  -2   38.83    1.60
   2 -10   2   43.19    1.70
   2 -10   2   42.78    1.59
   2  10   2   44.95    1.53
  -2  10  -2   43.44    1.77
  -2  10  -2   41.95    1.55
   2  10   2   43.33    1.70
   3 -10   2    0.10    0.15
   3 -10   2   -0.02    0.17
  -3 -10  -2    0.29    0.14
  -3 -10  -2    0.02    0.15
  -3  10  -2    0.35    0.21
   3  10   2    0.21    0.14
   3  10   2   -0.22    0.13
  -3  10  -2    0.14    0.09
  -4 -10  -2   12.27    0.80
   4 -10   2   13.60    0.77
   4 -10   2   13.58    0.71
   4  10   2   11.33    0.73
  -4  10  -2   14.01    0.83
   4  10   2   13.01    0.68
  -5 -10  -2   22.60    1.19
   5 -10   2   21.36    1.05
   5 -10   2   17.84    0.98
   5  10   2   20.34    0.98
  -5  10  -2   19.61    1.11
   5  10   2   19.04    1.03
   6 -10   2    0.65    0.28
  -6 -10  -2    0.96    0.34
   6 -10   2    0.66    0.29
   6  10   2    0.86    0.29
   6  10   2    0.85    0.30
  -6  10  -2    0.60    0.29
   7 -10   2    2.12    0.46
   7 -10   2    2.39    0.46
  -7 -10  -2    1.81    0.45
   7  10   2    1.65    0.41
   7  10   2    0.98    0.35
  -7  10  -2    2.03    0.48
   8 -10   2    5.84    0.74
  -8 -10  -2    4.78    0.73
   8  10   2    4.79    0.66
  -8  10  -2    6.15    0.81
   8  10   2    5.18    0.71
  -8 -11   2    3.04    0.48
  -8 -11   2    3.86    0.65
  -8  11   2    4.46    0.65
   8  11  -2    3.22    0.58
   8  11  -2    2.73    0.55
   7 -11  -2    2.03    0.45
  -7 -11   2    2.16    0.42
  -7 -11   2    2.61    0.52
   7  11  -2    1.97    0.43
  -7  11   2    2.03    0.46
   7  11  -2    1.61    0.43
   6 -11  -2   21.28    1.19
  -6 -11   2   24.35    1.30
   6  11  -2   24.50    1.20
   6  11  -2   23.59    1.24
  -6  11   2   23.17    1.25
  -5 -11   2    0.21    0.21
   5 -11  -2    0.36    0.25
   5  11  -2    0.19    0.23
  -5  11   2    0.12    0.16
  -5  11   2    0.08    0.21
   5  11  -2    0.22    0.22
  -4 -11   2   33.96    1.54
   4 -11  -2   32.71    1.49
  -4  11   2   32.71    1.50
   4  11  -2   31.96    1.49
   4  11  -2   36.41    1.44
  -4  11   2   33.92    1.38
  -3 -11   2   18.40    0.81
  -3 -11   2   19.14    0.99
   3 -11  -2   18.96    0.96
  -3  11   2   19.28    0.88
   3  11  -2   20.45    0.88
  -3  11   2   18.21    0.96
   3  11  -2   18.29    0.94
  -2 -11   2  136.28    4.90
  -2 -11   2  136.79    4.75
   2  11  -2  135.43    4.74
   2  11  -2  134.42    4.94
  -2  11   2  134.65    4.78
  -2  11   2  140.98    4.92
   2  11  -2  139.45    4.84
   1 -11  -2   27.93    1.18
  -1 -11   2   26.31    1.02
  -1 -11   2   25.85    1.10
   1  11  -2   25.89    1.22
  -1  11   2   26.86    1.21
   1  11  -2   26.90    1.12
   1  11  -2   25.04    1.02
  -1  11   2   26.12    1.12
   0 -11  -2    3.63    0.40
   0 -11   2    4.32    0.43
   0 -11   2    4.00    0.26
   0  11   2    3.45    0.37
   0  11  -2    4.09    0.38
   0  11  -2    3.14    0.41
   0  11   2    4.19    0.46
   1 -11   2    0.57    0.14
   1 -11   2    0.15    0.17
  -1 -11  -2    0.54    0.19
  -1 -11  -2    0.44    0.19
   1  11   2    0.87    0.23
  -1  11  -2    0.32    0.19
  -1  11  -2    0.68    0.17
   1  11   2    0.24    0.19
  -2 -11  -2   26.94    1.21
   2 -11   2   24.21    1.14
   2 -11   2   25.44    1.03
  -2 -11  -2   26.49    1.07
   2  11   2   25.45    1.14
  -2  11  -2   23.75    1.19
  -2  11  -2   25.20    1.00
   3 -11   2   -0.19    0.15
   3 -11   2   -0.02    0.14
  -3 -11  -2    0.10    0.14
  -3 -11  -2    0.23    0.18
   3  11   2   -0.01    0.17
  -3  11  -2    0.11    0.19
   4 -11   2   64.55    2.54
  -4 -11  -2   59.04    2.60
   4 -11   2   64.70    2.43
   4  11   2   71.85    2.45
   4  11   2   63.17    2.52
  -4  11  -2   63.09    2.61
   5 -11   2    0.36    0.26
  -5 -11  -2    0.77    0.30
   5 -11   2    0.55    0.24
   5  11   2    0.59    0.23
  -5  11  -2    0.50    0.29
   5  11   2    0.51    0.27
   6 -11   2   36.86    1.65
  -6 -11  -2   34.98    1.80
   6 -11   2   38.88    1.70
   6  11   2   37.43    1.64
   6  11   2   35.58    1.69
  -6  11  -2   38.86    1.82
   7 -11   2   45.01    1.90
   7 -11   2   40.84    1.89
  -7 -11  -2   39.07    2.02
   7  11   2   42.34    1.93
   7  11   2   39.97    1.91
  -7  11  -2   44.38    2.06
  -8 -11  -2    9.37    0.90
   8 -11   2    7.79    0.87
  -8  11  -2    9.55    0.89
   8  11   2   10.19    0.84
   7 -12  -2   -0.07    0.30
  -7 -12   2   -0.20    0.19
  -7 -12   2    0.23    0.28
   7  12  -2    0.18    0.29
  -7  12   2   -0.17    0.24
   7  12  -2    0.05    0.26
   6 -12  -2    3.71    0.55
  -6 -12   2    2.82    0.50
   6  12  -2    4.86    0.64
   6  12  -2    4.38    0.53
  -6  12   2    2.77    0.47
  -5 -12   2   13.91    0.91
   5 -12  -2   14.10    0.89
   5  12  -2   13.74    0.89
  -5  12   2   15.18    0.92
   5  12  -2   13.66    0.80
  -5  12   2   15.13    0.79
   4 -12  -2    8.76    0.65
  -4 -12   2    7.38    0.62
  -4  12   2    9.67    0.56
  -4  12   2    8.77    0.65
   4  12  -2    8.48    0.55
   4  12  -2    9.17    0.65
  -3 -12   2    3.25    0.46
   3 -12  -2    2.09    0.37
  -3 -12   2    2.70    0.31
  -3  12   2    2.22    0.37
  -3  12   2    2.68    0.34
   3  12  -2    3.14    0.43
   3  12  -2    3.25    0.37
   2 -12  -2    0.45    0.20
  -2 -12   2    0.04    0.16
  -2 -12   2    0.35    0.16
   2  12  -2    0.60    0.24
   2  12  -2    0.57    0.17
  -2  12   2    0.22    0.17
   2  12  -2    0.47    0.24
  -2  12   2    0.30    0.22
   1 -12  -2    1.44    0.30
  -1 -12   2    2.22    0.31
  -1 -12   2    2.07    0.23
   1  12  -2    2.39    0.34
   1  12  -2    2.46    0.25
  -1  12   2    1.64    0.32
  -1  12   2    1.51    0.27
   1  12  -2    1.85    0.36
   0 -12  -2  128.62    4.68
   0 -12   2  133.51    4.69
   0 -12   2  127.30    4.51
   0  12  -2  132.76    4.63
   0  12  -2  137.76    4.81
   0  12   2  130.64    4.67
   0  12   2  136.03    4.80
   1 -12   2   65.75    2.42
  -1 -12  -2   64.35    2.37
  -1 -12  -2   57.83    2.44
   1 -12   2   63.20    2.23
  -1  12  -2   62.58    2.30
   1  12   2   60.84    2.39
   1  12   2   65.80    2.52
  -2 -12  -2    0.68    0.21
   2 -12   2    0.40    0.22
  -2 -12  -2    0.51    0.21
   2 -12   2    0.56    0.17
  -2  12  -2    0.75    0.17
   2  12   2    0.39    0.24
  -2  12  -2    0.30    0.21
   2  12   2    0.76    0.24
  -3 -12  -2    0.29    0.22
  -3 -12  -2   -0.07    0.14
   3 -12   2   -0.04    0.17
   3 -12   2    0.37    0.19
   3  12   2    0.09    0.18
  -3  12  -2   -0.13    0.17
  -4 -12  -2    0.53    0.26
   4 -12   2    0.20    0.21
   4 -12   2    0.39    0.20
  -4  12  -2    0.27    0.23
   4  12   2    0.55    0.26
  -5 -12  -2    0.77    0.31
   5 -12   2    1.32    0.32
   5 -12   2    1.45    0.36
   5  12   2    1.37    0.37
  -5  12  -2    1.24    0.37
  -6 -12  -2    7.65    0.88
   6 -12   2    7.35    0.65
   6 -12   2    7.02    0.61
   6  12   2    6.22    0.70
  -6  12  -2    8.06    0.72
   7 -12   2    0.84    0.37
  -7 -12  -2    0.22    0.33
  -7  12  -2    0.84    0.38
   7  12   2    0.37    0.31
   7 -13  -2    0.01    0.33
  -7 -13   2    0.59    0.35
  -7 -13   2    0.46    0.27
   7  13  -2    0.39    0.33
  -7  13   2    0.67    0.35
  -6 -13   2    0.08    0.26
   6 -13  -2    0.28    0.31
   6  13  -2   -0.12    0.27
  -6  13   2    0.13    0.25
   5 -13  -2   10.43    0.77
  -5 -13   2    9.80    0.77
  -5  13   2    9.93    0.76
   5  13  -2   10.74    0.78
  -4 -13   2    4.56    0.60
   4 -13  -2    5.21    0.59
   4  13  -2    6.17    0.65
  -4  13   2    5.44    0.63
  -4  13   2    5.40    0.43
  -3 -13   2   57.92    2.18
   3 -13  -2   58.66    2.37
  -3 -13   2   58.39    2.40
  -3  13   2   62.48    2.42
  -3  13   2   60.73    2.25
   3  13  -2   54.70    2.33
   2 -13  -2   12.59    0.74
  -2 -13   2   12.26    0.76
  -2 -13   2   11.16    0.63
  -2  13   2   10.62    0.63
   2  13  -2   11.89    0.78
  -2  13   2   11.68    0.74
   2  13  -2   11.55    0.70
   1 -13  -2   24.49    1.18
  -1 -13   2   25.81    1.14
   1  13  -2   25.56    1.14
   1  13  -2   25.36    1.26
  -1  13   2   26.55    1.15
  -1  13   2   25.82    1.24
   0 -13   2   33.74    1.37
   0 -13  -2   31.07    1.35
   0  13  -2   29.04    1.43
   0  13  -2   31.10    1.29
   0  13   2   30.55    1.34
   0  13   2   32.02    1.45
  -1 -13  -2  107.68    4.10
   1 -13   2  113.44    4.06
  -1 -13  -2  112.89    4.00
  -1  13  -2  110.94    3.93
  -1  13  -2  107.45    4.13
   1  13   2  112.88    4.16
   1  13   2  114.43    4.05
  -2 -13  -2   41.83    1.65
   2 -13   2   40.57    1.74
  -2 -13  -2   42.67    1.81
  -2  13  -2   40.80    1.57
   2  13   2   41.86    1.73
  -2  13  -2   39.48    1.80
  -3 -13  -2    7.26    0.63
  -3 -13  -2    7.25    0.48
   3 -13   2    7.06    0.58
  -3  13  -2    7.62    0.63
   3  13   2    7.10    0.57
   4 -13   2   36.81    1.67
  -4 -13  -2   35.05    1.71
   4  13   2   35.10    1.64
  -4  13  -2   39.78    1.76
   5 -13   2    1.60    0.39
  -5 -13  -2    2.16    0.48
  -5  13  -2    2.18    0.44
   5  13   2    2.09    0.43
   6 -13   2    0.39    0.29
  -6 -13  -2    0.29    0.27
  -6  13  -2   -0.51    0.22
   6  13   2    0.28    0.30
   7 -13   2   13.65    0.95
  -7 -13  -2   13.41    1.06
   7  13   2   12.03    0.94
  -7  13  -2   14.96    1.07
  -7 -14   2    5.03    0.74
   7 -14  -2    4.14    0.66
  -7 -14   2    3.99    0.57
   7  14  -2    4.45    0.67
  -7  14   2    3.63    0.60
  -6 -14   2    3.90    0.62
   6 -14  -2    2.29    0.50
   6  14  -2    2.13    0.48
  -6  14   2    2.63    0.52
  -5 -14   2    1.21    0.38
   5 -14  -2    1.29    0.38
   5  14  -2    1.30    0.38
  -5  14   2    1.33    0.37
   4 -14  -2    0.42    0.29
  -4 -14   2    0.63    0.29
  -4  14   2    0.82    0.24
  -4  14   2    0.95    0.31
   4  14  -2    0.71    0.31
   3 -14  -2   14.01    0.85
  -3 -14   2   12.76    0.84
   3  14  -2   12.59    0.81
  -3  14   2   13.59    0.86
  -3  14   2   12.86    0.73
   2 -14  -2    4.36    0.55
  -2 -14   2    5.43    0.43
  -2 -14   2    4.79    0.56
   2  14  -2    5.62    0.64
   2  14  -2    5.52    0.57
  -2  14   2    6.26    0.67
  -2  14   2    5.82    0.46
  -1 -14   2    2.46    0.36
  -1 -14   2    1.97    0.36
   1 -14  -2    1.85    0.34
  -1  14   2    2.24    0.34
   1  14  -2    2.20    0.35
   1  14  -2    1.30    0.33
  -1  14   2    2.09    0.39
   0 -14  -2    5.53    0.50
   0 -14   2    5.67    0.48
   0 -14  -2    5.72    0.48
   0  14  -2    6.69    0.46
   0  14   2    5.51    0.47
   0  14   2    6.35    0.57
   0  14  -2    6.03    0.55
  -1 -14  -2    7.11    0.52
   1 -14   2    7.39    0.56
  -1 -14  -2    5.76    0.54
  -1  14  -2    6.20    0.58
   1  14   2    6.46    0.60
  -1  14  -2    7.69    0.48
   1  14   2    6.75    0.53
  -2 -14  -2   63.70    2.53
   2 -14   2   60.22    2.45
  -2 -14  -2   63.66    2.35
   2  14   2   61.21    2.57
   2  14   2   57.88    2.42
  -3 -14  -2   79.24    3.07
   3 -14   2   75.07    2.96
  -3 -14  -2   70.83    2.95
  -3  14  -2   76.49    3.04
  -4 -14  -2    0.50    0.29
   4 -14   2    0.38    0.30
  -4  14  -2    0.54    0.28
   4  14   2    0.37    0.28
  -5 -14  -2    3.21    0.57
   5 -14   2    3.34    0.53
   5  14   2    2.17    0.47
  -5  14  -2    3.48    0.58
  -6 -14  -2    0.90    0.39
   6 -14   2    1.31    0.41
   6  14   2    0.69    0.37
  -6  14  -2    0.36    0.32
   7 -14   2    1.87    0.47
   7  14   2    1.67    0.48
  -7  14  -2    1.66    0.49
  -6 -15   2    0.77    0.36
   6 -15  -2    1.58    0.48
  -6  15   2    1.23    0.43
   6  15  -2    1.71    0.45
   5 -15  -2   20.65    1.19
  -5 -15   2   22.11    1.25
  -5  15   2   20.21    1.19
   5  15  -2   17.75    1.14
  -4 -15   2    0.60    0.30
   4 -15  -2    0.60    0.34
   4  15  -2    0.52    0.31
  -4  15   2    0.62    0.30
   3 -15  -2    4.96    0.62
  -3 -15   2    6.18    0.70
  -3  15   2    6.79    0.61
  -3  15   2    5.64    0.47
   3  15  -2    5.09    0.59
  -2 -15   2    0.26    0.22
   2 -15  -2   -0.05    0.21
  -2 -15   2    0.22    0.19
   2  15  -2    0.52    0.26
  -2  15   2    0.22    0.19
   2  15  -2    0.25    0.26
  -2  15   2   -0.05    0.21
   1 -15  -2    2.28    0.41
  -1 -15   2    2.23    0.36
  -1 -15   2    2.36    0.41
   1  15  -2    2.31    0.38
  -1  15   2    1.76    0.37
  -1  15   2    2.74    0.39
   1  15  -2    2.10    0.42
   0 -15   2    8.97    0.65
   0 -15  -2    9.35    0.69
   0 -15  -2    9.62    0.65
   0  15  -2   10.40    0.76
   0  15   2   10.42    0.66
   0  15   2    9.26    0.73
   0  15  -2   10.06    0.61
  -1 -15  -2   35.93    1.57
   1 -15   2   37.91    1.65
  -1 -15  -2   37.67    1.69
  -1  15  -2   39.22    1.75
   1  15   2   36.21    1.60
   1  15   2   35.78    1.72
  -1  15  -2   35.67    1.49
  -2 -15  -2    4.65    0.49
   2 -15   2    3.54    0.50
  -2 -15  -2    3.08    0.49
  -2  15  -2    2.88    0.46
   2  15   2    3.06    0.45
   2  15   2    2.86    0.49
  -3 -15  -2   11.71    0.86
   3 -15   2   13.62    0.86
   3  15   2   12.40    0.82
  -3  15  -2   13.24    0.90
   4 -15   2   31.52    1.52
  -4 -15  -2   30.38    1.58
  -4  15  -2   31.59    1.60
   4  15   2   28.68    1.48
  -5 -15  -2   13.34    1.02
   5 -15   2   16.23    1.02
   5  15   2   13.83    0.96
  -5  15  -2   17.16    1.10
  -6 -15  -2    1.17    0.43
   6 -15   2    0.75    0.38
   6  15   2    0.20    0.33
  -6  15  -2    1.03    0.41
   6 -16  -2   20.38    1.25
  -6 -16   2   20.64    1.31
  -6  16   2   20.13    1.26
   6  16  -2   19.09    1.24
   5 -16  -2    1.65    0.44
  -5 -16   2    1.70    0.46
  -5  16   2    1.80    0.44
   5  16  -2    1.56    0.42
  -4 -16   2    4.05    0.63
   4 -16  -2    3.63    0.56
   4  16  -2    3.69    0.54
  -4  16   2    3.21    0.54
  -3 -16   2   13.41    0.89
   3 -16  -2   11.00    0.83
  -3  16   2   12.10    0.73
   3  16  -2   12.47    0.83
  -3  16   2   12.73    0.88
  -2 -16   2    2.63    0.47
  -2 -16   2    2.71    0.41
   2 -16  -2    2.26    0.42
  -2  16   2    2.97    0.41
  -2  16   2    2.51    0.47
   2  16  -2    3.01    0.52
   2  16  -2    2.08    0.41
   1 -16  -2    3.01    0.46
  -1 -16   2    4.36    0.59
  -1 -16   2    3.28    0.46
   1  16  -2    3.79    0.50
  -1  16   2    3.16    0.44
   1  16  -2    3.92    0.59
  -1  16   2    2.97    0.49
   0 -16  -2   12.07    0.77
   0 -16  -2   12.17    0.82
   0 -16   2   13.99    0.82
   0  16  -2   12.98    0.89
   0  16  -2   11.76    0.71
   0  16   2   12.14    0.76
   0  16   2   11.96    0.86
   1 -16   2    8.36    0.65
  -1 -16  -2    8.01    0.61
  -1 -16  -2    8.65    0.69
   1  16   2    6.87    0.60
   1  16   2    8.05    0.71
  -1  16  -2    7.80    0.70
  -1  16  -2    9.09    0.75
  -2 -16  -2   25.51    1.33
  -2 -16  -2   26.36    1.19
   2 -16   2   23.15    1.25
  -2  16  -2   26.25    1.36
   2  16   2   24.46    1.25
   2  16   2   22.90    1.35
  -3 -16  -2    1.08    0.37
   3 -16   2    1.38    0.40
   3  16   2    1.18    0.36
  -3  16  -2    1.33    0.39
  -4 -16  -2    3.04    0.53
   4 -16   2    3.21    0.53
  -4  16  -2    3.83    0.61
   4  16   2    5.08    0.65
  -5 -16  -2    9.62    0.87
   5 -16   2   11.61    0.88
  -5  16  -2   11.48    0.94
   5  16   2   13.07    0.92
  -6 -16  -2   12.71    1.03
   6 -16   2   13.05    0.97
  -6  16  -2   11.64    0.97
  -5 -17   2    1.89    0.49
   5 -17  -2    2.22    0.53
  -5  17   2    2.22    0.53
  -4 -17   2    0.75    0.35
   4 -17  -2    0.91    0.37
  -4  17   2    0.73    0.34
   4  17  -2    1.02    0.38
  -3 -17   2    0.68    0.33
   3 -17  -2    0.41    0.33
  -3  17   2    0.02    0.24
   3  17  -2    0.07    0.25
  -2 -17   2   31.28    1.37
  -2 -17   2   26.19    1.48
   2 -17  -2   31.06    1.49
   2  17  -2   32.01    1.61
  -2  17   2   28.93    1.52
  -2  17   2   30.40    1.37
   2  17  -2   28.41    1.42
  -1 -17   2   -0.05    0.23
   1 -17  -2   -0.07    0.23
  -1 -17   2   -0.19    0.19
  -1  17   2   -0.05    0.24
   1  17  -2    0.03    0.24
   1  17  -2   -0.10    0.21
  -1  17   2    0.00    0.21
   0 -17  -2    1.89    0.39
   0 -17   2    1.41    0.36
   0 -17  -2    1.99    0.42
   0  17   2    1.26    0.40
   0  17  -2    1.87    0.35
   0  17  -2    1.76    0.43
   0  17   2    1.47    0.35
   1 -17   2    8.31    0.68
  -1 -17  -2    7.12    0.66
  -1 -17  -2    8.29    0.63
  -1  17  -2    9.88    0.78
   1  17   2    6.75    0.71
   1  17   2    9.34    0.79
  -2 -17  -2   12.08    0.78
   2 -17   2   13.15    0.89
  -2 -17  -2   13.00    0.91
   2  17   2   14.38    1.02
   2  17   2   12.63    0.85
  -2  17  -2   15.78    1.02
  -3 -17  -2    5.40    0.72
   3 -17   2    5.00    0.66
  -3  17  -2    5.72    0.74
   3  17   2    4.56    0.62
   4 -17   2    0.81    0.36
  -4 -17  -2    0.73    0.35
  -4  17  -2    1.16    0.41
   4  17   2    0.98    0.35
  -5 -17  -2   13.85    1.04
   5 -17   2   11.20    0.92
   5  17   2   12.69    0.96
  -5  17  -2   12.79    1.00
   4 -18  -2    5.10    0.73
  -4 -18   2    4.20    0.67
  -4  18   2    3.72    0.63
   4  18  -2    3.79    0.62
   3 -18  -2    6.08    0.72
  -3 -18   2    7.03    0.81
  -3  18   2    7.71    0.74
   3  18  -2    6.00    0.70
  -2 -18   2   24.73    1.35
  -2 -18   2   21.75    1.15
   2  18  -2   24.81    1.39
  -2  18   2   24.07    1.35
   2  18  -2   20.97    1.20
  -2  18   2   21.75    1.14
  -1 -18   2    4.87    0.64
   1 -18  -2    5.91    0.68
  -1 -18   2    5.21    0.61
   1  18  -2    4.65    0.67
  -1  18   2    5.61    0.60
  -1  18   2    5.51    0.72
   1  18  -2    4.49    0.56
   0 -18   2    6.93    0.62
   0 -18  -2    5.53    0.68
   0 -18  -2    6.36    0.69
   0  18   2    6.72    0.80
   0  18   2    5.71    0.64
   0  18  -2    6.55    0.77
   0  18  -2    6.09    0.65
  -1 -18  -2    5.22    0.70
   1 -18   2    4.38    0.59
  -1 -18  -2    6.19    0.64
   1  18   2    3.43    0.52
  -1  18  -2    4.99    0.68
   1  18   2    4.81    0.70
  -2 -18  -2    0.53    0.30
  -2 -18  -2    0.68    0.29
   2 -18   2    0.32    0.29
   2  18   2    0.52    0.37
   2  18   2    0.14    0.26
  -2  18  -2    0.01    0.24
  -3 -18  -2    0.36    0.30
   3 -18   2    0.30    0.31
  -3  18  -2    0.16    0.29
   3  18   2    0.53    0.30
  -4 -18  -2   -0.15    0.21
   4 -18   2    0.09    0.32
  -4  18  -2   -0.09    0.27
   4  18   2   -0.07    0.25
  -3 -19   2   19.38    1.26
  -3  19   2   22.35    1.31
  -2 -19   2   13.31    1.01
   2 -19  -2   15.38    1.01
  -2  19   2   14.77    1.04
   2  19  -2   15.29    0.97
   2  19  -2   14.80    1.10
  -1 -19   2    7.59    0.66
   1 -19  -2    6.91    0.67
   1 -19  -2    5.89    0.72
  -1 -19   2    5.75    0.77
   1  19  -2    5.96    0.66
  -1  19   2    5.89    0.77
   1  19  -2    7.28    0.88
  -1  19   2    6.56    0.69
   0 -19   2    0.66    0.34
   0 -19  -2    0.33    0.29
   0 -19  -2    0.49    0.32
   0  19  -2    0.31    0.30
   0  19   2    0.47    0.34
   0  19   2    0.53    0.28
  -1 -19  -2   17.12    1.11
  -1 -19  -2   16.40    0.99
   1 -19   2   17.78    1.06
  -1  19  -2   15.40    1.10
   1  19   2   17.53    1.17
   1  19   2   16.37    1.01
  -2 -19  -2    0.14    0.25
   2 -19   2   -0.10    0.27
   2  19   2   -0.17    0.26
  -2  19  -2    0.42    0.33
  -3 -19  -2    2.60    0.55
   3 -19   2    2.64    0.55
   3  19   2    2.83    0.55
  -3  19  -2    2.99    0.57
  -2 -20   2    0.17    0.30
   2 -20  -2    0.51    0.37
   2  20  -2   -0.05    0.30
  -2  20   2    0.09    0.31
   2  20  -2    0.06    0.34
   1 -20  -2    3.69    0.58
  -1 -20   2    2.81    0.51
   1 -20  -2    2.65    0.52
  -1 -20   2    3.78    0.60
  -1  20   2    2.55    0.47
   1  20  -2    2.56    0.54
  -1  20   2    2.96    0.59
   1  20  -2    3.48    0.60
   0 -20  -2    2.64    0.51
   0 -20   2    3.07    0.55
   0 -20   2    3.14    0.55
   0 -20  -2    2.77    0.52
   0  20   2    3.04    0.61
   0  20  -2    2.80    0.56
   0  20   2    2.55    0.47
  -1 -20  -2    1.40    0.42
  -1 -20  -2    1.26    0.39
   1 -20   2    1.10    0.39
  -1  20  -2    1.10    0.43
   1  20   2    1.00    0.37
   1  20   2    1.09    0.44
  -2 -20  -2    0.53    0.35
   2 -20   2    0.38    0.38
   2  20   2    0.44    0.33
  -2  20  -2    1.01    0.41
   9   0  -3    1.64    0.51
  -9   0   3    1.64    0.39
  -9   0   3    1.73    0.45
  -8   0   3    0.14    0.19
  -8   0   3   -0.17    0.19
   8   0  -3   -0.30    0.20
  -7   0   3   29.28    1.30
  -7   0   3   29.93    1.39
   7   0  -3   26.85    1.39
  -6   0   3    0.00    0.16
  -6   0   3   -0.18    0.15
   6   0  -3    0.10    0.19
  -5   0   3  117.99    4.16
   5   0  -3  114.88    4.04
  -5   0   3  120.87    4.20
   5   0  -3  116.08    4.23
  -4   0   3   -0.17    0.08
   4   0  -3    0.08    0.13
  -4   0   3   -0.09    0.10
   4   0  -3    0.03    0.09
  -3   0   3    1.53    0.20
   3   0  -3    2.22    0.22
   3   0  -3    1.58    0.22
  -3   0   3    2.15    0.23
  -2   0   3    0.11    0.06
   2   0  -3    0.36    0.11
  -2   0   3    0.11    0.09
   2   0  -3   -0.07    0.09
   1   0  -3   59.16    2.10
  -1   0   3   58.44    2.08
   1   0  -3   61.69    2.10
   0   0  -3    0.07    0.05
   0   0   3    0.02    0.06
   0   0  -3    0.00    0.06
   0   0  -3   -0.04    0.05
   0   0   3    0.03    0.05
   1   0   3    8.46    0.34
  -1   0  -3    8.21    0.40
  -1   0  -3    7.98    0.38
   1   0   3    8.51    0.39
  -2   0  -3   -0.12    0.09
   2   0   3   -0.06    0.06
  -2   0  -3   -0.10    0.07
   2   0   3   -0.07    0.08
  -3   0  -3    2.10    0.17
  -3   0  -3    1.89    0.26
   3   0   3    2.12    0.26
   3   0   3    1.96    0.17
  -4   0  -3   -0.02    0.12
  -4   0  -3   -0.09    0.07
   4   0   3    0.11    0.15
   4   0   3    0.18    0.11
  -5   0  -3   53.23    1.87
   5   0   3   51.60    1.86
   5   0   3   53.06    1.91
   5   0   3   49.04    2.05
  -5   0  -3   50.64    2.11
  -5   0  -3   52.41    1.88
  -6   0  -3   -0.22    0.16
  -6   0  -3    0.10    0.12
   6   0   3   -0.08    0.13
   6   0   3   -0.22    0.16
  -7   0  -3   18.18    1.08
   7   0   3   16.30    1.00
   7   0   3   16.44    0.84
  -8   0  -3   -0.05    0.23
   8   0   3    0.14    0.31
   9   0   3   21.88    1.40
  -9   0  -3   25.76    1.50
  -9  -1   3   15.09    1.03
   9  -1  -3   13.82    1.07
  -9  -1   3   16.16    0.95
  -9   1   3   15.28    1.02
  -9   1   3   17.38    0.95
   9   1  -3   15.41    1.11
  -8  -1   3    6.83    0.62
  -8  -1   3    6.30    0.63
   8  -1  -3    5.14    0.69
  -8   1   3    5.96    0.61
   8   1  -3    5.94    0.74
  -8   1   3    7.23    0.64
  -7  -1   3    2.70    0.40
  -7  -1   3    2.38    0.40
   7  -1  -3    2.51    0.45
   7   1  -3    2.49    0.48
  -7   1   3    2.85    0.45
  -7   1   3    3.22    0.42
  -6  -1   3   20.80    0.98
   6  -1  -3   21.02    1.06
  -6  -1   3   20.65    1.02
  -6   1   3   21.13    1.03
   6   1  -3   18.86    1.03
  -6   1   3   20.09    0.97
  -5  -1   3   10.79    0.61
   5  -1  -3   10.04    0.51
   5  -1  -3    9.85    0.63
  -5  -1   3   10.72    0.59
  -5   1   3   10.62    0.58
   5   1  -3   10.03    0.63
   5   1  -3   10.25    0.47
  -5   1   3   11.31    0.62
  -4  -1   3   15.61    0.78
   4  -1  -3   18.37    0.84
   4  -1  -3   18.56    0.75
  -4  -1   3   18.05    0.82
   4   1  -3   19.06    0.86
  -4   1   3   19.10    0.82
   4   1  -3   17.59    0.72
  -4   1   3   17.84    0.80
  -3  -1   3   26.83    1.03
   3  -1  -3   27.21    1.02
  -3  -1   3   26.49    1.05
   3   1  -3   25.17    1.07
  -3   1   3   25.55    1.04
   3   1  -3   26.13    0.99
  -3   1   3   26.52    1.03
   2  -1  -3   90.88    3.12
   2  -1  -3   89.85    3.10
  -2  -1   3   88.53    3.11
  -2  -1   3   88.96    3.07
   2   1  -3   88.67    3.13
  -2   1   3   91.43    3.12
  -2   1   3   88.39    3.06
   2   1  -3   91.59    3.09
  -1  -1   3    3.52    0.16
  -1  -1   3    3.59    0.16
   1  -1  -3    3.53    0.22
   1  -1  -3    3.29    0.22
  -1  -1   3    3.74    0.21
  -1   1   3    3.54    0.22
   1   1  -3    3.31    0.21
   1   1  -3    3.60    0.23
   0  -1  -3  165.17    5.43
   0  -1  -3  161.52    5.47
   0  -1   3  160.69    5.44
   0  -1  -3  164.68    5.49
   0  -1   3  162.48    5.48
   0   1   3  159.80    5.46
   0   1  -3  159.05    5.48
   0   1  -3  163.82    5.44
   0   1  -3  160.04    5.48
   0   1   3  165.38    5.47
   1  -1   3   21.35    0.74
  -1  -1  -3   21.06    0.81
   1  -1   3   22.06    0.82
  -1  -1  -3   20.88    0.82
  -1   1  -3   21.05    0.83
   1   1   3   21.49    0.78
   1   1   3   21.93    0.81
  -1   1  -3   19.30    0.81
  -2  -1  -3    6.56    0.40
   2  -1   3    7.29    0.29
   2  -1   3    8.32    0.41
  -2  -1  -3    6.50    0.34
  -2   1  -3    7.31    0.36
  -2   1  -3    6.93    0.41
   2   1   3    7.39    0.33
   2   1   3    7.61    0.39
  -3  -1  -3    0.29    0.09
  -3  -1  -3    0.20    0.13
   3  -1   3    0.26    0.13
   3  -1   3    0.21    0.08
  -3   1  -3    0.31    0.11
  -3   1  -3    0.30    0.14
   3   1   3    0.21    0.10
   3   1   3    0.34    0.14
  -4  -1  -3    7.40    0.37
   4  -1   3    7.25    0.37
   4  -1   3    7.60    0.50
   4  -1   3    7.74    0.39
  -4  -1  -3    7.85    0.53
   4   1   3    7.69    0.41
  -4   1  -3    7.42    0.36
  -4   1  -3    8.15    0.40
   4   1   3    7.30    0.48
  -4   1  -3    8.03    0.53
   5  -1   3    0.31    0.12
  -5  -1  -3    0.10    0.17
  -5  -1  -3    0.26    0.10
   5  -1   3    0.41    0.21
   5  -1   3    0.22    0.12
  -5   1  -3    0.30    0.11
   5   1   3    0.42    0.21
   5   1   3    0.36    0.11
   5   1   3    0.20    0.14
  -5   1  -3    0.35    0.13
  -5   1  -3   -0.06    0.14
  -6  -1  -3   53.42    1.94
   6  -1   3   49.56    2.13
  -6  -1  -3   51.25    2.18
   6   1   3   53.80    1.97
  -6   1  -3   51.09    1.90
   6   1   3   50.98    2.14
  -6   1  -3   50.46    2.18
  -7  -1  -3    1.38    0.26
   7  -1   3    1.36    0.37
  -7  -1  -3    1.26    0.36
  -7   1  -3    2.07    0.43
   7   1   3    2.09    0.42
   7   1   3    1.51    0.30
  -8  -1  -3   -0.08    0.20
   8  -1   3   -0.30    0.23
  -8   1  -3    0.11    0.24
   8   1   3    0.24    0.32
   9  -1   3    6.31    0.85
  -9  -1  -3    6.82    0.85
  -9   1  -3    8.61    1.01
   9   1   3    7.11    0.89
  -9  -2   3   13.06    0.94
   9  -2  -3   12.11    0.98
  -9  -2   3   13.23    0.85
   9   2  -3   11.19    0.98
  -9   2   3   13.83    0.95
  -9   2   3   14.37    0.85
   8  -2  -3   16.46    1.09
  -8  -2   3   18.67    1.07
  -8  -2   3   17.18    0.96
  -8   2   3   19.07    1.07
  -8   2   3   17.34    0.95
   8   2  -3   15.99    1.09
  -7  -2   3   14.14    0.82
   7  -2  -3   12.34    0.84
  -7  -2   3   11.17    0.71
   7   2  -3   13.10    0.85
  -7   2   3   11.48    0.70
  -7   2   3   11.49    0.77
   6  -2  -3   10.91    0.71
  -6  -2   3   10.59    0.63
  -6  -2   3   10.97    0.68
  -6   2   3   10.83    0.67
  -6   2   3    9.79    0.60
   6   2  -3    9.89    0.69
  -5  -2   3   30.68    1.29
   5  -2  -3   28.58    1.17
   5  -2  -3   30.52    1.31
  -5  -2   3   30.35    1.25
  -5   2   3   29.11    1.27
   5   2  -3   29.54    1.32
  -5   2   3   29.92    1.24
  -4  -2   3   96.43    3.54
  -4  -2   3  100.24    3.55
   4  -2  -3   99.42    3.49
   4  -2  -3  102.25    3.58
  -4   2   3  102.17    3.55
   4   2  -3  103.36    3.60
   4   2  -3   97.25    3.42
  -4   2   3   96.01    3.52
   4   2  -3  103.10    3.58
   3  -2  -3   21.14    0.89
  -3  -2   3   20.88    0.87
   3  -2  -3   21.03    0.85
  -3  -2   3   20.69    0.86
  -3   2   3   21.54    0.86
   3   2  -3   21.17    0.80
  -3   2   3   20.54    0.86
   3   2  -3   20.43    0.89
   3   2  -3   21.13    0.89
   2  -2  -3  290.00    9.77
   2  -2  -3  286.89    9.77
  -2  -2   3  293.83    9.74
  -2  -2   3  295.10    9.78
   2   2  -3  283.64    9.73
  -2   2   3  294.19    9.78
   2   2  -3  292.23    9.79
   2   2  -3  295.59    9.80
  -2   2   3  285.57    9.73
  -1  -2   3    2.73    0.19
   1  -2  -3    3.03    0.22
   1  -2  -3    2.93    0.19
  -1  -2   3    2.91    0.16
  -1   2   3    2.47    0.19
   1   2  -3    2.82    0.19
   1   2  -3    2.82    0.21
  -1   2   3    2.95    0.16
   1   2  -3    2.76    0.17
   0  -2   3    2.37    0.18
   0  -2  -3    2.83    0.20
   0  -2   3    2.93    0.15
   0  -2  -3    2.60    0.16
   0  -2  -3    2.50    0.16
   0   2  -3    2.63    0.19
   0   2  -3    2.32    0.16
   0   2  -3    2.70    0.19
   0   2   3    2.92    0.18
   0   2   3    2.69    0.17
  -1  -2  -3  103.15    3.33
   1  -2   3   95.18    3.33
   1  -2   3   95.30    3.23
  -1  -2  -3   99.81    3.34
  -1   2  -3   92.96    3.33
   1   2   3   92.49    3.30
   1   2   3   93.94    3.30
  -1   2  -3   99.14    3.34
  -1   2  -3   98.23    3.23
  -2  -2  -3  101.07    3.67
   2  -2   3  109.81    3.66
   2   2   3  108.11    3.64
  -2   2  -3  107.37    3.63
   2   2   3  104.87    3.59
  -2   2  -3   98.33    3.68
  -3  -2  -3   50.74    2.03
   3  -2   3   55.26    2.01
   3  -2   3   54.18    1.84
  -3  -2  -3   49.65    1.87
   3   2   3   53.08    1.91
  -3   2  -3   54.27    1.94
   3   2   3   55.83    2.00
  -3   2  -3   53.94    2.05
  -3   2  -3   55.90    1.84
  -4  -2  -3    9.96    0.45
   4  -2   3   11.13    0.52
  -4  -2  -3    9.78    0.62
   4  -2   3   10.72    0.46
   4  -2   3   10.95    0.61
   4   2   3   10.86    0.53
  -4   2  -3   10.99    0.52
   4   2   3   10.67    0.59
  -4   2  -3   11.03    0.45
  -4   2  -3    8.91    0.61
  -5  -2  -3    2.15    0.17
  -5  -2  -3    1.55    0.32
   5  -2   3    1.92    0.24
   5  -2   3    1.82    0.33
  -5   2  -3    1.71    0.23
   5   2   3    1.98    0.27
  -5   2  -3    1.71    0.20
   5   2   3    1.64    0.32
  -5   2  -3    2.00    0.37
   6  -2   3    4.37    0.56
  -6  -2  -3    4.18    0.34
  -6  -2  -3    4.94    0.60
   6   2   3    5.16    0.40
   6   2   3    4.24    0.52
  -6   2  -3    4.30    0.56
   7  -2   3   20.63    1.21
  -7  -2  -3   24.11    1.05
  -7  -2  -3   25.86    1.32
   7   2   3   22.07    1.22
   7   2   3   24.03    1.09
  -7   2  -3   23.64    1.30
  -8  -2  -3    0.39    0.28
   8  -2   3    0.31    0.31
   8   2   3    0.36    0.33
  -8   2  -3    0.14    0.26
   9  -2   3    3.91    0.65
  -9  -2  -3    5.44    0.77
   9   2   3    3.41    0.61
  -9   2  -3    4.61    0.71
  -9  -3   3    2.86    0.51
   9  -3  -3    2.92    0.61
  -9  -3   3    3.25    0.50
  -9   3   3    2.56    0.55
   9   3  -3    3.03    0.61
  -8  -3   3   21.19    1.10
  -8  -3   3   20.76    1.17
   8  -3  -3   19.95    1.21
  -8   3   3   22.43    1.08
  -8   3   3   21.59    1.18
   8   3  -3   20.43    1.23
  -7  -3   3    0.24    0.22
  -7  -3   3    0.47    0.22
   7  -3  -3    0.40    0.27
   7   3  -3    0.28    0.26
  -7   3   3    0.97    0.30
  -7   3   3    0.49    0.22
  -6  -3   3    0.22    0.20
   6  -3  -3    0.24    0.18
  -6  -3   3    0.13    0.15
   6  -3  -3    0.17    0.22
   6   3  -3    0.28    0.24
  -6   3   3    0.07    0.18
  -6   3   3    0.24    0.16
  -5  -3   3    5.90    0.43
  -5  -3   3    5.87    0.45
   5  -3  -3    5.63    0.39
   5  -3  -3    5.66    0.45
  -5   3   3    6.30    0.42
   5   3  -3    5.36    0.46
   5   3  -3    6.05    0.46
  -5   3   3    6.05    0.45
   4  -3  -3    2.11    0.26
   4  -3  -3    1.02    0.22
  -4  -3   3    1.83    0.26
  -4  -3   3    1.95    0.27
   4   3  -3    1.63    0.26
   4   3  -3    1.73    0.28
  -4   3   3    1.87    0.25
   4   3  -3    1.67    0.14
  -4   3   3    1.89    0.26
  -3  -3   3    1.23    0.21
   3  -3  -3    1.20    0.20
   3  -3  -3    1.25    0.20
  -3  -3   3    1.50    0.20
   3   3  -3    1.27    0.15
  -3   3   3    1.56    0.21
   3   3  -3    1.20    0.22
   3   3  -3    1.19    0.22
  -3   3   3    1.10    0.17
   2  -3  -3   44.74    1.62
  -2  -3   3   45.60    1.64
   2  -3  -3   44.74    1.64
  -2  -3   3   45.56    1.62
   2   3  -3   43.39    1.65
  -2   3   3   43.28    1.60
  -2   3   3   44.85    1.64
   2   3  -3   46.01    1.67
   2   3  -3   44.38    1.60
   1  -3  -3    2.50    0.21
   1  -3  -3    2.37    0.17
  -1  -3   3    2.48    0.18
   1   3  -3    2.28    0.18
   1   3  -3    2.36    0.20
  -1   3   3    2.34    0.17
   1   3  -3    2.57    0.19
  -1   3   3    2.55    0.20
   1   3  -3    2.37    0.18
   0  -3  -3  289.81    9.43
   0  -3   3  285.42    9.40
   0  -3   3  288.09    9.45
   0  -3  -3  273.21    9.46
   0   3  -3  276.39    9.44
   0   3  -3  277.39    9.40
   0   3   3  284.01    9.40
   0   3   3  275.89    9.43
   0   3  -3  279.80    9.47
   0   3  -3  284.26    9.46
   0   3   3  284.71    9.45
  -1  -3  -3    2.06    0.21
  -1  -3  -3    1.95    0.21
   1  -3   3    1.96    0.18
   1   3   3    2.07    0.16
  -1   3  -3    2.48    0.20
   1   3   3    2.71    0.23
  -1   3  -3    1.90    0.21
   2  -3   3    7.23    0.40
  -2  -3  -3    6.64    0.35
  -2  -3  -3    8.88    0.45
  -2   3  -3    7.52    0.40
   2   3   3    7.75    0.39
   2   3   3    7.90    0.38
  -2   3  -3    7.24    0.43
  -3  -3  -3    0.09    0.12
  -3  -3  -3    0.08    0.07
   3  -3   3    0.21    0.13
  -3   3  -3    0.18    0.11
   3   3   3    0.20    0.12
   3   3   3    0.12    0.14
  -3   3  -3    0.17    0.05
  -3   3  -3   -0.03    0.11
   4  -3   3  180.21    6.05
  -4  -3  -3  174.90    5.94
  -4  -3  -3  154.81    6.17
   4  -3   3  184.42    6.16
  -4   3  -3  171.32    5.93
  -4   3  -3  184.37    6.06
   4   3   3  177.88    6.05
  -4   3  -3  187.65    6.23
   4   3   3  173.71    6.12
   5  -3   3    2.54    0.39
  -5  -3  -3    2.47    0.38
   5  -3   3    3.02    0.32
   5   3   3    2.50    0.30
   5   3   3    2.37    0.38
  -5   3  -3    2.68    0.21
  -5   3  -3    3.01    0.31
  -5   3  -3    1.76    0.35
  -6  -3  -3    2.17    0.44
   6  -3   3    2.32    0.30
   6  -3   3    2.40    0.41
   6   3   3    2.70    0.35
   6   3   3    2.18    0.39
  -6   3  -3    2.49    0.45
  -7  -3  -3    3.91    0.59
  -7  -3  -3    4.65    0.38
   7  -3   3    3.25    0.51
  -7   3  -3    2.97    0.49
   7   3   3    3.96    0.56
   7   3   3    5.06    0.52
   8  -3   3    8.65    0.78
  -8  -3  -3    8.91    0.78
   8   3   3    7.08    0.79
  -8   3  -3   10.10    0.83
   8   3   3    7.30    0.59
  -9  -3  -3   13.54    1.03
   9  -3   3   10.08    0.93
   9   3   3   12.80    0.99
  -9   3  -3   10.68    0.94
  -9  -4   3    2.11    0.48
   9  -4  -3    1.36    0.47
  -9  -4   3    1.52    0.38
  -9   4   3    2.60    0.71
   9   4  -3    1.33    0.47
  -8  -4   3    0.21    0.22
   8  -4  -3   -0.26    0.22
  -8  -4   3    0.02    0.21
  -8   4   3    0.15    0.19
   8   4  -3    0.28    0.29
  -8   4   3    0.08    0.25
  -7  -4   3   13.72    0.80
   7  -4  -3   14.78    0.90
  -7  -4   3   14.45    0.88
  -7   4   3   13.19    0.77
  -7   4   3   14.52    0.87
   7   4  -3   13.97    0.91
   6  -4  -3    3.14    0.37
   6  -4  -3    2.72    0.44
  -6  -4   3    3.88    0.46
  -6  -4   3    2.98    0.43
   6   4  -3    3.08    0.45
  -6   4   3    3.19    0.40
   6   4  -3    2.91    0.43
  -6   4   3    2.96    0.42
  -5  -4   3    0.59    0.20
   5  -4  -3    0.64    0.20
  -5  -4   3    0.82    0.23
   5  -4  -3    0.71    0.24
  -5   4   3    0.86    0.20
   5   4  -3    0.83    0.24
   5   4  -3    0.46    0.20
  -5   4   3    0.56    0.20
   4  -4  -3  184.15    6.40
  -4  -4   3  190.16    6.42
  -4  -4   3  184.23    6.39
  -4   4   3  184.19    6.37
   4   4  -3  186.78    6.42
   4   4  -3  183.32    6.43
   4   4  -3  184.42    6.23
  -4   4   3  186.88    6.40
   3  -4  -3   90.33    3.21
  -3  -4   3   93.16    3.22
   3  -4  -3   91.14    3.20
  -3  -4   3   91.29    3.22
   3   4  -3   89.71    3.23
  -3   4   3   90.67    3.20
   3   4  -3   91.13    3.12
   3   4  -3   90.56    3.24
  -3   4   3   90.29    3.20
  -2  -4   3    2.64    0.22
  -2  -4   3    2.82    0.23
   2  -4  -3    2.55    0.21
   2  -4  -3    2.92    0.25
  -2   4   3    2.66    0.22
   2   4  -3    3.14    0.25
   2   4  -3    2.79    0.24
  -2   4   3    2.93    0.22
   2   4  -3    2.51    0.20
   1  -4  -3   61.97    2.16
   1  -4  -3   60.03    2.22
  -1  -4   3   63.80    2.20
   1   4  -3   63.55    2.20
  -1   4   3   61.18    2.19
   1   4  -3   64.18    2.23
  -1   4   3   61.85    2.22
   1   4  -3   62.67    2.21
   1   4  -3   62.27    2.21
   0  -4  -3   87.32    3.03
   0  -4  -3   88.26    3.01
   0  -4   3   87.16    3.01
   0   4  -3   87.50    3.02
   0   4  -3   86.31    3.04
   0   4   3   86.31    3.02
   0   4  -3   87.16    3.03
   0   4   3   86.83    3.02
   0   4  -3   87.98    2.97
   0   4   3   87.44    2.95
  -1  -4  -3  326.54   11.38
   1  -4   3  346.26   11.40
   1  -4   3  342.05   11.29
  -1  -4  -3  331.88   11.42
  -1   4  -3  339.81   11.43
  -1   4  -3  338.41   11.29
   1   4   3  344.20   11.35
   1   4   3  342.93   11.40
  -1   4  -3  345.90   11.43
  -2  -4  -3   12.98    0.60
  -2  -4  -3   14.28    0.69
   2  -4   3   16.62    0.67
  -2   4  -3   16.83    0.69
   2   4   3   15.31    0.64
  -2   4  -3   13.69    0.69
   2   4   3   15.14    0.65
   3  -4   3   51.94    1.87
  -3  -4  -3   43.57    1.73
   3  -4   3   53.16    1.83
  -3  -4  -3   42.89    1.88
  -3   4  -3   51.46    1.93
   3   4   3   50.93    1.82
  -3   4  -3   50.49    1.83
   3   4   3   50.23    1.83
   4  -4   3    0.05    0.12
  -4  -4  -3    0.08    0.07
   4  -4   3    0.05    0.14
  -4  -4  -3    0.07    0.13
   4   4   3   -0.07    0.13
  -4   4  -3    0.12    0.07
   4   4   3    0.33    0.15
  -4   4  -3    0.03    0.15
  -4   4  -3    0.18    0.12
   5  -4   3   14.25    0.69
  -5  -4  -3   13.96    0.83
   5  -4   3   13.44    0.77
  -5   4  -3   13.68    0.82
   5   4   3   14.13    0.77
   5   4   3   13.39    0.70
   6  -4   3    2.99    0.45
   6  -4   3    3.80    0.39
  -6  -4  -3    3.08    0.50
  -6   4  -3    3.10    0.46
   6   4   3    3.13    0.38
   6   4   3    4.69    0.56
   7  -4   3    1.11    0.35
  -7  -4  -3    2.06    0.31
  -7  -4  -3    2.51    0.48
  -7   4  -3    2.10    0.44
   7   4   3    1.98    0.44
   7   4   3    1.69    0.33
  -8  -4  -3    1.37    0.30
  -8  -4  -3    1.40    0.42
   8  -4   3    1.19    0.40
  -8   4  -3    1.31    0.42
   8   4   3    2.08    0.50
   8   4   3    1.04    0.33
   9  -4   3   15.82    1.14
  -9  -4  -3   19.06    1.24
  -9   4  -3   17.56    1.20
   9   4   3   15.12    1.12
   9  -5  -3    6.23    0.83
  -9  -5   3    6.77    0.79
  -9  -5   3    5.09    0.61
   9   5  -3    7.00    0.87
  -8  -5   3    0.49    0.29
   8  -5  -3    0.54    0.35
  -8  -5   3    0.33    0.25
   8   5  -3    0.54    0.34
  -8   5   3    0.55    0.26
  -8   5   3    0.30    0.25
   7  -5  -3    7.58    0.63
  -7  -5   3    7.28    0.61
  -7  -5   3    7.45    0.57
  -7   5   3    7.04    0.53
   7   5  -3    6.91    0.71
  -7   5   3    8.29    0.63
   7   5  -3    7.39    0.66
   6  -5  -3    3.75    0.48
   6  -5  -3    3.98    0.44
  -6  -5   3    3.38    0.42
  -6  -5   3    4.90    0.55
  -6   5   3    3.74    0.46
  -6   5   3    3.93    0.43
   6   5  -3    2.52    0.40
   6   5  -3    3.37    0.47
   5  -5  -3   52.70    2.02
  -5  -5   3   53.89    2.05
   5  -5  -3   52.18    2.06
  -5  -5   3   52.90    2.08
   5   5  -3   51.89    2.07
   5   5  -3   51.98    2.08
  -5   5   3   50.95    2.00
  -5   5   3   53.69    2.07
  -4  -5   3    3.32    0.37
   4  -5  -3    3.14    0.35
  -4  -5   3    3.51    0.36
   4  -5  -3    3.20    0.35
  -4   5   3    2.97    0.32
   4   5  -3    2.75    0.19
  -4   5   3    3.41    0.37
   4   5  -3    3.29    0.38
   4   5  -3    3.78    0.41
   3  -5  -3   40.03    1.47
  -3  -5   3   38.33    1.49
   3  -5  -3   38.32    1.50
  -3  -5   3   39.96    1.50
  -3   5   3   37.64    1.47
  -3   5   3   39.04    1.48
   3   5  -3   38.08    1.39
   3   5  -3   37.72    1.51
   3   5  -3   38.13    1.50
   2  -5  -3  190.03    6.57
  -2  -5   3  199.12    6.56
   2   5  -3  192.65    6.51
   2   5  -3  194.92    6.56
  -2   5   3  191.36    6.55
   2   5  -3  188.85    6.56
  -2   5   3  187.01    6.54
   2   5  -3  195.52    6.57
   1  -5  -3   28.77    1.04
   1  -5  -3   28.54    1.13
   1   5  -3   30.65    1.12
  -1   5   3   29.07    1.11
   1   5  -3   27.14    1.12
   1   5  -3   29.39    1.11
  -1   5   3   28.90    1.11
   1   5  -3   29.35    1.10
   0  -5   3    0.49    0.11
   0  -5  -3    0.63    0.15
   0  -5  -3    0.44    0.12
   0   5   3    0.35    0.12
   0   5  -3    0.44    0.13
   0   5  -3    0.53    0.11
   0   5  -3    0.60    0.14
   0   5  -3    0.54    0.12
   0   5   3    0.65    0.09
   0   5   3    0.39    0.12
   1  -5   3   91.83    3.23
  -1  -5  -3   88.91    3.27
  -1  -5  -3   96.39    3.23
   1   5   3   98.19    3.26
  -1   5  -3   95.78    3.28
  -1   5  -3   94.54    3.14
  -1   5  -3   86.78    3.27
   1   5   3   92.77    3.18
  -2  -5  -3   77.00    3.16
  -2  -5  -3   91.39    3.09
   2  -5   3   88.94    3.14
   2  -5   3   90.71    3.13
  -2   5  -3   90.47    3.20
   2   5   3   92.77    3.14
  -2   5  -3   90.90    3.16
   2   5   3   89.68    3.09
  -3  -5  -3    3.79    0.34
  -3  -5  -3    3.46    0.23
   3  -5   3    3.56    0.30
   3  -5   3    3.70    0.31
   3   5   3    3.78    0.30
  -3   5  -3    3.75    0.34
  -3   5  -3    3.50    0.29
   3   5   3    3.28    0.28
  -4  -5  -3    1.84    0.30
   4  -5   3    2.59    0.31
   4  -5   3    1.40    0.26
  -4  -5  -3    1.84    0.16
   4   5   3    2.40    0.30
  -4   5  -3    2.29    0.28
  -4   5  -3    2.09    0.13
   4   5   3    1.88    0.29
  -4   5  -3    1.80    0.32
   5  -5   3    3.19    0.43
   5  -5   3    3.93    0.34
  -5  -5  -3    3.15    0.46
   5   5   3    3.42    0.43
  -5   5  -3    3.87    0.50
   5   5   3    3.12    0.37
  -6  -5  -3    4.14    0.60
   6  -5   3    4.20    0.38
   6  -5   3    3.74    0.51
  -6   5  -3    3.97    0.56
   6   5   3    4.13    0.54
   6   5   3    3.36    0.43
   7  -5   3    9.76    0.76
  -7  -5  -3    9.43    0.79
   7   5   3    9.15    0.66
   7   5   3    9.93    0.75
  -7   5  -3   12.78    0.87
  -8  -5  -3   13.26    0.76
  -8  -5  -3   11.40    0.95
   8  -5   3   11.01    0.89
   8   5   3   13.08    0.82
  -8   5  -3   13.38    0.98
   8   5   3   12.59    0.94
  -9  -5  -3    0.11    0.30
   9  -5   3    0.35    0.38
   9   5   3    0.25    0.35
  -9   5  -3    0.08    0.34
  -9  -6   3    1.62    0.37
   9  -6  -3    1.97    0.51
  -9  -6   3    2.47    0.51
   9   6  -3    1.86    0.52
  -8  -6   3    4.48    0.63
   8  -6  -3    3.58    0.59
  -8  -6   3    4.01    0.55
   8   6  -3    4.76    0.68
  -8   6   3    4.28    0.58
  -7  -6   3    5.39    0.63
  -7  -6   3    4.33    0.51
   7  -6  -3    4.25    0.58
   7   6  -3    4.77    0.63
  -7   6   3    4.17    0.55
  -7   6   3    4.37    0.47
   7   6  -3    3.88    0.52
   6  -6  -3   37.65    1.54
  -6  -6   3   36.22    1.61
  -6  -6   3   34.21    1.53
   6  -6  -3   35.88    1.58
   6   6  -3   34.96    1.58
   6   6  -3   37.81    1.63
  -6   6   3   35.90    1.50
  -6   6   3   36.37    1.59
   5  -6  -3    2.88    0.37
  -5  -6   3    2.09    0.32
  -5  -6   3    2.99    0.41
   5  -6  -3    3.05    0.39
   5   6  -3    2.82    0.39
   5   6  -3    2.58    0.38
  -5   6   3    3.18    0.40
  -5   6   3    2.58    0.32
   4  -6  -3   11.95    0.61
  -4  -6   3   10.84    0.61
  -4  -6   3   12.05    0.47
   4  -6  -3   12.26    0.64
  -4  -6   3   11.40    0.65
  -4   6   3   10.84    0.62
   4   6  -3   11.48    0.48
   4   6  -3   12.11    0.66
   4   6  -3   11.00    0.63
  -4   6   3   11.77    0.61
   3  -6  -3   49.75    1.80
   3  -6  -3   49.43    1.87
  -3  -6   3   52.22    1.88
   3   6  -3   48.86    1.75
  -3   6   3   48.57    1.85
   3   6  -3   47.33    1.87
  -3   6   3   45.97    1.82
   3   6  -3   50.22    1.87
   2  -6  -3    9.14    0.42
   2  -6  -3    9.16    0.51
  -2  -6   3    8.37    0.48
   2   6  -3    8.83    0.49
   2   6  -3    8.87    0.50
   2   6  -3    8.89    0.45
   2   6  -3   10.45    0.50
  -2   6   3    9.47    0.48
  -2   6   3    9.56    0.49
   1  -6  -3   30.68    1.08
   1  -6  -3   28.98    1.19
   1   6  -3   29.89    1.16
   1   6  -3   30.90    1.17
  -1   6   3   29.94    1.18
  -1   6   3   31.09    1.19
   1   6  -3   30.94    1.18
   1   6  -3   31.08    1.21
   0  -6  -3    4.36    0.30
   0  -6  -3    4.59    0.30
   0  -6   3    4.40    0.27
   0   6   3    4.33    0.19
   0   6   3    4.26    0.29
   0   6  -3    4.32    0.27
   0   6  -3    4.45    0.31
   0   6  -3    4.29    0.31
   0   6   3    4.46    0.31
   0   6  -3    4.82    0.26
  -1  -6  -3    3.97    0.28
   1  -6   3    4.21    0.26
  -1  -6  -3    3.38    0.28
   1  -6   3    3.80    0.29
   1   6   3    3.77    0.21
   1   6   3    4.31    0.29
  -1   6  -3    3.27    0.28
  -1   6  -3    3.83    0.20
  -1   6  -3    3.73    0.30
   2  -6   3    0.77    0.18
  -2  -6  -3    0.66    0.18
  -2  -6  -3    0.62    0.15
   2  -6   3    0.76    0.17
  -2   6  -3    0.81    0.19
   2   6   3    0.38    0.14
   2   6   3    0.78    0.15
  -2   6  -3    0.76    0.19
  -3  -6  -3    0.21    0.14
   3  -6   3    0.13    0.14
  -3  -6  -3    0.25    0.11
   3  -6   3    0.43    0.16
   3   6   3    0.29    0.14
  -3   6  -3    0.34    0.16
   3   6   3    0.31    0.15
  -3   6  -3    0.17    0.13
  -4  -6  -3   33.79    1.30
   4  -6   3   37.59    1.50
   4  -6   3   36.14    1.46
  -4  -6  -3   33.09    1.55
   4   6   3   37.84    1.47
  -4   6  -3   38.40    1.48
   4   6   3   37.54    1.47
   5  -6   3    0.89    0.24
   5  -6   3    1.35    0.30
  -5  -6  -3    1.22    0.32
  -5   6  -3    1.26    0.31
   5   6   3    0.95    0.26
   5   6   3    1.40    0.30
  -6  -6  -3    6.45    0.62
   6  -6   3    6.01    0.47
   6  -6   3    4.69    0.58
   6   6   3    5.64    0.61
   6   6   3    5.90    0.50
  -6   6  -3    5.90    0.67
   7  -6   3   15.70    1.00
  -7  -6  -3   18.26    1.12
   7   6   3   15.98    1.01
   7   6   3   17.27    0.94
  -7   6  -3   16.55    1.06
   8  -6   3    1.40    0.42
  -8  -6  -3    1.86    0.47
  -8  -6  -3    0.99    0.29
   8   6   3    0.88    0.37
  -8   6  -3    1.35    0.40
   8   6   3    1.27    0.38
   9  -6   3   11.33    1.15
  -9  -6  -3   12.43    1.03
  -9   6  -3   10.11    0.94
   9   6   3   11.36    0.94
  -8  -7   3    2.03    0.40
   8  -7  -3    1.91    0.48
  -8  -7   3    1.83    0.42
  -8   7   3    2.24    0.46
   8   7  -3    2.76    0.56
   8   7  -3    1.59    0.41
  -7  -7   3   11.50    0.75
   7  -7  -3   11.23    0.81
  -7  -7   3   11.80    0.82
   7   7  -3   11.61    0.80
  -7   7   3   12.53    0.73
  -7   7   3   12.35    0.81
   7   7  -3   11.87    0.83
   6  -7  -3    8.31    0.62
  -6  -7   3    8.55    0.63
  -6  -7   3    7.67    0.57
   6  -7  -3    8.55    0.59
   6   7  -3    7.36    0.60
   6   7  -3    7.35    0.61
  -6   7   3    7.72    0.54
  -6   7   3    7.56    0.59
  -5  -7   3   12.72    0.71
   5  -7  -3   12.43    0.71
  -5  -7   3   13.93    0.78
   5  -7  -3   14.05    0.74
  -5   7   3   13.13    0.74
   5   7  -3   12.62    0.75
   5   7  -3   11.57    0.72
  -5   7   3   11.67    0.67
  -4  -7   3   10.12    0.61
  -4  -7   3    9.58    0.43
   4  -7  -3   11.47    0.58
   4  -7  -3   10.18    0.61
   4   7  -3    9.20    0.58
  -4   7   3   10.06    0.56
   4   7  -3    9.83    0.62
  -4   7   3   10.50    0.60
  -3  -7   3    7.48    0.48
   3  -7  -3    7.64    0.48
  -3  -7   3    7.48    0.37
   3  -7  -3    7.10    0.41
  -3   7   3    8.06    0.47
   3   7  -3    8.07    0.48
   3   7  -3    6.72    0.46
  -3   7   3    7.78    0.45
   3   7  -3    7.80    0.39
   2  -7  -3   18.01    0.82
  -2  -7   3   18.70    0.82
   2  -7  -3   17.92    0.71
  -2  -7   3   18.53    0.75
   2   7  -3   17.56    0.83
   2   7  -3   18.83    0.82
  -2   7   3   18.05    0.81
   2   7  -3   17.94    0.76
  -2   7   3   17.86    0.79
   2   7  -3   18.26    0.80
   1  -7  -3   95.62    3.41
  -1  -7   3   97.54    3.37
   1  -7  -3   96.32    3.25
   1   7  -3   95.35    3.36
  -1   7   3   97.83    3.41
   1   7  -3   99.72    3.37
   1   7  -3   94.54    3.38
  -1   7   3   94.83    3.38
   1   7  -3   95.07    3.43
   0  -7   3   14.07    0.64
   0  -7   3   14.02    0.59
   0  -7  -3   13.70    0.64
   0  -7  -3   14.08    0.64
   0   7  -3   13.24    0.64
   0   7   3   14.65    0.68
   0   7   3   13.26    0.63
   0   7  -3   13.91    0.60
   0   7  -3   13.22    0.66
   0   7  -3   13.37    0.58
  -1  -7  -3   61.95    2.22
  -1  -7  -3   60.76    2.16
   1  -7   3   61.38    2.20
   1  -7   3   61.46    2.14
   1   7   3   59.86    2.05
   1   7   3   60.46    2.24
  -1   7  -3   56.73    2.22
   1   7   3   62.04    2.19
  -1   7  -3   55.40    2.19
  -1   7  -3   57.15    2.07
   2  -7   3    6.23    0.40
  -2  -7  -3    5.36    0.41
  -2  -7  -3    6.67    0.36
   2  -7   3    6.16    0.37
  -2   7  -3    6.10    0.41
  -2   7  -3    5.34    0.41
   2   7   3    6.05    0.33
   2   7   3    6.38    0.40
  -2   7  -3    6.45    0.27
   3  -7   3    0.17    0.15
  -3  -7  -3    0.04    0.11
  -3  -7  -3    0.14    0.14
   3  -7   3    0.18    0.15
  -3   7  -3    0.00    0.13
  -3   7  -3    0.15    0.06
   3   7   3    0.23    0.15
   3   7   3    0.10    0.12
  -3   7  -3    0.12    0.15
  -4  -7  -3   12.15    0.74
  -4  -7  -3   11.58    0.52
   4  -7   3   12.25    0.66
   4  -7   3   12.22    0.68
  -4   7  -3   10.31    0.71
   4   7   3   12.98    0.65
   4   7   3   12.35    0.66
  -5  -7  -3  101.51    3.77
   5  -7   3   96.79    3.63
   5  -7   3   97.84    3.57
   5   7   3  101.48    3.61
   5   7   3   96.98    3.59
  -5   7  -3   95.81    3.73
   6  -7   3   37.21    1.65
  -6  -7  -3   34.39    1.71
   6  -7   3   38.44    1.56
   6   7   3   36.60    1.62
   6   7   3   35.65    1.57
  -6   7  -3   35.21    1.71
  -7  -7  -3   -0.13    0.24
   7  -7   3    0.32    0.27
  -7   7  -3    0.10    0.24
   7   7   3   -0.04    0.25
   7   7   3    0.37    0.25
  -8  -7  -3    4.43    0.69
  -8  -7  -3    3.60    0.48
   8  -7   3    3.75    0.60
   8   7   3    3.78    0.53
  -8   7  -3    2.85    0.57
   8   7   3    3.65    0.60
  -8  -8   3    1.51    0.36
   8  -8  -3    1.57    0.44
  -8  -8   3    1.58    0.42
   8   8  -3    1.24    0.41
  -8   8   3    0.98    0.37
   8   8  -3    1.69    0.44
   7  -8  -3    4.19    0.53
  -7  -8   3    3.18    0.48
  -7  -8   3    4.10    0.57
   7  -8  -3    3.57    0.53
   7   8  -3    4.32    0.59
  -7   8   3    4.08    0.47
   7   8  -3    3.23    0.50
  -7   8   3    4.14    0.54
  -6  -8   3   12.48    0.76
  -6  -8   3   13.58    0.84
   6  -8  -3   13.47    0.79
   6  -8  -3   13.81    0.81
  -6   8   3   13.34    0.73
  -6   8   3   12.56    0.79
   6   8  -3   13.03    0.82
   6   8  -3   11.31    0.78
   5  -8  -3   53.02    2.04
  -5  -8   3   48.16    2.00
  -5  -8   3   54.21    2.10
   5  -8  -3   50.13    1.97
  -5   8   3   47.77    2.02
   5   8  -3   47.34    2.01
   5   8  -3   48.80    2.04
  -5   8   3   52.67    1.97
   4  -8  -3   17.01    0.79
   4  -8  -3   17.02    0.87
  -4  -8   3   17.82    0.81
  -4  -8   3   16.44    0.87
  -4   8   3   17.66    0.87
   4   8  -3   16.42    0.84
  -4   8   3   16.77    0.81
   4   8  -3   18.31    0.89
  -3  -8   3    2.40    0.33
  -3  -8   3    2.38    0.23
   3  -8  -3    2.83    0.28
   3  -8  -3    2.79    0.37
  -3   8   3    2.15    0.29
  -3   8   3    2.96    0.35
   3   8  -3    1.88    0.28
   3   8  -3    2.18    0.23
   3   8  -3    2.19    0.32
  -2  -8   3    0.10    0.12
  -2  -8   3    0.12    0.10
   2  -8  -3    0.05    0.14
   2  -8  -3    0.00    0.07
   2   8  -3   -0.06    0.08
  -2   8   3    0.35    0.15
   2   8  -3    0.09    0.14
   2   8  -3    0.23    0.13
   2   8  -3    0.14    0.12
  -2   8   3   -0.05    0.11
  -1  -8   3   36.36    1.36
   1  -8  -3   34.47    1.40
  -1   8   3   35.15    1.37
   1   8  -3   35.37    1.34
   1   8  -3   35.44    1.43
  -1   8   3   35.64    1.41
   1   8  -3   34.12    1.35
   1   8  -3   34.03    1.37
   0  -8   3    5.68    0.32
   0  -8   3    5.56    0.36
   0  -8  -3    5.53    0.37
   0  -8  -3    5.22    0.36
   0   8   3    5.60    0.36
   0   8   3    5.15    0.38
   0   8  -3    4.65    0.37
   0   8  -3    5.49    0.32
   0   8  -3    4.57    0.35
  -1  -8  -3    1.03    0.21
  -1  -8  -3    0.86    0.20
   1  -8   3    0.73    0.17
   1  -8   3    1.15    0.18
   1   8   3    0.82    0.18
   1   8   3    1.10    0.11
  -1   8  -3    1.22    0.24
   1   8   3    0.82    0.21
  -1   8  -3    1.66    0.17
  -1   8  -3    1.28    0.22
  -2  -8  -3    6.60    0.48
   2  -8   3    8.87    0.45
   2  -8   3    8.07    0.49
  -2  -8  -3    7.31    0.42
  -2   8  -3    7.77    0.49
   2   8   3    7.67    0.47
   2   8   3    7.97    0.39
  -2   8  -3    7.93    0.34
  -2   8  -3    7.94    0.52
  -3  -8  -3   78.25    2.86
  -3  -8  -3   71.66    2.65
   3  -8   3   76.60    2.74
   3  -8   3   74.45    2.77
   3   8   3   74.28    2.68
  -3   8  -3   77.56    2.79
  -3   8  -3   73.32    2.55
  -3   8  -3   73.50    2.84
   3   8   3   75.12    2.77
   4  -8   3    4.48    0.47
  -4  -8  -3    4.15    0.29
   4  -8   3    4.76    0.48
  -4  -8  -3    4.25    0.51
  -4   8  -3    4.89    0.47
   4   8   3    4.17    0.38
   4   8   3    5.32    0.51
   5  -8   3   67.76    2.66
  -5  -8  -3   64.85    2.77
   5  -8   3   69.14    2.63
   5   8   3   68.28    2.65
  -5   8  -3   73.63    2.81
   5   8   3   71.33    2.65
   6  -8   3    1.72    0.37
   6  -8   3    1.68    0.33
  -6  -8  -3    1.77    0.43
  -6   8  -3    1.68    0.40
   6   8   3    1.02    0.30
   6   8   3    1.86    0.36
  -7  -8  -3   24.61    1.45
   7  -8   3   26.93    1.28
   7  -8   3   25.91    1.37
   7   8   3   25.99    1.35
   7   8   3   27.69    1.33
  -7   8  -3   27.84    1.48
  -8  -8  -3    1.12    0.41
   8  -8   3    0.85    0.42
   8   8   3    0.55    0.37
  -8   8  -3    0.84    0.41
   8   8   3    1.24    0.39
   8  -9  -3   12.25    0.89
  -8  -9   3   10.63    0.79
  -8  -9   3   10.81    0.87
   8   9  -3   12.34    0.90
  -8   9   3   12.26    0.89
   8   9  -3   12.29    0.92
   7  -9  -3    2.14    0.43
  -7  -9   3    1.88    0.43
   7  -9  -3    2.05    0.44
  -7  -9   3    1.68    0.36
   7   9  -3    2.00    0.44
   7   9  -3    1.80    0.44
  -7   9   3    2.63    0.48
   6  -9  -3    4.22    0.53
   6  -9  -3    4.32    0.51
  -6  -9   3    3.53    0.51
  -6  -9   3    3.74    0.48
   6   9  -3    3.26    0.50
   6   9  -3    3.92    0.51
  -6   9   3    3.47    0.48
  -6   9   3    3.02    0.40
   5  -9  -3    0.51    0.22
  -5  -9   3    0.28    0.19
   5  -9  -3    0.48    0.25
  -5  -9   3    0.44    0.21
  -5   9   3    0.85    0.28
   5   9  -3    0.38    0.24
  -5   9   3    0.78    0.22
   5   9  -3    0.42    0.23
   4  -9  -3   20.07    1.03
   4  -9  -3   22.81    0.95
  -4  -9   3   22.37    1.07
   4   9  -3   22.56    1.02
  -4   9   3   21.63    1.03
  -4   9   3   19.86    0.96
   4   9  -3   21.18    1.04
   3  -9  -3   24.70    1.12
  -3  -9   3   22.72    1.10
   3  -9  -3   24.92    0.97
  -3  -9   3   24.96    0.97
  -3   9   3   22.97    1.09
   3   9  -3   25.93    1.12
   3   9  -3   26.55    1.08
  -3   9   3   23.82    1.05
   2  -9  -3    0.29    0.18
  -2  -9   3    0.59    0.14
   2  -9  -3    0.47    0.10
  -2  -9   3    0.25    0.14
  -2   9   3    0.29    0.15
   2   9  -3    0.03    0.16
  -2   9   3    0.45    0.16
   2   9  -3    0.37    0.15
   2   9  -3    0.36    0.16
   2   9  -3    0.46    0.15
   1  -9  -3    7.23    0.48
  -1  -9   3    7.69    0.41
  -1  -9   3    7.69    0.45
  -1   9   3    7.71    0.50
   1   9  -3    7.77    0.42
  -1   9   3    7.17    0.45
   1   9  -3    7.91    0.45
   1   9  -3    7.63    0.51
   1   9  -3    7.98    0.47
   0  -9   3    0.12    0.10
   0  -9   3   -0.03    0.11
   0  -9  -3   -0.05    0.12
   0  -9  -3   -0.07    0.09
   0   9  -3    0.08    0.12
   0   9  -3    0.15    0.11
   0   9   3   -0.17    0.09
   0   9  -3    0.02    0.11
   0   9   3    0.06    0.13
   1  -9   3    8.22    0.41
  -1  -9  -3    6.20    0.46
  -1  -9  -3    7.40    0.44
   1  -9   3    7.73    0.47
  -1   9  -3    7.50    0.48
  -1   9  -3    7.81    0.38
   1   9   3    6.10    0.44
  -1   9  -3    7.98    0.52
   1   9   3    7.51    0.52
  -2  -9  -3  103.49    3.48
   2  -9   3   97.41    3.55
  -2  -9  -3  102.61    3.62
   2  -9   3   99.24    3.47
  -2   9  -3   96.62    3.60
  -2   9  -3   97.10    3.57
   2   9   3   96.48    3.38
   2   9   3   96.61    3.53
  -2   9  -3   96.61    3.36
   3  -9   3   14.31    0.74
  -3  -9  -3   13.96    0.63
   3  -9   3   13.81    0.68
  -3  -9  -3   12.19    0.75
  -3   9  -3   12.14    0.75
   3   9   3   13.25    0.62
   3   9   3   13.21    0.72
   4  -9   3  128.11    4.71
  -4  -9  -3  135.86    4.85
   4  -9   3  129.39    4.69
   4   9   3  135.36    4.65
   4   9   3  132.66    4.72
  -4   9  -3  130.79    4.82
   5  -9   3   11.70    0.74
   5  -9   3   12.80    0.75
  -5  -9  -3   10.83    0.80
   5   9   3   13.09    0.76
  -5   9  -3   12.24    0.83
   5   9   3   11.87    0.70
   6  -9   3   19.20    1.06
  -6  -9  -3   20.96    1.19
   6  -9   3   19.63    1.02
   6   9   3   20.29    1.05
  -6   9  -3   18.77    1.14
   6   9   3   18.21    1.03
   7  -9   3    2.67    0.50
   7  -9   3    3.11    0.48
  -7  -9  -3    2.55    0.50
  -7   9  -3    3.62    0.61
   7   9   3    3.64    0.53
   7   9   3    2.63    0.46
  -8  -9  -3   13.98    1.07
   8  -9   3   10.38    0.89
   8   9   3   12.02    0.90
   8   9   3   11.57    0.86
  -8   9  -3   12.71    0.99
  -8 -10   3    0.31    0.29
  -8 -10   3    0.74    0.30
  -8  10   3    0.51    0.36
   8  10  -3    0.50    0.33
   8  10  -3    0.43    0.34
  -7 -10   3   33.39    1.63
  -7 -10   3   31.85    1.53
   7 -10  -3   34.83    1.59
   7 -10  -3   26.95    1.83
   7  10  -3   36.29    1.63
  -7  10   3   34.32    1.61
   7  10  -3   29.31    1.57
   6 -10  -3    1.91    0.40
   6 -10  -3    2.16    0.37
  -6 -10   3    2.78    0.46
  -6 -10   3    1.53    0.34
   6  10  -3    1.76    0.39
  -6  10   3    2.22    0.35
   6  10  -3    2.12    0.39
  -6  10   3    2.14    0.41
   5 -10  -3    9.74    0.70
   5 -10  -3    9.31    0.60
  -5 -10   3   11.75    0.74
  -5  10   3    9.73    0.60
   5  10  -3    9.90    0.71
   5  10  -3    9.66    0.65
  -5  10   3   10.46    0.68
   4 -10  -3   20.08    1.01
  -4 -10   3   20.88    1.03
   4 -10  -3   20.14    0.87
  -4  10   3   19.69    0.99
   4  10  -3   19.52    0.99
   4  10  -3   17.48    0.92
  -4  10   3   19.02    0.91
   3 -10  -3    0.23    0.14
  -3 -10   3    0.22    0.14
  -3 -10   3    0.29    0.17
   3 -10  -3    0.24    0.19
   3  10  -3    0.53    0.19
   3  10  -3    0.53    0.23
  -3  10   3    0.27    0.16
  -3  10   3    0.17    0.17
  -2 -10   3    1.95    0.25
  -2 -10   3    2.03    0.33
   2 -10  -3    1.18    0.25
   2 -10  -3    1.58    0.15
  -2  10   3    1.80    0.28
   2  10  -3    1.66    0.29
  -2  10   3    1.57    0.28
   2  10  -3    1.84    0.26
   2  10  -3    1.87    0.33
  -1 -10   3   15.38    0.70
  -1 -10   3   15.06    0.65
   1 -10  -3   11.57    0.70
  -1  10   3   13.85    0.69
   1  10  -3   13.97    0.77
   1  10  -3   14.21    0.69
  -1  10   3   14.46    0.76
   1  10  -3   14.65    0.65
   1  10  -3   14.64    0.72
   0 -10  -3  112.20    3.90
   0 -10   3  109.05    3.78
   0 -10   3  110.37    3.89
   0 -10  -3  110.99    3.93
   0  10   3  106.11    3.88
   0  10  -3  111.65    3.92
   0  10  -3  105.95    3.81
   0  10  -3  109.65    3.96
  -1 -10  -3   50.72    1.88
  -1 -10  -3   49.86    1.95
   1 -10   3   49.34    1.80
   1 -10   3   47.98    1.91
  -1  10  -3   49.08    1.97
  -1  10  -3   50.11    1.94
   1  10   3   49.80    1.91
   1  10   3   46.53    1.96
  -1  10  -3   49.52    1.78
   2 -10   3    5.22    0.43
  -2 -10  -3    4.59    0.44
  -2 -10  -3    5.10    0.37
   2 -10   3    5.07    0.35
  -2  10  -3    4.55    0.45
   2  10   3    5.21    0.29
   2  10   3    4.68    0.41
  -2  10  -3    5.38    0.29
   3 -10   3    0.27    0.19
  -3 -10  -3    0.05    0.14
  -3 -10  -3   -0.09    0.16
   3 -10   3    0.06    0.15
  -3  10  -3    0.03    0.19
   3  10   3    0.06    0.13
   3  10   3   -0.02    0.15
   4 -10   3   18.04    0.96
  -4 -10  -3   17.86    1.03
   4 -10   3   19.24    0.93
   4  10   3   18.33    0.86
  -4  10  -3   19.50    1.05
   4  10   3   18.45    0.95
   5 -10   3    0.30    0.23
   5 -10   3   -0.09    0.20
  -5 -10  -3    0.55    0.26
   5  10   3    0.03    0.21
  -5  10  -3   -0.18    0.19
   5  10   3    0.16    0.19
  -6 -10  -3    3.16    0.53
   6 -10   3    2.88    0.47
   6 -10   3    2.38    0.43
   6  10   3    3.83    0.50
  -6  10  -3    3.06    0.53
   6  10   3    3.01    0.46
  -7 -10  -3   15.30    1.05
   7 -10   3   11.82    0.82
   7 -10   3   12.07    0.87
   7  10   3   11.56    0.85
   7  10   3   11.47    0.82
  -7  10  -3   12.41    0.95
   8 -10   3    8.66    0.92
  -8 -10  -3    8.84    1.04
  -8  10  -3    7.20    0.88
   8  10   3    9.48    0.80
   8  10   3    8.80    0.90
   7 -11  -3   -0.26    0.27
  -7 -11   3   -0.06    0.23
  -7 -11   3    0.01    0.21
   7  11  -3   -0.01    0.29
   7  11  -3    0.24    0.30
  -7  11   3    0.23    0.30
  -6 -11   3    0.48    0.24
  -6 -11   3    0.35    0.26
   6 -11  -3    0.88    0.35
   6  11  -3    0.66    0.30
   6  11  -3    0.44    0.29
  -6  11   3    0.86    0.30
  -6  11   3    0.81    0.27
   5 -11  -3   19.13    1.04
  -5 -11   3   19.08    1.06
   5  11  -3   17.65    1.02
  -5  11   3   18.82    1.03
  -5  11   3   19.43    0.94
   5  11  -3   18.64    0.98
   4 -11  -3    9.27    0.66
  -4 -11   3    8.81    0.65
  -4  11   3    8.95    0.64
   4  11  -3    9.09    0.65
  -4  11   3   10.25    0.60
   4  11  -3   10.08    0.61
  -3 -11   3    9.73    0.51
  -3 -11   3    9.70    0.64
   3 -11  -3    9.77    0.65
  -3  11   3    9.69    0.58
   3  11  -3   10.03    0.58
  -3  11   3    9.38    0.62
   3  11  -3    8.21    0.59
   2 -11  -3    2.19    0.37
  -2 -11   3    1.92    0.27
  -2 -11   3    1.72    0.32
  -2  11   3    2.44    0.36
   2  11  -3    2.15    0.29
  -2  11   3    2.25    0.32
   2  11  -3    2.15    0.33
   2  11  -3    1.69    0.33
  -1 -11   3  109.56    3.87
   1 -11  -3  107.26    3.92
  -1 -11   3  106.42    3.79
  -1  11   3  110.49    3.96
   1  11  -3  113.51    3.82
   1  11  -3  105.37    3.98
   1  11  -3  112.19    3.87
  -1  11   3  105.99    3.88
   0 -11   3   53.47    2.04
   0 -11  -3   53.81    2.05
   0 -11  -3   52.52    2.08
   0 -11   3   51.85    1.92
   0  11   3   53.61    2.04
   0  11  -3   52.26    2.12
   0  11  -3   52.91    1.97
   0  11   3   53.24    2.12
   1 -11   3   67.91    2.45
   1 -11   3   71.15    2.59
  -1 -11  -3   68.58    2.62
  -1 -11  -3   68.66    2.54
  -1  11  -3   67.52    2.65
  -1  11  -3   67.50    2.44
   1  11   3   69.88    2.58
   1  11   3   67.48    2.66
   2 -11   3   79.58    2.95
  -2 -11  -3   83.29    3.01
  -2 -11  -3   80.54    2.86
   2 -11   3   78.95    2.82
  -2  11  -3   75.22    2.75
  -2  11  -3   78.56    3.01
   2  11   3   74.61    2.92
   3 -11   3  136.46    4.82
  -3 -11  -3  143.38    4.68
   3 -11   3  135.26    4.71
  -3 -11  -3  117.28    4.84
   3  11   3  137.15    4.82
  -3  11  -3  133.60    4.89
   4 -11   3    1.02    0.28
  -4 -11  -3    0.77    0.30
   4 -11   3    1.12    0.31
  -4  11  -3    0.85    0.30
   4  11   3    1.02    0.30
   5 -11   3   16.18    0.88
   5 -11   3   15.70    0.91
  -5 -11  -3   15.23    1.00
  -5  11  -3   15.67    0.99
   5  11   3   15.96    0.92
   6 -11   3    7.07    0.62
   6 -11   3    5.65    0.63
  -6 -11  -3    6.26    0.78
   6  11   3    7.80    0.66
  -6  11  -3    6.20    0.76
  -7 -11  -3    0.91    0.38
   7 -11   3    0.78    0.37
   7 -11   3    1.30    0.40
  -7  11  -3    1.23    0.42
   7  11   3    0.77    0.37
  -7 -12   3    2.20    0.42
   7 -12  -3    1.42    0.44
  -7 -12   3    1.66    0.44
   7  12  -3    1.54    0.45
   7  12  -3    1.55    0.42
  -7  12   3    2.42    0.48
  -6 -12   3   -0.02    0.19
   6 -12  -3   -0.21    0.26
  -6 -12   3   -0.10    0.23
  -6  12   3    0.02    0.24
   6  12  -3    0.15    0.28
   6  12  -3    0.24    0.25
   5 -12  -3   10.60    0.76
  -5 -12   3   10.46    0.76
  -5  12   3   11.11    0.66
   5  12  -3   10.09    0.66
  -5  12   3   10.23    0.73
   5  12  -3   10.06    0.75
   4 -12  -3    2.14    0.41
  -4 -12   3    1.96    0.37
   4  12  -3    2.51    0.37
  -4  12   3    2.55    0.36
  -4  12   3    1.66    0.35
   4  12  -3    1.67    0.36
  -3 -12   3   49.32    2.10
  -3 -12   3   51.54    1.93
   3 -12  -3   50.65    2.10
   3  12  -3   52.56    2.17
  -3  12   3   49.79    2.00
   3  12  -3   56.62    2.01
   3  12  -3   50.48    2.07
  -3  12   3   50.21    2.10
  -2 -12   3    1.08    0.27
  -2 -12   3    1.29    0.25
   2 -12  -3    1.30    0.32
   2  12  -3    1.54    0.29
  -2  12   3    1.15    0.26
   2  12  -3    1.12    0.30
   2  12  -3    1.11    0.23
  -2  12   3    1.27    0.29
  -1 -12   3   12.97    0.70
   1 -12  -3   14.57    0.78
  -1 -12   3   14.11    0.64
   1  12  -3   13.86    0.71
   1  12  -3   12.72    0.63
  -1  12   3   13.48    0.72
   1  12  -3   14.53    0.83
  -1  12   3   13.76    0.79
   0 -12   3    0.35    0.13
   0 -12  -3    0.28    0.19
   0 -12   3    0.44    0.20
   0 -12  -3    0.25    0.20
   0  12   3    0.38    0.19
   0  12  -3    0.37    0.17
   0  12   3    0.15    0.20
   0  12  -3    0.13    0.20
   1 -12   3    3.58    0.42
   1 -12   3    3.96    0.29
  -1 -12  -3    3.72    0.47
  -1 -12  -3    3.42    0.40
  -1  12  -3    3.62    0.30
   1  12   3    3.37    0.48
  -1  12  -3    3.51    0.46
   1  12   3    3.19    0.39
   2 -12   3    3.77    0.37
  -2 -12  -3    3.37    0.48
   2 -12   3    4.44    0.51
  -2 -12  -3    4.44    0.44
   2  12   3    2.95    0.41
  -2  12  -3    3.95    0.53
   3 -12   3   20.99    0.96
  -3 -12  -3   23.08    0.97
  -3 -12  -3   23.14    1.17
   3 -12   3   21.37    1.08
  -3  12  -3   19.30    1.10
   3  12   3   19.74    1.05
   4 -12   3    4.65    0.55
   4 -12   3    4.78    0.48
  -4 -12  -3    4.26    0.58
   4  12   3    3.84    0.49
  -4  12  -3    4.44    0.57
   5 -12   3    7.29    0.59
   5 -12   3    7.57    0.62
  -5 -12  -3    7.57    0.70
  -5  12  -3    6.76    0.76
   5  12   3    7.20    0.62
   6 -12   3    0.45    0.30
  -6 -12  -3   -0.21    0.22
   6 -12   3    0.14    0.27
   6  12   3    0.40    0.28
  -6  12  -3    0.53    0.32
   7 -12   3    4.35    0.64
  -7 -12  -3    4.90    0.75
   7 -12   3    4.91    0.65
   7  12   3    4.06    0.61
  -7  12  -3    5.56    0.76
   7 -13  -3   10.24    0.84
  -7 -13   3    9.57    0.86
  -7 -13   3    9.45    0.74
   7  13  -3    8.41    0.89
  -7  13   3    9.88    0.81
   6 -13  -3    1.18    0.39
  -6 -13   3    0.68    0.30
  -6 -13   3    0.74    0.34
   6  13  -3    0.56    0.30
   6  13  -3    1.26    0.40
  -6  13   3    0.85    0.34
   5 -13  -3   12.30    0.87
  -5 -13   3   15.72    0.94
  -5  13   3   13.19    0.76
   5  13  -3   12.71    0.79
   5  13  -3   12.72    0.86
  -5  13   3   13.03    0.87
  -4 -13   3   11.22    0.79
   4 -13  -3   10.98    0.77
   4  13  -3   12.63    0.80
  -4  13   3   11.61    0.78
  -4  13   3   11.56    0.68
   4  13  -3   10.80    0.68
  -3 -13   3    1.66    0.28
   3 -13  -3    1.15    0.32
  -3 -13   3    1.66    0.34
  -3  13   3    1.24    0.34
   3  13  -3    1.63    0.37
   3  13  -3    1.47    0.33
  -3  13   3    2.05    0.34
   3  13  -3    1.98    0.38
  -2 -13   3    7.95    0.62
  -2 -13   3    9.72    0.51
  -2 -13   3    8.77    0.55
   2  13  -3    9.31    0.68
  -2  13   3    9.18    0.65
   2  13  -3    9.31    0.61
  -2  13   3    9.26    0.59
   1 -13  -3    9.26    0.63
  -1 -13   3    9.64    0.58
  -1 -13   3    9.45    0.49
  -1  13   3    8.93    0.59
  -1  13   3    9.23    0.66
   1  13  -3    9.65    0.59
   1  13  -3    9.42    0.68
   0 -13   3    4.67    0.33
   0 -13  -3    5.09    0.52
   0 -13   3    5.64    0.46
   0 -13  -3    5.55    0.47
   0  13  -3    5.53    0.41
   0  13   3    5.13    0.43
   0  13  -3    4.21    0.51
   0  13   3    5.31    0.51
   1 -13   3    5.98    0.46
  -1 -13  -3    4.79    0.48
  -1 -13  -3    5.65    0.47
   1 -13   3    7.09    0.52
  -1  13  -3    7.30    0.58
  -1  13  -3    6.17    0.40
   1  13   3    6.01    0.56
   1  13   3    5.34    0.55
   2 -13   3   12.03    0.83
  -2 -13  -3   13.16    0.70
  -2 -13  -3   11.60    0.77
   2 -13   3   12.76    0.77
  -2  13  -3   12.03    0.80
   2  13   3   11.69    0.73
  -3 -13  -3    5.18    0.63
  -3 -13  -3    4.86    0.41
   3 -13   3    3.96    0.50
   3  13   3    4.97    0.56
  -3  13  -3    3.18    0.47
  -4 -13  -3    0.72    0.31
   4 -13   3    0.90    0.30
   4  13   3    1.10    0.32
  -4  13  -3    0.68    0.32
   5 -13   3   17.76    1.04
  -5 -13  -3   16.84    1.09
   5  13   3   17.32    1.02
  -5  13  -3   16.85    1.07
  -6 -13  -3    0.91    0.36
   6 -13   3    1.39    0.40
  -6  13  -3    1.28    0.41
   6  13   3    1.49    0.39
   7 -13   3    4.81    0.66
  -7 -13  -3    5.29    0.77
  -7  13  -3    3.46    0.63
   7  13   3    4.76    0.67
  -6 -14   3    3.55    0.59
   6 -14  -3    3.38    0.57
   6  14  -3    3.81    0.59
  -6  14   3    4.97    0.65
   5 -14  -3    8.12    0.72
  -5 -14   3    7.77    0.70
  -5  14   3    8.33    0.71
   5  14  -3    9.00    0.72
  -4 -14   3    1.08    0.33
   4 -14  -3    2.25    0.45
  -4  14   3    1.91    0.40
   4  14  -3    2.06    0.42
  -4  14   3    1.49    0.32
  -3 -14   3    4.04    0.54
  -3  14   3    4.05    0.48
  -3  14   3    4.10    0.55
   3  14  -3    2.22    0.42
   3  14  -3    3.55    0.54
  -2 -14   3    0.29    0.19
  -2 -14   3    0.21    0.21
   2 -14  -3    0.59    0.25
  -2  14   3    0.41    0.20
   2  14  -3    0.35    0.26
   2  14  -3   -0.08    0.19
  -2  14   3    0.36    0.24
  -1 -14   3    4.13    0.46
   1 -14  -3    3.85    0.48
  -1  14   3    3.34    0.43
   1  14  -3    3.87    0.45
  -1  14   3    3.96    0.52
   1  14  -3    2.56    0.45
   0 -14  -3   22.08    1.09
   0 -14  -3   21.20    1.04
   0 -14   3   19.37    1.01
   0  14  -3   21.32    0.96
   0  14   3   19.30    1.01
   0  14  -3   20.88    1.12
  -1 -14  -3    1.03    0.31
   1 -14   3    0.77    0.26
  -1 -14  -3    0.61    0.25
   1  14   3    0.60    0.28
   1  14   3    0.60    0.23
  -1  14  -3    0.71    0.29
  -1  14  -3    0.92    0.22
  -2 -14  -3   25.32    1.13
  -2 -14  -3   25.51    1.26
   2 -14   3   24.62    1.21
   2  14   3   23.07    1.18
  -2  14  -3   22.47    1.25
  -3 -14  -3    4.60    0.58
   3 -14   3    4.14    0.53
  -3 -14  -3    4.56    0.60
   3  14   3    2.56    0.42
  -3  14  -3    3.02    0.47
   4 -14   3    9.21    0.71
  -4 -14  -3    9.38    0.76
   4  14   3    8.51    0.69
  -4  14  -3    8.94    0.75
  -5 -14  -3    0.17    0.26
   5 -14   3    0.11    0.28
  -5  14  -3    0.56    0.33
   5  14   3    0.13    0.28
  -6 -14  -3   40.25    2.05
   6 -14   3   39.97    1.91
   6  14   3   39.16    1.93
  -6  14  -3   45.05    2.07
   6 -15  -3    4.12    0.66
  -6 -15   3    4.60    0.70
   6  15  -3    3.63    0.62
  -6  15   3    3.29    0.56
  -5 -15   3    0.27    0.28
   5 -15  -3    0.13    0.32
  -5  15   3    0.31    0.29
   5  15  -3    0.58    0.33
   4 -15  -3   10.56    0.81
  -4 -15   3   11.57    0.85
  -4  15   3   11.48    0.70
  -4  15   3   10.14    0.78
   4  15  -3   10.15    0.78
   3 -15  -3   17.78    1.02
  -3 -15   3   16.59    1.00
   3  15  -3   16.50    0.97
   3  15  -3   17.87    1.09
  -3  15   3   16.72    1.01
  -3  15   3   16.65    0.90
  -2 -15   3   -0.20    0.15
  -2 -15   3    0.05    0.20
   2 -15  -3    0.24    0.23
  -2  15   3    0.03    0.21
   2  15  -3    0.12    0.23
  -2  15   3   -0.02    0.18
   2  15  -3    0.04    0.24
  -1 -15   3   44.56    1.88
  -1 -15   3   46.81    2.00
   1 -15  -3   44.62    1.93
   1  15  -3   46.19    2.03
  -1  15   3   47.93    2.02
   1  15  -3   46.40    1.87
  -1  15   3   44.69    1.88
   0 -15   3    8.38    0.61
   0 -15  -3    8.16    0.64
   0 -15  -3   10.01    0.66
   0  15  -3    8.00    0.68
   0  15   3    8.56    0.69
   0  15   3    8.42    0.62
   0  15  -3    9.05    0.57
  -1 -15  -3    4.03    0.49
  -1 -15  -3    3.94    0.52
   1 -15   3    3.31    0.47
  -1  15  -3    3.76    0.53
   1  15   3    3.78    0.49
   1  15   3    3.85    0.55
  -2 -15  -3    0.09    0.20
   2 -15   3    0.07    0.22
  -2 -15  -3    0.05    0.20
   2  15   3    0.02    0.20
  -2  15  -3    0.32    0.25
  -3 -15  -3    6.40    0.75
   3 -15   3    5.33    0.64
  -3  15  -3    5.90    0.71
   3  15   3    7.01    0.72
   4 -15   3   10.42    0.79
  -4 -15  -3   10.04    0.82
   4  15   3   10.86    0.79
  -4  15  -3    9.80    0.82
   5 -15   3   27.88    1.46
  -5 -15  -3   28.14    1.55
   5  15   3   23.94    1.40
  -5  15  -3   31.64    1.60
  -6 -15  -3    6.83    0.86
   6 -15   3    6.13    0.77
  -6  15  -3    6.34    0.83
   6  15   3    4.67    0.66
  -5 -16   3    0.02    0.27
   5 -16  -3   -0.02    0.30
   5  16  -3   -0.16    0.26
  -5  16   3    0.15    0.30
  -4 -16   3    4.59    0.64
   4 -16  -3    4.77    0.66
  -4  16   3    4.91    0.62
   4  16  -3    4.50    0.60
   3 -16  -3    0.29    0.28
  -3 -16   3    0.59    0.30
   3  16  -3   -0.16    0.24
  -3  16   3    0.46    0.24
  -3  16   3    0.31    0.26
   3  16  -3    0.40    0.32
   2 -16  -3    0.08    0.23
  -2 -16   3    0.00    0.18
  -2 -16   3   -0.03    0.21
   2  16  -3   -0.22    0.20
  -2  16   3    0.05    0.24
  -2  16   3    0.06    0.22
   2  16  -3    0.19    0.25
  -1 -16   3   32.78    1.49
   1 -16  -3   33.47    1.55
  -1 -16   3   36.42    1.64
   1  16  -3   35.99    1.68
   1  16  -3   31.69    1.46
  -1  16   3   33.99    1.62
  -1  16   3   30.54    1.47
   0 -16   3   24.25    1.24
   0 -16  -3   25.43    1.25
   0 -16  -3   25.70    1.30
   0  16  -3   24.59    1.16
   0  16   3   24.13    1.22
   0  16  -3   27.50    1.38
   0  16   3   26.95    1.38
   1 -16   3    1.18    0.34
  -1 -16  -3    0.72    0.29
  -1 -16  -3    0.64    0.28
   1  16   3    0.70    0.31
  -1  16  -3    0.53    0.30
   1  16   3    0.49    0.26
  -2 -16  -3    0.30    0.25
   2 -16   3    0.42    0.26
  -2 -16  -3    0.05    0.22
   2  16   3   -0.11    0.22
  -2  16  -3    0.10    0.24
  -3 -16  -3   40.77    1.89
   3  16   3   37.58    1.75
  -3  16  -3   36.87    1.84
   4 -16   3    5.66    0.71
  -4 -16  -3    6.70    0.81
  -4  16  -3    6.91    0.80
   4  16   3    4.53    0.62
   5 -16   3    0.65    0.36
  -5 -16  -3    0.32    0.29
   5  16   3    0.23    0.35
  -5  16  -3    0.18    0.32
  -5 -17   3    6.37    0.80
   5 -17  -3    6.46    0.82
  -5  17   3    6.20    0.76
   5  17  -3    5.38    0.73
  -4 -17   3    2.04    0.48
   4 -17  -3    1.21    0.41
  -4  17   3    1.90    0.46
   4  17  -3    1.42    0.42
  -3 -17   3    0.10    0.26
   3 -17  -3   -0.01    0.27
  -3  17   3   -0.07    0.23
   3  17  -3   -0.57    0.24
  -3  17   3    0.11    0.22
   3  17  -3   -0.04    0.25
   2 -17  -3    6.42    0.74
  -2 -17   3    8.28    0.60
  -2 -17   3    7.00    0.67
  -2  17   3    7.20    0.59
   2  17  -3    6.14    0.66
   2  17  -3    7.22    0.83
  -2  17   3    7.22    0.70
  -1 -17   3   60.89    2.43
   1 -17  -3   58.24    2.48
  -1 -17   3   58.39    2.53
   1  17  -3   60.91    2.61
  -1  17   3   63.85    2.60
  -1  17   3   58.36    2.42
   1  17  -3   61.10    2.41
   0 -17  -3   10.08    0.76
   0 -17   3    9.56    0.71
   0 -17  -3    9.89    0.72
   0  17   3    9.43    0.78
   0  17   3    8.87    0.68
   0  17  -3    9.30    0.80
  -1 -17  -3    7.83    0.70
   1 -17   3    7.33    0.67
  -1 -17  -3    7.87    0.63
   1  17   3    8.55    0.76
   1  17   3    7.81    0.65
  -1  17  -3    8.36    0.74
   2 -17   3    6.52    0.73
  -2 -17  -3    7.12    0.66
  -2 -17  -3    7.79    0.61
  -2  17  -3    8.53    0.75
   2  17   3    8.36    0.68
  -3 -17  -3    3.41    0.55
   3 -17   3    1.76    0.43
  -3  17  -3    2.26    0.48
   3  17   3    2.74    0.50
  -4 -17  -3    4.86    0.70
   4 -17   3    4.19    0.65
  -4  17  -3    3.80    0.62
   4  17   3    3.71    0.60
   5 -17   3    0.38    0.36
  -5 -17  -3    0.75    0.39
   5  17   3   -0.04    0.30
  -5  17  -3    0.68    0.40
   4 -18  -3    7.65    0.87
  -4 -18   3    6.86    0.85
  -4  18   3    6.13    0.77
   4  18  -3    6.87    0.82
  -3 -18   3   22.31    1.30
   3 -18  -3   21.12    1.25
   3  18  -3   21.90    1.23
  -3  18   3   21.34    1.27
  -3  18   3   20.51    1.22
   2 -18  -3    0.28    0.33
  -2 -18   3    0.49    0.36
  -2 -18   3    0.33    0.31
   2  18  -3    0.27    0.35
   2  18  -3    0.30    0.29
  -2  18   3    0.53    0.34
  -2  18   3    0.50    0.30
   1 -18  -3    0.27    0.29
  -1 -18   3    0.49    0.30
   1 -18  -3    1.04    0.37
  -1 -18   3    0.62    0.33
  -1  18   3    0.68    0.30
   1  18  -3    0.63    0.34
  -1  18   3    0.64    0.36
   1  18  -3    0.84    0.31
   0 -18  -3   10.58    0.81
   0 -18  -3   10.80    0.77
   0 -18   3    9.45    0.74
   0  18  -3    8.21    0.78
   0  18   3   11.39    0.77
   1 -18   3    0.29    0.29
  -1 -18  -3    0.03    0.24
  -1 -18  -3    0.01    0.26
   1  18   3   -0.09    0.23
   1  18   3    0.20    0.29
  -1  18  -3    0.13    0.28
   2 -18   3    0.26    0.28
  -2 -18  -3    0.07    0.25
  -2 -18  -3    0.02    0.25
   2  18   3    0.06    0.25
  -2  18  -3    0.04    0.24
   3 -18   3   -0.27    0.25
  -3 -18  -3   -0.16    0.25
   3  18   3    0.05    0.29
  -3  18  -3    0.02    0.26
   4 -18   3    0.20    0.33
  -4 -18  -3    0.47    0.34
   4  18   3    0.36    0.34
  -4  18  -3    0.23    0.33
  -3 -19   3    1.54    0.43
   3 -19  -3    1.49    0.47
  -3  19   3    0.78    0.39
   3  19  -3    1.11    0.41
   2 -19  -3    0.66    0.37
  -2 -19   3    1.03    0.40
  -2  19   3    0.57    0.36
   2  19  -3    0.67    0.39
  -2  19   3    0.69    0.33
   2  19  -3    0.92    0.37
   1 -19  -3    1.63    0.43
  -1 -19   3    1.33    0.41
   1 -19  -3    1.53    0.42
  -1 -19   3    1.63    0.41
  -1  19   3    2.40    0.50
  -1  19   3    1.97    0.42
   1  19  -3    2.33    0.55
   0 -19   3    0.06    0.26
   0 -19  -3   -0.12    0.22
   0 -19  -3    0.00    0.26
   0  19  -3   -0.18    0.24
   0  19   3    0.09    0.31
   0  19   3    0.01    0.29
  -1 -19  -3   15.36    1.04
   1 -19   3   15.32    1.00
  -1 -19  -3   13.67    0.92
   1  19   3   15.08    1.09
   1  19   3   13.34    0.93
  -1  19  -3   15.15    1.05
  -2 -19  -3    0.65    0.36
   2 -19   3    0.22    0.33
  -2  19  -3    0.75    0.37
   2  19   3    0.41    0.32
   3 -19   3    8.34    0.92
  -3 -19  -3    9.91    0.87
   3  19   3    7.90    0.86
  -3  19  -3    9.37    0.87
  -2 -20   3    0.37    0.35
   2 -20  -3    0.63    0.37
  -2  20   3    0.97    0.36
  -2  20   3    0.35    0.34
   2  20  -3    0.36    0.30
   2  20  -3    0.95    0.41
   1 -20  -3    0.18    0.32
  -1 -20   3    0.09    0.28
  -1 -20   3    0.33    0.31
   1 -20  -3    0.08    0.28
  -1  20   3    0.07    0.26
   1  20  -3   -0.14    0.31
  -1  20   3    0.28    0.34
   0 -20  -3    0.07    0.29
   0 -20  -3   -0.34    0.22
   0 -20   3    0.18    0.30
   0 -20   3    0.18    0.31
   0  20   3    0.26    0.36
   0  20  -3   -0.03    0.27
   0  20   3    0.30    0.30
  -1 -20  -3    1.25    0.38
   1 -20   3    1.41    0.45
  -1 -20  -3    1.05    0.41
  -1  20  -3    0.37    0.32
   1  20   3    1.23    0.40
   1  20   3    0.76    0.41
  -2 -20  -3   10.76    0.91
   2 -20   3   10.05    0.89
  -2  20  -3   10.63    0.92
   2  20   3   10.28    0.84
   9   0  -4   -0.32    0.28
  -9   0   4    0.17    0.25
  -8   0   4   48.69    2.04
  -8   0   4   47.92    2.10
   8   0  -4   49.57    2.20
  -7   0   4    0.13    0.18
  -7   0   4    0.19    0.21
   7   0  -4   -0.05    0.23
  -6   0   4    3.49    0.42
   6   0  -4    3.67    0.49
  -6   0   4    4.25    0.47
  -5   0   4    0.07    0.15
  -5   0   4   -0.15    0.12
   5   0  -4    0.15    0.11
   5   0  -4   -0.17    0.14
  -4   0   4  215.01    7.14
   4   0  -4  202.29    7.20
   4   0  -4  211.97    7.10
  -4   0   4  206.29    7.17
   3   0  -4    0.16    0.11
   3   0  -4    0.09    0.11
  -3   0   4    0.05    0.08
  -3   0   4    0.05    0.10
  -2   0   4   -0.06    0.05
   2   0  -4   -0.03    0.09
   2   0  -4    0.10    0.11
  -2   0   4   -0.01    0.09
   1   0  -4   -0.19    0.09
  -1   0   4   -0.12    0.08
   1   0  -4   -0.11    0.09
   0   0  -4  317.93   10.73
   0   0   4  318.97   10.71
   0   0   4  319.09   10.68
   0   0  -4  315.82   10.71
   0   0  -4  324.36   10.64
  -1   0  -4   -0.15    0.08
  -1   0  -4   -0.12    0.07
   1   0   4   -0.09    0.08
   1   0   4   -0.06    0.06
  -2   0  -4   64.27    2.48
   2   0   4   73.50    2.53
  -2   0  -4   72.09    2.55
   2   0   4   72.20    2.42
  -3   0  -4   -0.02    0.09
   3   0   4    0.01    0.12
   3   0   4   -0.02    0.07
  -3   0  -4    0.08    0.13
  -4   0  -4  106.36    4.14
  -4   0  -4  120.27    3.99
   4   0   4  116.52    3.96
   4   0   4  116.87    4.12
   5   0   4    0.10    0.18
   5   0   4   -0.19    0.10
  -5   0  -4   -0.01    0.16
  -5   0  -4    0.14    0.11
   5   0   4   -0.04    0.10
  -6   0  -4   61.64    2.54
   6   0   4   58.30    2.46
  -6   0  -4   61.20    2.24
   6   0   4   63.71    2.26
  -7   0  -4    0.16    0.25
   7   0   4   -0.11    0.22
   8   0   4   27.00    1.50
  -8   0  -4   30.72    1.61
   9   0   4    0.36    0.41
  -9   0  -4   -0.17    0.26
   9  -1  -4   13.98    1.04
  -9  -1   4   14.07    0.89
   9   1  -4   12.93    1.04
  -9   1   4   14.55    0.90
  -8  -1   4    0.99    0.32
   8  -1  -4    1.43    0.43
  -8  -1   4    0.91    0.34
  -8   1   4    1.04    0.31
  -8   1   4    1.02    0.34
   8   1  -4    1.04    0.39
  -7  -1   4    5.03    0.56
   7  -1  -4    3.27    0.52
  -7  -1   4    5.37    0.56
   7   1  -4    4.38    0.58
  -7   1   4    4.37    0.55
  -7   1   4    4.02    0.48
  -6  -1   4   21.60    1.04
   6  -1  -4   20.61    1.08
  -6  -1   4   21.11    1.02
  -6   1   4   21.59    1.04
   6   1  -4   21.80    1.10
  -6   1   4   20.44    1.00
   5  -1  -4   37.50    1.56
  -5  -1   4   37.32    1.50
   5  -1  -4   36.25    1.42
  -5  -1   4   37.89    1.52
  -5   1   4   38.36    1.51
   5   1  -4   36.80    1.40
  -5   1   4   37.61    1.51
   5   1  -4   34.94    1.55
  -4  -1   4    2.85    0.30
  -4  -1   4    2.50    0.30
   4  -1  -4    3.10    0.36
   4  -1  -4    3.31    0.32
   4   1  -4    2.61    0.23
   4   1  -4    2.32    0.31
  -4   1   4    3.07    0.27
  -4   1   4    2.94    0.33
   3  -1  -4    8.30    0.43
  -3  -1   4    7.66    0.40
  -3  -1   4    7.89    0.44
   3  -1  -4    7.62    0.45
   3   1  -4    8.21    0.47
   3   1  -4    7.98    0.41
  -3   1   4    7.88    0.44
  -3   1   4    8.23    0.39
  -2  -1   4  319.18   10.68
  -2  -1   4  315.48   10.59
   2  -1  -4  318.14   10.68
   2  -1  -4  322.27   10.69
   2   1  -4  317.34   10.66
  -2   1   4  315.09   10.68
  -2   1   4  315.74   10.58
   2   1  -4  316.35   10.70
   1  -1  -4    6.94    0.38
  -1  -1   4    7.53    0.35
   1  -1  -4    6.82    0.36
  -1   1   4    7.12    0.36
   1   1  -4    6.43    0.36
   1   1  -4    6.95    0.37
   0  -1  -4  167.47    5.66
   0  -1   4  166.00    5.67
   0  -1  -4  168.02    5.61
   0  -1   4  166.03    5.62
   0  -1  -4  174.59    5.70
   0   1   4  164.61    5.64
   0   1   4  167.35    5.66
   0   1  -4  168.24    5.61
   0   1  -4  159.73    5.68
   0   1  -4  169.23    5.68
  -1  -1  -4    3.49    0.24
   1  -1   4    3.87    0.26
  -1  -1  -4    3.71    0.26
   1  -1   4    4.22    0.20
  -1   1  -4    4.17    0.26
  -1   1  -4    3.63    0.25
   1   1   4    3.70    0.25
   1   1   4    3.79    0.22
  -2  -1  -4   91.08    3.13
   2  -1   4   90.85    3.10
   2  -1   4   86.97    2.97
  -2  -1  -4   80.45    3.04
  -2   1  -4   85.92    3.12
   2   1   4   89.63    3.01
  -2   1  -4   87.54    3.06
   2   1   4   90.13    3.09
  -3  -1  -4   26.15    1.10
  -3  -1  -4   24.55    0.96
   3  -1   4   24.28    0.91
   3  -1   4   26.42    1.07
  -3   1  -4   25.99    0.99
   3   1   4   25.12    1.05
   3   1   4   23.95    0.94
  -3   1  -4   23.09    1.07
  -4  -1  -4   88.27    3.60
   4  -1   4   95.61    3.55
   4  -1   4   98.67    3.37
  -4  -1  -4   99.01    3.40
  -4   1  -4  103.51    3.63
  -4   1  -4  102.11    3.45
   4   1   4   98.30    3.56
   4   1   4   99.08    3.41
   5  -1   4    7.87    0.40
  -5  -1  -4    6.58    0.54
   5  -1   4    6.26    0.39
  -5  -1  -4    7.01    0.38
   5  -1   4    6.16    0.52
  -5   1  -4    7.85    0.37
   5   1   4    6.50    0.41
  -5   1  -4    7.16    0.40
   5   1   4    6.30    0.51
  -5   1  -4    5.94    0.53
   6  -1   4    0.24    0.24
  -6  -1  -4    0.31    0.14
   6  -1   4    0.23    0.21
  -6  -1  -4    0.18    0.22
   6   1   4    0.08    0.21
  -6   1  -4   -0.21    0.19
   6   1   4    0.18    0.18
   7  -1   4   56.64    2.42
  -7  -1  -4   55.26    2.47
   7   1   4   57.25    2.41
  -7   1  -4   58.31    2.49
   8  -1   4    5.42    0.72
  -8  -1  -4    6.43    0.78
   8   1   4    6.11    0.77
  -8   1  -4    6.47    0.83
  -9  -1  -4    0.52    0.34
   9  -1   4    0.20    0.37
  -9   1  -4    0.35    0.34
   9   1   4    0.79    0.45
  -9  -2   4    3.10    0.51
   9  -2  -4    4.24    0.70
  -9   2   4    3.99    0.54
   9   2  -4    4.95    0.78
   8  -2  -4    0.23    0.29
  -8  -2   4    0.04    0.25
  -8  -2   4    0.09    0.23
   8   2  -4   -0.10    0.28
  -8   2   4    0.00    0.27
  -8   2   4    0.03    0.20
   7  -2  -4   43.06    1.93
  -7  -2   4   44.12    1.86
  -7  -2   4   41.67    1.81
  -7   2   4   43.05    1.81
  -7   2   4   44.65    1.87
   7   2  -4   43.34    1.93
  -6  -2   4    3.01    0.40
   6  -2  -4    1.73    0.36
  -6  -2   4    2.53    0.38
  -6   2   4    1.53    0.32
  -6   2   4    2.27    0.36
   6   2  -4    2.82    0.45
   5  -2  -4   20.12    0.87
  -5  -2   4   19.71    0.93
  -5  -2   4   20.21    0.93
   5  -2  -4   18.73    0.95
   5   2  -4   19.40    0.97
  -5   2   4   20.71    0.93
  -5   2   4   19.32    0.91
   4  -2  -4    1.13    0.20
  -4  -2   4    1.41    0.23
   4  -2  -4    1.36    0.25
  -4  -2   4    1.11    0.23
  -4   2   4    1.07    0.20
   4   2  -4    1.20    0.17
   4   2  -4    1.08    0.23
  -4   2   4    0.98    0.21
   3  -2  -4   45.69    1.72
  -3  -2   4   46.89    1.70
   3  -2  -4   46.02    1.75
  -3  -2   4   47.04    1.75
   3   2  -4   47.75    1.69
   3   2  -4   46.27    1.77
  -3   2   4   46.86    1.74
  -3   2   4   45.79    1.68
   2  -2  -4    0.84    0.17
  -2  -2   4    0.92    0.12
  -2  -2   4    0.59    0.13
   2  -2  -4    0.66    0.15
  -2   2   4    0.55    0.10
   2   2  -4    0.62    0.13
  -2   2   4    0.81    0.15
   2   2  -4    0.92    0.17
   1  -2  -4  438.83   14.71
   1  -2  -4  441.80   14.68
  -1  -2   4  435.53   14.67
   1   2  -4  436.71   14.71
  -1   2   4  454.41   14.70
  -1   2   4  433.85   14.60
   1   2  -4  434.18   14.62
   1   2  -4  437.11   14.70
   0  -2   4   12.13    0.48
   0  -2  -4   12.19    0.55
   0  -2   4   12.57    0.54
   0  -2  -4   12.25    0.48
   0  -2  -4   12.64    0.52
   0   2   4   12.15    0.52
   0   2  -4   11.69    0.54
   0   2  -4   11.82    0.49
   0   2  -4   11.36    0.53
   0   2   4   11.49    0.50
  -1  -2  -4    0.00    0.10
  -1  -2  -4    0.00    0.08
   1  -2   4   -0.05    0.10
   1  -2   4    0.07    0.05
  -1   2  -4    0.06    0.10
   1   2   4    0.07    0.09
   1   2   4    0.14    0.09
  -1   2  -4    0.20    0.10
  -2  -2  -4  312.54   10.32
   2  -2   4  288.13   10.13
  -2  -2  -4  314.00   10.25
   2  -2   4  302.29   10.29
  -2   2  -4  305.89   10.32
  -2   2  -4  302.46   10.27
   2   2   4  305.45   10.22
   2   2   4  309.26   10.28
   3  -2   4   25.48    1.06
  -3  -2  -4   24.31    1.08
   3  -2   4   24.84    0.88
  -3  -2  -4   23.53    0.96
   3   2   4   25.70    1.05
  -3   2  -4   24.32    1.10
  -3   2  -4   25.75    1.01
   3   2   4   24.73    0.96
   4  -2   4   16.86    0.83
   4  -2   4   16.85    0.65
  -4  -2  -4   15.93    0.86
  -4  -2  -4   15.86    0.68
  -4   2  -4   16.13    0.87
  -4   2  -4   15.92    0.74
   4   2   4   17.61    0.84
  -4   2  -4   16.83    0.64
   4   2   4   17.13    0.73
   5  -2   4   49.57    2.04
  -5  -2  -4   49.46    1.82
   5  -2   4   52.40    1.89
  -5  -2  -4   44.00    2.06
   5   2   4   48.63    2.02
  -5   2  -4   52.29    1.81
  -5   2  -4   51.77    1.90
  -5   2  -4   52.83    2.13
   5   2   4   53.62    1.91
  -6  -2  -4    1.95    0.40
   6  -2   4    1.41    0.37
   6   2   4    2.83    0.46
  -6   2  -4    1.89    0.27
  -6   2  -4    2.12    0.44
   6   2   4    2.31    0.32
  -7  -2  -4   21.53    1.23
   7  -2   4   20.15    1.19
   7   2   4   23.18    1.21
  -7   2  -4   19.38    1.21
   7   2   4   22.22    1.02
   8  -2   4    0.35    0.28
  -8  -2  -4    0.48    0.31
  -8   2  -4   -0.14    0.26
   8   2   4    0.13    0.30
  -9  -2  -4    9.10    0.87
   9  -2   4    8.31    0.91
   9   2   4    5.76    0.79
  -9   2  -4    9.78    0.89
  -9  -3   4   27.87    1.43
   9  -3  -4   29.11    1.60
   9   3  -4   29.80    1.62
  -9   3   4   30.65    1.44
  -8  -3   4    4.75    0.61
   8  -3  -4    4.17    0.62
  -8  -3   4    2.90    0.46
  -8   3   4    3.20    0.64
   8   3  -4    3.38    0.58
  -8   3   4    3.06    0.44
   7  -3  -4   11.55    0.82
  -7  -3   4   12.99    0.78
  -7  -3   4   11.86    0.77
   7   3  -4   13.44    0.86
  -7   3   4   12.09    0.78
  -7   3   4   12.96    0.76
   6  -3  -4   36.76    1.48
   6  -3  -4   34.66    1.60
  -6  -3   4   37.08    1.56
  -6  -3   4   39.13    1.60
   6   3  -4   36.04    1.62
  -6   3   4   39.02    1.56
  -6   3   4   35.35    1.55
   5  -3  -4    6.07    0.47
  -5  -3   4    6.64    0.46
   5  -3  -4    6.25    0.42
  -5  -3   4    6.46    0.45
  -5   3   4    6.00    0.43
  -5   3   4    5.74    0.43
   5   3  -4    6.57    0.50
   4  -3  -4   20.64    0.92
  -4  -3   4   22.83    0.98
  -4  -3   4   21.91    0.95
   4  -3  -4   21.80    0.98
  -4   3   4   21.58    0.95
   4   3  -4   22.07    1.00
   4   3  -4   21.58    0.86
  -4   3   4   22.59    0.93
   3  -3  -4   -0.03    0.10
  -3  -3   4    0.16    0.11
  -3  -3   4    0.32    0.11
   3  -3  -4    0.18    0.13
   3   3  -4    0.04    0.12
   3   3  -4    0.11    0.12
  -3   3   4    0.09    0.11
  -3   3   4   -0.02    0.08
   3   3  -4    0.12    0.09
  -2  -3   4    3.36    0.22
   2  -3  -4    3.79    0.26
   2  -3  -4    3.74    0.28
  -2  -3   4    3.53    0.26
   2   3  -4    3.50    0.25
   2   3  -4    4.16    0.29
   2   3  -4    3.36    0.28
  -2   3   4    4.12    0.28
  -2   3   4    3.46    0.21
  -1  -3   4   40.28    1.47
   1  -3  -4   41.03    1.47
   1  -3  -4   41.81    1.52
  -1   3   4   42.37    1.51
   1   3  -4   38.99    1.50
   1   3  -4   41.33    1.52
   1   3  -4   40.25    1.45
  -1   3   4   40.55    1.43
   0  -3   4    9.71    0.41
   0  -3  -4   11.03    0.49
   0  -3   4    9.67    0.47
   0  -3  -4    9.80    0.43
   0   3  -4   10.08    0.44
   0   3   4   10.07    0.46
   0   3  -4    9.60    0.47
   0   3   4   10.03    0.43
   0   3  -4   10.35    0.48
   1  -3   4   93.17    3.25
   1  -3   4   93.00    3.13
  -1  -3  -4   92.32    3.24
  -1  -3  -4   94.06    3.25
   1   3   4   93.13    3.22
  -1   3  -4   94.44    3.26
   1   3   4   93.00    3.21
  -1   3  -4   92.06    3.26
  -2  -3  -4    5.63    0.38
  -2  -3  -4    6.01    0.34
   2  -3   4    6.92    0.39
  -2   3  -4    6.16    0.37
   2   3   4    5.63    0.35
  -2   3  -4    5.65    0.38
   2   3   4    5.80    0.34
   3  -3   4    2.92    0.34
  -3  -3  -4    2.96    0.23
  -3  -3  -4    3.27    0.39
   3   3   4    3.58    0.30
  -3   3  -4    3.58    0.28
  -3   3  -4    2.87    0.37
   3   3   4    3.34    0.26
   4  -3   4   55.61    2.03
  -4  -3  -4   53.88    1.95
  -4  -3  -4   47.86    2.14
   4  -3   4   57.22    2.14
   4   3   4   55.51    2.02
  -4   3  -4   54.29    1.89
  -4   3  -4   57.52    2.20
  -4   3  -4   57.32    2.05
   4   3   4   55.51    2.11
  -5  -3  -4   36.34    1.35
  -5  -3  -4   37.19    1.64
   5  -3   4   38.17    1.60
   5  -3   4   36.03    1.44
   5   3   4   36.21    1.45
  -5   3  -4   36.65    1.46
   5   3   4   36.54    1.57
  -5   3  -4   36.87    1.64
   6  -3   4    0.33    0.27
   6  -3   4    0.91    0.23
  -6  -3  -4    0.66    0.26
   6   3   4    0.29    0.24
   6   3   4    0.56    0.22
  -6   3  -4    0.20    0.23
  -7  -3  -4   14.49    0.99
  -7  -3  -4   15.73    0.78
   7  -3   4   14.37    0.96
   7   3   4   15.55    0.83
  -7   3  -4   14.64    1.00
   7   3   4   15.76    0.98
  -8  -3  -4   28.13    1.50
   8  -3   4   21.54    1.34
  -8   3  -4   26.31    1.46
   8   3   4   25.32    1.41
  -9  -3  -4    1.23    0.43
   9  -3   4    1.34    0.46
  -9   3  -4    0.59    0.38
   9   3   4    0.22    0.35
  -9  -4   4    2.05    0.43
   9  -4  -4    1.62    0.50
  -9   4   4    3.64    0.54
   9   4  -4    2.80    0.60
   8  -4  -4    1.25    0.41
  -8  -4   4    0.51    0.27
  -8  -4   4    0.43    0.27
  -8   4   4    1.21    0.32
   8   4  -4    0.95    0.39
  -7  -4   4   11.87    0.76
   7  -4  -4   12.39    0.85
  -7  -4   4   12.31    0.81
   7   4  -4   13.50    0.88
  -7   4   4   13.21    0.76
  -7   4   4   13.07    0.81
   6  -4  -4   10.51    0.70
  -6  -4   4   11.20    0.67
  -6  -4   4   11.66    0.70
   6  -4  -4   10.09    0.61
  -6   4   4   11.25    0.68
  -6   4   4   10.16    0.63
   6   4  -4   10.01    0.71
   5  -4  -4    0.08    0.17
  -5  -4   4    0.03    0.14
   5  -4  -4   -0.09    0.15
  -5  -4   4   -0.01    0.13
  -5   4   4    0.10    0.14
   5   4  -4    0.04    0.17
   5   4  -4    0.08    0.18
  -5   4   4    0.02    0.12
   4  -4  -4   39.80    1.56
  -4  -4   4   38.27    1.56
   4  -4  -4   38.30    1.54
  -4  -4   4   40.87    1.55
   4   4  -4   39.99    1.59
   4   4  -4   37.63    1.42
   4   4  -4   38.38    1.58
  -4   4   4   39.54    1.52
  -4   4   4   40.48    1.55
  -3  -4   4   48.82    1.75
   3  -4  -4   45.56    1.78
   3  -4  -4   47.37    1.76
  -3  -4   4   47.90    1.78
   3   4  -4   49.39    1.80
   3   4  -4   47.71    1.81
  -3   4   4   47.82    1.78
  -3   4   4   45.36    1.72
   3   4  -4   44.55    1.69
  -2  -4   4   42.55    1.52
   2  -4  -4   40.42    1.57
   2  -4  -4   42.63    1.53
  -2  -4   4   42.48    1.56
   2   4  -4   42.03    1.58
  -2   4   4   41.23    1.57
   2   4  -4   44.37    1.57
  -2   4   4   39.66    1.50
   2   4  -4   39.54    1.52
   1  -4  -4  166.24    5.65
  -1  -4   4  172.02    5.68
   1  -4  -4  163.93    5.72
   1   4  -4  173.10    5.73
   1   4  -4  165.02    5.71
  -1   4   4  168.01    5.71
   1   4  -4  165.69    5.68
   1   4  -4  165.87    5.68
  -1   4   4  166.47    5.66
   0  -4   4    2.63    0.22
   0  -4  -4    2.89    0.20
   0  -4   4    2.49    0.18
   0  -4  -4    2.88    0.24
   0   4  -4    2.78    0.22
   0   4  -4    2.52    0.22
   0   4   4    3.00    0.22
   0   4   4    3.05    0.19
   0   4   4    2.69    0.23
   0   4  -4    2.91    0.19
   0   4  -4    2.70    0.23
  -1  -4  -4   89.33    3.32
   1  -4   4   97.88    3.33
  -1  -4  -4   96.94    3.32
   1  -4   4   96.26    3.20
   1   4   4   95.74    3.31
  -1   4  -4   98.50    3.35
  -1   4  -4   92.71    3.34
   1   4   4   94.59    3.27
  -2  -4  -4  297.67   10.98
   2  -4   4  334.60   11.04
  -2  -4  -4  344.56   11.08
  -2   4  -4  337.10   11.05
  -2   4  -4  312.11   11.08
   2   4   4  325.10   11.00
   2   4   4  337.56   11.01
  -3  -4  -4   77.10    2.73
   3  -4   4   74.01    2.67
  -3  -4  -4   69.77    2.56
  -3   4  -4   71.84    2.72
  -3   4  -4   72.46    2.64
   3   4   4   73.74    2.61
   3   4   4   71.38    2.63
  -4  -4  -4    0.13    0.15
   4  -4   4    0.13    0.13
   4  -4   4    0.11    0.15
  -4  -4  -4    0.09    0.09
   4   4   4    0.30    0.18
  -4   4  -4    0.17    0.16
   4   4   4    0.02    0.12
  -4   4  -4    0.14    0.13
   5  -4   4   14.08    0.70
  -5  -4  -4   14.30    0.86
   5  -4   4   14.86    0.83
  -5   4  -4   14.72    0.71
   5   4   4   13.70    0.78
  -5   4  -4   12.63    0.83
   5   4   4   13.63    0.70
   6  -4   4   12.58    0.82
   6  -4   4   13.49    0.71
  -6  -4  -4   12.44    0.85
  -6   4  -4   14.38    0.90
   6   4   4   12.27    0.71
   6   4   4   13.93    0.84
  -7  -4  -4    0.16    0.23
   7  -4   4    0.15    0.26
   7   4   4    0.17    0.23
   7   4   4   -0.14    0.24
  -7   4  -4   -0.02    0.23
   8  -4   4   12.15    0.95
  -8  -4  -4   13.44    1.02
  -8   4  -4   16.72    1.10
   8   4   4   15.20    1.02
  -9  -4  -4    3.48    0.64
   9  -4   4    2.90    0.62
   9   4   4    2.92    0.60
  -9   4  -4    3.68    0.64
  -9  -5   4    0.61    0.31
   9  -5  -4    1.16    0.45
   9   5  -4    1.10    0.44
  -8  -5   4    4.09    0.57
  -8  -5   4    4.60    0.60
   8  -5  -4    3.22    0.58
  -8   5   4    5.76    0.60
   8   5  -4    3.30    0.57
   7  -5  -4    2.70    0.47
  -7  -5   4    3.40    0.49
  -7  -5   4    1.96    0.36
  -7   5   4    2.50    0.41
  -7   5   4    2.64    0.41
   7   5  -4    2.66    0.48
   6  -5  -4   45.96    1.85
   6  -5  -4   43.78    1.76
  -6  -5   4   40.59    1.77
  -6  -5   4   43.63    1.82
   6   5  -4   42.85    1.83
  -6   5   4   43.51    1.80
   6   5  -4   42.69    1.85
  -6   5   4   42.38    1.76
  -5  -5   4    3.85    0.43
   5  -5  -4    3.19    0.41
   5  -5  -4    4.21    0.45
  -5  -5   4    4.51    0.48
  -5   5   4    4.63    0.45
   5   5  -4    3.64    0.46
   5   5  -4    3.88    0.46
  -5   5   4    3.95    0.36
   4  -5  -4   20.36    0.93
   4  -5  -4   21.62    0.93
  -4  -5   4   19.99    0.93
  -4  -5   4   20.30    0.93
   4   5  -4   20.39    0.81
   4   5  -4   20.12    0.95
  -4   5   4   19.86    0.92
  -4   5   4   21.20    0.91
   4   5  -4   20.04    0.96
  -3  -5   4   13.32    0.63
   3  -5  -4   12.72    0.65
   3  -5  -4   12.98    0.61
  -3  -5   4   12.81    0.64
   3   5  -4   13.42    0.66
  -3   5   4   13.00    0.64
   3   5  -4   13.30    0.58
   3   5  -4   12.22    0.66
  -3   5   4   13.41    0.62
  -2  -5   4  132.38    4.56
   2  -5  -4  130.73    4.59
  -2  -5   4  136.25    4.55
   2  -5  -4  132.90    4.52
   2   5  -4  130.42    4.54
   2   5  -4  128.94    4.55
   2   5  -4  135.26    4.59
  -2   5   4  129.95    4.57
  -2   5   4  132.18    4.53
   2   5  -4  130.76    4.57
  -1  -5   4   88.18    2.99
   1  -5  -4   86.06    3.05
   1  -5  -4   87.03    2.96
   1   5  -4   87.69    3.04
  -1   5   4   83.04    3.02
   1   5  -4   87.00    3.00
   1   5  -4   84.35    3.02
  -1   5   4   86.02    3.00
   1   5  -4   84.95    3.03
   0  -5   4   84.18    2.86
   0  -5   4   84.87    2.92
   0  -5  -4   82.52    2.91
   0  -5  -4   83.53    2.94
   0   5  -4   83.72    2.95
   0   5  -4   83.28    2.94
   0   5  -4   81.30    2.86
   0   5  -4   82.42    2.93
   0   5   4   83.51    2.92
   0   5   4   83.73    2.84
   0   5   4   82.06    2.93
   1  -5   4  338.58   11.08
   1  -5   4  331.68   10.96
  -1  -5  -4  337.87   11.09
  -1  -5  -4  294.33   11.08
   1   5   4  333.69   11.02
   1   5   4  340.23   11.09
  -1   5  -4  332.43   11.12
  -1   5  -4  328.01   10.96
  -1   5  -4  325.91   11.11
   2  -5   4   14.62    0.68
  -2  -5  -4   14.64    0.64
  -2  -5  -4   14.38    0.70
  -2   5  -4   14.57    0.72
   2   5   4   13.80    0.65
   2   5   4   14.02    0.63
  -2   5  -4   15.59    0.70
   3  -5   4    9.26    0.53
  -3  -5  -4    8.29    0.56
  -3  -5  -4    8.98    0.45
   3  -5   4    9.24    0.51
   3   5   4    9.26    0.51
   3   5   4   10.24    0.52
  -3   5  -4    9.46    0.58
  -3   5  -4    9.54    0.53
   4  -5   4   18.71    0.86
   4  -5   4   17.72    0.91
  -4  -5  -4   17.09    0.94
  -4  -5  -4   19.15    0.76
  -4   5  -4   18.13    0.97
   4   5   4   20.01    0.87
   4   5   4   19.91    0.90
  -4   5  -4   20.54    0.89
   5  -5   4   24.79    1.07
   5  -5   4   23.89    1.17
  -5  -5  -4   23.02    1.21
   5   5   4   25.75    1.09
  -5   5  -4   23.29    1.20
  -5   5  -4   23.82    1.07
   5   5   4   23.64    1.13
   6  -5   4    6.89    0.49
  -6  -5  -4    6.39    0.63
   6  -5   4    8.15    0.64
  -6   5  -4    6.24    0.61
   6   5   4    6.91    0.52
   6   5   4    8.16    0.61
  -7  -5  -4    2.86    0.51
   7  -5   4    2.17    0.45
  -7   5  -4    2.88    0.53
   7   5   4    1.92    0.43
   7   5   4    2.26    0.40
   8  -5   4    2.28    0.53
  -8  -5  -4    2.84    0.56
   8   5   4    2.42    0.44
   8   5   4    2.16    0.49
  -8   5  -4    3.05    0.55
   9  -5   4    0.06    0.37
  -9  -5  -4   -0.09    0.29
   9   5   4    0.08    0.31
  -9   5  -4   -0.08    0.31
  -8  -6   4    7.03    0.72
   8  -6  -4    6.65    0.78
  -8  -6   4    7.87    0.69
  -8   6   4    7.43    0.59
   8   6  -4    6.55    0.76
   7  -6  -4   21.60    1.19
  -7  -6   4   23.41    1.15
  -7  -6   4   22.19    1.17
  -7   6   4   22.60    1.16
   7   6  -4   21.48    1.19
  -7   6   4   21.98    1.09
   7   6  -4   23.29    1.23
   6  -6  -4    6.17    0.59
  -6  -6   4    6.40    0.50
   6  -6  -4    5.99    0.54
  -6  -6   4    5.92    0.52
   6   6  -4    5.57    0.61
   6   6  -4    6.02    0.65
  -6   6   4    5.15    0.48
  -6   6   4    4.10    0.47
  -5  -6   4    7.32    0.52
   5  -6  -4    7.66    0.52
  -5  -6   4    6.56    0.49
   5  -6  -4    6.83    0.52
  -5   6   4    6.21    0.46
  -5   6   4    7.59    0.51
   5   6  -4    6.53    0.52
   5   6  -4    6.75    0.53
   4  -6  -4  139.56    4.76
   4  -6  -4  136.32    4.80
  -4  -6   4  139.49    4.80
  -4  -6   4  134.40    4.79
   4   6  -4  135.95    4.82
   4   6  -4  133.69    4.64
   4   6  -4  134.34    4.81
  -4   6   4  135.38    4.78
  -4   6   4  133.73    4.76
   3  -6  -4   16.47    0.79
   3  -6  -4   16.09    0.72
  -3  -6   4   16.76    0.76
  -3  -6   4   16.82    0.76
   3   6  -4   16.86    0.70
  -3   6   4   15.31    0.75
  -3   6   4   15.81    0.73
   3   6  -4   16.88    0.79
   3   6  -4   15.86    0.77
  -2  -6   4    1.12    0.20
   2  -6  -4    1.02    0.21
  -2  -6   4    1.28    0.20
  -2   6   4    0.89    0.18
   2   6  -4    0.76    0.19
   2   6  -4    1.07    0.21
  -2   6   4    1.04    0.19
   2   6  -4    0.87    0.17
   2   6  -4    0.84    0.19
   1  -6  -4   39.62    1.42
   1  -6  -4   39.20    1.54
  -1  -6   4   39.86    1.48
  -1   6   4   39.17    1.50
   1   6  -4   39.86    1.49
  -1   6   4   40.50    1.52
   1   6  -4   40.18    1.52
   1   6  -4   40.36    1.52
   1   6  -4   41.43    1.53
   0  -6  -4   83.57    2.94
   0  -6   4   81.10    2.90
   0  -6  -4   82.17    2.91
   0   6  -4   79.95    2.94
   0   6   4   82.07    2.92
   0   6  -4   80.69    2.91
   0   6  -4   82.15    2.94
   0   6   4   82.67    2.93
   0   6   4   85.16    2.81
   0   6  -4   84.15    2.85
  -1  -6  -4   34.01    1.26
  -1  -6  -4   29.47    1.27
   1  -6   4   32.18    1.25
   1  -6   4   33.32    1.14
  -1   6  -4   31.45    1.29
   1   6   4   32.59    1.27
  -1   6  -4   32.21    1.14
   1   6   4   33.27    1.18
  -1   6  -4   32.09    1.30
   2  -6   4   17.75    0.77
  -2  -6  -4   16.70    0.81
  -2  -6  -4   19.05    0.76
  -2   6  -4   17.76    0.81
  -2   6  -4   15.36    0.80
   2   6   4   16.57    0.76
   2   6   4   16.26    0.71
   3  -6   4   17.43    0.82
  -3  -6  -4   18.01    0.90
  -3  -6  -4   16.60    0.75
   3  -6   4   18.50    0.84
  -3   6  -4   18.91    0.91
   3   6   4   16.99    0.79
  -3   6  -4   18.92    0.85
   3   6   4   17.12    0.81
   4  -6   4   39.53    1.57
  -4  -6  -4   43.04    1.72
  -4  -6  -4   36.08    1.43
   4  -6   4   39.88    1.62
  -4   6  -4   40.89    1.60
   4   6   4   38.45    1.56
  -4   6  -4   35.93    1.67
   4   6   4   41.08    1.59
   5  -6   4    5.07    0.43
  -5  -6  -4    4.67    0.56
   5  -6   4    5.18    0.56
  -5   6  -4    6.30    0.45
  -5   6  -4    5.18    0.51
   5   6   4    4.38    0.46
   5   6   4    5.67    0.48
   6  -6   4   65.90    2.78
  -6  -6  -4   74.88    2.94
   6  -6   4   72.93    2.68
  -6   6  -4   64.88    2.86
   6   6   4   72.96    2.79
   6   6   4   72.56    2.71
   7  -6   4    9.62    0.78
  -7  -6  -4    9.46    0.80
   7   6   4   10.70    0.77
   7   6   4    9.56    0.68
  -7   6  -4    8.74    0.77
  -8  -6  -4    3.01    0.43
  -8  -6  -4    4.86    0.73
   8  -6   4    3.33    0.61
   8   6   4    2.57    0.54
   8   6   4    4.31    0.54
  -8   6  -4    3.37    0.59
   8  -7  -4    1.41    0.42
  -8  -7   4    0.47    0.27
  -8  -7   4    1.10    0.35
   8   7  -4    0.56    0.35
  -8   7   4    0.89    0.29
   7  -7  -4    0.55    0.32
  -7  -7   4    0.23    0.23
  -7  -7   4    0.51    0.26
   7   7  -4    0.35    0.29
  -7   7   4    0.26    0.26
   7   7  -4    0.71    0.32
  -7   7   4    0.83    0.26
   6  -7  -4    0.99    0.31
  -6  -7   4    1.55    0.33
   6  -7  -4    0.65    0.29
  -6  -7   4    0.89    0.29
   6   7  -4    1.14    0.34
  -6   7   4    1.44    0.30
  -6   7   4    1.24    0.31
   6   7  -4    1.03    0.32
   5  -7  -4   36.69    1.59
   5  -7  -4   38.29    1.56
  -5  -7   4   40.82    1.63
  -5  -7   4   36.21    1.57
  -5   7   4   40.04    1.57
   5   7  -4   37.34    1.61
  -5   7   4   34.68    1.55
   5   7  -4   37.05    1.62
   4  -7  -4    0.29    0.17
  -4  -7   4    0.17    0.16
   4  -7  -4    0.39    0.20
  -4  -7   4    0.15    0.15
  -4   7   4    0.04    0.15
   4   7  -4    0.26    0.20
   4   7  -4    0.43    0.20
  -4   7   4    0.22    0.16
   3  -7  -4   22.94    0.93
   3  -7  -4   24.17    1.04
  -3  -7   4   22.45    0.99
  -3  -7   4   22.50    1.00
   3   7  -4   22.64    1.02
   3   7  -4   23.12    0.93
  -3   7   4   22.57    0.98
   3   7  -4   20.13    0.98
  -3   7   4   23.34    1.00
  -2  -7   4    6.85    0.41
   2  -7  -4    6.45    0.43
   2  -7  -4    6.59    0.33
  -2   7   4    6.28    0.40
   2   7  -4    7.02    0.42
   2   7  -4    6.49    0.39
   2   7  -4    6.23    0.41
   2   7  -4    5.70    0.41
  -2   7   4    5.58    0.39
   1  -7  -4  116.90    3.98
   1  -7  -4  115.84    4.14
  -1   7   4  116.25    4.11
   1   7  -4  119.68    4.12
   1   7  -4  124.50    4.12
   1   7  -4  116.20    4.07
  -1   7   4  116.68    4.11
   1   7  -4  116.43    4.13
  -1   7   4  116.29    3.97
   0  -7  -4   13.51    0.66
   0  -7   4   15.67    0.65
   0  -7  -4   14.05    0.68
   0   7  -4   14.03    0.65
   0   7   4   13.44    0.67
   0   7  -4   14.92    0.61
   0   7   4   14.36    0.54
   0   7   4   15.16    0.68
   0   7  -4   13.73    0.69
   0   7  -4   15.01    0.70
   1  -7   4    1.03    0.19
  -1  -7  -4    0.54    0.17
  -1  -7  -4    1.03    0.20
  -1   7  -4    1.14    0.21
   1   7   4    0.83    0.12
  -1   7  -4    0.96    0.19
   1   7   4    0.78    0.18
  -1   7  -4    1.23    0.14
   2  -7   4    1.72    0.26
   2  -7   4    1.53    0.23
  -2  -7  -4    2.33    0.27
  -2  -7  -4    2.51    0.33
  -2   7  -4    1.89    0.28
  -2   7  -4    2.30    0.31
   2   7   4    2.48    0.24
   2   7   4    1.98    0.26
   3  -7   4    3.85    0.34
  -3  -7  -4    3.90    0.30
   3  -7   4    3.95    0.36
  -3  -7  -4    4.55    0.41
   3   7   4    4.39    0.33
  -3   7  -4    4.39    0.37
  -3   7  -4    4.61    0.42
   3   7   4    3.98    0.39
   4  -7   4   21.62    1.00
  -4  -7  -4   20.20    0.87
  -4  -7  -4   18.81    1.06
   4  -7   4   21.70    1.02
  -4   7  -4   22.37    1.02
   4   7   4   23.35    1.01
   4   7   4   22.75    0.99
   5  -7   4   37.23    1.51
   5  -7   4   32.77    1.55
  -5  -7  -4   34.90    1.64
   5   7   4   36.27    1.52
  -5   7  -4   36.37    1.66
   5   7   4   35.68    1.51
   6  -7   4    4.74    0.59
   6  -7   4    5.31    0.48
  -6  -7  -4    6.37    0.77
   6   7   4    4.99    0.55
  -6   7  -4    4.45    0.64
   6   7   4    6.01    0.64
   7  -7   4    5.89    0.73
  -7  -7  -4    6.68    0.84
  -7   7  -4    6.48    0.78
   7   7   4    7.51    0.61
   7   7   4    5.45    0.69
  -8  -7  -4    0.45    0.33
   8  -7   4    0.41    0.34
   8   7   4    0.66    0.34
  -8   7  -4    0.34    0.33
   8   7   4    0.53    0.31
   8  -8  -4    3.89    0.60
  -8  -8   4    4.49    0.60
  -8  -8   4    4.53    0.64
   8   8  -4    4.15    0.64
   8   8  -4    3.78    0.58
   7  -8  -4    5.27    0.63
   7  -8  -4    4.14    0.59
  -7  -8   4    4.76    0.62
  -7  -8   4    4.86    0.60
   7   8  -4    5.58    0.69
  -7   8   4    5.72    0.57
  -7   8   4    5.07    0.59
   7   8  -4    3.76    0.54
   6  -8  -4    0.26    0.27
   6  -8  -4    0.12    0.23
  -6  -8   4   -0.12    0.17
  -6  -8   4    0.29    0.21
  -6   8   4    0.15    0.20
   6   8  -4    0.07    0.24
  -6   8   4    0.64    0.22
   6   8  -4    0.56    0.27
   5  -8  -4    1.89    0.36
   5  -8  -4    1.44    0.29
  -5  -8   4    1.52    0.30
  -5  -8   4    1.30    0.28
  -5   8   4    1.52    0.31
   5   8  -4    1.50    0.35
   5   8  -4    1.70    0.34
  -5   8   4    2.19    0.34
  -4  -8   4   62.65    2.28
  -4  -8   4   66.68    2.47
  -4  -8   4   62.35    2.43
   4  -8  -4   61.45    2.46
   4  -8  -4   64.66    2.36
   4   8  -4   64.48    2.47
  -4   8   4   62.87    2.42
  -4   8   4   67.55    2.44
   4   8  -4   64.52    2.45
   3  -8  -4    8.28    0.43
   3  -8  -4    6.88    0.51
  -3  -8   4    8.26    0.42
  -3  -8   4    8.05    0.51
  -3   8   4    8.22    0.50
   3   8  -4    8.48    0.51
   3   8  -4    7.88    0.52
  -3   8   4    6.95    0.48
   3   8  -4    8.10    0.44
  -2  -8   4    0.78    0.16
  -2  -8   4    0.47    0.16
   2  -8  -4    0.51    0.11
   2  -8  -4    0.51    0.18
   2   8  -4    0.45    0.18
   2   8  -4    0.52    0.17
  -2   8   4    0.51    0.17
  -2   8   4    0.46    0.16
   2   8  -4    0.45    0.15
   2   8  -4    0.45    0.16
   1  -8  -4  287.76    9.91
  -1  -8   4  299.00    9.87
   1  -8  -4  291.22    9.71
  -1  -8   4  291.62    9.84
   1   8  -4  286.38    9.84
  -1   8   4  292.11    9.71
   1   8  -4  288.92    9.92
  -1   8   4  294.05    9.90
  -1   8   4  289.48    9.89
   1   8  -4  283.45    9.89
   1   8  -4  298.93    9.87
   0  -8   4    1.33    0.22
   0  -8  -4    1.33    0.24
   0  -8  -4    0.92    0.19
   0  -8   4    1.40    0.21
   0   8  -4    1.22    0.24
   0   8  -4    1.37    0.18
   0   8  -4    0.98    0.20
   0   8   4    1.15    0.21
   0   8   4    1.25    0.24
   1  -8   4    0.35    0.13
  -1  -8  -4    0.20    0.13
  -1  -8  -4    0.16    0.14
   1  -8   4    0.12    0.14
  -1   8  -4    0.18    0.14
  -1   8  -4    0.31    0.10
  -1   8  -4    0.15    0.14
   1   8   4    0.41    0.09
   1   8   4    0.13    0.12
   2  -8   4    0.49    0.18
  -2  -8  -4    0.34    0.16
  -2  -8  -4    0.18    0.13
   2  -8   4    0.24    0.14
  -2   8  -4    0.32    0.15
  -2   8  -4    0.40    0.08
  -2   8  -4    0.49    0.18
   2   8   4    0.28    0.16
   2   8   4    0.39    0.12
   3  -8   4   43.95    1.74
   3  -8   4   44.31    1.71
  -3  -8  -4   47.85    1.84
  -3  -8  -4   42.00    1.64
   3   8   4   43.93    1.65
   3   8   4   43.74    1.73
  -3   8  -4   39.28    1.78
  -3   8  -4   42.87    1.75
   4  -8   4  152.26    5.31
  -4  -8  -4  146.83    5.43
  -4  -8  -4  142.29    5.15
   4  -8   4  151.32    5.32
   4   8   4  153.85    5.31
  -4   8  -4  150.62    5.32
  -4   8  -4  152.19    5.43
   4   8   4  152.12    5.26
  -5  -8  -4    3.42    0.52
   5  -8   4    3.93    0.51
   5  -8   4    3.84    0.45
   5   8   4    3.61    0.44
   5   8   4    3.40    0.43
  -5   8  -4    3.86    0.54
   6  -8   4    3.09    0.50
   6  -8   4    4.59    0.54
  -6  -8  -4    3.98    0.61
   6   8   4    4.58    0.54
  -6   8  -4    3.64    0.56
   6   8   4    2.72    0.41
   7  -8   4    7.53    0.61
   7  -8   4    6.17    0.71
  -7  -8  -4    7.99    0.75
   7   8   4    7.73    0.64
   7   8   4    8.07    0.70
  -7   8  -4    7.36    0.85
  -8  -8  -4    9.30    0.87
   8  -8   4    6.79    0.80
  -8   8  -4    6.82    0.84
   8   8   4    8.78    0.72
   8   8   4    9.16    0.79
  -8  -9   4    0.47    0.25
  -8  -9   4    0.28    0.27
   8  -9  -4    0.98    0.39
   8   9  -4    0.34    0.33
   8   9  -4    0.37    0.32
  -7  -9   4   11.76    0.83
   7  -9  -4   11.98    0.81
  -7  -9   4    9.50    0.74
   7  -9  -4   11.60    0.82
   7   9  -4   12.17    0.84
  -7   9   4   12.85    0.76
   7   9  -4   11.41    0.83
  -7   9   4   11.23    0.79
  -6  -9   4    0.29    0.23
   6  -9  -4    0.46    0.27
  -6  -9   4   -0.04    0.18
   6  -9  -4    0.23    0.22
   6   9  -4   -0.18    0.21
  -6   9   4   -0.12    0.21
   6   9  -4    0.50    0.27
  -6   9   4    0.09    0.18
  -5  -9   4    3.44    0.44
   5  -9  -4    4.25    0.54
  -5  -9   4    3.77    0.48
   5  -9  -4    2.99    0.40
   5   9  -4    3.10    0.46
  -5   9   4    3.40    0.41
  -5   9   4    2.80    0.40
   5   9  -4    2.74    0.40
  -4  -9   4    0.29    0.18
  -4  -9   4    0.02    0.16
   4  -9  -4   -0.02    0.15
   4  -9  -4   -0.11    0.18
   4   9  -4    0.42    0.20
  -4   9   4    0.11    0.16
   4   9  -4    0.13    0.20
  -4   9   4    0.16    0.17
   3  -9  -4   52.69    2.00
  -3  -9   4   50.07    1.84
   3  -9  -4   50.91    1.82
  -3  -9   4   50.83    1.97
   3   9  -4   48.20    1.95
   3   9  -4   46.71    1.85
   3   9  -4   51.57    1.94
  -3   9   4   48.58    1.92
  -3   9   4   48.94    1.94
   2  -9  -4    0.79    0.12
  -2  -9   4    0.59    0.16
  -2  -9   4    0.62    0.20
   2  -9  -4    0.38    0.20
   2   9  -4    0.84    0.20
  -2   9   4    0.72    0.20
   2   9  -4    0.64    0.19
   2   9  -4    0.47    0.16
  -2   9   4    0.96    0.22
   2   9  -4    0.36    0.18
   1  -9  -4   16.70    0.82
  -1  -9   4   17.42    0.76
  -1  -9   4   17.47    0.79
   1   9  -4   17.34    0.77
   1   9  -4   17.99    0.78
  -1   9   4   17.07    0.80
   1   9  -4   16.10    0.79
   1   9  -4   15.02    0.81
  -1   9   4   17.15    0.82
   0  -9   4    0.23    0.14
   0  -9  -4    0.31    0.16
   0  -9  -4    0.26    0.14
   0  -9   4    0.46    0.14
   0   9   4    0.61    0.20
   0   9   4    0.29    0.14
   0   9  -4    0.25    0.15
   0   9  -4    0.62    0.15
   0   9  -4    0.33    0.17
  -1  -9  -4    5.12    0.40
  -1  -9  -4    4.46    0.36
   1  -9   4    5.15    0.40
   1  -9   4    4.93    0.34
  -1   9  -4    5.90    0.30
  -1   9  -4    5.58    0.42
   1   9   4    4.84    0.39
   1   9   4    4.73    0.42
  -1   9  -4    5.75    0.43
   1   9   4    5.37    0.25
   2  -9   4    3.99    0.36
   2  -9   4    4.15    0.33
  -2  -9  -4    4.35    0.48
  -2  -9  -4    4.51    0.34
  -2   9  -4    3.90    0.42
  -2   9  -4    4.24    0.23
   2   9   4    4.10    0.27
   2   9   4    4.36    0.43
  -2   9  -4    4.32    0.40
   3  -9   4    3.58    0.42
  -3  -9  -4    4.63    0.45
   3  -9   4    4.36    0.38
  -3  -9  -4    4.93    0.35
  -3   9  -4    4.38    0.43
   3   9   4    4.28    0.44
   3   9   4    4.48    0.32
  -3   9  -4    4.23    0.48
   4  -9   4    3.44    0.43
   4  -9   4    3.38    0.45
  -4  -9  -4    3.59    0.50
  -4   9  -4    4.34    0.49
   4   9   4    3.86    0.41
   4   9   4    4.15    0.48
  -4   9  -4    3.60    0.50
  -5  -9  -4    3.05    0.51
   5  -9   4    2.99    0.45
   5  -9   4    2.65    0.41
  -5   9  -4    2.98    0.50
   5   9   4    3.19    0.42
   5   9   4    3.29    0.45
  -6  -9  -4    0.18    0.28
   6  -9   4    0.21    0.29
   6  -9   4    0.99    0.31
   6   9   4    0.39    0.25
  -6   9  -4    0.74    0.31
   6   9   4    0.40    0.26
   7  -9   4    2.48    0.44
  -7  -9  -4    3.27    0.59
   7  -9   4    2.57    0.50
   7   9   4    3.19    0.52
   7   9   4    3.22    0.49
  -7   9  -4    3.24    0.57
  -8  -9  -4    0.04    0.29
   8  -9   4    0.33    0.33
   8   9   4   -0.09    0.27
   8   9   4   -0.05    0.31
  -8   9  -4    0.20    0.33
  -8 -10   4    0.20    0.25
  -8 -10   4    0.28    0.28
   8  10  -4   -0.01    0.29
   8  10  -4    0.18    0.31
  -7 -10   4   -0.08    0.23
   7 -10  -4    0.09    0.31
  -7 -10   4    0.27    0.22
   7  10  -4    0.34    0.29
  -7  10   4   -0.04    0.25
   7  10  -4   -0.17    0.24
  -6 -10   4    6.45    0.56
   6 -10  -4    6.22    0.69
  -6 -10   4    6.24    0.59
   6  10  -4    5.42    0.64
  -6  10   4    7.50    0.59
  -6  10   4    7.62    0.56
   6  10  -4    7.30    0.62
   5 -10  -4    1.03    0.32
   5 -10  -4    1.00    0.33
  -5 -10   4    1.03    0.29
  -5 -10   4    1.22    0.32
  -5  10   4    1.05    0.29
  -5  10   4    1.28    0.28
   5  10  -4    1.07    0.30
   5  10  -4    0.84    0.29
   4 -10  -4   -0.09    0.15
  -4 -10   4    0.02    0.17
   4 -10  -4    0.07    0.22
  -4  10   4    0.08    0.14
   4  10  -4   -0.04    0.20
  -4  10   4   -0.02    0.16
   4  10  -4   -0.14    0.14
  -3 -10   4   18.17    0.81
  -3 -10   4   19.71    0.94
   3 -10  -4   18.32    0.86
   3 -10  -4   19.63    0.96
   3  10  -4   17.36    0.87
   3  10  -4   17.96    0.83
   3  10  -4   17.97    0.91
  -3  10   4   18.09    0.91
  -3  10   4   18.37    0.88
  -2 -10   4   31.27    1.21
   2 -10  -4   28.92    1.30
  -2 -10   4   29.33    1.28
  -2  10   4   29.67    1.28
   2  10  -4   29.75    1.25
   2  10  -4   29.82    1.32
   2  10  -4   28.62    1.23
  -2  10   4   29.10    1.25
   2  10  -4   29.79    1.23
   1 -10  -4   15.87    0.81
  -1 -10   4   16.26    0.72
  -1 -10   4   16.15    0.76
   1  10  -4   15.82    0.74
  -1  10   4   15.85    0.81
   1  10  -4   15.11    0.73
   1  10  -4   15.01    0.78
  -1  10   4   15.75    0.78
   1  10  -4   15.40    0.82
   0 -10  -4    2.00    0.30
   0 -10   4    2.27    0.30
   0 -10  -4    2.90    0.37
   0 -10   4    2.30    0.27
   0  10  -4    2.14    0.32
   0  10   4    2.67    0.34
   0  10  -4    3.02    0.40
   0  10  -4    2.72    0.28
   0  10   4    2.71    0.37
  -1 -10  -4   15.89    0.77
   1 -10   4   15.10    0.71
  -1 -10  -4   15.36    0.81
   1 -10   4   14.66    0.79
  -1  10  -4   16.83    0.85
  -1  10  -4   16.26    0.67
   1  10   4   16.26    0.80
   1  10   4   16.12    0.86
  -1  10  -4   16.30    0.83
   2 -10   4  205.47    7.18
  -2 -10  -4  190.44    7.07
  -2 -10  -4  208.79    7.24
   2 -10   4  210.10    7.08
  -2  10  -4  214.85    7.26
   2  10   4  210.01    7.17
  -3 -10  -4    0.79    0.22
   3 -10   4    0.75    0.22
   3 -10   4    0.61    0.24
  -3 -10  -4    0.74    0.26
  -3  10  -4    0.64    0.21
  -3  10  -4    0.52    0.23
   3  10   4    0.68    0.23
   3  10   4    1.28    0.22
  -4 -10  -4    3.70    0.54
   4 -10   4    3.41    0.43
   4 -10   4    3.66    0.47
   4  10   4    3.13    0.37
  -4  10  -4    3.37    0.47
   4  10   4    4.24    0.49
   5 -10   4   13.63    0.80
  -5 -10  -4   11.82    0.87
   5 -10   4   11.89    0.79
  -5  10  -4   14.82    0.93
   5  10   4   13.63    0.76
   5  10   4   13.34    0.81
   6 -10   4    9.15    0.68
  -6 -10  -4    9.98    0.82
   6 -10   4    8.76    0.71
   6  10   4    9.69    0.68
  -6  10  -4    9.11    0.77
   6  10   4    9.58    0.72
   7 -10   4    4.29    0.62
  -7 -10  -4    4.40    0.68
   7 -10   4    3.61    0.55
   7  10   4    4.99    0.64
  -7  10  -4    6.10    0.78
   7  10   4    6.14    0.70
  -8 -10  -4    0.80    0.40
   8 -10   4    1.59    0.47
  -8  10  -4    0.74    0.40
   8  10   4    1.61    0.46
   8  10   4    1.19    0.45
  -7 -11   4    5.32    0.64
   7 -11  -4    4.81    0.65
  -7 -11   4    6.01    0.74
   7  11  -4    6.13    0.70
   7  11  -4    3.99    0.62
  -7  11   4    5.84    0.67
  -6 -11   4    6.51    0.68
  -6 -11   4    6.86    0.63
   6 -11  -4    7.90    0.69
  -6  11   4    7.86    0.58
   6  11  -4    7.44    0.63
   6  11  -4    8.22    0.82
  -6  11   4    7.49    0.63
   5 -11  -4    0.27    0.28
  -5 -11   4    0.07    0.18
  -5 -11   4   -0.12    0.17
  -5  11   4   -0.12    0.20
   5  11  -4    0.20    0.23
   5  11  -4    0.01    0.18
  -5  11   4    0.35    0.21
  -4 -11   4    0.65    0.23
   4 -11  -4    0.87    0.29
   4  11  -4    0.70    0.27
  -4  11   4    0.67    0.23
  -4  11   4    0.82    0.26
   4  11  -4    1.08    0.27
  -3 -11   4    4.19    0.33
   3 -11  -4    4.60    0.53
  -3 -11   4    4.36    0.42
   3  11  -4    4.27    0.39
   3  11  -4    5.02    0.56
   3  11  -4    3.75    0.46
  -3  11   4    4.59    0.46
  -3  11   4    3.89    0.46
  -2 -11   4    0.02    0.16
  -2 -11   4    0.22    0.15
   2 -11  -4    0.33    0.22
   2  11  -4    0.04    0.17
   2  11  -4    0.20    0.15
  -2  11   4    0.20    0.17
   2  11  -4    0.37    0.18
   2  11  -4    0.06    0.16
  -2  11   4    0.52    0.21
  -1 -11   4   42.79    1.72
  -1 -11   4   45.38    1.67
   1 -11  -4   44.33    1.79
   1  11  -4   41.86    1.81
   1  11  -4   43.31    1.70
   1  11  -4   45.61    1.70
  -1  11   4   45.43    1.81
  -1  11   4   42.28    1.73
   1  11  -4   42.94    1.75
   0 -11  -4   33.98    1.45
   0 -11   4   34.59    1.35
   0 -11   4   33.14    1.43
   0 -11  -4   34.64    1.45
   0  11  -4   35.23    1.36
   0  11   4   35.81    1.51
   0  11   4   34.07    1.44
   0  11  -4   34.84    1.47
   0  11  -4   35.01    1.51
  -1 -11  -4    7.61    0.53
   1 -11   4    6.07    0.40
  -1 -11  -4    6.83    0.47
   1 -11   4    6.90    0.50
   1  11   4    6.56    0.48
  -1  11  -4    6.47    0.38
  -1  11  -4    6.15    0.51
   1  11   4    7.04    0.55
  -1  11  -4    6.81    0.51
   2 -11   4    2.57    0.37
   2 -11   4    3.57    0.32
  -2 -11  -4    4.26    0.50
  -2 -11  -4    4.06    0.42
   2  11   4    3.25    0.39
  -2  11  -4    3.49    0.42
  -2  11  -4    3.59    0.47
   3 -11   4    7.87    0.53
  -3 -11  -4    9.18    0.66
   3 -11   4    7.70    0.58
  -3 -11  -4    8.48    0.51
  -3  11  -4    8.44    0.64
   3  11   4    7.03    0.56
   4 -11   4    1.61    0.32
   4 -11   4    1.52    0.33
  -4 -11  -4    1.94    0.40
   4  11   4    1.69    0.35
  -4  11  -4    2.29    0.44
  -5 -11  -4   -0.01    0.22
   5 -11   4    0.05    0.23
   5 -11   4    0.20    0.24
  -5  11  -4    0.23    0.24
   5  11   4    0.15    0.25
  -6 -11  -4    0.21    0.29
   6 -11   4    0.18    0.27
   6 -11   4    0.20    0.26
   6  11   4    0.12    0.28
  -6  11  -4    0.01    0.25
  -7 -11  -4   12.90    1.03
   7 -11   4   12.56    0.92
   7 -11   4   13.74    0.92
   7  11   4   12.00    0.89
  -7  11  -4   15.15    1.04
   7 -12  -4    0.01    0.33
  -7 -12   4    0.38    0.30
  -7 -12   4    0.13    0.26
   7  12  -4    0.32    0.31
  -7  12   4    0.27    0.35
   7  12  -4   -0.15    0.29
  -6 -12   4    0.36    0.24
  -6 -12   4   -0.15    0.20
   6 -12  -4    0.12    0.30
   6  12  -4    0.06    0.23
  -6  12   4   -0.17    0.22
   6  12  -4    0.05    0.27
  -6  12   4    0.16    0.22
   5 -12  -4   12.02    0.82
  -5 -12   4   11.60    0.75
  -5 -12   4   11.91    0.81
   5  12  -4   11.76    0.74
  -5  12   4   12.30    0.72
  -5  12   4   10.75    0.76
   5  12  -4   10.48    0.78
  -4 -12   4    2.99    0.46
   4 -12  -4    2.60    0.44
  -4  12   4    3.26    0.45
   4  12  -4    3.15    0.47
  -4  12   4    3.25    0.43
   4  12  -4    4.03    0.47
  -3 -12   4   13.93    0.69
  -3 -12   4   14.24    0.82
   3 -12  -4   13.64    0.83
  -3  12   4   14.84    0.83
  -3  12   4   13.57    0.76
   3  12  -4   15.23    0.77
   3  12  -4   13.86    0.86
   3  12  -4   12.53    0.78
  -2 -12   4   20.57    1.02
  -2 -12   4   18.62    0.90
   2 -12  -4   19.15    1.00
   2  12  -4   20.81    1.06
  -2  12   4   19.28    1.00
  -2  12   4   20.05    0.96
   2  12  -4   21.12    0.98
   2  12  -4   19.52    0.91
  -1 -12   4    5.06    0.41
  -1 -12   4    5.34    0.37
   1 -12  -4    5.59    0.58
  -1  12   4    5.07    0.47
  -1  12   4    4.96    0.51
   1  12  -4    5.05    0.56
   1  12  -4    4.91    0.36
   1  12  -4    4.64    0.46
   1  12  -4    5.15    0.43
   0 -12   4   12.59    0.61
   0 -12  -4   12.64    0.73
   0 -12  -4   12.64    0.72
   0 -12   4   13.02    0.72
   0  12   4   12.11    0.70
   0  12   4   12.30    0.76
   0  12  -4   12.88    0.78
   0  12  -4   12.14    0.72
   0  12  -4   12.16    0.63
  -1 -12  -4   15.18    0.79
   1 -12   4   14.29    0.69
   1 -12   4   14.90    0.81
  -1 -12  -4   14.14    0.82
  -1  12  -4   14.06    0.82
  -1  12  -4   15.12    0.68
   1  12   4   15.13    0.88
   1  12   4   14.19    0.79
  -1  12  -4   15.98    0.88
   2 -12   4   20.55    1.03
  -2 -12  -4   18.27    1.03
  -2 -12  -4   21.67    0.97
   2 -12   4   20.50    0.91
   2  12   4   22.11    1.03
  -2  12  -4   18.55    1.06
  -3 -12  -4   10.97    0.61
   3 -12   4    9.31    0.66
   3 -12   4   10.57    0.62
  -3 -12  -4    9.61    0.72
   3  12   4   10.48    0.68
  -3  12  -4    9.60    0.71
   4 -12   4    0.28    0.22
   4 -12   4    0.24    0.25
  -4 -12  -4    0.30    0.25
   4  12   4    0.25    0.23
  -4  12  -4    0.27    0.25
   5 -12   4    1.07    0.32
   5 -12   4    0.86    0.31
  -5 -12  -4    0.48    0.28
  -5  12  -4    0.65    0.31
   5  12   4    0.90    0.34
   6 -12   4    2.10    0.45
   6 -12   4    3.18    0.50
  -6 -12  -4    4.03    0.67
  -6  12  -4    3.51    0.60
   6  12   4    2.87    0.51
   7 -12   4    3.17    0.55
  -7 -12  -4    3.19    0.62
   7 -12   4    4.24    0.60
  -7  12  -4    4.68    0.71
   7  12   4    2.58    0.53
  -7 -13   4    1.26    0.40
   7 -13  -4    1.59    0.49
  -7 -13   4    1.02    0.36
   7  13  -4    1.95    0.49
   7  13  -4    1.82    0.44
   6 -13  -4    1.35    0.43
  -6 -13   4    0.82    0.31
  -6 -13   4    0.99    0.37
  -6  13   4    0.82    0.33
   6  13  -4    0.70    0.34
   6  13  -4    1.80    0.38
   5 -13  -4    1.44    0.40
  -5 -13   4    0.74    0.28
  -5 -13   4    1.03    0.34
  -5  13   4    1.58    0.34
  -5  13   4    1.43    0.36
   5  13  -4    0.96    0.33
   5  13  -4    1.40    0.34
   4 -13  -4   12.96    0.85
  -4 -13   4   13.62    0.86
   4  13  -4   12.58    0.82
  -4  13   4   12.43    0.81
   4  13  -4   13.59    0.77
  -4  13   4   12.23    0.75
   3 -13  -4    5.05    0.60
  -3 -13   4    4.31    0.55
  -3 -13   4    4.57    0.38
  -3  13   4    4.99    0.53
   3  13  -4    4.81    0.60
  -3  13   4    4.40    0.52
   3  13  -4    4.06    0.44
   3  13  -4    3.28    0.47
  -2 -13   4    1.50    0.33
   2 -13  -4    1.67    0.34
  -2 -13   4    1.83    0.30
  -2 -13   4    2.02    0.29
  -2  13   4    1.37    0.31
   2  13  -4    1.49    0.31
  -2  13   4    2.01    0.34
   2  13  -4    1.52    0.27
   2  13  -4    1.59    0.35
  -1 -13   4   12.28    0.62
  -1 -13   4   13.40    0.72
   1 -13  -4   12.64    0.76
   1  13  -4   12.53    0.69
   1  13  -4   12.23    0.63
   1  13  -4   12.85    0.80
  -1  13   4   12.86    0.78
  -1  13   4   10.90    0.69
   0 -13   4   20.23    0.90
   0 -13  -4   22.23    1.08
   0 -13   4   21.86    1.05
   0 -13  -4   20.90    1.04
   0  13   4   21.43    1.11
   0  13  -4   21.23    0.96
   0  13   4   21.47    1.04
   0  13  -4   22.39    1.12
  -1 -13  -4   38.19    1.57
   1 -13   4   35.74    1.44
   1 -13   4   36.99    1.59
  -1 -13  -4   37.35    1.63
   1  13   4   35.13    1.57
   1  13   4   37.62    1.68
  -1  13  -4   38.34    1.68
   2 -13   4   47.65    1.82
  -2 -13  -4   51.59    2.06
  -2 -13  -4   43.57    1.86
   2 -13   4   47.71    1.97
  -2  13  -4   49.12    2.05
   2  13   4   44.20    1.93
   3 -13   4    2.62    0.35
  -3 -13  -4    4.32    0.45
  -3 -13  -4    2.08    0.43
   3 -13   4    3.13    0.46
   3  13   4    2.56    0.43
  -3  13  -4    2.41    0.45
  -4 -13  -4    7.11    0.66
   4 -13   4    7.81    0.63
   4 -13   4    6.76    0.55
  -4  13  -4    7.62    0.67
   4  13   4    6.38    0.66
   5 -13   4    0.75    0.32
   5 -13   4    0.66    0.46
  -5 -13  -4    0.77    0.35
   5  13   4    0.15    0.27
  -5  13  -4    0.48    0.29
   6 -13   4    3.44    0.56
  -6 -13  -4    4.10    0.65
   6  13   4    4.06    0.61
  -6  13  -4    5.10    0.69
   7 -13   4    1.89    0.47
  -7 -13  -4    3.16    0.63
   7  13   4    2.34    0.51
  -7  13  -4    3.44    0.65
  -6 -14   4    6.37    0.77
   6 -14  -4    6.10    0.78
  -6 -14   4    4.95    0.65
   6  14  -4    5.43    0.71
  -6  14   4    4.77    0.63
  -5 -14   4    1.87    0.42
   5 -14  -4    1.71    0.43
  -5  14   4    1.57    0.35
  -5  14   4    1.61    0.39
   5  14  -4    1.42    0.41
  -4 -14   4    1.93    0.42
   4 -14  -4    1.41    0.39
  -4  14   4    1.83    0.34
   4  14  -4    1.82    0.39
  -4  14   4    1.61    0.36
   3 -14  -4    0.21    0.25
  -3 -14   4   -0.03    0.18
   3  14  -4    0.10    0.22
   3  14  -4   -0.10    0.23
  -3  14   4    0.09    0.19
  -3  14   4    0.04    0.22
   2 -14  -4    0.50    0.25
  -2 -14   4    0.32    0.22
  -2 -14   4    0.43    0.21
  -2  14   4    0.27    0.20
  -2  14   4    0.41    0.24
   2  14  -4    0.58    0.27
   2  14  -4    0.37    0.23
   1 -14  -4    0.02    0.21
  -1 -14   4    0.00    0.18
  -1  14   4    0.23    0.21
  -1  14   4    0.28    0.23
   1  14  -4    0.44    0.25
   1  14  -4   -0.13    0.17
   0 -14  -4    0.18    0.21
   0 -14  -4   -0.07    0.16
   0 -14   4    0.09    0.20
   0  14   4    0.18    0.23
   0  14  -4   -0.07    0.20
   0  14  -4   -0.04    0.16
   0  14   4    0.05    0.18
  -1 -14  -4   21.93    1.08
  -1 -14  -4   23.89    1.18
   1 -14   4   21.43    1.11
   1  14   4   23.78    1.22
  -1  14  -4   20.78    1.17
   1  14   4   22.70    1.12
   2 -14   4    5.82    0.63
  -2 -14  -4    5.72    0.48
  -2 -14  -4    5.39    0.63
   2  14   4    3.59    0.49
  -2  14  -4    4.42    0.56
  -3 -14  -4   31.97    1.54
   3 -14   4   30.03    1.46
  -3 -14  -4   30.08    1.56
   3  14   4   29.13    1.44
  -3  14  -4   31.24    1.55
   4 -14   4    2.37    0.45
  -4 -14  -4    2.60    0.51
  -4  14  -4    2.30    0.45
   4  14   4    2.13    0.45
  -5 -14  -4    0.22    0.27
   5 -14   4    0.30    0.28
   5  14   4    0.58    0.33
  -5  14  -4    0.52    0.33
   6 -14   4   -0.08    0.33
  -6 -14  -4    0.13    0.29
  -6  14  -4    0.29    0.31
   6  14   4    0.57    0.39
  -6 -15   4    1.60    0.47
   6 -15  -4    2.00    0.54
  -6 -15   4    1.15    0.39
  -6  15   4    2.26    0.48
   6  15  -4    1.08    0.41
  -5 -15   4    4.92    0.65
   5 -15  -4    3.16    0.57
  -5  15   4    4.86    0.64
   5  15  -4    4.27    0.62
   4 -15  -4    4.34    0.62
  -4 -15   4    2.88    0.51
  -4  15   4    3.83    0.54
  -4  15   4    3.55    0.49
   4  15  -4    2.25    0.45
   3 -15  -4   -0.10    0.22
  -3 -15   4    0.06    0.22
  -3  15   4    0.09    0.20
  -3  15   4   -0.13    0.21
   3  15  -4    0.03    0.27
   3  15  -4   -0.21    0.22
   2 -15  -4    6.30    0.69
  -2 -15   4    7.26    0.63
  -2 -15   4    6.58    0.53
   2  15  -4    7.24    0.68
  -2  15   4    7.11    0.56
   2  15  -4    6.93    0.68
  -2  15   4    8.44    0.66
   1 -15  -4    6.19    0.65
  -1 -15   4    6.18    0.54
  -1  15   4    6.39    0.60
   1  15  -4    6.88    0.52
   1  15  -4    6.05    0.60
  -1  15   4    6.93    0.66
   0 -15  -4    4.45    0.54
   0 -15   4    5.44    0.60
   0 -15  -4    4.85    0.55
   0  15   4    5.38    0.58
   0  15  -4    4.98    0.42
   0  15   4    4.09    0.55
   0  15  -4    4.02    0.54
   1 -15   4   10.35    0.73
  -1 -15  -4   11.35    0.71
  -1 -15  -4    9.59    0.72
  -1  15  -4   11.45    0.81
   1  15   4   10.24    0.70
   1  15   4   11.21    0.82
  -2 -15  -4    0.99    0.32
  -2 -15  -4    1.47    0.34
   2 -15   4    1.84    0.42
   2  15   4    1.00    0.32
  -2  15  -4    1.39    0.37
  -3 -15  -4    0.44    0.27
   3 -15   4    0.58    0.30
   3  15   4    0.19    0.27
  -3  15  -4    0.33    0.28
  -4 -15  -4    0.79    0.34
   4 -15   4    0.68    0.30
   4  15   4    0.85    0.36
  -4  15  -4    0.53    0.33
   5 -15   4   11.41    0.86
  -5 -15  -4   11.15    0.91
   5  15   4    9.71    0.81
  -5  15  -4   12.43    0.95
  -6 -15  -4    3.86    0.66
   6 -15   4    4.20    0.65
  -6  15  -4    5.62    0.76
   6  15   4    4.70    0.69
   5 -16  -4    2.76    0.56
  -5 -16   4    2.44    0.50
   5  16  -4    1.43    0.47
  -5  16   4    2.00    0.46
  -4 -16   4    1.96    0.45
   4 -16  -4    2.46    0.51
  -4  16   4    2.14    0.41
  -4  16   4    2.23    0.47
   4  16  -4    1.74    0.45
   3 -16  -4   14.59    0.99
  -3 -16   4   16.90    1.03
  -3  16   4   17.19    0.94
  -3  16   4   15.99    1.00
   3  16  -4   16.16    1.07
   3  16  -4   15.86    0.97
   2 -16  -4    1.31    0.38
  -2 -16   4    1.06    0.35
  -2 -16   4    0.74    0.28
  -2  16   4    0.88    0.30
   2  16  -4    0.90    0.36
  -2  16   4    1.21    0.35
   2  16  -4    1.24    0.32
   1 -16  -4    0.39    0.27
  -1 -16   4    0.59    0.26
   1 -16  -4    0.65    0.31
  -1 -16   4    0.34    0.25
  -1  16   4    0.56    0.27
   1  16  -4    0.20    0.24
   1  16  -4    0.73    0.33
  -1  16   4    0.70    0.31
   0 -16   4    2.72    0.45
   0 -16  -4    3.72    0.53
   0 -16  -4    3.07    0.49
   0  16  -4    3.46    0.55
   0  16   4    2.57    0.44
   0  16   4    3.58    0.56
  -1 -16  -4    1.22    0.36
   1 -16   4    1.37    0.37
  -1 -16  -4    1.50    0.34
  -1  16  -4    1.39    0.38
   1  16   4    1.38    0.40
   1  16   4    1.29    0.33
   2 -16   4    0.31    0.28
  -2 -16  -4    0.47    0.27
  -2 -16  -4    0.72    0.31
  -2  16  -4    0.30    0.27
   2  16   4    0.33    0.27
   3 -16   4    0.29    0.26
  -3 -16  -4    0.40    0.28
   3  16   4    0.26    0.27
  -3  16  -4   -0.01    0.25
  -4 -16  -4    3.84    0.63
   4 -16   4    2.42    0.48
  -4  16  -4    3.33    0.56
   4  16   4    1.71    0.45
  -5 -16  -4    8.74    0.83
   5 -16   4    6.53    0.80
  -5  16  -4    9.72    0.85
   5  16   4    7.54    0.86
  -5 -17   4    0.47    0.33
   5 -17  -4    0.51    0.39
   5  17  -4    0.68    0.39
  -5  17   4    1.26    0.42
  -4 -17   4    0.46    0.33
   4 -17  -4    0.59    0.38
  -4  17   4    0.35    0.32
  -4  17   4    0.23    0.26
   4  17  -4   -0.21    0.29
  -3 -17   4    7.49    0.70
   3 -17  -4    5.45    0.70
  -3  17   4    7.24    0.69
   3  17  -4    6.69    0.80
   3  17  -4    5.35    0.67
  -3  17   4    7.63    0.62
  -2 -17   4    9.58    0.78
  -2 -17   4    8.98    0.66
   2 -17  -4    9.90    0.79
   2  17  -4   10.17    0.73
   2  17  -4   10.04    0.83
  -2  17   4    9.28    0.70
  -2  17   4    8.56    0.76
   1 -17  -4    6.89    0.74
   1 -17  -4    7.26    0.64
  -1 -17   4    7.44    0.68
  -1 -17   4    6.78    0.61
   1  17  -4    7.76    0.60
   1  17  -4    8.58    0.76
  -1  17   4    6.88    0.71
  -1  17   4    7.27    0.69
   0 -17   4    1.87    0.40
   0 -17  -4    1.50    0.39
   0 -17  -4    1.33    0.37
   0  17   4    1.20    0.35
   0  17   4    1.53    0.43
   0  17  -4    1.57    0.40
  -1 -17  -4    0.11    0.26
   1 -17   4    0.18    0.26
  -1 -17  -4    0.44    0.29
   1  17   4    0.12    0.30
  -1  17  -4    0.69    0.34
   1  17   4    0.23    0.24
  -2 -17  -4    3.03    0.54
  -2 -17  -4    3.11    0.49
   2 -17   4    1.93    0.44
   2  17   4    2.05    0.44
  -2  17  -4    2.54    0.49
  -3 -17  -4    7.88    0.73
   3 -17   4    4.96    0.66
  -3  17  -4    6.33    0.77
   3  17   4    4.67    0.63
   4 -17   4    0.20    0.31
  -4 -17  -4    0.55    0.33
   4  17   4   -0.06    0.28
  -4  17  -4    0.32    0.32
  -5 -17  -4    1.17    0.43
   5 -17   4    1.01    0.42
  -5  17  -4    1.12    0.43
   5  17   4    0.65    0.40
   4 -18  -4   11.38    0.93
  -4 -18   4   12.16    0.97
  -4  18   4   11.63    0.91
  -3 -18   4    8.71    0.78
   3 -18  -4    8.92    0.80
   3  18  -4    8.05    0.82
  -3  18   4    8.41    0.70
  -3  18   4    9.44    0.81
   3  18  -4    9.67    0.88
  -2 -18   4    1.02    0.54
   2 -18  -4    1.67    0.45
  -2 -18   4    1.16    0.39
  -2  18   4    2.16    0.41
   2  18  -4    2.11    0.53
   2  18  -4    1.08    0.37
  -2  18   4    1.85    0.46
   1 -18  -4    2.60    0.47
  -1 -18   4    2.56    0.49
  -1 -18   4    2.74    0.49
   1 -18  -4    1.48    0.40
  -1  18   4    2.28    0.45
  -1  18   4    2.73    0.53
   1  18  -4    3.28    0.57
   0 -18  -4    4.74    0.64
   0 -18  -4    3.52    0.54
   0 -18   4    3.42    0.52
   0  18  -4    3.72    0.59
   0  18   4    3.30    0.59
   0  18   4    2.55    0.45
  -1 -18  -4    8.95    0.77
   1 -18   4    9.07    0.75
  -1 -18  -4   10.18    0.74
   1  18   4   10.75    0.89
   1  18   4    8.45    0.71
  -1  18  -4    8.24    0.77
   2 -18   4    0.63    0.35
  -2 -18  -4    0.71    0.34
  -2 -18  -4    0.82    0.36
   2  18   4    0.09    0.24
  -2  18  -4    0.72    0.40
  -3 -18  -4    3.52    0.62
   3 -18   4    3.88    0.65
  -3  18  -4    3.10    0.58
   3  18   4    2.68    0.52
  -4 -18  -4    0.96    0.41
   4 -18   4    0.90    0.39
  -4  18  -4    2.06    0.51
   4  18   4    1.60    0.45
   3 -19  -4    4.83    0.71
  -3 -19   4    4.31    0.66
   3  19  -4    4.77    0.66
  -3  19   4    6.04    0.67
  -3  19   4    5.57    0.74
  -2 -19   4    3.86    0.62
   2 -19  -4    2.38    0.52
  -2  19   4    3.11    0.52
  -2  19   4    3.46    0.61
   2  19  -4    2.93    0.52
   2  19  -4    3.65    0.64
   1 -19  -4    3.45    0.57
  -1 -19   4    4.26    0.60
   1 -19  -4    3.15    0.57
  -1 -19   4    3.14    0.59
  -1  19   4    3.09    0.58
  -1  19   4    4.06    0.58
   1  19  -4    4.25    0.69
   0 -19  -4    6.78    0.80
   0 -19  -4    5.90    0.70
   0 -19   4    6.64    0.74
   0  19   4    5.97    0.77
   0  19  -4    7.40    0.87
   0  19   4    5.86    0.67
  -1 -19  -4    1.06    0.36
   1 -19   4    0.98    0.40
  -1 -19  -4    0.77    0.34
   1  19   4    0.39    0.35
  -1  19  -4    0.44    0.35
   1  19   4    0.91    0.37
  -2 -19  -4    0.54    0.34
   2 -19   4    0.58    0.37
  -2  19  -4    0.66    0.37
   2  19   4    0.23    0.30
   3 -19   4    0.07    0.33
  -3 -19  -4    0.16    0.31
  -3  19  -4   -0.11    0.27
   3  19   4   -0.13    0.29
  -1 -20   4   10.06    0.80
   1 -20  -4    9.05    0.82
  -1 -20   4   10.20    0.88
  -1  20   4    9.17    0.87
  -1  20   4   10.43    0.79
   0 -20   4    1.13    0.40
   0 -20  -4    1.86    0.45
   0 -20  -4    1.26    0.41
   0  20   4    0.90    0.42
   0  20  -4    1.58    0.47
   0  20   4    1.24    0.41
   1 -20   4    0.49    0.36
  -1 -20  -4    0.20    0.29
  -1 -20  -4    0.33    0.34
  -1  20  -4    0.21    0.32
   1  20   4    0.58    0.41
   1  20   4   -0.05    0.27
   9   0  -5   12.23    0.98
  -9   0   5   12.48    0.85
  -8   0   5    0.36    0.25
   8   0  -5   -0.37    0.26
  -7   0   5   56.77    2.28
   7   0  -5   56.80    2.38
  -6   0   5   -0.05    0.16
   6   0  -5    0.15    0.21
  -6   0   5   -0.03    0.17
   5   0  -5   18.17    0.93
  -5   0   5   17.72    0.84
  -5   0   5   19.32    0.91
   5   0  -5   18.58    0.82
   4   0  -5    0.13    0.16
  -4   0   5   -0.04    0.12
  -4   0   5    0.25    0.12
   4   0  -5   -0.03    0.11
  -3   0   5  344.66   11.78
   3   0  -5  354.56   11.81
   3   0  -5  353.80   11.76
  -3   0   5  342.42   11.67
   2   0  -5    0.18    0.12
   2   0  -5    0.12    0.12
  -2   0   5   -0.04    0.09
   1   0  -5   36.66    1.40
   1   0  -5   38.11    1.41
  -1   0   5   36.32    1.37
   0   0  -5   -0.07    0.09
   0   0  -5    0.06    0.09
   0   0  -5    0.08    0.06
   0   0   5   -0.07    0.06
   0   0   5    0.11    0.10
   1   0   5  265.24    8.94
  -1   0  -5  270.47    9.03
   1   0   5  269.95    9.02
  -1   0  -5  261.55    8.99
  -2   0  -5   -0.09    0.08
   2   0   5   -0.06    0.10
  -2   0  -5   -0.03    0.10
   2   0   5    0.06    0.07
   3   0   5   14.79    0.61
   3   0   5   15.04    0.75
  -3   0  -5   16.35    0.78
  -3   0  -5   15.39    0.68
  -4   0  -5   -0.14    0.12
  -4   0  -5    0.52    0.15
   4   0   5    0.05    0.10
   4   0   5    0.31    0.19
   5   0   5   77.41    2.71
  -5   0  -5   80.36    2.76
  -5   0  -5   71.81    2.97
   6   0   5    0.18    0.24
  -6   0  -5   -0.13    0.19
  -7   0  -5   17.24    1.06
   7   0   5   13.80    0.96
  -8   0  -5    0.00    0.23
   8   0   5    0.35    0.32
  -9   0  -5  215.02    7.39
   9   0   5  174.71    7.15
  -9  -1   5   -0.15    0.26
   9  -1  -5    0.42    0.39
   9   1  -5    0.56    0.40
  -9   1   5    0.03    0.26
  -8  -1   5    6.59    0.70
   8  -1  -5    8.81    0.93
  -8   1   5    7.62    0.62
   8   1  -5    6.45    0.76
   7  -1  -5   22.19    1.23
  -7  -1   5   23.09    1.17
  -7  -1   5   26.99    1.43
  -7   1   5   22.49    1.15
   7   1  -5   24.38    1.26
  -6  -1   5   99.25    3.67
   6  -1  -5  101.22    3.74
  -6  -1   5  102.33    3.65
  -6   1   5   99.54    3.67
   6   1  -5   96.78    3.73
  -6   1   5   99.24    3.63
   5  -1  -5   20.10    0.87
  -5  -1   5   18.57    0.91
   5  -1  -5   18.86    0.95
  -5  -1   5   19.69    0.89
  -5   1   5   19.27    0.92
   5   1  -5   18.20    0.82
   5   1  -5   18.10    0.95
  -5   1   5   19.79    0.88
   4  -1  -5    6.51    0.46
  -4  -1   5    6.08    0.37
  -4  -1   5    6.33    0.43
   4  -1  -5    6.44    0.41
   4   1  -5    5.83    0.44
  -4   1   5    6.90    0.38
  -4   1   5    5.90    0.42
   4   1  -5    5.98    0.38
  -3  -1   5   75.89    2.71
  -3  -1   5   75.51    2.62
   3  -1  -5   75.03    2.72
   3  -1  -5   77.28    2.70
  -3   1   5   75.04    2.71
   3   1  -5   73.38    2.73
  -3   1   5   74.08    2.59
   3   1  -5   74.17    2.68
   2  -1  -5   84.07    3.02
  -2  -1   5   85.93    3.01
  -2  -1   5   82.91    2.88
   2  -1  -5   88.55    3.03
   2   1  -5   84.77    3.04
  -2   1   5   85.14    3.01
   2   1  -5   86.46    3.02
   1  -1  -5   51.98    1.91
  -1  -1   5   50.09    1.88
   1  -1  -5   52.92    1.93
  -1   1   5   52.20    1.89
   1   1  -5   54.28    1.93
   1   1  -5   53.66    1.93
   0  -1  -5  126.99    4.19
   0  -1  -5  119.36    4.08
   0  -1   5  115.94    4.10
   0  -1  -5  121.61    4.16
   0  -1   5  118.93    4.16
   0   1  -5  121.18    4.08
   0   1  -5  120.86    4.18
   0   1   5  121.82    4.15
   0   1  -5  120.05    4.17
   0   1   5  119.22    4.13
  -1  -1  -5  120.87    4.07
   1  -1   5  114.82    3.96
   1  -1   5  114.35    4.05
  -1  -1  -5  113.75    4.02
  -1   1  -5  121.13    4.04
   1   1   5  116.75    4.04
   1   1   5  116.85    3.99
  -1   1  -5  116.83    4.06
  -2  -1  -5    6.36    0.37
   2  -1   5    6.07    0.28
   2  -1   5    6.62    0.40
  -2  -1  -5    6.14    0.40
   2   1   5    6.48    0.33
   2   1   5    6.84    0.40
  -2   1  -5    5.94    0.39
  -2   1  -5    6.36    0.37
   3  -1   5   14.65    0.72
  -3  -1  -5   14.45    0.75
   3  -1   5   13.28    0.55
  -3  -1  -5   14.83    0.65
   3   1   5   14.12    0.60
  -3   1  -5   14.29    0.66
  -3   1  -5   13.96    0.73
   3   1   5   14.61    0.71
  -4  -1  -5    6.82    0.52
   4  -1   5    6.82    0.34
   4  -1   5    6.50    0.48
  -4  -1  -5    5.82    0.37
  -4   1  -5    6.77    0.41
  -4   1  -5    5.93    0.49
   4   1   5    6.78    0.49
   4   1   5    6.69    0.37
  -5  -1  -5    4.63    0.56
   5  -1   5    3.78    0.29
   5  -1   5    4.04    0.48
  -5  -1  -5    4.39    0.31
   5   1   5    3.79    0.48
   5   1   5    4.89    0.34
  -5   1  -5    4.50    0.33
  -5   1  -5    4.15    0.51
   6  -1   5   28.89    1.43
  -6  -1  -5   32.39    1.53
  -6   1  -5   29.65    1.50
   6   1   5   29.56    1.45
   6   1   5   32.41    1.27
   7  -1   5    8.51    0.74
  -7  -1  -5    9.02    0.78
   7   1   5    9.29    0.76
  -7   1  -5    9.95    0.81
  -8  -1  -5   19.59    1.24
   8  -1   5   17.58    1.17
   8   1   5   18.10    1.17
  -8   1  -5   20.67    1.26
  -9  -1  -5    0.67    0.39
   9  -1   5    0.58    0.38
  -9   1  -5    0.11    0.35
   9   1   5    0.81    0.42
   9  -2  -5    7.06    0.87
  -9  -2   5    4.78    0.63
   9   2  -5    5.62    0.78
  -9   2   5    7.01    0.73
  -8  -2   5    0.99    0.32
   8  -2  -5    1.46    0.46
  -8   2   5    1.75    0.38
   8   2  -5    0.77    0.38
   7  -2  -5    5.18    0.64
  -7  -2   5    6.78    0.57
  -7  -2   5    6.91    0.62
  -7   2   5    7.11    0.55
   7   2  -5    7.26    0.63
   6  -2  -5   32.93    1.52
  -6  -2   5   33.28    1.48
  -6  -2   5   33.13    1.45
  -6   2   5   35.25    1.48
   6   2  -5   35.07    1.56
  -6   2   5   34.94    1.46
   5  -2  -5   11.75    0.62
   5  -2  -5   11.61    0.69
  -5  -2   5   10.37    0.64
  -5  -2   5   12.23    0.64
   5   2  -5   11.27    0.69
  -5   2   5   11.49    0.61
  -5   2   5   11.34    0.65
   5   2  -5   11.47    0.59
  -4  -2   5   73.64    2.70
   4  -2  -5   72.50    2.71
   4  -2  -5   73.05    2.66
  -4  -2   5   73.35    2.63
  -4   2   5   73.48    2.61
  -4   2   5   72.48    2.69
   4   2  -5   72.38    2.73
   4   2  -5   75.39    2.62
  -3  -2   5  115.57    3.96
   3  -2  -5  116.76    4.04
  -3  -2   5  115.02    4.04
   3  -2  -5  115.93    4.05
   3   2  -5  115.55    4.07
  -3   2   5  111.96    3.93
   3   2  -5  117.29    4.01
  -3   2   5  113.40    4.04
   2  -2  -5   19.82    0.82
   2  -2  -5   20.16    0.84
  -2  -2   5   18.74    0.81
  -2  -2   5   19.48    0.72
  -2   2   5   18.93    0.70
  -2   2   5   19.33    0.82
   2   2  -5   18.80    0.84
   2   2  -5   18.60    0.81
   1  -2  -5   23.48    0.98
  -1  -2   5   24.52    0.93
   1  -2  -5   23.29    0.94
   1   2  -5   23.76    0.97
  -1   2   5   23.06    0.95
   1   2  -5   24.41    0.97
   1   2  -5   23.57    0.86
   0  -2   5  414.29   13.76
   0  -2  -5  410.65   13.80
   0  -2  -5  430.30   13.85
   0  -2  -5  407.43   13.74
   0  -2   5  416.47   13.83
   0   2  -5  408.36   13.84
   0   2   5  409.00   13.79
   0   2  -5  413.80   13.85
   0   2  -5  406.98   13.75
   0   2   5  402.86   13.80
   1  -2   5   14.03    0.66
   1  -2   5   14.83    0.56
  -1  -2  -5   14.53    0.64
  -1  -2  -5   15.52    0.67
  -1   2  -5   14.80    0.64
  -1   2  -5   14.30    0.67
   1   2   5   15.12    0.65
   1   2   5   14.71    0.62
   2  -2   5  288.63    9.82
   2  -2   5  280.12    9.64
  -2  -2  -5  307.96    9.80
  -2  -2  -5  292.17    9.83
  -2   2  -5  266.92    9.83
  -2   2  -5  289.17    9.80
   2   2   5  294.46    9.80
   2   2   5  298.14    9.74
  -3  -2  -5   23.55    1.05
   3  -2   5   23.98    1.04
   3  -2   5   22.33    0.83
  -3  -2  -5   22.03    0.94
  -3   2  -5   22.70    0.97
  -3   2  -5   24.50    1.08
   3   2   5   24.37    0.93
   3   2   5   23.53    1.02
  -4  -2  -5  125.93    4.68
   4  -2   5  131.47    4.65
  -4  -2  -5  127.86    4.48
   4  -2   5  130.51    4.40
   4   2   5  131.37    4.49
  -4   2  -5  125.10    4.69
  -4   2  -5  135.29    4.39
  -4   2  -5  132.09    4.54
  -5  -2  -5    6.25    0.55
   5  -2   5    6.32    0.54
  -5  -2  -5    6.13    0.37
  -5   2  -5    5.63    0.54
  -5   2  -5    6.98    0.43
   5   2   5    7.00    0.54
   5   2   5    6.46    0.41
   6  -2   5  146.43    5.02
  -6  -2  -5  124.17    4.94
   6  -2   5  127.01    4.88
   6   2   5  133.19    4.69
  -6   2  -5  136.73    4.70
  -6   2  -5  137.80    5.01
   6   2   5  131.74    4.90
   7  -2   5    7.52    0.78
  -7  -2  -5    7.29    0.69
   7   2   5    6.05    0.71
  -7   2  -5    7.71    0.72
  -8  -2  -5    0.03    0.26
   8  -2   5   -0.03    0.26
   8   2   5    0.09    0.29
  -8   2  -5   -0.13    0.27
   9  -2   5    0.81    0.42
  -9  -2  -5    0.52    0.36
   9   2   5    0.97    0.43
  -9   2  -5    0.73    0.44
  -9  -3   5    3.62    0.57
   9  -3  -5    2.85    0.59
   9   3  -5    2.24    0.54
  -9   3   5    3.01    0.50
   8  -3  -5   30.45    1.53
  -8  -3   5   28.54    1.41
   8   3  -5   30.21    1.55
  -8   3   5   28.57    1.39
  -7  -3   5    0.76    0.27
  -7  -3   5    1.05    0.29
   7  -3  -5    0.95    0.33
   7   3  -5    0.69    0.34
  -7   3   5    1.14    0.32
  -6  -3   5    9.18    0.62
   6  -3  -5    8.81    0.65
  -6  -3   5   10.57    0.64
   6  -3  -5    8.72    0.56
   6   3  -5    8.66    0.66
  -6   3   5    8.79    0.58
  -6   3   5    7.48    0.56
  -5  -3   5   15.93    0.80
  -5  -3   5   15.61    0.83
   5  -3  -5   15.87    0.84
   5  -3  -5   15.28    0.78
   5   3  -5   16.42    0.88
  -5   3   5   16.22    0.83
  -5   3   5   19.15    0.82
  -4  -3   5    0.17    0.11
   4  -3  -5    0.22    0.16
  -4  -3   5   -0.03    0.11
   4  -3  -5    0.20    0.16
  -4   3   5    0.11    0.11
  -4   3   5    0.29    0.15
   4   3  -5    0.48    0.19
   4   3  -5    0.35    0.12
  -3  -3   5    2.93    0.23
   3  -3  -5    3.27    0.33
   3  -3  -5    3.61    0.30
  -3  -3   5    3.40    0.29
   3   3  -5    3.18    0.25
  -3   3   5    3.26    0.34
  -3   3   5    3.15    0.22
   3   3  -5    2.84    0.33
   2  -3  -5   32.21    1.29
  -2  -3   5   32.11    1.19
   2  -3  -5   32.69    1.26
  -2  -3   5   34.32    1.27
  -2   3   5   31.63    1.28
  -2   3   5   32.61    1.17
   2   3  -5   33.63    1.31
   2   3  -5   32.36    1.27
   1  -3  -5    6.65    0.35
  -1  -3   5    6.83    0.35
   1  -3  -5    6.38    0.39
   1  -3  -5    6.39    0.28
   1   3  -5    7.00    0.40
   1   3  -5    6.54    0.38
  -1   3   5    6.08    0.29
   1   3  -5    6.15    0.31
  -1   3   5    6.12    0.37
   0  -3  -5   47.03    1.69
   0  -3   5   44.75    1.66
   0  -3  -5   44.77    1.59
   0  -3   5   44.72    1.58
   0   3  -5   43.34    1.67
   0   3   5   45.73    1.62
   0   3  -5   42.82    1.61
   0   3   5   44.13    1.64
   0   3  -5   45.25    1.67
  -1  -3  -5   32.65    1.21
   1  -3   5   29.07    1.19
   1  -3   5   29.71    1.07
  -1  -3  -5   29.87    1.17
  -1   3  -5   30.21    1.20
  -1   3  -5   30.16    1.18
   1   3   5   30.87    1.16
   1   3   5   30.49    1.16
  -2  -3  -5   40.59    1.63
   2  -3   5   44.05    1.68
  -2  -3  -5   44.38    1.68
   2   3   5   45.85    1.66
  -2   3  -5   44.24    1.67
   2   3   5   43.91    1.62
  -2   3  -5   44.02    1.70
  -3  -3  -5   26.42    1.26
  -3  -3  -5   30.32    1.17
   3  -3   5   32.00    1.27
  -3   3  -5   30.40    1.22
   3   3   5   30.40    1.17
  -3   3  -5   29.95    1.29
   3   3   5   30.12    1.24
  -4  -3  -5  120.77    4.16
  -4  -3  -5  106.03    3.91
   4  -3   5  115.31    4.09
   4   3   5  113.99    3.94
   4   3   5  116.84    4.07
  -4   3  -5  104.10    4.12
  -4   3  -5  114.37    3.99
  -5  -3  -5   10.94    0.53
  -5  -3  -5   10.13    0.73
   5  -3   5   12.03    0.74
   5  -3   5   10.99    0.60
   5   3   5   13.02    0.73
  -5   3  -5   11.77    0.61
   5   3   5   11.19    0.60
  -5   3  -5   11.22    0.75
   6  -3   5   26.93    1.15
  -6  -3  -5   25.89    1.38
   6  -3   5   24.77    1.29
  -6   3  -5   27.77    1.39
   6   3   5   23.71    1.27
  -6   3  -5   27.97    1.16
   6   3   5   26.57    1.15
   7  -3   5    0.37    0.30
  -7  -3  -5   -0.01    0.24
  -7   3  -5    0.12    0.26
   7   3   5    0.49    0.44
   7   3   5   -0.14    0.23
   8  -3   5    0.25    0.30
  -8  -3  -5    0.26    0.31
  -8   3  -5    0.23    0.29
   8   3   5    1.12    0.41
  -9  -3  -5    0.70    0.41
   9  -3   5    1.54    0.51
   9   3   5    1.38    0.45
  -9   3  -5    1.22    0.47
   8  -4  -5    1.05    0.42
  -8  -4   5    0.61    0.29
  -8   4   5    0.96    0.31
   8   4  -5    0.71    0.37
   7  -4  -5    9.52    0.73
  -7  -4   5    9.57    0.68
  -7  -4   5    9.02    0.67
  -7   4   5   10.90    0.69
   7   4  -5    9.42    0.75
   6  -4  -5    1.43    0.29
  -6  -4   5    0.73    0.25
  -6  -4   5    1.17    0.28
   6  -4  -5    1.04    0.30
  -6   4   5    1.20    0.27
  -6   4   5    1.19    0.28
   6   4  -5    1.73    0.36
  -5  -4   5   81.98    3.19
   5  -4  -5   86.38    3.17
   5  -4  -5   87.76    3.21
  -5  -4   5   93.11    3.20
   5   4  -5   86.47    3.26
  -5   4   5   86.24    3.14
  -5   4   5   85.01    3.19
   4  -4  -5   42.54    1.66
  -4  -4   5   43.00    1.63
   4  -4  -5   42.44    1.66
  -4  -4   5   45.09    1.69
  -4   4   5   40.06    1.65
  -4   4   5   41.31    1.59
   4   4  -5   41.58    1.70
   4   4  -5   40.77    1.56
   3  -4  -5   15.02    0.73
   3  -4  -5   16.00    0.72
  -3  -4   5   16.66    0.74
  -3  -4   5   15.02    0.67
  -3   4   5   15.41    0.73
   3   4  -5   14.90    0.75
   3   4  -5   15.12    0.68
  -3   4   5   14.69    0.65
  -2  -4   5    3.28    0.31
   2  -4  -5    3.35    0.28
   2  -4  -5    3.05    0.25
  -2  -4   5    3.34    0.23
  -2   4   5    3.10    0.21
   2   4  -5    3.11    0.26
   2   4  -5    3.17    0.29
  -2   4   5    3.84    0.29
   1  -4  -5  144.86    4.86
   1  -4  -5  139.27    4.81
  -1  -4   5  145.30    4.86
   1  -4  -5  140.30    4.93
   1   4  -5  137.71    4.91
  -1   4   5  146.60    4.92
  -1   4   5  140.00    4.82
   1   4  -5  139.88    4.85
   1   4  -5  146.78    4.94
   0  -4  -5  259.14    8.75
   0  -4  -5  260.70    8.68
   0  -4   5  261.64    8.65
   0  -4   5  256.63    8.74
   0   4  -5  244.42    8.75
   0   4  -5  257.00    8.70
   0   4  -5  258.99    8.75
   0   4   5  256.49    8.67
   0   4   5  266.52    8.73
   1  -4   5   80.65    2.88
   1  -4   5   80.44    2.74
  -1  -4  -5   82.88    2.89
  -1  -4  -5   81.01    2.86
  -1   4  -5   81.72    2.88
   1   4   5   82.74    2.86
   1   4   5   79.94    2.83
  -1   4  -5   77.89    2.90
   2  -4   5   32.39    1.32
  -2  -4  -5   33.73    1.30
  -2  -4  -5   34.99    1.35
   2   4   5   32.81    1.29
  -2   4  -5   32.63    1.35
   2   4   5   32.36    1.28
  -2   4  -5   32.78    1.32
  -3  -4  -5  323.59   11.60
  -3  -4  -5  321.28   11.48
   3  -4   5  349.34   11.60
   3   4   5  343.47   11.55
  -3   4  -5  342.44   11.56
  -3   4  -5  359.28   11.65
   3   4   5  348.64   11.51
  -4  -4  -5    1.58    0.29
  -4  -4  -5    1.52    0.21
   4  -4   5    1.65    0.31
  -4   4  -5    1.72    0.33
   4   4   5    1.45    0.24
  -4   4  -5    1.86    0.28
   4   4   5    1.83    0.31
   5  -4   5   16.63    0.80
   5  -4   5   16.80    0.91
  -5  -4  -5   16.91    0.95
   5   4   5   16.85    0.89
  -5   4  -5   14.09    0.91
   5   4   5   16.08    0.79
  -5   4  -5   16.50    0.80
   6  -4   5    0.09    0.24
   6  -4   5    0.08    0.17
  -6  -4  -5    0.52    0.27
  -6   4  -5    0.15    0.25
   6   4   5    0.34    0.24
   6   4   5   -0.01    0.17
  -6   4  -5    0.21    0.17
   7  -4   5    9.40    0.78
  -7  -4  -5   10.90    0.87
   7   4   5    9.81    0.65
   7   4   5    9.64    0.76
  -7   4  -5   10.24    0.82
  -8  -4  -5    0.10    0.29
   8  -4   5    0.16    0.30
   8   4   5    0.01    0.30
  -8   4  -5    0.17    0.28
   8  -5  -5    5.33    0.71
  -8  -5   5    4.63    0.58
  -8   5   5    5.54    0.60
   8   5  -5    3.55    0.59
  -7  -5   5    0.36    0.23
  -7  -5   5    0.23    0.23
   7  -5  -5    0.25    0.28
   7   5  -5    0.40    0.28
  -7   5   5    0.23    0.22
  -6  -5   5   42.11    1.81
   6  -5  -5   42.93    1.78
   6  -5  -5   44.88    1.85
  -6  -5   5   43.38    1.81
   6   5  -5   45.03    1.90
  -6   5   5   44.04    1.79
  -6   5   5   42.23    1.78
  -5  -5   5    3.49    0.42
  -5  -5   5    3.51    0.41
   5  -5  -5    3.32    0.43
   5  -5  -5    2.94    0.39
   5   5  -5    3.11    0.42
  -5   5   5    3.66    0.35
   5   5  -5    3.97    0.47
  -5   5   5    3.93    0.45
   4  -5  -5    0.65    0.23
  -4  -5   5    0.44    0.18
  -4  -5   5    0.49    0.16
   4  -5  -5    0.43    0.19
   4   5  -5    0.48    0.14
  -4   5   5    0.27    0.15
   4   5  -5    0.53    0.19
   4   5  -5    0.38    0.21
  -4   5   5    0.47    0.16
   3  -5  -5   29.91    1.18
  -3  -5   5   30.29    1.17
  -3  -5   5   30.71    1.22
   3  -5  -5   28.51    1.22
   3   5  -5   27.86    1.22
  -3   5   5   28.31    1.21
   3   5  -5   29.17    1.22
   3   5  -5   29.38    1.15
  -3   5   5   29.05    1.14
   2  -5  -5   12.69    0.56
  -2  -5   5   11.90    0.59
  -2  -5   5   12.21    0.56
   2  -5  -5   11.63    0.61
  -2   5   5   12.78    0.62
  -2   5   5   12.28    0.55
   2   5  -5   11.97    0.57
   2   5  -5   12.45    0.63
   2   5  -5   11.96    0.59
   2   5  -5   11.99    0.60
   1  -5  -5   23.09    0.96
   1  -5  -5   21.84    0.87
  -1  -5   5   23.53    0.90
   1  -5  -5   22.49    0.87
   1   5  -5   22.28    0.90
  -1   5   5   22.00    0.88
   1   5  -5   22.70    0.96
   1   5  -5   21.78    0.94
   1   5  -5   21.74    0.90
  -1   5   5   22.67    0.94
   0  -5   5   13.65    0.63
   0  -5  -5   13.08    0.64
   0  -5  -5   13.59    0.59
   0  -5   5   13.45    0.55
   0   5   5   13.21    0.56
   0   5  -5   13.15    0.65
   0   5  -5   12.90    0.63
   0   5  -5   13.24    0.62
   0   5   5   13.68    0.63
  -1  -5  -5   37.26    1.39
  -1  -5  -5   36.74    1.38
   1  -5   5   35.74    1.39
   1  -5   5   30.61    1.24
  -1   5  -5   36.31    1.42
   1   5   5   36.78    1.38
  -1   5  -5   36.01    1.40
   1   5   5   36.87    1.33
  -2  -5  -5    0.06    0.11
  -2  -5  -5    0.08    0.12
   2  -5   5    0.02    0.11
  -2   5  -5    0.05    0.13
   2   5   5    0.28    0.14
  -2   5  -5    0.00    0.12
   2   5   5   -0.01    0.09
   3  -5   5   29.84    1.22
  -3  -5  -5   28.71    1.25
  -3  -5  -5   26.26    1.12
  -3   5  -5   25.77    1.24
  -3   5  -5   29.31    1.20
   3   5   5   28.47    1.15
   3   5   5   29.01    1.17
  -4  -5  -5    1.77    0.23
   4  -5   5    2.20    0.36
   4  -5   5    1.07    0.23
  -4  -5  -5    1.23    0.30
   4   5   5    2.21    0.32
   4   5   5    1.46    0.26
  -4   5  -5    1.56    0.26
  -4   5  -5    1.73    0.34
   5  -5   5    0.69    0.21
  -5  -5  -5    0.34    0.23
   5  -5   5    1.00    0.30
  -5   5  -5    0.65    0.21
   5   5   5    0.25    0.21
  -5   5  -5    0.78    0.28
   5   5   5    0.68    0.22
   6  -5   5   30.21    1.50
   6  -5   5   34.29    1.40
  -6  -5  -5   29.52    1.56
   6   5   5   31.71    1.50
   6   5   5   33.70    1.40
  -6   5  -5   33.23    1.39
  -6   5  -5   32.52    1.60
  -7  -5  -5   25.82    1.46
   7  -5   5   26.67    1.40
   7   5   5   26.25    1.37
   7   5   5   28.01    1.26
  -7   5  -5   26.52    1.44
   8  -5   5    5.32    0.79
  -8  -5  -5    6.21    0.82
  -8   5  -5    4.49    0.71
   8   5   5    4.77    0.69
  -8  -6   5   -0.17    0.20
   8  -6  -5   -0.12    0.29
  -8   6   5   -0.02    0.20
   8   6  -5    0.19    0.30
   7  -6  -5    1.63    0.41
  -7  -6   5    1.41    0.33
  -7  -6   5    1.40    0.34
  -7   6   5    1.23    0.30
   7   6  -5    1.64    0.40
  -6  -6   5    5.01    0.56
  -6  -6   5    5.14    0.47
   6  -6  -5    5.58    0.60
   6  -6  -5    5.31    0.54
  -6   6   5    4.72    0.51
   6   6  -5    5.51    0.60
  -6   6   5    4.88    0.46
   6   6  -5    4.65    0.57
   5  -6  -5    1.04    0.29
  -5  -6   5    0.75    0.24
   5  -6  -5    1.24    0.29
  -5  -6   5    1.37    0.28
   5   6  -5    1.18    0.29
   5   6  -5    1.73    0.35
  -5   6   5    1.71    0.31
  -5   6   5    1.38    0.26
  -4  -6   5   24.04    1.12
  -4  -6   5   26.04    1.11
   4  -6  -5   25.94    1.15
   4  -6  -5   25.22    1.09
   4   6  -5   24.67    1.02
   4   6  -5   24.92    1.15
  -4   6   5   25.50    1.13
   4   6  -5   25.28    1.15
  -4   6   5   26.56    1.08
  -3  -6   5  126.04    4.22
   3  -6  -5  124.79    4.19
   3  -6  -5  119.78    4.27
  -3  -6   5  117.24    4.23
   3   6  -5  121.26    4.18
  -3   6   5  116.50    4.24
  -3   6   5  119.23    4.17
   3   6  -5  117.51    4.26
   3   6  -5  116.39    4.24
  -2  -6   5   33.29    1.25
   2  -6  -5   31.78    1.20
  -2  -6   5   30.64    1.24
   2  -6  -5   32.54    1.31
   2   6  -5   31.76    1.25
   2   6  -5   30.89    1.25
  -2   6   5   30.58    1.22
   2   6  -5   31.57    1.29
  -2   6   5   31.97    1.29
  -1  -6   5    0.82    0.17
  -1  -6   5    1.18    0.18
   1  -6  -5    0.94    0.20
   1  -6  -5    1.37    0.17
   1   6  -5    1.13    0.19
   1   6  -5    1.23    0.21
  -1   6   5    1.75    0.25
  -1   6   5    1.25    0.19
  -1   6   5    1.32    0.16
   1   6  -5    1.07    0.18
   1   6  -5    1.22    0.21
   0  -6   5   83.98    3.00
   0  -6   5   88.15    2.93
   0  -6  -5   84.94    2.98
   0  -6  -5   83.29    3.03
   0   6   5   86.17    2.91
   0   6  -5   85.43    3.05
   0   6   5   83.39    3.01
   0   6  -5   83.02    3.01
   0   6   5   83.59    3.00
   0   6  -5   81.44    3.01
   0   6  -5   85.24    2.92
   1  -6   5   14.37    0.67
   1  -6   5   13.56    0.54
  -1  -6  -5   13.85    0.67
  -1  -6  -5   15.02    0.68
  -1   6  -5   13.71    0.70
  -1   6  -5   13.97    0.69
   1   6   5   14.73    0.60
   1   6   5   13.21    0.66
  -2  -6  -5    7.44    0.43
   2  -6   5    6.86    0.44
  -2  -6  -5    6.98    0.46
  -2   6  -5    6.99    0.47
   2   6   5    7.47    0.44
  -2   6  -5    6.29    0.45
   2   6   5    7.27    0.40
  -3  -6  -5    0.04    0.11
  -3  -6  -5    0.01    0.12
   3  -6   5   -0.01    0.13
  -3   6  -5    0.10    0.14
  -3   6  -5    0.08    0.14
   3   6   5    0.05    0.13
   3   6   5    0.10    0.14
  -4  -6  -5   18.69    0.85
  -4  -6  -5   22.69    1.09
   4  -6   5   21.59    1.02
   4  -6   5   21.13    0.97
  -4   6  -5   21.03    0.98
   4   6   5   20.40    0.95
   4   6   5   20.28    0.96
  -4   6  -5   21.21    1.08
   5  -6   5   53.38    2.22
  -5  -6  -5   57.20    2.32
   5  -6   5   52.04    2.12
  -5   6  -5   53.55    2.14
   5   6   5   53.30    2.18
   5   6   5   55.43    2.13
  -5   6  -5   59.00    2.33
  -6  -6  -5   52.13    2.42
   6  -6   5   52.86    2.33
   6  -6   5   57.39    2.23
   6   6   5   58.44    2.25
  -6   6  -5   59.00    2.24
   6   6   5   58.41    2.33
  -6   6  -5   58.15    2.45
  -7  -6  -5   15.00    1.02
   7  -6   5   12.18    0.91
   7   6   5   14.73    0.93
  -7   6  -5   13.97    0.98
   7   6   5   13.37    0.83
  -8  -6  -5    3.46    0.68
   8  -6   5    2.56    0.55
   8   6   5    2.23    0.50
  -8   6  -5    3.22    0.58
   8  -7  -5   -0.45    0.24
  -8  -7   5   -0.17    0.18
   8   7  -5    0.13    0.32
  -8   7   5   -0.04    0.21
  -7  -7   5    0.09    0.21
  -7  -7   5   -0.15    0.17
   7  -7  -5    0.02    0.24
  -7   7   5   -0.12    0.17
   7   7  -5   -0.16    0.23
  -6  -7   5   43.43    1.91
   6  -7  -5   45.37    1.92
  -6  -7   5   45.31    1.92
   6  -7  -5   47.54    1.93
  -6   7   5   49.34    1.93
   6   7  -5   46.86    1.99
   6   7  -5   46.02    1.98
  -6   7   5   46.71    1.91
   5  -7  -5    1.43    0.33
  -5  -7   5    0.91    0.24
  -5  -7   5    1.38    0.30
   5  -7  -5    1.20    0.29
  -5   7   5    1.42    0.29
   5   7  -5    1.20    0.30
  -5   7   5    1.30    0.26
   5   7  -5    1.34    0.31
   4  -7  -5   72.57    2.71
   4  -7  -5   69.48    2.61
  -4  -7   5   70.75    2.65
  -4  -7   5   69.87    2.67
  -4   7   5   71.21    2.62
   4   7  -5   72.48    2.58
  -4   7   5   72.33    2.67
   4   7  -5   70.99    2.69
  -3  -7   5    1.79    0.27
   3  -7  -5    2.52    0.27
  -3  -7   5    1.66    0.26
   3  -7  -5    2.20    0.34
  -3   7   5    2.00    0.29
   3   7  -5    2.11    0.27
  -3   7   5    1.85    0.26
   3   7  -5    1.90    0.30
   3   7  -5    2.02    0.30
   2  -7  -5   94.11    3.19
   2  -7  -5   93.42    3.34
  -2  -7   5   96.87    3.28
  -2  -7   5   89.30    3.26
   2   7  -5   90.31    3.27
   2   7  -5   92.74    3.28
   2   7  -5   91.37    3.29
  -2   7   5   89.96    3.29
  -2   7   5   91.31    3.25
   2   7  -5   88.48    3.30
  -1  -7   5   69.26    2.48
   1  -7  -5   70.07    2.58
  -1  -7   5   71.40    2.54
   1  -7  -5   69.80    2.43
  -1   7   5   70.10    2.52
   1   7  -5   71.28    2.56
  -1   7   5   69.53    2.42
   1   7  -5   70.09    2.55
   1   7  -5   68.75    2.56
  -1   7   5   68.75    2.55
   1   7  -5   68.90    2.50
   0  -7  -5    3.55    0.29
   0  -7   5    3.57    0.24
   0  -7  -5    4.43    0.33
   0  -7   5    3.39    0.29
   0   7  -5    4.37    0.35
   0   7  -5    4.43    0.32
   0   7  -5    4.14    0.32
   0   7   5    3.82    0.37
   0   7   5    3.56    0.31
   0   7   5    3.99    0.23
   0   7  -5    4.13    0.26
   1  -7   5   59.41    2.05
  -1  -7  -5   62.24    2.21
  -1  -7  -5   56.99    2.21
   1  -7   5   58.87    2.18
   1   7   5   60.51    2.21
   1   7   5   60.39    2.10
  -1   7  -5   57.46    2.24
  -1   7  -5   59.15    2.23
  -1   7  -5   59.22    2.05
   2  -7   5   21.94    0.96
  -2  -7  -5   21.86    1.00
  -2  -7  -5   22.29    0.94
  -2   7  -5   20.70    1.00
  -2   7  -5   22.66    1.01
   2   7   5   22.15    0.96
   2   7   5   20.93    0.89
   3  -7   5   39.58    1.54
  -3  -7  -5   35.71    1.45
   3  -7   5   38.25    1.54
  -3  -7  -5   35.63    1.59
  -3   7  -5   38.37    1.61
   3   7   5   37.44    1.47
  -3   7  -5   37.40    1.55
   3   7   5   38.33    1.52
   4  -7   5    9.02    0.61
  -4  -7  -5    9.94    0.67
  -4  -7  -5    9.01    0.50
   4  -7   5    9.76    0.60
  -4   7  -5   10.26    0.62
   4   7   5   10.49    0.61
  -4   7  -5    9.99    0.68
   4   7   5    9.10    0.58
   5  -7   5   -0.05    0.15
  -5  -7  -5    0.02    0.19
   5  -7   5    0.00    0.21
   5   7   5    0.26    0.23
   5   7   5    0.04    0.18
  -5   7  -5    0.05    0.20
  -5   7  -5    0.24    0.19
  -6  -7  -5   17.30    1.06
   6  -7   5   14.93    0.94
   6  -7   5   15.04    0.85
   6   7   5   16.19    0.89
   6   7   5   16.19    0.93
  -6   7  -5   15.86    1.02
   7  -7   5    0.11    0.28
  -7  -7  -5    0.00    0.23
  -7   7  -5   -0.32    0.18
   7   7   5    0.26    0.29
   7   7   5   -0.12    0.23
   8  -7   5   17.02    1.13
  -8  -7  -5   16.29    1.18
   8   7   5   17.26    1.00
   8   7   5   17.12    1.12
  -8   7  -5   15.23    1.13
  -8  -8   5   -0.09    0.21
   8  -8  -5    0.15    0.34
  -8   8   5    0.31    0.24
   8   8  -5    0.26    0.34
  -7  -8   5    0.21    0.22
  -7  -8   5    0.20    0.24
   7  -8  -5   -0.16    0.24
   7  -8  -5    0.37    0.34
   7   8  -5   -0.34    0.21
   7   8  -5   -0.29    0.25
  -7   8   5    0.10    0.22
   6  -8  -5   -0.02    0.22
   6  -8  -5   -0.10    0.21
  -6  -8   5   -0.20    0.14
  -6  -8   5    0.16    0.21
   6   8  -5    0.08    0.21
   6   8  -5   -0.13    0.20
  -6   8   5    0.13    0.20
  -6   8   5   -0.02    0.20
  -5  -8   5    0.24    0.17
   5  -8  -5    0.35    0.21
   5  -8  -5    0.25    0.23
  -5  -8   5    0.18    0.17
   5   8  -5    0.19    0.20
  -5   8   5    0.27    0.20
   5   8  -5    0.31    0.22
  -5   8   5    0.21    0.18
   4  -8  -5    5.69    0.57
  -4  -8   5    4.10    0.39
   4  -8  -5    4.42    0.36
  -4  -8   5    4.36    0.45
  -4   8   5    4.39    0.47
   4   8  -5    5.19    0.52
   4   8  -5    3.82    0.45
  -4   8   5    4.59    0.39
   3  -8  -5   45.07    1.88
   3  -8  -5   47.77    1.75
  -3  -8   5   46.44    1.83
  -3  -8   5   51.22    1.86
  -3   8   5   48.62    1.82
   3   8  -5   47.33    1.79
  -3   8   5   47.13    1.86
   3   8  -5   43.15    1.84
   3   8  -5   46.92    1.86
  -2  -8   5   16.34    0.76
   2  -8  -5   16.10    0.66
  -2  -8   5   15.89    0.74
   2  -8  -5   16.56    0.81
   2   8  -5   15.71    0.77
  -2   8   5   14.44    0.76
  -2   8   5   15.56    0.75
   2   8  -5   15.48    0.75
   2   8  -5   15.25    0.75
   2   8  -5   15.51    0.77
  -1  -8   5    9.62    0.53
   1  -8  -5    9.35    0.57
  -1  -8   5   10.36    0.51
   1  -8  -5   10.52    0.43
  -1   8   5   10.20    0.57
   1   8  -5    9.56    0.54
   1   8  -5   10.50    0.57
  -1   8   5    9.84    0.54
   1   8  -5    9.44    0.56
   1   8  -5    9.66    0.51
  -1   8   5    9.81    0.42
   0  -8   5   13.46    0.60
   0  -8   5   14.19    0.67
   0  -8  -5   13.52    0.70
   0  -8  -5   14.59    0.69
   0   8  -5   14.34    0.61
   0   8  -5   13.87    0.71
   0   8   5   13.62    0.69
   0   8   5   13.79    0.70
   0   8   5   14.54    0.55
   0   8  -5   14.06    0.73
   1  -8   5   15.83    0.62
  -1  -8  -5   15.74    0.78
  -1  -8  -5   15.61    0.75
   1  -8   5   16.19    0.74
  -1   8  -5   16.33    0.81
  -1   8  -5   16.14    0.63
   1   8   5   15.27    0.76
  -1   8  -5   15.42    0.79
   1   8   5   15.59    0.64
   2  -8   5   60.81    2.35
   2  -8   5   63.10    2.31
  -2  -8  -5   60.45    2.37
  -2  -8  -5   59.33    2.29
   2   8   5   63.87    2.34
  -2   8  -5   63.25    2.40
   2   8   5   62.10    2.22
  -2   8  -5   63.28    2.38
   3  -8   5    0.30    0.19
  -3  -8  -5    0.57    0.23
  -3  -8  -5    0.74    0.19
   3  -8   5    0.38    0.18
  -3   8  -5    0.43    0.20
   3   8   5    0.54    0.17
   3   8   5    0.49    0.20
  -3   8  -5    0.46    0.20
   4  -8   5   37.55    1.56
   4  -8   5   36.79    1.57
  -4  -8  -5   37.14    1.66
  -4  -8  -5   34.56    1.42
   4   8   5   38.47    1.52
  -4   8  -5   35.76    1.65
   4   8   5   36.52    1.54
  -4   8  -5   37.15    1.57
   5  -8   5    1.83    0.34
   5  -8   5    1.92    0.38
  -5  -8  -5    1.72    0.40
   5   8   5    1.74    0.34
  -5   8  -5    1.78    0.39
  -5   8  -5    1.61    0.32
   5   8   5    2.72    0.40
  -6  -8  -5    9.85    0.79
   6  -8   5    8.50    0.71
   6  -8   5    8.93    0.65
  -6   8  -5    9.12    0.77
   6   8   5    9.69    0.67
   6   8   5    9.48    0.69
  -7  -8  -5    1.56    0.42
   7  -8   5    2.06    0.45
   7  -8   5    1.97    0.39
  -7   8  -5    1.63    0.43
   7   8   5    1.93    0.44
   7   8   5    1.77    0.39
   8  -8   5    0.12    0.33
  -8  -8  -5    0.22    0.29
   8   8   5    0.17    0.31
  -8   8  -5    0.08    0.28
   8   8   5    0.16    0.29
  -8  -9   5    2.98    0.48
   8   9  -5    2.83    0.55
   7  -9  -5    5.85    0.68
  -7  -9   5    5.31    0.62
   7  -9  -5    7.17    0.72
  -7  -9   5    5.85    0.68
   7   9  -5    4.25    0.61
  -7   9   5    7.02    0.67
   7   9  -5    6.66    0.73
   6  -9  -5    1.44    0.34
  -6  -9   5    1.05    0.30
  -6  -9   5    0.95    0.30
   6  -9  -5    1.27    0.36
  -6   9   5    1.10    0.29
   6   9  -5    1.47    0.37
   6   9  -5    1.13    0.36
  -6   9   5    1.50    0.32
   5  -9  -5    0.24    0.24
   5  -9  -5    0.88    0.25
  -5  -9   5    1.21    0.29
  -5  -9   5    0.71    0.24
  -5   9   5    0.92    0.27
   5   9  -5    1.03    0.28
  -5   9   5    1.18    0.28
   5   9  -5    0.87    0.30
   4  -9  -5   13.22    0.67
  -4  -9   5   12.41    0.73
  -4  -9   5   14.96    0.78
   4  -9  -5   14.43    0.81
  -4   9   5   12.84    0.72
   4   9  -5   13.18    0.78
   4   9  -5   13.48    0.75
  -4   9   5   12.52    0.73
   3  -9  -5    1.77    0.33
  -3  -9   5    2.27    0.33
   3  -9  -5    2.40    0.26
  -3  -9   5    2.22    0.33
  -3  -9   5    2.79    0.30
  -3   9   5    1.95    0.31
   3   9  -5    1.77    0.26
   3   9  -5    2.42    0.35
  -3   9   5    1.83    0.29
   3   9  -5    2.39    0.36
  -2  -9   5   26.85    1.12
   2  -9  -5   26.04    1.00
   2  -9  -5   26.50    1.20
  -2  -9   5   26.46    1.15
   2   9  -5   25.96    1.13
   2   9  -5   26.65    1.14
   2   9  -5   25.55    1.17
  -2   9   5   26.45    1.16
  -2   9   5   27.35    1.15
   2   9  -5   27.78    1.16
  -1  -9   5    1.45    0.23
   1  -9  -5    1.84    0.29
   1   9  -5    1.30    0.22
   1   9  -5    1.41    0.26
   1   9  -5    1.61    0.26
   1   9  -5    1.36    0.24
  -1   9   5    1.44    0.26
  -1   9   5    1.61    0.26
   0  -9  -5   67.06    2.59
   0  -9   5   69.19    2.55
   0  -9  -5   69.03    2.61
   0  -9   5   70.85    2.61
   0   9  -5   70.90    2.64
   0   9  -5   71.33    2.50
   0   9   5   71.70    2.63
   0   9   5   70.48    2.60
   0   9  -5   71.38    2.64
   1  -9   5   63.08    2.29
  -1  -9  -5   63.53    2.36
   1  -9   5   62.20    2.35
  -1  -9  -5   62.19    2.32
  -1   9  -5   61.68    2.17
   1   9   5   58.78    2.15
  -1   9  -5   64.73    2.40
  -1   9  -5   60.24    2.37
   1   9   5   61.66    2.34
   2  -9   5    0.43    0.17
  -2  -9  -5    0.29    0.18
  -2  -9  -5    0.19    0.17
   2  -9   5    0.08    0.17
  -2   9  -5    0.42    0.19
   2   9   5    0.28    0.13
   2   9   5    0.19    0.16
  -2   9  -5    0.25    0.18
   3  -9   5    0.86    0.25
  -3  -9  -5    1.49    0.27
  -3  -9  -5    0.86    0.27
   3  -9   5    0.76    0.22
  -3   9  -5    1.46    0.31
   3   9   5    1.42    0.29
  -3   9  -5    1.04    0.25
   3   9   5    1.09    0.22
   4  -9   5    1.85    0.34
  -4  -9  -5    1.70    0.36
   4  -9   5    2.57    0.39
  -4  -9  -5    2.23    0.47
  -4   9  -5    2.48    0.42
   4   9   5    2.44    0.40
  -4   9  -5    2.21    0.35
   4   9   5    2.58    0.36
   5  -9   5    6.31    0.63
   5  -9   5    5.88    0.63
  -5  -9  -5    5.04    0.63
  -5   9  -5    6.04    0.69
   5   9   5    5.61    0.58
   5   9   5    6.56    0.51
   6  -9   5   -0.10    0.23
  -6  -9  -5   -0.03    0.22
   6  -9   5    0.02    0.22
  -6   9  -5   -0.13    0.23
   6   9   5    0.21    0.25
   6   9   5    0.11    0.23
   7  -9   5    0.24    0.26
   7  -9   5    0.10    0.32
  -7  -9  -5    0.39    0.28
   7   9   5    0.35    0.28
   7   9   5    0.42    0.30
  -7   9  -5    0.24    0.30
  -8  -9  -5    3.18    0.60
   8  -9   5    2.60    0.55
   8   9   5    3.23    0.52
   8   9   5    2.64    0.53
  -8   9  -5    3.04    0.60
  -7 -10   5    0.52    0.28
   7 -10  -5    1.33    0.44
  -7 -10   5    1.13    0.35
  -7  10   5    1.28    0.33
   7  10  -5    1.31    0.39
   7  10  -5    1.58    0.41
   6 -10  -5    1.61    0.39
  -6 -10   5    1.67    0.38
  -6 -10   5    0.89    0.31
   6  10  -5    1.48    0.38
   6  10  -5    1.51    0.36
  -6  10   5    1.34    0.31
  -6  10   5    1.26    0.33
  -5 -10   5    3.08    0.42
  -5 -10   5    3.47    0.47
   5 -10  -5    2.80    0.46
  -5  10   5    2.71    0.40
  -5  10   5    2.80    0.41
   5  10  -5    3.53    0.47
   5  10  -5    2.54    0.43
   4 -10  -5    8.35    0.62
  -4 -10   5    7.34    0.53
  -4 -10   5    7.67    0.56
   4  10  -5    7.65    0.56
  -4  10   5    7.23    0.53
   4  10  -5    6.98    0.57
  -4  10   5    7.51    0.54
  -3 -10   5    0.73    0.19
   3 -10  -5    0.57    0.25
  -3 -10   5    0.40    0.19
  -3 -10   5    0.75    0.21
  -3  10   5    0.38    0.19
   3  10  -5    0.77    0.23
  -3  10   5    0.64    0.22
   3  10  -5    0.63    0.24
   3  10  -5    0.68    0.19
   2 -10  -5   26.30    1.24
  -2 -10   5   27.32    1.16
  -2 -10   5   28.12    1.22
   2  10  -5   26.88    1.19
  -2  10   5   28.90    1.23
   2  10  -5   27.73    1.19
   2  10  -5   28.08    1.25
  -2  10   5   27.01    1.20
   2  10  -5   28.55    1.21
   1 -10  -5   23.72    1.09
  -1 -10   5   24.00    1.04
  -1 -10   5   22.48    1.00
   1  10  -5   22.87    1.08
  -1  10   5   22.25    1.04
   1  10  -5   23.26    1.06
   1  10  -5   23.42    1.00
   1  10  -5   23.37    1.02
  -1  10   5   23.17    1.06
   0 -10   5    3.43    0.30
   0 -10  -5    3.82    0.41
   0 -10  -5    4.13    0.45
   0 -10   5    3.31    0.38
   0  10   5    3.19    0.40
   0  10  -5    2.97    0.38
   0  10   5    2.91    0.37
   0  10  -5    3.38    0.27
   0  10  -5    2.74    0.38
  -1 -10  -5    1.78    0.31
  -1 -10  -5    1.46    0.27
   1 -10   5    1.57    0.31
   1 -10   5    0.94    0.21
  -1  10  -5    0.84    0.24
  -1  10  -5    1.79    0.20
  -1  10  -5    1.48    0.29
   1  10   5    1.37    0.27
   2 -10   5    4.36    0.48
   2 -10   5    4.00    0.35
  -2 -10  -5    5.23    0.40
  -2 -10  -5    3.94    0.46
  -2  10  -5    3.77    0.48
   2  10   5    4.51    0.49
  -2  10  -5    3.35    0.43
   3 -10   5    4.81    0.49
  -3 -10  -5    4.71    0.45
  -3 -10  -5    5.11    0.49
   3 -10   5    4.04    0.48
  -3  10  -5    4.55    0.53
  -3  10  -5    4.15    0.49
   3  10   5    3.26    0.42
   4 -10   5    2.97    0.42
  -4 -10  -5    4.11    0.56
   4 -10   5    4.52    0.52
  -4  10  -5    4.12    0.55
  -4  10  -5    3.05    0.42
   4  10   5    4.53    0.52
   4  10   5    3.76    0.49
   5 -10   5   -0.03    0.22
   5 -10   5   -0.04    0.20
  -5 -10  -5   -0.07    0.19
   5  10   5   -0.21    0.19
  -5  10  -5    0.13    0.23
   5  10   5    0.38    0.23
   6 -10   5    0.93    0.34
   6 -10   5    0.83    0.32
  -6 -10  -5    1.18    0.38
  -6  10  -5    1.55    0.41
   6  10   5    1.19    0.35
   6  10   5    0.86    0.33
  -7 -10  -5   -0.05    0.24
   7 -10   5   -0.16    0.22
   7 -10   5   -0.17    0.27
   7  10   5   -0.13    0.27
  -7  10  -5    0.01    0.27
  -7 -11   5    4.85    0.68
  -7 -11   5    4.01    0.57
   7 -11  -5    5.75    0.71
   7  11  -5    4.37    0.64
  -7  11   5    4.73    0.61
   7  11  -5    5.73    0.66
   6 -11  -5    5.61    0.67
  -6 -11   5    4.84    0.58
  -6 -11   5    7.00    0.63
   6  11  -5    6.59    0.70
   6  11  -5    7.04    0.72
  -6  11   5    7.06    0.67
  -6  11   5    6.65    0.66
   5 -11  -5   -0.09    0.25
  -5 -11   5   -0.10    0.19
  -5 -11   5    0.10    0.20
  -5  11   5   -0.15    0.17
   5  11  -5    0.28    0.23
  -5  11   5    0.23    0.21
   5  11  -5   -0.12    0.23
   4 -11  -5   -0.24    0.19
  -4 -11   5    0.00    0.17
  -4 -11   5    0.12    0.19
   4  11  -5    0.00    0.22
   4  11  -5    0.11    0.19
  -4  11   5    0.15    0.19
  -4  11   5    0.19    0.19
  -3 -11   5   29.71    1.36
  -3 -11   5   31.54    1.26
   3 -11  -5   30.57    1.41
   3  11  -5   29.10    1.28
   3  11  -5   31.22    1.41
   3  11  -5   32.02    1.35
  -3  11   5   31.24    1.35
   3  11  -5   28.35    1.34
  -3  11   5   31.05    1.36
  -2 -11   5    0.30    0.18
   2 -11  -5    0.33    0.23
  -2 -11   5    0.41    0.18
  -2  11   5    0.44    0.20
  -2  11   5    0.41    0.20
   2  11  -5    0.48    0.22
   2  11  -5    0.36    0.20
   2  11  -5    0.68    0.21
   2  11  -5    0.27    0.17
  -1 -11   5    3.94    0.34
  -1 -11   5    3.00    0.38
   1 -11  -5    3.97    0.48
  -1  11   5    3.84    0.43
   1  11  -5    3.67    0.33
   1  11  -5    3.59    0.42
  -1  11   5    3.64    0.42
   1  11  -5    4.48    0.35
   1  11  -5    3.34    0.42
   0 -11  -5    5.69    0.46
   0 -11  -5    5.87    0.46
   0 -11   5    5.79    0.40
   0 -11   5    5.93    0.46
   0  11  -5    5.60    0.47
   0  11  -5    6.14    0.39
   0  11   5    6.69    0.48
   0  11   5    6.66    0.51
   0  11  -5    5.44    0.47
   1 -11   5    0.11    0.13
  -1 -11  -5   -0.12    0.16
  -1 -11  -5    0.07    0.15
   1 -11   5    0.03    0.17
  -1  11  -5   -0.10    0.16
  -1  11  -5    0.05    0.17
   1  11   5   -0.13    0.14
  -2 -11  -5    0.69    0.25
   2 -11   5    0.54    0.24
   2 -11   5    0.62    0.20
  -2 -11  -5    0.79    0.23
  -2  11  -5    0.61    0.23
  -2  11  -5    0.57    0.23
   2  11   5    0.62    0.24
   3 -11   5    4.88    0.55
  -3 -11  -5    6.09    0.44
  -3 -11  -5    5.44    0.51
   3 -11   5    5.21    0.44
  -3  11  -5    5.44    0.53
   3  11   5    6.59    0.51
  -3  11  -5    4.41    0.51
   4 -11   5    4.35    0.52
  -4 -11  -5    4.75    0.59
   4 -11   5    5.19    0.56
   4  11   5    3.81    0.49
  -4  11  -5    4.97    0.61
   5 -11   5    0.10    0.24
  -5 -11  -5    0.14    0.25
   5 -11   5    0.05    0.23
   5  11   5   -0.16    0.24
  -5  11  -5   -0.11    0.20
   6 -11   5    5.62    0.66
   6 -11   5    5.97    0.68
  -6 -11  -5    6.37    0.77
   6  11   5    5.97    0.69
  -6  11  -5    6.86    0.80
   7 -11   5    2.38    0.46
  -7 -11  -5    2.45    0.56
   7 -11   5    2.61    0.54
  -7  11  -5    3.18    0.60
   7  11   5    2.84    0.52
  -7 -12   5   11.86    0.86
   7 -12  -5   13.15    0.95
  -7 -12   5   11.91    1.04
   7  12  -5   13.39    0.91
   7  12  -5    9.84    0.88
  -6 -12   5   -0.08    0.20
   6 -12  -5   -0.37    0.26
  -6 -12   5    0.07    0.22
  -6  12   5    0.27    0.24
   6  12  -5    0.28    0.30
   6  12  -5    0.15    0.26
  -5 -12   5   18.61    1.04
   5 -12  -5   17.25    1.05
  -5 -12   5   16.50    0.96
   5  12  -5   18.15    0.98
  -5  12   5   17.77    0.99
   5  12  -5   17.63    1.03
  -5  12   5   17.75    0.96
   4 -12  -5    0.60    0.30
  -4 -12   5    1.49    0.33
  -4 -12   5    1.30    0.31
  -4  12   5    1.06    0.30
   4  12  -5    1.23    0.30
  -4  12   5    0.94    0.28
   4  12  -5    0.99    0.31
   3 -12  -5    7.11    0.59
  -3 -12   5    6.57    0.46
  -3 -12   5    8.10    0.58
  -3  12   5    7.08    0.54
  -3  12   5    6.28    0.53
   3  12  -5    6.97    0.52
   3  12  -5    6.71    0.48
   3  12  -5    6.82    0.58
   3  12  -5    6.97    0.56
  -2 -12   5    8.11    0.57
   2 -12  -5    7.54    0.59
  -2 -12   5    8.25    0.52
  -2 -12   5    7.40    0.50
   2  12  -5    7.15    0.53
  -2  12   5    7.70    0.56
   2  12  -5    7.68    0.54
  -2  12   5    8.42    0.56
   2  12  -5    7.66    0.52
   2  12  -5    8.57    0.61
   1 -12  -5    0.82    0.23
   1 -12  -5    1.05    0.28
  -1 -12   5    1.38    0.25
  -1 -12   5    1.07    0.25
  -1  12   5    1.33    0.29
   1  12  -5    0.87    0.26
   1  12  -5    0.97    0.26
  -1  12   5    1.19    0.28
   1  12  -5    1.34    0.24
   1  12  -5    1.36    0.25
   0 -12  -5    1.85    0.33
   0 -12   5    1.35    0.29
   0 -12  -5    1.70    0.33
   0 -12   5    2.18    0.29
   0  12  -5    0.88    0.26
   0  12   5    1.23    0.31
   0  12  -5    1.35    0.31
   0  12  -5    1.94    0.26
   0  12   5    1.31    0.29
  -1 -12  -5    5.20    0.46
  -1 -12  -5    5.46    0.47
   1 -12   5    5.25    0.47
   1 -12   5    5.42    0.40
   1  12   5    4.34    0.48
  -1  12  -5    6.51    0.52
   1  12   5    5.69    0.52
  -1  12  -5    5.29    0.50
   2 -12   5    0.58    0.21
  -2 -12  -5    0.15    0.21
   2 -12   5    0.25    0.22
  -2 -12  -5    0.36    0.21
   2  12   5    0.26    0.21
  -2  12  -5    0.56    0.26
  -2  12  -5    0.43    0.24
   3 -12   5   12.93    0.79
   3 -12   5   12.29    0.70
  -3 -12  -5   11.65    0.80
  -3 -12  -5   14.74    0.73
   3  12   5   12.23    0.77
  -3  12  -5   11.20    0.77
  -3  12  -5   11.50    0.80
   4 -12   5    4.17    0.49
   4 -12   5    3.67    0.52
  -4 -12  -5    3.37    0.53
   4  12   5    2.18    0.40
  -4  12  -5    3.78    0.54
  -5 -12  -5    9.93    0.81
   5 -12   5    9.78    0.73
   5 -12   5    9.06    0.70
   5  12   5    9.29    0.73
  -5  12  -5    9.31    0.78
  -6 -12  -5    4.34    0.64
   6 -12   5    4.37    0.58
   6 -12   5    3.60    0.56
  -6  12  -5    4.29    0.63
   6  12   5    3.17    0.55
  -7 -12  -5    0.91    0.42
   7 -12   5    1.63    0.45
   7 -12   5    1.31    0.40
  -7  12  -5    0.96    0.39
   7  12   5    0.60    0.38
  -6 -13   5   20.69    1.22
   6 -13  -5   20.10    1.23
  -6 -13   5   19.54    1.16
   6  13  -5   24.03    1.21
  -6  13   5   23.15    1.16
   6  13  -5   21.19    1.24
   5 -13  -5    0.10    0.28
  -5 -13   5   -0.01    0.21
  -5 -13   5    0.13    0.25
   5  13  -5    0.05    0.25
  -5  13   5    0.18    0.24
  -5  13   5    0.20    0.24
   5  13  -5    0.15    0.23
  -4 -13   5    2.13    0.40
  -4 -13   5    1.67    0.33
   4 -13  -5    1.83    0.44
  -4  13   5    2.73    0.44
  -4  13   5    2.99    0.45
   4  13  -5    1.87    0.40
   4  13  -5    2.32    0.39
  -3 -13   5    0.64    0.22
  -3 -13   5    0.31    0.22
   3 -13  -5    0.67    0.30
  -3  13   5    0.58    0.26
   3  13  -5    0.52    0.26
   3  13  -5    0.55    0.27
   3  13  -5    0.36    0.22
  -3  13   5    0.43    0.22
   2 -13  -5    0.84    0.30
  -2 -13   5    0.90    0.25
  -2 -13   5    0.88    0.23
  -2 -13   5    1.04    0.28
   2  13  -5    0.87    0.25
   2  13  -5    1.20    0.28
   2  13  -5    1.25    0.32
  -2  13   5    0.81    0.26
  -2  13   5    1.04    0.30
   2  13  -5    1.30    0.27
   1 -13  -5    9.93    0.66
   1 -13  -5    9.85    0.68
  -1 -13   5   10.54    0.64
  -1 -13   5   10.24    0.58
   1  13  -5   10.01    0.66
   1  13  -5   10.83    0.62
  -1  13   5    9.98    0.65
   1  13  -5    9.93    0.71
  -1  13   5   10.61    0.70
   1  13  -5   10.60    0.59
   0 -13   5    0.08    0.14
   0 -13   5    0.00    0.17
   0 -13  -5   -0.11    0.14
   0 -13  -5   -0.04    0.20
   0  13   5   -0.08    0.18
   0  13  -5    0.16    0.20
   0  13  -5   -0.05    0.13
   0  13   5    0.06    0.18
   0  13  -5    0.06    0.19
   1 -13   5    4.04    0.34
  -1 -13  -5    4.47    0.50
   1 -13   5    2.89    0.42
  -1 -13  -5    3.09    0.44
   1  13   5    3.38    0.49
   1  13   5    3.10    0.42
  -1  13  -5    2.94    0.43
  -1  13  -5    3.23    0.48
   2 -13   5   11.99    0.77
  -2 -13  -5   14.34    0.86
   2 -13   5   13.60    0.70
  -2 -13  -5   13.90    0.76
  -2  13  -5   12.24    0.81
   2  13   5   12.43    0.79
  -2  13  -5   13.06    0.85
   3 -13   5    1.03    0.33
  -3 -13  -5    0.60    0.27
  -3 -13  -5    0.81    0.26
   3 -13   5    0.77    0.26
   3  13   5    0.73    0.27
  -3  13  -5    1.02    0.33
   4 -13   5    0.47    0.26
  -4 -13  -5    0.64    0.30
   4 -13   5    0.62    0.30
   4  13   5    0.66    0.29
  -4  13  -5    0.88    0.31
   5 -13   5    3.80    0.54
   5 -13   5    4.35    0.63
  -5 -13  -5    4.06    0.64
   5  13   5    3.45    0.54
  -5  13  -5    4.06    0.60
   6 -13   5    5.28    0.91
  -6 -13  -5    5.44    0.78
   6 -13   5    5.78    0.71
  -6  13  -5    6.24    0.79
   6  13   5    4.25    0.63
  -6 -14   5    2.76    0.49
  -6 -14   5    2.38    0.48
   6 -14  -5    2.61    0.57
   6  14  -5    3.10    0.54
  -5 -14   5    0.01    0.22
  -5 -14   5   -0.04    0.22
   5 -14  -5   -0.12    0.27
   5  14  -5   -0.10    0.25
  -5  14   5    0.05    0.25
  -5  14   5   -0.12    0.24
   4 -14  -5    0.47    0.30
  -4 -14   5    0.03    0.19
  -4 -14   5    0.18    0.23
   4  14  -5   -0.32    0.21
  -4  14   5   -0.03    0.22
  -4  14   5    0.36    0.25
   3 -14  -5    1.83    0.41
  -3 -14   5    1.47    0.36
  -3  14   5    1.13    0.31
   3  14  -5    1.61    0.41
   3  14  -5    1.87    0.37
  -3  14   5    1.82    0.38
   2 -14  -5   28.43    1.44
  -2 -14   5   30.94    1.30
  -2 -14   5   34.45    1.49
  -2 -14   5   28.43    1.33
   2  14  -5   31.70    1.50
  -2  14   5   30.25    1.39
   2  14  -5   29.95    1.36
  -2  14   5   31.31    1.45
  -1 -14   5    5.70    0.59
   1 -14  -5    5.01    0.58
   1 -14  -5    4.76    0.48
  -1 -14   5    6.10    0.44
  -1  14   5    4.49    0.57
   1  14  -5    5.25    0.62
   1  14  -5    5.19    0.45
  -1  14   5    5.35    0.58
   0 -14   5    1.39    0.39
   0 -14   5    1.26    0.32
   0 -14  -5    0.83    0.26
   0 -14  -5    0.82    0.29
   0  14   5    0.74    0.29
   0  14  -5    0.58    0.28
   0  14   5    0.72    0.26
  -1 -14  -5    5.67    0.52
  -1 -14  -5    6.45    0.64
   1 -14   5    6.25    0.63
   1  14   5    5.99    0.67
   1  14   5    4.54    0.53
  -1  14  -5    5.96    0.59
   2 -14   5   13.27    0.84
  -2 -14  -5   13.65    0.78
  -2 -14  -5   15.35    0.92
  -2  14  -5   13.78    0.90
   2  14   5   12.00    0.81
  -3 -14  -5    3.95    0.59
  -3 -14  -5    3.57    0.60
   3 -14   5    3.47    0.54
   3  14   5    2.27    0.42
  -3  14  -5    4.11    0.60
   4 -14   5    2.19    0.47
  -4 -14  -5    3.32    0.57
  -4  14  -5    2.65    0.50
   4  14   5    1.47    0.39
   5 -14   5    0.04    0.29
  -5 -14  -5    0.29    0.29
   5  14   5    0.12    0.29
  -5  14  -5    0.29    0.28
   6 -14   5   -0.05    0.30
  -6 -14  -5    0.42    0.34
   6  14   5    0.70    0.39
  -6  14  -5    0.19    0.32
  -6 -15   5    0.67    0.34
  -6 -15   5   -0.17    0.25
   6 -15  -5   -0.07    0.35
   6  15  -5   -0.16    0.36
  -5 -15   5    6.50    0.74
   5 -15  -5    4.92    0.70
  -5 -15   5    4.86    0.60
  -5  15   5    4.83    0.62
  -5  15   5    6.57    0.66
   5  15  -5    3.99    0.60
  -4 -15   5    0.93    0.34
   4 -15  -5    0.25    0.30
   4  15  -5    0.70    0.32
  -4  15   5    0.42    0.27
  -4  15   5    0.71    0.29
   3 -15  -5    2.24    0.45
  -3 -15   5    3.19    0.50
  -3  15   5    2.56    0.43
   3  15  -5    2.57    0.44
   3  15  -5    3.68    0.58
  -3  15   5    3.91    0.52
  -2 -15   5    1.51    0.38
  -2 -15   5    1.18    0.31
   2 -15  -5    1.78    0.40
  -2  15   5    1.13    0.31
  -2  15   5    1.50    0.36
   2  15  -5    1.45    0.34
   2  15  -5    1.42    0.39
   1 -15  -5   20.18    1.10
   1 -15  -5   19.40    1.07
  -1 -15   5   21.33    1.05
   1  15  -5   20.91    1.01
   1  15  -5   20.67    1.16
  -1  15   5   20.85    1.14
  -1  15   5   19.75    1.06
   0 -15   5   14.44    0.85
   0 -15  -5   13.05    0.85
   0 -15  -5   13.92    0.87
   0  15   5   14.64    0.86
   0  15  -5   14.88    0.93
   0  15   5   14.07    0.91
  -1 -15  -5    1.08    0.33
  -1 -15  -5    0.97    0.31
   1 -15   5    1.13    0.33
   1  15   5    1.39    0.39
   1  15   5    0.88    0.31
  -1  15  -5    0.97    0.33
  -2 -15  -5    0.28    0.25
   2 -15   5    0.29    0.28
  -2 -15  -5    0.17    0.22
   2  15   5   -0.02    0.22
  -2  15  -5    0.14    0.25
  -3 -15  -5   -0.22    0.20
   3 -15   5   -0.23    0.20
   3  15   5   -0.12    0.23
  -3  15  -5    0.02    0.23
  -4 -15  -5    1.52    0.43
   4 -15   5    0.97    0.36
   4  15   5    1.04    0.36
  -4  15  -5    1.31    0.41
   5 -15   5    0.27    0.32
  -5 -15  -5    0.25    0.28
  -5  15  -5    0.11    0.32
   5  15   5    0.24    0.33
  -5 -16   5    1.89    0.45
   5 -16  -5    1.65    0.46
  -5 -16   5    3.43    0.56
   5  16  -5    2.05    0.50
  -5  16   5    2.11    0.47
   4 -16  -5    2.41    0.51
  -4 -16   5    2.31    0.48
  -4  16   5    3.00    0.49
   4  16  -5    2.83    0.51
  -4  16   5    2.93    0.47
  -3 -16   5    2.61    0.50
   3 -16  -5    2.96    0.51
  -3  16   5    2.46    0.44
   3  16  -5    2.18    0.44
   3  16  -5    3.00    0.56
  -3  16   5    2.83    0.45
  -2 -16   5    0.11    0.22
  -2 -16   5    0.02    0.21
   2 -16  -5   -0.36    0.23
   2  16  -5    0.05    0.26
   2  16  -5   -0.01    0.23
  -2  16   5   -0.12    0.21
  -2  16   5   -0.04    0.21
  -1 -16   5    1.39    0.35
  -1 -16   5    0.99    0.31
   1 -16  -5    1.20    0.33
   1 -16  -5    0.78    0.34
  -1  16   5    1.32    0.38
   1  16  -5    1.09    0.30
  -1  16   5    0.88    0.31
   1  16  -5    0.93    0.35
   0 -16  -5    1.27    0.36
   0 -16  -5    1.26    0.35
   0 -16   5    1.38    0.39
   0  16  -5    1.37    0.38
   0  16   5    1.00    0.33
   0  16   5    1.65    0.42
  -1 -16  -5    3.22    0.50
   1 -16   5    3.14    0.52
  -1 -16  -5    2.65    0.45
   1  16   5    2.55    0.48
   1  16   5    3.82    0.52
  -1  16  -5    2.50    0.52
   2 -16   5   -0.06    0.26
  -2 -16  -5    0.39    0.26
  -2 -16  -5    0.13    0.22
   2  16   5    0.28    0.27
  -2  16  -5    0.02    0.25
  -3 -16  -5    2.39    0.49
   3 -16   5    1.99    0.45
   3  16   5    1.92    0.43
  -3  16  -5    2.24    0.51
  -4 -16  -5    2.64    0.53
   4 -16   5    1.76    0.44
   4  16   5    1.90    0.45
  -4  16  -5    2.46    0.50
  -5 -16  -5    0.21    0.30
   5 -16   5    0.13    0.30
  -5  16  -5    0.08    0.30
   5  16   5    0.35    0.35
   4 -17  -5    3.47    0.61
  -4 -17   5    3.82    0.60
  -4  17   5    4.93    0.65
  -4  17   5    4.05    0.58
   4  17  -5    3.35    0.56
   3 -17  -5    3.21    0.58
  -3 -17   5    5.01    0.66
  -3  17   5    3.97    0.58
   3  17  -5    4.41    0.67
  -3  17   5    4.38    0.57
   3  17  -5    3.67    0.56
   2 -17  -5   12.33    0.90
  -2 -17   5   12.58    0.81
  -2 -17   5   13.20    0.93
  -2  17   5   11.91    0.84
  -2  17   5   13.27    0.92
   2  17  -5   14.97    1.01
   2  17  -5   13.96    0.85
   1 -17  -5    1.87    0.40
  -1 -17   5    1.78    0.42
  -1 -17   5    3.23    0.49
   1 -17  -5    1.92    0.45
   1  17  -5    2.27    0.48
  -1  17   5    2.05    0.45
  -1  17   5    1.57    0.39
   0 -17   5    1.36    0.36
   0 -17  -5    0.45    0.29
   0 -17  -5    1.39    0.38
   0  17  -5    1.10    0.36
   0  17   5    0.90    0.36
   0  17   5    0.76    0.32
  -1 -17  -5    0.24    0.29
   1 -17   5    0.42    0.28
  -1 -17  -5    0.37    0.28
  -1  17  -5    0.54    0.31
   1  17   5    0.26    0.24
   1  17   5    0.04    0.28
  -2 -17  -5    1.34    0.40
   2 -17   5    1.20    0.40
  -2 -17  -5    1.23    0.36
   2  17   5    1.24    0.37
  -2  17  -5    0.95    0.38
  -3 -17  -5    2.03    0.46
   3 -17   5    2.43    0.49
  -3  17  -5    1.91    0.46
   3  17   5    2.72    0.51
  -4 -17  -5   -0.01    0.28
   4 -17   5   -0.04    0.30
   4  17   5   -0.08    0.29
  -4  17  -5   -0.07    0.30
  -3 -18   5   11.12    0.89
   3 -18  -5   10.85    0.89
  -3  18   5   12.36    0.83
  -3  18   5   10.66    0.88
   3  18  -5   11.15    0.95
   2 -18  -5    0.35    0.28
  -2 -18   5    0.31    0.28
   2 -18  -5    0.37    0.34
  -2  18   5    0.03    0.25
   2  18  -5    0.08    0.28
  -2  18   5    0.29    0.33
   2  18  -5    0.24    0.35
   1 -18  -5    1.30    0.39
  -1 -18   5    1.30    0.36
   1 -18  -5    1.28    0.43
  -1 -18   5    1.92    0.44
  -1  18   5    0.93    0.35
   1  18  -5    2.00    0.46
  -1  18   5    1.32    0.41
   0 -18   5    0.19    0.28
   0 -18  -5   -0.34    0.19
   0 -18  -5    0.36    0.31
   0  18   5    0.22    0.26
   0  18   5    0.02    0.29
   0  18  -5    0.12    0.30
  -1 -18  -5    0.07    0.27
   1 -18   5   -0.32    0.22
  -1 -18  -5    0.07    0.25
  -1  18  -5   -0.25    0.24
   1  18   5    0.27    0.28
  -2 -18  -5    0.55    0.33
  -2 -18  -5    0.84    0.41
   2 -18   5    0.88    0.35
   2  18   5    0.64    0.32
  -2  18  -5    0.40    0.34
  -3 -18  -5   -0.09    0.28
   3 -18   5   -0.03    0.30
  -3  18  -5    0.51    0.35
   3  18   5    0.01    0.28
   2 -19  -5    4.33    0.66
  -2 -19   5    5.77    0.76
   2 -19  -5    5.36    0.68
   2  19  -5    6.10    0.83
  -2  19   5    4.22    0.58
   1 -19  -5   -0.37    0.28
  -1 -19   5    0.36    0.31
   1 -19  -5    0.09    0.24
  -1 -19   5   -0.16    0.25
  -1  19   5    0.05    0.29
  -1  19   5   -0.33    0.26
   1  19  -5    0.36    0.36
   0 -19  -5    0.12    0.27
   0 -19   5    0.26    0.31
   0 -19  -5    0.25    0.30
   0  19  -5    0.17    0.34
   0  19   5    0.39    0.36
   0  19   5    0.24    0.27
  -1 -19  -5   18.03    1.15
   1 -19   5   17.98    1.13
  -1 -19  -5   17.80    1.09
  -1  19  -5   19.61    1.24
   1  19   5   16.90    1.09
   2 -19   5   -0.22    0.28
  -2 -19  -5    0.55    0.32
   2  19   5   -0.09    0.28
  -2  19  -5    0.19    0.33
   8   0  -6   27.02    1.47
  -8   0   6   28.01    1.37
   7   0  -6   -0.26    0.22
  -7   0   6   -0.03    0.19
   6   0  -6    7.34    0.60
  -6   0   6    8.04    0.57
  -5   0   6    0.12    0.13
   5   0  -6   -0.07    0.13
   5   0  -6    0.19    0.19
  -5   0   6   -0.13    0.14
   4   0  -6    0.06    0.14
  -4   0   6    0.04    0.09
  -4   0   6    0.06    0.13
   4   0  -6    0.18    0.13
   3   0  -6   -0.03    0.10
   3   0  -6    0.16    0.14
  -3   0   6   -0.15    0.09
  -3   0   6    0.01    0.06
   2   0  -6  104.53    3.66
  -2   0   6  102.08    3.63
   2   0  -6  104.01    3.67
   1   0  -6   -0.05    0.11
   1   0  -6    0.04    0.11
  -1   0   6    0.01    0.09
   0   0  -6    1.15    0.19
   0   0  -6    1.31    0.22
   0   0   6    1.26    0.17
   0   0  -6    1.34    0.13
   0   0   6    1.23    0.19
   1   0   6   -0.05    0.08
  -1   0  -6   -0.03    0.10
  -1   0  -6    0.10    0.09
   1   0   6    0.04    0.10
  -2   0  -6  125.77    4.45
  -2   0  -6  128.37    4.44
   2   0   6  124.72    4.45
   2   0   6  129.10    4.33
  -3   0  -6   -0.04    0.10
   3   0   6   -0.14    0.07
  -3   0  -6    0.00    0.11
   3   0   6    0.01    0.12
  -4   0  -6   67.53    2.41
   4   0   6   67.46    2.32
   4   0   6   66.85    2.53
  -4   0  -6   60.62    2.54
  -5   0  -6   -0.06    0.12
   5   0   6    0.11    0.13
   5   0   6    0.12    0.21
  -5   0  -6    0.01    0.15
  -6   0  -6   22.30    1.25
   6   0   6   25.02    1.25
  -7   0  -6   -0.33    0.20
   7   0   6    0.20    0.27
  -8   0  -6    0.00    0.24
   8   0   6   -0.17    0.25
   8  -1  -6    6.64    0.78
  -8  -1   6    7.92    0.66
   8   1  -6    6.50    0.80
  -8   1   6    8.30    0.66
  -7  -1   6    1.99    0.38
   7  -1  -6    2.09    0.46
  -7   1   6    2.27    0.40
   7   1  -6    2.37    0.47
  -6  -1   6   12.99    0.79
   6  -1  -6   14.98    0.86
   6   1  -6   12.55    0.83
  -6   1   6   14.61    0.80
  -5  -1   6   25.33    1.05
   5  -1  -6   23.73    1.15
   5  -1  -6   24.87    1.08
  -5  -1   6   25.21    1.15
  -5   1   6   23.58    1.12
  -5   1   6   24.98    1.04
   5   1  -6   25.41    1.18
   5   1  -6   24.78    1.06
  -4  -1   6   17.16    0.85
  -4  -1   6   16.95    0.75
   4  -1  -6   18.55    0.88
   4  -1  -6   18.97    0.84
  -4   1   6   17.66    0.74
  -4   1   6   17.34    0.85
   4   1  -6   16.90    0.87
   4   1  -6   18.86    0.82
   3  -1  -6    0.85    0.21
  -3  -1   6    1.37    0.15
  -3  -1   6    1.16    0.22
   3  -1  -6    1.16    0.23
   3   1  -6    0.83    0.19
  -3   1   6    0.88    0.20
   3   1  -6    1.09    0.23
  -3   1   6    1.29    0.13
   2  -1  -6   76.24    2.79
   2  -1  -6   78.15    2.79
  -2  -1   6   76.59    2.76
   2   1  -6   76.36    2.80
  -2   1   6   76.02    2.77
   2   1  -6   80.02    2.79
  -1  -1   6  161.89    5.51
   1  -1  -6  159.11    5.57
   1  -1  -6  162.36    5.55
  -1   1   6  160.36    5.53
   1   1  -6  163.48    5.58
   1   1  -6  160.67    5.57
   0  -1  -6    7.74    0.41
   0  -1  -6    7.86    0.44
   0  -1   6    6.92    0.36
   0  -1  -6    6.97    0.33
   0  -1   6    7.43    0.42
   0   1   6    6.61    0.38
   0   1  -6    7.65    0.34
   0   1  -6    7.24    0.42
   0   1  -6    7.18    0.42
   0   1   6    7.28    0.40
  -1  -1  -6   57.58    2.11
   1  -1   6   58.37    2.05
  -1  -1  -6   59.35    2.17
   1  -1   6   59.03    2.15
   1   1   6   57.17    2.13
  -1   1  -6   60.79    2.12
   1   1   6   58.87    2.08
  -1   1  -6   56.51    2.16
   2  -1   6   31.16    1.14
  -2  -1  -6   30.34    1.28
   2  -1   6   32.30    1.29
  -2  -1  -6   32.41    1.26
   2   1   6   30.95    1.18
   2   1   6   32.25    1.28
  -2   1  -6   31.16    1.27
  -2   1  -6   31.94    1.29
  -3  -1  -6    0.02    0.12
   3  -1   6    0.11    0.08
   3  -1   6   -0.15    0.11
  -3  -1  -6   -0.04    0.10
  -3   1  -6    0.02    0.11
   3   1   6    0.08    0.10
  -3   1  -6    0.01    0.11
   3   1   6    0.12    0.13
  -4  -1  -6   37.53    1.65
   4  -1   6   39.28    1.41
   4  -1   6   39.27    1.64
  -4  -1  -6   39.94    1.51
  -4   1  -6   38.60    1.67
   4   1   6   39.53    1.46
   4   1   6   38.51    1.62
  -4   1  -6   39.21    1.53
  -5  -1  -6    5.21    0.36
  -5  -1  -6    3.81    0.49
   5  -1   6    3.82    0.49
  -5   1  -6    4.80    0.37
   5   1   6    5.04    0.57
  -5   1  -6    4.82    0.59
   5   1   6    4.91    0.34
  -6  -1  -6    0.31    0.25
   6  -1   6    0.76    0.31
  -6   1  -6    0.49    0.28
  -6   1  -6    0.59    0.23
   6   1   6    0.66    0.28
  -7  -1  -6   19.03    1.19
   7  -1   6   21.30    1.21
   7   1   6   18.84    1.15
  -7   1  -6   21.44    1.26
   8  -1   6    0.54    0.36
  -8  -1  -6    0.25    0.29
  -8   1  -6    0.90    0.39
   8   1   6    0.56    0.34
  -8  -2   6    3.91    0.54
   8  -2  -6    3.39    0.58
   8   2  -6    3.27    0.57
  -8   2   6    3.94    0.54
  -7  -2   6   18.15    1.01
   7  -2  -6   18.27    1.07
  -7   2   6   19.45    1.02
   7   2  -6   18.48    1.09
   6  -2  -6    4.24    0.53
  -6  -2   6    7.20    0.67
  -6   2   6    6.28    0.60
   6   2  -6    4.46    0.55
  -5  -2   6    1.08    0.27
   5  -2  -6    1.07    0.27
   5  -2  -6    1.34    0.26
  -5  -2   6    1.10    0.22
   5   2  -6    1.26    0.22
  -5   2   6    1.21    0.22
   5   2  -6    0.79    0.26
  -5   2   6    1.03    0.27
  -4  -2   6    2.26    0.26
   4  -2  -6    2.40    0.34
  -4  -2   6    2.24    0.32
   4  -2  -6    2.44    0.33
  -4   2   6    1.81    0.29
   4   2  -6    1.85    0.26
  -4   2   6    1.94    0.22
   4   2  -6    1.82    0.31
   3  -2  -6   38.30    1.52
  -3  -2   6   39.00    1.39
  -3  -2   6   38.60    1.51
   3  -2  -6   38.07    1.52
  -3   2   6   39.02    1.52
   3   2  -6   38.52    1.54
  -3   2   6   36.79    1.36
   3   2  -6   39.68    1.50
  -2  -2   6    2.64    0.29
   2  -2  -6    3.59    0.36
   2  -2  -6    2.70    0.30
  -2  -2   6    2.59    0.16
   2   2  -6    2.47    0.29
   2   2  -6    3.31    0.36
  -2   2   6    2.78    0.30
   1  -2  -6    1.76    0.23
   1  -2  -6    1.38    0.22
  -1  -2   6    1.97    0.22
   1   2  -6    1.25    0.11
   1   2  -6    1.65    0.24
   1   2  -6    1.66    0.25
  -1   2   6    1.03    0.18
   0  -2   6   58.23    2.15
   0  -2   6   57.21    2.07
   0  -2  -6   61.25    2.18
   0  -2  -6   58.65    2.05
   0  -2  -6   59.43    2.13
   0   2  -6   56.72    2.05
   0   2   6   58.82    2.11
   0   2  -6   58.74    2.17
   0   2  -6   59.45    2.16
   0   2   6   58.33    2.12
  -1  -2  -6    0.52    0.13
  -1  -2  -6    0.14    0.13
   1  -2   6    0.32    0.10
   1  -2   6    0.32    0.15
  -1   2  -6    0.34    0.15
   1   2   6    0.42    0.13
  -1   2  -6    0.36    0.13
   1   2   6    0.34    0.13
   2  -2   6    0.11    0.13
  -2  -2  -6    0.25    0.13
   2  -2   6    0.31    0.08
  -2   2  -6    0.29    0.15
   2   2   6    0.30    0.14
  -2   2  -6    0.35    0.15
  -3  -2  -6    1.64    0.24
  -3  -2  -6    2.05    0.31
   3  -2   6    1.11    0.25
   3  -2   6    1.37    0.13
  -3   2  -6    1.67    0.26
   3   2   6    1.26    0.24
   3   2   6    2.02    0.23
  -3   2  -6    1.62    0.28
   4  -2   6   54.42    2.21
   4  -2   6   60.60    1.99
  -4  -2  -6   57.47    2.08
  -4  -2  -6   60.65    2.28
   4   2   6   56.85    2.20
   4   2   6   55.23    2.04
  -4   2  -6   48.56    2.21
  -4   2  -6   54.86    2.11
  -5  -2  -6    1.63    0.36
  -5  -2  -6    1.69    0.25
   5  -2   6    1.47    0.32
   5   2   6    3.16    0.47
  -5   2  -6    1.75    0.37
  -5   2  -6    2.04    0.29
   5   2   6    2.20    0.28
   6  -2   6    0.65    0.30
   6  -2   6    0.89    0.29
  -6  -2  -6    0.77    0.29
   6   2   6    0.61    0.29
   6   2   6    0.75    0.30
  -6   2  -6    0.96    0.32
  -6   2  -6    0.87    0.21
   7  -2   6   12.78    0.94
  -7  -2  -6   14.78    1.01
  -7   2  -6   15.40    1.01
   7   2   6   14.63    0.97
  -8  -2  -6    0.69    0.35
   8  -2   6    0.42    0.33
   8   2   6    0.64    0.38
  -8   2  -6    0.70    0.37
   8  -3  -6    1.09    0.41
  -8  -3   6    1.35    0.37
  -8   3   6    1.45    0.36
   8   3  -6    1.39    0.42
   7  -3  -6    0.35    0.26
  -7  -3   6   -0.08    0.19
  -7   3   6    0.13    0.21
   7   3  -6    0.21    0.26
  -6  -3   6    0.01    0.17
   6  -3  -6   -0.40    0.17
   6  -3  -6    0.03    0.19
   6   3  -6   -0.18    0.20
  -6   3   6    0.21    0.20
   5  -3  -6    1.68    0.31
  -5  -3   6    1.72    0.27
  -5  -3   6    1.51    0.29
   5  -3  -6    1.53    0.29
  -5   3   6    1.83    0.31
   5   3  -6    1.29    0.30
  -5   3   6    1.91    0.27
   4  -3  -6   10.32    0.64
   4  -3  -6   12.06    0.65
  -4  -3   6   12.87    0.60
  -4  -3   6   12.53    0.67
  -4   3   6   11.78    0.66
  -4   3   6   11.89    0.56
   4   3  -6   13.21    0.62
   4   3  -6   12.23    0.70
  -3  -3   6   14.15    0.71
  -3  -3   6   15.57    0.63
   3  -3  -6   14.00    0.70
   3  -3  -6   14.49    0.73
   3   3  -6   14.83    0.75
  -3   3   6   14.81    0.59
   3   3  -6   14.43    0.69
  -3   3   6   14.80    0.72
  -2  -3   6    0.08    0.06
  -2  -3   6    0.19    0.12
   2  -3  -6    0.04    0.11
   2  -3  -6    0.25    0.14
  -2   3   6    0.80    0.19
   2   3  -6    0.04    0.11
   2   3  -6   -0.03    0.11
  -1  -3   6    0.09    0.09
   1  -3  -6    0.04    0.12
   1  -3  -6    0.06    0.10
   1  -3  -6    0.15    0.06
  -1   3   6    0.05    0.09
   1   3  -6    0.19    0.08
  -1   3   6    0.10    0.11
   1   3  -6   -0.02    0.09
   1   3  -6    0.05    0.11
   0  -3  -6  102.43    3.57
   0  -3   6  104.98    3.58
   0  -3  -6  107.51    3.69
   0  -3   6  106.92    3.68
   0   3  -6  101.46    3.68
   0   3  -6  102.18    3.69
   0   3  -6  102.44    3.59
   0   3   6  104.47    3.64
   0   3   6  105.82    3.63
  -1  -3  -6  184.00    6.42
   1  -3   6  187.28    6.47
  -1  -3  -6  194.95    6.49
   1  -3   6  185.60    6.33
   1   3   6  192.40    6.42
   1   3   6  187.16    6.43
  -1   3  -6  190.09    6.44
  -1   3  -6  186.07    6.48
  -2  -3  -6    5.05    0.36
   2  -3   6    4.72    0.37
  -2  -3  -6    5.56    0.37
   2  -3   6    4.87    0.22
  -2   3  -6    4.84    0.37
   2   3   6    4.86    0.35
   2   3   6    5.34    0.33
  -2   3  -6    5.12    0.37
  -3  -3  -6   13.53    0.64
  -3  -3  -6   13.13    0.72
   3  -3   6   12.44    0.69
   3   3   6   13.20    0.62
  -3   3  -6   12.64    0.72
   3   3   6   13.41    0.69
  -3   3  -6   13.97    0.68
  -4  -3  -6    4.06    0.32
  -4  -3  -6    4.01    0.48
   4  -3   6    4.06    0.49
   4   3   6    4.36    0.33
  -4   3  -6    4.27    0.36
   4   3   6    4.21    0.45
  -4   3  -6    4.80    0.52
   5  -3   6    9.28    0.67
  -5  -3  -6    9.83    0.71
  -5  -3  -6    9.77    0.51
   5   3   6    8.91    0.54
   5   3   6    8.97    0.65
  -5   3  -6   10.10    0.58
  -5   3  -6   10.44    0.72
   6  -3   6   19.06    1.14
  -6  -3  -6   23.44    1.24
   6  -3   6   21.14    0.99
  -6   3  -6   20.16    1.18
   6   3   6   22.20    0.99
   6   3   6   21.51    1.15
  -6   3  -6   22.54    1.01
   7  -3   6    4.05    0.58
  -7  -3  -6    4.47    0.63
  -7   3  -6    5.83    0.71
   7   3   6    3.72    0.58
   8  -3   6    6.58    0.85
  -8  -3  -6    8.99    0.83
   8   3   6    7.72    0.86
  -8   3  -6    7.50    0.87
   8  -4  -6    4.57    0.66
  -8  -4   6    4.34    0.59
  -8   4   6    4.61    0.59
   8   4  -6    4.25    0.63
  -7  -4   6    6.82    0.58
   7  -4  -6    6.50    0.71
  -7   4   6    5.90    0.63
   7   4  -6    5.18    0.65
   6  -4  -6    2.84    0.40
  -6  -4   6    1.49    0.33
   6  -4  -6    3.47    0.48
  -6   4   6    3.07    0.42
   6   4  -6    2.41    0.43
   5  -4  -6   16.89    0.89
  -5  -4   6   19.24    0.88
  -5  -4   6   18.53    0.94
   5  -4  -6   18.66    0.94
  -5   4   6   19.35    0.85
  -5   4   6   19.13    0.93
   5   4  -6   17.25    0.96
  -4  -4   6    1.28    0.22
   4  -4  -6    1.66    0.29
  -4  -4   6    1.21    0.25
   4  -4  -6    1.49    0.28
   4   4  -6    1.09    0.25
  -4   4   6    0.81    0.23
  -4   4   6    1.58    0.21
   4   4  -6    1.34    0.22
  -3  -4   6   18.00    0.74
   3  -4  -6   17.44    0.80
   3  -4  -6   17.95    0.84
  -3  -4   6   17.41    0.81
  -3   4   6   16.95    0.70
   3   4  -6   17.13    0.84
   3   4  -6   17.24    0.79
  -3   4   6   16.68    0.82
  -2  -4   6    3.12    0.32
   2  -4  -6    3.07    0.31
  -2  -4   6    3.06    0.21
   2  -4  -6    3.03    0.35
   2   4  -6    3.55    0.36
  -2   4   6    2.94    0.33
   2   4  -6    2.99    0.27
  -2   4   6    2.61    0.19
   1  -4  -6   30.09    1.08
   1  -4  -6   29.83    1.16
  -1  -4   6   29.76    1.21
  -1  -4   6   29.75    1.15
   1  -4  -6   29.44    1.22
   1   4  -6   30.45    1.23
   1   4  -6   29.54    1.21
  -1   4   6   29.50    1.14
  -1   4   6   29.26    1.20
   1   4  -6   29.78    1.12
   0  -4  -6    5.13    0.36
   0  -4   6    4.78    0.35
   0  -4  -6    4.58    0.28
   0  -4   6    5.00    0.28
   0   4  -6    4.62    0.34
   0   4  -6    4.60    0.35
   0   4   6    4.59    0.33
   0   4   6    5.14    0.31
   0   4  -6    4.29    0.29
  -1  -4  -6   51.40    1.90
   1  -4   6   48.91    1.89
   1  -4   6   49.46    1.74
  -1  -4  -6   50.40    1.85
   1   4   6   50.29    1.84
  -1   4  -6   50.39    1.91
  -1   4  -6   49.22    1.87
   1   4   6   50.16    1.85
  -2  -4  -6    0.63    0.17
  -2  -4  -6    0.67    0.17
   2  -4   6    0.62    0.17
   2   4   6    0.97    0.18
  -2   4  -6    0.50    0.18
  -2   4  -6    0.59    0.17
   2   4   6    0.80    0.18
   3  -4   6    0.82    0.21
  -3  -4  -6    1.43    0.24
  -3  -4  -6    1.45    0.28
  -3   4  -6    1.55    0.27
   3   4   6    1.48    0.23
  -3   4  -6    1.76    0.29
   3   4   6    1.88    0.29
   4  -4   6   72.69    2.83
  -4  -4  -6   74.77    2.68
  -4  -4  -6   77.60    2.89
  -4   4  -6   73.06    2.87
  -4   4  -6   74.10    2.76
   4   4   6   71.73    2.79
   4   4   6   77.05    2.71
   5  -4   6   26.41    1.31
   5  -4   6   28.49    1.22
  -5  -4  -6   27.61    1.37
   5   4   6   28.65    1.19
  -5   4  -6   28.92    1.39
   5   4   6   26.73    1.29
  -5   4  -6   28.04    1.22
  -6  -4  -6    3.07    0.52
   6  -4   6    2.70    0.47
   6  -4   6    2.87    0.37
   6   4   6    2.43    0.35
   6   4   6    2.61    0.44
  -6   4  -6    2.85    0.50
  -6   4  -6    2.34    0.35
  -7  -4  -6    1.64    0.43
   7  -4   6    1.32    0.39
   7   4   6    1.24    0.39
  -7   4  -6    1.34    0.40
   8  -4   6   14.28    1.05
  -8  -4  -6   15.48    1.10
   8   4   6   13.13    0.99
  -8   4  -6   15.75    1.12
   8  -5  -6    1.22    0.44
  -8  -5   6    0.82    0.31
  -8   5   6    0.81    0.32
   8   5  -6    0.93    0.39
   7  -5  -6    7.92    0.67
  -7  -5   6    7.96    0.62
  -7   5   6    7.09    0.59
   7   5  -6    6.61    0.73
   6  -5  -6    4.22    0.52
  -6  -5   6    3.21    0.44
   6  -5  -6    4.91    0.52
   6   5  -6    3.36    0.49
  -6   5   6    4.56    0.53
   5  -5  -6    0.10    0.19
  -5  -5   6    0.00    0.14
  -5  -5   6    0.00    0.15
   5  -5  -6    0.02    0.16
  -5   5   6   -0.01    0.15
   5   5  -6    0.07    0.19
  -5   5   6    0.15    0.15
   4  -5  -6   16.90    0.81
   4  -5  -6   16.21    0.84
  -4  -5   6   17.16    0.78
  -4  -5   6   16.34    0.83
   4   5  -6   15.67    0.85
  -4   5   6   16.67    0.73
   4   5  -6   15.89    0.74
  -4   5   6   15.85    0.83
   3  -5  -6   19.92    0.96
  -3  -5   6   20.22    0.93
  -3  -5   6   21.39    0.88
   3  -5  -6   20.19    0.90
   3   5  -6   22.05    0.92
   3   5  -6   21.82    0.98
  -3   5   6   21.01    0.85
  -3   5   6   20.52    0.96
   2  -5  -6    8.79    0.52
  -2  -5   6    9.23    0.49
   2  -5  -6    9.44    0.48
  -2  -5   6    9.03    0.44
   2   5  -6    9.07    0.53
  -2   5   6    8.40    0.51
  -2   5   6    9.15    0.43
   2   5  -6    8.94    0.45
   2   5  -6    8.55    0.50
   1  -5  -6    0.02    0.08
  -1  -5   6    0.00    0.11
   1  -5  -6    0.04    0.13
  -1  -5   6    0.01    0.09
   1  -5  -6    0.05    0.07
   1   5  -6    0.01    0.09
   1   5  -6    0.23    0.14
  -1   5   6    0.17    0.12
  -1   5   6    0.02    0.08
  -1   5   6    0.13    0.09
   1   5  -6    0.09    0.11
   0  -5  -6   54.35    2.03
   0  -5  -6   53.04    1.95
   0  -5   6   53.96    1.91
   0  -5   6   54.04    2.02
   0   5   6   54.69    2.01
   0   5  -6   52.88    2.02
   0   5  -6   53.70    2.04
   0   5   6   54.71    1.94
   0   5  -6   53.75    1.98
  -1  -5  -6   10.90    0.57
   1  -5   6   10.26    0.42
  -1  -5  -6    9.56    0.52
   1  -5   6   10.22    0.55
   1   5   6    9.69    0.53
  -1   5  -6    9.82    0.54
   1   5   6   10.28    0.50
  -1   5  -6   10.93    0.59
  -2  -5  -6   14.03    0.72
   2  -5   6   15.78    0.76
  -2  -5  -6   17.19    0.78
  -2   5  -6   16.00    0.78
   2   5   6   14.94    0.72
   2   5   6   15.57    0.71
  -2   5  -6   14.75    0.77
  -3  -5  -6   96.33    3.45
   3  -5   6   93.36    3.41
  -3  -5  -6   92.38    3.34
  -3   5  -6   95.35    3.41
   3   5   6   91.81    3.34
  -3   5  -6   92.37    3.47
   3   5   6   93.93    3.37
   4  -5   6   22.27    1.08
  -4  -5  -6   24.84    0.96
  -4  -5  -6   23.00    1.13
   4   5   6   21.89    1.04
   4   5   6   21.88    0.99
  -4   5  -6   21.49    1.02
  -4   5  -6   18.88    1.08
  -5  -5  -6    4.79    0.58
   5  -5   6    4.37    0.55
   5  -5   6    4.57    0.47
  -5   5  -6    4.71    0.58
  -5   5  -6    6.28    0.45
   5   5   6    5.32    0.43
   5   5   6    6.09    0.51
   6  -5   6    3.03    0.51
   6  -5   6    2.75    0.38
  -6  -5  -6    2.43    0.45
   6   5   6    2.57    0.39
   6   5   6    3.37    0.51
  -6   5  -6    3.15    0.53
  -6   5  -6    2.65    0.37
   7  -5   6   18.11    1.16
  -7  -5  -6   21.13    1.29
   7   5   6   21.20    1.08
   7   5   6   19.93    1.17
  -7   5  -6   21.76    1.26
  -8  -5  -6    4.14    0.68
   8  -5   6    4.88    0.73
   8   5   6    5.26    0.77
  -8   5  -6    4.65    0.72
  -8  -6   6   15.10    0.96
   8  -6  -6   13.66    0.98
   8   6  -6   15.83    1.06
  -8   6   6   15.47    0.94
   7  -6  -6    2.47    0.47
  -7  -6   6    1.92    0.39
  -7   6   6    1.28    0.32
   7   6  -6    2.09    0.44
   6  -6  -6   12.08    0.78
  -6  -6   6   12.39    0.77
   6  -6  -6   13.50    0.79
   6   6  -6   13.56    0.85
  -6   6   6   12.32    0.77
   5  -6  -6    4.00    0.46
  -5  -6   6    3.09    0.41
   5  -6  -6    3.24    0.45
  -5  -6   6    3.82    0.37
   5   6  -6    3.63    0.48
  -5   6   6    4.23    0.48
  -5   6   6    4.03    0.37
  -4  -6   6  155.40    5.27
   4  -6  -6  149.29    5.34
   4  -6  -6  149.27    5.27
  -4  -6   6  145.40    5.31
  -4   6   6  149.19    5.21
  -4   6   6  151.28    5.33
   4   6  -6  153.66    5.36
   4   6  -6  148.19    5.35
   4   6  -6  154.75    5.23
  -3  -6   6   33.07    1.28
   3  -6  -6   30.55    1.36
   3  -6  -6   31.97    1.28
  -3  -6   6   33.03    1.33
   3   6  -6   32.37    1.30
  -3   6   6   31.94    1.25
  -3   6   6   32.08    1.35
   3   6  -6   33.39    1.38
   3   6  -6   30.31    1.33
  -2  -6   6   30.75    1.19
   2  -6  -6   31.61    1.29
   2  -6  -6   30.64    1.18
  -2  -6   6   31.09    1.22
   2   6  -6   29.57    1.20
   2   6  -6   30.34    1.24
  -2   6   6   28.10    1.25
   2   6  -6   29.12    1.27
  -2   6   6   30.33    1.17
   2   6  -6   31.41    1.25
   1  -6  -6   68.51    2.54
  -1  -6   6   70.02    2.45
  -1  -6   6   70.55    2.52
   1  -6  -6   70.27    2.43
   1  -6  -6   68.11    2.43
  -1   6   6   69.13    2.42
  -1   6   6   65.79    2.44
  -1   6   6   64.88    2.51
   1   6  -6   67.77    2.53
   1   6  -6   68.98    2.54
   1   6  -6   69.58    2.47
   0  -6  -6   42.56    1.64
   0  -6   6   43.02    1.52
   0  -6  -6   42.51    1.57
   0  -6   6   40.66    1.61
   0   6  -6   41.76    1.63
   0   6  -6   39.65    1.64
   0   6   6   42.05    1.62
   0   6   6   42.38    1.53
   0   6  -6   39.91    1.59
   1  -6   6   86.88    2.92
   1  -6   6   87.32    3.10
  -1  -6  -6   78.70    3.08
  -1  -6  -6   85.36    3.07
   1   6   6   85.46    3.08
   1   6   6   87.47    3.01
  -1   6  -6   86.71    3.13
  -1   6  -6   86.80    3.10
  -2  -6  -6   16.69    0.86
   2  -6   6   17.97    0.85
  -2  -6  -6   18.13    0.84
   2   6   6   19.13    0.81
   2   6   6   18.18    0.84
  -2   6  -6   18.63    0.89
  -2   6  -6   18.22    0.88
   3  -6   6    0.21    0.16
  -3  -6  -6    0.21    0.15
  -3  -6  -6    0.25    0.17
   3   6   6    0.54    0.18
  -3   6  -6    0.29    0.17
   3   6   6    0.24    0.17
  -3   6  -6    0.41    0.18
   4  -6   6   11.46    0.69
  -4  -6  -6   11.13    0.71
   4  -6   6    9.85    0.63
  -4  -6  -6    9.63    0.54
  -4   6  -6   10.37    0.70
   4   6   6   11.36    0.65
  -4   6  -6   10.62    0.64
   4   6   6    9.85    0.60
   5  -6   6    3.73    0.45
  -5  -6  -6    3.93    0.57
   5  -6   6    3.82    0.53
  -5   6  -6    3.76    0.52
  -5   6  -6    4.07    0.46
   5   6   6    4.66    0.48
   5   6   6    3.91    0.49
   6  -6   6    4.53    0.50
  -6  -6  -6    4.32    0.61
   6  -6   6    4.04    0.57
   6   6   6    4.88    0.52
   6   6   6    3.39    0.51
  -6   6  -6    3.54    0.43
  -6   6  -6    4.92    0.61
   7  -6   6   13.93    0.99
  -7  -6  -6   17.13    1.12
  -7   6  -6   14.84    1.05
   7   6   6   16.17    1.01
   7   6   6   15.85    0.90
  -8  -6  -6    2.07    0.51
   8  -6   6    1.77    0.48
   8   6   6    2.13    0.52
  -8   6  -6    2.59    0.54
   8  -7  -6   -0.23    0.27
  -8  -7   6   -0.01    0.22
   8   7  -6   -0.03    0.27
  -8   7   6    0.12    0.24
   7  -7  -6    0.73    0.33
  -7  -7   6    0.88    0.29
   7   7  -6    0.32    0.29
  -7   7   6    0.56    0.26
   6  -7  -6    2.98    0.46
   6  -7  -6    3.02    0.46
  -6  -7   6    2.61    0.40
   6   7  -6    3.04    0.48
  -6   7   6    3.17    0.44
   5  -7  -6    2.57    0.41
  -5  -7   6    2.87    0.41
   5  -7  -6    2.18    0.35
  -5  -7   6    3.36    0.42
   5   7  -6    2.62    0.41
  -5   7   6    2.31    0.36
  -5   7   6    1.70    0.32
   5   7  -6    2.19    0.39
  -4  -7   6   16.43    0.80
  -4  -7   6   17.17    0.84
   4  -7  -6   15.82    0.78
   4  -7  -6   14.36    0.83
   4   7  -6   15.27    0.75
   4   7  -6   15.70    0.85
   4   7  -6   17.46    0.88
  -4   7   6   15.95    0.84
  -4   7   6   16.34    0.77
   3  -7  -6   34.73    1.46
  -3  -7   6   35.89    1.39
   3  -7  -6   34.05    1.35
  -3  -7   6   34.18    1.42
  -3   7   6   34.58    1.36
   3   7  -6   33.88    1.38
   3   7  -6   34.69    1.46
   3   7  -6   35.02    1.44
  -3   7   6   32.96    1.43
  -2  -7   6   44.56    1.66
  -2  -7   6   45.22    1.68
   2  -7  -6   44.57    1.62
   2  -7  -6   41.64    1.73
   2   7  -6   42.71    1.70
   2   7  -6   44.75    1.68
   2   7  -6   40.91    1.67
  -2   7   6   42.99    1.71
   2   7  -6   43.38    1.73
  -2   7   6   43.43    1.64
   1  -7  -6   79.73    2.86
  -1  -7   6   81.26    2.87
  -1  -7   6   83.65    2.94
   1  -7  -6   81.61    2.97
   1  -7  -6   82.59    2.83
  -1   7   6   80.51    2.94
   1   7  -6   82.05    2.92
  -1   7   6   78.78    2.88
   1   7  -6   79.61    2.87
  -1   7   6   80.68    2.81
   1   7  -6   80.57    2.95
   1   7  -6   77.76    2.95
   0  -7   6  105.55    3.68
   0  -7   6  110.25    3.80
   0  -7  -6  108.88    3.83
   0  -7  -6  105.28    3.75
   0   7  -6  106.62    3.84
   0   7  -6  106.31    3.80
   0   7  -6  105.53    3.81
   0   7   6  105.83    3.80
   0   7   6  108.94    3.68
   1  -7   6    4.03    0.22
  -1  -7  -6    3.75    0.33
   1  -7   6    3.85    0.39
  -1  -7  -6    3.48    0.37
   1   7   6    3.57    0.38
  -1   7  -6    4.32    0.38
   1   7   6    4.10    0.27
  -1   7  -6    3.97    0.34
  -2  -7  -6    5.70    0.40
  -2  -7  -6    5.08    0.41
   2  -7   6    4.73    0.39
  -2   7  -6    5.12    0.42
   2   7   6    5.24    0.40
   2   7   6    5.34    0.35
  -2   7  -6    5.05    0.42
  -3  -7  -6    9.25    0.53
   3  -7   6    9.27    0.58
  -3  -7  -6    7.53    0.58
  -3   7  -6    9.30    0.63
   3   7   6    9.86    0.57
   3   7   6    9.51    0.54
  -3   7  -6   10.01    0.61
  -4  -7  -6   35.22    1.35
  -4  -7  -6   34.96    1.54
   4  -7   6   31.31    1.45
   4  -7   6   32.59    1.42
  -4   7  -6   32.37    1.43
   4   7   6   33.84    1.42
   4   7   6   34.32    1.41
  -4   7  -6   30.30    1.51
  -5  -7  -6    3.16    0.51
   5  -7   6    3.21    0.48
   5  -7   6    2.67    0.39
  -5   7  -6    3.69    0.53
   5   7   6    3.43    0.47
   5   7   6    2.40    0.38
  -5   7  -6    2.39    0.37
  -6  -7  -6    2.83    0.50
   6  -7   6    2.45    0.40
   6  -7   6    3.47    0.54
   6   7   6    2.38    0.42
   6   7   6    3.04    0.44
  -6   7  -6    2.97    0.52
  -6   7  -6    2.65    0.39
  -7  -7  -6   10.40    0.89
   7  -7   6   11.71    0.87
   7   7   6   11.28    0.77
   7   7   6   12.73    0.87
  -7   7  -6   10.77    0.89
   8  -7   6    0.19    0.34
  -8  -7  -6    0.18    0.30
  -8   7  -6    0.15    0.28
   8   7   6    0.04    0.32
  -8  -8   6    0.35    0.27
   8  -8  -6    0.56    0.37
  -8   8   6    1.00    0.34
   8   8  -6    0.47    0.36
  -7  -8   6    1.11    0.34
   7  -8  -6    1.71    0.41
  -7   8   6    0.88    0.30
   7   8  -6    0.67    0.33
  -6  -8   6    0.03    0.18
   6  -8  -6    0.37    0.23
   6  -8  -6   -0.16    0.22
   6   8  -6   -0.15    0.23
   6   8  -6    0.30    0.25
  -6   8   6    0.03    0.19
   5  -8  -6    6.37    0.50
  -5  -8   6    6.26    0.52
  -5  -8   6    7.40    0.53
   5  -8  -6    7.17    0.59
   5   8  -6    6.72    0.55
   5   8  -6    5.51    0.62
  -5   8   6    6.98    0.65
  -5   8   6    6.88    0.54
  -4  -8   6   27.06    1.20
   4  -8  -6   26.74    1.23
  -4  -8   6   26.29    1.15
   4  -8  -6   27.03    1.12
  -4   8   6   25.40    1.18
  -4   8   6   25.07    1.11
   4   8  -6   23.88    1.18
   4   8  -6   24.42    1.19
  -3  -8   6    0.66    0.19
   3  -8  -6    0.95    0.28
   3  -8  -6    0.78    0.19
  -3  -8   6    0.83    0.23
  -3   8   6    0.22    0.18
   3   8  -6    1.17    0.24
   3   8  -6    0.46    0.21
  -3   8   6    0.67    0.19
   3   8  -6    1.00    0.25
  -2  -8   6  178.20    5.98
   2  -8  -6  176.12    5.88
   2  -8  -6  171.69    6.05
  -2  -8   6  169.84    5.96
   2   8  -6  170.56    6.00
   2   8  -6  174.96    6.00
  -2   8   6  173.66    5.95
   2   8  -6  165.31    6.02
  -2   8   6  171.69    6.02
   1  -8  -6    1.93    0.30
  -1  -8   6    2.00    0.28
   1  -8  -6    1.89    0.26
  -1  -8   6    1.86    0.24
   1   8  -6    2.03    0.30
  -1   8   6    1.76    0.19
   1   8  -6    2.26    0.33
  -1   8   6    1.52    0.27
   1   8  -6    1.93    0.25
   1   8  -6    1.95    0.28
  -1   8   6    2.25    0.29
   0  -8   6    3.92    0.35
   0  -8  -6    5.05    0.40
   0  -8   6    4.91    0.30
   0  -8  -6    4.51    0.35
   0   8   6    4.39    0.27
   0   8  -6    4.98    0.30
   0   8   6    4.48    0.38
   0   8  -6    3.99    0.36
   0   8  -6    4.32    0.45
   0   8   6    5.16    0.38
   1  -8   6    0.15    0.16
  -1  -8  -6   -0.04    0.14
   1  -8   6    0.38    0.10
  -1  -8  -6    0.30    0.15
  -1   8  -6    0.32    0.19
   1   8   6    0.27    0.10
  -1   8  -6    0.14    0.16
   1   8   6    0.08    0.13
   2  -8   6   59.61    2.22
  -2  -8  -6   62.00    2.28
  -2  -8  -6   55.51    2.19
   2   8   6   57.58    2.22
   2   8   6   54.81    2.11
  -2   8  -6   58.37    2.28
  -2   8  -6   58.92    2.28
   3  -8   6   45.81    1.91
  -3  -8  -6   45.12    1.85
  -3  -8  -6   50.96    2.01
   3  -8   6   47.50    1.93
  -3   8  -6   49.53    2.01
  -3   8  -6   47.90    1.95
   3   8   6   49.39    1.85
   3   8   6   49.53    1.92
   4  -8   6    5.49    0.48
   4  -8   6    5.87    0.50
  -4  -8  -6    5.72    0.66
  -4  -8  -6    5.07    0.39
  -4   8  -6    4.69    0.55
   4   8   6    4.95    0.51
   4   8   6    5.62    0.45
  -4   8  -6    5.08    0.46
  -5  -8  -6    5.60    0.66
   5  -8   6    3.95    0.52
   5  -8   6    3.54    0.47
  -5   8  -6    3.07    0.42
   5   8   6    3.44    0.46
   5   8   6    3.91    0.47
  -5   8  -6    3.95    0.54
   6  -8   6    0.78    0.34
  -6  -8  -6    1.13    0.35
   6  -8   6    1.89    0.39
  -6   8  -6    1.06    0.35
  -6   8  -6    0.87    0.27
   6   8   6    1.16    0.35
   6   8   6    1.13    0.32
   7  -8   6    1.26    0.41
  -7  -8  -6    1.17    0.39
   7  -8   6    1.70    0.39
   7   8   6    1.33    0.39
   7   8   6    1.40    0.38
  -7   8  -6    1.12    0.39
  -8  -8  -6    3.47    0.68
   8  -8   6    2.55    0.58
  -8   8  -6    5.33    0.76
   8   8   6    4.13    0.68
  -7  -9   6   -0.01    0.21
   7  -9  -6    0.30    0.31
  -7   9   6    0.16    0.25
   7   9  -6    0.19    0.27
  -6  -9   6    2.24    0.40
   6  -9  -6    2.21    0.42
   6  -9  -6    2.52    0.48
   6   9  -6    2.43    0.45
   6   9  -6    3.31    0.50
  -6   9   6    2.74    0.44
  -5  -9   6    5.48    0.49
   5  -9  -6    6.51    0.68
   5  -9  -6    5.48    0.46
  -5  -9   6    5.97    0.51
   5   9  -6    6.98    0.57
   5   9  -6    5.99    0.63
  -5   9   6    5.86    0.50
   4  -9  -6    0.59    0.19
  -4  -9   6    0.47    0.21
   4  -9  -6    0.31    0.25
  -4  -9   6    0.37    0.19
  -4   9   6    0.51    0.22
  -4   9   6    0.47    0.20
   4   9  -6    0.70    0.26
   4   9  -6    0.79    0.26
   3  -9  -6   27.08    1.10
   3  -9  -6   27.71    1.28
  -3  -9   6   28.62    1.20
  -3  -9   6   28.26    1.20
   3   9  -6   26.67    1.21
   3   9  -6   26.79    1.17
  -3   9   6   27.16    1.22
  -3   9   6   25.80    1.16
   3   9  -6   27.28    1.23
   2  -9  -6    1.06    0.17
   2  -9  -6    1.28    0.30
  -2  -9   6    1.22    0.24
  -2  -9   6    0.77    0.20
   2   9  -6    0.95    0.24
   2   9  -6    1.00    0.25
  -2   9   6    0.79    0.24
  -2   9   6    1.01    0.23
   2   9  -6    0.98    0.25
   2   9  -6    1.07    0.25
   1  -9  -6   47.82    1.86
   1  -9  -6   46.81    1.93
  -1  -9   6   50.54    1.90
  -1  -9   6   50.10    1.83
   1   9  -6   48.54    1.93
  -1   9   6   48.14    1.89
   1   9  -6   49.07    1.91
   1   9  -6   48.52    1.83
   1   9  -6   49.07    1.92
  -1   9   6   48.35    1.92
   0  -9  -6    1.98    0.31
   0  -9  -6    1.80    0.27
   0  -9   6    1.83    0.22
   0  -9   6    1.49    0.25
   0   9  -6    1.95    0.31
   0   9   6    1.84    0.30
   0   9   6    2.05    0.32
   0   9  -6    2.04    0.24
   0   9  -6    1.43    0.29
  -1  -9  -6  113.61    3.99
   1  -9   6  110.57    3.94
  -1  -9  -6  113.77    4.01
   1  -9   6  109.08    3.79
  -1   9  -6  110.66    4.04
   1   9   6  110.59    3.99
   1   9   6  111.27    3.92
  -1   9  -6  108.88    3.83
  -1   9  -6  109.79    4.02
   2  -9   6    0.99    0.26
  -2  -9  -6    1.65    0.29
  -2  -9  -6    1.34    0.28
   2  -9   6    1.14    0.26
   2   9   6    1.16    0.25
  -2   9  -6    0.67    0.23
   2   9   6    1.20    0.21
  -2   9  -6    1.18    0.28
   3  -9   6   41.24    1.78
  -3  -9  -6   43.16    1.72
  -3  -9  -6   45.33    1.87
   3  -9   6   39.56    1.74
   3   9   6   46.64    1.80
   3   9   6   43.10    1.68
  -3   9  -6   44.92    1.87
   4  -9   6   22.31    1.08
  -4  -9  -6   21.25    1.01
  -4  -9  -6   18.14    1.10
   4  -9   6   21.29    1.06
  -4   9  -6   21.76    1.15
   4   9   6   21.37    1.00
  -4   9  -6   20.06    1.06
   4   9   6   23.02    1.07
  -5  -9  -6    3.46    0.55
   5  -9   6    1.81    0.36
   5  -9   6    2.78    0.45
  -5   9  -6    2.31    0.45
  -5   9  -6    2.72    0.41
   5   9   6    1.89    0.37
   5   9   6    2.11    0.36
   6  -9   6    2.02    0.39
   6  -9   6    3.18    0.53
  -6  -9  -6    3.28    0.58
  -6   9  -6    3.00    0.52
   6   9   6    3.75    0.51
   6   9   6    4.26    0.56
  -7  -9  -6    2.63    0.54
   7  -9   6    3.15    0.49
   7  -9   6    2.84    0.55
  -7   9  -6    2.46    0.51
   7   9   6    2.93    0.48
   7   9   6    4.08    0.58
   7 -10  -6   20.39    1.17
  -7 -10   6   18.38    1.10
   7  10  -6   20.36    1.17
  -7  10   6   20.18    1.10
   7  10  -6   18.81    1.18
  -6 -10   6    2.38    0.41
   6 -10  -6    3.10    0.52
   6  10  -6    1.97    0.42
   6  10  -6    2.37    0.43
  -6  10   6    2.37    0.40
  -5 -10   6   20.53    1.09
  -5 -10   6   21.11    1.09
   5 -10  -6   22.37    1.18
   5  10  -6   21.35    1.12
  -5  10   6   22.43    1.11
   5  10  -6   22.60    1.16
  -4 -10   6   -0.03    0.15
  -4 -10   6   -0.05    0.16
   4 -10  -6   -0.11    0.22
  -4  10   6    0.06    0.18
   4  10  -6    0.23    0.19
  -4  10   6    0.16    0.19
   4  10  -6   -0.22    0.18
   3 -10  -6    3.71    0.48
  -3 -10   6    4.32    0.40
  -3 -10   6    4.71    0.37
  -3 -10   6    3.43    0.41
  -3  10   6    3.52    0.43
   3  10  -6    4.69    0.49
  -3  10   6    4.03    0.39
   3  10  -6    4.18    0.47
   3  10  -6    4.08    0.42
   2 -10  -6    2.27    0.40
  -2 -10   6    1.52    0.26
  -2 -10   6    1.43    0.27
   2  10  -6    2.51    0.34
  -2  10   6    1.55    0.28
   2  10  -6    2.38    0.35
  -2  10   6    1.24    0.27
   2  10  -6    1.85    0.31
   2  10  -6    1.58    0.32
  -1 -10   6   20.78    0.90
   1 -10  -6   20.44    0.94
   1 -10  -6   20.61    1.01
  -1 -10   6   20.17    0.95
  -1  10   6   20.93    0.98
   1  10  -6   21.28    1.01
   1  10  -6   19.58    0.99
   1  10  -6   21.46    0.98
   1  10  -6   20.78    0.91
  -1  10   6   20.22    0.99
   0 -10   6   21.61    0.88
   0 -10   6   21.54    1.01
   0 -10  -6   21.34    1.01
   0 -10   6   21.27    0.96
   0 -10  -6   21.54    0.99
   0  10  -6   20.71    1.03
   0  10   6   22.31    1.03
   0  10   6   20.19    0.99
   0  10  -6   20.61    0.88
   0  10  -6   21.84    1.04
   1 -10   6   20.73    1.04
  -1 -10  -6   22.53    1.06
   1 -10   6   22.98    1.01
  -1 -10  -6   20.73    1.03
   1 -10   6   22.56    0.87
  -1  10  -6   22.65    1.09
   1  10   6   23.11    1.06
  -1  10  -6   23.25    1.10
   2 -10   6   19.29    0.98
   2 -10   6   19.97    0.94
  -2 -10  -6   18.75    0.99
  -2 -10  -6   20.43    0.94
  -2  10  -6   19.88    1.02
  -2  10  -6   19.61    1.01
   2  10   6   18.55    0.96
   3 -10   6    0.71    0.24
  -3 -10  -6    1.03    0.29
  -3 -10  -6    0.95    0.24
   3 -10   6    0.94    0.28
  -3  10  -6    0.71    0.26
   3  10   6    0.76    0.25
  -3  10  -6    0.56    0.23
  -4 -10  -6   16.10    0.97
   4 -10   6   16.43    0.90
   4 -10   6   15.17    0.89
  -4  10  -6   15.71    0.97
  -4  10  -6   16.13    0.91
   4  10   6   15.89    0.89
   5 -10   6   38.62    1.75
  -5 -10  -6   42.09    1.91
   5 -10   6   37.36    1.75
  -5  10  -6   37.52    1.74
  -5  10  -6   45.33    1.93
   5  10   6   39.72    1.74
   6 -10   6    1.41    0.39
   6 -10   6    1.81    0.39
  -6 -10  -6    1.57    0.46
   6  10   6    1.96    0.42
  -6  10  -6    1.85    0.46
   7 -10   6    1.87    0.48
  -7 -10  -6    2.37    0.53
   7 -10   6    2.76    0.50
   7  10   6    1.93    0.44
  -7  10  -6    1.77    0.47
  -7 -11   6    2.09    0.45
   7 -11  -6    3.86    0.62
  -7  11   6    2.51    0.46
   7  11  -6    2.70    0.54
   7  11  -6    3.15    0.56
  -6 -11   6   18.88    1.12
   6 -11  -6   23.66    1.26
  -6  11   6   22.89    1.14
   6  11  -6   20.97    1.17
   6  11  -6   20.25    1.18
  -5 -11   6   19.48    1.04
   5 -11  -6   19.73    1.14
  -5 -11   6   19.87    1.06
   5  11  -6   19.38    1.07
  -5  11   6   21.07    1.07
  -4 -11   6    1.29    0.30
  -4 -11   6    1.08    0.29
   4 -11  -6    1.02    0.34
  -4  11   6    1.06    0.28
   4  11  -6    1.02    0.33
   4  11  -6    1.20    0.31
  -4  11   6    1.37    0.31
  -3 -11   6    4.43    0.46
  -3 -11   6    4.71    0.44
  -3 -11   6    4.79    0.39
   3 -11  -6    4.35    0.53
   3  11  -6    4.37    0.51
  -3  11   6    4.48    0.51
  -3  11   6    5.19    0.44
   3  11  -6    4.08    0.44
   3  11  -6    4.48    0.50
   3  11  -6    3.79    0.46
  -2 -11   6    7.45    0.50
  -2 -11   6    8.26    0.52
  -2 -11   6    8.11    0.52
   2 -11  -6    7.82    0.59
  -2 -11   6    7.44    0.53
  -2  11   6    7.84    0.56
   2  11  -6    7.28    0.53
   2  11  -6    7.12    0.51
   2  11  -6    7.84    0.54
   2  11  -6    7.12    0.55
  -2  11   6    6.84    0.52
  -1 -11   6    5.16    0.41
   1 -11  -6    6.01    0.44
  -1 -11   6    5.20    0.43
   1 -11  -6    6.37    0.62
  -1 -11   6    4.72    0.38
   1  11  -6    5.04    0.46
   1  11  -6    5.17    0.42
  -1  11   6    4.82    0.45
   1  11  -6    5.63    0.48
   1  11  -6    4.86    0.39
  -1  11   6    5.71    0.47
   0 -11  -6   25.10    1.11
   0 -11   6   25.12    0.99
   0 -11  -6   24.78    1.13
   0 -11   6   24.40    1.12
   0 -11   6   21.68    1.03
   0  11  -6   23.15    1.13
   0  11   6   23.07    1.11
   0  11   6   23.70    1.13
   0  11  -6   22.59    0.98
   0  11  -6   23.84    1.15
  -1 -11  -6   24.10    1.12
   1 -11   6   23.68    1.04
  -1 -11  -6   22.19    1.07
   1 -11   6   23.03    1.10
  -1  11  -6   23.19    1.13
  -1  11  -6   22.45    1.13
   1  11   6   20.92    1.07
   2 -11   6    0.73    0.22
  -2 -11  -6    0.84    0.27
  -2 -11  -6    0.58    0.22
   2 -11   6    0.55    0.24
  -2  11  -6    0.39    0.20
  -2  11  -6    0.62    0.24
   2  11   6    0.82    0.27
  -3 -11  -6    3.54    0.43
  -3 -11  -6    3.64    0.51
   3 -11   6    3.77    0.46
   3 -11   6    2.55    0.40
   3  11   6    3.64    0.49
  -3  11  -6    3.96    0.50
  -3  11  -6    2.83    0.42
   4 -11   6   16.89    0.92
   4 -11   6   15.70    0.93
  -4 -11  -6   15.14    0.99
  -4  11  -6   16.50    1.01
   4  11   6   16.67    0.95
  -4  11  -6   18.29    0.98
   5 -11   6    1.35    0.36
   5 -11   6    1.90    0.41
  -5 -11  -6    1.69    0.43
  -5  11  -6    1.92    0.43
   5  11   6    2.21    0.41
  -6 -11  -6   29.02    1.53
   6 -11   6   23.77    1.31
   6 -11   6   23.77    1.35
  -6  11  -6   28.55    1.52
   6  11   6   27.28    1.38
  -7 -11  -6    5.52    0.79
   7 -11   6    5.67    0.69
   7 -11   6    3.50    0.62
  -7  11  -6    4.64    0.69
   7  11   6    3.32    0.56
  -7 -12   6    0.93    0.36
   7 -12  -6    0.36    0.38
   7  12  -6    0.20    0.34
  -7  12   6    0.12    0.27
   7  12  -6    0.46    0.35
  -6 -12   6    0.27    0.29
   6 -12  -6    0.93    0.40
  -6  12   6    1.37    0.37
   6  12  -6    1.52    0.40
   6  12  -6    1.25    0.35
  -5 -12   6    1.56    0.35
  -5 -12   6    1.91    0.40
   5 -12  -6    1.47    0.43
   5  12  -6    1.72    0.38
  -5  12   6    1.71    0.36
   5  12  -6    0.98    0.37
   4 -12  -6   61.17    2.44
  -4 -12   6   57.81    2.36
  -4 -12   6   56.45    2.31
  -4  12   6   56.63    2.31
   4  12  -6   55.62    2.34
   4  12  -6   58.80    2.33
  -4  12   6   59.56    2.35
  -3 -12   6    0.49    0.23
  -3 -12   6    0.50    0.20
  -3 -12   6    0.67    0.24
   3 -12  -6    0.46    0.30
  -3  12   6    0.31    0.22
   3  12  -6    0.35    0.20
  -3  12   6    0.50    0.24
   3  12  -6    0.28    0.24
   3  12  -6    0.66    0.26
   3  12  -6    0.77    0.26
  -2 -12   6    5.49    0.45
  -2 -12   6    6.86    0.48
   2 -12  -6    6.20    0.64
  -2 -12   6    6.38    0.51
  -2 -12   6    5.53    0.45
   2  12  -6    5.90    0.48
  -2  12   6    6.44    0.52
   2  12  -6    6.66    0.56
   2  12  -6    6.98    0.51
   2  12  -6    6.53    0.50
  -2  12   6    6.70    0.52
  -1 -12   6    7.85    0.51
   1 -12  -6    8.12    0.60
   1 -12  -6    7.14    0.52
  -1 -12   6    7.45    0.54
  -1 -12   6    7.08    0.47
   1  12  -6    8.10    0.53
  -1  12   6    7.59    0.55
  -1  12   6    7.51    0.56
   1  12  -6    7.37    0.57
   1  12  -6    6.81    0.47
   1  12  -6    7.47    0.59
   0 -12   6   13.02    0.77
   0 -12   6   13.26    0.71
   0 -12  -6   13.20    0.79
   0 -12  -6   13.84    0.78
   0  12   6   13.84    0.79
   0  12  -6   13.31    0.67
   0  12  -6   14.40    0.83
   0  12   6   15.17    0.83
   0  12  -6   14.12    0.84
   1 -12   6   12.34    0.67
  -1 -12  -6   12.87    0.76
   1 -12   6   12.39    0.74
  -1 -12  -6   12.54    0.74
   1  12   6   11.26    0.72
  -1  12  -6   11.93    0.78
  -1  12  -6   10.93    0.75
  -2 -12  -6    5.73    0.56
   2 -12   6    4.73    0.41
   2 -12   6    4.48    0.54
  -2 -12  -6    4.47    0.54
  -2  12  -6    3.31    0.47
  -2  12  -6    3.93    0.51
   2  12   6    4.04    0.50
  -3 -12  -6    1.34    0.34
   3 -12   6    1.55    0.32
   3 -12   6    0.86    0.30
  -3 -12  -6    1.15    0.29
  -3  12  -6    1.23    0.33
  -3  12  -6    1.34    0.35
   3  12   6    1.50    0.34
   4 -12   6   40.53    1.81
   4 -12   6   40.57    1.75
  -4 -12  -6   41.98    1.92
   4  12   6   39.06    1.79
  -4  12  -6   40.02    1.82
  -4  12  -6   42.50    1.92
   5 -12   6    0.07    0.26
   5 -12   6    0.08    0.25
  -5 -12  -6   -0.18    0.20
  -5  12  -6   -0.17    0.22
   5  12   6    0.36    0.29
   6 -12   6   10.49    0.82
  -6 -12  -6   12.53    0.96
   6 -12   6    9.23    0.80
   6  12   6   11.51    0.86
  -6  12  -6   11.86    0.93
   7 -12   6    0.18    0.32
   6 -13  -6    3.09    0.61
  -6 -13   6    1.70    0.42
  -6  13   6    2.40    0.46
   6  13  -6    2.49    0.47
   6  13  -6    2.27    0.51
  -5 -13   6   14.23    0.92
   5 -13  -6   15.22    1.01
  -5 -13   6   13.85    0.88
   5  13  -6   15.22    0.92
   5  13  -6   14.54    0.95
  -5  13   6   15.45    0.92
   4 -13  -6    4.72    0.62
  -4 -13   6    3.78    0.49
  -4 -13   6    4.77    0.60
  -4  13   6    4.50    0.57
  -4  13   6    4.55    0.54
   4  13  -6    5.56    0.58
   4  13  -6    3.28    0.50
  -3 -13   6   19.87    1.07
  -3 -13   6   20.50    1.03
  -3 -13   6   20.35    0.98
   3 -13  -6   21.47    1.15
   3  13  -6   22.28    1.16
  -3  13   6   20.91    1.08
   3  13  -6   19.64    1.04
   3  13  -6   22.47    1.07
  -3  13   6   19.31    1.05
  -2 -13   6    5.49    0.45
  -2 -13   6    5.68    0.51
  -2 -13   6    4.88    0.43
   2 -13  -6    6.13    0.66
  -2 -13   6    4.84    0.49
   2  13  -6    5.02    0.45
  -2  13   6    4.98    0.56
   2  13  -6    4.70    0.52
  -2  13   6    5.48    0.51
   2  13  -6    5.45    0.54
   2  13  -6    5.21    0.60
   1 -13  -6    2.89    0.42
   1 -13  -6    3.29    0.50
  -1 -13   6    3.47    0.44
  -1 -13   6    3.36    0.39
  -1  13   6    3.17    0.45
   1  13  -6    3.71    0.42
   1  13  -6    3.52    0.49
  -1  13   6    4.05    0.50
   1  13  -6    2.67    0.41
   0 -13   6   13.41    0.79
   0 -13  -6   13.52    0.81
   0 -13   6   13.82    0.72
   0 -13  -6   13.62    0.79
   0  13   6   12.01    0.77
   0  13  -6   13.84    0.83
   0  13  -6   12.73    0.83
   0  13   6   12.89    0.81
  -1 -13  -6    1.60    0.35
  -1 -13  -6    1.70    0.35
   1 -13   6    1.02    0.30
   1 -13   6    1.16    0.26
   1  13   6    1.02    0.29
  -1  13  -6    1.05    0.31
  -1  13  -6    1.37    0.35
  -2 -13  -6    1.32    0.31
   2 -13   6    0.78    0.24
   2 -13   6    1.22    0.34
  -2 -13  -6    0.88    0.30
  -2  13  -6    0.50    0.25
  -2  13  -6    1.57    0.36
   2  13   6    1.37    0.33
   3 -13   6   25.95    1.33
  -3 -13  -6   28.78    1.26
  -3 -13  -6   25.08    1.35
   3 -13   6   25.89    1.24
  -3  13  -6   28.14    1.37
   3  13   6   28.28    1.34
  -3  13  -6   26.69    1.39
   4 -13   6    5.21    0.65
  -4 -13  -6    6.03    0.75
   4 -13   6    5.02    0.58
   4  13   6    5.06    0.61
  -4  13  -6    6.10    0.70
  -5 -13  -6   -0.07    0.21
   5 -13   6    0.17    0.28
   5 -13   6    0.08    0.26
  -5  13  -6    0.09    0.26
   5  13   6   -0.24    0.24
   6 -13   6   -0.07    0.29
  -6 -13  -6    0.04    0.27
   6 -13   6   -0.13    0.29
   6  13   6    0.07    0.31
  -6  13  -6    0.05    0.33
   6 -14  -6   -0.09    0.35
  -6 -14   6   -0.24    0.23
   6  14  -6    0.04    0.32
  -6  14   6   -0.08    0.25
  -5 -14   6    7.49    0.66
   5 -14  -6    8.83    0.77
  -5 -14   6    4.88    0.61
  -5  14   6    7.97    0.66
   5  14  -6    9.85    1.03
   5  14  -6    7.41    0.77
   4 -14  -6    0.83    0.36
  -4 -14   6    0.63    0.29
  -4 -14   6    0.82    0.30
   4  14  -6    0.92    0.34
  -4  14   6    0.94    0.33
  -4  14   6    1.00    0.33
   4  14  -6    1.50    0.36
  -3 -14   6    4.21    0.51
  -3 -14   6    4.72    0.58
   3 -14  -6    4.90    0.62
  -3 -14   6    4.99    0.52
   3  14  -6    4.31    0.55
   3  14  -6    5.01    0.63
  -3  14   6    5.37    0.60
  -3  14   6    5.12    0.59
   3  14  -6    5.55    0.49
  -2 -14   6    5.22    0.53
  -2 -14   6    5.38    0.61
  -2 -14   6    5.37    0.48
  -2 -14   6    5.14    0.45
   2 -14  -6    3.97    0.55
  -2  14   6    5.63    0.62
   2  14  -6    5.39    0.49
  -2  14   6    5.88    0.61
   2  14  -6    5.71    0.65
   2  14  -6    5.35    0.54
   2  14  -6    4.11    0.49
  -1 -14   6   18.77    1.01
   1 -14  -6   20.74    1.10
   1 -14  -6   19.89    1.03
  -1 -14   6   20.48    0.95
  -1  14   6   18.74    1.03
   1  14  -6   19.90    0.96
  -1  14   6   20.11    1.07
   1  14  -6   20.40    1.11
   1  14  -6   18.65    1.04
   0 -14   6    5.63    0.61
   0 -14  -6    5.23    0.51
   0 -14   6    5.79    0.45
   0 -14  -6    6.34    0.66
   0  14  -6    5.06    0.62
   0  14   6    6.23    0.63
   0  14   6    5.15    0.60
   0  14  -6    5.65    0.62
  -1 -14  -6   53.69    2.19
   1 -14   6   52.66    2.17
  -1 -14  -6   52.56    2.13
   1 -14   6   51.18    2.02
  -1  14  -6   52.04    2.20
   1  14   6   50.22    2.14
  -1  14  -6   51.34    2.22
   2 -14   6   16.36    0.97
   2 -14   6   14.55    0.83
  -2 -14  -6   17.18    0.91
  -2 -14  -6   17.39    1.01
  -2  14  -6   17.44    1.01
  -2  14  -6   17.15    1.03
   2  14   6   14.79    0.92
   3 -14   6   22.03    1.33
  -3 -14  -6   21.69    1.39
   3 -14   6   24.72    1.27
  -3 -14  -6   25.60    1.33
  -3  14  -6   25.69    1.35
   3  14   6   24.38    1.26
  -4 -14  -6    1.36    0.39
   4 -14   6    1.93    0.43
  -4  14  -6    1.52    0.42
   4  14   6    1.75    0.42
  -5 -14  -6    7.50    0.90
   5 -14   6    7.63    0.84
  -5  14  -6    7.96    0.78
   5  14   6    7.23    0.81
   6 -14   6    5.51    0.70
  -6 -14  -6    4.52    0.71
  -6  14  -6    5.44    0.77
   6  14   6    3.98    0.64
   5 -15  -6    1.73    0.49
  -5 -15   6    1.13    0.36
  -5 -15   6    2.07    0.45
   5  15  -6    1.64    0.46
  -5  15   6    2.27    0.47
  -4 -15   6    3.10    0.46
  -4 -15   6    3.03    0.51
   4 -15  -6    1.88    0.45
   4  15  -6    2.15    0.44
  -4  15   6    2.44    0.46
  -4  15   6    3.24    0.51
   3 -15  -6   13.91    0.93
  -3 -15   6   12.37    0.79
  -3 -15   6   12.72    0.86
   3  15  -6   12.98    0.84
  -3  15   6   14.59    0.89
   3  15  -6   12.04    0.92
  -3  15   6   13.04    0.83
  -2 -15   6    0.28    0.22
  -2 -15   6    0.35    0.25
   2 -15  -6   -0.09    0.19
   2 -15  -6    0.47    0.30
  -2  15   6   -0.19    0.21
   2  15  -6    0.04    0.25
  -2  15   6    0.08    0.23
   2  15  -6   -0.44    0.18
   1 -15  -6   -0.13    0.25
  -1 -15   6    0.06    0.23
   1 -15  -6    0.45    0.25
  -1  15   6    0.27    0.24
   1  15  -6    0.19    0.26
  -1  15   6    0.41    0.27
   0 -15  -6   12.82    0.86
   0 -15  -6   14.70    0.89
   0 -15   6   13.45    0.85
   0  15  -6   14.02    0.93
   0  15   6   15.46    0.95
   0  15   6   13.64    0.87
  -1 -15  -6   39.25    1.73
  -1 -15  -6   38.28    1.66
   1 -15   6   37.12    1.70
   1  15   6   34.43    1.67
  -1  15  -6   37.55    1.77
   2 -15   6    0.27    0.27
  -2 -15  -6    0.02    0.22
  -2 -15  -6    0.10    0.23
  -2  15  -6    0.18    0.27
   2  15   6    0.02    0.24
   3 -15   6    0.72    0.31
  -3 -15  -6    0.59    0.32
   3  15   6    0.48    0.29
  -3  15  -6    0.51    0.33
  -4 -15  -6    5.11    0.69
   4 -15   6    5.24    0.68
   4  15   6    4.32    0.61
  -4  15  -6    5.46    0.69
   5 -15   6    0.38    0.33
  -5 -15  -6    0.17    0.30
  -5  15  -6   -0.49    0.23
   5  15   6   -0.31    0.29
  -5 -16   6    0.12    0.24
   5 -16  -6    0.00    0.34
  -5 -16   6   -0.11    0.24
  -5  16   6    0.43    0.30
   5  16  -6    0.19    0.35
   4 -16  -6    2.68    0.56
  -4 -16   6    4.00    0.60
  -4 -16   6    3.02    0.49
  -4  16   6    3.42    0.51
   4  16  -6    3.59    0.57
   3 -16  -6    6.66    0.77
  -3 -16   6    5.54    0.61
  -3 -16   6    6.95    0.65
  -3  16   6    6.64    0.71
   3  16  -6    6.36    0.77
   3  16  -6    5.84    0.66
  -3  16   6    5.96    0.69
  -2 -16   6   19.10    1.09
   2 -16  -6   17.87    1.02
   2 -16  -6   16.23    1.05
  -2 -16   6   16.79    0.96
  -2  16   6   16.95    1.05
   2  16  -6   16.26    0.96
   2  16  -6   19.77    1.15
  -2  16   6   18.77    1.04
   1 -16  -6    0.11    0.28
   1 -16  -6    0.27    0.22
  -1 -16   6    0.55    0.28
   1  16  -6    0.26    0.29
  -1  16   6    0.17    0.25
  -1  16   6    0.42    0.28
   0 -16  -6    0.16    0.23
   0 -16   6    0.47    0.28
   0 -16  -6    0.24    0.30
   0  16   6    0.29    0.30
   0  16  -6    0.56    0.30
   0  16   6    0.27    0.26
  -1 -16  -6    0.23    0.24
   1 -16   6    0.22    0.26
  -1 -16  -6    0.48    0.31
   1  16   6    0.12    0.27
  -1  16  -6    0.63    0.33
  -2 -16  -6   10.44    0.81
  -2 -16  -6   10.73    0.74
   2 -16   6   10.23    0.78
   2  16   6    8.99    0.75
  -2  16  -6   10.68    0.86
   3 -16   6    0.18    0.30
  -3 -16  -6    0.31    0.28
   3  16   6    0.52    0.32
  -3  16  -6    0.59    0.35
   4 -16   6    0.21    0.33
  -4 -16  -6    0.56    0.34
  -4  16  -6    0.52    0.36
   4  16   6    0.40    0.34
  -5 -16  -6    3.56    0.64
   5 -16   6    3.52    0.60
  -5  16  -6    2.78    0.56
   5  16   6    3.27    0.58
  -4 -17   6    0.35    0.31
   4 -17  -6    0.39    0.36
  -4 -17   6    0.52    0.28
  -4  17   6    0.37    0.32
   4  17  -6    0.23    0.32
  -3 -17   6    5.73    0.63
   3 -17  -6    5.83    0.73
  -3 -17   6    5.70    0.70
  -3  17   6    6.96    0.75
   3  17  -6    5.87    0.67
   3  17  -6    5.60    0.75
  -3  17   6    4.58    0.61
  -2 -17   6    7.38    0.63
   2 -17  -6    6.71    0.75
  -2 -17   6    8.43    0.73
   2 -17  -6    7.27    0.64
   2  17  -6    7.76    0.75
  -2  17   6    7.03    0.69
  -2  17   6    6.40    0.72
  -1 -17   6    5.10    0.64
  -1 -17   6    5.49    0.67
   1 -17  -6    5.49    0.66
   1 -17  -6    5.10    0.68
  -1  17   6    4.62    0.61
   1  17  -6    4.45    0.63
  -1  17   6    6.13    0.73
   0 -17  -6    1.08    0.38
   0 -17  -6    1.82    0.42
   0 -17   6    1.87    0.43
   0  17   6    1.46    0.37
   0  17   6    1.97    0.47
   0  17  -6    1.97    0.46
   1 -17   6    3.40    0.55
  -1 -17  -6    3.17    0.53
  -1 -17  -6    2.77    0.49
   1  17   6    2.22    0.45
  -1  17  -6    2.73    0.52
  -2 -17  -6    1.36    0.38
  -2 -17  -6    1.64    0.39
   2 -17   6    1.26    0.41
   2  17   6    1.55    0.43
  -2  17  -6    1.57    0.48
  -3 -17  -6    2.71    0.53
   3 -17   6    2.96    0.58
  -3  17  -6    2.51    0.57
   3  17   6    2.36    0.51
  -4 -17  -6    1.46    0.46
   4 -17   6    1.06    0.43
   4  17   6    1.18    0.43
  -4  17  -6    1.26    0.45
   3 -18  -6    0.25    0.36
  -3 -18   6   -0.11    0.25
  -3 -18   6    0.25    0.24
   3  18  -6   -0.28    0.30
  -3  18   6   -0.09    0.27
  -3  18   6    0.21    0.28
   3  18  -6   -0.22    0.26
   2 -18  -6    0.16    0.25
   2 -18  -6   -0.19    0.30
  -2 -18   6    0.15    0.28
  -2  18   6   -0.04    0.29
   2  18  -6    0.48    0.37
  -2  18   6    0.34    0.31
  -1 -18   6    1.27    0.39
   1 -18  -6    0.93    0.40
  -1 -18   6    0.86    0.34
   1 -18  -6    1.43    0.38
  -1  18   6    0.68    0.35
   1  18  -6    1.07    0.43
  -1  18   6    1.13    0.37
   0 -18   6    3.03    0.52
   0 -18  -6    2.87    0.53
   0 -18  -6    3.04    0.51
   0  18   6    2.70    0.51
   0  18   6    3.23    0.60
   0  18  -6    2.00    0.49
  -1 -18  -6    4.94    0.67
  -1 -18  -6    5.76    0.69
   1 -18   6    4.24    0.62
  -1  18  -6    5.64    0.72
   1  18   6    3.66    0.57
   2 -18   6   -0.17    0.27
  -2 -18  -6    1.11    0.61
  -2 -18  -6    0.37    0.32
  -2  18  -6    0.04    0.34
   2  18   6    0.42    0.32
  -3 -18  -6    0.92    0.38
   3 -18   6    0.38    0.37
  -3  18  -6    0.82    0.44
   3  18   6    0.14    0.31
   1 -19  -6    0.10    0.31
  -1 -19   6    0.28    0.31
   1 -19  -6    0.44    0.31
  -1 -19   6    0.40    0.30
  -1  19   6    0.09    0.30
  -1  19   6    0.65    0.38
   1  19  -6    0.49    0.36
   0 -19  -6    1.89    0.48
   0 -19  -6    1.17    0.38
   0 -19   6    1.21    0.40
   0  19   6    1.29    0.41
   0  19  -6    2.09    0.51
   0  19   6    1.75    0.49
   1 -19   6    0.28    0.33
  -1 -19  -6   -0.23    0.29
  -1 -19  -6    0.22    0.31
   1  19   6    0.34    0.33
  -1  19  -6   -0.05    0.31
  -8   0   7    0.20    0.25
   8   0  -7    0.09    0.30
   7   0  -7   14.15    0.94
  -7   0   7   15.31    0.90
   6   0  -7   -0.18    0.19
  -6   0   7   -0.12    0.15
   5   0  -7   37.25    1.52
  -5   0   7   38.22    1.58
   5   0  -7   36.28    1.61
   4   0  -7    0.03    0.15
  -4   0   7    0.07    0.14
   4   0  -7   -0.16    0.11
   3   0  -7    7.29    0.48
   3   0  -7    7.56    0.47
  -3   0   7    6.82    0.45
  -2   0   7    0.07    0.11
   2   0  -7   -0.04    0.10
   2   0  -7   -0.03    0.11
  -1   0   7    2.16    0.26
   1   0  -7    2.45    0.31
  -1   0   7    1.80    0.26
   1   0  -7    2.60    0.31
   0   0   7   -0.01    0.10
   0   0  -7    0.17    0.13
   0   0  -7    0.01    0.07
   0   0   7   -0.08    0.08
   0   0  -7   -0.06    0.08
  -1   0  -7    0.13    0.10
   1   0   7    0.07    0.13
  -1   0  -7   -0.13    0.10
   1   0   7   -0.03    0.09
   2   0   7   -0.01    0.12
  -2   0  -7    0.03    0.11
   2   0   7    0.13    0.10
  -2   0  -7   -0.01    0.10
   3   0   7   73.43    2.54
  -3   0  -7   70.52    2.67
   3   0   7   75.15    2.74
  -3   0  -7   71.73    2.73
  -4   0  -7    0.29    0.16
   4   0   7   -0.13    0.11
  -4   0  -7   -0.12    0.12
   4   0   7   -0.05    0.17
   5   0   7    4.48    0.55
  -5   0  -7    4.62    0.56
  -5   0  -7    4.42    0.37
   6   0   7   -0.09    0.23
  -6   0  -7   -0.04    0.20
   7   0   7    0.80    0.35
  -7   0  -7    0.44    0.27
   8   0   7   -0.13    0.28
  -8   0  -7   -0.02    0.23
  -8  -1   7    7.99    0.79
   8  -1  -7    6.05    0.75
  -8   1   7    7.89    0.78
   8   1  -7    5.32    0.71
   7  -1  -7    0.29    0.27
  -7  -1   7   -0.10    0.20
  -7   1   7   -0.15    0.19
   7   1  -7   -0.15    0.24
  -6  -1   7   25.44    1.19
   6  -1  -7   23.32    1.20
   6   1  -7   21.33    1.19
  -6   1   7   25.04    1.18
   5  -1  -7    1.99    0.36
  -5  -1   7    2.00    0.35
[truncated: 245,517 more chars]
